# Supplementary material for: SILAC-based quantification reveals modulation of the immunopeptidome in BRAF and MEK inhibitor sensitive and resistant melanoma cells
Source: Front Immunol. 2025 Jan 6;15:1490821. doi: 10.3389/fimmu.2024.1490821 (PMC11744270; doi:10.3389/fimmu.2024.1490821)
Supplement: Supplementary file 2 [file Table1.xlsx]

## Sheet: Ma-Mel-63a_mock_MQ.peptides
MQ peptides
Sequence	Length	K Count	L Count	R Count	ModSequence	Proteins	Source File	Fraction	m/z	Charges	Mass	Ratio M/L	Ratio M/L normalized	Ratio M/L variability [%]	Ratio M/L count	Ratio M/L iso-count	Ratio H/L	Ratio H/L normalized	Ratio H/L variability [%]	Ratio H/L count	Ratio H/L iso-count	Ratio H/M	Ratio H/M normalized	Ratio H/M variability [%]	Ratio H/M count	Ratio H/M iso-count	Ratio M/L Ctrl_T1	Ratio M/L normalized Ctrl_T1	Ratio M/L variability [%] Ctrl_T1	Ratio M/L count Ctrl_T1	Ratio M/L iso-count Ctrl_T1	Ratio H/L Ctrl_T1	Ratio H/L normalized Ctrl_T1	Ratio H/L variability [%] Ctrl_T1	Ratio H/L count Ctrl_T1	Ratio H/L iso-count Ctrl_T1	Ratio H/M Ctrl_T1	Ratio H/M normalized Ctrl_T1	Ratio H/M variability [%] Ctrl_T1	Ratio H/M count Ctrl_T1	Ratio H/M iso-count Ctrl_T1	Ratio M/L Ctrl_T2	Ratio M/L normalized Ctrl_T2	Ratio M/L variability [%] Ctrl_T2	Ratio M/L count Ctrl_T2	Ratio M/L iso-count Ctrl_T2	Ratio H/L Ctrl_T2	Ratio H/L normalized Ctrl_T2	Ratio H/L variability [%] Ctrl_T2
AAAALPGAR	9	0	1	1	AAAAL(+3.02)PGAR(+6.02)	Pep4402	2023-01-16_Fusion_35822.raw	47	403.754	2	796.456	7.4177	7.2608		1	1	10.672	11.203		1	1	1.4388	1.4662		1	1				0	0				0	0				0	0				0	0
AAAPVVPAV	9	0	0	0	AAAPVVPAV	Pep755	2023-02-06_Fusion_36172.raw	124	794.479	1	793.47				0	0				0	0				0	0				0	0				0	0				0	0				0	0
AAATPAIKK	9	2	0	0	AAATPAIKK	Pep2603	2023-01-16_Fusion_35827.raw	45	435.774	2	869.533	0.18747	0.20587		1	1	0.30915	0.48135		1	1	1.6491	1.8745		1	1				0	0				0	0				0	0				0	0
AAFDGGFTV	9	0	0	0	AAFDGGFTV	Pep4830	2023-01-16_Fusion_35823.raw	48	884.416	1	883.408				0	0				0	0				0	0				0	0				0	0				0	0				0	0
AAFPLPFVK	9	1	1	0	AAFPL(+3.02)PFVK(+4.03)	Pep4043	2023-01-16_Fusion_35827.raw	45	498.817	2	988.575	2.7429	2.0609		1	1	3.9249	2.9791		1	1	1.4309	1.4783		1	1				0	0				0	0				0	0	2.7429	2.0609		1	1	3.9249	2.9791
AAPPPVTY	8	0	0	0	AAPPPVTY	Pep2459	2023-01-16_Fusion_35828.raw	46	815.43	1	814.423				0	0				0	0				0	0				0	0				0	0				0	0				0	0
AARLPLDAA	9	0	2	1	AAR(+10.01)L(+6.02)PL(+6.02)DAA	Pep3196	2023-01-16_Fusion_35827.raw	45	460.286	2	896.508	0.089829	0.096897	11.227	2	2	0.11266	0.14095	47.18	2	2	1.2542	1.3938	31.214	2	2				0	0				0	0				0	0				0	0
AARPATSTL	9	0	1	1	AARPATSTL	Pep313	2023-02-06_Fusion_36176.raw	85	444.251	2	886.487	0.38676	0.40609	112.04	7	2	0.39591	0.50231	150.99	7	2	0.76205	0.78356	149.23	7	2	0.1658	0.18574	5.641	2	0	0.10326	0.11687	0.24001	2	0	0.55753	0.573	4.6196	2	0	3.0334	2.3108	27.53	2	0	3.1218	2.7901	3.4918
AASKERSGVSL	11	1	1	1	AASKERSGVSL	Pep2763	2023-01-16_Fusion_35827.raw	45	552.805	2;3	1103.59	0.39464	0.39605	98.353	11	6	0.21007	0.23784	108.11	11	6	0.64524	0.6724	67.722	11	6	0.12448	0.14235	10.871	2	1	0.16248	0.19197	10.911	2	1	1.2204	1.2574	35.651	2	1	1.9535	1.5723	102.27	4	2	1.6486	1.4156	71.472
AEVVGDILG	9	0	1	0						1	871.465	0.27901	0.27805	31.441	3	0	0.1986	0.25462	32.51	3	0	0.89362	0.92419	3.9518	3	0	0.27901	0.27805		1	0	0.1986	0.20386		1	0	0.89362	0.92419		1	0				0	0
AEYPAVKF	8	1	0	0	AEYPAVK(+8.01)F	Pep4535	2023-01-16_Fusion_35822.raw	47	466.752	2	923.475	1.2672	1.2659		1	1	1.24	1.2344		1	1	0.97857	0.87861		1	1				0	0				0	0				0	0				0	0
AFHDISPQAPTHF	13	0	0	0	AFHDISPQAPTHF	Pep1905	2023-01-16_Fusion_35828.raw	46	489.906	2;3	1466.69				0	0				0	0				0	0				0	0				0	0				0	0				0	0
AGGHKLGLGLEFQA	14	1	3	0	AGGHKLGLGLEFQA	Pep4817	2023-01-16_Fusion_35823.raw	48	466.589	2;3	1396.75	0.03347	0.041356	41.869	4	4	0.065937	0.091967	34.526	4	4	1.5216	1.735	35.579	4	4				0	0				0	0				0	0				0	0
AGSRRPGP	8	0	0	2						2	796.43	4.7576	5.1821		1	1	13.188	17.104		1	1	2.7721	3.0241		1	1				0	0				0	0				0	0				0	0
AHPPLLVL	8	0	3	0	AHPPL(+3.02)L(+3.02)VL(+3.02)	Pep3921	2023-01-16_Fusion_35827.raw	45	434.802	1;2	858.533	0.63795	0.53901	86.021	9	9	0.36071	0.41114	106.27	8	8	0.41137	0.44503	103.2	8	8	0.59745	0.61757	99.781	2	2	0.5092	0.5686	6.9748	2	2	0.85229	0.90398	92.806	2	2	3.0417	2.4746	83.056	2	2	2.194	1.6128	6.5667
AIAGLVVFL	9	0	2	0	AIAGL(+6.02)VVFL(+6.02)	Pep2424	2023-01-16_Fusion_35828.raw	46	914.612	1	901.564	1.1621	1.0224		1	1	2.1256	2.5758		1	1	1.8291	2.1587		1	1				0	0				0	0				0	0				0	0
AIAPIIAAV	9	0	0	0	AIAPIIAAV	Pep2263	2023-01-16_Fusion_35828.raw	46	838.541	1;2	837.532				0	0				0	0				0	0				0	0				0	0				0	0				0	0
AIASNIWAA	9	0	0	0	AIASNIWAA	Pep4827	2023-01-16_Fusion_35823.raw	48	916.491	1	915.481				0	0				0	0				0	0				0	0				0	0				0	0				0	0
AICPNNHEV	9	0	0	0	AIC(+57.02)PNNHEV	Pep2802	2023-01-16_Fusion_35827.raw	45	527.243	2	995.449				0	0				0	0				0	0				0	0				0	0				0	0				0	0
AIDVVPPNV	9	0	0	0	AIDVVPPNV	Pep2086	2023-01-16_Fusion_35828.raw	46	923.519	1	922.512				0	0				0	0				0	0				0	0				0	0				0	0				0	0
AIFGNADPAQK	11	1	0	0	AIFGNADPAQK(+4.03)	Pep1078	2023-02-06_Fusion_36171.raw	123	568.306	2	1130.57	2.6069	2.6037	25.481	3	0	1.8443	2.0101	32.241	3	0	1.0239	0.91933	22.616	3	0				0	0				0	0				0	0	4.0507	3.0953		1	0	4.4714	3.3393
AIFKPVMSK	9	2	0	0	AIFKPVMSK	Pep1766	2023-01-16_Fusion_35828.raw	46	340.869	3	1019.58	0.8761	0.89936	41.686	4	4	0.34927	0.48323	39.967	4	4	0.41565	0.49036	39.986	4	4	0.4988	0.59421		1	1	0.40529	0.50481		1	1	0.81253	0.82707		1	1				0	0
AIFKVLNEK	9	2	1	0	AIFK(+8.01)VL(+6.02)NEK(+8.01)	Pep422	2023-02-06_Fusion_36176.raw	85	542.346	2;3	1060.63	1.5007	1.6507	57.621	6	6	0.98863	1.2933	74.373	6	6	0.73335	0.77512	61.848	6	6	1.2285	1.5082	5.8358	2	2	0.98863	1.2933	5.4807	2	2	0.80473	0.81856	0.35515	2	2	6.2644	6.4752		1	1	4.399	4.0624
AIFLPQPPK	9	1	1	0	AIFL(+6.02)PQPPK(+8.01)	Pep4559	2023-01-16_Fusion_35822.raw	47	512.822	2	1009.6	0.84314	0.80309		1	1	4.339	4.1427		1	1	5.1462	5.2589		1	1				0	0				0	0				0	0				0	0
AIFPSPMMY	9	0	0	0	AIFPSPMMY	Pep2327	2023-01-16_Fusion_35828.raw	46	1056.49	1	1055.48				0	0				0	0				0	0				0	0				0	0				0	0				0	0
AIFSAIIFL	9	0	1	0	AIFSAIIFL	Pep4859	2023-01-16_Fusion_35823.raw	48	994.599	1	993.59	0.73893	0.55474	19.726	5	5	0.49073	0.63197	52.582	5	5	0.80519	0.85824	28.109	5	5				0	0				0	0				0	0	0.70628	0.51023	6.3906	2	2	0.45988	0.30907	3.5303
AIFVLSTLK	9	1	2	0	AIFVL(+3.02)STL(+3.02)K(+4.03)	Pep3924	2023-01-16_Fusion_35827.raw	45	501.345	2	990.611	4.1457	3.9329	94.9	6	6	5.4448	6.2037	88.871	6	6	1.3075	1.4879	119.4	6	6	1.2366	1.5569	61.371	2	2	7.9444	10.669	176.84	2	2	6.4246	6.5988	115.47	2	2	4.1901	3.6388		1	1	5.3852	4.2701
AIGGPLPEV	9	0	1	0	AIGGPL(+3.02)PEV	Pep2116	2023-01-16_Fusion_35828.raw	46	855.503	1	851.475	2.9341	2.6764	47.316	2	0	1.2255	1.3187	41.357	2	0	0.43629	0.44758	23.059	2	0				0	0				0	0				0	0				0	0
AIHPTFNLK	9	1	1	0	AIHPTFNL(+3.02)K(+4.03)	Pep2461	2023-01-16_Fusion_35828.raw	46	349.883	3	1039.58	0.82124	0.97623	43.148	3	1	0.49257	0.58342	9.2744	3	1	0.64032	0.69228	20.123	3	1	0.82124	0.97623		1	0	0.45461	0.55245		1	0	0.64032	0.65664		1	0				0	0
AIHSKVVRNR	10	1	0	2	AIHSK(+4.03)VVR(+6.02)NR(+6.02)	Pep4	2023-02-06_Fusion_36177.raw	86	399.262	3	1178.7	2.817	3.0594	81	4	2	2.5159	2.8223	60.045	4	2	0.89311	0.91624	15.374	4	2	2.7134	2.9468	56.684	3	2	2.4479	2.746	47.658	3	2	0.90216	0.92553	12.248	3	2	8.5798	8.3408		1	0	5.725	5.3519
AIHSQLLEK	9	1	2	0	AIHSQL(+3.02)L(+3.02)EK(+4.03)	Pep684	2023-02-06_Fusion_36172.raw	124	350.223	3	1037.59	0.37754	0.39789		1	1	1.605	1.803		1	1	4.2511	4.6368		1	1				0	0				0	0				0	0				0	0
AIIDHIFASK	10	1	0	0	AIIDHIFASK	Pep458	2023-02-06_Fusion_36176.raw	85	557.817	2;3	1113.62	1.5166	1.5726	48.389	6	1	0.98439	1.0514	56.213	6	1	0.66371	0.68796	23.307	6	1	0.84884	0.95342	5.7249	2	1	0.60628	0.70015	27.654	2	1	0.7107	0.72159	23.865	2	1	3.6005	2.7088	24.59	2	0	2.5423	1.9463	60.563
AIIDKYIKL	9	2	1	0	AIIDK(+4.03)YIK(+4.03)L(+3.02)	Pep3640	2023-01-16_Fusion_35827.raw	45	544.375	2;3	1075.66	1.5182	1.2717	50.431	5	4	1.645	2.2754	93.403	5	4	0.66623	0.72209	40.111	5	4				0	0				0	0				0	0	2.2069	1.8485	52.9	2	2	1.8751	2.5936	18.513
AIIGGMFTV	9	0	0	0	AIIGGMFTV	Pep203	2023-02-06_Fusion_36177.raw	86	908.493	1	907.484				0	0				0	0				0	0				0	0				0	0				0	0				0	0
AIISELVSI	9	0	1	0	AIISEL(+6.02)VSI	Pep204	2023-02-06_Fusion_36177.raw	86	950.588	1	943.559	0.50168	0.45761	73.44	4	0	0.34965	0.36405	75.253	4	0	0.84534	0.85424	13.726	4	0	0.2835	0.28252		1	0	0.21379	0.21946		1	0	0.84257	0.8714		1	0	1.7818	1.2872		1	0	1.6982	1.1413
AIKKPLTQK	9	3	1	0	AIKKPLTQK	Pep1362	2023-01-16_Fusion_35828.raw	46	342.894	3	1025.66	0.30928	0.38828		1	1	0.36422	0.51914		1	1	1.1776	1.3182		1	1	0.30928	0.38828		1	1	0.36422	0.51914		1	1	1.1776	1.3182		1	1				0	0
AILDKNFRK	9	2	1	1	AIL(+3.02)DK(+4.03)NFR(+6.02)K(+4.03)	Pep118	2023-02-06_Fusion_36177.raw	86	374.586	2;3	1103.65	0.82149	1.1375		1	1	0.40046	0.74186		1	1	0.48748	0.57456		1	1				0	0				0	0				0	0				0	0
AILDKTTNK	9	2	1	0	AIL(+3.02)DK(+4.03)TTNK(+4.03)	Pep882	2023-02-06_Fusion_36171.raw	123	507.827	2	1002.57	0.48978	0.52798	104.88	7	7	0.39231	0.49812	92.078	7	7	0.76377	0.92336	33.752	7	7	0.20774	0.25503	42.469	2	2	0.19478	0.25481	6.3514	2	2	0.93763	0.95373	36.117	2	2	2.6351	2.7238	42.141	2	2	2.329	2.1508	12.559
AILEKSRLK	9	2	2	1	AILEKSRLK	Pep1514	2023-01-16_Fusion_35828.raw	46	353.229	3	1056.67	0.17389	0.2206		1	1	0.67527	1.7505		1	1	3.8834	6.6668		1	1				0	0				0	0				0	0				0	0
AILGNPKVK	9	2	1	0	AILGNPKVK	Pep4401	2023-01-16_Fusion_35822.raw	47	470.303	2	938.591				0	0				0	0				0	0				0	0				0	0				0	0				0	0
AILGYRSVGK	10	1	1	1	AILGYRSVGK	Pep363	2023-02-06_Fusion_36176.raw	85	532.317	2;3	1062.62	1.394	1.406	89.44	6	4	0.76828	0.86201	73.455	6	4	0.74918	0.7868	52.381	6	4	0.41284	0.47211	24.247	2	0	0.48833	0.57694	5.9153	2	0	1.3733	1.4149	47.724	2	0	5.5018	4.6942		1	1	4.0472	3.5929
AILKYIETL	9	1	2	0	AILKYIETL	Pep4315	2023-01-16_Fusion_35827.raw	45	532.323	2	1062.63	0.12108	0.14176		1	1	0.047973	0.071		1	1	0.3962	0.48539		1	1				0	0				0	0				0	0				0	0
AILMPQLLK	9	1	3	0	AIL(+3.02)MPQL(+3.02)L(+3.02)K(+4.03)	Pep3922	2023-01-16_Fusion_35827.raw	45	520.364	2	1025.63	2.5575	2.9828		1	1	1.4306	1.8483		1	1	0.55936	0.71736		1	1				0	0				0	0				0	0				0	0
AILTTLIHL	9	0	3	0	AILTTLIHL	Pep4156	2023-01-16_Fusion_35827.raw	45	497.818	2	993.622	0.24246	0.25063		1	1	0.27574	0.31531		1	1	1.1372	1.198		1	1				0	0				0	0				0	0				0	0
AILTYNSTNK	10	1	1	0	AILTYNSTNK	Pep360	2023-02-06_Fusion_36176.raw	85	562.801	2	1123.59	2.0301	1.9158	78.139	2	2	1.6866	1.6256	46.148	2	2	0.83081	0.85408	29.739	2	2	0.93017	1.1025		1	1	0.95842	1.173		1	1	1.0304	1.054		1	1	4.4307	3.329		1	1	2.9682	2.2529
AIMDIVIKV	9	1	0	0	AIMDIVIKV	Pep4036	2023-01-16_Fusion_35827.raw	45	501.307	2	1000.6	1.5857	1.5841	69.792	3	3	0.54889	0.54641	52.831	3	3	0.33881	0.3108	16.692	3	3				0	0				0	0				0	0				0	0
AIMDLLLRL	9	0	4	1	AIMDLLLRL	Pep4208	2023-01-16_Fusion_35827.raw	45	529.325	2	1056.64	3.0537	3.9743	263.15	4	4	0.28933	0.38056	89.53	4	4	0.1998	0.18159	252.34	4	4	3.0542	3.8148		1	1	0.31386	0.40208		1	1	0.10276	0.10557		1	1	3.0531	4.1405		1	1	1.186	2.2192
AIQDKLFQV	9	1	1	0	AIQDK(+8.01)L(+6.02)FQV	Pep1215	2023-02-06_Fusion_36171.raw	123	538.32	2	1060.59	0.92243	0.94084	61.22	5	2	0.6027	0.61352	54.14	5	2	0.65339	0.6677	29.686	5	2	0.40889	0.48466		1	0	0.37883	0.46366		1	0	0.85756	0.87719		1	0	3.5342	2.6554		1	0	2.4284	1.8432
AIQKGVAEK	9	2	0	0	AIQKGVAEK	Pep2531	2023-01-16_Fusion_35827.raw	45	472.283	2	942.55	0.044304	0.048651		1	1	0.22015	0.34277		1	1	4.969	5.6484		1	1				0	0				0	0				0	0				0	0
AIQLPISSK	9	1	1	0	AIQL(+3.02)PISSK(+4.03)	Pep3346	2023-01-16_Fusion_35827.raw	45	482.315	2	955.57	0.66454	0.78768	110.68	7	7	0.70403	0.86168	156.82	7	7	0.70966	0.74819	52.645	7	7	0.48958	0.5803	43.21	2	2	0.37434	0.45815	89.332	2	2	0.7646	0.78211	46.122	2	2	0.20444	0.15361	67.486	2	2	0.10751	0.081603	109.87
AIQNPTMINK	10	1	0	0	AIQNPTMINK(+8.01)	Pep4434	2023-01-16_Fusion_35822.raw	47	569.313	2	1128.6	0.82681	0.933	60.427	5	4	1.4237	1.4173	49.712	5	4	1.0294	1.1556	33.098	5	4	0.82681	0.933		1	1	0.60657	0.70904		1	1	0.73363	0.74395		1	1	4.0525	3.0967		1	1	3.4583	2.5827
AIQPNTTGK	9	1	0	0	AIQPNTTGK	Pep2616	2023-01-16_Fusion_35827.raw	45	465.256	2	928.498	0.37244	0.37203	28.062	2	2	0.38158	0.42877	34.858	2	2	1.0245	1.0286	8.1447	2	2				0	0				0	0				0	0				0	0
AIRDSERQGKAQ	12	1	0	2	AIRDSERQGKAQ	Pep1289	2023-01-16_Fusion_35828.raw	46	453.576	3	1357.71	0.27202	0.27574		1	0	0.35096	0.35387		1	0	1.1241	1.3786		1	0				0	0				0	0				0	0				0	0
AIREKTLGK	9	2	1	1	AIR(+6.02)EK(+4.03)TL(+3.02)GK(+4.03)	Pep566	2023-02-06_Fusion_36172.raw	124	344.91	3	1014.62	0.053217	0.072399		1	1	2.9229	3.8411		1	1	54.923	58.223		1	1	0.053217	0.072399		1	1	2.9229	3.8411		1	1	54.923	58.223		1	1				0	0
AISPWVQNR	9	0	0	1	AISPWVQNR(+10.01)	Pep4630	2023-01-16_Fusion_35822.raw	47	540.795	2	1069.57	2.7141	1.9123	1.2007	3	3	2.2072	1.5745	11.09	3	3	0.79541	0.84964	8.7525	3	3	1.7313	1.9123		1	1	1.3561	1.3931		1	1	0.78327	0.80911		1	1	2.7444	1.8971	1.5677	2	2	2.3192	1.6543	6.9976
AISSSAISK	9	1	0	0	AISSSAISK	Pep2735	2023-01-16_Fusion_35827.raw	45	432.245	2	862.476	0.25286	0.25261	32.085	3	3	0.21237	0.24825	47.998	3	3	0.81169	0.91124	48.057	3	3	0.31563	0.35617		1	1	0.21237	0.24825		1	1	0.67285	0.68232		1	1				0	0
AIVAYGLYK	9	1	1	0	AIVAYGLYK	Pep3397	2023-01-16_Fusion_35827.raw	45	499.29	1;2	996.564	0.88595	1.0133	82.49	7	7	0.30598	0.43365	50.393	7	7	0.53607	0.54781	47.254	7	7	0.28496	0.33777	5.139	2	2	0.22474	0.27506	0.19494	2	2	0.78866	0.80672	4.9441	2	2				0	0
AIVDKVPSV	9	1	0	0	AIVDK(+4.03)VPSV	Pep1117	2023-02-06_Fusion_36171.raw	123	466.292	1;2	926.544	1.1635	1.1675	44.519	8	0	0.93154	1.0206	45.906	8	0	0.87348	0.89641	21.92	8	0	0.70711	0.79423	4.4938	2	0	0.62006	0.71607	3.5207	2	0	0.88288	0.89641	1.7452	2	0	3.3097	2.49	5.2333	2	0	2.7935	2.1386	8.6217
AIVGYKDSPSVW	12	1	0	0	AIVGYKDSPSVW	Pep3554	2023-01-16_Fusion_35827.raw	45	661.345	2	1320.67	0.48394	0.48335		1	1	0.63798	0.80919		1	1	1.3183	1.48		1	1				0	0				0	0				0	0				0	0
AIWATAAAK	9	1	0	0	AIWATAAAK(+4.03)	Pep4270	2023-01-16_Fusion_35827.raw	45	453.771	2	901.502				0	0				0	0				0	0				0	0				0	0				0	0				0	0
AIYATIPVYK	10	1	0	0	AIYATIPVYK	Pep3494	2023-01-16_Fusion_35827.raw	45	569.83	2	1137.64	0.7009	0.70013	69.751	4	1	0.35074	0.37835	82.373	4	1	0.733	0.70972	58.766	4	1	0.25017	0.2823		1	0	0.20996	0.24543		1	0	1.0907	1.106		1	0	1.8383	1.4047		1	0	1.3865	1.0354
AIYELAVASFPK	12	1	1	0	AIYEL(+3.02)AVASFPK(+4.03)	Pep4312	2023-01-16_Fusion_35827.raw	45	658.387	2	1307.71				0	0				0	0				0	0				0	0				0	0				0	0				0	0
AIYEPKTFK	9	2	0	0	AIYEPK(+4.03)TFK(+4.03)	Pep1041	2023-02-06_Fusion_36171.raw	123	552.831	2;3	1095.6	1.4899	1.5295	79.833	14	12	0.68172	0.84091	77.982	14	12	0.82917	0.8049	36.33	14	12	0.65482	0.78007	2.1274	5	5	0.66279	0.81756	2.598	5	5	1.0087	0.97287	4.2302	5	5	6.3121	6.3624	51.275	3	3	5.3218	4.7584	63.696
AIYGGSASY	9	0	0	0	AIYGGSASY	Pep1807	2023-01-16_Fusion_35828.raw	46	888.411	1	887.403				0	0				0	0				0	0				0	0				0	0				0	0				0	0
AIYGGTYMLNK	11	1	1	0	AIYGGTYMLNK	Pep4519	2023-01-16_Fusion_35822.raw	47	615.814	2	1229.61	1.0869	1.1549	26.78	2	1	0.62094	0.67123	45.081	2	1	0.55625	0.5687	66.058	2	1	0.80627	0.95568		1	0	0.75433	0.92324		1	0	0.88699	0.90729		1	0				0	0
AIYGRGIAY	9	0	0	1	AIYGR(+6.02)GIAY	Pep3223	2023-01-16_Fusion_35827.raw	45	495.279	2	982.524	1.684	1.5632	54.887	4	1	0.66735	0.5997	69.901	4	1	0.5601	0.56368	43.441	4	1	0.64503	0.71246		1	1	0.47073	0.48357		1	1	0.72979	0.75386		1	1	3.2117	2.2201		1	0	3.0722	2.1915
AIYKFQSRR	9	1	0	2	AIYK(+4.03)FQSR(+6.02)R(+6.02)	Pep1566	2023-01-16_Fusion_35828.raw	46	395.58	3	1167.65	2.2967	2.2885	53.058	6	5	1.0337	1.1192	82.681	6	5	0.70275	0.72292	49.76	6	5	1.3357	1.4506		1	0	1.1358	1.2741		1	0	0.95316	0.97785		1	0	4.8244	4.69	0.7059	2	2	4.8074	4.4941	1.2744
AIYLVTSLASK	11	1	2	0	AIYLVTSLASK	Pep3714	2023-01-16_Fusion_35827.raw	45	583.346	2	1164.68	0.13324	0.156		1	1	0.093095	0.13778		1	1	0.69869	0.85597		1	1				0	0				0	0				0	0				0	0
AKADGIVSK	9	2	0	0	AK(+4.03)ADGIVSK(+4.03)	Pep2582	2023-01-16_Fusion_35827.raw	45	448.786	2	887.508	0.26688	0.29307	7.9726	2	2	0.26595	0.41409	3.951	2	2	0.99651	1.1328	11.924	2	2				0	0				0	0				0	0				0	0
AKALESPERPFL	12	1	2	1	AKALESPERPFL	Pep1925	2023-01-16_Fusion_35828.raw	46	453.254	2;3	1356.74	1.3209	1.485		1	1	0.21833	0.28285		1	1	0.16529	0.21317		1	1				0	0				0	0				0	0				0	0
ALAAALAHI	9	0	2	0	AL(+6.02)AAAL(+6.02)AHI	Pep1213	2023-02-06_Fusion_36171.raw	123	431.781	2	849.507	0.10823	0.10541	62.474	3	3	0.1481	0.17179	58.33	3	3	1.0856	1.1803	40.663	3	3	0.093108	0.097888		1	1	0.1481	0.17179		1	1	1.5906	1.6883		1	1				0	0
ALAAKALAR	9	1	2	1	AL(+6.02)AAK(+8.01)AL(+6.02)AR(+10.01)	Pep310	2023-02-06_Fusion_36176.raw	85	457.819	2	883.56	1.0571	1.3425		1	0	0.73732	1.0452		1	0	0.55574	0.57176		1	0	1.0571	1.3425		1	0	0.73732	1.0452		1	0	0.55574	0.57176		1	0				0	0
ALAAVVTEV	9	0	1	0	AL(+3.02)AAVVTEV	Pep2082	2023-01-16_Fusion_35828.raw	46	875.53	1;2	871.501	2.0392	1.8601	49.197	4	0	1.2628	1.3589	43.973	4	0	0.7426	0.75042	21.884	4	0	1.0464	1.0428		1	0	0.89081	0.91443		1	0	0.85521	0.88446		1	0	4.8063	3.4722		1	0	3.9117	2.6289
ALADGVQKV	9	1	1	0	ALADGVQKV	Pep2944	2023-01-16_Fusion_35827.raw	45	450.762	2	899.508	4.0454	3.8533	38.48	5	3	1.4764	1.4096	70.978	5	3	0.3765	0.38512	34.806	5	3	1.9497	2.3109		1	0	0.57388	0.70238		1	0	0.3765	0.38512		1	0	8.929	6.7088		1	0	6.1778	4.6891
ALADGVVSQA	10	0	1	0	AL(+3.02)ADGVVSQA	Pep4773	2023-01-16_Fusion_35823.raw	48	933.509	1	929.482	0.38849	0.38716	58.286	3	3	0.41849	0.53895	70.04	3	3	1.0839	1.1554	25.243	3	3	0.38849	0.38716		1	1	0.28117	0.28863		1	1	0.72375	0.7485		1	1				0	0
ALADIAQSQL	10	0	2	0	AL(+3.02)ADIAQSQL(+3.02)	Pep2060	2023-01-16_Fusion_35828.raw	46	1035.6	1	1028.55	2.2743	2.0009		1	1				0	0				0	0				0	0				0	0				0	0				0	0
ALADVATVL	9	0	2	0	ALADVATVL	Pep190	2023-02-06_Fusion_36177.raw	86	872.51	1	871.501	2.4653	2.2838	64.535	4	2	3.2141	3.662	96.469	4	2	1.0771	1.178	41.841	4	2	1.2299	1.252		1	0	0.78859	0.88672		1	0	0.72248	0.77015		1	0	7.1613	5.4914		1	1	9.1107	6.7776
ALAELLHGA	9	0	3	0	AL(+3.02)AEL(+3.02)L(+3.02)HGA	Pep3553	2023-01-16_Fusion_35827.raw	45	452.285	2	893.497	1.1819	1.1045	121.88	2	2	0.97976	1.1301	101.02	2	2	0.82896	0.86532	206.14	2	2				0	0				0	0				0	0				0	0
ALAEYVIYR	9	0	1	1	AL(+3.02)AEYVIYR(+6.02)	Pep1190	2023-02-06_Fusion_36171.raw	123	553.823	1;2	1096.59	3.1545	3.198	87.783	8	6	2.5573	2.9513	109.86	8	6	0.9111	0.93263	31.467	8	6	0.98237	1.1128		1	0	0.93047	1.0526		1	0	1.0012	1.0265		1	0	18.737	13.952	15.392	2	2	17.39	15.632	4.5532
ALAGDQPSV	9	0	1	0	AL(+3.02)AGDQPSV	Pep719	2023-02-06_Fusion_36172.raw	124	860.457	1	856.429	0.41286	0.3774	58.221	3	1	0.45667	0.41063	78.716	3	1	0.92299	0.95997	35.289	3	1	0.2993	0.29827		1	1	0.16281	0.16712		1	1	0.54395	0.56256		1	1	1.2469	0.90078		1	0	1.1938	0.8023
ALAGGITMV	9	0	1	0	AL(+3.02)AGGITMV	Pep2132	2023-01-16_Fusion_35828.raw	46	835.481	1	831.452	0.87959	0.80063	25.127	3	1	1.1153	1.0028	27.907	3	1	1.3088	1.2923	44.025	3	1				0	0				0	0				0	0				0	0
ALAGHQLIR	9	0	2	1	ALAGHQLIR	Pep1646	2023-01-16_Fusion_35828.raw	46	326.866	3	977.577	0.56467	0.62265	76.494	3	0	0.70389	0.7641	65.922	3	0	0.95617	0.98123	31.512	3	0				0	0				0	0				0	0	2.24	2.0099		1	0	1.9551	1.8013
ALAGVSFEI	9	0	1	0	ALAGVSFEI	Pep2297	2023-01-16_Fusion_35828.raw	46	906.494	1	905.486	0.97705	0.88934	37.591	3	1	0.72115	0.92872	33.628	3	1	0.90449	0.89309	10.311	3	1	0.61962	0.61749		1	1	0.56827	0.58335		1	1	0.91713	0.9485		1	1				0	0
ALAHPSLTK	9	1	2	0	AL(+3.02)AHPSL(+3.02)TK(+4.03)	Pep2772	2023-01-16_Fusion_35827.raw	45	474.308	2;3	936.539	1.8831	1.9275	62.149	9	5	1.3869	1.8323	59.422	9	5	0.86313	0.92711	35.933	9	5	0.96719	1.2071	18.513	2	0	0.7887	1.0391	3.7406	2	0	0.8218	0.84296	13.455	2	0	5.6003	5.1027	20.793	2	2	4.5532	3.5481	38.584
ALAIKVLNK	9	2	2	0	AL(+3.02)AIK(+4.03)VL(+3.02)NK(+4.03)	Pep1102	2023-02-06_Fusion_36171.raw	123	492.371	2;3	968.638	1.299	1.2706	121.34	4	2	0.65274	1.1232	115.81	4	2	0.51834	0.59865	19.444	4	2	1.5051	2.2122		1	1	0.75234	1.2963		1	1	0.49984	0.48879		1	1	9.1103	6.9297		1	1	4.6684	4.1039
ALAKAIEK	8	2	1	0	AL(+3.02)AK(+4.03)AIEK(+4.03)	Pep4358	2023-01-16_Fusion_35822.raw	47	427.803	2	842.523	1.7915	1.9313	131.9	9	8	1.1538	1.6107	132.5	9	8	0.86419	1.0315	33.33	9	8	1.0885	1.3364	38.401	2	2	1.0164	1.3297	17.932	2	2	0.93374	0.94978	20.469	2	2	31.423	32.481	14.766	2	2	29.594	27.33	2.6041
ALALIYNEA	9	0	2	0	ALALIYNEA	Pep2147	2023-01-16_Fusion_35828.raw	46	977.53	1	976.523	0.42046	0.39655	23.431	3	3	0.35879	0.40407	8.8296	3	3	0.85333	0.93852	34.389	3	3	0.26428	0.26904		1	1	0.40583	0.45633		1	1	1.5356	1.6369		1	1				0	0
ALANLFVIV	9	0	2	0	AL(+3.02)ANL(+3.02)FVIV	Pep2422	2023-01-16_Fusion_35828.raw	46	965.632	1	958.585	2.016	1.7736		1	1	0.95441	1.1565		1	1	0.47343	0.55875		1	1				0	0				0	0				0	0				0	0
ALANVSIEK	9	1	1	0	ALANVSIEK	Pep373	2023-02-06_Fusion_36176.raw	85	472.774	2	943.534	1.1062	1.1546	35.319	4	1	0.54876	0.63835	60.913	4	1	0.48989	0.53987	39.311	4	1	0.91159	1.0805		1	1	0.25491	0.31199		1	1	0.27964	0.28604		1	1	3.0369	2.2818		1	0	1.785	1.3549
ALAPGLPTA	9	0	2	0	ALAPGLPTA	Pep2010	2023-01-16_Fusion_35828.raw	46	810.474	1	809.465	1.8692	1.8233	80.173	6	4	4.2082	4.5079	81.283	6	4	1.2768	1.3738	61.997	6	4	0.96786	0.98529		1	0	0.83672	0.94084		1	0	0.77954	0.83097		1	0	7.0667	5.4188	76.053	2	2	8.5242	6.3413	8.1039
ALAPGVRAV	9	0	1	1	ALAPGVRAV	Pep3044	2023-01-16_Fusion_35827.raw	45	427.266	2	852.518	0.80445	0.84466	98.895	3	3	0.34666	0.43983	98.85	3	3	0.80396	0.81927	37.858	3	3	0.32635	0.36966		1	1	0.34376	0.38889		1	1	1.0534	1.0799		1	1				0	0
ALAPPAQQK	9	1	1	0	AL(+3.02)APPAQQK(+4.03)	Pep925	2023-02-06_Fusion_36171.raw	123	465.791	2	922.524	1.8765	1.9586	17.649	2	2	0.74997	0.8724	36.86	2	2	0.39968	0.43806	24.298	2	2				0	0				0	0				0	0				0	0
ALAPSTMKIK	10	2	1	0	ALAPSTMKIK	Pep1694	2023-01-16_Fusion_35828.raw	46	353.879	2;3	1058.62	0.29265	0.33721	113.41	2	2	0.47731	0.58311	161.41	2	2	1.631	1.7687	38.226	2	2	0.6125	0.75194		1	1	1.3955	1.8256		1	1	2.2784	2.3176		1	1				0	0
ALAQGVLEH	9	0	2	0	AL(+3.02)AQGVL(+3.02)EH	Pep3049	2023-01-16_Fusion_35827.raw	45	472.278	2	936.503	2.3575	2.2673	47.496	6	5	1.986	1.9991	31.695	6	5	0.80761	0.86759	53.159	6	5	2.1403	2.2501		1	1	1.4091	1.6345		1	1	0.65838	0.69883		1	1	2.1493	1.9169	78.65	2	2	1.986	1.9991	3.8372
ALASAVTLLLK	11	1	4	0	AL(+3.02)ASAVTL(+3.02)L(+3.02)L(+3.02)K(+4.03)	Pep4071	2023-01-16_Fusion_35827.raw	45	558.408	2	1098.7	0.32539	0.38339		1	1	0.80315	1.6088		1	1	2.4683	4.0232		1	1				0	0				0	0				0	0				0	0
ALASEIQGL	9	0	2	0	AL(+3.02)ASEIQGL(+3.02)	Pep2112	2023-01-16_Fusion_35828.raw	46	907.538	1	900.492	0.67319	0.65668	76.506	4	4	1.3534	1.4498	121.18	4	4	1.4125	1.5535	66.441	4	4				0	0				0	0				0	0				0	0
ALASHILTA	9	0	2	0	ALASHILTA	Pep3226	2023-01-16_Fusion_35827.raw	45	448.764	2	895.513	0.43438	0.45322	114.33	4	1	0.2483	0.26437	110.74	4	1	1.0035	1.0965	12.074	4	1	0.1396	0.14677		1	1	0.14345	0.1664		1	1	1.0276	1.0907		1	1	2.1621	1.9283		1	0	1.735	1.7464
ALASLIRSV	9	0	2	1	AL(+6.02)ASL(+6.02)IR(+10.01)SV	Pep3687	2023-01-16_Fusion_35827.raw	45	476.317	1;2	928.571	2.2054	2.3033	69.519	5	3	2.7303	3.7878	117.17	5	3	1.5141	1.7099	70.923	5	3	0.896	1.3074		1	0	0.57031	0.73805		1	0	0.90102	0.96417		1	0	4.3754	4.1003		1	1	2.7303	2.2708
ALASRFLKK	9	2	2	1	AL(+3.02)ASR(+6.02)FL(+3.02)K(+4.03)K(+4.03)	Pep2877	2023-01-16_Fusion_35827.raw	45	527.383	2;3	1032.64	0.96486	0.9094	79.943	13	10	0.39443	0.59603	67.372	13	10	0.50767	0.62217	40.207	13	10	0.30737	0.44215	43.771	4	3	0.29838	0.44529	16.528	4	3	0.98556	1.0769	27.067	4	3	2.6299	1.208	67.106	3	2	2.92	1.5987	54.333
ALASVIKEL	9	1	2	0	AL(+3.02)ASVIK(+4.03)EL(+3.02)	Pep1224	2023-02-06_Fusion_36171.raw	123	477.327	2	942.575	1.3001	1.2384	93.068	3	1	0.57808	0.55194	104.86	3	1	0.4453	0.52667	8.9016	3	1				0	0				0	0				0	0				0	0
ALASVIMGL	9	0	2	0	ALASVIMGL	Pep2354	2023-01-16_Fusion_35828.raw	46	874.509	1	873.499	0.32887	0.33479	63.681	10	6	0.23672	0.27632	69.429	10	6	0.79366	0.85935	20.272	10	6	0.25414	0.25871	26.709	4	4	0.18107	0.20361	18.097	4	4	0.75436	0.80413	20.653	4	4	1.5462	1.1856		1	0	1.9301	1.4358
ALASVVIHK	9	1	1	0	ALASVVIHK	Pep2980	2023-01-16_Fusion_35827.raw	45	469.296	2	936.576	1.5322	1.7735	76.085	6	0	0.78995	0.87436	85.989	6	0	0.62317	0.63324	43.314	6	0	0.56233	0.66846		1	0	0.53806	0.65386		1	0	1.024	1.0501		1	0	9.6995	7.0475		1	0	7.9284	5.5252
ALAVNISAA	9	0	1	0	AL(+3.02)AVNISAA	Pep1988	2023-01-16_Fusion_35828.raw	46	832.498	1	828.471	2.1774	1.9861	37.583	4	0	1.2706	1.2207	41.878	4	0	0.70455	0.71398	42.763	4	0	1.708	1.7021		1	0	1.3184	1.3533		1	0	0.78784	0.81479		1	0	5.3608	3.8727		1	0	3.78	2.5404
ALAVSAALL	9	0	3	0						1	827.512	2.5047	2.2337	121.78	3	3	1.2078	1.5186	26.189	3	3	0.85286	0.92659	123.63	3	3	0.89805	0.94387		1	1	1.1845	1.2972		1	1	1.319	1.4016		1	1				0	0
ALDASILNV	9	0	2	0	AL(+3.02)DASIL(+3.02)NV	Pep2488	2023-01-16_Fusion_35828.raw	46	921.551	1	914.507	1.7752	1.5618		1	1	1.0653	1.2908		1	1	0.60008	0.70823		1	1				0	0				0	0				0	0				0	0
ALDDITIQL	9	0	2	0	AL(+6.02)DDITIQL(+6.02)	Pep2296	2023-01-16_Fusion_35828.raw	46	1013.59	1;2	1000.54	1.5466	1.3607	90.1	4	3	1.3401	1.6239	129.19	3	2	0.69956	0.8114	27.965	3	2				0	0				0	0				0	0				0	0
ALDGFIIAV	9	0	1	0	AL(+6.02)DGFIIAV	Pep792	2023-02-06_Fusion_36172.raw	124	924.552	1	917.522	1.9678	1.795	46.182	4	1	0.79314	0.76201	57.108	4	1	0.54244	0.5497	64.506	4	1	0.92005	0.91688		1	0	0.76787	0.78823		1	0	0.90603	0.93702		1	0	3.6437	2.6322		1	1	3.0554	2.0535
ALDGGNKHFL	10	1	2	0	ALDGGNKHFL	Pep3060	2023-01-16_Fusion_35827.raw	45	536.283	2;3	1070.55	3.2866	3.9653	146.45	7	6	5.4463	7.4428	139.14	7	6	1.2451	1.2755	46.241	7	6	1.8128	2.2823	42.108	3	2	1.7683	2.2855	9.0313	3	2	1.0127	1.0402	40.282	3	2	55.576	53.129	68.308	2	2	68.038	52.104	13.155
ALDIAKRLK	9	2	2	1	ALDIAKRLK	Pep1687	2023-01-16_Fusion_35828.raw	46	343.225	2;3	1026.65	0.83461	1.0258	84.898	8	8	0.46354	0.84657	62.841	8	8	0.77286	0.88095	40.92	8	8	0.4016	0.50454	58.48	4	4	0.43158	0.63413	42.986	4	4	1.008	1.1383	41.978	4	4	5.3399	2.8569	64.269	2	2	3.3546	2.3253	28.043
ALDKALTSV	9	1	2	0	ALDKALTSV	Pep3174	2023-01-16_Fusion_35827.raw	45	459.269	2	916.523	0.30396	0.35588	47.488	3	1	0.21991	0.29533	59.442	3	1	1.3602	1.5591	42.546	3	1	0.12507	0.15747		1	1	0.21991	0.29533		1	1	1.7583	1.806		1	1				0	0
ALDKATVLL	9	1	3	0	AL(+3.02)DK(+4.03)ATVL(+3.02)L(+3.02)	Pep1192	2023-02-06_Fusion_36171.raw	123	478.836	1;2	942.575	1.0896	0.89481	95.185	6	6	0.82821	0.90721	121.12	6	6	0.81161	0.90729	115.15	6	6	0.55383	0.7552	97.317	2	2	0.4495	0.53732	23.7	2	2	0.81161	0.90729	121.02	2	2	0.94144	0.49035	21.999	2	2	0.88033	0.51374	130.8
ALDKRHLLH	9	1	3	1	ALDKRHLLH	Pep1509	2023-01-16_Fusion_35828.raw	46	368.222	3	1101.64	0.33788	0.37735	71.562	2	2	0.60289	1.2481	13.846	2	2	1.7844	2.9217	57.996	2	2				0	0				0	0				0	0				0	0
ALDPNIATL	9	0	2	0	ALDPNIATL	Pep2145	2023-01-16_Fusion_35828.raw	46	927.515	1	926.507	0.28913	0.28812	43.676	4	4	0.28261	0.32199	79.468	4	4	1.3247	1.5093	74.437	4	4	0.28398	0.28909		1	1	0.1039	0.11683		1	1	0.36588	0.39002		1	1				0	0
ALDSHPTIV	9	0	1	0	AL(+6.02)DSHPTIV	Pep4479	2023-01-16_Fusion_35822.raw	47	479.769	2	951.503	0.78073	0.69813		1	1	1.9892	1.7763		1	1	2.5479	2.4904		1	1				0	0				0	0				0	0				0	0
ALDTASHTNK	10	1	1	0	AL(+3.02)DTASHTNK(+4.03)	Pep823	2023-02-06_Fusion_36171.raw	123	532.791	2;3	1056.52	0.43341	0.51372	118.32	5	5	0.44351	0.53896	98.157	5	5	0.79939	0.81769	126.01	5	5	0.43341	0.51372	12.303	3	3	0.31975	0.39134	19.197	3	3	0.79939	0.81769	9.753	3	3	7.8179	5.874		1	1	2.8037	2.1281
ALDTKIGRYK	10	2	1	1	ALDTKIGRYK	Pep115	2023-02-06_Fusion_36177.raw	86	388.897	2;3	1163.67	0.4359	0.67064	61.244	6	5	0.39619	0.74868	84.842	6	5	0.89644	1.0242	33.251	6	5	0.26257	0.36147	29.495	2	2	0.1993	0.26546	4.3174	2	2	0.75904	0.80706	25.118	2	2				0	0
ALDTNQVSL	9	0	2	0	AL(+3.02)DTNQVSL(+3.02)	Pep4867	2023-01-16_Fusion_35823.raw	48	966.534	1	959.492	0.20346	0.179		1	1	0.1828	0.22152		1	1	0.89849	1.0604		1	1				0	0				0	0				0	0				0	0
ALDTSNVMV	9	0	1	0	AL(+3.02)DTSNVMV	Pep1975	2023-01-16_Fusion_35828.raw	46	952.486	1	948.459	1.0466	0.95675	43.714	5	2	0.93306	0.83899	31.9	5	2	0.90544	0.93641	47.126	5	2	0.83717	0.83429		1	0	0.71986	0.73895		1	0	0.90544	0.93641		1	0	2.6323	1.9016		1	1	2.0291	1.3637
ALERKFRQK	9	2	1	2	AL(+3.02)ER(+6.02)K(+4.03)FR(+6.02)QK(+4.03)	Pep31	2023-02-06_Fusion_36177.raw	86	400.275	3	1174.69	2.4176	2.8936	77.178	2	1	0.89138	1.4072	8.3165	2	1	0.39484	0.50855	103.97	2	1	1.2038	1.6766		1	0	0.98338	1.4924		1	0	0.93684	1.0608		1	0				0	0
ALFDAQAQV	9	0	1	0	ALFDAQAQV	Pep2067	2023-01-16_Fusion_35828.raw	46	962.495	1	961.487	0.51627	0.46992		1	1	0.4082	0.52569		1	1	0.79067	0.84276		1	1				0	0				0	0				0	0				0	0
ALFDGDPHL	9	0	2	0	ALFDGDPHL	Pep3631	2023-01-16_Fusion_35827.raw	45	492.743	2	983.471	0.38776	0.37765	112.11	3	3	1.3258	1.6643	74.245	3	3	3.4192	3.9659	18.728	3	3				0	0				0	0				0	0				0	0
ALFDGVVSK	9	1	1	0	AL(+3.02)FDGVVSK(+4.03)	Pep3362	2023-01-16_Fusion_35827.raw	45	471.786	2	934.512	2.7906	2.6581	53.298	7	4	2.6141	2.4169	74.925	7	4	0.84887	0.877	39.692	7	4	0.93592	1.1093		1	0	1.0229	1.2519		1	0	1.0427	1.0665		1	0	3.6927	2.7745	2.2214	2	2	3.3793	2.5649	8.4048
ALFEGKVQL	9	1	2	0	AL(+3.02)FEGK(+4.03)VQL(+3.02)	Pep3662	2023-01-16_Fusion_35827.raw	45	507.824	2	1003.57	0.74851	0.81939	61.058	4	2	1.4597	1.4792	63.468	4	2	1.2731	1.3232	62.82	4	2				0	0				0	0				0	0	2.8004	2.432		1	1	3.0238	2.3977
ALFEYIFHH	9	0	1	0	AL(+3.02)FEYIFHH	Pep2264	2023-01-16_Fusion_35828.raw	46	393.872	3	1175.58	1.9301	1.7568		1	0	1.4666	1.8888		1	0	0.83621	0.8913		1	0				0	0				0	0				0	0				0	0
ALFFQLVDV	9	0	2	0	AL(+6.02)FFQL(+6.02)VDV	Pep4210	2023-01-16_Fusion_35827.raw	45	532.314	1;2	1050.58	3.2028	2.9648	80.853	4	4	2.2487	2.7734	59.669	4	4	0.66478	0.75305	18.866	4	4				0	0				0	0				0	0				0	0
ALFGANANR	9	0	1	1	AL(+3.02)FGANANR(+6.02)	Pep3034	2023-01-16_Fusion_35827.raw	45	471.769	2	932.483	1.03	1.0845	58.223	2	2	0.98155	1.0696	89.674	2	2	0.95301	0.97408	25.996	2	2	0.63434	0.71852		1	1	0.5015	0.56735		1	1	0.7906	0.81052		1	1				0	0
ALFGDVKFV	9	1	1	0	AL(+3.02)FGDVK(+4.03)FV	Pep3996	2023-01-16_Fusion_35827.raw	45	501.803	2	994.549	0.83088	0.96744	64.886	4	0	0.47528	0.61315	71.987	4	0	0.50924	0.55252	13.878	4	0	0.96109	1.1392		1	0	0.66601	0.81513		1	0	0.65265	0.66759		1	0	3.9026	2.9322		1	0	2.2171	1.6829
ALFGIPMAL	9	0	2	0	AL(+3.02)FGIPMAL(+3.02)	Pep2423	2023-01-16_Fusion_35828.raw	46	938.565	1	931.52	2.4905	2.1912		1	0	1.266	1.5341		1	0	0.44089	0.52035		1	0				0	0				0	0				0	0				0	0
ALFKAWAL	8	1	2	0	AL(+6.02)FK(+8.01)AWAL(+6.02)	Pep4055	2023-01-16_Fusion_35827.raw	45	470.301	2	918.533	0.82692	0.90523	94.206	6	5	1.8127	2.1013	103.07	6	5	1.7065	2.0907	73.699	6	5	0.36237	0.45622		1	0	0.2719	0.36514		1	0	0.80787	0.82978		1	0	5.9729	5.1871		1	1	4.0985	3.2498
ALFLTLTTK	9	1	3	0	AL(+6.02)FL(+6.02)TL(+6.02)TTK(+8.01)	Pep1236	2023-02-06_Fusion_36171.raw	123	517.348	1;2	1006.61	0.72095	0.79117	108.09	15	15	1.0079	1.5647	89.046	15	15	1.7521	2.0302	91.738	15	15	0.41474	0.582	94.584	6	6	0.67102	1.008	32.182	6	6	1.2489	1.4004	84.664	6	6	6.231	4.3959	39.715	2	2	10.088	8.9865	9.4468
ALFNGAQKL	9	1	2	0	ALFNGAQKL	Pep3375	2023-01-16_Fusion_35827.raw	45	481.277	2	960.539	0.98824	1.1502	105.2	9	9	0.82694	1.0688	65.108	9	9	1.1277	1.2926	63.015	9	9	0.82563	1.0395	95.117	3	3	0.7909	1.0621	24.405	3	3	0.95794	0.98392	70.28	3	3	3.5917	3.1192	56.463	2	2	4.8718	3.863	5.866
ALFPERITV	9	0	1	1	ALFPERITV	Pep3813	2023-01-16_Fusion_35827.raw	45	523.306	2	1044.6	0.19607	0.146	61.2	3	2	0.35153	0.3701	13.385	3	2	2.0998	2.1591	62.492	3	2	0.1066	0.12074		1	1	0.35153	0.39769		1	1	3.2978	3.381		1	1	0.19607	0.146		1	1	0.41171	0.3701
ALFPGVALL	9	0	3	0	AL(+6.02)FPGVAL(+6.02)L(+6.02)	Pep2412	2023-01-16_Fusion_35828.raw	46	918.619	1;2	899.548	6.6414	6.9224	120.67	10	10	2.8161	3.5409	61.303	10	10	0.60061	0.65202	87.27	10	10	2.4014	2.5239	81.201	2	2	1.7182	1.8818	2.6498	2	2	0.71551	0.76036	78.551	2	2	18.138	26.12	10.143	2	2	10.045	9.1039	51.663
ALFPLLPKVLQK	12	2	4	0	ALFPLLPKVLQK	Pep2316	2023-01-16_Fusion_35828.raw	46	456.299	3	1365.87	0.50087	0.52523		1	1	2.7635	5.0157		1	1	5.5173	8.6477		1	1				0	0				0	0				0	0				0	0
ALFQGIAKK	9	2	1	0	ALFQGIAKK	Pep392	2023-02-06_Fusion_36176.raw	85	488.303	2	974.591	0.19153	0.21317	110.24	4	3	0.18947	0.26774	69.025	4	3	0.93657	1.1491	62.759	4	3	0.092957	0.11412		1	1	0.20009	0.26176		1	1	2.1525	2.1895		1	1	1.2098	1.2505		1	0	1.0828	0.99998
ALFQRPPLI	9	0	2	1	ALFQRPPLI	Pep498	2023-02-06_Fusion_36176.raw	85	527.828	2	1053.63	0.7002	0.86436	2.4212	2	0	0.61274	0.73484	29.162	2	0	0.83169	0.88343	16.643	2	0	0.60261	0.87929		1	0	0.69787	0.90312		1	0	0.92867	0.99376		1	0				0	0
ALFSKVLER	9	1	2	1	AL(+3.02)FSK(+4.03)VL(+3.02)ER(+6.02)	Pep1154	2023-02-06_Fusion_36171.raw	123	539.861	2	1061.62	0.49146	0.5635	99.838	4	3	0.46946	0.6434	88.21	4	3	1.0228	1.0593	64.716	4	3	0.13163	0.16717		1	1	0.19326	0.27395		1	1	1.4682	1.5105		1	1	2.1556	1.9255		1	0	1.6881	1.5777
ALFSRIFGK	9	1	1	1	ALFSRIFGK	Pep3720	2023-01-16_Fusion_35827.raw	45	519.809	2;3	1037.6	0.37244	0.43906	107.47	7	7	0.16453	0.19518	78.476	7	7	0.54424	0.68972	52.947	7	7	0.12485	0.1385	69.768	3	3	0.12192	0.14346	18.807	3	3	0.94461	0.96895	47.777	3	3	1.3701	1.169		1	1	1.2159	1.0794
ALFTPLKER	9	1	2	1	ALFTPLKER	Pep4790	2023-01-16_Fusion_35823.raw	48	358.883	3	1073.62				0	0				0	0				0	0				0	0				0	0				0	0				0	0
ALFVAATYK	9	1	1	0	ALFVAATYK	Pep3391	2023-01-16_Fusion_35827.raw	45	492.283	2	982.549	0.81523	0.94922	27.64	2	2	0.68593	0.90339	64.352	2	2	0.84139	0.92264	33.655	2	2	0.65865	0.7807		1	1	0.46828	0.57313		1	1	0.71097	0.72724		1	1				0	0
ALFVRLLALA	10	0	4	1	AL(+3.02)FVR(+6.02)L(+3.02)L(+3.02)AL(+3.02)A	Pep4186	2023-01-16_Fusion_35827.raw	45	552.903	2	1085.7	1.9649	1.8686	186.12	7	7	2.5272	3.4129	106.88	7	7	2.1632	2.5991	164.12	7	7	0.3373	0.4213	256.76	3	3	1.8017	2.3081	27.607	3	3	5.3415	5.4875	229.17	3	3	6.6272	8.9874		1	1	25.804	48.283
ALFVTVFGLK	10	1	2	0	AL(+6.02)FVTVFGL(+6.02)K(+8.01)	Pep4134	2023-01-16_Fusion_35827.raw	45	557.862	2	1093.65	3.6575	4.2822	93.772	3	3	3.9211	5.8032	10.702	3	3	1.1226	1.3753	79.399	3	3				0	0				0	0				0	0				0	0
ALGAALVNV	9	0	2	0	AL(+3.02)GAAL(+3.02)VNV	Pep2140	2023-01-16_Fusion_35828.raw	46	833.537	1	826.491	2.2945	2.0187	23.946	2	2	1.9537	2.3674	0.46889	2	2	0.85147	1.0049	23.477	2	2				0	0				0	0				0	0				0	0
ALGDIREV	8	0	1	1	AL(+6.02)GDIR(+10.01)EV	Pep4627	2023-01-16_Fusion_35822.raw	47	444.76	2	871.476	0.58685	0.61618		1	1	0.48166	0.61111		1	1	0.82075	0.97288		1	1				0	0				0	0				0	0				0	0
ALGEPLYRV	9	0	2	1	AL(+3.02)GEPL(+3.02)YR(+6.02)V	Pep3448	2023-01-16_Fusion_35827.raw	45	515.318	2	1016.57	4.5725	4.9323	9.0317	2	2	2.7221	3.4056	0.1189	2	2	0.59531	0.66158	4.1736	2	2				0	0				0	0				0	0				0	0
ALGPAATLA	9	0	2	0	AL(+3.02)GPAATL(+3.02)A	Pep1942	2023-01-16_Fusion_35828.raw	46	790.496	1	783.449				0	0				0	0				0	0				0	0				0	0				0	0				0	0
ALGPTGRGV	9	0	1	1	AL(+6.02)GPTGR(+10.01)GV	Pep4421	2023-01-16_Fusion_35822.raw	47	422.255	2	826.466	0.81332	0.83888	34.298	4	2	0.65699	0.75819	67.375	4	2	0.74124	0.81467	35.004	4	2				0	0				0	0				0	0				0	0
ALGPVWAA	8	0	1	0	AL(+3.02)GPVWAA	Pep2190	2023-01-16_Fusion_35828.raw	46	787.455	1	783.428	1.5687	1.4309	20.34	2	0	1.3366	1.4383	26.113	2	0	0.89938	0.92266	37.107	2	0				0	0				0	0				0	0				0	0
ALGSVIVVV	9	0	1	0	AL(+3.02)GSVIVVV	Pep2262	2023-01-16_Fusion_35828.raw	46	859.57	1	855.543	3.5492	3.2306		1	1	1.0012	1.2893		1	1	0.28208	0.30067		1	1				0	0				0	0				0	0				0	0
ALGSVVAV	8	0	1	0	AL(+6.02)GSVVAV	Pep1175	2023-02-06_Fusion_36171.raw	123	721.455	1	714.428	1.1123	0.93662	112.2	2	0	0.98383	0.77929	115.15	2	0	0.96165	0.99854	4.8572	2	0	0.3966	0.42365		1	0	0.36666	0.3452		1	0	0.99526	1.0334		1	0	3.1197	2.0707		1	0	2.6399	1.7593
ALGTVTNV	8	0	1	0	ALGTVTNV	Pep1832	2023-01-16_Fusion_35828.raw	46	774.436	1	773.428	0.53641	0.5079	58.828	6	2	0.39539	0.37855	53.537	6	2	0.76756	0.80588	18.839	6	2	0.43375	0.43225		1	0	0.33467	0.34355		1	0	0.79327	0.82041		1	0	1.9561	1.4131		1	0	1.7745	1.1926
ALHDILTEI	9	0	2	0	ALHDILTEI	Pep517	2023-02-06_Fusion_36176.raw	85	512.787	2	1023.56	0.30712	0.34329	70.58	3	3	0.79626	0.76955	27.538	3	3	1.7546	2.0351	55.808	3	3				0	0				0	0				0	0				0	0
ALHERAMRR	9	0	1	3	AL(+6.02)HER(+10.01)AMR(+10.01)R(+10.01)	Pep1323	2023-01-16_Fusion_35828.raw	46	392.561	3	1138.61	0.29231	0.33983	71.495	7	2	0.76974	0.8321	59.858	7	2	2.9382	3.1703	79.826	7	2	0.29231	0.33983		1	0	0.20214	0.22506		1	0	0.60081	0.64389		1	0	1.3964	1.1311		1	0	1.0413	0.8321
ALHPRGIREK	10	1	1	2	AL(+3.02)HPR(+6.02)GIR(+6.02)EK(+4.03)	Pep568	2023-02-06_Fusion_36172.raw	124	399.265	3	1175.69	3.9321	2.9698	146.63	5	2	3.1093	3.1642	151.58	5	2	0.75269	0.85312	17.234	5	2	0.46938	0.50094		1	0	0.38153	0.43249		1	0	0.75269	0.77514		1	0	10.905	8.2365	144.26	2	2	10.432	7.6556	124.95
ALIANPRRK	9	1	1	2	AL(+3.02)IANPR(+6.02)R(+6.02)K(+4.03)	Pep1454	2023-01-16_Fusion_35828.raw	46	353.25	3	1037.65	2.4051	2.8761	96.627	3	2	1.242	1.7176	85.569	3	2	0.70781	0.76708	15.847	3	2	1.2109	1.2923		1	0	1.0507	1.191		1	0	0.88153	0.90782		1	0	11.712	8.8459		1	1	8.29	6.0839
ALIARSLGK	9	1	2	1	AL(+3.02)IAR(+6.02)SL(+3.02)GK(+4.03)	Pep2897	2023-01-16_Fusion_35827.raw	45	472.842	2	927.587	1.7329	1.548	76.125	5	2	1.2965	1.8378	89.19	5	2	0.52998	0.58209	61.68	5	2	1.1544	1.466		1	0	1.2965	1.8378		1	0	1.0523	1.0827		1	0	4.069	3.6348	120.72	2	2	3.1534	2.9472	50.418
ALIARVTNV	9	0	1	1	ALIARVTNV	Pep3239	2023-01-16_Fusion_35827.raw	45	478.798	2	955.581	0.16932	0.17778		1	1	0.16709	0.212		1	1	0.98684	1.1698		1	1				0	0				0	0				0	0				0	0
ALIEELLLYK	10	1	4	0	AL(+3.02)IEEL(+3.02)L(+3.02)L(+3.02)YK(+4.03)	Pep4144	2023-01-16_Fusion_35827.raw	45	610.913	2	1203.71	0.30471	0.35304	110.65	3	3	0.37566	0.67765	47.549	3	3	1.2328	1.8216	62.646	3	3				0	0				0	0				0	0				0	0
ALIEVGEGV	9	0	1	0	AL(+3.02)IEVGEGV	Pep180	2023-02-06_Fusion_36177.raw	86	889.508	1	885.481	2.699	2.4567		1	1	1.6284	2.0971		1	1	0.60334	0.6431		1	1				0	0				0	0				0	0				0	0
ALIGFPSVGK	10	1	1	0	ALIGFPSVGK	Pep483	2023-02-06_Fusion_36176.raw	85	494.796	2	987.575	0.49471	0.56583	83.946	6	6	0.36443	0.44602	90.345	6	6	0.90526	0.93526	26.233	6	6	0.36587	0.43367	1.1641	2	2	0.36443	0.44602	1.0979	2	2	0.99604	1.0188	2.262	2	2	3.2899	2.4719	7.9483	2	2	2.9782	2.2605	0.85812
ALIQFLEQV	9	0	2	0	ALIQFLEQV	Pep4193	2023-01-16_Fusion_35827.raw	45	530.805	2	1059.6	1.0578	1.0302	157.31	2	2	0.25962	0.3259	51.421	2	2	0.24543	0.28467	105.89	2	2				0	0				0	0				0	0				0	0
ALIQQATTVK	10	1	1	0	AL(+3.02)IQQATTVK(+4.03)	Pep365	2023-02-06_Fusion_36176.raw	85	540.343	2	1071.63	0.81255	0.77396		1	1	0.76557	0.73094		1	1	0.94217	0.96281		1	1				0	0				0	0				0	0				0	0
ALISNSHQL	9	0	2	0	AL(+6.02)ISNSHQL(+6.02)	Pep3083	2023-01-16_Fusion_35827.raw	45	497.79	2	981.524	1.5277	1.6561	47.526	4	3	3.3152	3.7267	70.769	4	3	1.6102	1.7313	71.097	4	3	1.1094	1.1664		1	0	0.87221	1.0117		1	0	0.7143	0.75818		1	0	2.9557	2.6361		1	1	3.2894	3.3111
ALISVVTTA	9	0	1	0	AL(+3.02)ISVVTTA	Pep2104	2023-01-16_Fusion_35828.raw	46	877.544	1	873.517	2.5081	2.3887	31.114	4	0	1.5453	1.4847	27.303	4	0	0.76402	0.79239	45.568	4	0	2.0071	2.0002		1	0	1.4337	1.4717		1	0	0.74766	0.77323		1	0	4.7859	3.4574		1	0	3.548	2.3845
ALITRIFGV	9	0	1	1	ALITRIFGV	Pep4053	2023-01-16_Fusion_35827.raw	45	495.312	2	988.607	0.80682	0.81795	23.648	2	1	0.6272	0.72381	58.908	2	1	0.72723	0.79927	23.583	2	1				0	0				0	0				0	0				0	0
ALKNPPINTK	10	2	1	0	AL(+3.02)K(+4.03)NPPINTK(+4.03)	Pep647	2023-02-06_Fusion_36172.raw	124	369.578	2;3	1094.64	0.98469	1.0615	76.4	11	10	0.54272	0.69706	92.425	11	10	0.84392	0.87984	26.683	11	10	0.57169	0.69632	6.4063	4	3	0.5205	0.65292	4.2903	4	3	0.88364	0.90997	9.4772	4	3	3.7896	3.5262	22.265	4	4	3.437	3.9446	16.725
ALKQGWLHK	9	2	2	0	AL(+3.02)K(+4.03)QGWL(+3.02)HK(+4.03)	Pep1631	2023-01-16_Fusion_35828.raw	46	365.578	3	1079.62				0	0				0	0				0	0				0	0				0	0				0	0				0	0
ALKQISSNK	9	2	1	0	AL(+3.02)K(+4.03)QISSNK(+4.03)	Pep850	2023-02-06_Fusion_36171.raw	123	500.328	2	987.571	1.9158	2.2014	53.466	5	5	1.3306	1.6413	34.544	5	5	1.0455	1.0635	40.949	5	5	0.77236	0.9482	15.688	2	2	1.0368	1.3563	19.656	2	2	1.3423	1.3654	35.345	2	2	2.6777	2.7679		1	1	1.7773	1.6413
ALKTGIVAK	9	2	1	0	AL(+3.02)K(+4.03)TGIVAK(+4.03)	Pep933	2023-02-06_Fusion_36171.raw	123	456.332	2;3	899.58	0.85982	0.95694	137.62	14	14	0.47964	0.61284	154.8	14	14	0.7304	0.76691	40.799	14	14	0.31505	0.38374	37.999	4	4	0.2721	0.33635	13.456	4	4	0.88342	0.8986	31.473	4	4	9.5467	8.6018	24.242	4	4	8.6254	10.313	15.009
ALKTPGTGK	9	2	1	0	ALKTPGTGK	Pep263	2023-02-06_Fusion_36176.raw	85	436.764	2	871.513	0.58333	0.71612		1	1	0.38489	0.50351		1	1	0.65982	0.67116		1	1	0.58333	0.71612		1	1	0.38489	0.50351		1	1	0.65982	0.67116		1	1				0	0
ALKVPTTEK	9	2	1	0	AL(+3.02)K(+4.03)VPTTEK(+4.03)	Pep1572	2023-01-16_Fusion_35828.raw	46	333.224	2;3	985.581	0.42989	0.49396	95.016	9	8	0.3173	0.40289	121.78	7	6	0.63445	0.73346	33.63	7	6	0.18781	0.22696		1	0	0.12791	0.1494		1	0	0.54892	0.57228		1	0	2.8583	2.6595	2.8355	2	2	2.4111	2.725	9.225
ALLAASVALA	10	0	3	0	AL(+3.02)L(+3.02)AASVAL(+3.02)A	Pep2209	2023-01-16_Fusion_35828.raw	46	908.614	1	898.549	4.3325	4.7499		1	1	0.58422	0.73457		1	1	0.13484	0.14674		1	1				0	0				0	0				0	0				0	0
ALLAGLVSL	9	0	4	0	AL(+3.02)L(+3.02)AGL(+3.02)VSL(+3.02)	Pep211	2023-02-06_Fusion_36177.raw	86	868.627	1	855.543	0.26223	0.31449	120.49	5	5	2.1905	2.246	88.31	5	5	8.4498	10.274	173.65	5	5	0.96275	1.1547	183.93	2	2	0.96778	1.4611	8.7132	2	2	1.0052	1.0827	192.64	2	2				0	0
ALLAGSEYL	9	0	3	0	ALLAGSEYL	Pep2198	2023-01-16_Fusion_35828.raw	46	936.505	1	935.496	1.3912	1.4622	99.129	9	9	0.607	0.61471	74.346	9	9	1.5987	1.7342	79.657	9	9	0.31828	0.33452	88.753	3	3	0.5286	0.57891	11.18	3	3	1.6608	1.7649	77.632	3	3	1.8285	2.6331	28.322	2	2	3.2843	2.9766	11.851
ALLAVGATK	9	1	2	0	AL(+6.02)L(+6.02)AVGATK(+8.01)	Pep3111	2023-01-16_Fusion_35827.raw	45	432.295	2	842.523	3.0842	3.611		1	1	2.5719	3.8064		1	1	0.83389	1.0216		1	1				0	0				0	0				0	0				0	0
ALLAYTLGV	9	0	3	0	ALLAYTLGV	Pep2315	2023-01-16_Fusion_35828.raw	46	920.547	1	919.538	0.62008	0.67982	85.071	7	7	0.1353	0.16599	86.925	7	7	0.29286	0.31122	59.174	7	7	0.33527	0.35237		1	1	0.098188	0.10753		1	1	0.29286	0.31122		1	1	1.1367	1.6369	66.636	2	2	0.8067	0.73113	8.2766
ALLDGRVQL	9	0	3	1	AL(+3.02)L(+3.02)DGR(+6.02)VQL(+3.02)	Pep3633	2023-01-16_Fusion_35827.raw	45	500.334	2	983.576	2.5929	2.5637	124.29	3	3	3.9318	4.9279	100.25	3	3	1.5164	1.8536	226.45	3	3	0.24827	0.32037		1	1	13.557	14.783		1	1	54.606	55.82		1	1				0	0
ALLDGSNVVFK	11	1	2	0	AL(+3.02)L(+3.02)DGSNVVFK(+4.03)	Pep1204	2023-02-06_Fusion_36171.raw	123	586.859	2	1161.64	0.89604	0.82982	86.781	6	2	0.59853	0.59936	94.295	6	2	0.65443	0.71216	41.967	6	2	0.4812	0.60584		1	0	0.35557	0.4775		1	0	0.81687	0.83902		1	0	2.5275	2.195	106.13	3	2	3.2206	2.5537	92.714
ALLDKLYAL	9	1	4	0	ALLDKLYAL	Pep4023	2023-01-16_Fusion_35827.raw	45	510.31	1;2	1018.61	0.8567	0.52835	224.15	11	11	0.36008	0.5712	75.331	10	10	3.0009	3.7345	193.79	10	10	0.088593	0.10992	232.07	3	3	0.2856	0.38457	29.305	3	3	3.2237	3.3915	202.48	3	3	1.9045	1.1939	115.29	2	2	1.8046	1.1902	113.03
ALLDRIVSV	9	0	2	1	AL(+6.02)L(+6.02)DR(+10.01)IVSV	Pep1226	2023-02-06_Fusion_36171.raw	123	504.33	2	984.597	0.52009	0.56101	76.078	4	1	0.31821	0.38162	106	4	1	0.61171	0.64976	59.182	4	1	0.27354	0.39914		1	0	0.2587	0.33478		1	0	0.80957	0.86631		1	0	2.1572	2.0216		1	1	2.522	2.0976
ALLDSAHLL	9	0	4	0	AL(+3.02)L(+3.02)DSAHL(+3.02)L(+3.02)	Pep3815	2023-01-16_Fusion_35827.raw	45	482.814	2	951.539	0.13491	0.14127	72.52	3	2	0.34758	0.43423	43.632	3	2	1.5072	1.6378	74.652	3	2	0.44628	0.44817		1	0	0.34758	0.44392		1	0	0.72605	0.82114		1	0				0	0
ALLEGLTVV	9	0	3	0	ALLEGLTVV	Pep2313	2023-01-16_Fusion_35828.raw	46	914.556	1	913.548	1.0536	1.1551	104.33	6	6	0.67984	0.8342	33.555	6	6	0.69721	0.75751	60.45	6	6	0.42707	0.44886		1	1	0.59189	0.64822		1	1	1.3859	1.4728		1	1	3.6959	5.3223		1	1	1.6462	1.492
ALLEMDARL	9	0	3	1	AL(+3.02)L(+3.02)EMDAR(+6.02)L(+3.02)	Pep3726	2023-01-16_Fusion_35827.raw	45	523.82	2	1030.55				0	0				0	0				0	0				0	0				0	0				0	0				0	0
ALLETVNRL	9	0	3	1	ALLETVNRL	Pep3505	2023-01-16_Fusion_35827.raw	45	514.809	2	1027.6	0.1484	0.15306	32.921	2	2	0.58591	0.67238	86.556	2	2	3.9482	4.5908	45.3	2	2				0	0				0	0				0	0				0	0
ALLEVLSQK	9	1	3	0	ALLEVLSQK	Pep3607	2023-01-16_Fusion_35827.raw	45	500.806	2	999.596	0.096389	0.10647	50.913	2	2	0.13554	0.18905	91.79	2	2	1.4062	1.6961	115.52	2	2				0	0				0	0				0	0				0	0
ALLGDLTKA	9	1	3	0	ALLGDLTKA	Pep3475	2023-01-16_Fusion_35827.raw	45	451.272	2	900.528	0.10618	0.14479	86.217	6	6	0.48357	0.64875	83.825	6	6	4.329	4.8848	61.267	6	6	0.10618	0.14479	4.4053	2	2	0.28723	0.34335	1.9553	2	2	2.705	3.0239	6.3607	2	2	0.65837	0.33776	46.888	2	2	2.8501	1.6467	13.953
ALLGGLVNV	9	0	3	0	AL(+3.02)L(+3.02)GGL(+3.02)VNV	Pep786	2023-02-06_Fusion_36172.raw	124	864.588	1	854.523	2.1697	2.2804	156.99	9	9	1.0624	1.2423	106.16	9	9	0.65162	0.70912	112.3	9	9	0.9782	1.0281	112.66	2	2	0.94231	1.032	16.969	2	2	0.96331	1.0237	95.69	2	2	11.341	16.332	77.712	2	2	10.588	9.5962	54.448
ALLGILQHV	9	0	3	0	ALLGILQHV	Pep4056	2023-01-16_Fusion_35827.raw	45	482.303	2	962.591	0.16865	0.17433		1	1	0.32981	0.37714		1	1	1.9556	2.06		1	1				0	0				0	0				0	0				0	0
ALLGKIEKV	9	2	2	0	AL(+3.02)L(+3.02)GK(+4.03)IEK(+4.03)V	Pep3146	2023-01-16_Fusion_35827.raw	45	492.863	2	969.622	0.65918	0.96883	86.861	7	7	0.66942	0.83823	86.862	7	7	0.50276	0.6474	67.923	7	7	1.2394	1.8216	89.29	2	2	0.82778	1.4263	49.124	2	2	0.6679	0.65313	40.166	2	2	1.7803	1.3541	26.27	2	2	1.1717	1.03	79.167
ALLGPRDTRVK	11	1	2	2	AL(+3.02)L(+3.02)GPR(+6.02)DTR(+6.02)VK(+4.03)	Pep670	2023-02-06_Fusion_36172.raw	124	416.619	3	1224.73	0.37336	0.4048	119.48	4	2	0.30396	0.39178	130.27	4	2	0.77519	0.87248	43.515	4	2	0.19444	0.25682		1	1	0.14824	0.22377		1	1	0.76241	0.80768		1	1	2.3947	3.2506		1	0	2.0927	2.9473
ALLGTSGLK	9	1	3	0	AL(+3.02)L(+3.02)GTSGL(+3.02)K(+4.03)	Pep3153	2023-01-16_Fusion_35827.raw	45	436.807	2	858.517	5.181	6.0426		1	1	1.0344	1.3365		1	1	0.19966	0.25606		1	1				0	0				0	0				0	0				0	0
ALLGVRGVGK	10	1	2	1	AL(+6.02)L(+6.02)GVR(+10.01)GVGK(+8.01)	Pep379	2023-02-06_Fusion_36176.raw	85	500.345	2	968.613	3.9477	4.5758	136.41	5	5	2.1216	3.2125	104.6	5	5	0.79906	0.82209	41.261	5	5	1.1829	1.5022	88.007	2	2	1.389	1.9689	33.57	2	2	1.1742	1.2081	54.437	2	2	38.842	34.696		1	1	24.593	22.984
ALLGVWTSV	9	0	2	0	ALLGVWTSV	Pep2348	2023-01-16_Fusion_35828.raw	46	945.543	1	944.533	0.26106	0.24185	52.728	2	2	0.28606	0.32592	60.859	2	2	1.0958	1.2484	19.16	2	2				0	0				0	0				0	0				0	0
ALLKIEGVYA	10	1	2	0	AL(+3.02)L(+3.02)K(+4.03)IEGVYA	Pep3685	2023-01-16_Fusion_35827.raw	45	543.852	2	1075.63	2.6498	2.7707	56.215	4	3	1.0266	1.4473	53.369	4	3	0.50527	0.54824	51.551	4	3	1.9447	2.4484		1	1	1.3244	1.7786		1	1	0.68104	0.69951		1	1	3.6104	3.1354		1	1	2.8256	2.2405
ALLKVNQEL	9	1	3	0	AL(+3.02)L(+3.02)K(+4.03)VNQEL(+3.02)	Pep3364	2023-01-16_Fusion_35827.raw	45	520.851	2	1026.61	5.3363	6.2238		1	1	6.1601	7.9589		1	1	1.1544	1.4804		1	1				0	0				0	0				0	0				0	0
ALLNILSEV	9	0	3	0	AL(+3.02)L(+3.02)NIL(+3.02)SEV	Pep2389	2023-01-16_Fusion_35828.raw	46	980.635	1	970.57	1.2277	1.2273	179.63	7	7	0.4078	0.51275	89.374	7	7	0.80238	0.85267	122.2	7	7	1.2277	1.2903		1	1	0.98508	1.0788		1	1	0.80238	0.85267		1	1	2.7727	3.9928		1	1	3.036	2.7516
ALLPAGFRQK	10	1	2	1	ALLPAGFRQK	Pep1852	2023-01-16_Fusion_35828.raw	46	367.558	2;3	1099.65	0.62056	0.58433	92.187	9	9	0.65489	0.8327	80.006	9	9	1.0553	1.123	45.857	9	9	0.13354	0.1718	25.031	2	2	0.15433	0.21173	3.7755	2	2	1.1556	1.1994	28.945	2	2	1.5083	1.3473	50.317	3	3	1.5566	1.4548	14.561
ALLPASAGV	9	0	2	0	AL(+3.02)L(+3.02)PASAGV	Pep2042	2023-01-16_Fusion_35828.raw	46	804.51	1	797.465	0.2635	0.23182	45.727	3	3	0.27993	0.33921	29.85	3	3	1.0624	1.2538	81.535	3	3				0	0				0	0				0	0				0	0
ALLPIFFGA	9	0	2	0	AL(+3.02)L(+3.02)PIFFGA	Pep2429	2023-01-16_Fusion_35828.raw	46	954.593	1;2	947.548	0.68382	0.64715	66.65	6	3	0.68959	0.7387	68.974	6	3	0.82484	0.89312	33.167	6	3	0.60339	0.61425		1	0	0.44436	0.49966		1	0	0.76444	0.81487		1	0	4.1773	3.2032		1	0	3.339	2.4839
ALLPSSPTL	9	0	3	0	ALLPSSPTL	Pep2165	2023-01-16_Fusion_35828.raw	46	898.526	1	897.517	0.99881	0.89077	183.48	7	6	1.3052	1.6412	146.59	7	6	0.81696	0.88753	60.718	7	6	0.54141	0.56903		1	0	0.41766	0.45741		1	0	0.98628	1.0481		1	0	43.004	61.928		1	1	35.132	31.841
ALLPWPFRNK	10	1	2	1	ALLPWPFRNK	Pep2239	2023-01-16_Fusion_35828.raw	46	414.577	2;3	1240.71	1.0636	1.13	61.014	8	6	0.23489	0.32191	128.12	8	6	0.1595	0.18547	106.75	8	6	0.60126	0.76356	25.068	2	2	0.44279	0.62768	2.633	2	2	0.73644	0.75767	27.701	2	2	5.5501	4.7306		1	1	4.2417	3.571
ALLQLLKLIFK	11	2	5	0	ALLQLLKLIFK	Pep4214	2023-01-16_Fusion_35827.raw	45	650.442	2;3	1298.87	1.4405	1.6328	22.387	2	2	1.9836	4.1488	5.6121	2	2	1.377	2.3086	31.671	2	2				0	0				0	0				0	0				0	0
ALLQSDVRL	9	0	3	1	ALLQSDVRL	Pep467	2023-02-06_Fusion_36176.raw	85	507.801	2	1013.59	0.38227	0.43448	98.126	3	3	0.14597	0.15762	113.07	3	3	0.7185	0.82714	79.908	3	3				0	0				0	0				0	0	2.0657	0.9973		1	1	1.4842	0.82954
ALLRVTPFILK	11	1	3	1	ALLRVTPFILK	Pep2486	2023-01-16_Fusion_35828.raw	46	424.28	2;3	1269.82	0.34979	0.35353	1.5121	2	2	0.18444	0.25412	30.138	2	2	0.52728	0.67971	35.753	2	2				0	0				0	0				0	0				0	0
ALLSDISKGK	10	2	2	0	ALLSDISKGK	Pep384	2023-02-06_Fusion_36176.raw	85	516.31	2	1030.6	0.30279	0.44503		1	1	0.61491	1.0595		1	1	2.0308	1.9859		1	1	0.30279	0.44503		1	1	0.61491	1.0595		1	1	2.0308	1.9859		1	1				0	0
ALLSEVIQL	9	0	3	0	AL(+3.02)L(+3.02)SEVIQL(+3.02)	Pep2358	2023-01-16_Fusion_35828.raw	46	994.651	1;2	984.586	1.5113	1.5884	94.806	11	10	2.2375	2.6032	77.264	11	10	0.72584	0.76383	101.73	11	10	1.2533	1.3064	27.642	2	1	0.61294	0.67783	1.5487	2	1	0.56384	0.59861	46.63	2	1	10.233	14.736		1	1	5.4771	4.9641
ALLSGIVSI	9	0	2	0	AL(+3.02)L(+3.02)SGIVSI	Pep2342	2023-01-16_Fusion_35828.raw	46	878.585	1	871.538	0.51327	0.47739	67.269	4	0	0.39609	0.43471	72.213	4	0	0.87498	0.90945	23.773	4	0	0.42356	0.43118		1	0	0.33868	0.38083		1	0	0.86877	0.92608		1	0	2.2718	1.742		1	0	1.8638	1.3865
ALLSMTFPLK	10	1	3	0	ALLSMTFPLK	Pep501	2023-02-06_Fusion_36176.raw	85	560.826	2	1119.64	1.3703	1.728	73.835	6	6	0.69316	0.83038	17.106	6	6	0.55826	0.66843	73.618	6	6	0.60335	0.82272	66.837	3	3	0.705	0.84274	20.461	3	3	1.1296	1.2627	46.554	3	3	5.2892	2.7001		1	1	1.7918	1.0504
ALLSPGSPK	9	1	2	0	AL(+3.02)L(+3.02)SPGSPK(+4.03)	Pep1045	2023-02-06_Fusion_36171.raw	123	440.29	2	868.502	5.2998	4.6026		1	1	2.6223	2.0793		1	1	0.49479	0.523		1	1				0	0				0	0				0	0	5.2998	4.6026		1	1	2.6223	2.0793
ALLSRLEQI	9	0	3	1	ALLSRLEQI	Pep3768	2023-01-16_Fusion_35827.raw	45	521.816	2	1041.62	0.19492	0.22154		1	1	0.14536	0.18219		1	1	0.74578	0.91162		1	1				0	0				0	0				0	0				0	0
ALLSSGFSL	9	0	3	0	ALLSSGFSL	Pep2305	2023-01-16_Fusion_35828.raw	46	894.494	1	893.486				0	0				0	0				0	0				0	0				0	0				0	0				0	0
ALLTGIISK	9	1	2	0	AL(+3.02)L(+3.02)TGIISK(+4.03)	Pep3572	2023-01-16_Fusion_35827.raw	45	463.329	2	914.58	2.0787	2.4338	61.427	3	3	1.3088	1.7576	8.0918	3	3	0.55705	0.68245	53.524	3	3	1.6087	2.0254		1	1	1.3088	1.7576		1	1	0.81352	0.83559		1	1				0	0
ALMADMVYV	9	0	1	0	ALMADMVYV	Pep2281	2023-01-16_Fusion_35828.raw	46	1012.48	1	1011.48	0.43471	0.43321	34.977	3	1	0.39097	0.40134	24.399	3	1	0.78191	0.82404	9.4542	3	1	0.43471	0.43321		1	1	0.39097	0.40134		1	1	0.89939	0.93016		1	1				0	0
ALMDTDGSGKLNL	13	1	3	0	ALMDTDGSGKLNL	Pep3485	2023-01-16_Fusion_35827.raw	45	667.835	2	1333.65				0	0				0	0				0	0				0	0				0	0				0	0				0	0
ALMGYATHK	9	1	1	0	AL(+6.02)MGYATHK(+8.01)	Pep2871	2023-01-16_Fusion_35827.raw	45	503.272	2;3	990.496	1.7484	1.6986	45.78	4	3	4.6662	4.4551	34.07	4	3	2.6449	2.6876	68.363	4	3				0	0				0	0				0	0				0	0
ALMPVLNQV	9	0	2	0	AL(+6.02)MPVL(+6.02)NQV	Pep1245	2023-02-06_Fusion_36171.raw	123	498.802	1;2	983.547	1.1507	1.0651	95.688	14	10	1.2338	1.259	68.206	14	10	1.0366	1.105	55.557	13	10	0.66991	0.7043	23.241	3	2	0.65615	0.7378	5.617	3	2	1.0366	1.105	23.244	3	2	4.0069	3.5259	83.307	4	4	3.8494	3.5263	17.864
ALMTIFTIK	9	1	1	0	AL(+6.02)MTIFTIK(+8.01)	Pep4057	2023-01-16_Fusion_35827.raw	45	526.325	2	1036.6	2.0938	2.3948		1	1	2.2563	3.1977		1	1	1.0776	1.2668		1	1				0	0				0	0				0	0				0	0
ALNEKLVNL	9	1	3	0	ALNEKLVNL	Pep3484	2023-01-16_Fusion_35827.raw	45	507.303	1;2	1012.59	0.11067	0.13218	141.04	4	4	0.38279	0.51354	59.006	4	4	2.7149	3.2507	108.63	4	4	0.14505	0.19779		1	1	0.31944	0.38185		1	1	2.2022	2.4619		1	1				0	0
ALNELLQHV	9	0	3	0	ALNELLQHV	Pep3796	2023-01-16_Fusion_35827.raw	45	518.793	2	1035.57	1.2893	1.1824	180.67	6	6	1.1802	1.3731	79.538	6	6	1.6313	1.7029	139.16	6	6				0	0				0	0				0	0	2.3052	1.8754	150	2	2	3.2908	2.4191	36.116
ALNFPGSQK	9	1	1	0	AL(+3.02)NFPGSQK(+4.03)	Pep1093	2023-02-06_Fusion_36171.raw	123	484.781	1;2	960.503	1.6251	1.7519	81.886	12	6	2.6217	2.6259	86.744	12	6	0.96133	1.0415	34.099	12	6	0.63589	0.75481	15.845	2	0	0.65231	0.79552	5.2029	2	0	1.0228	1.0475	10.65	2	0	7.6497	5.7476	83.834	5	4	5.6839	3.961	116.23
ALNGHVEMV	9	0	1	0	AL(+6.02)NGHVEM(+15.99)V	Pep4426	2023-01-16_Fusion_35822.raw	47	496.253	2	968.475	0.7374	0.65939	28.418	2	1	2.1328	1.9045	5.2807	2	1	2.762	2.6997	16.619	2	1				0	0				0	0				0	0				0	0
ALNGKLYIV	9	1	2	0	ALNGKLYIV	Pep3613	2023-01-16_Fusion_35827.raw	45	495.803	2	989.591	0.1799	0.21063		1	1	0.14327	0.21204		1	1	0.79639	0.97566		1	1				0	0				0	0				0	0				0	0
ALNHKVLHY	9	1	2	0	AL(+6.02)NHK(+8.01)VL(+6.02)HY	Pep667	2023-02-06_Fusion_36172.raw	124	372.226	2;3	1093.6	0.5637	0.69739	67.611	7	5	0.72727	0.81699	87.419	7	5	0.69762	0.7374	50.036	7	5	0.5637	0.69739		1	1	0.27144	0.35084		1	1	0.48154	0.49328		1	1	2.124	1.9353	17.386	2	2	2.1082	1.6428	57.998
ALNPADITV	9	0	1	0	AL(+3.02)NPADITV	Pep2110	2023-01-16_Fusion_35828.raw	46	916.518	1	912.492	1.4766	1.3469	26.996	4	2	1.671	1.7037	28.704	4	2	0.92722	0.96165	25.05	4	2	1.1406	1.1367		1	1	1.0469	1.0746		1	1	0.91785	0.94924		1	1	2.9502	2.1312		1	1	2.7634	1.8572
ALNSGVSQK	9	1	1	0	AL(+6.02)NSGVSQK(+8.01)	Pep863	2023-02-06_Fusion_36171.raw	123	459.265	2	902.482	0.94672	0.90175	100.53	8	8	0.81709	0.78013	90.249	8	8	0.88147	0.90121	18.856	8	8	0.30385	0.36015	31.972	2	2	0.31002	0.37943	9.2827	2	2	1.0203	1.0437	22.689	2	2	5.6811	4.2685	0.47609	2	2	4.6564	3.5343	33.519
ALPALVMSK	9	1	2	0	AL(+3.02)PAL(+3.02)VMSK(+4.03)	Pep3482	2023-01-16_Fusion_35827.raw	45	470.31	2	928.542	1.8496	1.6063		1	0	4.5448	3.6037		1	0	0.93404	0.9873		1	0				0	0				0	0				0	0	1.8496	1.6063		1	0	4.5448	3.6037
ALPDQGIAKA	10	1	1	0	ALPDQGIAKA	Pep2970	2023-01-16_Fusion_35827.raw	45	492.28	2	982.545	0.36502	0.43266	61.137	3	0	0.58682	0.52751	75.223	3	0	1.7493	1.7894	15.515	3	0	0.36502	0.43266		1	0	0.3619	0.44293		1	0	1.7493	1.7894		1	0	0.20973	0.15617		1	0	0.58682	0.52751
ALPEIFTEL	9	0	2	0	AL(+3.02)PEIFTEL(+3.02)	Pep2386	2023-01-16_Fusion_35828.raw	46	1038.6	1	1031.55	1.5674	1.379		1	0	0.31922	0.38682		1	0	0.25261	0.29814		1	0				0	0				0	0				0	0				0	0
ALPEKVVNK	9	2	1	0	AL(+3.02)PEK(+4.03)VVNK(+4.03)	Pep924	2023-02-06_Fusion_36171.raw	123	504.841	2	996.597	1.5016	1.6713	144.37	8	7	1.4526	2.0359	129.69	8	7	1.1926	1.3743	27.52	8	7	0.48993	0.60147		1	0	0.53598	0.70116		1	0	1.0664	1.0848		1	0	16.687	17.249	7.4216	2	2	17.737	16.38	29.272
ALPPPPASI	9	0	1	0	AL(+3.02)PPPPASI	Pep2016	2023-01-16_Fusion_35828.raw	46	865.523	1;2	861.496	1.23	1.122	26.807	2	2	1.2053	1.297	2.6105	2	2	0.97992	1.0053	49.712	2	2				0	0				0	0				0	0				0	0
ALPPVLTTV	9	0	2	0	AL(+3.02)PPVL(+3.02)TTV	Pep783	2023-02-06_Fusion_36172.raw	124	916.599	1;2	909.554	0.2776	0.27037	102.6	7	2	0.18438	0.23146	98.806	7	2	0.82776	0.89814	12.521	7	2	0.22692	0.23101		1	0	0.16651	0.18723		1	0	0.95377	1.0167		1	0	2.6552	2.0361		1	0	3.1924	2.3749
ALQEMVHQV	9	0	1	0	ALQEMVHQV	Pep3163	2023-01-16_Fusion_35827.raw	45	527.772	2	1053.53	0.90243	0.90707	49.27	6	3	0.70456	0.66333	72.232	6	3	0.90629	0.94104	58.791	6	3	0.68105	0.72751	14.427	3	3	0.66647	0.62747	8.3824	3	3	0.95139	0.98788	6.5749	3	3	3.806	2.5262		1	0	3.9099	2.6056
ALQKRLDEV	9	1	2	1	AL(+6.02)QK(+8.01)R(+10.01)L(+6.02)DEV	Pep983	2023-02-06_Fusion_36171.raw	123	551.343	2	1070.61	0.17928	0.18045	74.136	2	2	0.23556	0.25363	187.88	2	2	1.314	1.4061	114.28	2	2				0	0				0	0				0	0	0.11959	0.10683		1	1	0.071883	0.067181
ALQSLLHLL	9	0	5	0	ALQSLLHLL	Pep4172	2023-01-16_Fusion_35827.raw	45	504.316	2	1006.62	0.22194	0.25235	408.73	2	2	0.23988	0.42596		1	1	19.855	29.604		1	1				0	0				0	0				0	0				0	0
ALRAVTLTAK	10	1	2	1	AL(+3.02)R(+6.02)AVTL(+3.02)TAK(+4.03)	Pep1685	2023-01-16_Fusion_35828.raw	46	353.918	3	1042.65	2.0777	2.3358		1	1	0.26883	0.34827		1	1	0.12939	0.16686		1	1				0	0				0	0				0	0				0	0
ALREPGKAL	9	1	2	1	ALREPGKAL	Pep1579	2023-01-16_Fusion_35828.raw	46	318.863	3	953.566	0.32104	0.3411	27.517	2	2	0.36789	0.47217	96.917	2	2	1.1459	1.3424	49.144	2	2				0	0				0	0				0	0				0	0
ALRLSASAL	9	0	3	1	AL(+3.02)R(+6.02)L(+3.02)SASAL(+3.02)	Pep3419	2023-01-16_Fusion_35827.raw	45	458.815	2	900.539	0.61285	0.74221	74.76	4	4	0.39701	0.44217	207.56	4	4	0.59348	0.67259	138.65	4	4	0.95051	1.2266		1	1	2.5511	2.7817		1	1	2.6839	2.7435		1	1	2.3391	1.3016		1	1	4.0003	2.5247
ALRPSTSRSLY	11	0	2	2	ALRPSTSRSLY	Pep708	2023-02-06_Fusion_36172.raw	124	417.567	2;3	1249.68	0.39006	0.33889	78.777	7	4	0.3083	0.34599	102.87	4	1	0.66381	0.73635	84.117	4	1	0.22163	0.23653		1	0	0.51507	0.58387		1	0	2.3625	2.4329		1	0	1.8587	1.8301		1	0	1.7026	1.5612
ALRYPMAVGLNK	12	1	2	1	ALRYPMAVGLNK	Pep4799	2023-01-16_Fusion_35823.raw	48	444.92	3	1331.74	0.62997	0.63257	60.314	3	3	0.30553	0.38849	26.305	3	3	0.5043	0.54498	25.156	3	3				0	0				0	0				0	0	1.1754	1.0018		1	1	0.59274	0.49902
ALSALLLGT	9	0	4	0	ALSALLLGT	Pep2259	2023-01-16_Fusion_35828.raw	46	858.531	1	857.522	0.22109	0.22051	95.155	3	3				0	0				0	0	0.052038	0.06241		1	1				0	0				0	0				0	0
ALSALTARL	9	0	3	1	AL(+6.02)SAL(+6.02)TAR(+10.01)L(+6.02)	Pep4563	2023-01-16_Fusion_35822.raw	47	472.32	2	914.555	1.1918	1.5379	191.18	5	5	1.505	1.561	100.34	5	5	0.39256	0.41849	154.79	5	5	1.1918	1.5379		1	1	0.28019	0.30553		1	1	0.23511	0.24033		1	1				0	0
ALSDGVHKI	9	1	1	0	ALSDGVHKI	Pep1633	2023-01-16_Fusion_35828.raw	46	470.267	2;3	938.519	1.4517	1.3828	58.276	13	6	1.3917	1.2259	67.492	13	6	0.90045	0.92103	21.141	13	6	0.66411	0.7883	13.578	2	0	0.58929	0.71867	13.932	2	0	0.84751	0.86801	30.988	2	0	3.6637	2.707	72.179	4	4	3.3273	2.4199	84.433
ALSDHHIYL	9	0	2	0	ALSDHHIYL	Pep3258	2023-01-16_Fusion_35827.raw	45	534.778	2;3	1067.54	0.57546	0.573	60.321	10	5	0.52428	0.58726	61.475	10	5	0.73665	0.78357	47.874	10	5	0.8047	0.81919	51.296	4	4	0.60753	0.69383	21.761	4	4	0.73665	0.78357	61.586	4	4	2.1117	1.7463	44.047	2	1	1.2553	1.0862	84.513
ALSDSIHTV	9	0	1	0	AL(+3.02)SDSIHTV	Pep3086	2023-01-16_Fusion_35827.raw	45	473.257	2	941.482	1.2674	1.1655	62.935	4	0	1.3344	1.34	62.059	4	0	0.95206	0.98858	22.734	4	0	0.67794	0.72419		1	0	0.70773	0.66631		1	0	1.0506	1.0909		1	0	4.8568	3.2237		1	0	4.35	2.8989
ALSDYDLVL	9	0	3	0	ALSDYDLVL	Pep2298	2023-01-16_Fusion_35828.raw	46	1008.53	1	1007.52	1.4454	1.5846		1	1	1.8855	2.3707		1	1	1.3045	1.4196		1	1				0	0				0	0				0	0				0	0
ALSEELVQL	9	0	3	0	ALSEELVQL	Pep499	2023-02-06_Fusion_36176.raw	85	501.279	1;2	1000.54	0.37274	0.35202	99.416	8	8	0.66331	0.48759	57.366	7	7	1.6645	1.7654	95.789	7	7	0.32041	0.3312	73.665	2	2	0.91329	1.0198	2.4148	2	2	2.8504	3.0233	76.079	2	2	0.37402	0.30428		1	1	0.66331	0.48759
ALSELIILT	9	0	3	0	AL(+3.02)SEL(+3.02)IIL(+3.02)T	Pep815	2023-02-06_Fusion_36172.raw	124	981.656	1	971.59	1.431	1.4149	76.934	6	6	1.0145	1.1905	18.455	6	6	0.76093	0.82739	71.556	6	6	1.4568	1.5311	92.884	2	2	1.1674	1.2786	10.834	2	2	0.8014	0.85163	82.05	2	2				0	0
ALSGFTIFR	9	0	1	1	ALSGFTIFR	Pep3932	2023-01-16_Fusion_35827.raw	45	506.285	2	1010.55	0.43763	0.46081	76.881	4	3	0.44757	0.48773	83.05	4	3	0.9637	1.0602	9.5581	4	3	0.42454	0.48088		1	1	0.38914	0.44023		1	1	0.91662	0.93973		1	1	2.2723	1.692		1	1	2.3023	2.0696
ALSGHLETV	9	0	2	0	ALSGHLETV	Pep3059	2023-01-16_Fusion_35827.raw	45	463.751	2	925.487	0.18646	0.19454	117.34	4	3	0.2092	0.23043	110.96	4	3	0.9112	1.011	23.639	4	3	0.089787	0.094396		1	1	0.076251	0.088448		1	1	0.84925	0.90143		1	1	1.2499	1.1147		1	0	0.99983	1.0064
ALSGTLSGV	9	0	2	0	ALSGTLSGV	Pep1938	2023-01-16_Fusion_35828.raw	46	804.448	1	803.439	0.78655	0.76727	85.984	5	2	0.46664	0.52471	105.63	5	2	0.66474	0.7311	37.109	5	2	0.62885	0.64018		1	0	0.46664	0.52471		1	0	0.81641	0.87027		1	0	4.0372	3.0957	33.607	2	2	3.3437	2.4874	10.645
ALSKEGIVAL	10	1	2	0	AL(+3.02)SK(+4.03)EGIVAL(+3.02)	Pep1182	2023-02-06_Fusion_36171.raw	123	505.837	2	999.596	1.4667	1.5603	179.52	7	4	1.032	1.3859	139.16	7	4	0.76559	0.78636	83.245	7	4	1.2393	1.5603		1	0	1.032	1.3859		1	0	0.76559	0.78636		1	0	11.427	9.924		1	0	10.031	7.9542
ALSKPTEKK	9	3	1	0	AL(+3.02)SK(+4.03)PTEK(+4.03)K(+4.03)	Pep535	2023-02-06_Fusion_36172.raw	124	339.569	3	1000.59	10.683	7.0348		1	1	19.83	16.095		1	1	1.8562	2.0051		1	1				0	0				0	0				0	0	10.683	7.0348		1	1	19.83	16.095
ALSNPILNK	9	1	2	0	AL(+3.02)SNPIL(+3.02)NK(+4.03)	Pep1834	2023-01-16_Fusion_35828.raw	46	490.322	2	968.565	1.487	1.4572	35.214	4	4	0.80069	0.81951	78.145	4	4	0.50426	0.55506	59.64	4	4				0	0				0	0				0	0	2.2962	1.9941	9.2755	2	2	1.719	1.3631	17.934
ALSPNNHEV	9	0	1	0	AL(+3.02)SPNNHEV	Pep2788	2023-01-16_Fusion_35827.raw	45	492.253	2	979.472	1.7185	1.5367	24.079	3	0	1.1849	1.1691	35.665	3	0	1.1287	1.172	42.384	3	0	1.1703	1.2502		1	0	1.1849	1.1156		1	0	1.1287	1.172		1	0				0	0
ALSPSATAK	9	1	1	0	AL(+6.02)SPSATAK(+8.01)	Pep273	2023-02-06_Fusion_36176.raw	85	430.257	2	844.465	0.94876	1.1246		1	1	0.90207	1.1041		1	1	0.95078	0.97255		1	1	0.94876	1.1246		1	1	0.90207	1.1041		1	1	0.95078	0.97255		1	1				0	0
ALSPSLKNK	9	2	2	0	AL(+3.02)SPSL(+3.02)K(+4.03)NK(+4.03)	Pep637	2023-02-06_Fusion_36172.raw	124	324.559	2;3	956.565	6.17	4.6932	70.232	2	2	6.3083	5.5455	26.112	2	2	1.0224	1.0679	44.12	2	2				0	0				0	0				0	0	6.17	4.6932	70.232	2	2	6.3083	5.5455	26.112
ALSQHGLSK	9	1	2	0	AL(+6.02)SQHGL(+6.02)SK(+8.01)	Pep881	2023-02-06_Fusion_36171.raw	123	480.792	2	939.514	0.75525	0.91695	19.303	2	2	4.3303	6.1049	67.352	2	2	5.7337	6.4318	47.593	2	2	0.83483	1.0511		1	1	7.3192	9.8291		1	1	8.7673	9.0051		1	1				0	0
ALSSIISRQK	10	1	1	1	AL(+6.02)SSIISR(+10.01)QK(+8.01)	Pep4623	2023-01-16_Fusion_35822.raw	47	563.85	2	1101.65	0.27314	0.28049	47.603	2	2	0.47973	0.59576	13.108	2	2	1.7564	2.0419	56.587	2	2				0	0				0	0				0	0				0	0
ALSSLAVVV	9	0	2	0	AL(+3.02)SSL(+3.02)AVVV	Pep2227	2023-01-16_Fusion_35828.raw	46	864.567	1	857.522	0.88001	0.77423		1	1	0.37623	0.45591		1	1	0.42753	0.50459		1	1				0	0				0	0				0	0				0	0
ALSSLIHAL	9	0	3	0	AL(+3.02)SSL(+3.02)IHAL(+3.02)	Pep3923	2023-01-16_Fusion_35827.raw	45	467.307	2	923.544	0.79431	0.82106	162.89	7	7	0.70026	0.81468	37.784	7	7	0.49382	0.54489	146.16	7	7	0.79431	0.82106		1	1	0.31398	0.35061		1	1	0.39529	0.41926		1	1	2.3117	1.8807		1	1	1.1415	0.83914
ALSSSRPTK	9	1	1	1	AL(+6.02)SSSR(+10.01)PTK(+8.01)	Pep2525	2023-01-16_Fusion_35827.raw	45	485.791	2	945.524	1.1378	1.1685	12.236	2	0	0.94425	1.1726	13.835	2	0	0.86919	1.0105	34.657	2	0				0	0				0	0				0	0				0	0
ALSSVGSPK	9	1	1	0	AL(+3.02)SSVGSPK(+4.03)	Pep2712	2023-01-16_Fusion_35827.raw	45	426.761	2	844.465	1.5114	1.7288	136.95	3	0	0.6035	0.73863	137.34	3	0	0.67513	0.6975	47.08	3	0	0.65389	0.77506		1	0	0.6035	0.73863		1	0	0.8153	0.83396		1	0	14.882	11.182		1	0	9.5272	7.2313
ALSTALSEK	9	1	2	0	AL(+3.02)STAL(+3.02)SEK(+4.03)	Pep1011	2023-02-06_Fusion_36171.raw	123	465.29	2	918.502	0.42952	0.43964	79.597	3	0	0.2717	0.35895	76.881	3	0	0.78131	0.82586	16.969	3	0	0.25229	0.31763		1	0	0.10874	0.14603		1	0	0.82325	0.84558		1	0	1.6592	1.4409		1	0	0.85028	0.67422
ALSTPVVEK	9	1	1	0	AL(+3.02)STPVVEK(+4.03)	Pep1021	2023-02-06_Fusion_36171.raw	123	475.798	2	942.539	0.56734	0.59217	108.76	4	0	0.36515	0.39472	123.19	4	0	0.71337	0.72935	22.477	4	0	0.2348	0.2783		1	0	0.18029	0.22066		1	0	0.72263	0.73918		1	0	4.1854	3.1447		1	0	3.7854	2.8732
ALTAVSSQL	9	0	2	0	ALTAVSSQL	Pep1949	2023-01-16_Fusion_35828.raw	46	889.5	1	888.492	0.61665	0.60153	50.704	3	3	0.60394	0.73184	35.023	3	3	0.93622	1.105	44.6	3	3				0	0				0	0				0	0				0	0
ALTDFVRSV	9	0	1	1	AL(+3.02)TDFVR(+6.02)SV	Pep3684	2023-01-16_Fusion_35827.raw	45	508.799	2	1006.54	1.8039	1.7672	60.249	5	4	1.3001	1.6496	43.939	5	4	1.1843	1.2178	28.409	5	4				0	0				0	0				0	0	2.587	1.9263	12.191	2	2	2.707	2.4334	5.3207
ALTGAILAA	9	0	2	0	AL(+3.02)TGAIL(+3.02)AA	Pep2102	2023-01-16_Fusion_35828.raw	46	806.527	1	799.48	1.1884	1.1592	45.438	7	6	1.4548	1.6359	40.348	7	6	1.2187	1.2991	42.64	7	6	1.053	1.0719	49.422	3	3	1.2833	1.443	12.652	3	3	1.2187	1.2991	37.164	3	3				0	0
ALTNGIYPHKL	11	1	2	0	ALTNGIYPHKL	Pep3167	2023-01-16_Fusion_35827.raw	45	613.849	2;3	1225.68	0.17843	0.21206	4.3956	2	1	0.15906	0.22621	1.7689	2	1	0.85305	1.0366	5.7796	2	1				0	0				0	0				0	0				0	0
ALTRALALA	9	0	3	1	AL(+3.02)TR(+6.02)AL(+3.02)AL(+3.02)A	Pep4527	2023-01-16_Fusion_35822.raw	47	457.826	2	898.56	8.1348	9.2459		1	1	2.0697	2.5941		1	1	0.25443	0.31101		1	1				0	0				0	0				0	0				0	0
ALTSLLKTV	9	1	3	0	ALTSLLKTV	Pep3778	2023-01-16_Fusion_35827.raw	45	473.304	2	944.591	0.06866	0.071821		1	1	0.76525	1.1522		1	1	11.146	12.645		1	1				0	0				0	0				0	0				0	0
ALTSSVPTTK	10	1	1	0	AL(+6.02)TSSVPTTK(+8.01)	Pep2823	2023-01-16_Fusion_35827.raw	45	509.802	2	1003.55	2.6209	2.4964		1	1	5.2303	4.9937		1	1	1.9956	2.0393		1	1				0	0				0	0				0	0				0	0
ALTSTLISV	9	0	2	0	AL(+3.02)TSTL(+3.02)ISV	Pep775	2023-02-06_Fusion_36172.raw	124	910.573	1	903.528	0.83208	0.73206	65.544	7	6	1.7264	1.807	92.737	7	6	0.96134	1.0248	47.599	7	6	0.46375	0.4721	17.605	3	3	0.42496	0.47784	2.9715	3	3	0.94455	1.0069	19.318	3	3	2.1365	1.6383		1	0	2.4291	1.807
ALTSVVVTL	9	0	2	0	AL(+3.02)TSVVVTL(+3.02)	Pep2247	2023-01-16_Fusion_35828.raw	46	908.594	1	901.548	1.3606	1.2605	56.048	4	4	0.54287	0.58154	155.57	4	4	0.29252	0.32172	178.2	4	4				0	0				0	0				0	0				0	0
ALVESLITV	9	0	2	0	AL(+3.02)VESL(+3.02)ITV	Pep2300	2023-01-16_Fusion_35828.raw	46	950.601	1;2	943.559	0.42136	0.42894	53.781	7	4	0.28457	0.3412	63.134	7	4	0.72015	0.76766	15.65	7	4	0.3643	0.37688	18.298	2	2	0.24453	0.27926	28.327	2	2	0.67122	0.71398	10.252	2	2				0	0
ALVFPPLTQR	10	0	2	1	AL(+3.02)VFPPL(+3.02)TQR(+6.02)	Pep3842	2023-01-16_Fusion_35827.raw	45	577.37	2	1140.67	1.6077	1.8555	51.232	5	5	1.3756	1.7802	88.182	5	5	0.92996	1.0893	38.654	5	5	1.1578	1.6894	13.263	2	2	1.0027	1.2976	44.715	2	2	0.86606	0.92676	57.978	2	2	1.6077	1.5067		1	1	1.239	1.0305
ALVGGGSSPK	10	1	1	0	AL(+3.02)VGGGSSPK(+4.03)	Pep912	2023-02-06_Fusion_36171.raw	123	440.267	2	871.476	1.2517	1.4317	65.505	3	2	1.0179	1.4426	51.292	3	2	0.8696	0.95591	10.504	3	2	0.58517	0.6936		1	0	0.657	0.80411		1	0	1.0686	1.0931		1	0				0	0
ALVPLLSNV	9	0	3	0	ALVPLLSNV	Pep2350	2023-01-16_Fusion_35828.raw	46	925.573	1	924.564	0.47665	0.43901	51.779	4	4	0.69743	0.78699	50.58	4	4	1.2481	1.3571	72.572	4	4				0	0				0	0				0	0				0	0
ALVQDLAKA	9	1	2	0	AL(+3.02)VQDL(+3.02)AK(+4.03)A	Pep1122	2023-02-06_Fusion_36171.raw	123	469.809	2	927.539	1.8188	2.0647	84.985	6	6	0.77729	1.0124	20.077	6	6	0.5252	0.56987	75.983	6	6	0.44586	0.56134	85.008	3	3	0.66464	0.89256	19.697	3	3	1.4173	1.4558	65.808	3	3	3.339	2.8997		1	1	1.4483	1.1484
ALVSGKSTAK	10	2	1	0	AL(+3.02)VSGK(+4.03)STAK(+4.03)	Pep245	2023-02-06_Fusion_36176.raw	85	486.822	2	960.56	2.4898	2.7711	14.493	4	4	0.99893	1.2874	25.698	4	4	0.47404	0.53355	38.648	4	4	1.8551	2.2774		1	1	1.0867	1.4217		1	1	0.58582	0.59588		1	1	3.0605	3.1636		1	1	1.6957	1.5659
ALVSGLHGV	9	0	2	0	AL(+6.02)VSGL(+6.02)HGV	Pep4512	2023-01-16_Fusion_35822.raw	47	432.771	2	851.486	2.0056	2.1855	118.52	6	5	2.6013	2.514	95.208	6	5	0.86045	0.91408	53.316	6	5	0.84469	0.88806		1	0	0.73136	0.84834		1	0	0.83622	0.88759		1	0	12.687	11.315	28.126	2	2	8.8392	8.8975	5.7688
ALVSSLHLL	9	0	4	0	AL(+3.02)VSSL(+3.02)HL(+3.02)L(+3.02)	Pep3945	2023-01-16_Fusion_35827.raw	45	482.833	2	951.575	3.7961	3.8982	188.49	7	7	1.8892	1.9558	56.646	7	7	1.3839	1.1584	183.32	7	7	0.90325	0.90709		1	1	1.25	1.5965		1	1	1.3839	1.5652		1	1	5.8221	6.0604	60.485	2	2	5.5473	5.5167	16.74
ALVVQVAEA	9	0	1	0	AL(+3.02)VVQVAEA	Pep1989	2023-01-16_Fusion_35828.raw	46	902.54	1;2	898.512	3.0259	2.9678	21.77	7	0	1.9727	1.9818	24.521	7	0	0.7027	0.72965	21.611	7	0	2.6206	2.7038	25.247	2	0	1.9678	1.9345	3.4131	2	0	0.77215	0.80016	13.046	2	0	4.1817	3.0209		1	0	4.4765	3.0085
ALWDKLFNL	9	1	3	0	ALWDKLFNL	Pep4196	2023-01-16_Fusion_35827.raw	45	560.314	2	1118.61	0.098485	0.11486	13.044	2	2	0.13562	0.17523	0.7136	2	2	1.3771	1.7661	13.758	2	2				0	0				0	0				0	0				0	0
ALWEGPSKA	9	1	1	0	ALWEGPSKA	Pep3182	2023-01-16_Fusion_35827.raw	45	479.753	2	957.492	0.37395	0.42771	41.264	4	4	0.20822	0.27423	34.084	4	4	0.55944	0.61317	15.193	4	4	0.29125	0.34522		1	1	0.22793	0.27897		1	1	0.78258	0.8005		1	1				0	0
ALWELSAALLR	11	0	4	1	AL(+3.02)WEL(+3.02)SAAL(+3.02)L(+3.02)R(+6.02)	Pep4155	2023-01-16_Fusion_35827.raw	45	630.913	2	1241.71	2.4069	2.2889	208.34	2	2	1.1916	1.6092	57.229	2	2	0.49508	0.59483	151.11	2	2				0	0				0	0				0	0				0	0
ALWGFFPVL	9	0	2	0	AL(+6.02)WGFFPVL(+6.02)	Pep2438	2023-01-16_Fusion_35828.raw	46	1061.62	1	1048.57	2.2588	2.0926	98.581	6	5	1.5421	1.757	86.487	6	5	0.84964	0.89299	19.2	6	5	0.88226	0.89815	6.8621	2	2	0.85726	0.96394	1.1434	2	2	0.97166	1.0358	5.7187	2	2	10.097	7.7428	5.6963	2	2	7.8063	5.8072	8.9354
ALWGGTQPLLK	11	1	3	0	AL(+3.02)WGGTQPL(+3.02)L(+3.02)K(+4.03)	Pep3728	2023-01-16_Fusion_35827.raw	45	598.886	2	1182.68	3.2395	3.3887	103.81	3	3	0.8926	1.1532	94.577	3	3	0.51656	0.58603	36.088	3	3				0	0				0	0				0	0	1.3212	0.62936		1	1	0.69407	0.3835
ALWPPVREK	9	1	1	1	ALWPPVREK	Pep3243	2023-01-16_Fusion_35827.raw	45	548.319	2;3	1094.62	1.678	1.7477	103.4	11	9	1.5241	1.7934	98.717	11	9	1.0222	1.0902	30.26	11	9	0.80873	0.90658	6.2721	5	4	1.2922	1.5205	22.579	5	4	1.6171	1.6588	24.879	5	4	9.7069	7.8131	41.218	4	4	9.5142	8.1694	64.03
ALWPQIIQK	9	1	1	0	AL(+6.02)WPQIIQK(+8.01)	Pep3826	2023-01-16_Fusion_35827.raw	45	555.847	2	1095.64	1.7196	1.7949	67.548	4	3	1.8652	2.6435	95.401	4	3	0.92158	1.0833	47.535	4	3				0	0				0	0				0	0	0.7431	0.55833		1	1	0.58486	0.44392
ALWTGMHTI	9	0	1	0	AL(+6.02)WTGMHTI	Pep3754	2023-01-16_Fusion_35827.raw	45	518.273	2	1028.51	0.5064	0.4657	25.9	2	1	0.58857	0.59103	43.841	2	1	1.1371	1.1347	24.571	2	1				0	0				0	0				0	0				0	0
ALYATKGSLNK	11	2	2	0	AL(+3.02)YATK(+4.03)GSL(+3.02)NK(+4.03)	Pep949	2023-02-06_Fusion_36171.raw	123	590.378	2	1164.65	1.0614	1.2511	90.451	8	8	0.89862	1.2897	58.869	8	8	0.73336	0.89056	42.062	8	8	0.44461	0.65347	43.842	3	3	0.48663	0.83849	5.3493	3	3	1.0234	1.0008	43.48	3	3	6.7889	5.164	12.166	2	2	3.6365	3.1968	37.07
ALYEAKRQK	9	2	1	1	ALYEAKRQK	Pep256	2023-02-06_Fusion_36176.raw	85	553.819	2;3	1105.62	1.113	1.2796	118.81	4	4	0.33897	0.5176	105.09	3	3	0.28437	0.32097	76.306	3	3	0.32994	0.44948		1	1	0.33897	0.5176		1	1	1.0274	1.1665		1	1				0	0
ALYETPTGWK	10	1	1	0	AL(+3.02)YETPTGWK(+4.03)	Pep3309	2023-01-16_Fusion_35827.raw	45	586.821	2	1164.58				0	0				0	0				0	0				0	0				0	0				0	0				0	0
ALYEYARRR	9	0	1	3	AL(+3.02)YEYAR(+6.02)R(+6.02)R(+6.02)	Pep1577	2023-01-16_Fusion_35828.raw	46	406.914	3	1196.64	1.3703	1.3046	74.935	5	2	0.87068	0.80983	92.498	5	2	0.70125	0.74524	33.881	5	2	0.67588	0.78576		1	0	0.50324	0.56029		1	0	0.80983	0.86789		1	0	5.0387	4.0815	2.6156	2	2	3.7715	3.0138	6.6088
ALYGGRILK	9	1	2	1	ALYGGRILK	Pep1741	2023-01-16_Fusion_35828.raw	46	330.875	2;3	989.602	2.1355	2.1444	129.91	9	2	1.4804	1.8824	132.3	9	2	0.75532	0.82959	25.228	9	2	0.49843	0.64123	3.4961	2	0	0.48939	0.67143	6.5123	2	0	0.92107	0.95595	0.00027895	2	0	11.902	10.632	61.051	3	2	12.458	11.643	25.959
ALYGGSLQK	9	1	2	0	AL(+6.02)YGGSL(+6.02)QK(+8.01)	Pep1038	2023-02-06_Fusion_36171.raw	123	478.789	2	935.508	2.1273	2.1492	92.231	6	5	0.64667	0.85433	92.081	6	5	0.75993	0.83647	79.002	6	5	0.4984	0.62749		1	0	0.54445	0.73116		1	0	1.1335	1.1642		1	0	4.6969	4.079	99.463	2	2	4.388	3.4794	60.697
ALYGQPLLL	9	0	4	0	ALYGQPLLL	Pep2332	2023-01-16_Fusion_35828.raw	46	987.59	1	986.58	0.25353	0.25286	149.39	5	5	0.74588	0.78721	69.684	4	4	1.7765	2.0566	108.39	4	4				0	0				0	0				0	0	5.4121	3.8905		1	1
ALYGRFTIK	9	1	1	1	ALYGRFTIK	Pep1899	2023-01-16_Fusion_35828.raw	46	356.878	2;3	1067.61	0.36298	0.37973	61.767	4	3	0.30083	0.36171	59.857	4	3	0.8453	0.98341	3.8858	4	3				0	0				0	0				0	0				0	0
ALYGVVNVK	9	1	1	0	AL(+3.02)YGVVNVK(+4.03)	Pep437	2023-02-06_Fusion_36176.raw	85	485.309	2	961.56	0.99416	0.93819	28.079	2	1	0.70526	0.67975	25.702	2	1	0.77303	0.79468	12.272	2	1	0.64899	0.76925		1	0	0.4631	0.56679		1	0	0.84732	0.86672		1	0	1.5229	1.1442		1	1	1.0741	0.81523
ALYKKILKY	9	3	2	0	AL(+3.02)YK(+4.03)K(+4.03)IL(+3.02)K(+4.03)Y	Pep1722	2023-01-16_Fusion_35828.raw	46	386.615	3	1138.71				0	0				0	0				0	0				0	0				0	0				0	0				0	0
ALYMASQPKNK	11	2	1	0	AL(+3.02)YMASQPK(+4.03)NK(+4.03)	Pep960	2023-02-06_Fusion_36171.raw	123	631.366	2;3	1249.65	3.5482	4.2878	20.216	3	2	2.7369	3.2371	7.6572	3	2	0.77133	0.80416	15.309	3	2	3.5482	4.2878	20.216	3	2	2.7369	3.2371	7.6572	3	2	0.77133	0.80416	15.309	3	2				0	0
ALYPHFPAH	9	0	1	0	ALYPHFPAH	Pep430	2023-02-06_Fusion_36176.raw	85	526.772	3	1051.52	0.84684	0.77246	61.195	4	0	0.46204	0.4439	74.794	4	0	0.70554	0.71499	51.59	4	0	0.44303	0.44151		1	0	0.46982	0.48228		1	0	1.0173	1.0521		1	0	2.6423	1.9088		1	0	2.3353	1.5695
ALYPNVVQV	9	0	1	0	ALYPNVVQV	Pep2150	2023-01-16_Fusion_35828.raw	46	1002.56	1	1001.55	0.53935	0.49198	53.858	2	1	0.34157	0.36756	65.613	2	1	0.62926	0.64555	31.147	2	1				0	0				0	0				0	0				0	0
ALYSELLAV	9	0	3	0	ALYSELLAV	Pep2334	2023-01-16_Fusion_35828.raw	46	978.554	1	977.543	1.1912	1.306		1	1	0.26088	0.32803		1	1	0.21901	0.23834		1	1				0	0				0	0				0	0				0	0
ALYSGVHKK	9	2	1	0	AL(+3.02)YSGVHK(+4.03)K(+4.03)	Pep862	2023-02-06_Fusion_36171.raw	123	507.325	2;3	1001.57	0.883	0.95876	127.06	18	14	0.94006	0.91419	129.01	18	14	0.81584	0.92322	23.328	18	14	0.27989	0.34361	12.72	3	2	0.28576	0.36066	5.2339	3	2	1.0738	1.1164	9.3291	3	2	8.193	7.5071	72.903	5	4	6.6972	7.6736	85.32
ALYSVYRQK	9	1	1	1	AL(+3.02)YSVYR(+6.02)QK(+4.03)	Pep1027	2023-02-06_Fusion_36171.raw	123	570.846	2;3	1126.61	1.2274	1.2841	88.486	12	6	0.72283	0.83771	102.97	12	6	0.74025	0.76954	25.855	12	6	0.55204	0.6313	6.9701	2	0	0.49703	0.58722	22.369	2	0	0.83984	0.86531	16.07	2	0	3.1411	2.6801	84.958	3	2	2.661	2.3623	93.467
ALYTGDPNL	9	0	2	0	AL(+3.02)YTGDPNL(+3.02)	Pep1981	2023-01-16_Fusion_35828.raw	46	969.519	1	962.471	1.9213	1.7799	126.31	6	4	0.49905	0.54771	160.21	6	4	0.34784	0.38043	65.814	6	4	0.85021	0.86552		1	0	0.65732	0.73912		1	0	0.73064	0.77884		1	0	15.403	11.811	49.475	2	2	10.882	8.0952	14.111
ALYTVIETV	9	0	1	0	AL(+3.02)YTVIETV	Pep2228	2023-01-16_Fusion_35828.raw	46	1011.58	1	1007.55	0.99278	0.90365	40.696	6	5	0.52538	0.66195	30.253	6	5	0.59208	0.60001	16.281	6	5	0.69973	0.69732	10.794	2	2	0.5196	0.53338	1.977	2	2	0.74257	0.76798	8.8169	2	2	2.4228	1.7503		1	1	1.4085	0.94663
AMAARPHSI	9	0	0	1	AMAARPHSI	Pep2722	2023-01-16_Fusion_35827.raw	45	477.253	2	952.491	0.2219	0.2451	28.476	3	3	0.17126	0.1534	40.389	3	3	0.70383	0.6901	26.687	3	3	0.2219	0.2451		1	1	0.17126	0.17594		1	1	0.77181	0.79727		1	1				0	0
AMAASPHAV	9	0	0	0	AMAASPHAV	Pep666	2023-02-06_Fusion_36172.raw	124	427.713	2	853.412				0	0				0	0				0	0				0	0				0	0				0	0				0	0
AMADTFLEH	9	0	1	0	AMADTFLEH	Pep3379	2023-01-16_Fusion_35827.raw	45	517.735	2	1033.45	1.1949	1.1301		1	1	0.38391	0.43354		1	1	0.3213	0.32728		1	1				0	0				0	0				0	0				0	0
AMAENILAA	9	0	1	0	AMAENIL(+6.02)AA	Pep4816	2023-01-16_Fusion_35823.raw	48	909.48	1	902.453	0.85999	0.78446	105.17	2	2	0.91938	0.98935	58.483	2	2	1.0691	1.0967	26.388	2	2				0	0				0	0				0	0				0	0
AMAHVAGFTV	10	0	0	0	AMAHVAGFTV	Pep4558	2023-01-16_Fusion_35822.raw	47	502.256	2	1002.5				0	0				0	0				0	0				0	0				0	0				0	0				0	0
AMAPGAPQV	9	0	0	0	AMAPGAPQV	Pep1820	2023-01-16_Fusion_35828.raw	46	841.424	1	840.416				0	0				0	0				0	0				0	0				0	0				0	0				0	0
AMAPGTVTV	9	0	0	0	AMAPGTVTV	Pep1889	2023-01-16_Fusion_35828.raw	46	846.441	1	845.432				0	0				0	0				0	0				0	0				0	0				0	0				0	0
AMAPPSHRK	9	1	0	1	AMAPPSHR(+6.02)K(+4.03)	Pep2516	2023-01-16_Fusion_35827.raw	45	502.789	2;3	993.518	0.94878	0.94986	96.841	8	5	0.67886	0.74466	110.08	8	5	0.86781	0.87969	26.201	8	5	0.51468	0.62583	1.5587	2	1	0.50202	0.59783	1.4803	2	1	0.89798	0.9035	3.4769	2	1	3.5664	3.0764	11.883	2	2	3.0961	2.9034	20.422
AMASLGALA	9	0	2	0	AMASL(+3.02)GAL(+3.02)A	Pep763	2023-02-06_Fusion_36172.raw	124	810.466	1	803.421	3.7073	3.4344	68.016	6	6	4.0271	4.7008	61.145	6	6	1.6626	1.8649	85.334	6	6	3.3611	3.4216	54.501	2	2	2.3924	2.6901	61.431	2	2	0.71181	0.75876	115.93	2	2				0	0
AMDTVWITMRK	11	1	0	1	AMDTVWITMR(+6.02)K(+4.03)	Pep2070	2023-01-16_Fusion_35828.raw	46	454.582	2;3	1350.68	0.28037	0.29028	337.46	2	1	0.10696	0.14265	300.22	2	1	0.36891	0.46131	47.467	2	1				0	0				0	0				0	0				0	0
AMFDKKVQL	9	2	1	0	AMFDKKVQL	Pep3231	2023-01-16_Fusion_35827.raw	45	540.3	2;3	1078.58	0.25391	0.2955	70.45	15	13	0.33971	0.43134	74.121	15	13	1.1611	1.2585	35.759	15	13	0.21377	0.26244	20.875	3	2	0.25768	0.33709	23.822	3	2	1.0958	1.1424	19.351	3	2	1.3149	1.3191	19.546	3	3	1.4907	2.062	48.375
AMFERIVKA	9	1	0	1	AMFERIVKA	Pep416	2023-02-06_Fusion_36176.raw	85	532.8	2	1063.58	0.50474	0.5647	49.566	5	1	0.48547	0.49906	69.806	5	1	0.84662	0.85452	73.281	5	1	0.46059	0.5647		1	0	0.42088	0.48871		1	0	0.84662	0.85452		1	0	1.863	1.5724		1	0	1.5743	1.493
AMFESSQNVLLK	12	1	2	0	AMFESSQNVLLK	Pep3523	2023-01-16_Fusion_35827.raw	45	683.856	2	1365.7	0.62298	0.68198	18.242	2	1	0.30596	0.42782	33.976	2	1	0.79321	0.93996	21.759	2	1				0	0				0	0				0	0				0	0
AMFGKLMTI	9	1	1	0	AMFGKLMTI	Pep3967	2023-01-16_Fusion_35827.raw	45	506.272	2	1010.53	0.47327	0.54131	21.884	3	1	0.31878	0.39016	42.113	3	1	0.90654	0.92729	31.915	3	1	0.35165	0.41681		1	1	0.31878	0.39016		1	1	0.90654	0.92729		1	1				0	0
AMGSGTAVAK	10	1	0	0	AMGSGTAVAK(+8.01)	Pep269	2023-02-06_Fusion_36176.raw	85	450.739	2	891.448	0.66958	0.75558	18.371	2	2	0.46491	0.54345	15.039	2	2	0.69433	0.7041	3.3315	2	2	0.66958	0.75558	18.371	2	2	0.46491	0.54345	15.039	2	2	0.69433	0.7041	3.3315	2	2				0	0
AMHDIIAAEK	10	1	0	0	AMHDIIAAEK	Pep2929	2023-01-16_Fusion_35827.raw	45	549.785	2;3	1097.55	0.54196	0.54822	43.667	2	2	20.975	23.643	85.136	2	2	38.703	41.334	30.042	2	2				0	0				0	0				0	0				0	0
AMHGVFLYH	9	0	1	0	AMHGVFLYH	Pep1922	2023-01-16_Fusion_35828.raw	46	358.845	2;3	1073.51	0.94817	0.88163	55.434	10	2	1.1554	1.0353	62.094	10	2	0.97612	1.0152	31.482	10	2	0.49149	0.4898		1	0	0.53908	0.55337		1	0	1.0635	1.0999		1	0	2.9801	2.1528	29.1	3	2	3.7275	2.5051	36.511
AMIELVERL	9	0	2	1	AMIEL(+3.02)VER(+6.02)L(+3.02)	Pep3982	2023-01-16_Fusion_35827.raw	45	543.334	2	1072.6	1.7095	1.9046		1	0	1.163	1.6379		1	0	0.51528	0.60356		1	0				0	0				0	0				0	0				0	0
AMLAVLHTV	9	0	2	0	AML(+6.02)AVL(+6.02)HTV	Pep1219	2023-02-06_Fusion_36171.raw	123	483.796	2	953.537	3.6858	4.1198		1	1	0.55458	0.53598		1	1	0.15046	0.16359		1	1				0	0				0	0				0	0				0	0
AMLDFVSSL	9	0	2	0	AMLDFVSSL	Pep207	2023-02-06_Fusion_36177.raw	86	982.493	1	981.484	0.67459	0.63842	3.2106	2	2	0.34936	0.40781	62.435	2	2	0.51789	0.58089	67.631	2	2	0.64153	0.65308		1	1	0.56397	0.63415		1	1	0.8791	0.93709		1	1				0	0
AMLDTVVFK	9	1	1	0	AML(+3.02)DTVVFK(+4.03)	Pep1210	2023-02-06_Fusion_36171.raw	123	515.803	1;2	1022.55	1.9634	2.0284	56.685	20	13	1.2357	1.4372	128.66	20	13	0.72078	0.73497	114.92	20	13	1.3524	1.603	30.474	5	3	1.2091	1.4693	122.27	5	3	1.1353	1.1643	136.53	5	3	10.208	7.6698	125.53	3	2	10.949	8.3108	186.51
AMLSSVLAA	9	0	2	0	AML(+3.02)SSVL(+3.02)AA	Pep2485	2023-01-16_Fusion_35828.raw	46	868.509	1	861.463	1.9479	1.7138		1	1				0	0				0	0				0	0				0	0				0	0				0	0
AMLTGVLLA	9	0	3	0	AML(+3.02)TGVL(+3.02)L(+3.02)A	Pep2312	2023-01-16_Fusion_35828.raw	46	897.582	1	887.515	0.82473	0.90419	107.61	2	2	0.29357	0.36912		1	1	0.76183	0.82906		1	1				0	0				0	0				0	0				0	0
AMMTSGFLV	9	0	1	0	AMMTSGFL(+6.02)V	Pep2288	2023-01-16_Fusion_35828.raw	46	962.482	1	955.451	1.589	1.4463	29.481	3	0	0.9708	1.1977	14.586	3	0	0.7618	0.7522	26.212	3	0	0.94005	0.93681		1	0	0.92848	0.9531		1	0	0.9969	1.031		1	0				0	0
AMNARPHKV	9	1	0	1	AMNARPHKV	Pep2542	2023-01-16_Fusion_35827.raw	45	512.279	2;3	1022.54	0.26644	0.25418	92.73	2	2	0.55356	0.61707	17.7	2	2	2.0776	2.3246	106.88	2	2				0	0				0	0				0	0	0.55546	0.48968		1	1	0.58721	0.54448
AMNDILAQV	9	0	1	0	AMNDILAQV	Pep3910	2023-01-16_Fusion_35827.raw	45	487.753	2	973.49	0.42469	0.41507	54.021	4	2	0.25017	0.25122	65.501	4	2	0.62409	0.64184	57.32	4	2	0.43682	0.46662		1	1	0.11544	0.10869		1	1	0.26427	0.27441		1	1	1.2752	0.84644		1	1	0.6782	0.45197
AMNGHTAAV	9	0	0	0	AMNGHTAAV	Pep4367	2023-01-16_Fusion_35822.raw	47	436.208	2	870.402				0	0				0	0				0	0				0	0				0	0				0	0				0	0
AMPPPPPQGV	10	0	0	0	AMPPPPPQGV	Pep418	2023-02-06_Fusion_36176.raw	85	495.759	2	989.5				0	0				0	0				0	0				0	0				0	0				0	0				0	0
AMSDVSHPK	9	1	0	0	AMSDVSHPK(+4.03)	Pep2584	2023-01-16_Fusion_35827.raw	45	488.247	2	970.454	2.6156	2.6127	19.166	2	2	0.72081	0.71756		1	1	0.31562	0.28338		1	1				0	0				0	0				0	0				0	0
AMSERALAQK	10	1	1	1	AMSERALAQK	Pep4369	2023-01-16_Fusion_35822.raw	47	552.796	2	1103.58	0.76325	0.78379	117.52	6	3	0.39909	0.49562	118.8	6	3	0.66788	0.7423	27.054	6	3	0.29392	0.32605		1	0	0.23138	0.27226		1	0	0.61036	0.62609		1	0	3.7451	3.1954	42.38	2	2	3.0477	2.7056	13.324
AMSSKFFLV	9	1	1	0	AMSSK(+4.03)FFL(+3.02)V	Pep3958	2023-01-16_Fusion_35827.raw	45	518.798	2	1028.54	0.97635	0.97683	35.226	3	3	0.57558	0.70446	21.766	3	3	0.79397	0.81136	51.739	3	3	0.48406	0.57376		1	1	0.57558	0.70446		1	1	1.1891	1.2163		1	1				0	0
AMTQLLAGV	9	0	2	0	AM(+15.99)TQL(+3.02)L(+3.02)AGV	Pep3593	2023-01-16_Fusion_35827.raw	45	463.268	1;2	902.49	2.808	2.5229	81.367	20	16	1.3775	1.5765	72.804	20	16	0.64845	0.7136	73.378	20	16	0.96987	0.98733	47.039	5	4	1.3481	1.5363	3.1937	5	4	1.4615	1.5579	49.785	5	4	5.1852	3.9761	64.315	5	4	6.5137	6.493	74.456
AMVGAVLTA	9	0	1	0	AMVGAVL(+6.02)TA	Pep2048	2023-01-16_Fusion_35828.raw	46	838.482	1	831.452	1.0364	0.94736	153.14	3	1	1.8056	1.9409	21.942	3	1	1.2026	1.2818	119.89	3	1				0	0				0	0				0	0				0	0
AMWEHPITA	9	0	0	0	AMWEHPITA	Pep446	2023-02-06_Fusion_36176.raw	85	528.254	2	1054.49				0	0				0	0				0	0				0	0				0	0				0	0				0	0
AMYDKGPFR	9	1	0	1	AMYDK(+4.03)GPFR(+6.02)	Pep1725	2023-01-16_Fusion_35828.raw	46	365.529	3	1083.52	2.1353	1.902	70.197	6	3	0.78637	0.89896	71.343	6	3	0.6272	0.63685	35.332	6	3	0.87684	1.0575		1	0	0.68265	0.83369		1	0	0.81404	0.81645		1	0	2.1575	1.902	10.894	2	2	1.5731	1.4587	3.4021
AMYDKGPFRSK	11	2	0	1	AM(+15.99)YDKGPFRSK	Pep650	2023-02-06_Fusion_36172.raw	124	439.221	2;3	1298.64	1.6598	1.6701	54.874	18	16	0.71113	0.99699	49.076	18	16	0.61412	0.72036	31.384	18	16	0.66101	0.87927	47.816	5	5	0.61931	0.89559	17.014	5	5	0.93798	1.009	40.657	5	5	5.1838	3.0404	61.264	5	4	3.9029	2.4821	46.857
AMYSNNLLK	9	1	2	0	AMYSNNL(+3.02)L(+3.02)K(+4.03)	Pep4272	2023-01-16_Fusion_35827.raw	45	532.303	2	1052.53	2.7115	2.7754	7.8377	2	2	1.095	1.4466	105.08	2	2	0.40382	0.46287	112.92	2	2				0	0				0	0				0	0				0	0
AMYSRKAMYK	10	2	0	1	AMYSRKAMYK	Pep87	2023-02-06_Fusion_36177.raw	86	416.879	3	1247.62	0.7889	0.94953	52.946	3	3	0.40844	0.46752	102.2	3	3	0.54239	0.62257	80.336	3	3	0.51771	0.70946		1	1	0.40844	0.46752		1	1	0.78893	0.80942		1	1	4.2992	1.982		1	1	2.3318	1.3939
AMYTYFQAK	9	1	0	0	AMYTYFQAK(+4.03)	Pep3354	2023-01-16_Fusion_35827.raw	45	563.781	2	1121.52	0.87373	0.92757	44.436	6	3	0.62252	0.72768	42.739	6	3	0.82373	0.84762	27.67	6	3	0.68804	0.7764	2.0478	3	3	0.61995	0.72467	2.2385	3	3	0.88168	0.89409	2.2214	3	3	3.142	2.4009		1	0	2.5423	1.8986
AMYVAIQAV	9	0	0	0	AMYVAIQAV	Pep2164	2023-01-16_Fusion_35828.raw	46	965.514	1	964.505				0	0				0	0				0	0				0	0				0	0				0	0				0	0
ANSHHNIK	8	1	0	0	ANSHHNIK(+4.03)	Pep1370	2023-01-16_Fusion_35828.raw	46	462.751	2	919.462	1.7132	1.7979		1	0	0.51701	0.62341		1	0	0.29065	0.34521		1	0				0	0				0	0				0	0				0	0
APAAAPSSL	9	0	1	0	APAAAPSSL(+6.02)	Pep733	2023-02-06_Fusion_36172.raw	124	790.442	1	783.413	1.7589	1.4294	15	2	2	1.5269	1.1869	42.968	2	2	0.86806	0.87968	20.351	2	2				0	0				0	0				0	0	1.7795	1.2855		1	1	1.3034	0.87595
APAGRKVGL	9	1	1	1	APAGR(+6.02)K(+4.03)VGL(+3.02)	Pep2727	2023-01-16_Fusion_35827.raw	45	441.304	2;3	867.529	2.1153	2.2319	69.281	4	0	1.0689	1.2338	101.8	4	0	0.80231	0.84582	72.253	4	0	1.6704	1.8529		1	0	1.2996	1.5292		1	0	0.91505	0.93862		1	0	8.7031	7.4256		1	0	7.5113	6.6681
APALGRVGK	9	1	1	1	APAL(+6.02)GR(+10.01)VGK(+8.01)	Pep643	2023-02-06_Fusion_36172.raw	124	298.198	2;3	867.529	1.3741	1.6199		1	0	1.3643	1.6185		1	0	0.90975	0.94152		1	0	1.3741	1.6199		1	0	1.3643	1.6185		1	0	0.90975	0.94152		1	0				0	0
APAPKPEAA	9	1	0	0	APAPK(+4.03)PEAA	Pep2692	2023-01-16_Fusion_35827.raw	45	428.247	2	850.455	0.94188	1.0628		1	0	0.88276	1.0319		1	0	0.89347	0.90605		1	0	0.94188	1.0628		1	0	0.88276	1.0319		1	0	0.89347	0.90605		1	0				0	0
APAPPKAEA	9	1	0	0	APAPPK(+8.01)AEA	Pep284	2023-02-06_Fusion_36176.raw	85	430.242	2	850.455	1.2943	1.3741	44.18	4	1	0.6731	0.72609	60.975	4	1	0.65799	0.63709	59.628	4	1	0.94188	1.0628		1	0	0.88276	1.0319		1	0	0.89347	0.90605		1	0	3.0946	2.3648		1	0	2.2576	1.686
APAPPSKVI	9	1	0	0	APAPPSK(+8.01)VI	Pep4453	2023-01-16_Fusion_35822.raw	47	444.276	2	878.523	0.34474	0.34436	40.092	2	1	0.47954	0.53885	60.88	2	1	1.2521	1.2571	7.2571	2	1				0	0				0	0				0	0				0	0
APAPPSSGL	9	0	1	0	APAPPSSGL	Pep158	2023-02-06_Fusion_36177.raw	86	796.421	1	795.413	0.44961	0.411	19.338	3	3	0.76396	0.68694	4.8438	2	2	1.7171	1.6954	6.3284	2	2	0.5702	0.56824		1	1				0	0				0	0				0	0
APAPRPSLL	9	0	2	1	APAPRPSLL	Pep438	2023-02-06_Fusion_36176.raw	85	461.282	2	920.544	0.083391	0.082497	36.159	2	2	0.045919	0.044147	41.006	2	2	0.55065	0.58892	10.002	2	2				0	0				0	0				0	0	0.068172	0.063885		1	1	0.03972	0.033035
APAQRAQSL	9	0	1	1	APAQR(+10.01)AQSL(+6.02)	Pep4378	2023-01-16_Fusion_35822.raw	47	479.276	2	940.509	1.9749	1.9331		1	0	5.9605	6.2567		1	0	4.0227	4.0993		1	0				0	0				0	0				0	0				0	0
APARLFAL	8	0	2	1	APAR(+6.02)L(+3.02)FAL(+3.02)	Pep4593	2023-01-16_Fusion_35822.raw	47	435.793	2	857.512	5.7834	6.0399	39.693	4	4	3.4043	4.2591	50.413	4	4	0.62348	0.66227	71.37	4	4	3.2349	4.7202		1	1	2.0452	2.6467		1	1	0.63223	0.67655		1	1				0	0
APARLFALL	9	0	3	1	APAR(+10.01)L(+6.02)FAL(+6.02)L(+6.02)	Pep4111	2023-01-16_Fusion_35827.raw	45	500.34	2	970.596	6.5365	5.2178	72.873	6	6	3.4546	4.0874	76.074	6	6	0.42937	0.46471	95.762	6	6	5.3211	6.8666		1	1	2.0747	2.2622		1	1	0.38989	0.39855		1	1	8.0296	3.8233		1	1	1.9245	1.0584
APAYSRAL	8	0	1	1	APAYSR(+10.01)AL(+6.02)	Pep4442	2023-01-16_Fusion_35822.raw	47	432.749	2	847.455	0.4085	0.43015	83.744	4	2	0.56499	0.65202	100.68	4	2	0.93688	1.0343	62.269	4	2	0.28624	0.32423		1	0	0.13187	0.14918		1	0	0.53426	0.54773		1	0	2.08	1.5488		1	1	1.3601	1.2226
APDSQRLKL	9	1	2	1	APDSQRLKL	Pep1717	2023-01-16_Fusion_35828.raw	46	343.202	3	1026.58	0.30101	0.31039	3.4868	3	3	0.50479	0.65396	24.249	3	3	1.7522	2.2597	23.115	3	3				0	0				0	0				0	0				0	0
APEEHPVL	8	0	1	0	APEEHPVL	Pep4458	2023-01-16_Fusion_35822.raw	47	446.232	2	890.45	0.28134	0.26609	17.742	3	0	0.15727	0.15179	38.783	3	0	0.88243	0.86728	34.32	3	0	0.19757	0.21105		1	0	0.15727	0.14806		1	0	0.88243	0.91628		1	0				0	0
APEFRRLGL	9	0	2	2	APEFR(+6.02)R(+6.02)L(+3.02)GL(+3.02)	Pep2467	2023-01-16_Fusion_35828.raw	46	359.568	3	1057.6				0	0				0	0				0	0				0	0				0	0				0	0				0	0
APEGKRLGF	9	1	1	1	APEGK(+8.01)R(+10.01)L(+6.02)GF	Pep2963	2023-01-16_Fusion_35827.raw	45	499.796	2;3	973.535	1.2422	1.253	13.257	2	2	0.89506	1.0749	65.885	2	2	0.72053	0.83449	58.42	2	2				0	0				0	0				0	0				0	0
APFEPLASGIL	11	0	2	0	APFEPL(+3.02)ASGIL(+3.02)	Pep2352	2023-01-16_Fusion_35828.raw	46	1120.65	1;2	1113.61	4.26	4.0116	51.34	9	6	2.6074	3.1596	57.768	9	6	0.93845	0.99611	47.894	9	6	1.4853	1.5366	6.956	2	0	1.3941	1.5921	15.195	2	0	0.84377	0.89752	14.739	2	0	6.9709	6.2171		1	1	7.6488	7.6992
APFLRNVEL	9	0	2	1	APFLRNVEL	Pep3765	2023-01-16_Fusion_35827.raw	45	529.803	2	1057.59	1.1095	1.1968	37.798	4	0	0.4647	0.58139	74.487	4	0	0.67037	0.71207	29.275	4	0	0.47755	0.6968		1	0	0.20594	0.26651		1	0	0.66021	0.70648		1	0	1.8581	1.7412		1	0	1.74	1.4472
APFSKVLTF	9	1	1	0	APFSKVLTF	Pep3907	2023-01-16_Fusion_35827.raw	45	505.29	2	1008.56	0.16903	0.17643	13.315	2	2	0.35955	0.41824	72.431	2	2	2.1271	2.3313	90.834	2	2				0	0				0	0				0	0				0	0
APGKARPPA	9	1	0	1	APGK(+8.01)AR(+10.01)PPA	Pep4331	2023-01-16_Fusion_35822.raw	47	441.767	2	863.498	0.63875	0.64329		1	1	2.3834	2.4501		1	1	3.7313	3.7987		1	1				0	0				0	0				0	0				0	0
APGSARRPL	9	0	1	2	APGSAR(+10.01)R(+10.01)PL(+6.02)	Pep274	2023-02-06_Fusion_36176.raw	85	475.79	2;3	923.53	4.0872	4.226	85.46	12	7	3.911	4.2464	86.921	12	7	0.82911	0.85894	18.13	12	7	1.0802	1.2569	9.6669	2	0	0.81574	0.95836	19.486	2	0	0.75413	0.78368	16.775	2	0	12.479	10.299	31.808	3	2	7.6798	6.6201	33.456
APGVRAVEL	9	0	1	1	APGVRAVEL	Pep429	2023-02-06_Fusion_36176.raw	85	456.269	2	910.524	3.7885	3.2344	112.29	4	4	4.3875	4.262	89.111	4	4	1.2172	1.246	38.335	4	4	0.57818	0.65492		1	1	0.98014	1.1088		1	1	1.6952	1.7379		1	1	8.8254	6.5716	32.539	2	2	7.865	7.0701	7.0433
APIAKVGVL	9	1	1	0	APIAKVGVL	Pep3373	2023-01-16_Fusion_35827.raw	45	434.287	2	866.559	0.12675	0.13467	62.902	4	4	0.19197	0.21649	49.481	4	4	1.3386	1.4678	25.741	4	4	0.083641	0.09914		1	1	0.10893	0.13332		1	1	1.3024	1.3322		1	1				0	0
APIKVGDAIPAVE	13	1	0	0	APIKVGDAIPAVE	Pep3435	2023-01-16_Fusion_35827.raw	45	640.368	2	1278.72	1.0258	1.0245		1	1	0.66831	0.84766		1	1	0.6515	0.7314		1	1				0	0				0	0				0	0				0	0
APILKRAL	8	1	2	1	APIL(+3.02)K(+4.03)R(+6.02)AL(+3.02)	Pep4436	2023-01-16_Fusion_35822.raw	47	449.342	2	880.586	0.22456	0.28517		1	1	0.26954	0.38208		1	1	1.2003	1.2349		1	1	0.22456	0.28517		1	1	0.26954	0.38208		1	1	1.2003	1.2349		1	1				0	0
APKRPPSAF	9	1	0	1	APKRPPSAF	Pep4619	2023-01-16_Fusion_35822.raw	47	485.776	2	969.54	5.1494	5.1859		1	1	0.34422	0.35385		1	1	0.066846	0.068054		1	1				0	0				0	0				0	0				0	0
APKSSSGFSL	10	1	1	0	APKSSSGFSL	Pep433	2023-02-06_Fusion_36176.raw	85	490.757	2	979.497	3.6968	4.5341	89.168	5	0	1.2396	1.3678	112.69	5	0	0.57793	0.59059	84.545	5	0	1.0833	1.284		1	0	1.2396	1.5171		1	0	1.302	1.3318		1	0	19.209	14.433		1	0	13.281	10.08
APLVTLEVL	9	0	3	0	APLVTLEVL	Pep219	2023-02-06_Fusion_36177.raw	86	954.589	1	953.58	0.35817	0.34676	126.07	4	4	0.28283	0.31232	99.003	4	4	0.71567	0.77758	24.285	4	4	0.25904	0.27226		1	1	0.15646	0.17136		1	1	0.60401	0.64186		1	1	2.3589	3.397		1	1	1.5574	1.4115
APNLRGSGV	9	0	1	1	APNL(+3.02)R(+6.02)GSGV	Pep2857	2023-01-16_Fusion_35827.raw	45	440.262	2	869.472	1.3876	1.3583	76.534	5	2	2.3784	2.4966	96.674	5	2	0.89636	0.91895	42.254	5	2	0.48388	0.5481		1	0	0.4577	0.51779		1	0	0.89636	0.91895		1	0	3.9	2.904	30.095	2	2	3.6962	3.3226	17.241
APNYRLKSL	9	1	2	1	APNYR(+6.02)L(+3.02)K(+4.03)SL(+3.02)	Pep730	2023-02-06_Fusion_36172.raw	124	359.903	3	1060.6	0.41643	0.54272		1	1	0.7115	0.94479		1	1	1.7086	1.7889		1	1	0.41643	0.54272		1	1	0.7115	0.94479		1	1	1.7086	1.7889		1	1				0	0
APPEYHRKAV	10	1	0	1	APPEYHR(+6.02)K(+4.03)AV	Pep55	2023-02-06_Fusion_36177.raw	86	393.229	2;3	1166.62	2.3615	2.4149	94.445	12	8	1.6589	1.8171	106.54	12	8	0.75024	0.79545	39.996	12	8	1.1497	1.4096	81.902	3	2	0.65182	0.75687	81.832	3	2	0.60927	0.61108	15.408	3	2	9.8237	8.6605	135.95	3	2	7.3239	6.7909	89.869
APRAFLPLPV	10	0	2	1	APR(+6.02)AFL(+3.02)PL(+3.02)PV	Pep4082	2023-01-16_Fusion_35827.raw	45	546.861	1;2	1079.65	3.4752	3.6081	109.71	6	4	3.4531	3.8377	98.04	6	4	0.86062	0.91415	52.531	6	4	0.68427	0.99844		1	0	0.66597	0.86183		1	0	1.074	1.1493		1	0	12.179	11.414	103.43	2	2	9.1848	7.6391	41.375
APRALLLLL	9	0	5	1	APRALLLLL	Pep214	2023-02-06_Fusion_36177.raw	86	490.337	2	978.659	0.12053	0.14		1	1	1.4236	3.2941		1	1	11.811	21.23		1	1				0	0				0	0				0	0				0	0
APRASRPSL	9	0	1	2	APR(+6.02)ASR(+6.02)PSL(+3.02)	Pep1537	2023-01-16_Fusion_35828.raw	46	323.874	2;3	953.541	3.4687	3.4274	103.72	13	6	3.0919	3.5425	107.98	13	6	0.72118	0.76014	36.328	13	6	0.95909	1.116	11.605	2	0	0.81495	0.95743	10.835	2	0	0.93722	0.97395	9.0388	2	0	16.758	13.723	115.52	6	4	13.191	11.414	119.38
APRELGLGL	9	0	3	1	APRELGLGL	Pep3538	2023-01-16_Fusion_35827.raw	45	463.277	2	924.539	0.26754	0.30409		1	1	1.0057	1.2605		1	1	3.7591	4.5951		1	1				0	0				0	0				0	0				0	0
APRGKSGAAL	10	1	1	1	APRGKSGAAL	Pep4343	2023-01-16_Fusion_35822.raw	47	464.273	2	926.53	3.2279	3.3918	90.079	3	3	4.464	5.0542	162.49	3	3	1.0991	1.1454	90.168	3	3				0	0				0	0				0	0	13.426	11.455		1	1	14.757	13.1
APRIPVTL	8	0	1	1	APR(+6.02)IPVTL(+3.02)	Pep3579	2023-01-16_Fusion_35827.raw	45	438.296	2	865.539	0.85326	0.89591		1	0	0.37647	0.47765		1	0	0.46414	0.55017		1	0				0	0				0	0				0	0				0	0
APRKGNLQL	9	1	2	1	APR(+6.02)K(+4.03)GNL(+3.02)QL(+3.02)	Pep1650	2023-01-16_Fusion_35828.raw	46	338.231	2;3	995.588	2.6086	2.7716	106.69	6	2	0.97713	1.2697	118.01	6	2	0.87257	0.92007	90.312	6	2	0.727	0.93528	35.593	2	0	0.8496	1.1656	14.452	2	0	1.0098	1.048	14.707	2	0	9.2252	7.863	57.248	2	2	11.339	9.5459	1.6124
APRKPPQAL	9	1	1	1	APRKPPQAL	Pep2756	2023-01-16_Fusion_35827.raw	45	489.297	2	976.582	0.86999	0.8731		1	0	0.5705	0.77709		1	0	0.72043	0.91302		1	0				0	0				0	0				0	0				0	0
APRLETKSL	9	1	2	1	APRLETKSL	Pep131	2023-02-06_Fusion_36177.raw	86	338.869	2;3	1013.59	0.77997	0.78319	117.01	3	1	0.75176	0.95587	105.88	3	1	1.1501	1.2631	35.819	3	1	0.10825	0.14107		1	1	0.13841	0.18379		1	1	1.2786	1.3387		1	1				0	0
APRLGISL	8	0	2	1	APRLGISL	Pep3621	2023-01-16_Fusion_35827.raw	45	413.761	2	825.507	2.8644	3.0898	71.485	4	4	1.4587	1.6212	79.562	4	4	0.60573	0.64783	75.352	4	4				0	0				0	0				0	0	6.3014	5.9052		1	1	6.3218	5.2579
APRLMITHI	9	0	1	1	APR(+6.02)L(+3.02)MITHI	Pep1984	2023-01-16_Fusion_35828.raw	46	354.221	3	1050.6	2.3285	2.5307		1	0	0.67466	0.78957		1	0	0.28952	0.32711		1	0				0	0				0	0				0	0				0	0
APRLNSADRPM	11	0	1	2	APR(+10.01)L(+6.02)NSADR(+10.01)PM	Pep675	2023-02-06_Fusion_36172.raw	124	418.56	2;3	1226.62	6.2767	6.6249	106.48	9	8	1.1693	1.2384	110.78	9	8	0.39363	0.4149	56.856	9	8	6.2767	7.191		1	1	1.1198	1.2384		1	1	0.1784	0.18654		1	1	7.1788	5.879	111.17	4	4	2.7458	2.3759	104.29
APRLPITGL	9	0	2	1	APR(+6.02)L(+3.02)PITGL(+3.02)	Pep3770	2023-01-16_Fusion_35827.raw	45	475.324	2	936.576	2.3912	2.5145	60.444	4	1	1.446	1.7865	79.996	4	1	0.95724	0.99806	37.041	4	1	0.59301	0.86527		1	1	0.66516	0.86078		1	1	1.1217	1.2003		1	1				0	0
APRLPSMVSL	10	0	2	1	APRLPSMVSL	Pep3800	2023-01-16_Fusion_35827.raw	45	535.805	2	1069.6	1.4278	1.4589	41.337	4	0	2.1605	2.3383	137.1	4	0	1.9129	2.1563	84.144	4	0	0.63862	0.93182		1	0	0.42402	0.54873		1	0	0.88477	0.94678		1	0	1.7471	1.6373		1	0	1.5801	1.3142
APRPASGPIRP	11	0	0	2	APR(+6.02)PASGPIR(+6.02)P	Pep674	2023-02-06_Fusion_36172.raw	124	377.566	2;3	1117.64	1.7428	1.651	59.784	10	4	0.95889	0.96415	63.597	10	4	0.60449	0.63501	71.272	10	4	1.4966	1.651	44.632	4	2	1.2852	1.3864	29.365	4	2	0.78317	0.80885	39.957	4	2	3.536	2.7641	101.51	2	1	2.1138	1.7687	105.93
APRPDSRHHSL	11	0	1	2	APR(+6.02)PDSR(+6.02)HHSL(+3.02)	Pep1379	2023-01-16_Fusion_35828.raw	46	429.91	3	1271.65	2.9648	2.9915		1	0	0.88247	1.0668		1	0	0.41201	0.4639		1	0				0	0				0	0				0	0				0	0
APRPGPRAV	9	0	0	2	APRPGPRAV	Pep80	2023-02-06_Fusion_36177.raw	86	307.519	3	919.535				0	0				0	0				0	0				0	0				0	0				0	0				0	0
APRPPPKPM	9	1	0	1	APR(+6.02)PPPK(+4.03)PM	Pep1546	2023-01-16_Fusion_35828.raw	46	334.205	2;3	989.548	1.0966	1.0913	69.893	11	4	0.5244	0.61921	84.846	11	4	0.54684	0.58843	66.449	11	4	0.6838	0.82465	0.22578	2	0	0.55436	0.67702	7.8581	2	0	0.81856	0.82099	5.0529	2	0	2.7352	2.4113	30.568	2	0	1.8543	1.7194	34.371
APRPSTGPH	9	0	0	1	APRPSTGPH	Pep1356	2023-01-16_Fusion_35828.raw	46	307.163	2;3	918.467	0.11865	0.11013	80.076	6	3	0.15199	0.14666	43.77	6	3	1.2885	1.3716	41.567	6	3	0.088727	0.088552		1	1	0.15952	0.16594		1	1	1.7978	1.8506		1	1	0.71424	0.48738		1	0	0.53314	0.40496
APRPSTGPHKL	11	1	1	1	APR(+6.02)PSTGPHK(+4.03)L(+3.02)	Pep1436	2023-01-16_Fusion_35828.raw	46	391.911	3	1159.65	0.39701	0.4135		1	1	0.076453	0.097622		1	1	0.19257	0.23907		1	1				0	0				0	0				0	0				0	0
APRQPGLMA	9	0	1	1	APR(+10.01)QPGL(+6.02)MA	Pep1055	2023-02-06_Fusion_36171.raw	123	478.769	2	939.496	2.0087	2.1091	106.23	10	6	3.2076	3.4954	86.479	10	6	0.81148	0.82942	82.269	10	6	0.83056	0.94079	16.431	3	1	0.76206	0.86211	78.205	3	1	0.7904	0.81033	102.99	3	1	10.94	8.146	20.304	2	2	7.0858	6.3697	14.143
APRTIFQRV	9	0	0	2	APRTIFQRV	Pep1836	2023-01-16_Fusion_35828.raw	46	363.217	3	1086.63				0	0				0	0				0	0				0	0				0	0				0	0				0	0
APRTVALTA	9	0	1	1	APR(+6.02)TVAL(+3.02)TA	Pep1047	2023-02-06_Fusion_36171.raw	123	454.789	1;2	898.524	3.6331	3.8147	60.098	7	6	7.013	7.3614	78.473	7	6	0.83011	0.98397	45.784	7	6	1.3259	1.5019		1	0	0.92648	1.0481		1	0	0.81578	0.83634		1	0	11.064	8.2387	34.822	2	2	9.517	8.5551	3.9816
APSLARFLSL	10	0	3	1	APSL(+3.02)AR(+6.02)FL(+3.02)SL(+3.02)	Pep4127	2023-01-16_Fusion_35827.raw	45	545.357	2	1073.62	0.74722	0.84928		1	1	0.30104	0.37731		1	1	0.40288	0.49247		1	1				0	0				0	0				0	0				0	0
APSPRLPSL	9	0	2	1	APSPR(+10.01)L(+6.02)PSL(+6.02)	Pep1140	2023-02-06_Fusion_36171.raw	123	480.301	2	936.539	3.2398	2.4124	112.87	5	2	2.2653	2.0363	117.83	5	2	0.56166	0.57236	54.701	5	2				0	0				0	0				0	0	7.1189	6.6713	116.88	3	2	10.534	8.7613	84.861
APSPRPLSL	9	0	2	1	APSPR(+6.02)PL(+3.02)SL(+3.02)	Pep1137	2023-02-06_Fusion_36171.raw	123	475.306	2	936.539	1.9224	2.1418	117.78	5	3	2.4647	2.7392	111.96	5	3	0.60447	0.64683	71.954	5	3	1.3837	2.0189		1	0	0.77553	1.0036		1	0	0.60447	0.64683		1	0	13.733	12.869	92.917	2	2	10.646	8.854	1.4882
APSRNGMVL	9	0	1	1	APSR(+6.02)NGMVL(+3.02)	Pep3128	2023-01-16_Fusion_35827.raw	45	477.272	2	943.491	1.2039	1.1784	82.103	7	2	0.78056	0.70412	97.984	7	2	0.82006	0.84321	65.899	7	2	0.89905	1.0184		1	0	0.78056	0.88304		1	0	1.0176	1.0432		1	0	4.5406	3.381	131.54	3	2	3.7991	3.4151	101.78
APSSRRTTL	9	0	1	2	APSSR(+6.02)R(+6.02)TTL(+3.02)	Pep1434	2023-01-16_Fusion_35828.raw	46	335.209	3	987.546	1.9717	1.9894	88.859	3	1	0.69974	0.77388	96.457	3	1	0.63762	0.67206	40.705	3	1	0.88661	1.0158		1	0	0.69974	0.77388		1	0	0.78231	0.818		1	0	7.1598	5.909		1	1	4.5652	3.9352
APTIVGKSSL	10	1	1	0	APTIVGK(+8.01)SSL(+6.02)	Pep4474	2023-01-16_Fusion_35822.raw	47	493.808	2	971.565	0.34723	0.36243	87.31	2	2	0.56931	0.66225	23.839	2	2	1.6396	1.797	68.559	2	2				0	0				0	0				0	0				0	0
APTPVLAP	8	0	1	0	APTPVLAP	Pep179	2023-02-06_Fusion_36177.raw	86	765.45	1	764.443	0.34005	0.32618	3.161	3	3	0.48374	0.43497		1	1	1.3557	1.3386		1	1	0.32874	0.32761		1	1				0	0				0	0				0	0
APVRSHGLVL	10	0	2	1	APVR(+6.02)SHGL(+3.02)VL(+3.02)	Pep1821	2023-01-16_Fusion_35828.raw	46	354.233	3	1047.62	2.366	2.46	55.593	7	7	1.5743	1.893	19.587	7	7	0.79423	0.88126	45.143	7	7	1.6294	1.8542	68.158	2	2	1.3404	1.4844	21.689	2	2	0.82267	0.8868	46.47	2	2	3.286	2.9484		1	1	2.0547	1.893
APWKPTWPA	9	1	0	0	APWK(+4.03)PTWPA	Pep4295	2023-01-16_Fusion_35827.raw	45	529.292	2	1052.54				0	0				0	0				0	0				0	0				0	0				0	0				0	0
APYGGPIAL	9	0	1	0	APYGGPIAL	Pep2171	2023-01-16_Fusion_35828.raw	46	858.474	1	857.465	0.66544	0.60829	59.846	5	4	1.5355	1.2279	49.233	5	4	1.0819	1.1384	33.226	5	4	0.40842	0.40701		1	1	0.44189	0.45361		1	1	1.0819	1.119		1	1	2.0151	1.4557	7.4372	2	2	1.9927	1.3392	12.274
APYSRPKQL	9	1	1	1	APYSRPKQL	Pep108	2023-02-06_Fusion_36177.raw	86	353.87	2;3	1058.59	0.17042	0.17512	65.321	4	2	0.14711	0.17105	69.404	4	2	0.81604	0.90923	7.5744	5	2	0.11322	0.13348		1	1	0.092395	0.10961		1	1	0.81604	0.84454		1	1	0.7271	0.5521		1	0	0.61302	0.50912
AQAESLRYK	9	1	1	1	AQAESL(+3.02)R(+6.02)YK(+4.03)	Pep929	2023-02-06_Fusion_36171.raw	123	539.821	2	1064.56	0.84899	0.9418	45.126	3	2	1.1197	1.5252	27.877	3	2	1.6114	1.7186	53.046	3	2	0.84899	0.9418		1	1	1.6866	1.9846		1	1	1.9866	2.0378		1	1				0	0
AQAQPFGSK	9	1	0	0	AQAQPFGSK(+8.01)	Pep4392	2023-01-16_Fusion_35822.raw	47	471.25	2	932.472	0.36044	0.36009	3.1787	2	2	1.9392	1.9304	1.2151	2	2	5.3799	4.8304	1.9636	2	2				0	0				0	0				0	0				0	0
AQATISFPK	9	1	0	0	AQATISFPK(+4.03)	Pep3227	2023-01-16_Fusion_35827.raw	45	483.782	2	961.523	1.8896	2.0061	35.515	2	2	1.0473	1.2753	53.993	2	2	0.55426	0.59138	96.719	2	2	1.383	1.5606		1	1	1.5982	1.8681		1	1	1.1556	1.1719		1	1				0	0
AQIDIVISNK	10	1	0	0	AQIDIVISNK	Pep3313	2023-01-16_Fusion_35827.raw	45	550.817	2	1099.62	0.3446	0.34418		1	1	0.65001	0.82445		1	1	1.8863	2.1176		1	1				0	0				0	0				0	0				0	0
AQINQGESITHALK	14	1	1	0	AQINQGESITHALK	Pep1728	2023-01-16_Fusion_35828.raw	46	503.939	3	1508.79	0.51128	0.60361	3.5683	2	2	0.4885	0.58047	0.22327	2	2	0.95545	1.0344	13.786	2	2				0	0				0	0				0	0				0	0
AQLNLIWQL	9	0	3	0	AQL(+3.02)NL(+3.02)IWQL(+3.02)	Pep4198	2023-01-16_Fusion_35827.raw	45	554.347	2	1097.62	1.7408	1.7994		1	1	0.51601	0.59007		1	1	0.29643	0.31225		1	1				0	0				0	0				0	0				0	0
AQNAKVIEK	9	2	0	0	AQNAK(+4.03)VIEK(+4.03)	Pep836	2023-02-06_Fusion_36171.raw	123	504.818	2	999.571	0.89687	0.96558	41.607	2	2	2.4735	2.9236	49.928	2	2	2.7579	2.6452	5.4455	2	2	0.59567	0.71947		1	1	1.6651	2.054		1	1	2.7954	2.5453		1	1				0	0
AQTGRNLLK	9	1	2	1	AQTGR(+10.01)NL(+6.02)L(+6.02)K(+8.01)	Pep4707	2023-01-16_Fusion_35823.raw	48	344.223	2	999.583	0.023947	0.030411		1	1	0.53858	0.76345		1	1	22.49	23.139		1	1	0.023947	0.030411		1	1	0.53858	0.76345		1	1	22.49	23.139		1	1				0	0
AQVENLITA	9	0	1	0	AQVENL(+6.02)ITA	Pep4807	2023-01-16_Fusion_35823.raw	48	964.543	1;2	957.513	0.74737	0.68027	61.715	5	3	3.3823	3.0413	11.228	5	3	3.5884	3.5075	60.163	5	3				0	0				0	0				0	0				0	0
AQVKAPLVL	9	1	2	0	AQVKAPLVL	Pep3544	2023-01-16_Fusion_35827.raw	45	469.805	2	937.596	0.25073	0.29355		1	1	0.19731	0.29203		1	1	0.78696	0.96411		1	1				0	0				0	0				0	0				0	0
AQYGKVIDR	9	1	0	1	AQYGKVIDR	Pep2754	2023-01-16_Fusion_35827.raw	45	525.291	2	1048.57	0.49977	0.51106	49.259	2	2	0.20116	0.23498	61.829	2	2	0.4025	0.46127	11.744	2	2				0	0				0	0				0	0				0	0
AQYGNILKH	9	1	1	0	AQYGNIL(+3.02)K(+4.03)H	Pep2959	2023-01-16_Fusion_35827.raw	45	525.807	2;3	1042.56	0.76391	0.89953	72.835	9	6	0.50051	0.52591	117.65	9	6	0.35199	0.3597	83.36	9	6	0.45582	0.54107	13.834	2	1	0.52775	0.64362	1.4577	2	1	1.131	1.1584	17.713	2	1	4.5426	3.3005	35.587	2	2	5.1228	3.57	10.308
AQYQFTGIKK	10	2	0	0	AQYQFTGIK(+4.03)K(+4.03)	Pep721	2023-02-06_Fusion_36172.raw	124	397.904	2;3	1182.64	3.3227	3.4317	69.967	10	7	1.6133	2.4527	78.056	10	7	1.04	1.1205	39.863	10	7	1.4002	1.6681	1.7738	2	2	1.5463	1.926	4.3967	2	2	1.1043	1.1241	2.6229	2	2	7.6304	7.2141	35.677	2	2	9.4892	9.7754	33.092
AQYSPQQLAGK	11	1	1	0	AQYSPQQL(+3.02)AGK(+4.03)	Pep1036	2023-02-06_Fusion_36171.raw	123	599.335	1;2	1189.61	2.3885	2.4931	104.92	4	0	1.0907	1.2688	109.92	4	0	0.79115	0.87187	52.206	4	0	0.84852	1.0058		1	0	0.78404	0.95959		1	0	0.93135	0.95268		1	0	15.545	11.68		1	0	13.248	10.056
ARAPGTRTL	9	0	1	2	ARAPGTRTL	Pep2668	2023-01-16_Fusion_35827.raw	45	471.778	2;3	941.541	1.4443	1.4271	56.147	7	6	0.42917	0.5356	89.208	7	6	0.67602	0.71254	78.582	7	6	0.35626	0.42101		1	1	0.42917	0.5356		1	1	1.2047	1.2442		1	1	2.1347	1.7618	15.83	3	2	1.5152	1.3061	11.378
ARDFILKLY	9	1	2	1	ARDFILKLY	Pep2106	2023-01-16_Fusion_35828.raw	46	380.226	2;3	1137.65	0.81779	0.97715	110.9	4	1	0.61716	0.81487	96.238	4	1	0.8049	0.92715	15.563	4	1	0.57213	0.73604	3.7162	2	0	0.47952	0.65789	0.94101	2	0	0.95103	0.98704	4.9674	2	0	8.9503	7.6287		1	1	5.9129	4.978
ARGPIQIL	8	0	1	1	AR(+6.02)GPIQIL(+3.02)	Pep3542	2023-01-16_Fusion_35827.raw	45	438.794	2	866.534	2.6823	2.6256	112.98	7	4	2.0972	2.2014	88.714	7	4	0.78187	0.79676	61.345	7	4	0.95813	1.0853		1	0	0.88142	0.99714		1	0	0.91259	0.93559		1	0	10.034	7.4712	21.452	2	2	7.4899	6.7329	2.2862
ARHSLLQTL	9	0	3	1	ARHSLLQTL	Pep173	2023-02-06_Fusion_36177.raw	86	346.873	3	1037.6	0.31902	0.44744		1	1	0.42773	0.43444		1	1	1.3407	1.4382		1	1	0.31902	0.44744		1	1	0.42773	0.43444		1	1	1.3407	1.4382		1	1				0	0
ARKLIGDPNLE	11	1	2	1	ARKLIGDPNLE	Pep2978	2023-01-16_Fusion_35827.raw	45	613.349	2	1224.68	0.30648	0.35524		1	1	0.13218	0.20014		1	1	0.43128	0.53095		1	1				0	0				0	0				0	0				0	0
ARNERIYVY	9	0	0	2	ARNERIYVY	Pep3009	2023-01-16_Fusion_35827.raw	45	592.315	2	1182.61	2.5342	3.0605	10.028	3	3	0.65572	0.92175	62.94	3	3	0.29965	0.35396	62.142	3	3				0	0				0	0				0	0	3.1748	3.0605		1	1	2.8951	2.6723
ARPASRPSL	9	0	1	2	ARPASRPSL	Pep654	2023-02-06_Fusion_36172.raw	124	318.855	2;3	953.541	16.081	13.067	149.7	3	2	12.594	10.856	147.59	3	2	0.85921	0.9044	15.623	3	2	0.89733	1.028		1	0	0.80185	0.88681		1	0	0.99293	1.0382		1	0	16.758	13.723	6.9292	2	2	13.191	11.414	7.0828
ARPDEKAIMTY	11	1	0	1	ARPDEKAIMTY	Pep4457	2023-01-16_Fusion_35822.raw	47	647.827	2	1293.64	0.55985	0.5813	36.207	3	3	0.32224	0.42773	23.27	3	3	0.57558	0.74251	55.741	3	3	0.73138	0.89669		1	1	0.2613	0.30341		1	1	0.35727	0.3606		1	1				0	0
ARPPGYEF	8	0	0	1	ARPPGYEF	Pep420	2023-02-06_Fusion_36176.raw	85	468.732	2	935.45	1.1225	1.042	78.696	4	1	0.70985	0.64931	74.808	4	1	0.77332	0.77827	16.794	4	1	0.3212	0.35478		1	0	0.29687	0.30496		1	0	0.8498	0.87784		1	0	2.6764	1.8501		1	0	2.3311	1.6628
ARPPIKLL	8	1	2	1	AR(+6.02)PPIK(+4.03)L(+3.02)L(+3.02)	Pep1920	2023-01-16_Fusion_35828.raw	46	308.569	3	906.601				0	0				0	0				0	0				0	0				0	0				0	0				0	0
ARSDKPIFTL	10	1	1	1	AR(+6.02)SDK(+4.03)PIFTL(+3.02)	Pep4813	2023-01-16_Fusion_35823.raw	48	387.575	2;3	1146.64	1.6816	1.5215	89.405	11	8	0.84781	0.89764	84.777	11	8	0.65982	0.70299	56.129	11	8	0.3984	0.46966	18.753	3	3	0.39033	0.45928	9.0355	3	3	1.0691	1.0967	20.42	3	3	3.3765	2.8808	69.996	3	3	2.4602	2.184	50.085
ASAAASGGLLK	11	1	2	0	ASAAASGGLLK	Pep2939	2023-01-16_Fusion_35827.raw	45	473.272	2	944.529	1.126	1.1525	65.334	3	3	0.28685	0.42454	85.651	3	3	0.45835	0.56153	119.58	3	3	2.1098	2.6563		1	1	0.24334	0.32679		1	1	0.11534	0.11847		1	1				0	0
ASAYSIAQK	9	1	0	0	ASAYSIAQK	Pep4408	2023-01-16_Fusion_35822.raw	47	469.751	2	937.487	0.75566	0.75492	26.605	2	2	0.63566	0.63279	3.2793	2	2	0.8412	0.75528	23.326	2	2				0	0				0	0				0	0				0	0
ASDALDKIRL	10	1	2	1	ASDALDKIRL	Pep1997	2023-01-16_Fusion_35828.raw	46	367.88	3	1100.62				0	0				0	0				0	0				0	0				0	0				0	0				0	0
ASDPHIIIK	9	1	0	0	ASDPHIIIK(+8.01)	Pep2956	2023-01-16_Fusion_35827.raw	45	501.298	2;3	992.565	1.1399	1.1386	70.862	8	6	2.2574	2.4055	25.441	8	6	1.9187	1.9264	84.205	8	6	3.7715	4.2558		1	1	1.0679	1.2483		1	1	0.28315	0.28713		1	1	4.5591	3.43	14.523	2	1	3.3499	2.5645	5.2931
ASFAVKLFK	9	2	1	0	ASFAVKLFK	Pep3506	2023-01-16_Fusion_35827.raw	45	505.808	2	1009.6	0.10667	0.11499		1	1	0.18724	0.28967		1	1	1.7553	2.2148		1	1				0	0				0	0				0	0				0	0
ASFDKAKLK	9	3	1	0	ASFDK(+8.01)AK(+8.01)L(+6.02)K(+8.01)	Pep628	2023-02-06_Fusion_36172.raw	124	346.555	2;3	1006.58	0.27134	0.35946	82.114	13	13	0.29046	0.65585	64.099	13	13	0.98065	1.4834	67.87	13	13	0.26444	0.36945	51.045	4	4	0.22776	0.34329	19.99	4	4	0.81653	0.89592	33.903	4	4	1.3573	0.7683	108.73	3	3	2.7884	1.7086	61.621
ASFGKSFAQK	10	2	0	0	ASFGK(+8.01)SFAQK(+8.01)	Pep325	2023-02-06_Fusion_36176.raw	85	543.8	2;3	1069.56	0.45107	0.50326	116.14	4	4	0.38716	0.60282	90.25	4	4	0.80127	0.81519	21.961	4	4	0.41506	0.50132		1	1	0.31488	0.38841		1	1	0.75864	0.69077		1	1	5.0337	5.0739		1	1	3.3708	3.0139
ASFPVGSKK	9	2	0	0	ASFPVGSKK	Pep2741	2023-01-16_Fusion_35827.raw	45	460.764	2	919.513				0	0				0	0				0	0				0	0				0	0				0	0				0	0
ASFTPTSILK	10	1	1	0	ASFTPTSIL(+6.02)K(+8.01)	Pep4557	2023-01-16_Fusion_35822.raw	47	539.82	2	1063.59	0.48586	0.50712	33.74	2	2	0.66584	0.77453	16.987	2	2	1.3704	1.502	55.815	2	2				0	0				0	0				0	0				0	0
ASIQPSKVGK	10	2	0	0	ASIQPSK(+4.03)VGK(+4.03)	Pep879	2023-02-06_Fusion_36171.raw	123	511.825	2	1013.59	2.916	2.9392	138.99	3	3	3.7822	3.3818	157.27	3	3	1.2099	1.171	36.321	3	3				0	0				0	0				0	0	3.0598	3.0842	6.8108	2	2	3.8331	3.4272	1.8888
ASKENVSQPK	10	2	0	0	ASK(+4.03)ENVSQPK(+4.03)	Pep2513	2023-01-16_Fusion_35827.raw	45	548.315	2	1086.57	1.7706	1.9443	9.9293	2	2	0.5128	0.79844	18.527	2	2	0.28962	0.32922	8.598	2	2				0	0				0	0				0	0				0	0
ASLVGQTSPK	10	1	1	0	ASL(+3.02)VGQTSPK(+4.03)	Pep311	2023-02-06_Fusion_36176.raw	85	497.799	2	986.54	1.3592	1.5826	32.191	4	4	1.0497	1.2847	37.526	4	4	0.81416	0.83695	45.469	4	4	1.0636	1.2607	14.614	2	2	1.0497	1.2847	4.6053	2	2	0.98693	1.0095	19.219	2	2	3.1907	2.3973		1	1	2.4549	1.8633
ASNFKSPVK	9	2	0	0	ASNFKSPVK	Pep297	2023-02-06_Fusion_36176.raw	85	489.275	2	976.534	6.0324	6.0805	38.191	3	3	5.2303	4.6766	74.447	3	3	0.69269	0.67046	53.298	3	3				0	0				0	0				0	0	6.749	6.8028	15.875	2	2	5.2669	4.7093	0.98687
ASNPAMLLY	9	0	2	0	ASNPAMLLY	Pep2222	2023-01-16_Fusion_35828.raw	46	979.493	1	978.484	0.29534	0.25984		1	1	0.51389	0.62272		1	1	1.74	2.0536		1	1				0	0				0	0				0	0				0	0
ASVAWAVLK	9	1	1	0	ASVAWAVL(+6.02)K(+8.01)	Pep1212	2023-02-06_Fusion_36171.raw	123	479.799	1;2	943.549	2.5262	2.4953	52.819	11	9	1.0436	1.2561	73.529	11	9	0.43887	0.44848	57.412	11	9	1.0808	1.2829	28.233	2	1	1.4381	1.7538	47.203	2	1	1.2783	1.3092	12.41	2	1	6.7435	5.0667	60.794	3	3	5.9047	4.4818	73.596
ASVKSLSEK	9	2	1	0	ASVK(+4.03)SL(+3.02)SEK(+4.03)	Pep4228	2023-01-16_Fusion_35827.raw	45	480.305	2	947.529				0	0				0	0				0	0				0	0				0	0				0	0				0	0
ASWGGTIEK	9	1	0	0	ASWGGTIEK(+4.03)	Pep1060	2023-02-06_Fusion_36171.raw	123	476.757	2	947.471	0.41856	0.47232	52.618	5	2	0.44744	0.56751	54.53	5	2	0.90939	0.92378	24.36	5	2	0.39331	0.44382	8.8006	2	2	0.34454	0.40274	3.5089	2	2	0.87599	0.88831	5.2917	2	2	1.8772	1.4344		1	0	1.7905	1.3372
ASYEFVQRLLK	11	1	2	1	ASYEFVQRLLK	Pep3783	2023-01-16_Fusion_35827.raw	45	677.381	2;3	1352.75	0.57344	0.66468	65.555	3	3	0.53851	0.75756	6.4371	3	3	0.93908	1.1561	71.471	3	3				0	0				0	0				0	0				0	0
ASYGSTTTK	9	1	0	0	ASYGSTTTK(+8.01)	Pep841	2023-02-06_Fusion_36171.raw	123	462.232	2	914.435	0.61362	0.63625	44.715	8	0	0.47915	0.51064	52.954	8	0	0.88373	0.90865	21.399	8	0	0.45807	0.5145	0.016512	2	0	0.40203	0.46428	0.30903	2	0	0.939	0.95339	10.509	2	0	1.9847	1.4932	4.814	2	0	1.8306	1.4014	9.434
ASYGVSKGK	9	2	0	0	ASYGVSK(+4.03)GK(+4.03)	Pep834	2023-02-06_Fusion_36171.raw	123	452.77	1;2;3	895.476	0.14556	0.15671	78.303	14	10	0.15315	0.18191	78.209	14	10	0.99181	0.95354	25.591	14	10	0.1004	0.12043	1.4032	4	4	0.1012	0.12483	8.3721	4	4	1.0146	0.92388	13.509	4	4	0.6681	0.65464	3.2247	3	2	0.63439	0.58485	2.2941
ASYSDGKLK	9	2	1	0	ASYSDGK(+8.01)L(+6.02)K(+8.01)	Pep885	2023-02-06_Fusion_36171.raw	123	495.781	2;3	967.497	0.86406	0.96166	86.719	8	4	0.39907	0.56528	112.36	8	4	0.78501	0.83879	63.16	8	4	0.56359	0.6919		1	0	0.45125	0.59032		1	0	0.74887	0.76173		1	0	3.8842	3.423	93.162	2	1	3.999	3.3481	104.39
ASYTKIVVK	9	2	0	0	ASYTK(+8.01)IVVK(+8.01)	Pep2876	2023-01-16_Fusion_35827.raw	45	512.821	2	1007.6	0.71883	0.78936		1	1	1.0804	1.6821		1	1	1.5029	1.7084		1	1				0	0				0	0				0	0				0	0
ASYYGGRGVGGIK	13	1	0	1	ASYYGGR(+10.01)GVGGIK(+8.01)	Pep4423	2023-01-16_Fusion_35822.raw	47	651.852	2;3	1283.66	1.2272	1.2286	131.97	2	2	3.1801	3.2822	78.449	2	2	2.5914	2.7123	51.002	2	2				0	0				0	0				0	0				0	0
ATAASSSSLEK	11	1	1	0	ATAASSSSL(+3.02)EK(+4.03)	Pep873	2023-02-06_Fusion_36171.raw	123	529.789	2	1050.52	0.31438	0.32814	71.51	4	0	0.23729	0.25651	82.069	4	0	0.77968	0.79715	36.214	4	0	0.22411	0.26564		1	0	0.19867	0.24315		1	0	0.94736	0.96905		1	0	1.6546	1.2432		1	0	1.447	1.0983
ATAAVSSMK	9	1	0	0	ATAAVSSMK	Pep279	2023-02-06_Fusion_36176.raw	85	433.226	2	864.438	0.21567	0.21544	102.23	4	1	0.44037	0.46114	71.224	4	1	1.9036	1.8851	37.412	4	1	0.087848	0.09913		1	1	0.16438	0.19215		1	1	1.8712	1.8975		1	1	1.0954	0.83705		1	0	0.97498	0.72814
ATADVVILY	9	0	1	0	ATADVVILY	Pep2216	2023-01-16_Fusion_35828.raw	46	964.538	1	963.528	0.71711	0.65552		1	1	0.80658	0.72526		1	1	1.1248	1.1106		1	1				0	0				0	0				0	0				0	0
ATAELIMSR	9	0	1	1	ATAEL(+3.02)IMSR(+6.02)	Pep3149	2023-01-16_Fusion_35827.raw	45	500.785	2	990.517	0.85694	0.91762	94.503	7	6	0.73014	0.826	107.93	7	6	0.90129	0.92401	30.314	7	6	0.77218	0.87466	6.7819	2	2	0.68333	0.77304	9.3713	2	2	0.88494	0.90724	2.5895	2	2	7.9473	5.9177	47.206	2	2	8.4928	7.6344	37.869
ATAGFTIGR	9	0	0	1	ATAGFTIGR(+10.01)	Pep4482	2023-01-16_Fusion_35822.raw	47	452.251	2	892.477	1.216	1.1287	50.422	4	0	2.1234	1.934	50.472	4	0	1.3102	1.4316	23.626	4	0	0.54013	0.5966		1	0	0.74015	0.76034		1	0	1.3153	1.3587		1	0	2.6074	1.8024		1	0	2.8835	2.0569
ATAGPGTVK	9	1	0	0	ATAGPGTVK(+8.01)	Pep4344	2023-01-16_Fusion_35822.raw	47	405.234	2	800.439	1.3368	1.3355		1	1	1.3309	1.3249		1	1	0.9956	0.89391		1	1				0	0				0	0				0	0				0	0
ATALGPILL	9	0	3	0						1	867.543	2.392	2.6225	36.076	3	3	1.7147	1.8779	43.494	3	3	1.2301	1.3072	43.78	3	3	1.9392	2.0381	46.684	2	2	1.6614	1.8195	4.471	2	2	0.85673	0.91042	51.155	2	2				0	0
ATALPTGTSK	10	1	1	0	ATALPTGTSK	Pep305	2023-02-06_Fusion_36176.raw	85	473.764	2	945.513	0.69947	0.80004	118.43	5	1	0.52591	0.5191	114.61	5	1	1.004	0.90145	47.893	5	1	0.334	0.39589		1	0	0.42413	0.5191		1	0	1.4958	1.5301		1	0	3.1984	2.4235	156.06	2	1	2.0616	1.5522	194.34
ATANQIILK	9	1	1	0	ATANQIIL(+3.02)K(+4.03)	Pep1085	2023-02-06_Fusion_36171.raw	123	489.82	1;2	970.581	0.34696	0.39685	77.939	7	4	0.26269	0.32176	71.346	7	4	0.89326	0.93823	24.04	7	4	0.26546	0.31466	17.05	2	2	0.23812	0.29143	13.891	2	2	0.89697	0.91751	3.1591	2	2	3.3469	2.5147		1	0	2.463	1.8695
ATAQFKINK	9	2	0	0	ATAQFKINK	Pep2841	2023-01-16_Fusion_35827.raw	45	510.795	2	1019.58	1.0473	1.1501	29.925	3	3	0.41866	0.64938	5.6315	3	3	0.39975	0.45441	39.994	3	3	0.67552	0.81592		1	1	0.52644	0.64938		1	1	0.77932	0.7096		1	1				0	0
ATARPGPTR	9	0	0	2	ATAR(+6.02)PGPTR(+6.02)	Pep4860	2023-01-16_Fusion_35823.raw	48	313.524	3	925.509	5.1845	5.4064		1	0	2.8098	3.199		1	0	0.85848	1.001		1	0				0	0				0	0				0	0				0	0
ATARVRMGPR	10	0	0	3	ATAR(+10.01)VR(+10.01)MGPR(+10.01)	Pep64	2023-02-06_Fusion_36177.raw	86	382.222	3	1113.62	1.3159	1.2414	104.76	3	1	1.7305	1.7879	95.191	3	1	1.1104	1.2152	5.242	3	1	1.2442	1.1738	7.9183	2	0	1.6502	1.7049	6.7204	2	0	1.1256	1.1633	6.4986	2	0	6.7549	7.1865		1	1	7.5006	8.8481
ATASVVKEK	9	2	0	0	ATASVVK(+4.03)EK(+4.03)	Pep826	2023-02-06_Fusion_36171.raw	123	470.799	2	931.534	2.6074	2.6282		1	1	2.6601	2.3785		1	1	1.0202	0.98747		1	1				0	0				0	0				0	0	2.6074	2.6282		1	1	2.6601	2.3785
ATATELTTK	9	1	1	0	ATATEL(+3.02)TTK(+4.03)	Pep2717	2023-01-16_Fusion_35827.raw	45	471.777	2	934.497	1.8753	1.9466	70.364	8	3	2.4222	2.8782	68.458	8	3	1.3295	1.3294	40.308	8	3	0.93217	1.1049		1	0	1.2094	1.4802		1	0	1.3416	1.3723		1	0	7.8407	5.8911	39.586	2	2	8.8422	6.7115	2.8919
ATDGNVVRNK	10	1	0	1	ATDGNVVR(+6.02)NK(+4.03)	Pep4219	2023-01-16_Fusion_35827.raw	45	542.311	2	1072.56	0.68883	0.71521		1	1	0.18134	0.24071		1	1	0.26327	0.33962		1	1				0	0				0	0				0	0				0	0
ATDGSFANK	9	1	0	0	ATDGSFANK(+8.01)	Pep2650	2023-01-16_Fusion_35827.raw	45	459.725	2	909.419	1.4368	1.5253	57.539	4	0	1.9361	2.1756	29.044	4	0	1.0257	1.0944	42.3	4	0	1.4547	1.6415		1	0	1.2449	1.4552		1	0	0.85418	0.8662		1	0	5.2382	3.8801		1	0	3.7629	2.9529
ATDIPSSQK	9	1	0	0	ATDIPSSQK(+8.01)	Pep2648	2023-01-16_Fusion_35827.raw	45	477.753	2	945.477	0.89174	0.89075	62.175	4	0	1.2012	1.3497	57.493	4	0	1.0363	1.1057	17.603	4	0	0.64258	0.7251		1	0	0.58836	0.68775		1	0	1.0301	1.0446		1	0	3.6431	2.7839		1	0	3.4251	2.5579
ATDKSFVEK	9	2	0	0	ATDKSFVEK	Pep2672	2023-01-16_Fusion_35827.raw	45	512.769	2	1023.52	0.39458	0.40505	39.217	2	2	0.7578	1.0063	95.638	2	2	1.9205	2.0582	51.782	2	2				0	0				0	0				0	0				0	0
ATDPKAIGH	9	1	0	0	ATDPK(+4.03)AIGH	Pep2600	2023-01-16_Fusion_35827.raw	45	457.255	2;3	908.472	2.7488	2.8972	29.722	8	1	1.544	1.6163	24.728	8	1	0.68897	0.70895	37.63	8	1	2.1149	2.3754	15.538	2	0	1.558	1.7992	9.7212	2	0	0.80244	0.81474	23.692	2	0	4.3789	3.2944	5.6239	2	0	3.0162	2.3091	26.826
ATDPNILGR	9	0	1	1	ATDPNIL(+3.02)GR(+6.02)	Pep1069	2023-02-06_Fusion_36171.raw	123	483.281	2	955.509	0.81365	0.92164	92.466	5	2	0.74703	0.79997	97.316	5	2	0.95096	0.97493	28.603	5	2	0.81365	0.92164		1	0	0.74703	0.84511		1	0	0.95096	0.97493		1	0	3.3478	2.4929		1	1	2.9671	2.6672
ATEDSQRYK	9	1	0	1	ATEDSQR(+6.02)YK(+4.03)	Pep2523	2023-01-16_Fusion_35827.raw	45	554.287	2	1096.51	1.2853	1.2944	99.228	7	4	3.6345	3.4468	102.74	7	4	1.4577	1.456	54.495	7	4	0.42399	0.51982		1	0	0.40628	0.47176		1	0	0.85102	0.85896		1	0	5.3276	4.4965	33.716	2	2	4.4098	4.1821	27.347
ATEESFFILK	10	1	1	0	ATEESFFIL(+3.02)K(+4.03)	Pep4310	2023-01-16_Fusion_35827.raw	45	596.336	2	1183.61	1.502	1.5678	47.487	2	2	1.2511	1.4554	13.022	2	2	0.83297	0.91296	65.597	2	2				0	0				0	0				0	0				0	0
ATEQPLTAK	9	1	1	0	ATEQPL(+6.02)TAK(+8.01)	Pep914	2023-02-06_Fusion_36171.raw	123	486.781	2	957.513	1.493	1.4221	95.792	5	2	2.4533	2.3423	94.835	5	2	0.84464	0.9929	33.428	5	2	0.64594	0.76564		1	0	0.4501	0.55088		1	0	0.80182	0.82017		1	0	7.0286	5.2809	15.355	2	2	5.8231	4.4198	16.745
ATFDKGVAK	9	2	0	0	ATFDK(+8.01)GVAK(+8.01)	Pep2666	2023-01-16_Fusion_35827.raw	45	476.774	2	935.508	1.4371	1.4752	16.569	2	2	3.1715	4.2117	24.958	2	2	2.2069	2.3652	13.028	2	2				0	0				0	0				0	0				0	0
ATFFGIQLLK	10	1	2	0	ATFFGIQLLK	Pep507	2023-02-06_Fusion_36176.raw	85	569.338	2	1136.66	1.2626	1.533	68.082	6	4	0.91542	1.054	66.892	6	4	0.86679	0.94051	32.304	6	4	0.89204	1.1231	47.929	2	2	0.68418	0.9188	8.2935	2	2	0.76698	0.78779	39.635	2	2	4.3984	3.8198		1	1	4.6467	3.6845
ATFMEVLTK	9	1	1	0	ATFMEVLTK	Pep3746	2023-01-16_Fusion_35827.raw	45	520.278	2	1038.54	0.6986	0.72918	18.952	2	1	0.50148	0.58334	28.72	2	1	0.74726	0.81902	20.538	2	1				0	0				0	0				0	0				0	0
ATFPDPNVK	9	1	0	0	ATFPDPNVK(+8.01)	Pep3053	2023-01-16_Fusion_35827.raw	45	498.765	2	987.503	1.3515	1.3498		1	0	1.4487	1.8375		1	0	0.99833	1.1208		1	0				0	0				0	0				0	0				0	0
ATFPLSVQK	9	1	1	0	ATFPLSVQK	Pep3315	2023-01-16_Fusion_35827.raw	45	495.785	2	989.555	0.65684	0.62564	82.233	5	2	0.76241	0.75201	65.651	5	2	1.2149	1.4282	35.402	5	2	0.74515	1.0395		1	0	0.76241	1.185		1	0	2.2696	2.4788		1	0	1.5576	1.1703		1	0	1.3964	1.0599
ATFSSSHRYHK	11	1	0	1	ATFSSSHRYHK	Pep1374	2023-01-16_Fusion_35828.raw	46	440.887	3	1319.64	0.25715	0.26065	70.045	4	0	0.37815	0.4254	64.391	4	0	1.6253	1.6541	47.953	4	0	0.10566	0.12742		1	0	0.2262	0.27625		1	0	2.1549	2.1613		1	0	0.79441	0.70034		1	0	1.0197	0.94551
ATFSTGERK	9	1	0	1	ATFSTGER(+6.02)K(+4.03)	Pep867	2023-02-06_Fusion_36171.raw	123	503.781	2;3	995.504	2.2884	2.3692	76.35	8	3	1.0179	1.1165	113.27	8	3	0.59435	0.6198	52.561	8	3	1.1056	1.3555		1	0	1.1179	1.2981		1	0	0.98176	0.99092		1	0	9.4158	7.9469	121.72	3	2	9.7284	9.2261	156.95
ATFTGILGK	9	1	1	0	ATFTGIL(+3.02)GK(+4.03)	Pep1177	2023-02-06_Fusion_36171.raw	123	457.788	1;2	906.517	2.9157	2.8892	69.934	9	3	3.2135	2.7697	64.441	9	3	1.1193	1.1438	31.393	9	3	0.80963	0.96104	8.0744	2	0	0.7859	0.95844	9.0342	2	0	0.96587	0.98924	21.968	2	0	5.5399	4.0252	50.435	3	3	4.8385	3.3719	60.061
ATFTVMGLK	9	1	1	0	ATFTVMGL(+3.02)K(+4.03)	Pep3597	2023-01-16_Fusion_35827.raw	45	487.79	2	966.521	1.6635	1.7364	46.146	4	2	0.74624	0.80668	53.428	4	2	0.5848	0.60089	50.975	4	2	0.64273	0.76183		1	0	0.68661	0.84035		1	0	0.98581	1.0084		1	0	2.8624	2.1506		1	1	2.0708	1.5717
ATFYGPVKK	9	2	0	0	ATFYGPVK(+8.01)K(+8.01)	Pep988	2023-02-06_Fusion_36171.raw	123	513.801	2;3	1009.56	0.90907	0.96132	61.882	14	14	0.51048	0.63278	63.842	14	14	0.84049	0.84921	25.219	14	14	0.41807	0.50496	17.014	4	4	0.43822	0.54056	31.741	4	4	0.99961	0.91019	11.564	4	4	3.1014	3.1261	13.789	2	2	3.0803	2.7542	10.78
ATGDMSGLLK	10	1	2	0	ATGDM(+15.99)SGLLK	Pep340	2023-02-06_Fusion_36176.raw	85	504.756	1;2	991.501	1.3878	1.4205	111.48	13	13	1.0673	1.4333	109.26	13	13	0.91372	1.1194	82.641	13	13	0.33558	0.4225	69.088	2	2	0.67921	0.91213	63.918	2	2	2.024	2.0789	5.1701	2	2	6.7603	5.8709	3.9393	2	2	14.178	11.242	4.0828
ATGPALDNK	9	1	1	0	ATGPALDNK	Pep4234	2023-01-16_Fusion_35827.raw	45	443.735	2	885.456	0.48998	0.58077		1	1	0.52741	0.6455		1	1	1.0764	1.101		1	1	0.48998	0.58077		1	1	0.52741	0.6455		1	1	1.0764	1.101		1	1				0	0
ATGQWTRFK	9	1	0	1	ATGQWTRFK	Pep2989	2023-01-16_Fusion_35827.raw	45	547.79	2	1093.57	0.47247	0.48314	44.42	2	2	0.24318	0.28406	72.498	2	2	0.5147	0.58985	27.251	2	2				0	0				0	0				0	0				0	0
ATGSWDSFLK	10	1	1	0	ATGSWDSFLK	Pep489	2023-02-06_Fusion_36176.raw	85	556.275	1;2	1110.53	0.401	0.45212	80.332	6	3	0.50545	0.57253	96.478	6	3	1.0714	1.1014	26.782	6	3	0.16343	0.19372		1	0	0.1266	0.15495		1	0	0.99732	1.0202		1	0	2.8361	2.1309		1	0	2.9478	2.2375
ATHDNPLRR	9	0	1	2	ATHDNPLRR	Pep54	2023-02-06_Fusion_36177.raw	86	360.528	3	1078.56	1.5358	1.5879	70.981	5	2	0.86049	0.93429	79.721	5	2	0.56031	0.5738	31.395	5	2	0.37379	0.42824		1	0	0.28216	0.31206		1	0	0.69387	0.72553		1	0	2.659	2.1945		1	0	2.0599	1.7757
ATHHQPWAQK	10	1	0	0	ATHHQPWAQK(+4.03)	Pep1437	2023-01-16_Fusion_35828.raw	46	403.215	3	1202.59	1.9857	2.0589	82.162	2	0	1.5412	1.6939	7.611	2	0	0.76509	0.84044	85.943	2	0				0	0				0	0				0	0				0	0
ATHSSRFIPLK	11	1	1	1	ATHSSRFIPLK	Pep4747	2023-01-16_Fusion_35823.raw	48	419.575	2;3	1255.7	0.70917	0.71894	37.787	3	3	0.18831	0.24045	90.673	3	3	0.48185	0.5982	81.442	3	3				0	0				0	0				0	0	1.0961	0.83233		1	1	0.98306	0.81645
ATHTAFVAK	9	1	0	0	ATHTAFVAK	Pep2683	2023-01-16_Fusion_35827.raw	45	473.261	2;3	944.508	0.5218	0.52129	96.766	7	0	0.38418	0.38245	91.807	7	0	0.77415	0.82022	20.067	7	0	0.16659	0.18712	6.2663	2	0	0.14751	0.17035	7.0719	2	0	0.95346	0.96807	13.245	2	0	2.1446	1.6135	7.5738	2	0	1.6103	1.2328	10.548
ATHVGSVEK	9	1	0	0	ATHVGSVEK	Pep2532	2023-01-16_Fusion_35827.raw	45	464.248	2	926.482	0.63174	0.63096		1	0	0.42301	0.53653		1	0	0.75308	0.84544		1	0				0	0				0	0				0	0				0	0
ATIGELAQV	9	0	1	0	ATIGEL(+3.02)AQV	Pep2072	2023-01-16_Fusion_35828.raw	46	904.52	1;2	900.492	0.77303	0.70664	55.85	5	0	1.3909	1.2507	43.64	5	0	0.9733	0.99142	34.948	5	0				0	0				0	0				0	0	3.2153	2.3227		1	0	2.7454	1.8451
ATIRNVLREK	10	1	1	2	ATIR(+10.01)NVL(+6.02)R(+10.01)EK(+8.01)	Pep4732	2023-01-16_Fusion_35823.raw	48	411.929	3	1198.71	0.86626	0.85885	62.834	5	3	1.2512	1.3012	63.041	5	3	0.96258	1.0256	29.439	5	3				0	0				0	0				0	0	2.1782	1.6451	82.262	3	2	2.3129	1.6974	61.109
ATLGALLQK	9	1	3	0	ATLGALLQK	Pep3459	2023-01-16_Fusion_35827.raw	45	457.788	2	913.56	0.60432	0.63215	227.22	2	2	0.83835	1.2623		1	1	6.917	7.8473		1	1				0	0				0	0				0	0				0	0
ATLKWILENK	10	2	2	0	ATLKWILENK	Pep3574	2023-01-16_Fusion_35827.raw	45	608.359	2;3	1214.7	0.41294	0.32241	68.357	4	4	0.40083	0.68876	80.344	4	4	0.92075	1.2604	52.633	4	4				0	0				0	0				0	0				0	0
ATLNIIHSV	9	0	1	0	ATLNIIHSV	Pep3495	2023-01-16_Fusion_35827.raw	45	484.283	2	966.55	0.46274	0.43765		1	1	54.344	61.369		1	1	117.44	119.63		1	1				0	0				0	0				0	0				0	0
ATLPKNPPPK	10	2	1	0	ATLPKNPPPK	Pep280	2023-02-06_Fusion_36176.raw	85	531.821	2	1061.62	0.53938	0.6076	194.24	2	2	0.65596	0.72099	148.62	2	2	1.2161	1.2556	31.057	2	2	0.12532	0.15386		1	1	0.19269	0.25207		1	1	1.5375	1.5639		1	1	2.3214	2.3995		1	1	2.2331	2.0622
ATLQNVLRK	9	1	2	1	ATLQNVLRK	Pep2988	2023-01-16_Fusion_35827.raw	45	521.822	2;3	1041.63	0.10376	0.12398	54.398	4	4	0.31843	0.44183	70.343	4	4	2.1706	2.5428	71.652	4	4	0.10392	0.13197		1	1	0.81302	1.1525		1	1	7.8237	8.0493		1	1				0	0
ATLSQFYINK	10	1	1	0	ATLSQFYINK	Pep3463	2023-01-16_Fusion_35827.raw	45	592.819	2	1183.62	1.0222	0.86477	44.635	4	2	0.9075	0.7167	38.107	4	2	0.78914	0.86966	14.535	4	2				0	0				0	0				0	0	1.264	0.94968	32.968	2	2	0.94425	0.7167	16.38
ATLTVTNFFK	10	1	1	0	ATLTVTNFFK	Pep4601	2023-01-16_Fusion_35822.raw	47	571.316	2	1140.62	0.39884	0.37989		1	1	0.71577	0.68339		1	1	1.7946	1.834		1	1				0	0				0	0				0	0				0	0
ATNYITRNK	9	1	0	1	ATNYITRNK	Pep2667	2023-01-16_Fusion_35827.raw	45	540.794	2;3	1079.57	0.94399	0.96728	71.702	10	5	0.6283	0.7068	90.304	10	5	0.90004	0.96849	36.934	10	5	0.3987	0.48481	12.546	2	1	0.43797	0.52155	8.9943	2	1	1.0663	1.0728	4.526	2	1	4.0432	3.4876	27.031	2	2	4.1638	3.9046	32.78
ATNYLIFSQK	10	1	1	0	ATNYL(+6.02)IFSQK(+8.01)	Pep3558	2023-01-16_Fusion_35827.raw	45	599.838	2	1183.62	1.7895	1.7045	60.679	3	2	4.3199	3.2789	64.281	3	2	0.86038	0.88008	62.538	3	2	1.0677	1.2655		1	0	1.0169	1.2446		1	0	0.86038	0.88008		1	0	5.4147	4.0683		1	1	4.3199	3.2789
ATQKTVDGPSGK	12	2	0	0	ATQKTVDGPSGK	Pep4328	2023-01-16_Fusion_35822.raw	47	594.815	2	1187.61	0.16569	0.159	53.196	2	2	0.19403	0.21976	0.75995	2	2	1.171	1.1832	52.436	2	2				0	0				0	0				0	0				0	0
ATQSPISKK	9	2	0	0	ATQSPISKK	Pep4335	2023-01-16_Fusion_35822.raw	47	480.281	2	958.545	1.1015	1.0426	81.399	3	0	0.54806	0.40931	124.98	3	0	0.40393	0.42176	43.462	3	0				0	0				0	0				0	0	1.3644	1.0426		1	0	0.54806	0.40931
ATQTPVSNK	9	1	0	0	ATQTPVSNK	Pep509	2023-02-06_Fusion_36176.raw	85	473.255	2	944.493	1.0717	1.2093	71.112	3	3	0.76089	0.88943	56.563	3	3	0.68844	0.69812	13.877	3	3	0.97877	1.1045	12.829	2	2	0.74926	0.87583	2.1789	2	2	0.76551	0.77628	15.008	2	2	4.9037	3.7471		1	1	3.1226	2.3321
ATSAFQTQK	9	1	0	0	ATSAFQTQK	Pep2703	2023-01-16_Fusion_35827.raw	45	491.254	2	980.493	1.0243	1.0232	35.626	2	2	0.46948	0.52754	100.22	2	2	0.45833	0.46015	137.19	2	2				0	0				0	0				0	0				0	0
ATSPIIIHR	9	0	0	1	ATSPIIIHR(+6.02)	Pep1715	2023-01-16_Fusion_35828.raw	46	338.545	3	1006.59	0.78679	0.66308	5.6728	2	0	0.8853	0.92407	23.082	2	0	1.1264	1.1806	46.052	2	0				0	0				0	0				0	0				0	0
ATSVITIVK	9	1	0	0	ATSVITIVK(+8.01)	Pep1128	2023-02-06_Fusion_36171.raw	123	470.302	1;2	930.575	1.6278	1.6258	34.314	7	3	1.1132	1.2605	37.961	7	3	0.84174	0.85519	34.356	7	3	0.92901	1.0483	0.14796	2	2	1.0957	1.2807	2.2477	2	2	1.1794	1.196	2.0998	2	2	3.6965	2.8247		1	0	3.8483	2.874
ATTAIAIHR	9	0	0	1	ATTAIAIHR(+10.01)	Pep4405	2023-01-16_Fusion_35822.raw	47	482.284	2	952.545	2.1986	2.0605		1	0	3.2035	3.7253		1	0	1.7128	1.9796		1	0				0	0				0	0				0	0				0	0
ATTLPIRNK	9	1	1	1	ATTL(+3.02)PIR(+6.02)NK(+4.03)	Pep956	2023-02-06_Fusion_36171.raw	123	513.841	2;3	1012.6	1.3543	1.4231	124.17	9	2	0.90386	1.019	123.78	9	2	0.72255	0.75296	15.742	9	2	0.20467	0.23406	14.542	2	0	0.17464	0.20633	16.794	2	0	0.90029	0.9276	0.91422	2	0	6.4047	4.9303	26.642	3	2	4.6277	4.1082	47.385
ATTQTIMQK	9	1	0	0	ATTQTIMQK(+8.01)	Pep307	2023-02-06_Fusion_36176.raw	85	515.279	2	1020.53	1.2106	1.2095	44.58	3	2	0.77595	0.90703	93.328	3	2	0.9657	0.97929	80.499	3	2	0.7897	0.89112		1	0	0.77595	0.90703		1	0	0.9657	0.97929		1	0	2.8063	2.1444		1	1	3.0648	2.2888
ATTTTVTTK	9	1	0	0	ATTTTVTTK(+4.03)	Pep2558	2023-01-16_Fusion_35827.raw	45	464.269	2	922.497	1.8472	1.8451	37.779	4	1	1.4694	1.5851	41.941	4	1	0.86347	0.8885	46.165	4	1	1.2098	1.3652		1	1	1.0368	1.2119		1	1	0.85695	0.86901		1	1	4.0783	3.1164		1	0	3.4676	2.5897
ATVAVPLVGK	10	1	1	0	ATVAVPL(+6.02)VGK(+8.01)	Pep1138	2023-02-06_Fusion_36171.raw	123	484.82	2	953.591	0.88275	0.66325	16.355	3	2	1.0479	0.79539	20.767	3	2	0.99401	1.0158	14.336	3	2				0	0				0	0				0	0	1.0151	0.76271	19.76	2	2	1.0487	0.79599	0.10763
ATVTPSPVK	9	1	0	0	ATVTPSPVK	Pep2758	2023-01-16_Fusion_35827.raw	45	450.264	2	898.512	0.14845	0.14829	80.152	2	2	0.16771	0.18845	25.572	2	2	1.1297	1.1342	53.232	2	2				0	0				0	0				0	0				0	0
ATWATKELRK	10	2	1	1	ATWATKELRK	Pep4729	2023-01-16_Fusion_35823.raw	48	401.9	3	1202.68	0.24652	0.42238	40.475	4	4	0.18726	0.36095	70.552	4	4	0.7497	0.89271	37.706	4	4				0	0				0	0				0	0	1.1643	0.51908		1	1	0.93974	0.52938
ATWFNQPARK	10	1	0	1	ATWFNQPAR(+6.02)K(+4.03)	Pep3080	2023-01-16_Fusion_35827.raw	45	614.846	2;3	1217.63	1.0058	1.006	107.51	9	8	0.43767	0.44992	119.29	9	8	0.85631	0.88434	44.529	9	8	0.65232	0.7932	100.84	4	4	0.64932	0.77323	98.421	4	4	1.0002	1.0064	3.5841	4	4	2.9121	2.512	129.41	2	1	2.413	2.2628	129.44
ATWKNAVRH	9	1	0	1	ATWK(+4.03)NAVR(+6.02)H	Pep627	2023-02-06_Fusion_36172.raw	124	364.882	2;3	1081.58	0.75545	0.72652	115.2	8	4	1.3598	1.3878	106.63	8	4	1.0655	1.0894	44.649	8	4	0.36933	0.4454		1	0	0.40737	0.49751		1	0	1.1101	1.1134		1	0	6.7926	5.9882	139.65	3	2	7.0105	6.5004	120.62
ATWKSNYFLK	10	2	1	0	ATWK(+4.03)SNYFL(+3.02)K(+4.03)	Pep1937	2023-01-16_Fusion_35828.raw	46	423.582	3	1256.66	0.79748	0.91168	52.138	2	1	0.69925	0.80716	35.631	2	1	0.88323	0.96964	14.352	2	1	0.5218	0.63057		1	1	0.53714	0.62739		1	1	1.0294	1.0732		1	1				0	0
ATYERVVYK	9	1	0	1	ATYER(+6.02)VVYK(+4.03)	Pep2818	2023-01-16_Fusion_35827.raw	45	569.828	2	1127.6	0.72249	0.81516	3.2787	2	2	0.49119	0.6098	39.781	2	2	0.67985	0.77576	40.362	2	2	0.68047	0.83428		1	1	0.69576	0.80789		1	1	1.0225	1.032		1	1				0	0
ATYGKPVHH	9	1	0	0	ATYGK(+4.03)PVHH	Pep824	2023-02-06_Fusion_36171.raw	123	507.278	2;3	1008.51	1.1839	1.1824	40.044	9	2	0.58163	0.58264	68.467	9	2	0.46087	0.46824	62.135	9	2	0.7136	0.80151	1.6153	2	0	0.70789	0.81749	5.1912	2	0	1.0195	1.0351	5.5599	2	0	3.1992	2.4069	4.9078	2	0	2.3932	1.8322	6.2636
ATYKVKDSSVGK	12	3	0	0	ATYK(+4.03)VK(+4.03)DSSVGK(+4.03)	Pep589	2023-02-06_Fusion_36172.raw	124	432.263	3	1281.69	12.569	6.2694		1	1	8.9757	5.899		1	1	0.71409	0.80909		1	1				0	0				0	0				0	0	12.569	6.2694		1	1	8.9757	5.899
ATYNFAVLK	9	1	1	0	ATYNFAVL(+6.02)K(+8.01)	Pep1193	2023-02-06_Fusion_36171.raw	123	520.802	2	1025.55	2.8663	3.0847	62.669	3	3	4.0375	3.8549	28.353	3	3	0.63736	0.74924	54.354	3	3				0	0				0	0				0	0	11.377	8.5481		1	1	5.3876	4.0893
ATYPRELKH	9	1	1	1	ATYPR(+6.02)EL(+3.02)K(+4.03)H	Pep1495	2023-01-16_Fusion_35828.raw	46	376.559	3	1113.59	0.53286	0.555	67.401	5	2	0.17903	0.21238	87.923	5	2	0.81043	0.83874	39.093	5	2	0.23235	0.27391		1	0	0.17903	0.21238		1	0	0.81043	0.83874		1	0	2.2421	1.7025		1	0	1.8295	1.5194
ATYPYQVVR	9	0	0	1	ATYPYQVVR(+10.01)	Pep1108	2023-02-06_Fusion_36171.raw	123	553.797	2	1095.57	2.3742	1.6988	34.137	4	2	2.4155	1.723	37.509	4	2	0.98288	1.035	18.703	4	2	0.88492	0.97744		1	0	0.83273	0.85544		1	0	0.70642	0.72973		1	0	2.4576	1.6988	5.1768	2	2	2.4155	1.723	10.953
ATYREGMTK	9	1	0	1	ATYREGMTK	Pep2615	2023-01-16_Fusion_35827.raw	45	528.761	2	1055.51	1.4732	1.5065	67.315	4	2	0.91138	1.0646	67.204	4	2	0.70809	0.73382	16.511	4	2	0.5679	0.69627		1	1	0.4773	0.55422		1	1	0.84046	0.8483		1	1	3.6051	3.0427		1	1	2.4712	2.3437
ATYSVGMQK	9	1	0	0	ATYSVGMQK(+4.03)	Pep985	2023-02-06_Fusion_36171.raw	123	494.758	2	983.475	0.86271	0.86186	63.47	11	7	0.53089	0.53165	62.712	11	7	0.70186	0.73284	35.773	11	7	0.42168	0.47583	8.213	3	2	0.43774	0.51169	4.0798	3	2	0.99879	1.0128	3.3595	3	2	2.8869	2.206	20.362	3	2	2.0262	1.5132	20.973
ATYVQPRRK	9	1	0	2	ATYVQPR(+6.02)R(+6.02)K(+4.03)	Pep565	2023-02-06_Fusion_36172.raw	124	378.908	3	1117.64	1.3643	1.2678	101.1	6	3	1.3035	1.283	97.372	6	3	0.7912	0.8187	25.915	6	3	0.26926	0.29242		1	0	0.34151	0.3831		1	0	1.1997	1.2308		1	0	2.0208	1.8708	117.52	2	1	2.0311	1.891	84.48
ATYYGAFIK	9	1	0	0	ATYYGAFIK	Pep3467	2023-01-16_Fusion_35827.raw	45	517.272	2	1032.53	0.53325	0.55092	16.033	3	3	0.55329	0.64675	18.243	3	3	1.1333	1.0251	10.08	3	3	0.48822	0.55092		1	1	0.55329	0.64675		1	1	1.1333	1.1492		1	1				0	0
ATYYGAFIKK	10	2	0	0	ATYYGAFIKK	Pep414	2023-02-06_Fusion_36176.raw	85	581.319	2;3	1160.62	0.50311	0.51595	112.86	12	10	0.40684	0.45551	103.94	12	10	0.7956	0.79239	11.945	12	10	0.2847	0.34151	12.598	4	4	0.27406	0.3397	12.493	4	4	0.92485	0.85858	14.745	4	4	4.1867	4.087	22.416	4	4	3.24	3.1096	5.5747
AVAAFQVEK	9	1	0	0	AVAAFQVEK	Pep4468	2023-01-16_Fusion_35822.raw	47	481.77	2	961.523	0.50266	0.50217		1	1	1.4709	1.4643		1	1	2.9262	2.6273		1	1				0	0				0	0				0	0				0	0
AVAAFVLYK	9	1	1	0	AVAAFVL(+6.02)YK(+8.01)	Pep3653	2023-01-16_Fusion_35827.raw	45	498.309	2	980.569	1.1566	1.2651	78.564	4	2	1.2338	1.3338	67.388	4	2	0.75245	0.82923	41.396	4	2	1.2251	1.4521		1	1	0.80086	0.98019		1	1	0.65371	0.66867		1	1	7.3873	5.5505		1	1	5.1717	3.9254
AVAAVAARR	9	0	0	2	AVAAVAAR(+6.02)R(+6.02)	Pep2618	2023-01-16_Fusion_35827.raw	45	448.795	2;3	883.535	10.583	10.574	80.54	14	13	11.403	11.69	99.957	14	13	0.90386	1.0344	23.987	14	13	2.5001	2.765	9.6097	3	2	2.0306	2.4717	10.094	3	2	0.89859	0.93897	12.741	3	2	7.8132	7.2594	25.84	4	4	6.4357	5.9363	25.388
AVADTVYRA	9	0	0	1	AVADTVYRA	Pep2909	2023-01-16_Fusion_35827.raw	45	483.257	2	964.498	0.82493	0.76574	8.0378	2	2	0.77006	0.70438	58.357	2	2	0.93349	0.99373	71.284	2	2				0	0				0	0				0	0				0	0
AVADVTLQV	9	0	1	0	AVADVTL(+6.02)QV	Pep2076	2023-01-16_Fusion_35828.raw	46	921.536	1	914.507	0.91708	0.83653	14.529	4	4	1.2905	1.3887	2.61	4	4	1.4134	1.45	29.786	4	4				0	0				0	0				0	0				0	0
AVAEKMLQY	9	1	1	0	AVAEKMLQY	Pep3225	2023-01-16_Fusion_35827.raw	45	526.775	2	1051.54	0.45607	0.49442	49.458	7	7	0.58093	0.76992	33.081	7	7	1.4177	1.4488	43.925	7	7				0	0				0	0				0	0	2.1605	1.6233		1	1	1.395	1.0588
AVAELNYGL	9	0	2	0	AVAEL(+6.02)NYGL(+6.02)	Pep2128	2023-01-16_Fusion_35828.raw	46	961.541	1	948.492	0.76685	0.78066	24.563	3	3	0.47712	0.55895	34.448	3	3	0.69418	0.8193	22.713	3	3	0.76685	0.78066		1	1	0.47712	0.53649		1	1	0.62218	0.66323		1	1				0	0
AVAHALTEK	9	1	1	0	AVAHAL(+3.02)TEK(+4.03)	Pep874	2023-02-06_Fusion_36171.raw	123	473.788	2;3	938.519	1.4426	2.0291	60.342	3	3	3.6158	2.5198		1	1	0.60415	0.62665		1	1				0	0				0	0				0	0	5.9849	4.3485		1	1	3.6158	2.5198
AVAIKAMAK	9	2	0	0	AVAIK(+8.01)AM(+15.99)AK(+8.01)	Pep870	2023-02-06_Fusion_36171.raw	123	467.791	1;2;3	901.542	0.22619	0.21775	92.444	29	26	0.27469	0.30418	95.212	28	25	0.84814	0.78204	34.409	28	25	0.15476	0.18693	48.295	8	7	0.14114	0.1741	62.414	8	7	0.91598	0.85185	33.426	8	7	1.4751	1.4869	94.105	8	7	1.2563	1.1233	100.23
AVALPLQTK	9	1	2	0	AVAL(+3.02)PL(+3.02)QTK(+4.03)	Pep1125	2023-02-06_Fusion_36171.raw	123	475.826	2	939.575	0.51173	0.53879	111.62	10	10	0.29779	0.39991	61.018	10	10	1.0921	1.3379	80.387	10	10	0.16565	0.20856	88.244	3	3	0.28716	0.38564	6.4861	3	3	1.7335	1.7805	82.012	3	3	2.033	1.7655	133.37	2	2	1.7155	1.3603	20.577
AVAPGHPLAK	10	1	1	0	AVAPGHPL(+3.02)AK(+4.03)	Pep1271	2023-02-06_Fusion_36171.raw	123	484.307	2;3	959.555	3.5668	3.8606	80.519	6	3	1.5778	1.7895	92.961	6	3	0.62128	0.63604	43.419	6	3	1.2634	1.5018		1	0	1.3865	1.6848		1	0	1.0075	1.0332		1	0	16.074	11.679	10.25	2	2	13.395	9.3346	8.6456
AVAPPAGRP	9	0	0	1	AVAPPAGR(+6.02)P	Pep2767	2023-01-16_Fusion_35827.raw	45	421.253	2	834.471	1.6441	1.5261	14.954	2	1	0.75459	0.69024	48.381	2	1	0.49007	0.52169	63.66	2	1				0	0				0	0				0	0				0	0
AVASWSRIK	9	1	0	1	AVASWSR(+10.01)IK(+8.01)	Pep2976	2023-01-16_Fusion_35827.raw	45	518.307	2;3	1016.58	0.84631	0.95487	73.907	4	3	3.1465	3.6902	73.395	4	3	2.6237	3.0067	100.52	4	3	0.58615	0.71864		1	0	0.88873	1.032		1	0	1.2799	1.2918		1	0				0	0
AVATALGLK	9	1	2	0	AVATAL(+3.02)GL(+3.02)K(+4.03)	Pep3147	2023-01-16_Fusion_35827.raw	45	427.3	2	842.523	2.2575	2.6431	88.664	3	3	1.0522	1.3901	38.712	3	3	0.56707	0.64999	78.615	3	3				0	0				0	0				0	0				0	0
AVATFLIRH	9	0	1	1	AVATFLIRH	Pep3339	2023-01-16_Fusion_35827.raw	45	514.306	3	1026.6	0.32779	0.36317		1	1	0.29333	0.33217		1	1	0.89487	0.92199		1	1	0.32779	0.36317		1	1	0.29333	0.33217		1	1	0.89487	0.92199		1	1				0	0
AVATKFVNK	9	2	0	0	AVATK(+4.03)FVNK(+4.03)	Pep935	2023-02-06_Fusion_36171.raw	123	493.319	2	976.571	1.0055	0.96491	125.38	3	2	1.1148	1.2626	120.83	3	2	1.0646	1.0305	18.468	3	2				0	0				0	0				0	0	4.8459	4.8846		1	1	5.1592	4.613
AVDATLRKK	9	2	1	1	AVDATLRKK	Pep253	2023-02-06_Fusion_36176.raw	85	501.309	2;3	1000.6	1.5489	1.7007	76.564	3	3	1.5252	1.2869	81.184	3	3	0.72547	0.85506	24.739	3	3				0	0				0	0				0	0	2.5157	1.7007		1	1	1.7262	1.2869
AVDDKQLRK	9	2	1	1	AVDDKQLRK	Pep4665	2023-01-16_Fusion_35823.raw	48	358.21	3	1071.6				0	0				0	0				0	0				0	0				0	0				0	0				0	0
AVFASEVKK	9	2	0	0	AVFASEVKK	Pep4241	2023-01-16_Fusion_35827.raw	45	489.784	2	977.555	0.59188	0.7149		1	1	0.3953	0.48762		1	1	0.66788	0.60813		1	1	0.59188	0.7149		1	1	0.3953	0.48762		1	1	0.66788	0.60813		1	1				0	0
AVFEWHITK	9	1	0	0	AVFEWHITK	Pep3510	2023-01-16_Fusion_35827.raw	45	565.804	2	1129.59	0.4001	0.39966	39.061	2	2	0.41387	0.46505	2.5956	2	2	1.0344	1.0385	35.117	2	2				0	0				0	0				0	0				0	0
AVFFPGNQEK	10	1	0	0	AVFFPGNQEK(+8.01)	Pep4509	2023-01-16_Fusion_35822.raw	47	572.798	2	1135.57	1.0767	1.0755	18.296	2	0	1.6251	1.826	16.618	2	0	1.5974	1.6038	28.185	2	0				0	0				0	0				0	0				0	0
AVFGPDGTLLAK	12	1	2	0	AVFGPDGTL(+3.02)L(+3.02)AK(+4.03)	Pep1200	2023-02-06_Fusion_36171.raw	123	599.866	2	1187.65	1.6932	1.9824	66.399	5	2	0.92795	1.2259	121.25	5	2	0.79403	0.81557	68.736	5	2	0.93946	1.1828		1	0	0.75751	1.0173		1	0	0.79403	0.81557		1	0	5.3333	4.6316	40.234	2	2	8.9993	7.1358	109.91
AVFGVPASK	9	1	0	0	AVFGVPASK	Pep3135	2023-01-16_Fusion_35827.raw	45	438.253	2	874.491	0.30627	0.30638	82.785	4	0	0.22734	0.24524	83.136	4	0	0.76421	0.74542	22.026	4	0	0.16108	0.18177		1	0	0.13737	0.16057		1	0	0.97465	0.98837		1	0	1.2729	0.9727		1	0	1.0628	0.79372
AVFLGLARK	9	1	2	1	AVFLGLARK	Pep3264	2023-01-16_Fusion_35827.raw	45	487.811	2;3	973.607	1.032	1.1373	77.105	12	9	0.44287	0.62779	99.719	12	9	0.46053	0.52853	78.842	12	9	0.52819	0.67077	106.11	2	2	0.44287	0.62779	1.5407	2	2	0.83847	0.86264	104.56	2	2	1.9042	1.623	76.095	5	5	2.4369	2.0787	33.366
AVFPKPFVEK	10	2	0	0	AVFPKPFVEK	Pep4511	2023-01-16_Fusion_35822.raw	47	581.337	2;3	1160.66	1.0806	1.1836	80.408	11	9	1.1019	1.2878	46.422	11	9	0.96447	1.0582	64.211	11	9	0.33743	0.40197		1	1	0.39363	0.49028		1	1	1.1666	1.1874		1	1	2.5306	2.3925	7.2876	3	3	2.0453	2.0188	16.988
AVFPNEDGSLQK	12	1	1	0	AVFPNEDGSLQK	Pep4475	2023-01-16_Fusion_35822.raw	47	652.829	2	1303.64	0.5096	0.5707	34.314	4	4	0.2317	0.30516	23.144	4	4	0.56105	0.61492	44.124	4	4	0.24462	0.28995		1	1	0.25098	0.30717		1	1	1.026	1.0495		1	1				0	0
AVFPSLLTNPK	11	1	2	0	AVFPSL(+3.02)L(+3.02)TNPK(+4.03)	Pep3803	2023-01-16_Fusion_35827.raw	45	598.877	2	1185.68	3.1064	3.637		1	1	1.2641	1.8709		1	1	0.40695	0.49855		1	1				0	0				0	0				0	0				0	0
AVFSKSVQK	9	2	0	0	AVFSK(+8.01)SVQK(+8.01)	Pep1272	2023-02-06_Fusion_36171.raw	123	505.304	2	992.565	0.62384	0.68506	29.353	4	4	0.86684	1.3497	54.443	4	4	1.4097	1.4168	31.234	4	4	0.38766	0.46823		1	1	0.45911	0.56632		1	1	1.1843	1.0784		1	1				0	0
AVFTIVFTQK	10	1	0	0	AVFTIVFTQK	Pep3916	2023-01-16_Fusion_35827.raw	45	577.334	2	1152.65	0.77808	0.77723	43.726	2	0	0.74784	0.84033	37.982	2	0	0.9705	0.97436	0.84946	2	0				0	0				0	0				0	0				0	0
AVFVNWEQTKK	11	2	0	0	AVFVNWEQTK(+8.01)K(+8.01)	Pep1131	2023-02-06_Fusion_36171.raw	123	683.379	2;3	1348.71	2.7911	3.0569	42.458	9	6	5.3685	6.1798	54.333	9	6	1.2844	1.3174	43.754	9	6	1.8002	2.1744	15.34	2	2	2.0726	2.5566	1.0495	2	2	1.1513	1.0483	16.39	2	2	6.8306	6.885		1	1	6.6351	5.9326
AVFWQGLVK	9	1	1	0	AVFWQGL(+3.02)VK(+4.03)	Pep4314	2023-01-16_Fusion_35827.raw	45	527.824	2	1046.59	1.3071	1.3659	41.411	4	4	1.3072	1.3709	37.707	4	4	1.0001	1.1689	23.961	4	4	0.59009	0.69943		1	1	0.729	0.89223		1	1	1.2354	1.2637		1	1	2.0186	1.5167		1	1	1.494	1.134
AVHDITVAY	9	0	0	0	AVHDITVAY	Pep4628	2023-01-16_Fusion_35822.raw	47	494.759	2	987.503				0	0				0	0				0	0				0	0				0	0				0	0				0	0
AVHDSFVAV	9	0	0	0	AVHDSFVAV	Pep3277	2023-01-16_Fusion_35827.raw	45	472.745	2	943.476				0	0				0	0				0	0				0	0				0	0				0	0				0	0
AVHEAWAGMLK	11	1	1	0	AVHEAWAGML(+6.02)K(+8.01)	Pep3382	2023-01-16_Fusion_35827.raw	45	613.829	2;3	1211.61	2.3655	2.0429	54.139	7	6	2.032	2.4853	32.58	7	6	1.07	1.1516	49.974	7	6	1.1173	1.3282		1	0	1.185	1.44		1	0	1.07	1.0972		1	0	2.3655	1.7188		1	1	3.0294	2.1111
AVHEDIVAV	9	0	0	0	AVHEDIVAV	Pep3195	2023-01-16_Fusion_35827.raw	45	476.759	2	951.503				0	0				0	0				0	0				0	0				0	0				0	0				0	0
AVIDVGINRV	10	0	0	1	AVIDVGINR(+6.02)V	Pep4538	2023-01-16_Fusion_35822.raw	47	531.324	2	1054.61	2.0846	1.8422	85.923	4	4	0.87667	0.87132	23.403	4	4	0.44028	0.48108	103.06	4	4	0.90134	0.99557		1	1	0.85259	0.87585		1	1	0.94592	0.97713		1	1	1.1947	0.82588		1	1	1.6126	1.1503
AVIGADSVTLK	11	1	1	0	AVIGADSVTL(+3.02)K(+4.03)	Pep4492	2023-01-16_Fusion_35822.raw	47	540.836	2	1072.61	0.58597	0.62262	87.828	2	0	0.66718	0.72122	2.2507	2	0	1.0215	1.0443	60.92	2	0	0.28228	0.33458		1	0	0.57997	0.70983		1	0	1.5707	1.6067		1	0				0	0
AVIGDVIRV	9	0	0	1	AVIGDVIRV	Pep3667	2023-01-16_Fusion_35827.raw	45	471.293	2	940.571	0.85882	0.8844	80.192	3	3	0.52385	0.3769	49.226	3	3	0.89504	0.92457	43.687	3	3	0.85882	0.94861		1	1	0.76868	0.78965		1	1	0.89504	0.92457		1	1				0	0
AVIGGVLGV	9	0	1	0	AVIGGVL(+3.02)GV	Pep2215	2023-01-16_Fusion_35828.raw	46	787.513	1	783.485	1.9622	1.8688	30.29	4	0	1.7974	2.0665	35.016	4	0	0.95534	0.97851	10.543	4	0	1.9596	1.9529		1	0	1.6848	1.7295		1	0	0.87515	0.90509		1	0	4.3009	3.107		1	0	4.4882	3.0164
AVIGGVVAV	9	0	0	0	AVIGGVVAV	Pep183	2023-02-06_Fusion_36177.raw	86	784.494	1	783.485				0	0				0	0				0	0				0	0				0	0				0	0				0	0
AVIGHFNGK	9	1	0	0	AVIGHFNGK	Pep322	2023-02-06_Fusion_36176.raw	85	471.764	3	941.508	0.58399	0.60552	62.582	4	0	0.39713	0.42456	83.832	4	0	0.87667	0.89094	26.941	4	0	0.28139	0.3146		1	0	0.26525	0.30263		1	0	0.95773	0.97362		1	0	1.7437	1.2917		1	0	2.0768	1.6298
AVISGEALGIK	11	1	1	0	AVISGEAL(+6.02)GIK(+8.01)	Pep3349	2023-01-16_Fusion_35827.raw	45	536.334	2	1056.62	4.4172	4.6105	41.063	2	2	0.43105	0.50142	21.496	2	2	0.097584	0.10696	24.655	2	2				0	0				0	0				0	0				0	0
AVISSAGLLSAK	12	1	2	0	AVISSAGL(+6.02)L(+6.02)SAK(+8.01)	Pep4634	2023-01-16_Fusion_35822.raw	47	568.862	2	1115.65	1.5294	1.5654	49.325	3	3	0.92968	1.2282	17.739	3	3	0.60788	0.69676	31.599	3	3	0.88089	1.1091		1	1	0.85292	1.1454		1	1	0.96825	0.99451		1	1				0	0
AVKDPLVKK	9	3	1	0	AVKDPLVKK	Pep1479	2023-01-16_Fusion_35828.raw	46	333.219	2;3	996.633	1.0582	1.1263	83.334	12	12	0.82106	0.88962	82.178	12	12	0.74743	0.82512	23.921	12	12	0.24211	0.35457	25.001	3	3	0.2561	0.36981	4.0743	3	3	1.0001	1.0802	22.963	3	3	5.1738	2.7136	43.429	5	5	4.4479	2.5473	47.177
AVKEKGSTL	9	2	1	0	AVK(+4.03)EK(+4.03)GSTL(+3.02)	Pep844	2023-02-06_Fusion_36171.raw	123	472.309	2	931.534	2.419	2.9697	82.609	5	5	2.4228	3.496	67.501	5	5	1.3185	1.5941	51.541	5	5	2.419	2.9697		1	1	1.5524	2.0309		1	1	0.64176	0.65278		1	1	8.1783	8.4536	15.138	2	2	9.4143	8.6938	34.098
AVLDFVKQK	9	2	1	0	AVL(+6.02)DFVK(+8.01)QK(+8.01)	Pep4789	2023-01-16_Fusion_35823.raw	48	357.228	3	1046.61	0.52702	0.64074		1	1	1.0509	1.3115		1	1	1.9941	2.1295		1	1				0	0				0	0				0	0				0	0
AVLGAVVTA	9	0	1	0	AVL(+6.02)GAVVTA	Pep1995	2023-01-16_Fusion_35828.raw	46	806.51	1	799.48	1.7898	1.7837	79.425	5	2	2.0456	2.0999	78.251	5	2	1.022	1.0893	26.625	5	2	1.9537	1.947	12.389	2	2	1.9852	2.0379	4.2394	2	2	1.0161	1.0509	16.629	2	2				0	0
AVLGHFLSH	9	0	2	0	AVL(+3.02)GHFL(+3.02)SH	Pep1914	2023-01-16_Fusion_35828.raw	46	329.528	2;3	979.524	2.3771	2.0913	37.445	5	5	0.88638	1.0282	26.421	5	5	0.40865	0.43375	54.807	5	5	2.2995	2.4176	21.786	2	2	0.84499	0.98015	6.763	2	2	0.36746	0.39004	15.023	2	2	1.2921	1.1524		1	1	1.6109	1.6215
AVLKGVHSHK	10	2	1	0	AVL(+3.02)K(+4.03)GVHSHK(+4.03)	Pep540	2023-02-06_Fusion_36172.raw	124	362.907	2;3	1074.63	1.0472	1.0536	113.21	4	4	1.1663	1.4825	112.55	4	4	1.0667	1.1475	30.069	4	4	0.47975	0.57975		1	1	0.65709	0.76749		1	1	1.3696	1.4279		1	1	2.7321	2.2884	25.214	2	2	2.1564	2.9828	5.7715
AVLKPEAWSRK	11	2	1	1	AVL(+3.02)K(+4.03)PEAWSR(+6.02)K(+4.03)	Pep704	2023-02-06_Fusion_36172.raw	124	434.616	3	1283.73	4.4789	4.6437	39.238	3	3	3.5295	6.8034	95.871	3	3	0.78804	0.9683	81.102	3	3				0	0				0	0				0	0	9.9391	4.6437		1	1	16.92	9.3492
AVLKPGAWSRK	11	2	1	1	AVL(+3.02)K(+4.03)PGAWSR(+6.02)K(+4.03)	Pep1636	2023-01-16_Fusion_35828.raw	46	410.607	3	1211.71	1.3472	1.8654		1	0	0.95847	1.7756		1	0	0.65179	0.76821		1	0				0	0				0	0				0	0				0	0
AVLPTPVTK	9	1	1	0	AVL(+6.02)PTPVTK(+8.01)	Pep1082	2023-02-06_Fusion_36171.raw	123	470.307	2	924.564	0.88523	0.84319	71.327	5	2	1.3525	1.1877	84.351	5	2	0.84925	0.88094	27.366	5	2	0.24228	0.28717		1	0	0.18178	0.22248		1	0	0.84925	0.86869		1	0	2.0092	1.5096	37.369	2	2	1.8307	1.3895	22.196
AVLSITAKAK	10	2	1	0	AVL(+6.02)SITAK(+8.01)AK(+8.01)	Pep1025	2023-02-06_Fusion_36171.raw	123	512.346	2;3	1000.63	0.77711	0.89399	97.854	6	6	0.54231	0.70944	86.455	6	6	0.85494	0.89586	44.831	6	6	0.42548	0.52234	58.447	2	2	0.54231	0.70944	44.65	2	2	1.2746	1.2965	13.797	2	2	3.6082	3.7297	1.5048	2	2	3.0848	2.8488	28.931
AVLSSGLTAAR	11	0	2	1	AVLSSGLTAAR	Pep3071	2023-01-16_Fusion_35827.raw	45	523.304	2	1044.59	1.1045	1.0351	109.05	3	1	0.32761	0.36409	89.534	3	1	0.49101	0.57513	125.61	3	1				0	0				0	0				0	0	1.1045	1.0351		1	0	1.5356	1.2771
AVLSWKLAK	9	2	2	0	AVL(+3.02)SWK(+4.03)L(+3.02)AK(+4.03)	Pep1155	2023-02-06_Fusion_36171.raw	123	515.363	2;3	1014.62	0.4657	0.23872	91.033	9	9	0.33049	0.42246	76.282	9	9	0.86365	0.91506	100.32	9	9	0.12912	0.16917	42.239	4	4	0.1724	0.24216	109.46	4	4	1.3352	1.3591	126.46	4	4	0.81134	0.35323	93.451	3	3	1.0508	0.5675	25.602
AVLTKQLLH	9	1	3	0	AVL(+3.02)TK(+4.03)QL(+3.02)L(+3.02)H	Pep3048	2023-01-16_Fusion_35827.raw	45	518.362	2;3	1021.63	2.2528	1.9095	47.163	2	2	5.976	6.852	0.96487	2	2	2.6527	3.0634	89.277	2	2				0	0				0	0				0	0	4.3267	2.6654		1	1	6.78	6.8989
AVLYQPLFDK	10	1	2	0	AVLYQPLFDK	Pep4639	2023-01-16_Fusion_35822.raw	47	597.331	2	1192.65	0.18941	0.19387		1	1	0.48428	0.63979		1	1	2.5568	2.9307		1	1				0	0				0	0				0	0				0	0
AVMAESAFSFK	11	1	0	0	AVMAESAFSFK(+8.01)	Pep1201	2023-02-06_Fusion_36171.raw	123	598.299	2	1186.57	0.89817	0.93745	38.535	6	2	1.2583	1.2533	26.397	6	2	1.2847	1.2259	27.865	6	2	0.78648	0.88748		1	0	1.0248	1.1979		1	0	1.0752	1.0904		1	0	2.8528	2.18		1	0	2.964	2.2136
AVMGAYVLLK	10	1	2	0	AVMGAYVL(+3.02)L(+3.02)K(+4.03)	Pep488	2023-02-06_Fusion_36176.raw	85	537.844	1;2	1063.61	1.868	1.912	78.21	5	2	1.6247	2.1465	86.015	5	2	0.84958	0.89803	23.494	5	2	0.69231	0.87163		1	0	0.60468	0.81205		1	0	1.0725	1.1016		1	0	5.5163	4.7906	41.174	2	2	5.8698	4.6544	9.3367
AVMGIVSEV	9	0	0	0	AVMGIVSEV	Pep2156	2023-01-16_Fusion_35828.raw	46	904.483	1	903.474				0	0				0	0				0	0				0	0				0	0				0	0				0	0
AVMTDLPVI	9	0	1	0	AVMTDL(+3.02)PVI	Pep2290	2023-01-16_Fusion_35828.raw	46	961.548	1	957.52	0.41397	0.41254	49.59	3	1	0.4308	0.5548	60.938	3	1	1.0703	1.1408	25.314	3	1	0.41397	0.41254		1	1	0.36407	0.37373		1	1	0.87946	0.90955		1	1				0	0
AVMVHQLSK	9	1	1	0	AVMVHQL(+3.02)SK(+4.03)	Pep951	2023-02-06_Fusion_36171.raw	123	510.306	2;3	1011.55	2.3887	1.9872	91.493	10	10	1.332	1.3996	71.378	10	10	0.82826	0.84205	42.26	10	10	0.53937	0.63932	38.183	2	2	0.64248	0.78633	0.13886	2	2	1.1912	1.2184	38.044	2	2	4.9024	3.6834	40.979	4	4	4.4398	3.3699	17.369
AVNAHSNILK	10	1	1	0	AVNAHSNILK	Pep309	2023-02-06_Fusion_36176.raw	85	533.804	2;3	1065.59	0.39613	0.46567	54.437	8	0	0.43055	0.50207	55.926	8	0	1.0182	1.1612	20.614	8	0	0.3414	0.40525	17.212	2	0	0.29126	0.35521	8.2327	2	0	0.8679	0.8889	9.0462	2	0	1.7709	1.3085	8.7773	2	0	1.9211	1.3972	12.325
AVNKQLADK	9	2	1	0	AVNK(+4.03)QL(+3.02)ADK(+4.03)	Pep837	2023-02-06_Fusion_36171.raw	123	499.32	2;3	985.556	3.0455	3.4866	95.092	10	9	0.75201	1.0112	114.97	10	9	0.61645	0.70564	74.297	10	9	1.1618	1.404	39.476	3	2	0.74503	0.87072	19.688	3	2	0.80578	0.84008	19.998	3	2	12.856	11.962	38.238	2	2	10.343	11.69	52.433
AVNPKEIASK	10	2	0	0	AVNPK(+4.03)EIASK(+4.03)	Pep296	2023-02-06_Fusion_36176.raw	85	532.831	2;3	1055.6	1.159	1.1656	96.193	17	12	0.62486	0.73707	112.57	17	12	0.59077	0.60621	40.762	17	12	0.67631	0.81125	60.794	4	3	0.57973	0.71858	78.463	4	3	0.8225	0.8075	18.71	4	3	5.3373	5.3295	71.634	6	5	3.923	3.5077	84.033
AVQRTLLEK	9	1	2	1	AVQR(+10.01)TL(+6.02)L(+6.02)EK(+8.01)	Pep968	2023-02-06_Fusion_36171.raw	123	544.353	2;3	1056.63	0.89339	0.89709	116.01	13	6	0.6869	0.80392	141.73	13	6	1.0342	1.0751	58.385	13	6	0.36541	0.4701	7.9311	2	0	0.31673	0.43455	13.532	2	0	1.0305	1.0695	0.73452	2	0	6.298	5.6259	26.339	3	2	6.3435	5.9285	32.215
AVRIPGGPA	9	0	0	1	AVR(+6.02)IPGGPA	Pep3047	2023-01-16_Fusion_35827.raw	45	422.261	2	836.487	4.016	3.2016	45.629	4	1	1.2658	1.0882	47.687	4	1	0.51573	0.51903	76.545	4	1	1.4353	1.5854		1	0	1.0489	1.0775		1	0	0.69967	0.72275		1	0	4.0139	2.7747		1	0	3.2764	2.3371
AVRNISKEVAK	11	2	0	1	AVR(+6.02)NISK(+4.03)EVAK(+4.03)	Pep1430	2023-01-16_Fusion_35828.raw	46	410.268	3	1213.71	2.2235	2.6762		1	1	0.19581	0.31714		1	1	0.088067	0.11195		1	1				0	0				0	0				0	0				0	0
AVRQQGDLVRK	11	1	1	2	AVRQQGDLVRK	Pep4346	2023-01-16_Fusion_35822.raw	47	423.918	3	1268.73				0	0				0	0				0	0				0	0				0	0				0	0				0	0
AVRSSVSQMGK	11	1	0	1	AVR(+6.02)SSVSQMGK(+4.03)	Pep602	2023-02-06_Fusion_36172.raw	124	387.222	2;3	1148.6	1.8045	1.8078	64.808	24	20	1.6415	1.7597	58.529	24	20	0.85322	0.88104	18.663	24	20	1.2262	1.5034	29.533	7	6	1.1071	1.3521	22.948	7	6	0.97778	0.9869	15.535	7	6	1.8832	1.6602	76.247	5	5	1.9256	1.7855	82.331
AVSAAAVAK	9	1	0	0	AVSAAAVAK(+4.03)	Pep283	2023-02-06_Fusion_36176.raw	85	396.25	2	786.46				0	0				0	0				0	0				0	0				0	0				0	0				0	0
AVSEGTKAVTK	11	2	0	0	AVSEGTK(+8.01)AVTK(+8.01)	Pep831	2023-02-06_Fusion_36171.raw	123	553.823	2	1089.6	1.4419	1.7317	54.86	8	8	0.61752	0.73391	102.45	8	8	0.64726	0.62204	89.243	8	8	1.4021	1.6935	6.3745	3	3	1.4864	1.8335	7.591	3	3	1.1383	1.0365	11.294	3	3	2.6898	2.7113		1	1	2.5401	2.2712
AVSEHRLSNK	10	1	1	1	AVSEHR(+6.02)L(+3.02)SNK(+4.03)	Pep225	2023-02-06_Fusion_36177.raw	86	385.23	2;3	1139.6	1.2362	1.2876	88.492	7	1	0.62358	0.79624	102.25	7	1	0.7599	0.78644	17.305	7	1	0.71576	0.81852	1.0211	2	0	0.48955	0.57839	27.895	2	0	0.6903	0.71124	14.214	2	0	11.634	8.8337		1	1	10.475	8.6999
AVSLWAKLK	9	2	2	0	AVSLWAKLK	Pep3473	2023-01-16_Fusion_35827.raw	45	508.318	2	1014.62				0	0				0	0				0	0				0	0				0	0				0	0				0	0
AVSSLIRNK	9	1	1	1	AVSSL(+3.02)IR(+6.02)NK(+4.03)	Pep4245	2023-01-16_Fusion_35827.raw	45	500.833	2;3	986.587	2.6797	2.0348		1	1	1.4161	1.1761		1	1	0.52845	0.56303		1	1				0	0				0	0				0	0	2.6797	2.0348		1	1	1.4161	1.1761
AVSSYISYQQK	11	1	0	0	AVSSYISYQQK(+8.01)	Pep4460	2023-01-16_Fusion_35822.raw	47	641.333	2	1272.63	0.81136	0.81036	25.82	4	3	0.9183	1.1647	28.463	4	3	1.1318	1.2706	44.622	4	3	0.93174	1.0514		1	1	0.74934	0.87593		1	1	0.80424	0.81556		1	1				0	0
AVSTFAMVK	9	1	0	0	AVSTFAMVK	Pep4507	2023-01-16_Fusion_35822.raw	47	477.26	2	952.505	1.757	1.7548		1	0	0.74158	0.94059		1	0	0.48091	0.53988		1	0				0	0				0	0				0	0				0	0
AVSTPSTQK	9	1	0	0	AVSTPSTQK(+4.03)	Pep845	2023-02-06_Fusion_36171.raw	123	461.761	2	917.482	0.7673	0.7861	46.919	5	0	0.34601	0.36651	66.656	5	0	0.44142	0.44847	54.64	5	0	0.33602	0.37917		1	0	0.34601	0.40447		1	0	1.0336	1.0481		1	0	1.7716	1.3537		1	0	1.6194	1.2094
AVTDVIIAK	9	1	0	0	AVTDVIIAK	Pep3173	2023-01-16_Fusion_35827.raw	45	465.288	2	928.559	0.4167	0.41619	15.497	3	3	0.7284	0.85145	26.646	3	3	2.2807	2.2322	22.714	3	3	0.31937	0.36039		1	1	0.7284	0.85145		1	1	2.2807	2.3128		1	1				0	0
AVTGILVQL	9	0	2	0	AVTGILVQL	Pep218	2023-02-06_Fusion_36177.raw	86	913.573	1;2	912.564	0.43683	0.38959	115.25	9	4	0.25208	0.28345	109.78	9	4	1.2802	1.3647	100.05	9	4	0.18873	0.19212	116.84	4	3	0.19936	0.22768	22.882	4	3	1.1929	1.2716	127.19	4	3	0.99165	0.82008	105.26	2	0	2.2785	1.9717	46.584
AVTKYTSAK	9	2	0	0	AVTK(+8.01)YTSAK(+8.01)	Pep843	2023-02-06_Fusion_36171.raw	123	492.789	2;3	967.534	1.5748	1.876	72.143	15	11	1.2444	1.535	94.665	15	11	0.85741	0.8299	56.814	15	11	1.3433	1.6226	54.791	5	4	1.285	1.585	66.073	5	4	0.95003	0.87097	14.896	5	4	5.2834	5.3256	76.971	5	4	4.6493	4.3132	87.332
AVTKYTSSK	9	2	0	0	AVTKYTSSK	Pep829	2023-02-06_Fusion_36171.raw	123	492.772	2;3	983.529	1.0935	1.2574	68.449	17	10	0.343	0.41875	100.76	17	10	0.58928	0.59757	51.989	17	10	1.1417	1.3695	60.426	4	2	1.038	1.2866	79.013	4	2	0.89276	0.8129	19.543	4	2	2.4923	2.433	92.885	6	4	2.2948	2.1357	112.13
AVTSGVATK	9	1	0	0	AVTSGVATK(+4.03)	Pep857	2023-02-06_Fusion_36171.raw	123	419.253	2	832.465	0.98559	0.75313		1	1	2.6193	1.9561		1	1	2.6576	2.7749		1	1				0	0				0	0				0	0	0.98559	0.75313		1	1	2.6193	1.9561
AVVEFLTSV	9	0	1	0	AVVEFL(+3.02)TSV	Pep239	2023-02-06_Fusion_36177.raw	86	967.554	1;2	963.528	1.5877	1.4762	48.464	6	3	1.0229	1.0308	43.215	6	3	0.84687	0.87832	30.991	6	3	0.65124	0.649		1	0	0.57876	0.59411		1	0	0.91671	0.94807		1	0	2.8138	2.0327	11.481	2	2	2.4453	1.6434	3.3762
AVVGAVVF	8	0	0	0	AVVGAVVF	Pep2214	2023-01-16_Fusion_35828.raw	46	761.457	1	760.448				0	0				0	0				0	0				0	0				0	0				0	0				0	0
AVVNSPHRQYK	11	1	0	1	AVVNSPHRQYK	Pep1389	2023-01-16_Fusion_35828.raw	46	433.571	3	1297.69	2.5786	2.5663	133.11	3	1	2.142	2.2196	213.69	3	1	0.6779	0.72946	90.987	3	1				0	0				0	0				0	0	17.151	15.12		1	1	41.914	38.864
AVWAGPAQA	9	0	0	0	AVWAGPAQA	Pep2464	2023-01-16_Fusion_35828.raw	46	870.449	1	869.44				0	0				0	0				0	0				0	0				0	0				0	0				0	0
AVWDVGSHFK	10	1	0	0	AVWDVGSHFK(+4.03)	Pep2468	2023-01-16_Fusion_35828.raw	46	383.872	3	1144.57	1.2393	1.2696		1	0	1.1179	1.1198		1	0	0.83052	0.84379		1	0				0	0				0	0				0	0				0	0
AVWGATLNK	9	1	1	0	AVWGATLNK	Pep3203	2023-01-16_Fusion_35827.raw	45	480.27	2	958.524	0.53904	0.63893		1	1	0.39931	0.48872		1	1	0.74077	0.75773		1	1	0.53904	0.63893		1	1	0.39931	0.48872		1	1	0.74077	0.75773		1	1				0	0
AVYAESATY	9	0	0	0	AVYAESATY	Pep4768	2023-01-16_Fusion_35823.raw	48	974.449	1	973.439				0	0				0	0				0	0				0	0				0	0				0	0				0	0
AVYDFFIGR	9	0	0	1	AVYDFFIGR	Pep4604	2023-01-16_Fusion_35822.raw	47	544.282	2	1086.55	0.23345	0.21463		1	0	0.28112	0.20226		1	0	1.0863	1.0651		1	0				0	0				0	0				0	0				0	0
AVYDGHAGSQVAK	13	1	0	0	AVYDGHAGSQVAK	Pep4701	2023-01-16_Fusion_35823.raw	48	434.886	2;3	1301.64	0.74483	0.74411	42.473	5	0	0.52977	0.53068	54.564	5	0	0.66214	0.63579	13.804	5	0	0.47202	0.52773		1	0	0.31013	0.35384		1	0	0.84544	0.85946		1	0	1.9512	1.4454		1	0	1.6041	1.2588
AVYDRPGASPK	11	1	0	1	AVYDR(+6.02)PGASPK(+4.03)	Pep2689	2023-01-16_Fusion_35827.raw	45	585.828	2;3	1159.6	2.1096	2.1246	64.327	7	7	0.64174	0.74516	68.348	7	7	0.54444	0.55428	56.561	7	7	0.8021	0.9834	5.2199	2	2	0.63441	0.73665	1.624	2	2	0.79094	0.79831	6.8439	2	2	6.5278	5.5095		1	1	4.2054	3.9883
AVYDVFVFH	9	0	0	0	AVYDVFVFH	Pep4608	2023-01-16_Fusion_35822.raw	47	548.778	2	1095.54				0	0				0	0				0	0				0	0				0	0				0	0				0	0
AVYENAREK	9	1	0	1	AVYENAREK	Pep2592	2023-01-16_Fusion_35827.raw	45	540.278	2;3	1078.54	1.6471	1.6392	52.214	7	6	1.0126	1.041	65.338	7	6	0.49437	0.5033	21.899	7	6	0.98609	1.209		1	1	0.55187	0.64081		1	1	0.55966	0.56488		1	1	6.6753	5.6339		1	1	3.5078	3.3267
AVYFKGLWK	9	2	1	0	AVYFK(+8.01)GL(+6.02)WK(+8.01)	Pep1205	2023-02-06_Fusion_36171.raw	123	567.344	2	1110.62	1.6758	1.8264	85.861	6	5	0.80962	0.87669	102.85	6	5	0.58855	0.60762	33.443	6	5	0.46149	0.56655		1	1	0.27568	0.36064		1	1	0.59737	0.60763		1	1	2.9496	3.0489	15.958	3	3	2.1486	1.9842	3.2703
AVYGKAQNR	9	1	0	1	AVYGK(+8.01)AQNR(+10.01)	Pep827	2023-02-06_Fusion_36171.raw	123	512.786	2;3	1005.54	9.2447	7.8026	121.06	11	5	1.9263	1.9802	112.78	11	5	0.93878	0.96952	61.793	11	5	0.42771	0.52008	5.7164	2	0	0.44963	0.53543	8.3516	2	0	0.97923	0.98524	1.953	2	0	10.185	8.5963	74.993	5	4	9.9614	9.3078	85.416
AVYGQKEIHR	10	1	0	1	AVYGQK(+4.03)EIHR(+6.02)	Pep615	2023-02-06_Fusion_36172.raw	124	404.236	3	1199.64	0.87818	1.0591		1	0	0.85151	1.0399		1	0	0.92657	0.92931		1	0	0.87818	1.0591		1	0	0.85151	1.0399		1	0	0.92657	0.92931		1	0				0	0
AVYGQKEIHRK	11	2	0	1	AVYGQKEIHRK	Pep572	2023-02-06_Fusion_36172.raw	124	443.586	2;3	1327.74	0.80646	0.87126	74.413	10	10	0.31215	0.38414	92.399	8	8	0.80003	0.84258	54.135	8	8	0.26607	0.36462	6.7564	3	3	0.24402	0.27932	22.327	3	3	0.88867	0.91175	17.877	3	3	3.6398	2.5592	41.263	3	3	2.9124	2.0059	38.14
AVYGQNDIHHK	11	1	0	0	AVYGQNDIHHK(+4.03)	Pep607	2023-02-06_Fusion_36172.raw	124	429.224	2;3	1280.63	0.65879	0.69133	54.692	9	2	0.35919	0.35981	80.419	9	2	0.30027	0.30506	68.77	9	2	0.4033	0.45299	8.7663	2	0	0.4012	0.46332	9.8547	2	0	1.0284	1.0442	3.6961	2	0	2.4251	1.8245	4.7124	2	0	1.9235	1.4725	15.658
AVYKTHVEK	9	2	0	0	AVYK(+4.03)THVEK(+4.03)	Pep4663	2023-01-16_Fusion_35823.raw	48	361.553	3	1073.59	1.2826	1.4048	11.067	2	2	0.88342	1.0324	12.522	2	2	0.68875	0.78544	1.4551	2	2				0	0				0	0				0	0				0	0
AVYNPAVGY	9	0	0	0	AVYNPAVGY	Pep752	2023-02-06_Fusion_36172.raw	124	953.473	1	952.465				0	0				0	0				0	0				0	0				0	0				0	0				0	0
AVYNSWKNNK	10	2	0	0	AVYNSWK(+4.03)NNK(+4.03)	Pep1594	2023-01-16_Fusion_35828.raw	46	411.227	2;3	1222.61	1.556	1.4932	23.865	4	3	1.2266	1.4112	75.25	4	3	0.74426	0.7989	60.964	4	3				0	0				0	0				0	0				0	0
AVYTKMMTK	9	2	0	0	AVYTK(+8.01)MMTK(+8.01)	Pep986	2023-02-06_Fusion_36171.raw	123	544.795	2	1071.55	0.85445	0.8568	91.874	8	5	0.47932	0.5663	107.37	8	5	0.53429	0.54082	41.497	8	5	0.25644	0.29938	71.118	2	1	0.20551	0.24678	118.45	2	1	0.7979	0.76671	41.347	2	1	2.7744	2.7965	94.303	3	2	2.373	2.1218	147.63
AVYTKMMTKK	10	3	0	0	AVYTKMMTKK	Pep100	2023-02-06_Fusion_36177.raw	86	400.887	2	1199.64	0.31479	0.38289		1	1	0.35948	0.45014		1	1	1.142	1.2132		1	1	0.31479	0.38289		1	1	0.35948	0.45014		1	1	1.142	1.2132		1	1				0	0
AVYTQDCPLAAAK	13	1	1	0	AVYTQDC(+57.02)PLAAAK	Pep4471	2023-01-16_Fusion_35822.raw	47	704.351	2	1349.66				0	0				0	0				0	0				0	0				0	0				0	0				0	0
AVYVPFWQK	9	1	0	0	AVYVPFWQK	Pep3894	2023-01-16_Fusion_35827.raw	45	569.309	2	1136.6	0.57926	0.57862	76.277	4	1	0.44409	0.47905	81.544	4	1	0.87357	0.84583	29.502	4	1	0.299	0.3374		1	0	0.30994	0.36229		1	0	1.018	1.0323		1	0	2.5194	1.9252		1	0	2.3004	1.718
AYAGSGNVL	9	0	1	0	AYAGSGNVL(+3.02)	Pep168	2023-02-06_Fusion_36177.raw	86	854.446	1	850.418	1.6253	1.5479	25.385	4	0	1.1044	1.061	39.969	4	0	0.76624	0.77431	36.909	4	0	1.5554	1.55		1	0	1.2531	1.2864		1	0	0.803	0.83047		1	0	3.1256	2.258		1	0	2.9915	2.0105
AYFPYFITY	9	0	0	0	AYFPYFITY	Pep2388	2023-01-16_Fusion_35828.raw	46	1184.57	1;2	1183.56				0	0				0	0				0	0				0	0				0	0				0	0				0	0
AYHELAQVY	9	0	1	0	AYHEL(+3.02)AQVY	Pep3190	2023-01-16_Fusion_35827.raw	45	548.779	2	1092.52	2.5204	2.1223	36.4	4	3	1.1507	1.0544	44.327	4	3	0.61275	0.6173	71.869	4	3	2.0807	2.2226		1	0	1.6559	1.559		1	0	0.8109	0.842		1	0	3.0531	2.0265		1	1	2.307	1.5374
AYKDAIYVF	9	1	0	0	AYK(+8.01)DAIYVF	Pep4589	2023-01-16_Fusion_35822.raw	47	549.291	2	1088.55	0.50045	0.43726	143.42	2	2	0.62081	0.53528	108.31	2	2	1.2405	1.2011	23.065	2	2				0	0				0	0				0	0	1.5776	1.2055		1	1	1.5416	1.1513
AYKNVKFVL	9	2	1	0	AYKNVKFVL	Pep1986	2023-01-16_Fusion_35828.raw	46	361.219	3	1080.63	0.79028	0.85467		1	1	0.20481	0.23365		1	1	0.25917	0.29961		1	1				0	0				0	0				0	0				0	0
AYPTYPVGF	9	0	0	0	AYPTYPVGF	Pep2206	2023-01-16_Fusion_35828.raw	46	1014.5	1	1013.49				0	0				0	0				0	0				0	0				0	0				0	0				0	0
AYRQGHFTY	9	0	0	1	AYR(+6.02)QGHFTY	Pep1682	2023-01-16_Fusion_35828.raw	46	383.524	2;3	1141.53	2.1727	1.8992	32.618	8	1	1.6418	1.56	37.565	8	1	0.84499	0.88761	35.648	8	1	0.92507	0.97127	1.6325	2	1	0.87865	0.90831	17.521	2	1	0.9358	0.96498	5.477	2	1	2.8573	1.9624	8.6356	2	0	2.3587	1.7362	3.8265
AYSSYVHQY	9	0	0	0	AYSSYVHQY	Pep383	2023-02-06_Fusion_36176.raw	85	559.252	1;2	1116.49				0	0				0	0				0	0				0	0				0	0				0	0				0	0
DDMQIRVF	8	0	0	1	DDMQIR(+10.01)VF	Pep4583	2023-01-16_Fusion_35822.raw	47	517.255	2	1022.49	1.6882	1.5822	27.883	3	2	1.2508	1.4545	9.5538	3	2	0.74088	0.85629	48.364	3	2				0	0				0	0				0	0				0	0
DDVAILTY	8	0	1	0	DDVAIL(+3.02)TY	Pep2154	2023-01-16_Fusion_35828.raw	46	912.475	1	908.449	2.1242	1.9335		1	1	1.9617	2.5263		1	1	0.92347	0.98431		1	1				0	0				0	0				0	0				0	0
DEAAAVAL	8	0	1	0	DEAAAVAL	Pep2465	2023-01-16_Fusion_35828.raw	46	759.39	1	758.381	0.37867	0.37737	25.389	3	3	0.47254	0.4249	31.491	3	3	1.5434	1.524	62.395	3	3	0.37867	0.37737		1	1	0.60444	0.62047		1	1	1.5962	1.6508		1	1				0	0
DEAAFLERL	9	0	2	1	DEAAFLERL	Pep3940	2023-01-16_Fusion_35827.raw	45	532.275	2	1062.53	0.44285	0.4934		1	1	0.13998	0.19715		1	1	0.31609	0.37024		1	1				0	0				0	0				0	0				0	0
DEFIIKTV	8	1	0	0	DEFIIK(+4.03)TV	Pep3606	2023-01-16_Fusion_35827.raw	45	484.784	2	963.528	1.2849	1.2835	10.135	2	0	0.68537	0.77013	63.601	2	0	0.53401	0.53613	68.287	2	0				0	0				0	0				0	0				0	0
DEFILPTGA	9	0	1	0	DEFIL(+3.02)PTGA	Pep2205	2023-01-16_Fusion_35828.raw	46	965.503	1	961.476	1.5498	1.4137	19.148	4	4	0.82843	0.79591	41.429	4	4	0.57979	0.5948	32.628	4	4	1.289	1.2846		1	1	0.79765	0.81881		1	1	0.61879	0.63996		1	1				0	0
DEFKVVVV	8	1	0	0	DEFKVVVV	Pep4579	2023-01-16_Fusion_35822.raw	47	467.767	1;2	933.517	1.0971	1.1098	39.394	6	1	0.87345	0.98454	45.096	6	1	0.97351	0.98814	27.592	6	1	0.55736	0.62894		1	0	0.52789	0.61706		1	0	0.94132	0.95456		1	0	2.7439	2.0967		1	0	2.767	2.0664
DEFLRISTA	9	0	1	1	DEFL(+6.02)R(+10.01)ISTA	Pep4288	2023-01-16_Fusion_35827.raw	45	534.289	2	1050.53	0.82811	0.83953	26.144	2	2	1.5023	1.7337	24.368	2	2	1.8142	1.9939	48.265	2	2				0	0				0	0				0	0				0	0
DEFNGVPSY	9	0	0	0	DEFNGVPSY	Pep1994	2023-01-16_Fusion_35828.raw	46	1027.44	1	1026.43				0	0				0	0				0	0				0	0				0	0				0	0				0	0
DEFTAQSI	8	0	0	0	DEFTAQSI	Pep1958	2023-01-16_Fusion_35828.raw	46	910.421	1	909.408				0	0				0	0				0	0				0	0				0	0				0	0				0	0
DEGKVIRF	8	1	0	1	DEGK(+8.01)VIR(+10.01)F	Pep4488	2023-01-16_Fusion_35822.raw	47	491.278	2	962.519	1.402	1.412		1	0	1.4456	1.486		1	0	1.1268	1.1472		1	0				0	0				0	0				0	0				0	0
DEGVYVNTY	9	0	0	0	DEGVYVNTY	Pep1894	2023-01-16_Fusion_35828.raw	46	1059.47	1	1058.46				0	0				0	0				0	0				0	0				0	0				0	0				0	0
DELAALRAL	9	0	3	1	DELAALRAL	Pep3931	2023-01-16_Fusion_35827.raw	45	486.28	2	970.545	0.050087	0.056928		1	1	0.23845	0.29887		1	1	4.7608	5.8195		1	1				0	0				0	0				0	0				0	0
DEMAAVMGF	9	0	0	0	DEMAAVMGF	Pep2283	2023-01-16_Fusion_35828.raw	46	970.403	1	969.394				0	0				0	0				0	0				0	0				0	0				0	0				0	0
DEMKVLVL	8	1	2	0	DEMKVLVL	Pep3853	2023-01-16_Fusion_35827.raw	45	473.768	2	945.52	0.12903	0.15107		1	1	0.21378	0.3164		1	1	1.6568	2.0298		1	1				0	0				0	0				0	0				0	0
DENFILKH	8	1	1	0	DENFILKH	Pep3136	2023-01-16_Fusion_35827.raw	45	508.264	2	1014.51	0.2724	0.31156		1	1	0.80171	1.1362		1	1	2.9432	3.4598		1	1				0	0				0	0				0	0				0	0
DENSAFLQF	9	0	1	0	DENSAFLQF	Pep4028	2023-01-16_Fusion_35827.raw	45	535.744	2	1069.47	0.38346	0.35264	0.55314	2	1	0.71612	0.71912	12.899	2	1	1.9788	1.9744	14.986	2	1				0	0				0	0				0	0				0	0
DESGVFIY	8	0	0	0	DESGVFIY	Pep2188	2023-01-16_Fusion_35828.raw	46	929.428	1	928.418				0	0				0	0				0	0				0	0				0	0				0	0				0	0
DETMVIGNY	9	0	0	0	DETMVIGNY	Pep2059	2023-01-16_Fusion_35828.raw	46	1041.46	1	1040.45				0	0				0	0				0	0				0	0				0	0				0	0				0	0
DEVIGQVL	8	0	1	0	DEVIGQVL(+3.02)	Pep2117	2023-01-16_Fusion_35828.raw	46	875.493	1;2	871.465	1.507	1.3717	46.032	7	3	1.1564	1.3779	47.756	7	3	0.91776	0.95452	17.88	7	3	0.78559	0.78288	15.954	3	3	0.7686	0.78898	1.9622	3	3	0.97046	1.0037	14.149	3	3	3.8163	2.7569		1	0	3.7647	2.5301
DEVIITGY	8	0	0	0	DEVIITGY	Pep2068	2023-01-16_Fusion_35828.raw	46	909.459	1	908.449				0	0				0	0				0	0				0	0				0	0				0	0				0	0
DEVKITVI	8	1	0	0	DEVK(+8.01)ITVI	Pep4556	2023-01-16_Fusion_35822.raw	47	462.778	2	915.528	0.53637	0.53585		1	1	0.63507	0.63221		1	1	1.184	1.0631		1	1				0	0				0	0				0	0				0	0
DEVKSTIKF	9	2	0	0	DEVK(+4.03)STIK(+4.03)F	Pep3141	2023-01-16_Fusion_35827.raw	45	537.818	2	1065.57	0.45616	0.50092		1	1				0	0				0	0				0	0				0	0				0	0				0	0
DEVLNAAF	8	0	1	0	DEVL(+3.02)NAAF	Pep2114	2023-01-16_Fusion_35828.raw	46	881.444	1	877.418	1.1719	1.0667		1	0	0.96516	1.243		1	0	0.84823	0.90412		1	0				0	0				0	0				0	0				0	0
DEVLVAGF	8	0	1	0	DEVLVAGF	Pep2226	2023-01-16_Fusion_35828.raw	46	849.436	1	848.428	1.179	1.1229	35.55	2	2	0.96991	1.1152	56.96	2	2	0.82262	0.8637	1.0998	2	2	0.87636	0.87334		1	1	0.7262	0.74546		1	1	0.82866	0.85701		1	1				0	0
DEVQVVRGHY	10	0	0	1	DEVQVVR(+10.01)GHY	Pep354	2023-02-06_Fusion_36176.raw	85	606.307	2	1200.59	0.77225	0.85298		1	0	0.72853	0.7484		1	0	0.95542	0.98694		1	0	0.77225	0.85298		1	0	0.72853	0.7484		1	0	0.95542	0.98694		1	0				0	0
DEVRTGTY	8	0	0	1	DEVRTGTY	Pep4391	2023-01-16_Fusion_35822.raw	47	470.722	2	939.43	0.35668	0.32793		1	0	0.35955	0.25869		1	0	0.98352	0.96433		1	0				0	0				0	0				0	0				0	0
DEVTIVNI	8	0	0	0	DEVTIVNI	Pep4829	2023-01-16_Fusion_35823.raw	48	902.484	1	901.476				0	0				0	0				0	0				0	0				0	0				0	0				0	0
DEWSGLNGL	9	0	2	0	DEWSGLNGL	Pep2224	2023-01-16_Fusion_35828.raw	46	990.455	1	989.445	0.022498	0.019794		1	1	0.2073	0.2512		1	1	9.214	10.875		1	1				0	0				0	0				0	0				0	0
DEYDFYRSF	9	0	0	1	DEYDFYRSF	Pep3835	2023-01-16_Fusion_35827.raw	45	621.26	2	1240.5	0.91842	0.86073	24.197	3	3	0.37499	0.43607	5.1584	2	2	0.40207	0.46471	2.986	2	2	0.52085	0.5753		1	1				0	0				0	0				0	0
DEYKVTAF	8	1	0	0	DEYKVTAF	Pep3348	2023-01-16_Fusion_35827.raw	45	486.738	2	971.46	1.4572	1.273	65.553	2	0	0.63667	0.61965	83.154	2	0	0.46006	0.4981	37.825	2	0				0	0				0	0				0	0	2.6483	2.0237		1	0	1.4938	1.1156
DGGNKHFL	8	1	1	0	DGGNK(+8.01)HFL(+6.02)	Pep4464	2023-01-16_Fusion_35822.raw	47	451.24	2	886.43	4.2706	4.0678	62.684	4	3	3.1982	2.7226	62.053	4	3	0.58058	0.59359	33.275	4	3	1.137	1.3477		1	0	0.7414	0.90741		1	0	0.57788	0.59111		1	0	7.2361	5.4368		1	1	3.564	2.7051
DGNVFTTGF	9	0	0	0	DGNVFTTGF	Pep2204	2023-01-16_Fusion_35828.raw	46	957.433	1	956.424				0	0				0	0				0	0				0	0				0	0				0	0				0	0
DLLTIINLT	9	0	3	0	DLLTIINLT	Pep217	2023-02-06_Fusion_36177.raw	86	1015.61	1	1014.6	0.7018	0.76941	103.68	2	2	0.48242	0.60658	38.035	2	2	0.68741	0.74808	65.646	2	2				0	0				0	0				0	0				0	0
DQVQIHTY	8	0	0	0	DQVQIHTY	Pep371	2023-02-06_Fusion_36176.raw	85	502.247	2	1002.48				0	0				0	0				0	0				0	0				0	0				0	0				0	0
DQVVLQVA	8	0	1	0	DQVVLQVA	Pep232	2023-02-06_Fusion_36177.raw	86	871.488	1	870.481	0.41141	0.2972		1	1	0.49009	0.32937		1	1	1.1913	1.239		1	1				0	0				0	0				0	0	0.41141	0.2972		1	1	0.49009	0.32937
DTNADKQLS	9	1	1	0	DTNADKQLS	Pep4351	2023-01-16_Fusion_35822.raw	47	496.238	2	990.462	0.084038	0.080046		1	1	0.051281	0.048961		1	1	0.61021	0.62357		1	1				0	0				0	0				0	0				0	0
DVTPLSLG	8	0	2	0	DVTPLSLG	Pep2095	2023-01-16_Fusion_35828.raw	46	801.436	1	800.428	0.096145	0.084588		1	1	0.39494	0.47858		1	1	4.1078	4.8481		1	1				0	0				0	0				0	0				0	0
DVVHPAAK	8	1	0	0	DVVHPAAK	Pep2588	2023-01-16_Fusion_35827.raw	45	418.735	2	835.455	0.37917	0.37871		1	1	0.30264	0.38386		1	1	0.79815	0.89604		1	1				0	0				0	0				0	0				0	0
EEILITVL	8	0	2	0	EEILITVL	Pep4850	2023-01-16_Fusion_35823.raw	48	929.557	1;2	928.548	0.26885	0.26184	76.736	5	1	0.11931	0.1493	90.522	5	1	0.54612	0.60064	31.973	5	1	0.1546	0.15738		1	0	0.11931	0.13416		1	0	0.85287	0.90913		1	0	1.3728	1.0527		1	0	1.3331	0.9917
EELFARKF	8	1	1	1	EEL(+3.02)FAR(+6.02)K(+4.03)F	Pep4510	2023-01-16_Fusion_35822.raw	47	526.814	3	1038.55	0.49222	0.50579	0.88371	2	1	0.44501	0.51742	52.764	2	1	0.85953	0.98528	59.081	2	1				0	0				0	0				0	0				0	0
EELQQKVSY	9	1	1	0	EELQQKVSY	Pep2955	2023-01-16_Fusion_35827.raw	45	562.285	2	1122.56	0.79394	0.736	65.956	2	2	0.55511	0.57574	35.373	2	2	0.69918	0.77053	25.273	2	2				0	0				0	0				0	0	1.5617	1.1733		1	1	0.9741	0.73936
EERYFISH	8	0	0	1	EER(+6.02)YFISH	Pep1719	2023-01-16_Fusion_35828.raw	46	362.848	2;3	1079.5	0.52111	0.57559	51.808	3	1	0.38058	0.3959	17.979	3	1	0.71562	0.73662	82.375	3	1	0.5188	0.54471	7.7962	2	0	0.41171	0.42561	10.231	2	0	0.72295	0.74549	1.6913	2	0				0	0
EEVETFAF	8	0	0	0	EEVETFAF	Pep2225	2023-01-16_Fusion_35828.raw	46	971.436	1	970.428				0	0				0	0				0	0				0	0				0	0				0	0				0	0
ELFSSPPAV	9	0	1	0	EL(+3.02)FSSPPAV	Pep2477	2023-01-16_Fusion_35828.raw	46	949.507	1	945.481	2.036	1.8572	34.435	6	6	0.99981	1.0759	44.782	6	6	0.56147	0.56026	28.34	6	6	0.98442	0.98104		1	1	0.54799	0.56252		1	1	0.55666	0.5757		1	1	3.7841	2.7337		1	1	3.1544	2.1199
ELYVILNQK	9	1	2	0	EL(+6.02)YVIL(+6.02)NQK(+8.01)	Pep3525	2023-01-16_Fusion_35827.raw	45	570.352	2	1118.63	1.8763	1.769	93.19	2	2	2.792	2.8576	107.56	2	2	1.4881	1.6379	4.3744	2	2				0	0				0	0				0	0	1.0539	0.91526		1	1	1.6844	1.3356
EMINPYRNLPLA	12	0	2	1	EMINPYRNLPLA	Pep492	2023-02-06_Fusion_36176.raw	85	715.877	2	1429.74	0.9362	0.97773	27.917	3	3	0.23226	0.32712	83.476	3	3	0.37075	0.43426	84.463	3	3				0	0				0	0				0	0	1.2961	1.2146		1	1	0.91907	0.7644
EMKPHPWFF	9	1	0	0	EMK(+4.03)PHPWFF	Pep2238	2023-01-16_Fusion_35828.raw	46	408.206	2;3	1217.57	1.0863	1.1121	66.903	2	2	0.21301	0.26342	71.388	2	2	0.19609	0.22642	15.541	2	2				0	0				0	0				0	0				0	0
EPRPPHGEL	9	0	1	1	EPR(+6.02)PPHGEL(+3.02)	Pep2806	2023-01-16_Fusion_35827.raw	45	520.787	2	1030.52	0.94298	0.99012		1	1	0.2147	0.27241		1	1	0.22768	0.26989		1	1				0	0				0	0				0	0				0	0
ESLAITAGL	9	0	2	0	ESL(+6.02)AL(+6.02)TAGL	Pep4818	2023-01-16_Fusion_35823.raw	48	886.53	1	873.481	1.8497	1.6274	32.571	5	4	2.3601	2.6537	44.437	5	4	1.545	1.6469	50.593	5	4	1.3863	1.4113	13.723	2	2	2.1741	2.4447	11.606	2	2	1.5683	1.6717	2.1176	2	2	2.9241	2.2422		1	1	7.8094	5.8095
EVYHTTVLK	9	1	1	0	EVYHTTVL(+3.02)K(+4.03)	Pep2846	2023-01-16_Fusion_35827.raw	45	548.822	2;3	1088.59	1.6649	1.9043	50.887	7	3	1.0699	1.1451	42.114	7	3	0.58599	0.59212	40.84	7	3	0.73797	0.87598	17.68	2	0	0.93936	1.1456	17.898	2	0	0.92088	0.94316	0.10101	2	0	3.7747	2.7427		1	1	3.0694	2.139
FADKVPKT	8	2	0	0	FADK(+4.03)VPK(+4.03)T	Pep1548	2023-01-16_Fusion_35828.raw	46	305.191	3	904.502	0.32695	0.33563		1	0	0.27431	0.42158		1	0	0.9293	1.1342		1	0				0	0				0	0				0	0				0	0
FADKVPKTAENF	12	2	0	0	FADK(+4.03)VPK(+4.03)TAENF	Pep3062	2023-01-16_Fusion_35827.raw	45	687.879	2;3	1365.69	0.27299	0.28984	4.9588	4	3	0.2958	0.46057	3.9231	4	3	1.1409	1.3064	8.2129	4	3				0	0				0	0				0	0				0	0
FASHVSPEV	9	0	0	0	FASHVSPEV	Pep368	2023-02-06_Fusion_36176.raw	85	486.744	2	971.471				0	0				0	0				0	0				0	0				0	0				0	0				0	0
FDGRVVAK	8	1	0	1	FDGRVVAK	Pep3132	2023-01-16_Fusion_35827.raw	45	446.256	2	890.497	1.7066	1.736	109.17	2	2	0.87104	0.91406	169.76	2	2	0.5104	0.52668	51.635	2	2	0.65434	0.80224		1	1	0.237	0.2752		1	1	0.3622	0.36558		1	1	4.4509	3.7565		1	1	3.2013	3.036
FDRTGDGKIL	10	1	1	1	FDRTGDGKIL	Pep1732	2023-01-16_Fusion_35828.raw	46	374.537	3	1120.59	1.1112	1.1573		1	1	0.35487	0.45313		1	1	0.31937	0.39649		1	1				0	0				0	0				0	0				0	0
FEHIVTQF	8	0	0	0	FEHIVTQF	Pep3496	2023-01-16_Fusion_35827.raw	45	510.761	2	1019.51				0	0				0	0				0	0				0	0				0	0				0	0				0	0
FETATLRSG	9	0	1	1	FETATL(+3.02)R(+6.02)SG	Pep2941	2023-01-16_Fusion_35827.raw	45	495.774	2	980.493	0.66571	0.69899		1	1	0.65701	0.83359		1	1	0.98694	1.1699		1	1				0	0				0	0				0	0				0	0
FGGEPLSY	8	0	1	0	FGGEPL(+3.02)SY	Pep4809	2023-01-16_Fusion_35823.raw	48	872.425	1	868.397	1.844	1.682	67.149	6	5	0.35653	0.39337	95.118	6	5	0.24973	0.25307	90.39	6	5	0.5873	0.58528		1	0	0.51876	0.53251		1	0	0.85193	0.88107		1	0	4.9314	3.5625	11.277	2	2	2.4918	1.6746	0.88149
FGLARAFGV	9	0	1	1	FGL(+6.02)AR(+10.01)AFGV	Pep3858	2023-01-16_Fusion_35827.raw	45	477.281	2	936.518	2.1587	2.1131	80.331	3	3	1.4381	1.5096	98.374	3	3	0.6662	0.67888	12.854	3	3				0	0				0	0				0	0	10.343	7.7014		1	1	7.3591	6.6153
FGTNVMVTV	9	0	0	0	FGTNVMVTV	Pep2153	2023-01-16_Fusion_35828.raw	46	967.493	1	966.484				0	0				0	0				0	0				0	0				0	0				0	0				0	0
FIADLVVGL	9	0	2	0	FIADLVVGL	Pep2384	2023-01-16_Fusion_35828.raw	46	946.562	1	945.554	1.5057	1.299	35.763	4	1	0.54544	0.62936	61.469	4	1	0.59676	0.64615	44.894	4	1	1.5	1.527		1	0	0.88978	1.0005		1	0	0.63848	0.6806		1	0	1.6547	1.2688		1	1	1.5758	1.1723
FIASKGVKLV	10	2	1	0	FIASKGVKLV	Pep415	2023-02-06_Fusion_36176.raw	85	531.339	2;3	1060.66	0.5934	0.58251	71.219	9	7	0.27719	0.32376	114.2	9	7	0.90931	0.95283	79.669	9	7	0.17966	0.21883	23.765	2	1	0.19496	0.241	41.751	2	1	1.1627	1.1973	64.395	2	1	0.99682	1.0304	45.559	4	4	1.233	1.2267	11.291
FIDDANYSV	9	0	0	0	FIDDANYSV	Pep177	2023-02-06_Fusion_36177.raw	86	1043.47	1	1042.46				0	0				0	0				0	0				0	0				0	0				0	0				0	0
FIIAALAALHL	11	0	3	0	FIIAAL(+3.02)AAL(+3.02)HL(+3.02)	Pep4212	2023-01-16_Fusion_35827.raw	45	581.39	2	1151.71				0	0				0	0				0	0				0	0				0	0				0	0				0	0
FIWENIHTL	9	0	1	0	FIWENIHTL	Pep4030	2023-01-16_Fusion_35827.raw	45	586.81	2	1171.6	0.39985	0.42713	16.334	3	2	0.42714	0.434	32.994	3	2	1.0682	1.1092	23.342	3	2	0.39985	0.42713		1	1	0.42714	0.40214		1	1	1.0682	1.1092		1	1				0	0
FLADDLGGL	9	0	3	0	FL(+3.02)ADDL(+3.02)GGL(+3.02)	Pep2255	2023-01-16_Fusion_35828.raw	46	929.531	1	919.465	3.8767	4.2501		1	1	0.94119	1.1834		1	1	0.24278	0.26421		1	1				0	0				0	0				0	0				0	0
FLADIVQKL	9	1	2	0	FL(+3.02)ADIVQK(+4.03)L(+3.02)	Pep3966	2023-01-16_Fusion_35827.raw	45	528.847	2	1045.62	2.9532	3.4576		1	1	0.61405	0.9088		1	1	0.20793	0.25473		1	1				0	0				0	0				0	0				0	0
FLAGAVTSV	9	0	1	0	FL(+3.02)AGAVTSV	Pep2069	2023-01-16_Fusion_35828.raw	46	867.504	1	863.475	1.6938	1.545	49.869	4	0	1.0002	0.96095	53.332	4	0	0.67721	0.68628	41.354	4	0	0.83336	0.8305		1	0	0.89144	0.91508		1	0	1.1172	1.1554		1	0	3.8011	2.7459		1	0	3.8485	2.5864
FLANIGTSV	9	0	1	0	FL(+3.02)ANIGTSV	Pep2129	2023-01-16_Fusion_35828.raw	46	924.525	1	920.497	0.96552	0.88072	27.842	4	3	0.4897	0.5718	14.929	4	3	0.60794	0.62368	38.785	4	3	0.51072	0.50896		1	1	0.53053	0.54459		1	1	1.0388	1.0743		1	1				0	0
FLASESLIKQI	11	1	2	0	FL(+3.02)ASESL(+3.02)IK(+4.03)QI	Pep3871	2023-01-16_Fusion_35827.raw	45	629.895	2	1247.71	0.79336	0.90609	48.404	5	2	0.35824	0.48109	82.813	5	2	0.63885	0.67528	61.805	5	2	0.54683	0.68847		1	0	0.35824	0.48109		1	0	0.92286	0.94789		1	0	2.1651	1.8802	12.389	2	2	1.5052	1.1935	24.348
FLATIMGV	8	0	1	0	FLATIM(+15.99)GV	Pep2483	2023-01-16_Fusion_35828.raw	46	867.464	1	850.462	0.95308	0.90773	33.781	2	2	0.40155	0.46169	36.367	2	2	0.42132	0.44235	17.724	2	2	0.71732	0.71485		1	1	0.34778	0.357		1	1	0.48483	0.50142		1	1				0	0
FLDATLTSV	9	0	2	0	FL(+3.02)DATL(+3.02)TSV	Pep2191	2023-01-16_Fusion_35828.raw	46	972.554	1	965.507	2.0554	1.9042	67.161	2	1	0.92655	1.0556	78.561	2	1	0.4967	0.5659	8.7125	2	1				0	0				0	0				0	0				0	0
FLDEKSGSFV	10	1	1	0	FL(+3.02)DEK(+4.03)SGSFV	Pep3423	2023-01-16_Fusion_35827.raw	45	568.307	2	1127.55	3.383	3.1925	24.103	2	1	2.8105	2.7089	4.8725	2	1	0.84743	0.87116	19.785	2	1	2.2714	2.6923		1	0	2.1383	2.6171		1	0	0.97955	1.002		1	0	5.0386	3.7858		1	1	3.694	2.8038
FLDEPTNHL	9	0	2	0	FLDEPTNHL	Pep440	2023-02-06_Fusion_36176.raw	85	543.267	2	1084.52	0.39846	0.41892		1	1	0.39221	0.45494		1	1	0.98431	1.0448		1	1	0.39846	0.41892		1	1	0.39221	0.45494		1	1	0.98431	1.0448		1	1				0	0
FLDLGPPGI	9	0	2	0	FL(+3.02)DL(+3.02)GPPGI	Pep2337	2023-01-16_Fusion_35828.raw	46	934.553	1	927.507	2.6742	2.3527	88.824	3	3	1.0446	1.2658	101.18	3	3	0.58045	0.68506	32.197	3	3				0	0				0	0				0	0				0	0
FLDSTSPLL	9	0	3	0	FL(+3.02)DSTSPL(+3.02)L(+3.02)	Pep2252	2023-01-16_Fusion_35828.raw	46	1001.59	1	991.523	0.49762	0.49205	28.275	2	2	0.22067	0.24901	70.671	2	2	0.44346	0.48219	42.982	2	2				0	0				0	0				0	0				0	0
FLEKLLPPV	9	1	3	0	FLEKLLPPV	Pep3987	2023-01-16_Fusion_35827.raw	45	528.329	2	1054.64	0.73317	0.72683	67.112	8	8	0.34375	0.46117	45.014	8	8	0.74216	0.83579	60.536	8	8	0.22749	0.3102	59.566	3	3	0.26852	0.32099	15.67	3	3	1.1804	1.3195	43.979	3	3	2.1833	1.0155	54.153	2	2	1.7973	0.97332	12.474
FLFDGSPTYV	10	0	1	0	FLFDGSPTYV	Pep4844	2023-01-16_Fusion_35823.raw	48	1145.55	1	1144.54	0.50759	0.464	38.758	3	3	0.14811	0.15683	10.074	3	3	0.30257	0.29876	27.61	3	3				0	0				0	0				0	0				0	0
FLFDVVSKI	9	1	1	0	FL(+6.02)FDVVSK(+8.01)I	Pep4323	2023-01-16_Fusion_35827.raw	45	541.328	2	1066.61				0	0				0	0				0	0				0	0				0	0				0	0				0	0
FLFGEVHKA	9	1	1	0	FLFGEVHKA	Pep175	2023-02-06_Fusion_36177.raw	86	349.858	3	1046.55	0.51096	0.6074		1	1	0.54697	0.66468		1	1	1.0705	1.0978		1	1	0.51096	0.6074		1	1	0.54697	0.66468		1	1	1.0705	1.0978		1	1				0	0
FLFNTENKL	9	1	2	0	FLFNTENKL	Pep3751	2023-01-16_Fusion_35827.raw	45	563.302	2	1124.59	9.1909	7.9817		1	1	2.7064	2.146		1	1	0.29447	0.31126		1	1				0	0				0	0				0	0	9.1909	7.9817		1	1	2.7064	2.146
FLFQDFLRQA	10	0	2	1	FL(+6.02)FQDFL(+6.02)R(+10.01)QA	Pep4175	2023-01-16_Fusion_35827.raw	45	653.865	2	1283.67	1.9012	2.4241	38.581	4	2	0.92877	1.2539	66.084	4	2	0.64167	0.68664	25.565	4	2	1.3567	1.9796	1.1097	2	2	0.87057	1.1266	3.2697	2	2	0.64167	0.68664	4.3794	2	2				0	0
FLFQEPRSI	9	0	1	1	FLFQEPRSI	Pep3789	2023-01-16_Fusion_35827.raw	45	568.809	2	1135.6	1.3517	1.3231	72.2	3	1	1.3266	1.3925	123.21	3	1	0.96232	0.98064	42.024	3	1				0	0				0	0				0	0	2.918	2.1728		1	1	3.9355	3.5378
FLFSKFIEL	9	1	2	0	FLFSKFIEL	Pep4189	2023-01-16_Fusion_35827.raw	45	572.327	2	1142.64	0.24677	0.28892		1	0	0.30762	0.45528		1	0	1.0983	1.3456		1	0				0	0				0	0				0	0				0	0
FLGGVFVV	8	0	1	0	FLGGVFVV	Pep2375	2023-01-16_Fusion_35828.raw	46	837.49	1	836.48	0.39929	0.36344	12.174	2	2	0.16834	0.21679	4.253	2	2	0.4216	0.44938	7.921	2	2				0	0				0	0				0	0				0	0
FLGPWPAAS	9	0	1	0	FL(+3.02)GPWPAAS	Pep2241	2023-01-16_Fusion_35828.raw	46	948.503	1	944.476	2.2647	2.1006	25.719	4	0	2.4407	2.0323	26.181	4	0	1.0467	1.1021	23.757	4	0	2.2032	2.1956		1	0	1.9714	2.0237		1	0	0.90276	0.93364		1	0	2.8825	2.0823		1	0	2.904	1.9517
FLIPNASQAESK	12	1	1	0	FL(+6.02)IPNASQAESK(+8.01)	Pep3347	2023-01-16_Fusion_35827.raw	45	659.864	2	1303.68	0.40092	0.45856		1	0	0.33527	0.47516		1	0	0.85235	1.002		1	0				0	0				0	0				0	0				0	0
FLKDLVASV	9	1	2	0	FLKDLVASV	Pep3737	2023-01-16_Fusion_35827.raw	45	496.297	2	990.575	0.7025	0.82249		1	1	0.39661	0.58698		1	1	0.56457	0.69166		1	1				0	0				0	0				0	0				0	0
FLLDGFPRTV	10	0	2	1	FL(+3.02)L(+3.02)DGFPR(+6.02)TV	Pep4047	2023-01-16_Fusion_35827.raw	45	588.854	2	1163.63	2.5343	3.6978	105.15	5	5	0.71049	0.91946	87.395	5	5	0.28491	0.30488	12.887	5	5	2.6556	3.8748	6.6119	2	2	0.71625	0.9269	1.141	2	2	0.26972	0.28862	7.7529	2	2	25.173	23.59		1	1	6.6566	5.5364
FLLDKKIGV	9	2	2	0	FL(+3.02)L(+3.02)DK(+4.03)K(+4.03)IGV	Pep1185	2023-02-06_Fusion_36171.raw	123	523.87	2;3	1031.64	0.81202	0.74922	72.052	15	14	0.32163	0.42231	80.426	15	14	0.55826	0.61796	44.561	15	14	0.40456	0.54209	46.621	4	4	0.29665	0.43629	15.486	4	4	0.74782	0.7701	41.64	4	4	3.0754	1.8327	44.037	4	4	3.0196	2.2225	70.536
FLLDPVKGERL	11	1	3	1	FL(+3.02)L(+3.02)DPVK(+4.03)GER(+6.02)L(+3.02)	Pep2101	2023-01-16_Fusion_35828.raw	46	435.954	2;3	1285.74	2.3442	2.5461	206.8	6	6	0.24908	0.40807	62.166	4	4	0.20985	0.23118	114.78	4	4	0.19	0.21429		1	1	0.33288	0.37246		1	1	1.752	1.817		1	1				0	0
FLLGPRLVLA	10	0	4	1	FL(+3.02)L(+3.02)GPR(+6.02)L(+3.02)VL(+3.02)A	Pep4106	2023-01-16_Fusion_35827.raw	45	558.903	2	1097.7	5.2505	4.993	137.85	7	7	1.4062	1.899	126.96	7	7	0.46777	0.40165	79.248	7	7	0.84221	1.052	153.95	2	2	0.77883	0.99774	26.029	2	2	0.92474	0.95001	127.92	2	2	9.9317	13.469	43.462	2	2	9.0971	17.022	51.573
FLLLPISQI	9	0	3	0	FLLLPISQI	Pep4218	2023-01-16_Fusion_35827.raw	45	522.329	1	1042.64	0.16786	0.18403	64.261	3	2	0.28616	0.32291	61.63	2	1	0.90879	0.98817	12.15	2	1	0.14605	0.1535		1	1				0	0				0	0				0	0
FLLPILSQI	9	0	3	0	FLLPILSQI	Pep2435	2023-01-16_Fusion_35828.raw	46	1043.65	1;2	1042.64	0.6629	0.57543	133.22	8	3	0.63398	0.68815	118.64	8	3	0.77967	0.84574	16.508	8	3	0.16415	0.16968		1	0	0.12712	0.14195		1	0	0.85079	0.90239		1	0	3.3411	4.0611	32.22	3	2	2.5175	2.0125	15.472
FLLPTGAEA	9	0	2	0	FL(+3.02)L(+3.02)PTGAEA	Pep2178	2023-01-16_Fusion_35828.raw	46	924.532	1	917.486	3.9887	3.6908	41.952	3	2	4.8376	5.4663	127.91	3	2	0.75804	0.76827	118.11	3	2				0	0				0	0				0	0	9.6935	7.4331		1	1	7.348	5.4663
FLLPTLRKV	9	1	3	1	FLLPTLRKV	Pep184	2023-02-06_Fusion_36177.raw	86	362.906	3	1085.7	0.54292	0.505		1	1	0.35055	0.35556		1	1	0.64567	0.66982		1	1	0.54292	0.505		1	1	0.35055	0.35556		1	1	0.64567	0.66982		1	1				0	0
FLLSEPVAL	9	0	3	0	FL(+3.02)L(+3.02)SEPVAL(+3.02)	Pep2343	2023-01-16_Fusion_35828.raw	46	997.629	1;2	987.564	1.5507	1.7001	69.813	9	9	1.2268	1.5425	42.159	9	9	0.79112	0.86093	56.429	9	9	0.70219	0.73802	50.96	3	3	0.72562	0.79467	3.4222	3	3	1.0706	1.1377	53.346	3	3				0	0
FLMDFIHQV	9	0	1	0	FLMDFIHQV	Pep4103	2023-01-16_Fusion_35827.raw	45	575.292	2	1148.57	0.80199	0.73754	55.066	4	3	0.86336	0.86698	62.235	4	3	0.98626	1.0241	18.123	4	3	0.43989	0.4699		1	1	0.43244	0.40714		1	1	0.98306	1.0208		1	1	2.6134	1.7346		1	1	2.5859	1.7233
FLNGEVIRL	9	0	2	1	FL(+3.02)NGEVIR(+6.02)L(+3.02)	Pep3878	2023-01-16_Fusion_35827.raw	45	536.84	2	1059.61	0.65353	0.70495	18.674	2	2	0.35654	0.44607	62.644	2	2	0.54556	0.60629	48.71	2	2				0	0				0	0				0	0				0	0
FLPPLPTSV	9	0	2	0	FLPPLPTSV	Pep2295	2023-01-16_Fusion_35828.raw	46	970.564	1	969.554	0.55008	0.5096	30.233	6	5	0.55438	0.59387	38.926	6	5	0.90389	0.9787	42.336	6	5	0.35765	0.36409		1	1	0.33081	0.37197		1	1	0.92495	0.98597		1	1				0	0
FLPPPFPPP	9	0	1	0	FLPPPFPPP	Pep4088	2023-01-16_Fusion_35827.raw	45	504.781	1;2	1007.55	0.37448	0.366	56.224	4	3	0.18706	0.1991	39.291	4	3	0.56303	0.5618	87.875	4	3	0.30766	0.32865		1	1	0.31235	0.29407		1	1	1.0152	1.0542		1	1				0	0
FLQEKSPAV	9	1	1	0	FLQEKSPAV	Pep3027	2023-01-16_Fusion_35827.raw	45	509.782	2	1017.55	0.52655	0.50154		1	0	0.19147	0.18281		1	0	0.34568	0.35325		1	0				0	0				0	0				0	0				0	0
FLSELTQQL	9	0	3	0	FLSELTQQL	Pep2232	2023-01-16_Fusion_35828.raw	46	1078.58	1;2	1077.57	1.365	1.411	97.661	7	7	0.42357	0.53258	41.611	7	7	0.50079	0.54499	91.03	7	7	4.8517	5.0151		1	1	0.41226	0.46035		1	1	0.084972	0.090126		1	1				0	0
FLSKQQASQV	10	1	1	0	FL(+3.02)SK(+4.03)QQASQV	Pep2882	2023-01-16_Fusion_35827.raw	45	571.832	2	1134.6	15.015	12.782	47.814	5	3	5.8394	8.2759	64.07	5	3	0.8177	0.83642	39.078	5	3	5.8453	6.9284		1	0	5.2907	6.4753		1	0	0.8177	0.83642		1	0	19.28	14.486	17.701	2	2	19.519	14.815	0.23112
FLSKQQASQVL	11	1	2	0	FL(+6.02)SK(+8.01)QQASQVL(+6.02)	Pep4501	2023-01-16_Fusion_35822.raw	47	634.879	2	1247.69				0	0				0	0				0	0				0	0				0	0				0	0				0	0
FLSKQQASQVLV	12	1	2	0	FL(+3.02)SK(+4.03)QQASQVL(+3.02)V	Pep4521	2023-01-16_Fusion_35822.raw	47	679.417	2	1346.76	5.9623	6.1722	38.583	5	5	12.181	17.988	79.415	5	5	1.9693	2.2573	64.228	5	5				0	0				0	0				0	0	5.9623	5.1779		1	1	3.8498	3.0526
FLSSVIQNL	9	0	2	0	FL(+3.02)SSVIQNL(+3.02)	Pep2299	2023-01-16_Fusion_35828.raw	46	1026.61	1;2	1019.57	0.57585	0.56173	87.739	11	11	0.58409	0.73322	65.571	11	11	1.2041	1.362	54.179	11	11	0.6447	0.65631	70.398	2	2	0.43334	0.48727	13.302	2	2	0.67216	0.71651	57.097	2	2	3.6044	2.9807	112.72	2	2	3.0037	2.5992	67.217
FLTDREVRL	9	0	2	2	FLTDREVRL	Pep1930	2023-01-16_Fusion_35828.raw	46	383.553	3	1147.63	0.71961	0.69329	40.865	3	2	0.22086	0.30111	57.389	3	2	0.55689	0.66055	66.826	3	2				0	0				0	0				0	0				0	0
FLWKEPATM	9	1	1	0	FLWKEPATM	Pep3722	2023-01-16_Fusion_35827.raw	45	561.783	2	1121.56				0	0				0	0				0	0				0	0				0	0				0	0				0	0
FLYAGHIFL	9	0	2	0	FL(+3.02)YAGHIFL(+3.02)	Pep4095	2023-01-16_Fusion_35827.raw	45	543.817	2	1079.58	1.3314	1.4433	73.54	2	2	1.8328	1.9406	64.637	2	2	1.3766	1.4789	10.033	2	2	0.81616	0.85805		1	1	1.0593	1.2287		1	1	1.2979	1.3776		1	1				0	0
FLYDDNQRV	9	0	1	1	FLYDDNQRV	Pep3211	2023-01-16_Fusion_35827.raw	45	585.283	2	1168.55	0.4047	0.42493	24.115	4	4	0.53248	0.67559	51.002	4	4	1.3158	1.5411	30.807	4	4	0.32813	0.37167		1	1	0.27858	0.31515		1	1	0.84899	0.87039		1	1				0	0
FLYPFPLAL	9	0	3	0	FLYPFPLAL	Pep2436	2023-01-16_Fusion_35828.raw	46	1080.61	1;2	1079.61	0.38929	0.38494	100.13	4	1	0.36991	0.39336	78.736	4	1	0.87825	0.94204	21.466	4	1	0.2581	0.26679		1	1	0.23958	0.26753		1	1	0.92825	0.98455		1	1	1.652	2.379		1	0	1.3432	1.2174
FLYQQQGRLDK	11	1	2	1	FL(+6.02)YQQQGR(+10.01)L(+6.02)DK(+8.01)	Pep720	2023-02-06_Fusion_36172.raw	124	475.938	2;3	1394.73	4.6658	5.1309	88.595	9	6	2.4212	3.2151	129.84	9	6	0.88417	0.90966	95.615	9	6	2.089	2.7225	18.949	3	2	2.4557	3.481	6.4943	3	2	1.1814	1.2228	17.42	3	2	31.036	26.454	21.542	2	2	39.832	33.534	3.3897
FLYQRLVVGA	10	0	2	1	FLYQRLVVGA	Pep3757	2023-01-16_Fusion_35827.raw	45	583.34	2	1164.67	0.30871	0.333	83.884	2	1	0.36031	0.45078	3.6644	2	1	1.2699	1.4113	63.547	2	1				0	0				0	0				0	0				0	0
FPNIPGKSL	9	1	1	0	FPNIPGK(+4.03)SL(+3.02)	Pep3455	2023-01-16_Fusion_35827.raw	45	490.3	2	971.544	1.2449	1.3228	8.9269	2	2	1.3871	1.4994	57.313	2	2	1.1142	1.1391	50.416	2	2	1.0477	1.2419		1	1	0.81689	0.9998		1	1	0.77968	0.79753		1	1				0	0
FPRNLAKSV	9	1	1	1	FPRNLAKSV	Pep2990	2023-01-16_Fusion_35827.raw	45	516.304	2	1030.59	0.45587	0.46814	41.424	2	2	0.5703	0.70823	60.353	2	2	1.251	1.4544	23.053	2	2				0	0				0	0				0	0				0	0
FQDPVPLTV	9	0	1	0	FQDPVPLTV	Pep2234	2023-01-16_Fusion_35828.raw	46	1015.55	1;2	1014.54	0.82579	0.78649	87.061	8	4	0.85379	0.91557	78.9	8	4	0.89568	0.90767	22.606	8	4	0.59896	0.5969	26.999	2	2	0.52899	0.54302	10.702	2	2	0.88318	0.91339	16.297	2	2	5.532	3.9964	39.46	2	2	5.1123	3.4358	27.254
FQHTGIYSV	9	0	0	0	FQHTGIYSV	Pep425	2023-02-06_Fusion_36176.raw	85	526.264	1;2	1050.51				0	0				0	0				0	0				0	0				0	0				0	0				0	0
FQQGMKNK	8	2	0	0	FQQGMK(+8.01)NK(+8.01)	Pep4394	2023-01-16_Fusion_35822.raw	47	498.768	2	979.491	4.5765	4.501	28.358	8	8	3.5857	3.9001	34.663	8	8	0.84793	0.82003	28.342	8	8	2.9272	3.5356	37.292	3	3	2.6407	3.2574	14.425	3	3	0.7856	0.71532	26.29	3	3	5.0802	5.1207	14.821	2	2	5.5071	4.924	28.731
FRLPSANVY	9	0	1	1	FR(+6.02)L(+3.02)PSANVY	Pep3560	2023-01-16_Fusion_35827.raw	45	538.307	2	1065.56	7.9611	7.7197	60.022	5	4	6.9689	7.1072	75.583	5	4	0.76261	0.78414	8.1687	5	4	2.4026	2.7214	6.442	2	2	1.81	2.0477	5.2328	2	2	0.75338	0.77237	1.2092	2	2	10.742	7.9988	5.0221	2	2	8.575	7.7083	11.483
FRNVEVLIY	9	0	1	1	FRNVEVLIY	Pep3811	2023-01-16_Fusion_35827.raw	45	576.825	2	1151.63	2.3589	2.309	47.337	5	3	1.1154	1.2618	39.923	5	3	0.76116	0.78265	44.713	5	3	1.0118	1.1461	10.238	2	2	1.0741	1.2151	5.3337	2	2	1.0615	1.0883	4.9048	2	2	4.2579	3.1705		1	1	3.241	2.9134
FRPRPNYF	8	0	0	2	FRPRPNYF	Pep3114	2023-01-16_Fusion_35827.raw	45	548.788	2;3	1095.56	0.33839	0.39201	66.001	10	7	0.15487	0.19592	67.006	10	7	0.71552	0.75949	25.041	10	7	0.15273	0.17316	44.52	4	2	0.12943	0.15755	42.053	4	2	0.84747	0.89484	15.162	4	2	0.77631	0.74836		1	0	0.80988	0.74753
FRSPLSVF	8	0	1	1	FR(+6.02)SPL(+3.02)SVF	Pep3975	2023-01-16_Fusion_35827.raw	45	481.286	2	951.518	6.0616	6.3646	171.09	3	3	9.5346	12.097	216.28	3	3	1.3933	1.6516	54.386	3	3				0	0				0	0				0	0	0.54776	0.40787		1	1	0.36659	0.32954
FRVDYILSV	9	0	1	1	FR(+6.02)VDYIL(+3.02)SV	Pep4032	2023-01-16_Fusion_35827.raw	45	560.83	2	1110.61	6.3912	6.9701	25.492	2	1	4.0552	4.8584	36.952	2	1	0.65878	0.72622	13.562	2	1	5.1385	5.8204		1	1	3.3071	3.7412		1	1	0.64359	0.65981		1	1				0	0
FRVPFIYGH	9	0	0	1	FR(+6.02)VPFIYGH	Pep2180	2023-01-16_Fusion_35828.raw	46	381.213	3	1134.6	1.2386	0.99482		1	0	0.61205	0.72756		1	0	0.48951	0.53872		1	0				0	0				0	0				0	0				0	0
FRVPTANVS	9	0	0	1	FR(+6.02)VPTANVS	Pep3159	2023-01-16_Fusion_35827.raw	45	498.783	2	989.529	0.34085	0.31944		1	1	0.39424	0.45846		1	1	1.1566	1.3368		1	1				0	0				0	0				0	0				0	0
FRVPTANVSV	10	0	0	1	FRVPTANVSV	Pep3450	2023-01-16_Fusion_35827.raw	45	545.307	2	1088.6	0.42071	0.39428		1	1	1.014	1.1792		1	1	2.4102	2.7857		1	1				0	0				0	0				0	0				0	0
FRVPTANVSVVD	12	0	0	1	FRVPTANVSVVD	Pep3458	2023-01-16_Fusion_35827.raw	45	652.354	2	1302.69	0.47415	0.44437		1	0	0.46996	0.54651		1	0	0.9908	1.1451		1	0				0	0				0	0				0	0				0	0
FRVPTANVSVVDL	13	0	1	1	FRVPTANVSVVDL	Pep3912	2023-01-16_Fusion_35827.raw	45	708.896	2	1415.78	0.40267	0.42279	16.909	2	2	0.35385	0.44895	5.6569	2	2	0.87877	1.0417	22.566	2	2				0	0				0	0				0	0				0	0
FRYNGLIH	8	0	1	1	FR(+6.02)YNGL(+3.02)IH	Pep1856	2023-01-16_Fusion_35828.raw	46	343.532	3	1018.53	1.102	1.1977		1	1				0	0				0	0				0	0				0	0				0	0				0	0
FSDSNIITV	9	0	0	0	FSDSNIITV	Pep2130	2023-01-16_Fusion_35828.raw	46	995.502	1	994.497				0	0				0	0				0	0				0	0				0	0				0	0				0	0
FSDYPPLGRF	10	0	1	1	FSDYPPLGRF	Pep3820	2023-01-16_Fusion_35827.raw	45	599.799	2	1197.58	0.24415	0.25635		1	1	0.214	0.27151		1	1	0.8765	1.039		1	1				0	0				0	0				0	0				0	0
FSETGAGKHVPRA	13	1	0	1	FSETGAGK(+4.03)HVPR(+6.02)A	Pep1504	2023-01-16_Fusion_35828.raw	46	456.254	2;3	1355.69	0.29936	0.30993	71.726	2	1	0.1979	0.26522		1	0	1.0684	1.2951		1	0				0	0				0	0				0	0				0	0
FSFPVSVGV	9	0	0	0	FSFPVSVGV	Pep202	2023-02-06_Fusion_36177.raw	86	938.499	1	937.491				0	0				0	0				0	0				0	0				0	0				0	0				0	0
FSGPAITL	8	0	1	0	FSGPAITL(+3.02)	Pep4833	2023-01-16_Fusion_35823.raw	48	808.466	1	804.438	1.2476	1.138	59.416	4	0	0.77519	0.74476	69.696	4	0	0.8741	0.8858	38.633	4	0	0.63829	0.6361		1	0	0.61066	0.62685		1	0	0.96189	0.9948		1	0	3.6936	2.6683		1	0	3.5144	2.3619
FSYGYGGTGK	10	1	0	0	FSYGYGGTGK	Pep4443	2023-01-16_Fusion_35822.raw	47	518.741	2	1035.47	0.028367	0.028339		1	1	0.36737	0.36572		1	1	12.951	11.628		1	1				0	0				0	0				0	0				0	0
FTSPPSLFK	9	1	1	0	FTSPPSLFK	Pep3557	2023-01-16_Fusion_35827.raw	45	512.28	2	1022.54	2.8457	2.1381	94.871	3	1	0.30188	0.28823	137.95	3	1	0.42897	0.50427	115.01	3	1				0	0				0	0				0	0	2.8457	2.1381		1	0	4.0147	3.0473
FVDDYTVRV	9	0	0	1	FVDDYTVRV	Pep3422	2023-01-16_Fusion_35827.raw	45	557.283	2	1112.55	1.8864	1.6451	65.7	4	0	0.8631	0.77524	17.255	4	0	0.52523	0.53752	66.517	4	0	0.99722	1.1015		1	0	0.8436	0.86661		1	0	0.83101	0.85843		1	0	1.3315	0.92046		1	0	0.97221	0.69351
FVDGSAIQV	9	0	0	0	FVDGSAIQV	Pep2029	2023-01-16_Fusion_35828.raw	46	935.485	1	934.476				0	0				0	0				0	0				0	0				0	0				0	0				0	0
FVFEPPPGV	9	0	0	0	FVFEPPPGV	Pep2278	2023-01-16_Fusion_35828.raw	46	988.515	1	987.507				0	0				0	0				0	0				0	0				0	0				0	0				0	0
FVFETPFTL	9	0	1	0	FVFETPFTL	Pep2419	2023-01-16_Fusion_35828.raw	46	1100.57	1	1099.56	0.37347	0.33994		1	1	0.38681	0.49815		1	1	1.0357	1.104		1	1				0	0				0	0				0	0				0	0
FVFPGELLL	9	0	3	0	FVFPGEL(+3.02)L(+3.02)L(+3.02)	Pep2433	2023-01-16_Fusion_35828.raw	46	1043.65	1;2	1033.58	4.6583	4.6062	108.88	6	3	1.2708	1.3383	88.131	6	3	0.73464	0.78874	78.289	6	3	1.0023	1.0448	12.197	2	0	0.917	1.0141	8.3371	2	0	0.84591	0.89807	1.9408	2	0	7.9287	11.418	18.685	2	2	5.878	5.3274	0.47418
FVFSFPVSV	9	0	0	0	FVFSFPVSV	Pep2406	2023-01-16_Fusion_35828.raw	46	1028.55	1;2	1027.54				0	0				0	0				0	0				0	0				0	0				0	0				0	0
FVHDLVLYL	9	0	3	0	FVHDL(+3.02)VL(+3.02)YL(+3.02)	Pep1260	2023-02-06_Fusion_36171.raw	123	564.344	2	1117.62	1.2772	1.1712	69.876	6	6	6.6075	7.4666	141.82	6	6	4.8398	5.1158	110.62	6	6	0.58792	0.60773	95.695	2	2	1.6267	1.8165	159.53	2	2	2.7669	2.9347	63.833	2	2	1.8333	1.4914	37.088	2	2	7.6634	5.6333	134.73
FVIAELVNV	9	0	1	0	FVIAEL(+3.02)VNV	Pep2373	2023-01-16_Fusion_35828.raw	46	1006.6	1	1002.58	1.3088	1.1913	32.575	3	2	1.1045	1.3433	8.9084	3	2	0.84392	0.89952	30.804	3	2				0	0				0	0				0	0				0	0
FVLKHKVAQK	10	3	1	0	FVLKHKVAQK	Pep69	2023-02-06_Fusion_36177.raw	86	399.92	3	1196.74	0.32692	0.37333		1	1	0.16845	0.21564		1	1	0.51528	0.56309		1	1	0.32692	0.37333		1	1	0.16845	0.21564		1	1	0.51528	0.56309		1	1				0	0
FVLPELPSV	9	0	2	0	FVL(+3.02)PEL(+3.02)PSV	Pep2369	2023-01-16_Fusion_35828.raw	46	1006.61	1;2	999.564	0.46228	0.44419	69.105	5	1	0.27404	0.30814	79.71	5	1	0.6289	0.67039	18.584	5	1	0.39133	0.39838		1	0	0.27404	0.30814		1	0	0.6289	0.67039		1	0	2.2179	1.7007		1	0	2.025	1.5064
FVTNDAATILR	11	0	1	1	FVTNDAATILR	Pep3443	2023-01-16_Fusion_35827.raw	45	610.837	2	1219.66	0.36669	0.38502		1	1	0.77243	0.98003		1	1	2.1065	2.497		1	1				0	0				0	0				0	0				0	0
FVWSGTAEA	9	0	0	0	FVWSGTAEA	Pep2081	2023-01-16_Fusion_35828.raw	46	967.455	1	966.445				0	0				0	0				0	0				0	0				0	0				0	0				0	0
FVYEPKEQK	9	2	0	0	FVYEPKEQK	Pep2831	2023-01-16_Fusion_35827.raw	45	584.306	3	1166.6	0.25708	0.2639	101.63	5	2	0.3117	0.36428	114.1	5	2	1.0306	1.0705	56.206	5	2	0.17421	0.20753		1	0	0.19451	0.24227		1	0	1.078	1.0973		1	0	2.4144	2.2827		1	1	2.4883	2.5634
GAFYKGFIK	9	2	0	0	GAFYKGFIK	Pep3281	2023-01-16_Fusion_35827.raw	45	515.79	2	1029.56				0	0				0	0				0	0				0	0				0	0				0	0				0	0
GAFYKGFVK	9	2	0	0	GAFYKGFVK	Pep3143	2023-01-16_Fusion_35827.raw	45	508.783	2	1015.55	0.50081	0.52689	102.06	2	2	0.64334	0.75907	88.16	2	2	1.2846	1.3475	7.8998	2	2				0	0				0	0				0	0	1.0757	1.0842		1	1	1.5835	1.4158
GARVPSSLAYSLK	13	1	2	1	GAR(+6.02)VPSSL(+3.02)AYSL(+3.02)K(+4.03)	Pep1867	2023-01-16_Fusion_35828.raw	46	455.619	2;3	1347.75	2.2073	2.5198	124.55	2	2	0.099533	0.12895		1	1	0.10714	0.13817		1	1				0	0				0	0				0	0				0	0
GAYGEPRVK	9	1	0	1	GAYGEPR(+10.01)VK(+8.01)	Pep2681	2023-01-16_Fusion_35827.raw	45	497.777	2	975.514	1.97	2.0145	120.52	6	2	1.071	1.1701	154.18	6	2	0.53763	0.566	38.551	6	2	0.8669	1.0628		1	0	0.7682	0.89201		1	0	0.84754	0.85545		1	0	20.938	17.672		1	0	15.695	14.884
GEFGGFGSV	9	0	0	0	GEFGGFGSV	Pep2135	2023-01-16_Fusion_35828.raw	46	856.386	1	855.376				0	0				0	0				0	0				0	0				0	0				0	0				0	0
GFGDLKSPAGLQVL	14	1	3	0	GFGDLKSPAGLQVL	Pep3951	2023-01-16_Fusion_35827.raw	45	701.39	2	1400.77	0.17625	0.20556	73.992	3	3	0.22898	0.29584	23.348	3	3	1.2992	1.6662	50.648	3	3				0	0				0	0				0	0				0	0
GGFPGSQK	8	1	0	0	GGFPGSQK(+8.01)	Pep4774	2023-01-16_Fusion_35823.raw	48	785.405	1	776.382	1.0607	1.1131	47.662	5	4	1.2567	1.2589	39.782	5	4	0.90046	0.99628	24.789	5	4	0.52023	0.58161		1	1	0.50984	0.58169		1	1	0.98003	0.99628		1	1	2.3752	1.7594	5.7816	2	2	1.933	1.5169	8.5241
GIADFVLKY	9	1	1	0	GIADFVL(+6.02)K(+8.01)Y	Pep1248	2023-02-06_Fusion_36171.raw	123	520.305	2	1024.56	0.67967	0.51067	121.12	3	2	0.60611	0.46005	63.488	3	2	0.89177	0.92132	57.352	3	2	0.3606	0.42742		1	1	0.32736	0.40066		1	1	0.90782	0.9286		1	1	0.67967	0.51067		1	1	0.60611	0.46005
GIAKGVGTQK	10	2	0	0	GIAK(+4.03)GVGTQK(+4.03)	Pep2569	2023-01-16_Fusion_35827.raw	45	483.813	2	957.561	0.48802	0.49191		1	1	0.35825	0.32032		1	1	0.7341	0.71054		1	1				0	0				0	0				0	0	0.48802	0.49191		1	1	0.35825	0.32032
GIDSSSPEV	9	0	0	0	GIDSSSPEV	Pep1718	2023-01-16_Fusion_35828.raw	46	890.413	1	889.403				0	0				0	0				0	0				0	0				0	0				0	0				0	0
GIFGGHIRSV	10	0	0	1	GIFGGHIR(+6.02)SV	Pep1118	2023-02-06_Fusion_36171.raw	123	524.803	2;3	1041.57	0.63633	0.58504	89.137	5	5	0.25288	0.18194	63.164	5	5	0.3974	0.39466	21.524	5	5				0	0				0	0				0	0				0	0
GIFPGTPLKK	10	2	1	0	GIFPGTPLKK	Pep426	2023-02-06_Fusion_36176.raw	85	529.325	2;3	1056.63	0.62552	0.6754	99.92	6	6	0.28079	0.36732	108.17	6	6	0.69644	0.72584	31.661	6	6	0.37769	0.46367	9.4366	2	2	0.28079	0.36732	1.2384	2	2	0.74344	0.75621	8.1983	2	2	5.5694	5.7569		1	1	4.3082	3.9785
GIIDINVRL	9	0	1	1	GIIDINVRL	Pep3978	2023-01-16_Fusion_35827.raw	45	506.811	2	1011.61				0	0				0	0				0	0				0	0				0	0				0	0				0	0
GIIGGLTSV	9	0	1	0	GIIGGL(+6.02)TSV	Pep2175	2023-01-16_Fusion_35828.raw	46	822.504	1	815.475	0.74869	0.68321	56.468	4	0	0.9574	1.0303	40.926	4	0	0.98955	1.039	25.491	4	0	0.61391	0.6118		1	0	0.63945	0.6564		1	0	0.94085	0.97304		1	0	2.7651	1.9975		1	0	2.5085	1.6859
GILGFSVTV	9	0	1	0	GILGFSVTV	Pep2360	2023-01-16_Fusion_35828.raw	46	892.516	1	891.507	0.28811	0.26224	12.381	2	2	0.39164	0.50436	3.7438	2	2	1.3593	1.4489	16.124	2	2				0	0				0	0				0	0				0	0
GIVGGLSTV	9	0	1	0	GIVGGL(+3.02)STV	Pep2056	2023-01-16_Fusion_35828.raw	46	805.487	1	801.46	2.0848	1.7881	28.64	5	2	2.1583	1.6941	25.139	5	2	0.98526	0.97817	25.947	5	2	1.7943	1.7881		1	0	2.1583	2.2155		1	0	1.2296	1.2717		1	0	2.3638	1.7076	17.763	2	2	2.4959	1.6774	1.3934
GIWGFIKGV	9	1	0	0	GIWGFIK(+4.03)GV	Pep4100	2023-01-16_Fusion_35827.raw	45	490.797	2	975.554	0.83736	0.83633	6.5693	2	2	0.34321	0.43531	14.819	2	2	0.40987	0.46014	8.25	2	2				0	0				0	0				0	0				0	0
GIYAYGFEK	9	1	0	0	GIYAYGFEK(+8.01)	Pep1157	2023-02-06_Fusion_36171.raw	123	528.267	1;2	1046.51	0.4686	0.49175	85.663	3	1	0.35098	0.42321	67.775	3	1	0.84243	0.88958	12.569	3	1	0.22517	0.25409		1	0	0.26807	0.31336		1	0	1.0842	1.0995		1	0	1.8188	1.3898		1	0	1.5318	1.144
GIYIGSIMK	9	1	0	0	GIYIGSIMK(+4.03)	Pep1206	2023-02-06_Fusion_36171.raw	123	493.289	2	980.536	1.3357	1.3344	124.66	5	3	0.45663	0.53376	104.89	5	3	0.77223	0.80632	71.033	5	3	1.8384	2.0745		1	1	0.45663	0.53376		1	1	0.24839	0.25188		1	1	3.8877	2.9707		1	0	3.0057	2.2447
GIYPHEPKHK	10	2	0	0	GIYPHEPK(+4.03)HK(+4.03)	Pep803	2023-02-06_Fusion_36172.raw	124	405.236	3	1204.64	0.72557	0.74483	146.89	5	1	0.35474	0.44184	128.02	5	1	0.82773	0.85972	48.764	5	1	0.16587	0.21193	96.14	2	1	0.24062	0.28731	60.868	2	1	1.0328	1.0555	3.6694	2	1	6.3481	6.0018		1	0	5.1078	5.2619
GIYPPGSPGK	10	1	0	0	GIYPPGSPGK(+8.01)	Pep1029	2023-02-06_Fusion_36171.raw	123	490.769	2	971.508	1.295	1.2934	46.979	7	6	0.7606	0.96471	36.226	7	6	0.67413	0.68361	33.14	7	6	0.88165	0.99487	9.4377	2	2	0.63303	0.73996	0.51956	2	2	0.718	0.72811	8.9181	2	2	3.4686	2.6505	5.927	2	1	2.2941	1.7133	4.4744
GIYSVMIQK	9	1	0	0	GIYSVMIQK(+8.01)	Pep1163	2023-02-06_Fusion_36171.raw	123	523.794	2	1037.56	1.5524	1.1862	1.9452	2	2	1.607	1.2002	6.1727	2	2	1.0352	1.0809	4.2275	2	2				0	0				0	0				0	0	1.5524	1.1862	1.9452	2	2	1.607	1.2002	6.1727
GIYVKSVVK	9	2	0	0	GIYVKSVVK	Pep2911	2023-01-16_Fusion_35827.raw	45	496.811	2	991.607	0.33489	0.32137	82.558	6	6	0.26783	0.30335	79.082	6	6	0.70017	0.67158	19.581	6	6	0.15271	0.18445		1	1	0.1054	0.13001		1	1	0.6902	0.62846		1	1	0.98396	0.99181	17.38	2	2	0.7229	0.64637	5.3413
GIYVQDVKTGK	11	2	0	0	GIYVQDVK(+4.03)TGK(+4.03)	Pep4422	2023-01-16_Fusion_35822.raw	47	608.363	2	1206.66	2.848	2.733	10.245	2	2	2.7317	3.094	9.1047	2	2	0.95918	0.96914	1.1408	2	2				0	0				0	0				0	0				0	0
GLAATLYSL	9	0	3	0	GL(+6.02)AATL(+6.02)YSL(+6.02)	Pep2286	2023-01-16_Fusion_35828.raw	46	926.572	1	907.501	0.63754	0.67007	43.036	4	4	1.133	1.1932	25.004	4	4	1.6993	1.8058	60.643	4	4	0.63754	0.67007	6.4835	2	2	1.0834	1.1865	2.8983	2	2	1.6993	1.8058	3.5852	2	2				0	0
GLADASLLKKV	11	2	3	0	GL(+3.02)ADASL(+3.02)L(+3.02)K(+4.03)K(+4.03)V	Pep1169	2023-02-06_Fusion_36171.raw	123	566.398	2;3	1113.68	0.57635	0.34072	144.73	11	11	0.28604	0.35038	79.951	11	11	0.51126	0.56588	130.76	11	11	0.097829	0.14056	74.527	2	2	0.11895	0.19104	47.85	2	2	1.2159	1.3461	122.55	2	2	0.93517	0.48156	62.138	2	2	0.87965	0.50949	154.7
GLADGLVQA	9	0	2	0	GL(+6.02)ADGL(+6.02)VQA	Pep2004	2023-01-16_Fusion_35828.raw	46	855.498	1	842.45	2.054	1.9028	51.497	8	7	2.0084	2.2882	61.858	8	7	0.98727	1.0423	61.68	8	7	1.183	1.2043	53.361	3	3	0.97442	1.0957	8.2793	3	3	0.91575	0.97617	58.12	3	3	5.1057	3.9151		1	1	5.215	3.8795
GLADITQQL	9	0	2	0	GL(+3.02)ADITQQL(+3.02)	Pep4828	2023-01-16_Fusion_35823.raw	48	964.558	1	957.513	0.49258	0.43337	35.647	6	6	0.32166	0.37547	51.373	6	6	0.70899	0.79524	74.483	6	6	0.39416	0.40125		1	1	0.32343	0.36368		1	1	0.82057	0.8747		1	1				0	0
GLADKPLFR	9	1	2	1	GL(+3.02)ADK(+4.03)PL(+3.02)FR(+6.02)	Pep3150	2023-01-16_Fusion_35827.raw	45	516.84	2;3	1015.58	1.0137	1.2078	85.435	10	9	0.88969	1.2193	69.817	10	9	1.1994	1.4159	65.37	10	9	1.1735	1.4903		1	1	0.66034	0.93605		1	1	0.5627	0.57892		1	1	3.5995	3.1557	144.55	3	3	1.7254	1.6126	116.25
GLADKVYFL	9	1	2	0	GL(+3.02)ADK(+4.03)VYFL(+3.02)	Pep3943	2023-01-16_Fusion_35827.raw	45	518.319	2	1024.56	0.60917	0.7396	85.255	4	2	0.88696	1.1814	92.619	4	2	1.4343	1.4945	44.345	4	2	0.58685	0.73886		1	1	0.90579	1.2164		1	1	1.5435	1.5853		1	1	4.1254	3.5826		1	1	5.4984	4.3598
GLAEHLYLA	9	0	3	0	GL(+6.02)AEHL(+6.02)YL(+6.02)A	Pep3576	2023-01-16_Fusion_35827.raw	45	502.8	2	985.523	1.9514	2.0102	103.31	5	5	1.9449	2.224	114.68	5	5	0.99668	1.0499	95.819	5	5	0.50072	0.51759		1	1	0.18286	0.20419		1	1	0.36519	0.38734		1	1				0	0
GLAEILVLV	9	0	3	0	GL(+6.02)AEIL(+6.02)VL(+6.02)V	Pep795	2023-02-06_Fusion_36172.raw	124	944.655	1;2	925.585	1.1115	1.0538	102.96	6	4	1.4721	1.4956	122.88	6	4	0.90083	0.86853	78.743	6	4	0.34084	0.38403	110.79	2	1	0.32847	0.38178	114.39	2	1	0.95325	0.93769	11.565	2	1	1.2058	1.2154		1	1	1.0311	0.92193
GLAESVSTL	9	0	2	0	GLAESVSTL	Pep2011	2023-01-16_Fusion_35828.raw	46	876.47	1	875.46	0.62352	0.57763	80.314	6	5	0.7949	0.76315	59.238	6	5	0.74708	0.82861	84.455	6	5	0.55169	0.56162	64.243	2	2	0.41215	0.46344	27.456	2	2	0.74708	0.79636	36.787	2	2	4.5641	3.4998		1	1	1.3912	1.0349
GLAFSLNGV	9	0	2	0	GLAFSLNGV	Pep2276	2023-01-16_Fusion_35828.raw	46	877.481	1	876.471	0.73092	0.69348	6.5487	3	0	0.43	0.48351	53.088	3	0	0.8363	0.89147	52.272	3	0	0.61826	0.62939		1	0	0.43	0.48351		1	0	0.8363	0.89147		1	0				0	0
GLAKLIADV	9	1	2	0	GLAKLIADV	Pep3816	2023-01-16_Fusion_35827.raw	45	450.283	2	898.549	0.19443	0.21284	26.283	2	1	0.1634	0.22848	82.143	2	1	0.99876	1.1835	25.267	2	1				0	0				0	0				0	0				0	0
GLAKSIHHA	9	1	1	0	GLAKSIHHA	Pep2563	2023-01-16_Fusion_35827.raw	45	467.267	2;3	932.519	1.7173	2.2969	68.054	9	7	1.4321	1.7528	71.822	9	7	0.71123	0.71867	35.531	9	7	1.7109	2.0309	17.408	2	1	1.4593	1.7796	2.1479	2	1	0.7956	0.81485	10.605	2	1	5.8722	4.2667	29.603	3	3	4.2084	2.9328	17.077
GLAPSIRTK	9	1	1	1	GL(+3.02)APSIR(+6.02)TK(+4.03)	Pep2813	2023-01-16_Fusion_35827.raw	45	478.322	2;3	941.566	2.6431	2.4626	98.697	15	6	1.1771	1.2463	130.69	15	6	0.57536	0.61265	57.518	15	6	0.97622	1.0829	7.3735	3	0	1.0394	1.223	2.5669	3	0	0.96028	0.99381	5.9924	3	0	17.069	14.073	90.955	5	4	15.622	13.483	95.968
GLARVILSK	9	1	2	1	GLARVILSK	Pep400	2023-02-06_Fusion_36176.raw	85	478.817	2	955.618	0.33494	0.3969	94.495	4	4	0.26834	0.35583	72.507	4	4	0.66991	0.77898	25.522	4	4	0.18326	0.23273		1	1	0.16098	0.22819		1	1	0.8784	0.90373		1	1				0	0
GLATDVQTV	9	0	1	0	GL(+6.02)ATDVQTV	Pep169	2023-02-06_Fusion_36177.raw	86	909.499	1;2	902.471	1.44	1.3973	45.435	9	0	1.2107	1.1398	44.545	9	0	0.84082	0.87308	37.111	9	0	1.1894	1.2272	21.578	2	0	1.0798	1.0615	10.068	2	0	0.91284	0.94596	2.7442	2	0	5.1896	3.5936	10.94	2	0	3.9466	2.6412	0.90984
GLAYINHLV	9	0	2	0	GL(+6.02)AYINHL(+6.02)V	Pep3713	2023-01-16_Fusion_35827.raw	45	506.304	2	998.555	14.55	15.181	83.618	2	2	2.235	2.4618	61.898	2	2	0.15361	0.1725	1.9377	2	2				0	0				0	0				0	0				0	0
GLDAGLHQL	9	0	3	0	GL(+3.02)DAGL(+3.02)HQL(+3.02)	Pep3314	2023-01-16_Fusion_35827.raw	45	466.779	2	922.487	8.0411	6.794		1	1	2.1275	2.4751		1	1	0.26457	0.27368		1	1				0	0				0	0				0	0				0	0
GLDALKVTV	9	1	2	0	GL(+3.02)DAL(+3.02)K(+4.03)VTV	Pep3577	2023-01-16_Fusion_35827.raw	45	463.311	2	914.544	0.82932	0.86443	112.33	8	6	0.55882	0.74434	83.091	8	6	0.80256	0.90027	84.556	8	6	0.60105	0.75673		1	0	0.5124	0.68812		1	0	0.89951	0.92391		1	0	2.1945	1.9058	92.985	2	2	2.4948	1.9782	10.928
GLDDIKDLKV	10	2	2	0	GLDDIKDLKV	Pep2023	2023-01-16_Fusion_35828.raw	46	372.548	2;3	1114.62	0.39735	0.31024	4.3591	2	2	0.29985	0.44681	41.658	2	2	0.75461	1.023	2.1001	2	2				0	0				0	0				0	0				0	0
GLDGSLVFL	9	0	3	0	GL(+6.02)DGSL(+6.02)VFL(+6.02)	Pep2371	2023-01-16_Fusion_35828.raw	46	938.573	1	919.501	4.2254	4.0908	62.311	6	6	2.2686	2.8525	70.691	6	6	0.69084	0.75118	69.641	6	6	2.2777	2.3939	46.18	2	2	1.6607	1.8187	3.4429	2	2	0.72911	0.7748	49.623	2	2				0	0
GLDIPTVQV	9	0	1	0	GL(+3.02)DIPTVQV	Pep3906	2023-01-16_Fusion_35827.raw	45	472.778	1;2	940.523	1.9308	1.8258	38.435	9	4	1.1592	1.2023	53.515	9	4	0.58373	0.60612	22.21	9	4	1.7797	1.8362	0.80438	2	1	1.1588	1.1392	27.278	2	1	0.64675	0.67021	14.215	2	1	2.5081	1.8118	75.755	3	3	1.8651	1.2535	102.26
GLDPAVIKV	9	1	1	0	GLDPAVIKV	Pep3541	2023-01-16_Fusion_35827.raw	45	456.281	2	910.549	0.31287	0.32657	33.033	2	2	0.23525	0.27365	26.136	2	2	0.7519	0.82411	1.8092	2	2				0	0				0	0				0	0				0	0
GLDPTQFRV	9	0	1	1	GL(+6.02)DPTQFR(+10.01)V	Pep4569	2023-01-16_Fusion_35822.raw	47	524.793	2	1031.54	0.72356	0.73354	7.1538	2	2	0.451	0.52047	45.982	2	2	0.62331	0.68506	36.58	2	2				0	0				0	0				0	0				0	0
GLDRLNVTV	9	0	2	1	GLDRLNVTV	Pep3417	2023-01-16_Fusion_35827.raw	45	493.785	2	985.556	1.3136	1.6749	68.984	4	0	0.73332	0.87944	95.34	4	0	0.83837	0.9033	54.162	4	0	1.0826	1.5796		1	0	0.74336	0.96199		1	0	0.83174	0.89003		1	0	5.2319	4.9029		1	0	5.0751	4.221
GLDSGFHSV	9	0	1	0	GLDSGFHSV	Pep3139	2023-01-16_Fusion_35827.raw	45	459.72	2	917.424	0.74684	0.72633	54.997	4	3	0.56291	0.51614	66.873	4	3	0.67644	0.68147	41.348	4	3	0.57152	0.6105		1	0	0.4051	0.3814		1	0	0.87846	0.91215		1	0	2.7814	1.8461		1	1	1.5724	1.0479
GLDSQFVGV	9	0	1	0	GL(+6.02)DSQFVGV	Pep182	2023-02-06_Fusion_36177.raw	86	927.491	1	920.46	2.6083	2.3225	12.315	5	4	2.4183	2.4486	45.265	5	4	0.90836	0.94579	10.946	5	4	2.4655	2.457	7.9619	2	2	2.4115	2.4754	1.5418	2	2	0.97807	1.0115	9.5036	2	2	3.1279	2.2596		1	1	2.4183	1.6252
GLDSSVSFV	9	0	1	0	GL(+3.02)DSSVSFV	Pep4824	2023-01-16_Fusion_35823.raw	48	913.471	1	909.444	1.193	1.0882	20.643	2	0	0.72646	0.78175	50.56	2	0	0.6877	0.70551	48.934	2	0				0	0				0	0				0	0				0	0
GLEEKVRAK	9	2	1	1	GLEEKVRAK	Pep1435	2023-01-16_Fusion_35828.raw	46	343.873	3	1028.6	0.28296	0.48481		1	1	0.23117	0.4456		1	1	0.81696	1.0038		1	1				0	0				0	0				0	0				0	0
GLFAHELFY	9	0	2	0	GLFAHELFY	Pep4021	2023-01-16_Fusion_35827.raw	45	548.778	2	1095.54				0	0				0	0				0	0				0	0				0	0				0	0				0	0
GLFALPFGR	9	0	2	1	GL(+3.02)FAL(+3.02)PFGR(+6.02)	Pep4097	2023-01-16_Fusion_35827.raw	45	495.311	2	976.549	1.4274	2.0828	63.552	3	2	0.94088	1.3251	111.15	3	2	0.98368	1.1522	43.431	3	2	1.4274	2.0828		1	0	0.67097	0.8683		1	0	0.72751	0.7785		1	0				0	0
GLFDQHFRL	9	0	2	1	GL(+3.02)FDQHFR(+6.02)L(+3.02)	Pep2210	2023-01-16_Fusion_35828.raw	46	382.22	3	1131.58	1.0692	1.179	19.782	3	2	1.2105	1.5492	97.133	3	2	1.1783	1.359	69.387	3	2	0.82334	0.93694		1	1	0.45853	0.50778		1	1	0.55692	0.60033		1	1				0	0
GLFEVGAGWIGK	12	1	1	0	GL(+6.02)FEVGAGWIGK(+8.01)	Pep4034	2023-01-16_Fusion_35827.raw	45	624.352	2	1232.66	0.81416	0.93122	56.185	3	3	0.16708	0.23679	50.163	3	3	0.35208	0.3598	31.402	3	3				0	0				0	0				0	0				0	0
GLFFMKQSV	9	1	1	0	GL(+6.02)FFMK(+8.01)QSV	Pep3869	2023-01-16_Fusion_35827.raw	45	535.799	2	1055.55	2.8077	3.2114		1	1	2.5266	3.5808		1	1	0.89988	1.0578		1	1				0	0				0	0				0	0				0	0
GLFGGAGVGK	10	1	1	0	GL(+6.02)FGGAGVGK(+8.01)	Pep1126	2023-02-06_Fusion_36171.raw	123	438.76	1;2	861.471	2.2265	2.5068	97.617	8	3	1.4112	1.7103	99.008	8	3	0.74964	0.74429	37.735	8	3	1.2204	1.4486	2.3891	2	0	1.4112	1.721	20.802	2	0	1.1696	1.1979	21.79	2	0	20.526	15.422		1	0	15.988	12.135
GLFGHCIVL	9	0	2	0	GL(+6.02)FGHC(+57.02)IVL(+6.02)	Pep4317	2023-01-16_Fusion_35827.raw	45	514.293	2	957.511	1.537	1.6037	26.639	2	1	2.7649	3.0455	16.4	2	1	1.6836	1.8907	22.787	2	1				0	0				0	0				0	0				0	0
GLFHSDRSKLQK	12	2	2	1	GLFHSDRSKLQK	Pep1521	2023-01-16_Fusion_35828.raw	46	472.597	3	1414.77	0.33389	0.36511		1	1	0.28259	0.56296		1	1	0.84636	1.3669		1	1				0	0				0	0				0	0				0	0
GLFMGLVLV	9	0	3	0	GL(+3.02)FMGL(+3.02)VL(+3.02)V	Pep799	2023-02-06_Fusion_36172.raw	124	957.617	1	947.551	0.80904	0.72153	51.782	3	3	0.46503	0.47093	1.29	2	2	0.43138	0.46867	39.3	2	2				0	0				0	0				0	0				0	0
GLFNRIIRK	9	1	1	2	GLFNRIIRK	Pep1822	2023-01-16_Fusion_35828.raw	46	372.905	3	1115.69	0.32204	0.37967	34.215	3	3	0.15245	0.21082	78.286	3	3	0.48016	0.61494	47.095	3	3	0.32204	0.34369		1	1	0.1514	0.17162		1	1	0.47012	0.48414		1	1				0	0
GLFQGKTPL	9	1	2	0	GL(+3.02)FQGK(+4.03)TPL(+3.02)	Pep3502	2023-01-16_Fusion_35827.raw	45	485.811	2	959.544	1.5203	1.5435	37.232	3	3	0.44805	0.62652	12.37	3	3	0.53823	0.56892	34.522	3	3	0.69908	0.88016		1	1	0.44805	0.6017		1	1	0.64091	0.6583		1	1	1.7773	1.5435		1	1	0.95658	0.7585
GLFQGKTPLRK	11	2	2	1	GL(+3.02)FQGK(+4.03)TPL(+3.02)R(+6.02)K(+4.03)	Pep1681	2023-01-16_Fusion_35828.raw	46	422.29	3	1243.74	1.8225	1.7819	22.759	4	3	0.80876	1.1719	39.301	4	3	0.46491	0.62183	34.535	4	3	1.2732	1.8008		1	1	0.76847	1.0554		1	1	0.60355	0.64614		1	1	3.916	1.7633		1	1	2.4022	1.3011
GLFSGDPNWFPK	12	1	1	0	GLFSGDPNWFPK	Pep4035	2023-01-16_Fusion_35827.raw	45	682.837	2	1363.66	0.30206	0.31528	56.807	2	2	0.25133	0.29236	57.62	2	2	0.83205	0.91195	5.9004	2	2				0	0				0	0				0	0				0	0
GLGPKASQK	9	2	1	0	GL(+3.02)GPK(+4.03)ASQK(+4.03)	Pep825	2023-02-06_Fusion_36171.raw	123	448.796	2	884.508	0.999	1.2264	23.648	5	5	0.58169	0.73859	50.22	5	5	0.66693	0.80629	67.108	5	5	0.83898	1.03	24.688	2	2	0.85836	1.1229	9.3122	2	2	1.0231	1.0407	15.376	2	2				0	0
GLGPPGRSV	9	0	1	1	GL(+3.02)GPPGR(+6.02)SV	Pep1026	2023-02-06_Fusion_36171.raw	123	424.76	2	838.466	1.5429	1.2692	101.12	6	2	0.86624	0.99967	139.62	6	2	0.78933	0.81042	52.741	6	2	0.39137	0.44331		1	0	0.31783	0.35956		1	0	0.81942	0.84007		1	0	6.676	4.9711	101.62	3	2	5.5103	4.9534	188.86
GLGPVFLL	8	0	3	0	GL(+3.02)GPVFL(+3.02)L(+3.02)	Pep2407	2023-01-16_Fusion_35828.raw	46	824.56	1	814.495	6.4098	7.0274		1	1	0.91485	1.1503		1	1	0.14273	0.15532		1	1				0	0				0	0				0	0				0	0
GLGRFFSSK	9	1	1	1	GL(+3.02)GR(+6.02)FFSSK(+4.03)	Pep1878	2023-01-16_Fusion_35828.raw	46	337.874	3	997.535				0	0				0	0				0	0				0	0				0	0				0	0				0	0
GLGRVWAV	8	0	1	1	GL(+3.02)GR(+6.02)VWAV	Pep3610	2023-01-16_Fusion_35827.raw	45	433.773	2	856.492	2.454	2.5766		1	1	0.61483	0.78007		1	1	0.25055	0.29699		1	1				0	0				0	0				0	0				0	0
GLHGWAFTL	9	0	2	0	GLHGWAFTL	Pep4094	2023-01-16_Fusion_35827.raw	45	501.264	2	1000.51	0.47297	0.51272	57	6	4	0.34498	0.33341	66.373	6	4	0.73908	0.82777	23.026	6	4	0.52196	0.54875		1	0	0.27239	0.31596		1	0	0.68885	0.73117		1	0	1.2409	1.1068	46.698	2	2	0.97402	0.98044	4.3495
GLIAGLVVG	9	0	2	0	GLIAGLVVG	Pep4840	2023-01-16_Fusion_35823.raw	48	798.51	1	797.501	0.29292	0.27136	34.412	2	2				0	0				0	0				0	0				0	0				0	0				0	0
GLIDGVVEA	9	0	1	0	GLIDGVVEA	Pep2090	2023-01-16_Fusion_35828.raw	46	872.473	1	871.465	0.20908	0.19912	85.757	4	0	0.16187	0.20846	66.614	4	0	0.80531	0.84552	6.8405	4	0	0.16474	0.16417		1	0	0.1171	0.12021		1	0	0.79489	0.82208		1	0	1.325	0.95718		1	0	0.8425	0.56621
GLIDHQTYL	9	0	2	0	GL(+3.02)IDHQTYL(+3.02)	Pep1171	2023-02-06_Fusion_36171.raw	123	533.296	1;2	1058.54	0.72846	0.7767	57.28	5	1	0.27131	0.28726	133.25	4	0	0.56641	0.60848	98.022	4	0	0.49698	0.52249		1	0	0.43789	0.50793		1	0	1.0904	1.1574		1	0	2.5755	2.2971		1	0	2.603	2.6201
GLIDRQVTV	9	0	1	1	GL(+6.02)IDR(+10.01)QVTV	Pep1129	2023-02-06_Fusion_36171.raw	123	508.808	2	999.571	1.7898	1.528	27.179	2	2	1.2966	1.2595	67.533	2	2	0.72443	0.74154	32.611	2	2				0	0				0	0				0	0	2.4869	1.8518		1	1	2.2587	2.0304
GLIEILKKV	9	2	2	0	GL(+3.02)IEIL(+3.02)K(+4.03)K(+4.03)V	Pep3904	2023-01-16_Fusion_35827.raw	45	513.886	2;3	1011.67	0.58518	0.69406	135.48	13	13	0.33819	0.3896	94.885	13	13	0.85315	1.1266	77.513	13	13	0.15728	0.23116	80.459	3	3	0.23519	0.3861	20.884	3	3	1.4247	1.3933	61.744	3	3	1.868	1.1524	57.814	3	3	2.8024	1.6739	31.821
GLIEKNIEL	9	1	2	0	GL(+3.02)IEK(+4.03)NIEL(+3.02)	Pep3534	2023-01-16_Fusion_35827.raw	45	519.833	2	1027.59	1.1855	1.388	36.125	3	3	0.25374	0.34075	56.481	3	3	0.19275	0.22093	42.254	3	3	0.89025	1.1208		1	1	0.25374	0.34075		1	1	0.28502	0.29275		1	1				0	0
GLIENPALL	9	0	3	0	GL(+6.02)IENPAL(+6.02)L(+6.02)	Pep814	2023-02-06_Fusion_36172.raw	124	957.612	1	938.544	2.0713	2.2708	13.221	3	3	1.1838	1.2965	55.049	3	3	0.64789	0.6885	54.378	3	3	1.8272	1.9205		1	1	1.1838	1.2965		1	1	0.64789	0.6885		1	1				0	0
GLISVDVRI	9	0	1	1	GL(+3.02)ISVDVR(+6.02)I	Pep3864	2023-01-16_Fusion_35827.raw	45	490.818	2	970.581	1.1509	1.2084		1	0	0.50872	0.64544		1	0	0.44038	0.52201		1	0				0	0				0	0				0	0				0	0
GLKEGIPAL	9	1	2	0	GLKEGIPAL	Pep462	2023-02-06_Fusion_36176.raw	85	449.274	2	896.533	0.37269	0.43879	10.98	4	4	0.15937	0.22285	52.094	4	4	0.42375	0.50215	40.897	4	4	0.38041	0.47895		1	1	0.27772	0.37296		1	1	0.73006	0.74986		1	1				0	0
GLKGRVFEV	9	1	1	1	GL(+3.02)K(+4.03)GR(+6.02)VFEV	Pep1850	2023-01-16_Fusion_35828.raw	46	339.889	2;3	1003.58	1.8456	1.887	67.933	4	1	2.2574	2.6055	107.31	4	1	1.2223	1.3937	114.26	4	1	2.1806	2.419		1	0	2.1207	2.4954		1	0	0.94344	0.96775		1	0				0	0
GLLDSILSV	9	0	3	0	GLLDSILSV	Pep2400	2023-01-16_Fusion_35828.raw	46	916.537	1	915.528	0.57311	0.62833	121.66	5	5	0.63977	0.64789	53.025	5	5	0.48456	0.52733	134.83	5	5				0	0				0	0				0	0				0	0
GLLEIVTSV	9	0	2	0	GL(+3.02)L(+3.02)EIVTSV	Pep816	2023-02-06_Fusion_36172.raw	124	936.589	1;2	929.543	1.2584	1.1658	59.465	6	5	0.94396	0.96048	57.454	6	5	0.56957	0.6433	60.745	6	5				0	0				0	0				0	0	3.4763	2.6656		1	1	2.3376	1.739
GLLENIRQL	9	0	3	1	GL(+3.02)L(+3.02)ENIR(+6.02)QL(+3.02)	Pep3841	2023-01-16_Fusion_35827.raw	45	535.852	2	1054.61	0.1038	0.10089	206.89	3	3	0.91477	1.03	88.478	3	3	3.5177	4.3	136.67	3	3				0	0				0	0				0	0				0	0
GLLERVKEL	9	1	3	1	GLLERVKEL	Pep3465	2023-01-16_Fusion_35827.raw	45	528.825	2;3	1055.63	0.30439	0.43571	112.04	3	3	0.1106	0.16927	44.989	3	3	0.31021	0.34351	84.46	3	3	0.30439	0.43571		1	1	0.094426	0.15079		1	1	0.31021	0.34351		1	1				0	0
GLLGAGGTVSV	11	0	2	0	GL(+3.02)L(+3.02)GAGGTVSV	Pep4821	2023-01-16_Fusion_35823.raw	48	936.566	1	929.518	1.3312	1.1513	44.189	4	2	1.0147	0.90578	61.125	4	2	0.59565	0.62888	41.1	4	2				0	0				0	0				0	0	2.1176	1.6238	32.229	2	2	1.8834	1.4011	6.2141
GLLGNVAEV	9	0	2	0	GL(+3.02)L(+3.02)GNVAEV	Pep2160	2023-01-16_Fusion_35828.raw	46	877.528	1	870.481	1.37	1.2691	88.425	6	5	1.9449	2.0935	102.49	6	5	1.1106	1.2457	51.686	6	5	0.48406	0.49277	61.093	2	2	0.43556	0.48976	19.154	2	2	0.8998	0.95916	41.939	2	2	5.7502	4.4093		1	1	4.7367	3.5237
GLLGTLVQL	9	0	4	0	GL(+6.02)L(+6.02)GTL(+6.02)VQL(+6.02)	Pep793	2023-02-06_Fusion_36172.raw	124	937.653	1;2	912.564	8.3143	6.5911	206.63	15	15	4.9023	5.3775	121.31	15	15	2.1048	1.4823	196.28	15	15	1.0364	1.1374	231.54	4	4	1.3336	2.0135	27.278	4	4	1.4763	1.6294	209.49	4	4	12.775	11.605	164.15	6	6	27.337	23.369	63.949
GLLGVTQQL	9	0	3	0	GL(+3.02)L(+3.02)GVTQQL(+3.02)	Pep3843	2023-01-16_Fusion_35827.raw	45	469.305	2	927.539	3.8581	3.6055	23.442	2	2	1.633	1.8835	30.631	2	2	0.42326	0.44182	37.311	2	2				0	0				0	0				0	0				0	0
GLLGYLHFV	9	0	3	0	GL(+3.02)L(+3.02)GYL(+3.02)HFV	Pep4158	2023-01-16_Fusion_35827.raw	45	514.318	2	1017.56	2.2807	2.3575	18.394	2	2	7.9268	8.9573	4.3301	2	2	3.4756	3.6738	16.232	2	2	2.0025	2.07		1	1	7.7796	8.6872		1	1	3.8849	4.1206		1	1				0	0
GLLIGTTGV	9	0	2	0	GL(+3.02)L(+3.02)IGTTGV	Pep773	2023-02-06_Fusion_36172.raw	124	836.536	1	829.491	4.0708	3.971	104.95	7	6	9.0437	7.2476	80.06	7	6	2.0245	2.2266	60.009	7	6	1.1225	1.1427		1	0	1.1273	1.2676		1	0	0.96241	1.0259		1	0	16.822	12.899	7.2086	2	2	13.422	9.9846	45.307
GLLPDVPSL	9	0	3	0	GL(+3.02)L(+3.02)PDVPSL(+3.02)	Pep2335	2023-01-16_Fusion_35828.raw	46	919.582	1	909.517	2.0344	1.9696	83.072	8	8	0.97207	1.0646	62.209	8	8	0.60196	0.64734	85.357	8	8	1.2324	1.2953	80.079	2	2	0.97207	1.0646	3.4175	2	2	0.78875	0.83818	76.662	2	2	3.4458	4.9621	4.2786	2	2	2.3979	2.1732	63.563
GLLSIFTKV	9	1	2	0	GL(+3.02)L(+3.02)SIFTK(+4.03)V	Pep4143	2023-01-16_Fusion_35827.raw	45	494.337	2	976.596	1.3318	1.6768	78.929	3	2	0.82216	1.1041	10.861	3	2	0.86748	0.91228	73.99	3	2	1.3318	1.6768		1	0	0.82216	1.1041		1	0	0.88819	0.91228		1	0				0	0
GLLTEIRAV	9	0	2	1	GL(+3.02)L(+3.02)TEIR(+6.02)AV	Pep3772	2023-01-16_Fusion_35827.raw	45	492.327	2	970.581	3.9723	4.2849	79.709	2	2	0.53157	0.66504	46.863	2	2	0.13382	0.14871	28.107	2	2				0	0				0	0				0	0				0	0
GLLTKPIVK	9	2	2	0	GL(+3.02)L(+3.02)TK(+4.03)PIVK(+4.03)	Pep1068	2023-02-06_Fusion_36171.raw	123	491.873	2	967.643	2.5088	2.214	21.823	4	4	1.8597	2.6727	71.458	4	4	0.88567	1.0064	83.607	4	4	1.4537	2.1366		1	1	1.0634	1.8323		1	1	0.73153	0.71536		1	1				0	0
GLLWQIIKV	9	1	2	0	GLLWQIIKV	Pep4180	2023-01-16_Fusion_35827.raw	45	535.343	2	1068.67	0.26329	0.30826		1	1	0.078977	0.11689		1	1	0.29996	0.36749		1	1				0	0				0	0				0	0				0	0
GLMDTVKKV	9	2	1	0	GLMDTVKKV	Pep3142	2023-01-16_Fusion_35827.raw	45	495.787	2;3	989.558	0.42226	0.48577	3.6373	2	2	0.3471	0.4938	32.598	2	2	0.82201	0.93124	30.42	2	2	0.406	0.49843		1	1	0.29976	0.39214		1	1	0.73832	0.75101		1	1				0	0
GLMEDLLKL	9	1	4	0	GL(+3.02)MEDL(+3.02)L(+3.02)K(+4.03)L(+3.02)	Pep4183	2023-01-16_Fusion_35827.raw	45	524.345	2	1030.57	1.366	1.5475	336.61	2	2	0.43416	0.64899	78.673	2	2	0.31784	0.41783	256.33	2	2				0	0				0	0				0	0				0	0
GLMGFIVYK	9	1	1	0	GL(+3.02)MGFIVYK(+4.03)	Pep1246	2023-02-06_Fusion_36171.raw	123	517.808	1;2	1026.56	1.4559	1.8467	30.291	4	1	1.0167	1.4032	31.287	4	1	0.87831	0.9526	24.031	4	1	0.90809	1.0764		1	0	0.82585	1.0108		1	0	0.86828	0.88816		1	0				0	0
GLMTSLVAV	9	0	2	0	GL(+6.02)MTSL(+6.02)VAV	Pep4874	2023-01-16_Fusion_35823.raw	48	902.543	1	889.494	0.90537	0.79654	46.34	2	2	0.87644	1.062	1.1407	2	2	0.96804	1.1425	45.2	2	2				0	0				0	0				0	0				0	0
GLNDFIQKI	9	1	1	0	GL(+6.02)NDFIQK(+8.01)I	Pep1241	2023-02-06_Fusion_36171.raw	123	531.313	1;2	1046.58	11.189	11.679	58.998	8	6	3.5282	4.3691	75.338	8	6	0.45016	0.48024	62.667	8	6	2.8267	3.3505		1	0	3.2417	3.9676		1	0	1.1501	1.1765		1	0	19.67	14.779	46.547	3	2	22.508	17.084	107.54
GLNEEIARV	9	0	1	1	GL(+3.02)NEEIAR(+6.02)V	Pep3251	2023-01-16_Fusion_35827.raw	45	505.295	2	999.535	0.47328	0.53609	68.55	3	3	1.1984	1.3557	11.863	3	3	2.0949	2.1477	73.703	3	3	0.44102	0.49955	9.9848	2	2	1.09	1.2331	13.4	2	2	2.4716	2.5339	23.385	2	2	2.1855	1.6274		1	1	1.5523	1.3954
GLNNKTIGY	9	1	1	0	GL(+6.02)NNK(+8.01)TIGY	Pep1058	2023-02-06_Fusion_36171.raw	123	497.282	2	978.513	1.6245	1.8581	88.921	7	7	0.77466	1.0538	99.681	7	7	1.0329	1.0556	41.37	7	7	0.6246	0.74034	17.941	2	2	0.71799	0.87876	10.744	2	2	1.1495	1.1758	7.1969	2	2	8.1767	6.1435	15.794	2	2	8.8798	6.74	2.997
GLNSPVLIGK	10	1	2	0	GL(+3.02)NSPVL(+3.02)IGK(+4.03)	Pep3297	2023-01-16_Fusion_35827.raw	45	504.337	2	996.597	0.77242	0.77888	73.713	4	4	0.74444	0.92451	72.533	4	4	1.0984	1.209	48.573	4	4				0	0				0	0				0	0	0.60621	0.52646		1	1	0.6834	0.54189
GLPDLILGK	9	1	3	0	GL(+6.02)PDL(+6.02)IL(+6.02)GK(+8.01)	Pep3895	2023-01-16_Fusion_35827.raw	45	476.327	2	924.564	0.067997	0.079306	54.294	3	3	0.38356	0.49556	114.7	3	3	5.6408	7.2341	140.54	3	3				0	0				0	0				0	0				0	0
GLPEHRQPPR	10	0	1	2	GL(+3.02)PEHR(+6.02)QPPR(+6.02)	Pep4681	2023-01-16_Fusion_35823.raw	48	401.24	3	1185.64	1.9641	1.8144	16.087	2	2	4.1194	3.9853	50.147	2	2	2.0973	2.179	36.479	2	2				0	0				0	0				0	0	2.4633	2.033		1	1	6.5908	5.6814
GLPPYSPVFK	10	1	1	0	GLPPYSPVFK	Pep474	2023-02-06_Fusion_36176.raw	85	552.808	2	1103.6	1.6331	1.5412	60.204	2	1	1.8853	1.8172	81.212	2	1	1.1125	1.1437	28.491	2	1	0.84944	1.0068		1	0	0.83608	1.0233		1	0	0.91409	0.93501		1	0	3.1397	2.359		1	1	4.2514	3.2269
GLRGFPNVLK	10	1	2	1	GLRGFPNVLK	Pep1993	2023-01-16_Fusion_35828.raw	46	367.558	3	1099.65	0.79398	0.84359	87.867	4	2	0.45253	0.58802	81.979	4	2	0.65484	0.76713	25.368	4	2	0.29278	0.38157		1	1	0.29636	0.39354		1	1	1.0123	1.0598		1	1	3.6174	3.0833		1	1	1.923	1.6189
GLSAGLSSV	9	0	2	0	GL(+3.02)SAGL(+3.02)SSV	Pep1956	2023-01-16_Fusion_35828.raw	46	796.47	1	789.423				0	0				0	0				0	0				0	0				0	0				0	0				0	0
GLSDIILGK	9	1	2	0	GL(+6.02)SDIIL(+6.02)GK(+8.01)	Pep3748	2023-01-16_Fusion_35827.raw	45	468.307	2	914.544	0.25003	0.27371	22.158	2	2	0.32051	0.44817	73.25	2	2	1.2819	1.5191	44.913	2	2				0	0				0	0				0	0				0	0
GLSEKIFAK	9	2	1	0	GL(+3.02)SEK(+4.03)IFAK(+4.03)	Pep1088	2023-02-06_Fusion_36171.raw	123	502.327	2	991.57	0.68476	0.78682	119.1	3	3	1.305	1.657	107.67	3	3	1.9057	2.1132	7.3657	3	3				0	0				0	0				0	0	5.0824	5.2535		1	1	10.25	9.4655
GLSEVLVQI	9	0	2	0	GL(+3.02)SEVL(+3.02)VQI	Pep2310	2023-01-16_Fusion_35828.raw	46	963.598	1	956.554	0.68813	0.67126		1	1	0.26384	0.28264		1	1	0.38342	0.4217		1	1				0	0				0	0				0	0				0	0
GLSGIIPTL	9	0	2	0	GLSGL(+3.02)IPTL(+3.02)	Pep2338	2023-01-16_Fusion_35828.raw	46	876.569	1	869.522	3.1254	2.7497	48.801	3	3	2.9612	3.5883	80.412	3	3	0.66409	0.78378	38.819	3	3	1.4683	1.4947		1	1	0.88133	0.991		1	1	0.60023	0.63983		1	1				0	0
GLSPALTAV	9	0	2	0	GLSPALTAV	Pep2078	2023-01-16_Fusion_35828.raw	46	828.484	1	827.475	0.4825	0.4245		1	1	0.34067	0.41282		1	1	0.70605	0.83331		1	1				0	0				0	0				0	0				0	0
GLSQVAVTV	9	0	1	0	GL(+3.02)SQVAVTV	Pep759	2023-02-06_Fusion_36172.raw	124	876.524	1	872.497	0.45073	0.44918	41.556	3	1	0.46312	0.59641	71.752	3	1	1.6474	1.7559	49.579	3	1	0.45073	0.44918		1	1	0.39174	0.40213		1	1	0.86912	0.89885		1	1				0	0
GLSTEGIYRV	10	0	1	1	GL(+3.02)STEGIYR(+6.02)V	Pep4523	2023-01-16_Fusion_35822.raw	47	552.315	2	1093.58	0.24678	0.25912	93.942	5	3	0.81939	1.0396	95.51	5	3	1.6177	1.6485	68.773	5	3	0.1058	0.11984		1	1	0.11825	0.13378		1	1	1.1177	1.1459		1	1	1.7086	1.2722		1	0	1.5022	1.3503
GLSTILLYH	9	0	3	0	GL(+6.02)STIL(+6.02)L(+6.02)YH	Pep3866	2023-01-16_Fusion_35827.raw	45	517.823	1;2	1015.57	1.3172	1.4441	105.31	9	8	1.1143	1.401	84.348	9	8	0.98729	1.0472	71.761	9	8	0.33674	0.34808		1	0	0.63184	0.70555		1	0	0.98729	1.0472		1	0	4.0461	4.3794	22.915	2	2	2.3103	1.8858	131.29
GLTDVILYH	9	0	2	0	GLTDVILYH	Pep3742	2023-01-16_Fusion_35827.raw	45	515.783	2	1029.55	0.13246	0.13225	40.78	4	4	0.23719	0.22923	80.591	4	4	1.3815	1.502	80.492	4	4				0	0				0	0				0	0	0.13413	0.11963		1	1	0.65671	0.66104
GLTEALHFV	9	0	2	0	GLTEALHFV	Pep3913	2023-01-16_Fusion_35827.raw	45	493.768	2	985.523	2.3196	2.2592		1	1	0.87588	1.0995		1	1	0.3776	0.43797		1	1				0	0				0	0				0	0				0	0
GLTSAIQAV	9	0	1	0	GL(+3.02)TSAIQAV	Pep2045	2023-01-16_Fusion_35828.raw	46	862.509	1	858.481	0.89604	0.81734	59.821	4	1	0.62377	0.67124	58.33	4	1	0.91176	0.92736	33.314	4	1	0.36202	0.36077		1	0	0.33268	0.3415		1	0	0.9659	0.99894		1	0	2.0692	1.4948		1	1	1.7808	1.1968
GLVATLQSL	9	0	3	0	GL(+3.02)VATL(+3.02)QSL(+3.02)	Pep2273	2023-01-16_Fusion_35828.raw	46	910.594	1	900.528	4.3081	4.7232		1	1	1.6797	2.112		1	1	0.3899	0.42431		1	1				0	0				0	0				0	0				0	0
GLVDALIFI	9	0	2	0	GL(+6.02)VDAL(+6.02)IFI	Pep4858	2023-01-16_Fusion_35823.raw	48	972.617	1	959.569	0.65481	0.60662	88.933	2	1	0.50116	0.57099	104.23	2	1	0.79144	0.9017	31.068	2	1				0	0				0	0				0	0				0	0
GLVDKLQAL	9	1	3	0	GLVDKLQAL	Pep4581	2023-01-16_Fusion_35822.raw	47	478.793	2	955.57	0.61608	0.68048	37.337	2	2	8.2573	11.517	12.857	2	2	13.403	16.167	77.381	2	2				0	0				0	0				0	0				0	0
GLVDQLVKA	9	1	2	0	GL(+3.02)VDQL(+3.02)VK(+4.03)A	Pep3556	2023-01-16_Fusion_35827.raw	45	476.816	2	941.555	3.0022	3.2615	54.449	6	6	0.99966	1.2673	56.233	6	6	0.28548	0.32517	95.553	6	6	3.2284	4.0646		1	1	0.75211	1.01		1	1	0.23296	0.23928		1	1	2.256	1.9592	90.771	2	2	1.5932	1.2633	53.771
GLVNYQISVK	10	1	1	0	GL(+6.02)VNYQISVK(+8.01)	Pep4528	2023-01-16_Fusion_35822.raw	47	567.839	2	1119.63	0.56635	0.53945		1	1	0.98042	0.93607		1	1	1.7311	1.769		1	1				0	0				0	0				0	0				0	0
GLVPFLVSV	9	0	2	0	GL(+3.02)VPFL(+3.02)VSV	Pep2409	2023-01-16_Fusion_35828.raw	46	936.605	1	929.559	2.1144	2.0626	116.14	5	2	1.0517	1.1266	130.85	5	2	0.63318	0.64172	38.129	5	2	0.57023	0.58049		1	0	0.37557	0.4223		1	0	0.82136	0.87554		1	0	9.828	7.5362	3.5798	2	2	7.1467	5.3165	15.997
GLWEEAYRV	9	0	1	1	GL(+3.02)WEEAYR(+6.02)V	Pep3715	2023-01-16_Fusion_35827.raw	45	566.302	2	1121.55	1.8172	1.9114	77.397	4	4	1.7588	2.0297	83.784	4	4	0.71162	0.78316	35.744	4	4	1.0603	1.2011		1	1	0.58678	0.66382		1	1	0.55339	0.56734		1	1	7.4885	5.5761		1	1	4.2125	3.7867
GLWGPVHEL	9	0	2	0	GLWGPVHEL	Pep3832	2023-01-16_Fusion_35827.raw	45	504.27	2	1006.52	4.5355	4.4173		1	1	2.7202	3.4147		1	1	0.59976	0.69564		1	1				0	0				0	0				0	0				0	0
GLWHDVIFI	9	0	1	0	GL(+3.02)WHDVIFI	Pep4615	2023-01-16_Fusion_35822.raw	47	551.81	2	1098.59	2.496	2.2954	16.382	2	2	0.46979	0.47176	37.289	2	2	0.18822	0.18781	11.189	2	2				0	0				0	0				0	0				0	0
GLWHMKTYK	9	2	1	0	GL(+3.02)WHMK(+4.03)TYK(+4.03)	Pep1729	2023-01-16_Fusion_35828.raw	46	392.229	3	1162.6	1.1463	1.2397		1	0	0.47197	0.53842		1	0	0.40825	0.47195		1	0				0	0				0	0				0	0				0	0
GLYADTREK	9	1	1	1	GLYADTREK	Pep2701	2023-01-16_Fusion_35827.raw	45	526.773	2;3	1051.53	0.54424	0.58759	63.069	4	2	0.4905	0.58524	57.24	4	2	0.93243	1.0631	17.757	4	2	0.32414	0.35958		1	1	0.30266	0.35613		1	1	0.93373	0.95779		1	1				0	0
GLYAGDPVSK	10	1	1	0	GLYAGDPVSK	Pep355	2023-02-06_Fusion_36176.raw	85	503.765	2	1005.51	1.0986	1.1466	24.872	2	1	0.46179	0.53718	26.338	2	1	0.4362	0.47809	11.785	2	1				0	0				0	0				0	0				0	0
GLYEFFRAK	9	1	1	1	GL(+3.02)YEFFR(+6.02)AK(+4.03)	Pep1207	2023-02-06_Fusion_36171.raw	123	572.336	2;3	1129.59	0.38217	0.36529	86.396	9	6	0.23042	0.22964	95.086	9	6	0.73839	0.76572	31.835	9	6	0.21602	0.23964	28.531	2	2	0.18146	0.21352	10.294	2	2	0.84003	0.86167	18.238	2	2	1.8388	1.5689	107.04	3	2	1.6001	1.4205	116.67
GLYGLIVAL	9	0	3	0	GL(+3.02)YGL(+3.02)IVAL(+3.02)	Pep2410	2023-01-16_Fusion_35828.raw	46	927.624	1	917.559	4.4653	4.9748	120.77	8	8	3.5084	3.9589	56.195	8	8	1.3444	1.4445	83.321	8	8	2.3687	2.4896	116.15	2	2	2.152	2.3568	25.546	2	2	0.9085	0.96544	90.603	2	2	6.3494	9.1436	63.007	2	2	9.5623	8.6665	3.4376
GLYGQTTGK	9	1	1	0	GL(+3.02)YGQTTGK(+4.03)	Pep2759	2023-01-16_Fusion_35827.raw	45	466.264	2	923.471	0.77498	0.79482	59.939	5	2	0.5782	0.55204	71.375	5	2	0.75589	0.78094	42.89	5	2	0.39967	0.47373		1	0	0.39803	0.48715		1	0	1.0694	1.0938		1	0	3.2033	2.4068		1	0	2.9089	2.2079
GLYKNHPLY	9	1	2	0	GLYKNHPLY	Pep2987	2023-01-16_Fusion_35827.raw	45	552.796	2	1103.58	0.70419	0.72077	72.698	5	4	0.92358	1.2202	85.179	5	4	1.0516	1.1115	90.104	5	4	1.1907	1.4991		1	1	0.21192	0.28459		1	1	0.17797	0.1828		1	1	2.3472	2.0384		1	1	2.4683	1.9572
GLYKSIQK	8	2	1	0	GL(+3.02)YK(+4.03)SIQK(+4.03)	Pep4384	2023-01-16_Fusion_35822.raw	47	474.314	2	935.544	2.7485	3.059	63.783	6	6	4.9702	5.9515	55.271	6	6	0.91735	1.0463	49.131	6	6	1.7634	2.1649		1	1	1.4823	1.9391		1	1	0.84056	0.855		1	1	8.3933	8.6758	15.174	2	2	7.614	7.0313	29.118
GLYQDPVTL	9	0	2	0	GL(+3.02)YQDPVTL(+3.02)	Pep2148	2023-01-16_Fusion_35828.raw	46	1011.56	1	1004.52	1.4257	1.3208	34.754	4	3	0.77968	0.91011	32.39	4	3	0.67413	0.76805	45.08	4	3	0.86825	0.88388		1	1	0.844	0.94903		1	1	0.97208	1.0362		1	1				0	0
GLYSGVTTV	9	0	1	0	GL(+3.02)YSGVTTV	Pep756	2023-02-06_Fusion_36172.raw	124	899.493	1	895.465	1.3522	1.2334	72.488	4	0	0.69539	0.66809	83.498	4	0	0.65355	0.6623	56.493	4	0	0.6236	0.62145		1	0	0.5866	0.60216		1	0	0.94047	0.97265		1	0	4.765	3.4423		1	0	4.1794	2.8088
GLYYIHRNK	9	1	1	1	GL(+6.02)YYIHR(+10.01)NK(+8.01)	Pep2811	2023-01-16_Fusion_35827.raw	45	594.341	2;3	1162.62	0.63068	0.65688	88.304	7	1	0.48696	0.57767	93.108	7	1	0.99103	1.0327	18.952	7	1	0.38116	0.43588	28.314	2	0	0.40459	0.47801	26.78	2	0	1.116	1.1498	3.607	2	0	3.5618	2.8669	31.343	2	1	3.5123	3.0158	34.169
GMAEGHHAV	9	0	0	0	GMAEGHHAV	Pep2587	2023-01-16_Fusion_35827.raw	45	454.706	2	907.397				0	0				0	0				0	0				0	0				0	0				0	0				0	0
GMANLLTGPK	10	1	2	0	GMANL(+6.02)L(+6.02)TGPK(+8.01)	Pep1170	2023-02-06_Fusion_36171.raw	123	511.303	2	1000.54	3.9613	3.9868	64.008	5	5	2.1666	3.1797	23.132	5	5	1.2353	1.3058	63.883	5	5	3.9613	4.9873		1	1	1.7953	2.4109		1	1	0.4532	0.4655		1	1	4.5908	3.9868		1	1	5.6712	4.4969
GMASHTFAK	9	1	0	0	GMASHTFAK	Pep4237	2023-01-16_Fusion_35827.raw	45	475.232	2	948.449	0.64131	0.68092	1.7106	2	2	0.64246	0.69303	14.861	2	2	1.0018	0.9559	7.2876	2	2	0.59617	0.67273		1	1	0.53374	0.62391		1	1	0.89529	0.90789		1	1				0	0
GMASKINTK	9	2	0	0	GMASKINTK	Pep2609	2023-01-16_Fusion_35827.raw	45	475.26	2	948.506	0.9559	0.98127	121.11	6	4	1.418	1.5233	98.014	6	4	1.0119	1.0614	29.968	6	4	0.5055	0.61056		1	1	0.44057	0.54346		1	1	0.87156	0.7936		1	1	6.9675	7.0231	11.438	2	2	6.4098	5.7312	5.5538
GMFASTHLILK	11	1	2	0	GMFASTHLILK	Pep3509	2023-01-16_Fusion_35827.raw	45	609.341	2	1216.66	1.0183	1.1922		1	1	0.18582	0.27502		1	1	0.18249	0.22357		1	1				0	0				0	0				0	0				0	0
GMFDTLVKIYK	11	2	1	0	GMFDTLVKIYK	Pep3985	2023-01-16_Fusion_35827.raw	45	657.861	2;3	1313.71	1.0834	1.1717	22.225	5	5	0.51358	0.79454	29.675	5	5	0.49636	0.62628	30.47	5	5				0	0				0	0				0	0				0	0
GMFNGIISI	9	0	0	0	GMFNGIISI	Pep791	2023-02-06_Fusion_36172.raw	124	951.498	1	950.49				0	0				0	0				0	0				0	0				0	0				0	0				0	0
GMLDGLVNV	9	0	2	0	GML(+6.02)DGL(+6.02)VNV	Pep2292	2023-01-16_Fusion_35828.raw	46	929.517	1	916.469	0.35786	0.33152	71.53	12	12	0.39316	0.42117	60.681	12	12	0.96072	1.0946	60.216	12	12	0.20225	0.20589		1	1	0.24942	0.28046		1	1	1.2332	1.3146		1	1	1.4699	1.1271	45.714	2	2	1.1682	0.86906	34.784
GMLDTHHKL	9	1	2	0	GML(+3.02)DTHHK(+4.03)L(+3.02)	Pep683	2023-02-06_Fusion_36172.raw	124	354.537	3	1050.53	12.741	12.18		1	1	1.4191	1.0867		1	1	0.11138	0.11587		1	1				0	0				0	0				0	0	12.741	12.18		1	1	1.4191	1.0867
GMLSAITNV	9	0	1	0	GML(+6.02)SAITNV	Pep4869	2023-01-16_Fusion_35823.raw	48	911.498	1	904.469	0.32919	0.32806	15.991	3	2	0.31373	0.32205	20.994	3	2	0.95303	0.98564	20.94	3	2	0.32919	0.32806		1	1	0.31373	0.32205		1	1	0.95303	0.98564		1	1				0	0
GMMVTLLSK	9	1	2	0	GMMVTL(+3.02)L(+3.02)SK(+4.03)	Pep3658	2023-01-16_Fusion_35827.raw	45	495.301	2	978.524	9.7351	11.398		1	1	9.5889	14.192		1	1	0.98498	1.2067		1	1				0	0				0	0				0	0				0	0
GMNSALTLK	9	1	2	0	GMNSALTLK	Pep3131	2023-01-16_Fusion_35827.raw	45	467.755	2	933.495	1.8288	2.076	100.04	4	4	1.9158	2.5518	46.553	4	4	1.0476	1.1366	64.653	4	4	1.4809	1.8645		1	1	1.4083	1.8912		1	1	0.95093	0.97672		1	1				0	0
GMPWHFMLK	9	1	1	0	GMPWHFML(+3.02)K(+4.03)	Pep3861	2023-01-16_Fusion_35827.raw	45	577.305	2;3	1145.55	2.4774	3.1423	16.318	2	0	1.8854	2.6019	0.30311	2	0	0.60331	0.70451	11.312	2	0				0	0				0	0				0	0				0	0
GMSAVISSV	9	0	0	0	GMSAVISSV	Pep2049	2023-01-16_Fusion_35828.raw	46	850.436	1	849.427				0	0				0	0				0	0				0	0				0	0				0	0				0	0
GMTNGILSV	9	0	1	0	GMTNGILSV	Pep2159	2023-01-16_Fusion_35828.raw	46	891.461	1	890.453	0.50329	0.45908	5.6054	2	0	0.35319	0.38007	13.974	2	0	0.67473	0.6922	43.244	2	0				0	0				0	0				0	0				0	0
GMVQQIQSV	9	0	0	0	GMVQQIQSV	Pep3355	2023-01-16_Fusion_35827.raw	45	495.258	2	988.501				0	0				0	0				0	0				0	0				0	0				0	0				0	0
GMYIFLHTV	9	0	1	0	GMYIFL(+3.02)HTV	Pep4029	2023-01-16_Fusion_35827.raw	45	542.29	2	1079.55	1.7938	1.6966	48.042	3	2	0.964	1.0377	44.118	3	2	1.1662	1.1399	50.96	3	2				0	0				0	0				0	0	2.5624	1.7008		1	1	2.9928	1.9945
GMYVFLHAV	9	0	1	0	GMYVFL(+3.02)HAV	Pep3983	2023-01-16_Fusion_35827.raw	45	520.277	2	1035.52	1.3617	1.2879	41.783	3	1	0.72968	0.71511	61.084	3	1	0.88547	0.91943	40.301	3	1	0.88377	0.94405		1	0	0.72968	0.68699		1	0	0.88547	0.91943		1	0	3.2525	2.1589		1	1	3.0279	2.0179
GPAATSGAVL	10	0	1	0	GPAATSGAVL(+3.02)	Pep1840	2023-01-16_Fusion_35828.raw	46	846.479	1	842.45	2.2994	2.093		1	1	0.89498	1.1526		1	1	0.38922	0.41486		1	1				0	0				0	0				0	0				0	0
GPAGPILSL	9	0	2	0	GPAGPILSL	Pep237	2023-02-06_Fusion_36177.raw	86	824.487	1	823.48	0.21546	0.18956		1	1	0.14176	0.17178		1	1	0.65793	0.77651		1	1				0	0				0	0				0	0				0	0
GPAPAPHSL	9	0	1	0	GPAPAPHSL(+6.02)	Pep703	2023-02-06_Fusion_36172.raw	124	426.737	2	845.44	3.206	2.8747	57.524	6	2	0.91783	0.9023	77.117	6	2	0.82247	0.85301	90.722	6	2	0.99407	1.0256	2.6061	2	0	0.91783	0.9023	6.3871	2	0	0.94126	0.97541	17.091	2	0	4.674	3.2366	5.9335	2	0	4.207	2.8155	3.2362
GPAPGRLGP	9	0	1	1	GPAPGR(+6.02)L(+3.02)GP	Pep2931	2023-01-16_Fusion_35827.raw	45	415.754	2	820.456	6.4852	6.5884	38.821	4	4	10.062	11.612	35.725	4	4	1.1014	1.2746	33.99	4	4				0	0				0	0				0	0	15.762	11.737		1	1	16.509	14.84
GPDKARSQL	9	1	1	1	GPDKARSQL	Pep2623	2023-01-16_Fusion_35827.raw	45	486.267	2	970.52	0.36619	0.40622	98.527	5	5	0.86934	0.98429	54.547	5	5	1.7824	1.901	78.221	5	5	0.36619	0.40622		1	1	0.31586	0.37166		1	1	0.86255	0.88478		1	1	2.3439	1.9998		1	1	1.1909	1.0572
GPGLSRTGVEL	11	0	2	1	GPGLSRTGVEL	Pep3322	2023-01-16_Fusion_35827.raw	45	543.301	2	1084.59	0.088522	0.098626		1	1	0.16182	0.22792		1	1	1.8281	2.1413		1	1				0	0				0	0				0	0				0	0
GPIYPGHGM	9	0	0	0	GPIYPGHGM	Pep4472	2023-01-16_Fusion_35822.raw	47	464.721	2	927.427				0	0				0	0				0	0				0	0				0	0				0	0				0	0
GPNERIGMV	9	0	0	1	GPNER(+6.02)IGMV	Pep3108	2023-01-16_Fusion_35827.raw	45	489.761	2	971.486	5.0249	4.7093		1	1	1.556	1.8095		1	1	0.30966	0.3579		1	1				0	0				0	0				0	0				0	0
GPNSNRSQF	9	0	0	1	GPNSNRSQF	Pep301	2023-02-06_Fusion_36176.raw	85	503.739	2	1005.46	1.2091	1.1223	59.284	4	0	1.633	1.4873	65.201	4	0	1.0144	1.1084	31.382	4	0	0.51321	0.56686		1	0	0.50765	0.5215		1	0	1.0096	1.0429		1	0	3.3245	2.2981		1	0	2.8287	2.0178
GPREAFRQL	9	0	1	2	GPREAFRQL	Pep153	2023-02-06_Fusion_36177.raw	86	358.534	2;3	1072.58	3.2609	3.444	112.57	15	8	4.9304	5.3532	98.593	15	8	1.0635	1.112	34.007	15	8	0.81223	0.9451	5.7148	2	0	0.91875	1.0794	2.5866	2	0	1.0791	1.1214	1.1894	2	0	20.165	16.643	55.791	5	4	17.849	15.502	60.462
GPRKGGRVI	9	1	0	2	GPRKGGRVI	Pep1369	2023-01-16_Fusion_35828.raw	46	313.867	2;3	938.577	1.01	1.0238	141.78	7	7	0.45704	0.50067	151.09	7	7	0.84152	0.8735	40.795	7	7	0.48599	0.50382	5.0295	3	3	0.45704	0.50067	5.3859	3	3	0.94042	0.96774	1.3095	3	3	11.9	11.569	6.6767	2	2	9.8971	9.252	5.0109
GPRKGTHLL	9	1	2	1	GPRKGTHLL	Pep85	2023-02-06_Fusion_36177.raw	86	326.866	3	977.577	0.34559	0.41832	81.194	2	2	0.34206	0.44865	44.118	2	2	0.98978	1.1501	31.042	2	2	0.18077	0.2356		1	1	0.24732	0.32841		1	1	1.3681	1.4324		1	1				0	0
GPRLPWTRL	9	0	2	2	GPRLPWTRL	Pep2100	2023-01-16_Fusion_35828.raw	46	365.886	2;3	1094.63	0.57009	0.57201	127.45	8	5	1.1509	1.3769	100.71	8	5	1.4092	1.4257	52.606	8	5	0.38921	0.40793		1	0	0.32415	0.38872		1	0	0.85723	0.90029		1	0	6.4466	6.3473	2.4172	2	2	6.0871	5.5817	23.958
GPRLTVKAL	9	1	2	1	GPR(+6.02)L(+3.02)TVK(+4.03)AL(+3.02)	Pep1799	2023-01-16_Fusion_35828.raw	46	324.236	3	953.602	0.76341	0.85824	37.208	2	2	0.48278	0.62544	24.762	2	2	0.63239	0.81556	61.97	2	2				0	0				0	0				0	0				0	0
GPRPPPPPP	9	0	0	1	GPRPPPPPP	Pep346	2023-02-06_Fusion_36176.raw	85	456.259	2	910.502	0.84754	0.88987	6.2304	2	1	0.73589	0.76073	3.0301	2	1	0.84653	0.87292	4.5376	2	1	0.84754	0.88987	6.2304	2	1	0.73589	0.76073	3.0301	2	1	0.84653	0.87292	4.5376	2	1				0	0
GPRRGRDSL	9	0	1	3	GPR(+6.02)R(+6.02)GR(+6.02)DSL(+3.02)	Pep1359	2023-01-16_Fusion_35828.raw	46	345.551	3	1012.55	4.9456	4.731	64.177	7	6	4.6478	4.7814	97.134	7	6	0.8303	0.89176	51.983	7	6	1.0074	1.1712		1	0	0.78378	0.87263		1	0	0.78147	0.8375		1	0	5.7336	4.6444	32.285	2	2	4.2467	3.3936	16.132
GPRSSLRVL	9	0	2	2	GPR(+6.02)SSL(+3.02)R(+6.02)VL(+3.02)	Pep725	2023-02-06_Fusion_36172.raw	124	334.896	2;3	983.588	0.74747	0.69518	120.74	10	3	0.59869	0.60658	127.6	10	3	0.69841	0.71099	29.859	10	3	0.17667	0.19663	112.07	2	0	0.12088	0.14788	96.562	2	0	0.80975	0.84334	23.98	2	0	2.3003	2.0533	82.265	4	2	2.2379	2.0628	65.449
GPRTAALGLL	10	0	3	1	GPR(+6.02)TAAL(+3.02)GL(+3.02)L(+3.02)	Pep3665	2023-01-16_Fusion_35827.raw	45	492.337	2	967.581	7.9782	10.295	171.41	9	9	4.0748	5.1072	105.45	9	9	1.7494	1.9488	153.89	9	9	0.80632	1.0405	144.11	3	3	1.5886	1.7322	5.7863	3	3	2.1136	2.1606	144.23	3	3	29.848	16.253	42.612	2	2	20.81	12.506	87.788
GPSKTSRVL	9	1	1	1	GPSK(+4.03)TSR(+6.02)VL(+3.02)	Pep2675	2023-01-16_Fusion_35827.raw	45	479.312	2	943.545	3.5949	3.7775		1	1	2.9254	3.3122		1	1	0.81376	0.86789		1	1				0	0				0	0				0	0				0	0
GPYGGGGQYF	10	0	0	0	GPYGGGGQYF	Pep2020	2023-01-16_Fusion_35828.raw	46	1002.43	1	1001.42				0	0				0	0				0	0				0	0				0	0				0	0				0	0
GQFSGFPFEK	10	1	0	0	GQFSGFPFEK	Pep3731	2023-01-16_Fusion_35827.raw	45	572.278	2	1142.54	0.37237	0.37191		1	1	0.095329	0.12091		1	1	0.25601	0.2874		1	1				0	0				0	0				0	0				0	0
GQIEVVPEV	9	0	0	0	GQIEVVPEV	Pep764	2023-02-06_Fusion_36172.raw	124	969.526	1	968.518				0	0				0	0				0	0				0	0				0	0				0	0				0	0
GQISEVVVV	9	0	0	0	GQISEVVVV	Pep2088	2023-01-16_Fusion_35828.raw	46	929.532	1	928.523				0	0				0	0				0	0				0	0				0	0				0	0				0	0
GQTKVLTQK	9	2	1	0	GQTK(+4.03)VL(+3.02)TQK(+4.03)	Pep2573	2023-01-16_Fusion_35827.raw	45	507.336	2	1001.59	0.96353	1.0387	166.21	3	3	0.90314	1.3972	19.1	3	3	0.93733	1.1827	159.72	3	3				0	0				0	0				0	0				0	0
GQVEIVTKV	9	1	0	0	GQVEIVTK(+8.01)V	Pep3158	2023-01-16_Fusion_35827.raw	45	490.798	2	971.565	0.55297	0.55236	5.6703	2	2	1.6422	1.8452	21.184	2	2	2.9697	2.9815	28.204	2	2				0	0				0	0				0	0				0	0
GQVPLIVGI	9	0	1	0	GQVPL(+6.02)IVGI	Pep2321	2023-01-16_Fusion_35828.raw	46	901.584	1	894.554	2.4878	1.7972	28.656	5	3	2.5061	1.6945	36.325	5	3	0.98727	1.021	14.075	5	3	1.1976	1.1935		1	1	1.1824	1.2137		1	1	0.98727	1.021		1	1	2.5067	1.8109	1.0719	2	2	2.6893	1.8074	9.1188
GQYGNPLNK	9	1	1	0	GQYGNPL(+3.02)NK(+4.03)	Pep2883	2023-01-16_Fusion_35827.raw	45	499.276	1;2	989.493	0.94008	1.0008	77.009	6	3	1.0422	1.2719	78.2	6	3	1.0611	1.0908	19.75	6	3	0.57148	0.67738	17.925	2	2	0.58825	0.71997	1.0341	2	2	1.0293	1.0529	16.891	2	2	6.9487	5.2209		1	1	6.7444	5.1192
GQYGNPLNKY	10	1	1	0	GQYGNPL(+3.02)NK(+4.03)Y	Pep3115	2023-01-16_Fusion_35827.raw	45	580.808	2	1152.56	5.7103	5.8243	31.769	7	7	4.1934	5.1323	29.009	7	7	0.83119	0.85873	41.676	7	7	4.8575	5.7576	1.6297	2	2	3.7118	4.5429	17.252	2	2	0.76414	0.78164	18.882	2	2	9.3096	6.9947	40.004	2	2	8.2464	6.2592	49.002
GQYSGSPQLLK	11	1	2	0	GQYSGSPQLLK	Pep3075	2023-01-16_Fusion_35827.raw	45	589.314	2	1176.61	1.5349	1.571		1	0	0.99679	1.3169		1	0	0.86851	0.99552		1	0				0	0				0	0				0	0				0	0
GRGIVISF	8	0	0	1	GRGIVISF	Pep3766	2023-01-16_Fusion_35827.raw	45	424.753	2	847.492	0.92998	0.87157		1	1	0.49244	0.57266		1	1	0.52951	0.612		1	1				0	0				0	0				0	0				0	0
GRPPPPPPP	9	0	0	1	GR(+10.01)PPPPPPP	Pep333	2023-02-06_Fusion_36176.raw	85	461.264	2	910.502	1.5493	1.3538	53.11	2	1	1.313	1.1239	58.228	2	1	0.82622	0.8679	3.7225	2	1	0.84193	0.92995		1	0	0.72483	0.7446		1	0	0.81835	0.84535		1	0	2.851	1.9708		1	1	2.3783	1.6965
GSFASIFWLKK	11	2	1	0	GSFASIFWL(+3.02)K(+4.03)K(+4.03)	Pep3995	2023-01-16_Fusion_35827.raw	45	647.897	2	1282.71	1.6181	1.7443		1	1				0	0				0	0				0	0				0	0				0	0				0	0
GSMSTVVSTK	10	1	0	0	GSMSTVVSTK(+8.01)	Pep4400	2023-01-16_Fusion_35822.raw	47	502.762	2	995.496	0.89835	0.89747	32.903	4	4	0.8284	0.82466	55.977	4	4	0.92214	0.82795	24.782	4	4				0	0				0	0				0	0				0	0
GSSLPTSSK	9	1	1	0	GSSLPTSSK	Pep2637	2023-01-16_Fusion_35827.raw	45	432.227	2	862.44	0.2531	0.2947	52.139	4	2	0.19613	0.2583	47.04	4	2	0.89436	0.91439	22.402	4	2	0.20344	0.24114		1	0	0.19572	0.23954		1	0	0.79173	0.80986		1	0				0	0
GSWEKVLTTK	10	2	1	0	GSWEK(+8.01)VL(+6.02)TTK(+8.01)	Pep424	2023-02-06_Fusion_36176.raw	85	585.848	2	1147.62	6.046	6.3821	14.859	2	2	6.9086	8.2576	45.203	2	2	1.1427	1.3139	39.681	2	2				0	0				0	0				0	0	6.8583	7.0891		1	1	6.4956	5.9985
GSYNKVFLAK	10	2	1	0	GSYNK(+4.03)VFL(+3.02)AK(+4.03)	Pep380	2023-02-06_Fusion_36176.raw	85	569.351	2;3	1125.62	1.914	2.1302	83.708	14	14	1.4939	1.8472	102.71	14	14	0.76549	0.87877	31.107	14	14	1.1353	1.3938	18.369	3	3	1.0201	1.3345	22.878	3	3	1.066	1.0843	18.764	3	3	11.646	9.7546	22.191	3	3	10.151	14.041	30.152
GSYSKAFAR	9	1	0	1	GSYSKAFAR	Pep4238	2023-01-16_Fusion_35827.raw	45	493.757	2	985.498	1.0468	1.2834		1	1	0.321	0.37273		1	1	0.30665	0.30951		1	1	1.0468	1.2834		1	1	0.321	0.37273		1	1	0.30665	0.30951		1	1				0	0
GSYSSHISSK	10	1	0	0	GSYSSHISSK(+4.03)	Pep265	2023-02-06_Fusion_36176.raw	85	528.766	2;3	1051.49	0.86214	0.87627	66.341	5	1	2.3822	2.3714	56.453	5	1	1.6896	1.8969	63.734	5	1	0.77075	0.86974		1	0	0.67116	0.78453		1	0	0.85501	0.86704		1	0	5.0187	3.835		1	0	4.0603	3.0323
GSYVTHETK	9	1	0	0	GSYVTHETK	Pep2562	2023-01-16_Fusion_35827.raw	45	511.252	2	1020.49	0.50941	0.50885	60.967	4	0	0.42508	0.45854	60.914	4	0	0.91026	0.88135	25.565	4	0	0.28973	0.32694		1	0	0.29153	0.34078		1	0	1.0973	1.1127		1	0	1.7376	1.3278		1	0	1.4615	1.0915
GTAEPGGSMK	10	1	0	0	GTAEPGGSMK(+4.03)	Pep2607	2023-01-16_Fusion_35827.raw	45	469.731	2	933.423	2.5962	2.5933	44.151	4	0	0.83286	0.89842	61.294	4	0	0.47361	0.45857	75.448	4	0	1.1015	1.2429		1	0	0.97837	1.1436		1	0	0.90235	0.91505		1	0	4.5832	3.5022		1	0	3.2939	2.4599
GTATLRLVK	9	1	2	1	GTATL(+3.02)R(+6.02)L(+3.02)VK(+4.03)	Pep1044	2023-02-06_Fusion_36171.raw	123	487.848	2;3	957.597	10.725	10.158	143.01	8	6	8.0879	10.033	117.5	8	6	0.86302	0.97127	74.856	8	6	0.74905	0.95125		1	0	0.85559	1.2128		1	0	1.0629	1.0935		1	0	18.333	16.377	106.05	3	3	29.276	27.361	14.259
GTATTMVSK	9	1	0	0	GTATTMVSK(+8.01)	Pep892	2023-02-06_Fusion_36171.raw	123	452.238	2	894.448	1.3925	1.4782	58.127	4	0	1.684	1.8923	44.285	4	0	0.90093	0.96127	24.763	4	0	1.2326	1.3909		1	0	1.1679	1.3651		1	0	0.9298	0.94288		1	0	5.7224	4.3727		1	0	5.1302	3.8314
GTFGGLGSK	9	1	1	0	GTFGGL(+3.02)GSK(+4.03)	Pep1051	2023-02-06_Fusion_36171.raw	123	415.741	1;2	822.424	0.48346	0.4605	97.24	7	5	0.51627	0.50903	89.345	7	5	1.1016	1.1604	16.867	7	5	0.10223	0.12135	10.853	2	2	0.11191	0.13648	5.0966	2	2	1.0947	1.1212	4.8682	2	2	1.5247	1.1455	30.738	2	2	1.3856	1.0517	1.9843
GTFLEGVAK	9	1	1	0	GTFL(+6.02)EGVAK(+8.01)	Pep1133	2023-02-06_Fusion_36171.raw	123	468.273	2	920.497	2.393	2.3471	142.52	6	6	2.1474	2.4979	170.72	6	6	0.93384	1.024	53.097	6	6	2.3667	2.8052		1	1	2.7259	3.3363		1	1	1.1518	1.1781		1	1	2.6492	1.9905		1	1	3.5403	2.6871
GTFNRAMLR	9	0	1	2	GTFNRAMLR	Pep1708	2023-01-16_Fusion_35828.raw	46	355.859	2;3	1064.55	1.0322	1.0656	65.061	8	6	0.62874	0.75669	64.812	8	6	0.73118	0.74666	20.321	8	6	0.48072	0.55075	8.7732	2	2	0.35308	0.39049	4.0509	2	2	0.73447	0.76798	4.7223	2	2	3.0914	2.5513		1	0	2.4376	2.1012
GTFNRAMLRL	10	0	2	2	GTFNRAMLRL	Pep2026	2023-01-16_Fusion_35828.raw	46	393.554	3	1177.64	1.185	1.189	136.89	2	2	0.77912	0.95891	63.671	2	2	0.65748	0.71131	66.015	2	2				0	0				0	0				0	0				0	0
GTFQQMWISK	10	1	0	0	GTFQQMWISK	Pep3660	2023-01-16_Fusion_35827.raw	45	613.307	2	1224.6	0.59576	0.59518	67.057	3	1	0.69182	0.68869	62.539	3	1	0.86406	0.9022	14.15	3	1				0	0				0	0				0	0	2.4523	1.8739		1	1	2.1189	1.5825
GTGASGSFK	9	1	0	0	GTGASGSFK	Pep2621	2023-01-16_Fusion_35827.raw	45	406.201	2	810.387	0.41769	0.41728		1	1	0.47981	0.47765		1	1	1.1487	1.0314		1	1				0	0				0	0				0	0				0	0
GTGDVKLLK	9	2	2	0	GTGDVK(+8.01)L(+6.02)L(+6.02)K(+8.01)	Pep997	2023-02-06_Fusion_36171.raw	123	479.819	2;3	929.555	0.18829	0.18572	71.579	4	4	0.18066	0.2104	89.171	4	4	0.95949	1.1325	68.814	4	4				0	0				0	0				0	0	0.36544	0.27797		1	1	0.88096	0.77444
GTGKTLIGK	9	2	1	0	GTGK(+4.03)TL(+3.02)IGK(+4.03)	Pep894	2023-02-06_Fusion_36171.raw	123	443.306	2;3	873.528	1.257	1.439	138.44	8	5	0.5455	0.69698	178.97	8	5	0.35023	0.39794	68.166	8	5	0.57902	0.71084		1	0	0.58041	0.75929		1	0	1.043	1.0609		1	0	12.89	13.324	7.6031	2	2	10.708	9.8881	34.759
GTGKTLLAK	9	2	2	0	GTGKTLLAK	Pep4236	2023-01-16_Fusion_35827.raw	45	444.779	2	887.544	0.89017	1.3083		1	0	0.45619	0.78604		1	0	0.8309	0.81253		1	0	0.89017	1.3083		1	0	0.45619	0.78604		1	0	0.8309	0.81253		1	0				0	0
GTIGHVAHGK	10	1	0	0	GTIGHVAHGK(+8.01)	Pep819	2023-02-06_Fusion_36171.raw	123	492.777	2	975.525	2.5437	1.9437		1	0	1.8222	1.3608		1	0	0.61045	0.63739		1	0				0	0				0	0				0	0	2.5437	1.9437		1	0	1.8222	1.3608
GTILIILTGR	10	0	2	1	GTIL(+3.02)IIL(+3.02)TGR(+6.02)	Pep4052	2023-01-16_Fusion_35827.raw	45	534.872	2	1055.67	4.3747	4.874		1	1	0.85504	1.2042		1	1	0.19545	0.22894		1	1				0	0				0	0				0	0				0	0
GTILREPTTK	10	1	1	1	GTIL(+3.02)R(+6.02)EPTTK(+4.03)	Pep2798	2023-01-16_Fusion_35827.raw	45	564.857	2	1114.63	5.9953	5.1152	37.683	2	2	5.435	4.8249	20.189	2	2	0.90655	0.9447	17.494	2	2				0	0				0	0				0	0	5.9953	5.1152	37.683	2	2	5.435	4.8249	20.189
GTKLPGLLK	9	2	3	0	GTKLPGLLK	Pep3148	2023-01-16_Fusion_35827.raw	45	463.805	2;3	925.596	0.47558	0.43494	68.266	8	8	0.38228	0.42537	72.835	7	7	0.7131	1.0838	64.753	7	7	0.18272	0.25104		1	1	0.1303	0.19877		1	1	0.7131	0.77505		1	1	1.0173	0.58233		1	1	2.5054	1.8282
GTLASVYHK	9	1	1	0	GTL(+3.02)ASVYHK(+4.03)	Pep2828	2023-01-16_Fusion_35827.raw	45	491.788	2	974.519	3.5654	3.7214	75.014	2	2	0.79939	0.92989	5.4062	2	2	0.22421	0.24574	64.52	2	2				0	0				0	0				0	0				0	0
GTLDYILQR	9	0	2	1	GTLDYILQR	Pep3623	2023-01-16_Fusion_35827.raw	45	539.8	1;2	1077.58	0.36587	0.40553	73.358	6	3	0.36901	0.49543	72.765	6	3	1.3287	1.4876	23.716	6	3	0.20287	0.29602	20.8	2	2	0.32966	0.42661	3.296	2	2	1.625	1.7388	17.504	2	2	2.1671	2.0309		1	0	2.8257	2.3502
GTLEQWIEK	9	1	1	0	GTLEQWIEK	Pep3609	2023-01-16_Fusion_35827.raw	45	552.291	2	1102.57	0.4752	0.54352		1	1	0.91312	1.2941		1	1	1.9216	2.2588		1	1				0	0				0	0				0	0				0	0
GTLMWHQMK	9	1	1	0	GTL(+3.02)M(+15.99)WHQMK(+4.03)	Pep3018	2023-01-16_Fusion_35827.raw	45	577.793	2	1130.54	2.02	2.352	36.216	2	0	0.99117	1.3054	33.089	2	0	0.70017	0.76778	30.136	2	0	1.536	1.8206		1	0	1.3477	1.6495		1	0	0.92886	0.95013		1	0				0	0
GTLSGWILSK	10	1	2	0	GTLSGWILSK	Pep3830	2023-01-16_Fusion_35827.raw	45	531.303	2	1060.59	0.58107	0.50462	56.124	3	3	0.58624	0.66963	20.692	3	3	1.2919	1.5362	39.074	3	3				0	0				0	0				0	0	0.58107	0.50462		1	1	0.84449	0.66963
GTLSSWNLK	9	1	2	0	GTLSSWNLK	Pep3377	2023-01-16_Fusion_35827.raw	45	503.274	1;2	1004.53	1.711	2.0642	80.349	7	7	1.7139	2.5366	97.391	7	7	1.2312	1.428	36.899	7	7	1.573	1.9804	49.138	2	2	1.5085	2.0258	5.4798	2	2	0.95897	0.98498	43.658	2	2	16.263	14.123		1	1	27.9	22.123
GTLTKNLSEK	10	2	2	0	GTLTKNLSEK	Pep2700	2023-01-16_Fusion_35827.raw	45	545.809	2	1089.6	0.2653	0.38992	62.187	3	3	0.1675	0.28862	12.154	3	3	0.58523	0.61743	17.152	3	3	0.2653	0.38992		1	1	0.1675	0.28862		1	1	0.63138	0.61743		1	1				0	0
GTMEWIMIK	9	1	0	0	GTM(+15.99)EWIMIK(+8.01)	Pep1214	2023-02-06_Fusion_36171.raw	123	566.785	1;2	1107.55	0.96865	0.98578	47.014	22	10	0.94851	1.1549	59.948	22	10	0.92314	1.0012	35.63	22	10	0.67315	0.7596	16.834	4	1	0.67289	0.78656	33.827	4	1	0.94227	0.95553	37.157	4	1	3.0356	2.3196	23.287	4	3	3.2168	2.4024	69.406
GTMPLRNIFK	10	1	1	1	GTMPLRNIFK	Pep2040	2023-01-16_Fusion_35828.raw	46	392.891	2	1175.65	0.48697	0.48871		1	1	0.22055	0.30041		1	1	0.45289	0.57396		1	1				0	0				0	0				0	0				0	0
GTMTGMLYK	9	1	1	0	GTMTGMLYK	Pep1864	2023-01-16_Fusion_35828.raw	46	1001.48	1;2	1000.47	0.53865	0.52666	74.796	32	12	0.65232	0.62281	73.55	32	12	0.98494	1.0138	17.968	32	12	0.30202	0.35798	17.154	9	4	0.2871	0.35138	15.444	9	4	1.0847	1.1095	19.484	9	4	2.8948	2.175	18.026	9	3	2.7624	2.0642	15.136
GTNPGIITK	9	1	0	0	GTNPGIITK(+4.03)	Pep972	2023-02-06_Fusion_36171.raw	123	452.773	2	899.508	0.57472	0.59698	49	4	0	0.81261	0.88606	38.914	4	0	1.0455	1.1319	26.844	4	0	0.53203	0.60036		1	0	0.55747	0.65164		1	0	0.98542	0.99928		1	0	2.0269	1.5488		1	0	1.8587	1.3881
GTNPLNRQK	9	1	1	1	GTNPL(+3.02)NR(+6.02)QK(+4.03)	Pep4229	2023-01-16_Fusion_35827.raw	45	520.818	2	1026.56	0.34783	0.29678		1	1	0.18911	0.16788		1	1	0.54368	0.56656		1	1				0	0				0	0				0	0	0.34783	0.29678		1	1	0.18911	0.16788
GTNVMVTVAK	10	1	0	0	GTNVMVTVAK	Pep3007	2023-01-16_Fusion_35827.raw	45	510.282	2	1018.55	0.54585	0.54518	44.022	3	2	0.6572	0.83357	65.729	3	2	1.204	1.3517	45.807	3	2	0.27092	0.30571		1	1	0.60011	0.70149		1	1	2.2151	2.2463		1	1				0	0
GTPEKPLYH	9	1	1	0	GTPEK(+4.03)PL(+3.02)YH	Pep2728	2023-01-16_Fusion_35827.raw	45	524.794	2	1040.53	2.3518	2.4547	70.902	4	4	2.6695	3.1053	65.928	4	4	0.77599	0.85051	41.858	4	4				0	0				0	0				0	0	10.481	7.875		1	1	7.1237	5.4071
GTQPGPLLKK	10	2	2	0	GTQPGPL(+3.02)L(+3.02)K(+4.03)K(+4.03)	Pep669	2023-02-06_Fusion_36172.raw	124	351.577	2;3	1037.62	1.2521	1.8403	70.23	3	3	1.9134	2.0517	56.555	3	3	1.2848	1.342	48.068	3	3	1.2521	1.8403		1	1	1.9134	3.297		1	1	1.5282	1.4944		1	1	2.3518	1.4309	97.172	2	2	1.9665	1.4809	46.11
GTSELLLAK	9	1	3	0	GTSEL(+3.02)L(+3.02)L(+3.02)AK(+4.03)	Pep3217	2023-01-16_Fusion_35827.raw	45	472.818	2	930.539	0.36875	0.41373	85.458	4	4	0.18612	0.2596	67.13	4	4	0.49205	0.59351	112.69	4	4				0	0				0	0				0	0				0	0
GTSSAVSLK	9	1	1	0	GTSSAVSL(+6.02)K(+8.01)	Pep4389	2023-01-16_Fusion_35822.raw	47	432.255	2	848.46	1.6967	1.6161	36.499	3	3	0.75507	0.78072	14.074	3	3	0.44503	0.45478	51.151	3	3				0	0				0	0				0	0				0	0
GTSSVIVSRK	10	1	0	1	GTSSVIVSRK	Pep278	2023-02-06_Fusion_36176.raw	85	517.303	2	1032.59				0	0				0	0				0	0				0	0				0	0				0	0				0	0
GTTAVFINK	9	1	0	0	GTTAVFINK	Pep387	2023-02-06_Fusion_36176.raw	85	475.77	2	949.523				0	0				0	0				0	0				0	0				0	0				0	0				0	0
GTTAVLTEK	9	1	1	0	GTTAVL(+3.02)TEK(+4.03)	Pep2803	2023-01-16_Fusion_35827.raw	45	463.781	2	918.502	2.1105	2.4139	163.89	5	4	0.75331	0.92198	166.33	5	4	0.58494	0.67977	43.918	5	4	0.7617	0.90285		1	1	0.75331	0.92198		1	1	0.98898	1.0116		1	1	3.9317	2.9541	11.051	2	2	2.7031	2.0517	11.801
GTWALGVGAK	10	1	1	0	GTWAL(+6.02)GVGAK(+8.01)	Pep3358	2023-01-16_Fusion_35827.raw	45	487.285	2	958.524	3.3076	3.4524	6.4991	2	2	2.6455	3.0774	8.046	2	2	0.79984	0.87664	9.4573	2	2				0	0				0	0				0	0				0	0
GTWAPMRSK	9	1	0	1	GTWAPMR(+6.02)SK(+4.03)	Pep2884	2023-01-16_Fusion_35827.raw	45	522.289	2	1032.52	1.3776	1.4304		1	1	1.0305	1.3679		1	1	0.74804	0.96499		1	1				0	0				0	0				0	0				0	0
GTYDAKVKK	9	3	0	0	GTYDAK(+8.01)VK(+8.01)K(+8.01)	Pep2528	2023-01-16_Fusion_35827.raw	45	517.308	2;3	1008.56	0.11866	0.14545	48.498	10	10	0.23234	0.49048	78.977	10	10	2.2534	3.5795	61.14	10	10	0.10884	0.14545	18.603	2	2	0.090056	0.13473	5.3623	2	2	0.82741	0.92444	14.622	2	2	0.49202	0.29349		1	1	0.72189	0.48352
GTYDQKVQGGK	11	2	0	0	GTYDQK(+4.03)VQGGK(+4.03)	Pep582	2023-02-06_Fusion_36172.raw	124	396.887	2;3	1179.59	0.58193	0.59132	57.686	14	13	0.29883	0.33846	66.661	14	13	0.93728	0.88252	33.718	14	13	0.23904	0.28873	14.869	4	4	0.22806	0.28268	10.636	4	4	0.93728	0.88252	9.4967	4	4	1.0218	0.99734	6.9996	5	5	1.0879	0.9727	19.643
GTYEGLLRR	9	0	2	2	GTYEGL(+6.02)L(+6.02)R(+10.01)R(+10.01)	Pep1076	2023-02-06_Fusion_36171.raw	123	548.824	2;3	1063.58	3.0005	3.1302	137.01	10	3	8.4999	10.699	148.94	10	3	1.6747	1.9408	110.59	10	3	1.0537	1.1561	9.0317	2	0	0.95073	1.1405	2.4519	2	0	0.84087	0.86648	18.891	2	0	32.426	28.944	49.422	2	1	23.441	21.607	135.98
GTYGPPAKR	9	1	0	1	GTYGPPAKR	Pep1441	2023-01-16_Fusion_35828.raw	46	316.175	2;3	945.503	0.69613	0.72279	107.68	5	4	0.49048	0.65104	120.42	5	4	0.89906	0.90892	17.368	5	4	0.50819	0.62306		1	0	0.42197	0.48997		1	0	0.89906	0.90745		1	0	9.1977	7.7628		1	1	8.3061	7.8773
GTYHGMTLK	9	1	1	0	GTYHGM(+15.99)TLK	Pep272	2023-02-06_Fusion_36176.raw	85	512.25	2	1006.49	0.84092	0.80098	103.23	8	4	0.96063	0.91718	96.276	8	4	1.1146	1.1493	19.365	8	4	0.26933	0.31924	16.842	2	0	0.25975	0.31791	13.072	2	0	0.9976	1.0204	32.275	2	0	4.9989	3.7559	25.278	2	1	4.666	3.5416	19.966
GTYQPLSTR	9	0	1	1	GTYQPL(+6.02)STR(+10.01)	Pep1009	2023-02-06_Fusion_36171.raw	123	519.782	2	1021.52	5.3991	5.4736	102.78	6	5	1.4691	1.6009	155.55	6	5	0.4318	0.442	90.913	6	5	1.1794	1.3359		1	0	1.2985	1.469		1	0	1.0959	1.1235		1	0	24.535	18.269	27.809	2	2	20.146	18.11	11.674
GTYRDANIK	9	1	0	1	GTYR(+10.01)DANIK(+8.01)	Pep884	2023-02-06_Fusion_36171.raw	123	528.284	2	1036.53	1.8961	1.9095	83.348	3	2	3.6842	3.7873	24.689	3	2	1.9431	1.9782	69.417	3	2				0	0				0	0				0	0	8.0625	6.8048		1	0	5.1925	4.9244
GTYSIGKEK	9	2	0	0	GTYSIGK(+4.03)EK(+4.03)	Pep2688	2023-01-16_Fusion_35827.raw	45	495.789	2	981.513	1.9324	1.9837	63.627	4	3	0.85239	1.0075	68.086	4	3	0.6703	0.66287	63.018	4	3	0.87958	1.0624		1	1	0.78709	0.9709		1	1	0.89485	0.8148		1	1	4.6417	4.6787		1	1	3.7262	3.3317
GTYSKIMDH	9	1	0	0	GTYSKIMDH	Pep2839	2023-01-16_Fusion_35827.raw	45	526.248	2	1050.48	0.4673	0.47067	48.595	4	0	0.487	0.52533	75.711	4	0	0.83201	0.85613	37.96	4	0	0.39656	0.44749		1	0	0.30184	0.35283		1	0	0.79499	0.80618		1	0	1.5831	1.2097		1	0	1.966	1.4682
GTYSKIMNH	9	1	0	0	GTYSKIMNH	Pep2785	2023-01-16_Fusion_35827.raw	45	525.756	2;3	1049.5	0.61177	0.61117	72.197	8	2	0.56337	0.56258	65.105	8	2	0.9756	0.97286	94.903	8	2	0.40254	0.45424		1	0	0.37209	0.43494		1	0	0.94169	0.95494		1	0	2.0422	1.5606	0.9145	2	0	1.9808	1.4793	4.1481
GTYTIHAQK	9	1	0	0	GTYTIHAQK(+8.01)	Pep911	2023-02-06_Fusion_36171.raw	123	513.778	2	1017.52	1.6851	1.6835	54.045	3	1	0.7764	0.7729	59.678	3	1	0.96279	0.97634	43.708	3	1	0.60187	0.67916		1	0	0.45572	0.5327		1	0	0.96279	0.97634		1	0	2.3261	1.7774		1	1	2.2941	1.7133
GVADALLYR	9	0	2	1	GVADAL(+6.02)L(+6.02)YR(+10.01)	Pep1187	2023-02-06_Fusion_36171.raw	123	500.299	2	976.534	4.0361	4.2151	74.757	3	3	3.3817	3.5705	62.295	3	3	0.59077	0.63217	37.651	3	3	1.6303	2.3789		1	1	0.96314	1.2464		1	1	0.59077	0.63217		1	1	11.177	10.475		1	1	4.293	3.5705
GVADKILKK	9	3	1	0	GVADKILKK	Pep2815	2023-01-16_Fusion_35827.raw	45	486.316	2;3	970.618	0.58808	0.52146	56.144	14	14	0.56583	0.81761	16.826	14	14	1.0218	1.2712	48.083	14	14	0.80103	1.1358	12.452	2	2	0.53301	0.83914	2.6724	2	2	0.66541	0.73734	9.7278	2	2	1.2524	0.59295	27.188	2	2	1.2804	0.75406	25.428
GVAEAISYV	9	0	0	0	GVAEAISYV	Pep4820	2023-01-16_Fusion_35823.raw	48	908.474	1	907.465				0	0				0	0				0	0				0	0				0	0				0	0				0	0
GVAEVGVTV	9	0	0	0	GVAEVGVTV	Pep4801	2023-01-16_Fusion_35823.raw	48	830.464	1	829.455				0	0				0	0				0	0				0	0				0	0				0	0				0	0
GVDIRVRVK	9	1	0	2	GVDIRVRVK	Pep1660	2023-01-16_Fusion_35828.raw	46	347.889	2;3	1040.65	4.1641	3.9454	67.626	8	6	0.66126	0.69497	104.35	8	6	0.42588	0.46708	85.426	8	6	5.1165	5.5566	1.2717	2	2	4.4051	4.9416	3.8952	2	2	0.86097	0.88327	2.6235	2	2	1.9486	1.8943		1	1	1.4536	1.3588
GVDKLTRLK	9	2	2	1	GVDK(+4.03)L(+3.02)TR(+6.02)L(+3.02)K(+4.03)	Pep665	2023-02-06_Fusion_36172.raw	124	350.587	3	1028.63	4.8052	2.2187	12.806	2	2	3.5957	2.1551	2.2497	2	2	0.74829	0.8587	15.57	2	2				0	0				0	0				0	0	4.8052	2.2187	12.806	2	2	3.5957	2.1551	2.2497
GVDNIFILV	9	0	1	0	GVDNIFIL(+3.02)V	Pep240	2023-02-06_Fusion_36177.raw	86	992.585	1	988.559	1.5361	1.463	2.4456	2	2	1.0834	1.2457	20.733	2	2	0.70528	0.74049	38.597	2	2	1.4937	1.4886		1	1	1.4051	1.4424		1	1	0.94068	0.97286		1	1				0	0
GVFDGLHTV	9	0	1	0	GVFDGL(+6.02)HTV	Pep3599	2023-01-16_Fusion_35827.raw	45	475.756	2	943.476	1.3306	1.2237	37.619	4	0	2.1184	2.1273	44.614	4	0	1.1664	1.1996	29.285	4	0	0.87214	0.93163		1	0	0.96528	0.9088		1	0	0.9733	1.0106		1	0	3.3715	2.2378		1	0	3.5412	2.3599
GVFEGHTSK	9	1	0	0	GVFEGHTSK(+8.01)	Pep2661	2023-01-16_Fusion_35827.raw	45	485.248	2	960.466	1.5365	1.535	25.407	3	2	1.4147	1.7731	35.12	3	2	0.93868	0.977	4.5909	3	2	0.88485	0.99849		1	1	0.83059	0.9709		1	1	0.93868	0.95189		1	1				0	0
GVFGFPLGR	9	0	1	1	GVFGFPL(+3.02)GR(+6.02)	Pep3981	2023-01-16_Fusion_35827.raw	45	479.789	2	948.518	1.4519	1.6445	58.905	3	3	0.62709	0.78749	42.261	3	3	0.43192	0.44281	26.184	3	3	1.4519	1.6445		1	1	0.62709	0.70942		1	1	0.43192	0.44281		1	1				0	0
GVGAGAIAKK	10	2	0	0	GVGAGAIAK(+4.03)K(+4.03)	Pep268	2023-02-06_Fusion_36176.raw	85	440.296	2	870.529	1.6648	2.0108		1	1	0.92827	1.145		1	1	0.5576	0.50772		1	1	1.6648	2.0108		1	1	0.92827	1.145		1	1	0.5576	0.50772		1	1				0	0
GVHGGLINK	9	1	1	0	GVHGGLINK	Pep915	2023-02-06_Fusion_36171.raw	123	447.762	1;2;3	893.508	0.16014	0.18361	87.985	19	5	0.19436	0.23619	85.258	19	5	1.0812	1.1142	32.229	19	5	0.17401	0.20656	12.343	4	1	0.18347	0.22375	3.5939	4	1	1.0928	1.1199	3.7242	4	1	1.2343	0.89685	98.618	5	2	1.3224	0.92157	110.59
GVIDGHIYAV	10	0	0	0	GVIDGHIYAV	Pep3468	2023-01-16_Fusion_35827.raw	45	522.279	2	1042.54				0	0				0	0				0	0				0	0				0	0				0	0				0	0
GVIGQDGLLFK	11	1	2	0	GVIGQDGLLFK	Pep4640	2023-01-16_Fusion_35822.raw	47	573.83	2	1145.64	0.95792	1.0486	54.441	2	2	0.45238	0.63257	5.8894	2	2	0.47225	0.55962	54.15	2	2				0	0				0	0				0	0				0	0
GVLDKLRSV	9	1	2	1	GVLDKLRSV	Pep3411	2023-01-16_Fusion_35827.raw	45	493.804	2	985.592	0.1668	0.19124	53.898	2	2	0.51127	0.70069	88.343	2	2	3.0652	3.5643	38.936	2	2				0	0				0	0				0	0				0	0
GVLDTLTKV	9	1	2	0	GVLDTLTKV	Pep3712	2023-01-16_Fusion_35827.raw	45	473.284	2	944.554	0.35695	0.36536		1	1	0.67612	0.89324		1	1	1.8942	2.1711		1	1				0	0				0	0				0	0				0	0
GVLGTVVHGK	10	1	1	0	GVL(+3.02)GTVVHGK(+4.03)	Pep352	2023-02-06_Fusion_36176.raw	85	487.312	2;3	965.566	3.6033	3.6188	80.792	8	5	2.6672	2.551	71.325	8	5	0.90977	0.93158	49.442	8	5	2.2653	2.685		1	0	2.0472	2.5055		1	0	0.90098	0.92161		1	0	11.612	8.5795	122.25	2	1	11.295	8.2148	105.05
GVLGVVTGV	9	0	1	0	GVL(+3.02)GVVTGV	Pep2176	2023-01-16_Fusion_35828.raw	46	803.508	1	799.48	2.4163	2.1993	36.624	5	2	1.7872	1.8786	23.19	5	2	0.83877	0.86746	29.697	5	2	1.5484	1.5431		1	0	1.3154	1.3502		1	0	0.83877	0.86746		1	0	3.9049	2.821	12.137	2	2	3.3301	2.2381	15.518
GVLKKVIRH	9	2	1	1	GVL(+3.02)K(+4.03)K(+4.03)VIR(+6.02)H	Pep1429	2023-01-16_Fusion_35828.raw	46	356.266	2;3	1048.69	8.9184	11.099	197.74	5	5	7.766	9.2244	116.97	5	5	0.86964	0.9025	88.243	5	5	9.2781	11.558	5.7291	2	2	7.8016	9.277	0.80358	2	2	0.84086	0.8717	4.9092	2	2	3.6012	1.7529	7.3172	2	2	3.2294	2.0834	2.9005
GVLKKVIRHK	10	3	1	1	GVL(+3.02)K(+4.03)K(+4.03)VIR(+6.02)HK(+4.03)	Pep1372	2023-01-16_Fusion_35828.raw	46	400.307	3	1176.78				0	0				0	0				0	0				0	0				0	0				0	0				0	0
GVLPNIQAV	9	0	1	0	GVLPNIQAV	Pep187	2023-02-06_Fusion_36177.raw	86	910.537	1	909.528	1.2954	1.1791	31.185	5	2	0.42998	0.41312	59.808	5	2	0.79596	0.82785	72.831	5	2	1.0972	1.0935		1	0	1.0146	1.0415		1	0	0.88458	0.91484		1	0	2.5539	1.845		1	0	1.894	1.2729
GVMESVIAL	9	0	1	0	GVMESVIAL	Pep2282	2023-01-16_Fusion_35828.raw	46	918.497	1	917.489	0.83681	0.76331	15.377	2	0	0.94773	1.0199	30.468	2	0	1.1636	1.1937	27.459	2	0				0	0				0	0				0	0				0	0
GVMRVGLVAK	10	1	1	1	GVMRVGLVAK	Pep1760	2023-01-16_Fusion_35828.raw	46	343.879	2;3	1028.62	0.343	0.34422		1	1				0	0				0	0				0	0				0	0				0	0				0	0
GVMSPPLSR	9	0	1	1	GVMSPPL(+3.02)SR(+6.02)	Pep3081	2023-01-16_Fusion_35827.raw	45	476.774	2	942.496	2.3143	2.43		1	1	1.6459	2.0883		1	1	0.71119	0.84302		1	1				0	0				0	0				0	0				0	0
GVMVGMGQK	9	1	0	0	GVMVGMGQK	Pep4432	2023-01-16_Fusion_35822.raw	47	453.73	2	905.446	0.14619	0.14601	126.26	3	2	0.29009	0.28878	77.55	3	2	1.2838	1.4412	56.835	3	2				0	0				0	0				0	0				0	0
GVNDSPALK	9	1	1	0	GVNDSPAL(+6.02)K(+8.01)	Pep4390	2023-01-16_Fusion_35822.raw	47	457.76	2	899.471	2.8506	2.7152		1	1	4.6587	4.448		1	1	1.6343	1.6701		1	1				0	0				0	0				0	0				0	0
GVQDFVPFV	9	0	0	0	GVQDFVPFV	Pep4851	2023-01-16_Fusion_35823.raw	48	1007.52	1	1006.51				0	0				0	0				0	0				0	0				0	0				0	0				0	0
GVRELTSILK	10	1	2	1	GVR(+6.02)EL(+3.02)TSIL(+3.02)K(+4.03)	Pep1979	2023-01-16_Fusion_35828.raw	46	377.925	2;3	1114.67	1.6676	1.8734	81.599	4	4	3.0961	4.011	69.473	4	4	0.93387	1.1114	68.818	4	4				0	0				0	0				0	0				0	0
GVRTGIIGK	9	1	0	1	GVR(+6.02)TGIIGK(+4.03)	Pep4724	2023-01-16_Fusion_35823.raw	48	304.207	2;3	899.555	5.1955	5.0606	19.122	7	6	9.3215	12.196	48.667	7	6	2.4142	2.5979	46.444	7	6				0	0				0	0				0	0	5.2572	4.4371	1.6701	2	2	5.1365	4.8713	4.4755
GVRVSPTGEK	10	1	0	1	GVR(+6.02)VSPTGEK(+4.03)	Pep2619	2023-01-16_Fusion_35827.raw	45	520.311	2;3	1028.56	5.5071	6.2728	52.266	9	8	2.9295	3.4204	73.195	9	8	0.29834	0.30373	67.876	9	8	5.435	6.6634	8.5429	2	2	4.1353	4.8017	20.827	2	2	0.76087	0.76797	12.284	2	2	4.7095	3.9748	22.126	2	2	3.5383	3.3556	26.703
GVSAATFLK	9	1	1	0	GVSAATFL(+3.02)K(+4.03)	Pep1168	2023-02-06_Fusion_36171.raw	123	450.78	2	892.502	2.1326	2.0314	58.509	7	5	1.1918	1.4586	84.003	7	5	0.72896	0.74565	64.061	7	5	1.7746	2.1035	50.061	2	2	1.4821	1.8139	30.831	2	2	0.83514	0.85426	19.23	2	2	8.0392	6.0402		1	1	8.1	6.1481
GVTITKTLK	9	2	1	0	GVTITK(+4.03)TL(+3.02)K(+4.03)	Pep2835	2023-01-16_Fusion_35827.raw	45	486.343	2;3	959.602	5.0982	5.8365	64.389	2	2	3.3521	4.6577	73.125	2	2	0.65751	0.76322	20.639	2	2				0	0				0	0				0	0				0	0
GVVDIFQTV	9	0	0	0	GVVDIFQTV	Pep4846	2023-01-16_Fusion_35823.raw	48	977.533	1	976.523				0	0				0	0				0	0				0	0				0	0				0	0				0	0
GVYGDVQRV	9	0	0	1	GVYGDVQRV	Pep1061	2023-02-06_Fusion_36171.raw	123	496.762	2	991.509	0.21452	0.21617	75.192	4	0	0.24531	0.2109	80.317	4	0	1.0024	1.1137	32.611	4	0	0.17706	0.19557		1	0	0.13914	0.14293		1	0	0.83073	0.85814		1	0	1.015	0.70164		1	0	1.074	0.76608
GVYGSFASK	9	1	0	0	GVYGSFASK(+4.03)	Pep2998	2023-01-16_Fusion_35827.raw	45	460.245	2	914.45	1.655	1.6534	43.178	5	3	0.80639	0.80275	66.581	5	3	0.67363	0.6981	51.894	5	3	0.84267	0.95089		1	0	0.59507	0.69559		1	0	0.68842	0.6981		1	0	3.4839	2.6622	0.086699	2	2	2.4306	1.8152	4.8714
GVYSGRAHPK	10	1	0	1	GVYSGRAHPK	Pep2524	2023-01-16_Fusion_35827.raw	45	536.288	2;3	1070.56	0.71362	0.72542	75.142	8	0	0.28428	0.3198	82.697	8	0	0.55931	0.59141	45.183	8	0	0.22046	0.26807	5.8847	2	0	0.20116	0.23955	10.164	2	0	0.95618	0.96205	6.8863	2	0	1.9824	1.71	2.8954	2	0	1.4544	1.3639	8.6798
GVYTGKLSEK	10	2	1	0	GVYTGK(+4.03)L(+3.02)SEK(+4.03)	Pep308	2023-02-06_Fusion_36176.raw	85	546.833	2	1080.58	1.8788	2.0911	81.456	6	5	1.9476	2.7296	72.503	6	5	0.70167	0.79491	52.299	6	5	1.0191	1.2511		1	0	0.7385	0.9661		1	0	0.79571	0.80938		1	0	10.083	10.423		1	1	5.7542	5.3138
GVYVQKQYIFK	11	2	0	0	GVYVQK(+8.01)QYIFK(+8.01)	Pep4496	2023-01-16_Fusion_35822.raw	47	694.899	2;3	1371.76	1.3754	1.6384		1	1	1.0051	1.2519		1	1	0.73078	0.74385		1	1	1.3754	1.6384		1	1	1.0051	1.2519		1	1	0.73078	0.74385		1	1				0	0
HDISPQAPTHF	11	0	0	0	HDISPQAPTHF	Pep3032	2023-01-16_Fusion_35827.raw	45	625.303	2	1248.59				0	0				0	0				0	0				0	0				0	0				0	0				0	0
HDMIKSYTG	9	1	0	0						2	1050.48	0.20525	0.15684		1	1				0	0				0	0				0	0				0	0				0	0	0.20525	0.15684		1	1
HEFGAITF	8	0	0	0	HEFGAITF	Pep3745	2023-01-16_Fusion_35827.raw	45	461.227	2	920.439				0	0				0	0				0	0				0	0				0	0				0	0				0	0
HETTFNSI	8	0	0	0	HETTFNSI	Pep3097	2023-01-16_Fusion_35827.raw	45	474.725	2	947.435				0	0				0	0				0	0				0	0				0	0				0	0				0	0
HEVGVVAF	8	0	0	0	HEVGVVAF	Pep4536	2023-01-16_Fusion_35822.raw	47	429.23	2	856.444				0	0				0	0				0	0				0	0				0	0				0	0				0	0
HGYENPTYK	9	1	0	0	HGYENPTYK(+4.03)	Pep2674	2023-01-16_Fusion_35827.raw	45	556.769	2	1107.5	3.975	3.0375	17.675	3	2	2.6303	1.9644	29.329	3	2	0.60368	0.63033	20.501	3	2				0	0				0	0				0	0	4.1617	3.1801	6.4912	2	2	2.6954	2.013	3.4581
HHSSVIFIF	9	0	0	0	HHSSVIFIF	Pep3972	2023-01-16_Fusion_35827.raw	45	543.791	2	1085.57				0	0				0	0				0	0				0	0				0	0				0	0				0	0
HIDPATHRQK	10	1	0	1	HIDPATHR(+6.02)QK(+4.03)	Pep531	2023-02-06_Fusion_36172.raw	124	404.9	3	1201.63	0.63273	0.62971	73.921	3	0	0.35551	0.43417	112.88	3	0	1.0552	1.0583	63.894	3	0	0.33509	0.40411		1	0	0.35551	0.43417		1	0	1.0552	1.0583		1	0	1.9408	1.711		1	0	2.3631	2.1911
HIHKSLIGK	9	2	1	0	HIHK(+8.01)SL(+6.02)IGK(+8.01)	Pep2567	2023-01-16_Fusion_35827.raw	45	527.844	2;3	1031.62	0.65473	0.72819	90.908	18	16	0.39189	0.47935	114.14	18	16	0.68397	0.71285	40.659	18	16	0.34539	0.42068	39.541	4	4	0.28042	0.33775	12.309	4	4	0.79109	0.81466	36.267	4	4	2.7258	2.2831	58.709	6	6	2.3172	2.8046	69.017
HIIENIVAV	9	0	0	0	HIIENIVAV	Pep463	2023-02-06_Fusion_36176.raw	85	504.299	1;2	1006.58				0	0				0	0				0	0				0	0				0	0				0	0				0	0
HINGRVLYY	9	0	1	1	HINGR(+10.01)VL(+6.02)YY	Pep1098	2023-02-06_Fusion_36171.raw	123	575.821	2	1133.6	2.7185	2.756	101.9	4	2	0.99274	1.0961	112.66	4	2	0.4298	0.471	17.83	4	2	1.1165	1.2647		1	0	0.5853	0.66215		1	0	0.53005	0.54341		1	0	15.946	11.874		1	1	8.0845	7.2674
HIYKDVEKK	9	3	0	0	HIYKDVEKK	Pep1342	2023-01-16_Fusion_35828.raw	46	387.221	3	1158.64	4.0194	5.08		1	1	0.36254	0.94717		1	1	0.090197	0.15669		1	1				0	0				0	0				0	0				0	0
HIYQDVTLK	9	1	1	0	HIYQDVTL(+3.02)K(+4.03)	Pep2954	2023-01-16_Fusion_35827.raw	45	562.326	2	1115.6	1.294	1.2326		1	1	1.6526	1.5778		1	1	1.2771	1.305		1	1				0	0				0	0				0	0				0	0
HLAEKFRQK	9	2	1	1	HLAEKFRQK	Pep1383	2023-01-16_Fusion_35828.raw	46	386.225	3	1155.65	0.13282	0.22758		1	1	0.85807	1.654		1	1	6.4602	7.9379		1	1				0	0				0	0				0	0				0	0
HLDSRVGNTK	10	1	1	1	HL(+3.02)DSR(+6.02)VGNTK(+4.03)	Pep1352	2023-01-16_Fusion_35828.raw	46	380.558	3	1125.59	5.1252	5.2664	5.0132	2	2	4.8862	5.6813	42.579	2	2	0.95337	1.0928	37.621	2	2				0	0				0	0				0	0				0	0
HLEDIVRQK	9	1	1	1	HLEDIVRQK	Pep1575	2023-01-16_Fusion_35828.raw	46	379.884	2;3	1136.63	1.0954	1.1233	80.138	4	1	0.52998	0.60568	75.817	4	1	0.57673	0.62611	20.235	4	1	0.52967	0.62441		1	0	0.47211	0.56006		1	0	0.82795	0.85686		1	0				0	0
HLFDHVVNR	9	0	1	1	HLFDHVVNR	Pep141	2023-02-06_Fusion_36177.raw	86	379.537	3	1135.59	0.43589	0.47374		1	1	0.21982	0.25726		1	1	0.50431	0.56979		1	1				0	0				0	0				0	0				0	0
HLFGGQSQK	9	1	1	0	HLFGGQSQK	Pep288	2023-02-06_Fusion_36176.raw	85	501.261	2	1000.51	0.65504	0.77642		1	1	0.58112	0.71124		1	1	0.88716	0.90747		1	1	0.65504	0.77642		1	1	0.58112	0.71124		1	1	0.88716	0.90747		1	1				0	0
HLGPEGRSV	9	0	1	1	HL(+6.02)GPEGR(+10.01)SV	Pep4374	2023-01-16_Fusion_35822.raw	47	484.268	2	950.493	1.5803	1.6025	61.597	5	2	1.1734	1.4887	73.949	5	2	0.93679	0.96323	34.892	5	2	0.72075	0.81641		1	0	0.70179	0.79393		1	0	0.94144	0.96517		1	0	6.1235	4.5597		1	0	5.4282	4.8795
HLISPLIQK	9	1	2	0	HLISPLIQK	Pep413	2023-02-06_Fusion_36176.raw	85	524.83	2	1047.64	0.43034	0.54181		1	1	0.32199	0.43241		1	1	0.74822	0.76852		1	1	0.43034	0.54181		1	1	0.32199	0.43241		1	1	0.74822	0.76852		1	1				0	0
HLLDFPNIVI	10	0	2	0	HL(+6.02)L(+6.02)DFPNIVI	Pep4173	2023-01-16_Fusion_35827.raw	45	596.861	2	1179.67	1.0464	1.0191		1	0	0.42115	0.52868		1	0	0.42146	0.48884		1	0				0	0				0	0				0	0				0	0
HLLDKILKK	9	3	3	0	HLLDKILKK	Pep1778	2023-01-16_Fusion_35828.raw	46	369.913	3	1106.72				0	0				0	0				0	0				0	0				0	0				0	0				0	0
HLLQYNHRV	9	0	2	1	HLLQYNHRV	Pep1578	2023-01-16_Fusion_35828.raw	46	393.884	3	1178.63	0.19608	0.22313	100.87	3	2	0.56877	0.62987	72.215	3	2	1.6048	1.8509	59.181	3	2	0.19608	0.22313		1	1	0.56877	0.62987		1	1	2.9007	3.1268		1	1	1.0897	0.97774		1	0	1.2055	1.1107
HLLSAISSV	9	0	2	0	HLLSAISSV	Pep3446	2023-01-16_Fusion_35827.raw	45	463.769	2	925.523	0.44595	0.49846	91.084	5	5	0.31088	0.3606	25.779	5	5	1.211	1.3167	79.395	5	5	0.1811	0.1904		1	1	0.31088	0.3606		1	1	1.7166	1.8221		1	1				0	0
HLLTSQVLK	9	1	3	0	HL(+3.02)L(+3.02)TSQVL(+3.02)K(+4.03)	Pep3004	2023-01-16_Fusion_35827.raw	45	526.36	2	1037.62	4.9516	6.752	57.362	3	3	1.2016	1.5631	66.287	3	3	0.39427	0.44729	70.991	3	3	4.9516	6.752		1	1	4.108	4.9106		1	1	0.82962	0.92742		1	1				0	0
HLMFSLIGGK	10	1	2	0	HL(+3.02)MFSL(+3.02)IGGK(+4.03)	Pep3718	2023-01-16_Fusion_35827.raw	45	556.838	2	1101.6	1.3849	1.6215		1	1	0.38549	0.57052		1	1	0.27834	0.341		1	1				0	0				0	0				0	0				0	0
HLNGHIKQV	9	1	1	0	HL(+6.02)NGHIK(+8.01)QV	Pep4687	2023-01-16_Fusion_35823.raw	48	353.879	3	1044.58	1.9256	1.9081		1	1	4.1773	4.3892		1	1	2.1693	2.192		1	1				0	0				0	0				0	0				0	0
HLSELNTKL	9	1	3	0	HLSELNTKL	Pep3026	2023-01-16_Fusion_35827.raw	45	527.796	2	1053.58	0.16689	0.19464		1	1	0.28499	0.3682		1	1	1.7076	2.19		1	1				0	0				0	0				0	0				0	0
HLSIINEYL	9	0	2	0	HLSIINEYL	Pep3902	2023-01-16_Fusion_35827.raw	45	551.302	2	1100.59				0	0				0	0				0	0				0	0				0	0				0	0				0	0
HLTDITLKV	9	1	2	0	HLTDITLKV	Pep451	2023-02-06_Fusion_36176.raw	85	520.311	2	1038.61	0.405	0.42349	115.81	2	1	0.62518	0.64513	102.79	2	1	1.2397	1.2917	31.009	2	1	0.14831	0.18672		1	1	0.23224	0.31189		1	1	1.566	1.6084		1	1	1.106	0.9605		1	0	1.6829	1.3345
HLVEKQLISK	10	2	2	0	HL(+3.02)VEK(+4.03)QL(+3.02)ISK(+4.03)	Pep1558	2023-01-16_Fusion_35828.raw	46	403.608	3	1193.71	3.7732	3.5335		1	1	1.612	2.0831		1	1	0.42724	0.55328		1	1				0	0				0	0				0	0				0	0
HLWAELVFL	9	0	3	0	HLWAELVFL	Pep4200	2023-01-16_Fusion_35827.raw	45	564.317	2	1126.62	0.34965	0.36143		1	1	0.29563	0.33806		1	1	0.84551	0.89065		1	1				0	0				0	0				0	0				0	0
HLYDYTVKL	9	1	2	0	HLYDYTVKL	Pep3438	2023-01-16_Fusion_35827.raw	45	576.309	2	1150.6	0.39877	0.50205	88.893	3	3	0.40051	0.59004	51.703	3	3	1.0044	1.0316	131.51	3	3	0.39877	0.50205		1	1	0.40051	0.53785		1	1	1.0044	1.0316		1	1				0	0
HLYEQGGRLK	10	1	2	1	HL(+3.02)YEQGGR(+6.02)L(+3.02)K(+4.03)	Pep1481	2023-01-16_Fusion_35828.raw	46	406.249	2;3	1199.64	0.70531	0.74938	90.915	4	0	0.31055	0.40353	119.3	4	0	0.62921	0.66415	34.118	4	0	0.33528	0.43696		1	0	0.19826	0.26327		1	0	0.63162	0.6613		1	0	3.8197	3.2557		1	0	3.1705	2.6692
HLYQESISK	9	1	1	0	HLYQESISK	Pep2752	2023-01-16_Fusion_35827.raw	45	552.788	2	1103.56	0.61924	0.72102	48.877	2	2	0.35245	0.46419	41.36	2	2	0.56916	0.62412	4.4604	2	2	0.85944	1.0187		1	1	0.50811	0.62188		1	1	0.59121	0.60474		1	1				0	0
HLYSTILGH	9	0	2	0	HL(+3.02)YSTIL(+3.02)GH	Pep3178	2023-01-16_Fusion_35827.raw	45	523.799	2	1039.55	2.2966	2.3962	59.013	4	4	1.3775	1.7292	24.66	4	4	0.71851	0.83338	52.805	4	4				0	0				0	0				0	0				0	0
HPHSGSGRSVL	11	0	1	1	HPHSGSGR(+6.02)SVL(+3.02)	Pep4679	2023-01-16_Fusion_35823.raw	48	381.546	3	1132.57	5.5313	5.7941	65.114	4	2	3.2329	3.6263	60.932	4	2	0.66757	0.6957	8.6306	4	2	1.8363	2.0346		1	0	1.5402	1.7442		1	0	0.78157	0.80526		1	0	11.972	9.331		1	1	8.0058	7.1142
HPIYNIKSL	9	1	1	0	HPIYNIKSL	Pep3221	2023-01-16_Fusion_35827.raw	45	542.812	2	1083.61	0.34137	0.35631	25.875	2	1	0.63989	0.74435	19.575	2	1	1.6998	1.8631	54.193	2	1				0	0				0	0				0	0				0	0
HPRVPSLTTV	10	0	1	1	HPR(+6.02)VPSL(+3.02)TTV	Pep3127	2023-01-16_Fusion_35827.raw	45	558.339	2	1105.62				0	0				0	0				0	0				0	0				0	0				0	0				0	0
HRGAVVVL	8	0	1	1	HRGAVVVL	Pep3056	2023-01-16_Fusion_35827.raw	45	425.767	2	849.518	2.3425	2.3748	61.648	6	6	1.8542	2.1399	71.801	6	6	0.90248	0.9238	33.135	6	6	0.6409	0.72596		1	1	0.6656	0.75299		1	1	1.0385	1.0647		1	1	5.085	3.7864		1	1	4.4112	3.9653
HRGQVVYVF	9	0	0	1	HRGQVVYVF	Pep3360	2023-01-16_Fusion_35827.raw	45	552.801	2	1103.59	2.8267	2.876	121.58	2	0	1.9699	2.1531	80.76	2	0	0.68231	0.74553	58.698	2	0	1.1022	1.2174		1	0	1.184	1.2163		1	0	1.093	1.1291		1	0				0	0
HRPPVIVL	8	0	1	1	HR(+6.02)PPVIVL(+3.02)	Pep3353	2023-01-16_Fusion_35827.raw	45	470.318	2	929.581	4.1187	3.1769	62.183	7	6	2.5357	2.8516	53.682	7	6	0.89874	0.92139	29.779	7	6	2.2397	2.5369	31.816	2	2	2.243	2.5375	16.503	2	2	1.0015	1.0268	15.312	2	2	3.1967	2.3803	35.84	2	2	2.2342	2.0084	17.9
HSGPFFTF	8	0	0	0	HSGPFFTF	Pep3977	2023-01-16_Fusion_35827.raw	45	470.222	2	938.429				0	0				0	0				0	0				0	0				0	0				0	0				0	0
HTASPTGMMK	10	1	0	0	HTASPTGMMK	Pep2713	2023-01-16_Fusion_35827.raw	45	530.749	2	1059.48	1.3174	1.1511	103.17	4	2	1.0761	1.0473	48.613	4	2	0.76108	0.73691	87.898	4	2				0	0				0	0				0	0	1.8313	1.3994		1	0	1.3677	1.0215
HTMEFALVK	9	1	1	0	HTMEFAL(+3.02)VK(+4.03)	Pep3306	2023-01-16_Fusion_35827.raw	45	541.806	2	1074.55	1.2278	1.4043	28.679	3	2	0.8244	1.1684	37.196	3	2	0.86936	0.88926	12.349	3	2	0.94513	1.1203		1	1	0.82165	1.0056		1	1	0.86936	0.88926		1	1				0	0
HTMEVTVYH	9	0	0	0	HTMEVTVYH	Pep1019	2023-02-06_Fusion_36171.raw	123	558.762	2	1115.51				0	0				0	0				0	0				0	0				0	0				0	0				0	0
HTMNVPSLFSK	11	1	1	0	HTMNVPSLFSK	Pep3451	2023-01-16_Fusion_35827.raw	45	630.824	2	1259.63	0.55578	0.63569	28.99	3	3	0.24908	0.35301	32.159	3	3	0.46226	0.5434	56.064	3	3				0	0				0	0				0	0				0	0
HTVQWWLKK	9	2	1	0	HTVQWWL(+3.02)K(+4.03)K(+4.03)	Pep1868	2023-01-16_Fusion_35828.raw	46	412.923	3	1224.68	3.182	3.4413		1	1	3.2341	3.6895		1	1	1.0164	1.175		1	1				0	0				0	0				0	0				0	0
HTYLANGQTK	10	1	1	0	HTYL(+3.02)ANGQTK(+4.03)	Pep2628	2023-01-16_Fusion_35827.raw	45	570.314	2	1131.57	1.6287	1.8963	50.862	8	8	1.5544	2.203	56.79	8	8	0.93569	0.95711	83.102	8	8	1.2106	1.4349	9.8879	2	2	1.1327	1.3863	8.316	2	2	0.93569	0.95711	1.5719	2	2	5.8022	4.3595		1	1	5.5396	4.2047
HVFKPATSK	9	2	0	0	HVFKPATSK	Pep1376	2023-01-16_Fusion_35828.raw	46	338.862	3	1013.57	2.03	1.9998	153.99	2	2	1.8148	2.2835	132.31	2	2	0.894	1.0065	10.622	2	2				0	0				0	0				0	0	6.2841	5.9412		1	1	5.6492	5.8196
HVIETLIGKK	10	2	1	0	HVIETLIGKK	Pep1691	2023-01-16_Fusion_35828.raw	46	379.905	2;3	1136.69	0.63302	0.72736	49.546	7	6	0.54217	0.65457	67.107	4	3	0.76012	0.78277	46.589	4	3	0.56363	0.68651	3.5392	2	1	0.40605	0.50193	0.85652	2	1	0.76012	0.78277	13.545	2	1	1.3105	1.0976		1	1	1.505	2.0818
HVSGRVVMK	9	1	0	1	HVSGR(+6.02)VVMK(+4.03)	Pep1401	2023-01-16_Fusion_35828.raw	46	341.544	3	1011.56	2.8283	2.9198		1	1	1.6902	2.2652		1	1	0.59763	0.72442		1	1				0	0				0	0				0	0				0	0
HVYDGKFLAR	10	1	1	1	HVYDGKFLAR	Pep139	2023-02-06_Fusion_36177.raw	86	402.552	2;3	1204.64	1.4532	1.5886	163.94	4	4	1.1546	1.294	171.03	4	4	0.80686	0.83504	5.568	4	4	0.53208	0.62725	1.902	2	2	0.42931	0.50928	1.4281	2	2	0.80686	0.83504	0.47382	2	2	24.613	18.689		1	1	21.522	17.875
HVYSFPNKQK	10	2	0	0	HVYSFPNKQK	Pep102	2023-02-06_Fusion_36177.raw	86	416.556	3	1246.65	0.49899	0.59443		1	1	0.89148	1.1104		1	1	1.7866	1.8185		1	1	0.49899	0.59443		1	1	0.89148	1.1104		1	1	1.7866	1.8185		1	1				0	0
HVYSWPKNK	9	2	0	0	HVYSWPK(+4.03)NK(+4.03)	Pep673	2023-02-06_Fusion_36172.raw	124	389.557	2;3	1157.6	1.3888	1.4726	110.62	6	5	0.48765	0.67909	122.08	6	5	0.36962	0.40227	108.48	6	5	0.51957	0.61896	3.7198	2	2	0.60917	0.75875	9.5355	2	2	1.1724	1.1934	5.8157	2	2	9.6671	9.1397		1	1	8.2935	8.5437
HVYTPSTTK	9	1	0	0	HVYTPSTTK(+4.03)	Pep871	2023-02-06_Fusion_36171.raw	123	519.282	2	1032.52	1.1045	1.1035	57.905	5	4	1.1832	1.1778	56.044	5	4	0.95823	1.0005	18.538	5	4	0.47067	0.53112		1	1	0.47709	0.55768		1	1	1.0136	1.0279		1	1	2.7412	2.0947	3.6639	2	2	2.5852	1.9307	5.916
HVYVGNISKK	10	2	0	0	HVYVGNISK(+4.03)K(+4.03)	Pep1488	2023-01-16_Fusion_35828.raw	46	384.904	2;3	1143.64	1.1326	1.1616	110.83	6	3	0.61899	0.83456	110.74	6	3	0.58447	0.67598	34.601	6	3	0.53009	0.63148		1	0	0.60631	0.75518		1	0	1.1456	1.1661		1	0	12.265	11.596		1	1	11.385	11.729
IAARRTGRL	9	0	1	3	IAARRTGRL	Pep1396	2023-01-16_Fusion_35828.raw	46	338.55	3	1012.63	0.53691	0.51414	1.7575	2	2	0.23208	0.23522	64.111	2	2	0.43225	0.51661	56.459	2	2				0	0				0	0				0	0				0	0
IALWPPVREK	10	1	1	1	IAL(+6.02)WPPVR(+10.01)EK(+8.01)	Pep4814	2023-01-16_Fusion_35823.raw	48	411.591	2;3	1207.71	1.8248	1.557	76.92	9	8	0.50198	0.61298	108.58	9	8	1.022	1.0577	81.209	9	8	0.93718	1.0717	98.289	2	1	0.39508	0.46678	27.287	2	1	0.41556	0.42816	127.9	2	1	3.6379	2.9281	89.326	2	2	1.9305	1.6576	185.78
IANATNPESK	10	1	0	0	IANATNPESK	Pep2608	2023-01-16_Fusion_35827.raw	45	522.769	2	1043.52	0.42658	0.42606		1	1	0.32673	0.41441		1	1	0.76593	0.85986		1	1				0	0				0	0				0	0				0	0
IAPPVPLKA	9	1	1	0	IAPPVPL(+3.02)K(+4.03)A	Pep443	2023-02-06_Fusion_36176.raw	85	456.817	2	904.575	4.2883	4.0469	41.599	2	1	2.7418	2.6427	66.381	2	1	0.66698	0.68566	28.508	2	1	4.5818	5.4308		1	0	3.4526	4.2257		1	0	0.82002	0.83879		1	0	4.0136	3.0156		1	1	2.1774	1.6527
IARLPSSTL	9	0	2	1	IARLPSSTL	Pep428	2023-02-06_Fusion_36176.raw	85	479.29	2	956.565	3.2544	3.3751	81.789	6	5	1.2434	1.3819	67.409	6	5	0.54688	0.58923	57.291	6	5	1.037	1.5131		1	0	0.56998	0.73762		1	0	0.69956	0.74859		1	0	6.7222	6.2996	85.093	2	2	4.5966	3.8231	18.675
IAVGVGAQL	9	0	1	0	IAVGVGAQL	Pep2053	2023-01-16_Fusion_35828.raw	46	827.5	1	826.491	0.53366	0.48575		1	0	0.5697	0.73368		1	0	1.03	1.0979		1	0				0	0				0	0				0	0				0	0
IAVHVVPDQ	9	0	0	0	IAVHVVPDQ	Pep3082	2023-01-16_Fusion_35827.raw	45	489.275	2	976.534				0	0				0	0				0	0				0	0				0	0				0	0				0	0
IAVHVVPDQL	10	0	1	0	IAVHVVPDQL	Pep3508	2023-01-16_Fusion_35827.raw	45	545.818	2	1089.62	0.39569	0.37424		1	0	0.37268	0.42086		1	0	0.92419	0.9414		1	0				0	0				0	0				0	0				0	0
IAYLVGRK	8	1	1	1	IAYL(+3.02)VGR(+6.02)K(+4.03)	Pep1035	2023-02-06_Fusion_36171.raw	123	466.822	2	918.565	1.266	1.0801		1	0	1.5217	1.3508		1	0	0.996	1.0379		1	0				0	0				0	0				0	0	1.266	1.0801		1	0	1.5217	1.3508
IEFDIPITY	9	0	0	0	IEFDIPITY	Pep2355	2023-01-16_Fusion_35828.raw	46	1110.58	1	1109.56				0	0				0	0				0	0				0	0				0	0				0	0				0	0
IETIVAAM	8	0	0	0	IETIVAAM	Pep2136	2023-01-16_Fusion_35828.raw	46	847.458	1	846.452				0	0				0	0				0	0				0	0				0	0				0	0				0	0
IETVVTTF	8	0	0	0	IETVVTTF	Pep2126	2023-01-16_Fusion_35828.raw	46	909.493	1	908.486				0	0				0	0				0	0				0	0				0	0				0	0				0	0
IGELAKEI	8	1	1	0	IGEL(+3.02)AKEL(+3.02)	Pep2237	2023-01-16_Fusion_35828.raw	46	878.549	1	871.501	0.15025	0.17738	70.991	2	2	0.26933	0.32004	1.6864	2	2	1.7926	1.9407	89.809	2	2				0	0				0	0				0	0				0	0
IGFGYPAY	8	0	0	0	IGFGYPAY	Pep2185	2023-01-16_Fusion_35828.raw	46	887.431	1	886.423				0	0				0	0				0	0				0	0				0	0				0	0				0	0
IHPPKLVL	8	1	2	0	IHPPK(+4.03)L(+3.02)VL(+3.02)	Pep3461	2023-01-16_Fusion_35827.raw	45	463.834	2	915.591	1.0217	1.1962		1	1	0.33762	0.49969		1	1	0.33047	0.40486		1	1				0	0				0	0				0	0				0	0
IIADNIIFL	9	0	1	0	IIADNIIFL(+3.02)	Pep4195	2023-01-16_Fusion_35827.raw	45	517.82	1;2	1030.61	2.0082	1.8993	27.884	3	3	1.06	1.197	30.09	3	3	0.40876	0.41637	15.453	3	3				0	0				0	0				0	0				0	0
IIAFVLEGK	9	1	1	0	IIAFVL(+3.02)EGK(+4.03)	Pep1231	2023-02-06_Fusion_36171.raw	123	498.827	2	988.596	0.83363	0.87011	43.609	2	1	0.48145	0.56004	40.923	2	1	0.6023	0.66014	3.5358	2	1				0	0				0	0				0	0				0	0
IIAIPTGVK	9	1	0	0	IIAIPTGVK(+4.03)	Pep1162	2023-02-06_Fusion_36171.raw	123	458.313	1;2	910.585	1.0536	1.0788	42.147	6	1	0.95397	1.0091	38.982	6	1	0.74869	0.81366	15.551	6	1	0.61167	0.69023		1	0	0.59417	0.69454		1	0	0.9666	0.98021		1	0	2.5991	1.9554	22.4	2	1	1.962	1.502	34.177
IIAKVTAKK	9	3	0	0	IIAK(+4.03)VTAK(+4.03)K(+4.03)	Pep848	2023-02-06_Fusion_36171.raw	123	492.372	2	970.654	1.427	1.6514	58.86	5	5	0.72259	1.2066	48.357	5	5	0.62301	0.79519	14.488	5	5	0.80018	1.072		1	1	0.72259	1.0449		1	1	0.90303	0.98937		1	1	8.8147	4.666		1	1	5.4917	3.3209
IIANDQGNRITPS	13	0	0	1	IIANDQGNR(+10.01)ITPS	Pep4252	2023-01-16_Fusion_35827.raw	45	704.877	2	1397.73				0	0				0	0				0	0				0	0				0	0				0	0				0	0
IIANDQGNRITPSY	14	0	0	1	IIANDQGNRITPSY	Pep3100	2023-01-16_Fusion_35827.raw	45	781.403	2	1560.79	0.98235	0.92065		1	0	0.55607	0.64666		1	0	0.49445	0.57147		1	0				0	0				0	0				0	0				0	0
IIDGKIFCV	9	1	0	0	IIDGK(+4.03)IFC(+57.02)V	Pep4588	2023-01-16_Fusion_35822.raw	47	534.807	2	1006.55	1.3122	1.3106		1	1	0.73066	0.92674		1	1	0.55681	0.62509		1	1				0	0				0	0				0	0				0	0
IIGGGMAF	8	0	0	0	IIGGGM(+15.99)AF	Pep1978	2023-01-16_Fusion_35828.raw	46	781.394	1	764.389				0	0				0	0				0	0				0	0				0	0				0	0				0	0
IIGPNGSGK	9	1	0	0	IIGPNGSGK(+4.03)	Pep2702	2023-01-16_Fusion_35827.raw	45	423.753	2	841.466	0.85095	0.70632	35.176	3	3	0.5115	0.44892	16.891	3	3	0.69824	0.72906	51.68	3	3	0.62593	0.70632		1	1	0.5115	0.5979		1	1	0.81718	0.82868		1	1	0.85095	0.65025		1	1	0.59416	0.44374
IIIGGVATV	9	0	0	0	IIIGGVATV	Pep2157	2023-01-16_Fusion_35828.raw	46	842.537	1	841.527				0	0				0	0				0	0				0	0				0	0				0	0				0	0
IIIPEIQKV	9	1	0	0	IIIPEIQKV	Pep3779	2023-01-16_Fusion_35827.raw	45	526.84	2	1051.66	0.44782	0.50534	73.303	3	3	0.30529	0.35686	84.413	3	3	0.68172	0.69131	21.019	3	3	0.44782	0.50534		1	1	0.30529	0.35686		1	1	0.68172	0.69131		1	1	1.4954	1.1427		1	1	1.3608	1.0163
IILDQSLILMK	11	1	3	0	IIL(+3.02)DQSL(+3.02)IL(+3.02)M(+15.99)K(+4.03)	Pep3829	2023-01-16_Fusion_35827.raw	45	658.429	2	1285.77	0.85422	1.0773	77.119	6	5	0.56242	0.69896	69.877	6	5	0.6166	0.69438	73.3	6	5	0.82218	1.1211		1	0	0.56134	0.67101		1	0	0.77542	0.86683		1	0				0	0
IILGGVKAV	9	1	1	0	IILGGVKAV	Pep3414	2023-01-16_Fusion_35827.raw	45	435.295	2	868.575	0.4651	0.443	45.916	3	0	0.52574	0.50196	56.073	3	0	1.0119	1.0455	22.282	3	0				0	0				0	0				0	0	1.0752	0.80783		1	0	1.0935	0.82997
IILGKSHYV	9	1	1	0	IIL(+3.02)GK(+4.03)SHYV	Pep514	2023-02-06_Fusion_36176.raw	85	518.83	2;3	1028.6	1.6585	1.5674	140.58	2	2	1.657	1.5914	97.376	2	2	0.99908	1.0284	41.835	2	2	0.48797	0.58007		1	1	0.65778	0.79934		1	1	1.348	1.3824		1	1	5.6368	4.2352		1	1	4.1739	3.1681
IINSLVTTV	9	0	1	0	IINSL(+3.02)VTTV	Pep2121	2023-01-16_Fusion_35828.raw	46	962.598	1	958.57	1.8643	1.4644	77.693	7	7	1.7736	1.3304	65.853	7	7	0.94369	0.97597	67.636	7	7	2.1721	2.1646	1.9126	2	2	2.0769	2.132	3.7761	2	2	0.95621	0.98892	1.8635	2	2	1.8478	1.3348	1.2632	2	2	1.8903	1.2704	9.0058
IINSNPIEL	9	0	1	0	IINSNPIEL(+3.02)	Pep2142	2023-01-16_Fusion_35828.raw	46	1015.59	1	1011.56	1.1636	1.0591		1	1	0.46862	0.6035		1	1	0.40273	0.42927		1	1				0	0				0	0				0	0				0	0
IINSSITTK	9	1	0	0	IINSSITTK(+8.01)	Pep971	2023-02-06_Fusion_36171.raw	123	492.794	2	975.56	1.7617	1.7595	34.942	5	2	0.83999	0.9258	53.527	5	2	0.78441	0.81903	51.011	5	2	0.9132	1.0305		1	0	0.79201	0.9258		1	0	0.87899	0.89136		1	0	3.1166	2.3815	11.064	2	2	2.4451	1.826	11.088
IINTFHQY	8	0	0	0	IINTFHQY	Pep4490	2023-01-16_Fusion_35822.raw	47	518.268	2	1034.52				0	0				0	0				0	0				0	0				0	0				0	0				0	0
IITDLLRSV	9	0	2	1	IITDLLRSV	Pep3953	2023-01-16_Fusion_35827.raw	45	515.319	2	1028.62	0.13905	0.1801	41.961	3	3	0.22702	0.28403	72.086	2	2	1.0647	1.1832	20.944	2	2	0.12343	0.1801		1	1				0	0				0	0				0	0
IIVPAIFGV	9	0	0	0	IIVPAIFGV	Pep2415	2023-01-16_Fusion_35828.raw	46	928.584	1	927.579				0	0				0	0				0	0				0	0				0	0				0	0				0	0
IIYKGGTSR	9	1	0	1	IIYKGGTSR	Pep889	2023-02-06_Fusion_36171.raw	123	497.788	1;2;3	993.561	0.37774	0.38042	56.477	9	1	0.3071	0.31823	61.613	9	1	0.83829	0.86574	11.701	9	1	0.22939	0.27893	9.4733	2	0	0.22504	0.26798	8.4752	2	0	1.0068	1.013	3.828	2	0	1.2884	1.1114	4.8492	2	0	1.1503	1.0787	1.1081
IIYNGGNHKL	10	1	1	0	IIYNGGNHK(+8.01)L(+6.02)	Pep4739	2023-01-16_Fusion_35823.raw	48	381.555	3	1127.61	1.1197	1.1095	58.95	3	2	3.6372	2.7312	20.958	3	2	2.6747	3.1026	55.924	3	2				0	0				0	0				0	0	4.1586	3.0216		1	0	3.7315	2.6005
IIYVSTKK	8	2	0	0	IIYVSTK(+4.03)K(+4.03)	Pep2801	2023-01-16_Fusion_35827.raw	45	480.322	2;3	950.58	2.4327	2.6842	89.132	2	2	2.2564	2.3697	61.432	2	2	0.92755	0.87077	13.417	2	2	1.1833	1.4292		1	1	1.2442	1.5348		1	1	1.0515	0.95743		1	1	5.0013	5.0412		1	1	4.0921	3.6589
IKGDTSGDYKK	11	3	0	0	IKGDTSGDYKK	Pep1340	2023-01-16_Fusion_35828.raw	46	404.547	3	1210.62	0.56079	0.57783		1	1	0.37138	0.61995		1	1	0.66224	0.98305		1	1				0	0				0	0				0	0				0	0
IKKIGYNPDT	10	2	0	0	IKKIGYNPDT	Pep2775	2023-01-16_Fusion_35827.raw	45	574.82	2;3	1147.62	0.2337	0.25663	33.107	4	4	0.26638	0.41476	7.2613	4	4	1.1399	1.2957	25.22	4	4				0	0				0	0				0	0				0	0
IKKIGYNPDTVA	12	2	0	0	IKKIGYNPDTVA	Pep2908	2023-01-16_Fusion_35827.raw	45	659.872	2	1317.73	0.28776	0.316		1	1	0.23165	0.36068		1	1	0.805	0.91508		1	1				0	0				0	0				0	0				0	0
IKPPIIHY	8	1	0	0	IKPPIIHY	Pep4503	2023-01-16_Fusion_35822.raw	47	490.801	2;3	979.585	0.9067	0.92837	47.191	8	2	0.85376	0.92385	56.574	8	2	0.95258	0.99462	29.52	8	2	0.57057	0.64385		1	0	0.57911	0.67693		1	0	1.0197	1.034		1	0	3.0007	2.293	5.455	2	2	2.8584	2.1347	0.6169
IKQQREARVQ	10	1	0	2	IKQQREARVQ	Pep1319	2023-01-16_Fusion_35828.raw	46	419.246	3	1254.72				0	0				0	0				0	0				0	0				0	0				0	0				0	0
ILADIVISA	9	0	1	0	ILADIVISA	Pep193	2023-02-06_Fusion_36177.raw	86	914.556	1	913.548	1.6909	1.6104	20.908	2	2	0.7561	0.86934	7.9248	2	2	0.44716	0.46948	49.143	2	2	1.3939	1.3891		1	1	0.89569	0.91945		1	1	0.64258	0.66456		1	1				0	0
ILAGALVSL	9	0	3	0	L(+6.02)LAGAL(+6.02)VSL(+6.02)	Pep2380	2023-01-16_Fusion_35828.raw	46	874.613	1	855.543	3.1014	3.1738	108.77	3	3	1.8667	2.3471	96.326	3	3	2.996	3.255	94.314	3	3				0	0				0	0				0	0				0	0
ILANHVAKK	9	2	1	0	ILANHVAKK	Pep2543	2023-01-16_Fusion_35827.raw	45	497.314	2;3	992.613	0.33377	0.36038	74.794	4	4	0.26189	0.31618	72.44	4	4	0.72869	0.80902	51.172	4	4	0.15182	0.18347		1	1	0.16887	0.19724		1	1	1.1123	1.1596		1	1				0	0
ILAQEIVKA	9	1	1	0	IL(+6.02)AQEIVK(+8.01)A	Pep3286	2023-01-16_Fusion_35827.raw	45	499.826	2	983.602				0	0				0	0				0	0				0	0				0	0				0	0				0	0
ILAQEIVKV	9	1	1	0	IL(+6.02)AQEIVK(+8.01)V	Pep1284	2023-02-06_Fusion_36171.raw	123	513.842	2	1011.63	1.3064	1.5211	101.51	4	4	0.65529	0.81612	89.907	4	4	0.72107	0.74126	48.37	4	4	0.74658	0.88493	19.842	2	2	0.65529	0.80202	9.339	2	2	0.87772	0.89782	10.503	2	2	9.8623	7.41		1	1	6.2925	4.7762
ILAVKSTRQK	10	2	1	1	L(+3.02)LAVK(+4.03)STR(+6.02)QK(+4.03)	Pep587	2023-02-06_Fusion_36172.raw	124	387.608	3	1142.71	8.259	4.0199		1	1	5.8916	3.8008		1	1	0.71335	0.81166		1	1				0	0				0	0				0	0	8.259	4.0199		1	1	5.8916	3.8008
ILDAGGHNV	9	0	1	0	ILDAGGHNV	Pep2903	2023-01-16_Fusion_35827.raw	45	448.235	2	894.456	0.86737	0.86426	41.328	4	0	0.79664	0.77277	39.776	4	0	0.88634	0.92033	22.95	4	0	0.75717	0.80882		1	0	0.68232	0.64239		1	0	0.94104	0.97713		1	0	2.6631	1.7676		1	0	2.3483	1.565
ILDAKTREK	9	2	1	1	ILDAKTREK	Pep2560	2023-01-16_Fusion_35827.raw	45	537.32	2;3	1072.62	0.47965	0.56948	53.798	12	12	0.34622	0.54869	49.181	12	12	0.84796	1.0382	20.457	12	12	0.13328	0.18954	12.271	2	2	0.11659	0.18438	1.0014	2	2	0.87476	0.96911	13.624	2	2	1.2445	0.59401	29.303	4	4	1.1822	0.65122	14.237
ILDDIGHGV	9	0	1	0	ILDDIGHGV	Pep3280	2023-01-16_Fusion_35827.raw	45	469.751	2	937.487	0.55284	0.52288		1	1	0.3653	0.41252		1	1	0.66076	0.67306		1	1				0	0				0	0				0	0				0	0
ILDDTAKNLRV	11	1	2	1	ILDDTAKNLRV	Pep1829	2023-01-16_Fusion_35828.raw	46	419.911	3	1256.71	0.82565	0.92821		1	1	0.60404	0.78254		1	1	0.73159	0.94349		1	1				0	0				0	0				0	0				0	0
ILDKKVEKV	9	3	1	0	IL(+3.02)DK(+4.03)K(+4.03)VEK(+4.03)V	Pep629	2023-02-06_Fusion_36172.raw	124	362.929	2;3	1070.67	0.30724	0.33593	144.81	20	20	0.18855	0.19569	133.01	20	20	0.89487	0.78245	39.203	20	20	0.090847	0.074393	28.653	4	4	0.088974	0.069388	19.709	4	4	1.0552	0.99996	23.323	4	4	1.5505	2.0189	33.105	6	6	1.5546	1.4926	11.581
ILDPHVVLL	9	0	3	0	ILDPHVVLL	Pep3991	2023-01-16_Fusion_35827.raw	45	509.819	2	1017.62	2.4704	2.0098	71.08	5	4	2.0308	1.8284	69.147	5	4	0.57382	0.63316	33.986	5	4	0.88408	0.91387		1	0	0.71817	0.80196		1	0	0.73065	0.77497		1	0	3.2723	2.6622	39.757	2	2	2.5326	1.8617	2.5525
ILDQKINEV	9	1	1	0	IL(+3.02)DQK(+4.03)INEV	Pep3107	2023-01-16_Fusion_35827.raw	45	539.828	2	1070.6	3.5154	3.6692	67.399	4	2	1.4699	1.7099	64.129	4	2	0.51567	0.5428	23.528	4	2	1.4149	1.6771		1	0	0.98852	1.2099		1	0	0.73675	0.75362		1	0	11.6	8.7157		1	1	6.9291	5.2593
ILDSGIYRI	9	0	1	1	ILDSGIYRI	Pep4294	2023-01-16_Fusion_35827.raw	45	525.304	2	1048.59	0.84537	0.88762		1	1	1.8585	2.358		1	1	2.1984	2.606		1	1				0	0				0	0				0	0				0	0
ILDSRLIAA	9	0	2	1	IL(+3.02)DSR(+6.02)L(+3.02)IAA	Pep3406	2023-01-16_Fusion_35827.raw	45	492.328	2	970.581	1.8156	2.2413	77.42	4	4	0.87113	1.0447	50.922	4	4	0.4798	0.50965	46.38	4	4	1.7315	2.5264		1	1	0.80791	1.0455		1	1	0.46661	0.49931		1	1	1.0462	0.98038		1	1	0.52527	0.43687
ILEKKVEKV	9	3	1	0	IL(+6.02)EK(+8.01)K(+8.01)VEK(+8.01)V	Pep893	2023-02-06_Fusion_36171.raw	123	558.381	2;3	1084.69	0.45331	0.35458	73.78	19	19	0.21005	0.25627	55.153	19	19	0.79601	0.89673	56.38	19	19	0.21577	0.30923	42.778	3	3	0.12469	0.18211	16.974	3	3	0.57786	0.63982	23.276	3	3	1.0904	0.59534	39.111	6	6	1.1765	0.70268	12.902
ILFDPKTSV	9	1	1	0	IL(+6.02)FDPK(+8.01)TSV	Pep464	2023-02-06_Fusion_36176.raw	85	517.309	2	1018.57	7.0068	6.674	52.731	5	4	4.4679	4.2035	20.601	5	4	0.62382	0.69578	38.733	5	4	3.8394	4.5508		1	0	3.4345	4.2035		1	0	0.82018	0.83896		1	0	3.4223	2.5713		1	1	5.1823	3.9335
ILFGHENRV	9	0	1	1	ILFGHENRV	Pep2458	2023-01-16_Fusion_35828.raw	46	362.202	2;3	1083.58	1.343	1.4067	54.777	4	4	1.1051	1.2396	107.81	4	4	0.79582	0.87289	65.242	4	4	1.077	1.2199		1	1	0.26964	0.30504		1	1	0.25037	0.25668		1	1	5.0643	3.9471		1	1	4.7542	4.2247
ILFIRIMPK	9	1	1	1	ILFIRIMPK	Pep2186	2023-01-16_Fusion_35828.raw	46	377.576	3	1129.7	0.47934	0.53115	34.119	2	2	0.26284	0.32349	26.722	2	2	0.54834	0.62154	6.3018	2	2	0.57349	0.67607		1	1	0.32941	0.39077		1	1	0.57439	0.59445		1	1				0	0
ILFKDVIQA	9	1	1	0	IL(+3.02)FK(+4.03)DVIQA	Pep3735	2023-01-16_Fusion_35827.raw	45	527.339	2	1045.62	1.0792	1.1265	14.61	2	2	0.46285	0.53841	31.757	2	2	0.42888	0.47006	22.235	2	2				0	0				0	0				0	0				0	0
ILFPHQPLSR	10	0	2	1	ILFPHQPLSR	Pep1918	2023-01-16_Fusion_35828.raw	46	403.236	3	1206.69	0.44241	0.48784	24.943	3	3	2.1192	2.6834	31.254	3	3	4.7901	5.3327	6.0092	3	3	0.2866	0.32614		1	1	1.4179	1.5702		1	1	4.9471	5.3327		1	1				0	0
ILFPLRFTLK	10	1	3	1	ILFPLRFTLK	Pep2498	2023-01-16_Fusion_35828.raw	46	416.601	3	1246.78				0	0				0	0				0	0				0	0				0	0				0	0				0	0
ILFRYPLTI	9	0	2	1	IL(+6.02)FR(+10.01)YPL(+6.02)TI	Pep4109	2023-01-16_Fusion_35827.raw	45	579.373	2	1134.68	0.3135	0.34928		1	0	0.58818	0.82841		1	0	1.5917	1.8644		1	0				0	0				0	0				0	0				0	0
ILGGVFVV	8	0	1	0	ILGGVFVV	Pep2349	2023-01-16_Fusion_35828.raw	46	803.505	1	802.495	0.4053	0.36891		1	1	0.25036	0.32242		1	1	0.61771	0.65841		1	1				0	0				0	0				0	0				0	0
ILGLVTEV	8	0	2	0	IL(+3.02)GL(+3.02)VTEV	Pep4836	2023-01-16_Fusion_35823.raw	48	849.556	1	842.511	0.71873	0.63234	63.626	4	4	0.4191	0.47749	13.715	4	4	0.50344	0.57567	62.172	4	4	0.32061	0.32638		1	1	0.45324	0.50964		1	1	1.4137	1.507		1	1				0	0
ILGPMFSGK	9	1	1	0	ILGPMFSGK	Pep3490	2023-01-16_Fusion_35827.raw	45	475.263	2	948.51	0.80728	0.93997	114.2	6	1	0.76239	0.85312	109.14	6	1	0.93544	0.96163	59.423	6	1	0.55231	0.65466	7.0641	3	1	0.50587	0.61474	63.193	3	1	1.0188	1.0447	56.006	3	1	15.773	11.851		1	0	13.403	10.173
ILHENFTTV	9	0	1	0	ILHENFTTV	Pep3287	2023-01-16_Fusion_35827.raw	45	537.285	2	1072.56	1.1434	0.88087	43.402	4	2	1.369	1.0561	25.506	4	2	1.0346	1.0641	19.014	4	2				0	0				0	0				0	0	1.9403	1.2878	22.207	2	2	1.8545	1.2359	12.467
ILIDWLVQV	9	0	2	0	IL(+6.02)IDWL(+6.02)VQV	Pep4616	2023-01-16_Fusion_35822.raw	47	555.852	1;2	1097.65	1.2831	1.2379	50.385	9	4	0.72514	0.75601	61.875	9	4	0.73099	0.75358	34.657	9	4	0.76307	0.78942	4.8837	2	0	0.65286	0.74561	1.96	2	0	0.84395	0.89771	6.656	2	0	3.4886	2.885	37.989	2	1	3.012	2.6064	7.6797
ILKDGIMTKK	10	3	1	0	ILKDGIMTKK	Pep104	2023-02-06_Fusion_36177.raw	86	382.902	2;3	1145.68	1.825	2.214	47.726	8	8	0.96172	1.4774	53.208	8	8	0.68873	0.75117	34.315	8	8	1.1328	1.7141	4.7429	4	4	0.96172	1.3318	11.948	4	4	0.77767	0.84331	16.657	4	4	10.643	5.3714		1	1	8.3691	4.8206
ILKDGKMVQK	10	3	1	0	IL(+3.02)K(+4.03)DGK(+4.03)MVQK(+4.03)	Pep599	2023-02-06_Fusion_36172.raw	124	392.266	3	1158.68	1.9317	0.91296	89.457	2	2	1.6669	1.032	50.95	2	2	0.8629	0.9865	40.857	2	2				0	0				0	0				0	0	1.9317	0.91296	89.457	2	2	1.6669	1.032	50.95
ILKHTGPG	8	1	1	0	IL(+3.02)K(+4.03)HTGPG	Pep2552	2023-01-16_Fusion_35827.raw	45	415.267	2	821.476	0.28101	0.32141		1	0	0.31637	0.44838		1	0	1.2864	1.5122		1	0				0	0				0	0				0	0				0	0
ILKILGLII	9	1	3	0	ILKILGLII	Pep4211	2023-01-16_Fusion_35827.raw	45	498.365	2	994.715				0	0				0	0				0	0				0	0				0	0				0	0				0	0
ILLEHKVVL	9	1	3	0	ILLEHKVVL	Pep1973	2023-01-16_Fusion_35828.raw	46	355.234	3	1062.68	0.17224	0.24908		1	1	0.22988	0.41025		1	1	1.3346	1.6424		1	1				0	0				0	0				0	0				0	0
ILLERLWYV	9	0	3	1	IL(+6.02)L(+6.02)ER(+10.01)L(+6.02)WYV	Pep4152	2023-01-16_Fusion_35827.raw	45	616.892	2	1203.7	0.44543	0.53945	51.075	2	1	0.37106	0.43379	44.67	2	1	0.87906	0.98263	4.9811	2	1	0.29132	0.37593		1	1	0.29007	0.3163		1	1	0.99573	1.0179		1	1				0	0
ILLKDILSV	9	1	3	0	ILLKDILSV	Pep4098	2023-01-16_Fusion_35827.raw	45	507.334	2	1012.65	0.80179	0.64829	99.04	6	6	0.32329	0.40177	70.534	6	6	0.68915	0.82516	80.148	6	6	0.28356	0.38666	109.82	2	2	0.31469	0.37617	23.992	2	2	1.1098	1.2406	85.83	2	2	1.0617	0.49998		1	1	1.852	1.0112
ILLPSVFGV	9	0	2	0	ILLPSVFGV	Pep2401	2023-01-16_Fusion_35828.raw	46	944.584	1	943.574	0.47055	0.41399	106.32	5	2	0.24587	0.27647	118.82	3	0	0.54943	0.55684	60.155	3	0	0.34161	0.34776		1	0	0.24587	0.27647		1	0	0.82984	0.88459		1	0	2.8432	2.1802		1	0	1.9858	1.4773
ILMEHIHKL	9	1	2	0	ILMEHIHKL	Pep736	2023-02-06_Fusion_36172.raw	124	378.555	2;3	1132.64	0.8883	0.88145	80.695	20	7	0.4481	0.50488	89.463	20	7	0.65144	0.68584	52.621	20	7	0.51358	0.64097	19.81	4	0	0.49253	0.64889	18.836	4	0	0.87068	0.8931	24.562	4	0	3.6767	3.1969	91.294	7	4	3.2048	2.5412	75.238
ILMGVLKEV	9	1	2	0	ILM(+15.99)GVLKEV	Pep4554	2023-01-16_Fusion_35822.raw	47	509.304	2	1000.6	0.5064	0.51833		1	1	2.69	3.5538		1	1	5.312	6.0888		1	1				0	0				0	0				0	0				0	0
ILNDFVRQK	9	1	1	1	ILNDFVRQK	Pep1774	2023-01-16_Fusion_35828.raw	46	378.221	2;3	1131.64	0.17251	0.17726	25.56	2	2	0.17402	0.20234	69.021	2	2	1.0088	1.1563	43.517	2	2				0	0				0	0				0	0				0	0
ILNKYLKGK	9	3	2	0	ILNKYLKGK	Pep4728	2023-01-16_Fusion_35823.raw	48	359.567	3	1075.68				0	0				0	0				0	0				0	0				0	0				0	0				0	0
ILNNKLISK	9	2	2	0	IL(+6.02)NNK(+8.01)L(+6.02)ISK(+8.01)	Pep1017	2023-02-06_Fusion_36171.raw	123	535.87	2;3	1041.65	0.59933	0.67767	98.969	7	4	0.50212	0.38453	80.756	7	4	1.0363	1.0306	37.427	7	4	0.095403	0.125	28.504	2	2	0.17058	0.23961	20.745	2	2	1.788	1.82	26.077	2	2	0.89091	0.78465	45.657	3	2	1.1128	0.97829	72.72
ILNPDNSF	8	0	1	0	ILNPDNSF	Pep1987	2023-01-16_Fusion_35828.raw	46	919.453	1	918.445	0.42884	0.39034		1	1	0.33594	0.43263		1	1	0.78337	0.83498		1	1				0	0				0	0				0	0				0	0
ILQDGRIFI	9	0	1	1	IL(+3.02)QDGR(+6.02)IFI	Pep3837	2023-01-16_Fusion_35827.raw	45	542.339	2	1073.62	1.1168	1.1621	34.174	7	6	0.85414	0.89657	44.44	7	6	0.76482	0.77938	12.993	7	6	1.1679	1.3229		1	0	1.0703	1.2108		1	0	0.83102	0.85197		1	0	3.4034	2.5342		1	1	2.6472	2.3797
ILRKVSILK	9	2	2	1	ILRKVSILK	Pep1673	2023-01-16_Fusion_35828.raw	46	357.254	3	1068.74	0.72624	0.81247		1	1	0.16223	0.33689		1	1	0.22339	0.36618		1	1				0	0				0	0				0	0				0	0
ILSEVQQAV	9	0	1	0	ILSEVQQAV	Pep1919	2023-01-16_Fusion_35828.raw	46	986.553	1;2	985.544	0.40583	0.36289	102.64	7	6	0.42041	0.37803	71.157	7	6	1.0361	1.0759	36.292	7	6	0.15691	0.16762		1	1	0.28178	0.26529		1	1	1.7957	1.8646		1	1	1.0238	0.67952		1	1	1.0608	0.70691
ILSGGVFNK	9	1	1	0	IL(+3.02)SGGVFNK(+4.03)	Pep3186	2023-01-16_Fusion_35827.raw	45	471.293	2	933.528	1.0063	1.1509	38.993	3	1	0.65949	0.80715	42.658	3	1	0.52573	0.53725	33.716	3	1	0.94916	1.125		1	0	0.65949	0.80715		1	0	0.80773	0.82622		1	0				0	0
ILSGPSGTGK	10	1	1	0	IL(+3.02)SGPSGTGK(+4.03)	Pep298	2023-02-06_Fusion_36176.raw	85	462.28	2	915.503	4.114	4.4123	73.7	5	2	4.197	4.3947	71.475	5	2	0.89109	0.92062	29.553	5	2	2.3528	2.7888		1	0	2.3494	2.8754		1	0	0.97017	0.99238		1	0	12.971	9.7457	94.614	2	2	9.7318	7.3867	118.94
ILSGVILEV	9	0	2	0	ILSGVILEV	Pep200	2023-02-06_Fusion_36177.raw	86	942.587	1	941.58	0.34864	0.34296	87.12	4	0	0.25989	0.28523	85.918	4	0	0.84201	0.9209	19.433	4	0	0.21907	0.22301		1	0	0.211	0.23726		1	0	0.98925	1.0545		1	0	1.681	1.289		1	0	1.6747	1.2458
ILSMQILIT	9	0	2	0	ILSMQILIT	Pep4064	2023-01-16_Fusion_35827.raw	45	516.315	2	1030.61	0.037489	0.039115	10.804	2	2	0.045792	0.050438	60.145	2	2	1.2215	1.3717	47.292	2	2				0	0				0	0				0	0				0	0
ILSSLMLEK	9	1	3	0	IL(+3.02)SSL(+3.02)ML(+3.02)EK(+4.03)	Pep3548	2023-01-16_Fusion_35827.raw	45	523.842	2	1032.59	1.5506	1.8519	92.846	8	8	0.58061	0.7651	84.792	8	8	0.44323	0.51747	70.466	8	8	0.71064	0.96902	123.73	2	2	0.64005	0.7651	23.853	2	2	0.90067	1.0068	99.873	2	2	8.5837	4.3114	49.992	2	2	5.4878	3.1728	32.591
ILTDITKGV	9	1	1	0	IL(+3.02)TDITK(+4.03)GV	Pep1148	2023-02-06_Fusion_36171.raw	123	483.815	1;2	958.57	0.27159	0.28662	72.232	8	4	0.18905	0.20819	80.66	8	4	0.75102	0.79121	30.22	8	4	0.21544	0.25573	28.479	2	1	0.18082	0.22052	10.824	2	1	0.86908	0.89011	21.694	2	1	1.6661	1.231	11.186	2	1	1.3631	0.99135	3.3595
ILTDVVIVV	9	0	1	0	IL(+3.02)TDVVIVV	Pep787	2023-02-06_Fusion_36172.raw	124	973.638	1;2	969.611	1.3321	1.2044	49.016	6	0	1.4367	1.5242	42.018	6	0	0.88772	0.92068	27.501	6	0	0.80072	0.79797		1	0	0.68565	0.70384		1	0	0.93888	0.971		1	0	4.7747	3.4493		1	0	3.6256	2.4366
ILYDHAHVK	9	1	1	0	IL(+6.02)YDHAHVK(+8.01)	Pep94	2023-02-06_Fusion_36177.raw	86	370.548	3	1094.59	1.7751	2.4968	47.152	3	0	1.081	1.3438	40.343	3	0	0.89486	0.90422	39.824	3	0	1.0029	1.1922		1	0	1.081	1.3137		1	0	1.2647	1.297		1	0				0	0
ILYGKIIHL	9	1	2	0	ILYGKIIHL	Pep2475	2023-01-16_Fusion_35828.raw	46	357.233	3	1068.67	0.44252	0.5053	33.074	2	2	0.39466	0.47555	40.689	2	2	0.89183	0.9427	76.779	2	2	0.51604	0.63843		1	1	0.27594	0.35665		1	1	0.53472	0.54776		1	1				0	0
ILYGRMKNK	9	2	1	1	ILYGRMKNK	Pep2447	2023-01-16_Fusion_35828.raw	46	374.887	3	1121.64	0.32835	0.50118		1	1				0	0				0	0	0.32835	0.50118		1	1				0	0				0	0				0	0
ILYPATTGR	9	0	1	1	ILYPATTGR	Pep3014	2023-01-16_Fusion_35827.raw	45	496.283	2	990.55	0.30339	0.29697	86.713	5	2	0.38269	0.43293	130.21	5	2	0.99225	1.0173	46.159	5	2	0.37094	0.42018		1	0	0.38269	0.43293		1	0	0.99225	1.0173		1	0	1.5144	1.1277		1	1	1.6785	1.5088
ILYQNPKTLK	10	2	2	0	ILYQNPKTLK	Pep1675	2023-01-16_Fusion_35828.raw	46	406.58	3	1216.72	1.4857	1.403	81.278	4	4	0.50828	0.57509	87.035	4	4	0.39423	0.44739	49.578	4	4				0	0				0	0				0	0	3.3578	1.508		1	1	2.6713	1.5244
IMDGNRRYAKK	11	2	0	2	IMDGNR(+6.02)R(+6.02)YAK(+4.03)K(+4.03)	Pep1364	2023-01-16_Fusion_35828.raw	46	457.944	3	1350.72	1.8565	2.2429	68.454	2	2	0.94589	1.6158	41.306	2	2	0.50951	0.6854	35.781	2	2	1.0162	1.3823		1	1	0.78982	1.2065		1	1	0.77726	0.88272		1	1				0	0
IMDRIYKNV	9	1	0	1	IMDRIYKNV	Pep1752	2023-01-16_Fusion_35828.raw	46	384.546	3	1150.62	0.41263	0.42598		1	1	0.13629	0.18265		1	1	0.33029	0.40037		1	1				0	0				0	0				0	0				0	0
IMFRGEVRL	9	0	1	2	IMFRGEVRL	Pep2003	2023-01-16_Fusion_35828.raw	46	374.216	3	1119.62	0.93416	0.94258	19.92	2	2	0.2754	0.33293	11.611	2	2	0.29481	0.33194	8.3089	2	2				0	0				0	0				0	0				0	0
IMLEALERV	9	0	2	1	IMLEALERV	Pep3887	2023-01-16_Fusion_35827.raw	45	537.306	2	1072.6	0.47866	0.51632	65.253	4	4	0.55913	0.71661	20.668	4	4	1.043	1.1591	78.674	4	4	0.33727	0.49213		1	1	0.6466	0.83677		1	1	1.9171	2.0515		1	1				0	0
IPAGGVLTL	9	0	2	0	IPAGGVL(+3.02)TL(+3.02)	Pep2229	2023-01-16_Fusion_35828.raw	46	846.559	1	839.512	3.0002	2.7794	11.424	2	2	0.71616	0.81595	20.334	2	2	0.23871	0.27196	42.787	2	2				0	0				0	0				0	0				0	0
IPKKHISQI	9	2	0	0	IPKKHISQI	Pep2671	2023-01-16_Fusion_35827.raw	45	532.335	2;3	1062.65	0.27023	0.3264	19.912	3	3	0.209	0.32542	9.1752	3	3	0.8938	1.0118	16.524	3	3	0.27023	0.3264		1	1	0.30027	0.37039		1	1	1.1112	1.0118		1	1				0	0
IPKRPVSSI	9	1	0	1	IPK(+4.03)R(+6.02)PVSSI	Pep2849	2023-01-16_Fusion_35827.raw	45	503.836	2;3	995.613	2.3268	2.416	26.931	3	3	0.84902	1.127	8.3612	3	3	0.33673	0.43438	35.339	3	3				0	0				0	0				0	0				0	0
IPLSKIKTL	9	2	2	0	IPLSKIKTL	Pep3233	2023-01-16_Fusion_35827.raw	45	506.842	2	1011.67	1.0538	1.5489	103.97	3	3	0.72266	0.86694	28.981	3	3	0.52861	0.55214	98.206	3	3	1.0538	1.5489		1	1	0.50314	0.86694		1	1	0.47744	0.46689		1	1	3.0808	2.3434		1	1	1.6285	1.4316
IPNEIIHAL	9	0	1	0	IPNEIIHAL	Pep4298	2023-01-16_Fusion_35827.raw	45	510.299	2	1018.58				0	0				0	0				0	0				0	0				0	0				0	0				0	0
IPQKQREITL	10	1	1	1	IPQK(+4.03)QR(+6.02)EITL(+3.02)	Pep4760	2023-01-16_Fusion_35823.raw	48	413.602	2;3	1224.72	0.22562	0.2317	82.785	8	8	0.30739	0.3445	62.378	8	8	1.535	1.7663	56.733	8	8	0.1158	0.13243	13.574	2	2	0.28949	0.34202	14.882	2	2	2.4999	2.5757	5.6616	2	2	1.7346	1.48		1	1	1.944	1.7258
IPRAALLPL	9	0	3	1	IPR(+6.02)AAL(+3.02)L(+3.02)PL(+3.02)	Pep3928	2023-01-16_Fusion_35827.raw	45	489.86	2	962.628	0.70962	0.65876	82.961	7	7	0.95502	1.197	78.822	7	7	1.2613	1.2894	69.62	7	7	0.28119	0.36286	4.5359	2	2	0.33917	0.36983	1.7878	2	2	1.2062	1.233	6.3237	2	2	1.6987	0.86833		1	1	3.7674	2.2112
IPRAALLPLL	10	0	4	1	IPR(+10.01)AAL(+6.02)L(+6.02)PL(+6.02)L(+6.02)	Pep4141	2023-01-16_Fusion_35827.raw	45	555.908	2	1075.71	0.28523	0.27124	206.02	3	3	1.0719	1.4475	200.31	3	3	3.7579	4.515	34.783	3	3	0.15265	0.19067		1	1	0.89388	1.1451		1	1	5.8557	6.0157		1	1	5.8684	7.9584		1	1	21.97	41.109
IPRDPSQQEL	10	0	1	1	IPRDPSQQEL	Pep2975	2023-01-16_Fusion_35827.raw	45	591.81	2	1181.6	0.48303	0.4897	38.312	4	2	0.24225	0.26398	81.455	4	2	0.62001	0.64206	35.833	4	2	0.33937	0.38441		1	1	0.25158	0.28461		1	1	0.74131	0.76		1	1	1.2587	0.93725		1	1	1.3908	1.2502
IPSSITSIL	9	0	1	0	IPSSITSIL(+6.02)	Pep2303	2023-01-16_Fusion_35828.raw	46	936.572	1	929.543	1.2784	1.1686	18.551	3	0	2.4859	2.4283	57.812	3	0	1.383	1.4741	30.118	3	0	1.0384	1.0348		1	0	1.0273	1.0545		1	0	0.93095	0.9628		1	0				0	0
IQEAIALI	8	0	1	0	IQEAIALI	Pep4841	2023-01-16_Fusion_35823.raw	48	870.532	1	869.522	0.97135	0.88793		1	1	0.84357	0.75852		1	1	0.86845	0.8575		1	1				0	0				0	0				0	0				0	0
IQFNPPLSEK	10	1	1	0	IQFNPPL(+3.02)SEK(+4.03)	Pep3368	2023-01-16_Fusion_35827.raw	45	590.341	2	1171.62	0.94693	1.0831	58.994	6	6	0.48063	0.59559	43.849	6	6	0.72069	0.73648	27.417	6	6				0	0				0	0				0	0	0.52424	0.39389	20.332	2	2	0.48063	0.36481	15.815
IQFSMKLLY	9	1	2	0	IQFSMKLLY	Pep4612	2023-01-16_Fusion_35822.raw	47	571.818	2	1141.62	0.62821	0.6877	80.943	4	2	0.37371	0.49777	65.888	4	2	0.61181	0.725	25.338	4	2	0.22162	0.27902		1	0	0.22912	0.30769		1	0	1.0951	1.1248		1	0				0	0
IQGPPGTGK	9	1	0	0	IQGPPGTGK	Pep2705	2023-01-16_Fusion_35827.raw	45	427.74	2	853.466	0.30656	0.34593	22.937	3	2	0.38653	0.48135	46.26	3	2	1.5619	1.7534	26.023	3	2	0.30656	0.34593		1	1	0.38653	0.45183		1	1	1.2609	1.2786		1	1				0	0
IQHDLIFSL	9	0	2	0	IQHDL(+3.02)IFSL(+3.02)	Pep4061	2023-01-16_Fusion_35827.raw	45	546.322	2	1084.59	6.3935	7.1463	112.62	3	3	1.4507	1.6828	40.045	3	3	0.20436	0.22219	94.618	3	3	1.6618	1.7471		1	1	1.4507	1.6828		1	1	0.873	0.92663		1	1				0	0
IQHIDGPLLK	10	1	2	0						2	1132.66	1.3737	1.6084		1	1	0.068279	0.10105		1	1	0.049703	0.060892		1	1				0	0				0	0				0	0				0	0
IQKELTIGSKLQ	12	2	2	0	IQKELTIGSKLQ	Pep3057	2023-01-16_Fusion_35827.raw	45	679.406	2;3	1356.8	0.49019	0.31908	40.939	3	3	0.49668	0.64182	55.169	3	3	1.8253	2.3638	53.468	3	3				0	0				0	0				0	0				0	0
IQKELTIGSKLQDA	14	2	2	0	IQKELTIGSKLQDA	Pep1814	2023-01-16_Fusion_35828.raw	46	515.294	3	1542.86	0.2147	0.20106		1	1	0.25698	0.33207		1	1	1.1969	1.5501		1	1				0	0				0	0				0	0				0	0
IQNDRQLQY	9	0	1	1	IQNDR(+6.02)QL(+3.02)QY	Pep1040	2023-02-06_Fusion_36171.raw	123	593.822	2	1176.59	0.82579	0.86707	102.48	4	4	0.86575	1.0984	113.65	4	4	1.2302	1.3562	8.5486	4	4	0.49433	0.55994		1	1	0.68497	0.7749		1	1	1.3856	1.4206		1	1	7.3545	5.4763		1	1	10.211	9.1789
IQRSPMVPR	9	0	0	2						2	1082.6	0.535	0.58274		1	1	0.65941	0.8552		1	1	1.2325	1.3446		1	1				0	0				0	0				0	0				0	0
IQYGTSKGK	9	2	0	0	IQYGTSK(+8.01)GK(+8.01)	Pep849	2023-02-06_Fusion_36171.raw	123	499.286	2	980.529	1.2582	1.2374	68.584	2	2	1.174	1.1815	28.07	2	2	0.93311	0.92277	23.357	2	2				0	0				0	0				0	0	1.9938	2.0097		1	1	1.6115	1.4409
IRGPILSF	8	0	1	1	IRGPILSF	Pep3856	2023-01-16_Fusion_35827.raw	45	451.779	2	901.539	0.85018	0.92718	64.433	2	2	0.51147	0.61277	10.849	2	2	0.6016	0.66319	56.793	2	2	0.51901	0.58789		1	1	0.50165	0.56752		1	1	0.96656	0.99093		1	1				0	0
IRKPYIWEY	9	1	0	1	IRKPYIWEY	Pep4549	2023-01-16_Fusion_35822.raw	47	634.346	2;3	1266.68	0.90945	0.93887	17.122	9	8	0.38865	0.43894	43.019	9	8	0.52416	0.56803	45.437	9	8	0.5976	0.73268	5.1071	2	2	0.41523	0.48215	13.276	2	2	0.69482	0.7013	8.1687	2	2				0	0
IRPENVIIY	9	0	0	1	L(+6.02)RPENVIIY	Pep3526	2023-01-16_Fusion_35827.raw	45	561.835	2	1115.63	1.3978	1.31	28.172	5	2	0.96693	0.9933	30.145	5	2	0.83623	0.86382	20.249	5	2	1.0575	1.1681	6.2811	2	2	0.90441	0.92908	9.453	2	2	0.8552	0.88341	3.1719	2	2	3.0651	2.1188		1	0	2.3244	1.6581
IRSDTSFMF	9	0	0	1	IRSDTSFMF	Pep3776	2023-01-16_Fusion_35827.raw	45	552.264	2	1102.51	0.44546	0.40956	143.92	3	2	1.4119	1.0158	77.994	3	2	1.1874	1.2641	132.21	2	2				0	0				0	0				0	0				0	0
ISGPISTSK	9	1	0	0	ISGPISTSK	Pep2800	2023-01-16_Fusion_35827.raw	45	445.254	2	888.492	0.58933	0.58875	61.664	3	2	0.69342	0.69029	52.914	3	2	1.1405	1.0993	5.1166	3	2				0	0				0	0				0	0				0	0
ISIHSVISL	9	0	1	0	ISIHSVISL	Pep4320	2023-01-16_Fusion_35827.raw	45	484.792	2	967.57	0.092539	0.095655		1	1	0.06375	0.0729		1	1	0.6889	0.72568		1	1				0	0				0	0				0	0				0	0
ISILGKSL	8	1	2	0	ISILGKSL	Pep3736	2023-01-16_Fusion_35827.raw	45	415.771	2	829.527				0	0				0	0				0	0				0	0				0	0				0	0				0	0
ISKLSAKFGGQA	12	2	1	0	ISKLSAKFGGQA	Pep2937	2023-01-16_Fusion_35827.raw	45	603.846	2	1205.68	0.41176	0.44388		1	1	0.47044	0.7278		1	1	1.1425	1.4416		1	1				0	0				0	0				0	0				0	0
ISKPPGVAL	9	1	1	0	ISKPPGVAL	Pep3236	2023-01-16_Fusion_35827.raw	45	441.277	1;2	880.538	2.1803	2.1182	66.047	8	5	4.1953	4.2914	66.248	8	5	1.4183	1.4006	32.062	8	5				0	0				0	0				0	0	9.6938	7.2834		1	1	8.2496	6.2616
ISNASDALDKIR	12	1	1	1	ISNASDALDKIR	Pep3063	2023-01-16_Fusion_35827.raw	45	651.856	2	1301.69	0.25884	0.25976		1	1	0.33455	0.4557		1	1	1.2925	1.638		1	1				0	0				0	0				0	0				0	0
ISNASDALDKIRL	13	1	2	1	ISNASDALDKIRL	Pep2091	2023-01-16_Fusion_35828.raw	46	472.6	2	1414.78	0.43108	0.49967	21.924	2	2	0.27978	0.42364	18.217	2	2	0.64903	0.79901	3.7068	2	2				0	0				0	0				0	0				0	0
ITAPPSRVL	9	0	1	1	ITAPPSR(+6.02)VL(+3.02)	Pep1107	2023-02-06_Fusion_36171.raw	123	481.812	2	952.571	2.9242	2.9646	91.931	6	2	3.5311	4.0751	94.405	6	2	1.2835	1.3359	35.73	6	2	0.92704	1.0501		1	0	0.89195	1.0091		1	0	0.94685	0.97072		1	0	7.9349	5.9085	123.28	3	2	10.726	9.6418	103.26
ITDPHSPSRFR	11	0	0	2	ITDPHSPSR(+6.02)FR(+6.02)	Pep4703	2023-01-16_Fusion_35823.raw	48	442.244	2;3	1311.67	3.8968	4.0495	126.26	6	3	1.3397	1.7831	122.03	5	2	0.69228	0.70757	64.776	5	2	0.68775	0.73823		1	0	0.53452	0.59793		1	0	0.72221	0.74588		1	0	9.6055	8.6018	2.2028	2	2	6.6593	6.1383	1.9985
ITDQVPFSV	9	0	0	0	ITDQVPFSV	Pep188	2023-02-06_Fusion_36177.raw	86	1005.53	1	1004.52				0	0				0	0				0	0				0	0				0	0				0	0				0	0
ITGKTFSSR	9	1	0	1	ITGKTFSSR	Pep81	2023-02-06_Fusion_36177.raw	86	332.854	2;3	995.54	0.93252	0.85465	69.147	4	1	0.64074	0.66828	71.85	4	1	1.1086	1.1572	55.196	4	1	0.19509	0.23919		1	1	0.3293	0.38237		1	1	1.6879	1.7037		1	1	1.1259	0.97118	18.944	2	0	1.337	1.2538	10.03
ITGPSKLSR	9	1	1	1	ITGPSKLSR	Pep226	2023-02-06_Fusion_36177.raw	86	320.195	3	957.561				0	0				0	0				0	0				0	0				0	0				0	0				0	0
ITLRWIMMK	9	1	1	1	ITL(+3.02)R(+6.02)WIMMK(+4.03)	Pep2221	2023-01-16_Fusion_35828.raw	46	402.251	3	1190.67	2.2468	2.3401		1	1	27.121	34.631		1	1	12.071	14.986		1	1				0	0				0	0				0	0				0	0
ITNKYQLVF	9	1	1	0	ITNK(+4.03)YQL(+3.02)VF	Pep3744	2023-01-16_Fusion_35827.raw	45	566.84	2	1124.62				0	0				0	0				0	0				0	0				0	0				0	0				0	0
ITSPVVTQK	9	1	0	0	ITSPVVTQK(+4.03)	Pep981	2023-02-06_Fusion_36171.raw	123	488.803	2	971.565	2.1173	1.8497	22.038	2	2	1.7715	1.7241	64.922	2	2	0.8367	0.90587	56.276	2	2				0	0				0	0				0	0	2.8288	2.1616		1	1	3.6536	2.7286
ITSSVIIYK	9	1	0	0	ITSSVIIYK	Pep230	2023-02-06_Fusion_36177.raw	86	1023.61	1;2	1022.6	1.57	1.163	2.1328	2	2	1.5149	1.1888	8.6535	2	2	0.96491	1.0223	10.786	2	2				0	0				0	0				0	0	1.57	1.163	2.1328	2	2	1.5149	1.1888	8.6535
ITSVTAITV	9	0	0	0	ITSVTAITV	Pep2481	2023-01-16_Fusion_35828.raw	46	904.537	1	903.528				0	0				0	0				0	0				0	0				0	0				0	0				0	0
ITTDVLYTI	9	0	1	0	ITTDVLYTI	Pep4838	2023-01-16_Fusion_35823.raw	48	1038.57	1	1037.56	0.31396	0.31288	41.226	3	2	0.30376	0.31181	26.639	3	2	0.96752	1.0006	1.912	3	2	0.31396	0.31288		1	1	0.30376	0.31181		1	1	0.96752	1.0006		1	1				0	0
ITTVIEGLK	9	1	1	0						1	972.586	0.34633	0.41169		1	0	0.23336	0.28358		1	0	0.77346	0.79318		1	0	0.34633	0.41169		1	0	0.23336	0.28358		1	0	0.77346	0.79318		1	0				0	0
ITWERIISH	9	0	0	1	ITWERIISH	Pep3504	2023-01-16_Fusion_35827.raw	45	577.821	2	1153.62	0.33958	0.31221	49.466	3	2	1.1503	0.82765	54.492	3	2	1.1338	1.3105	59.112	3	2				0	0				0	0				0	0	1.0068	0.69598		1	0	1.6133	1.1508
ITWERIISHF	10	0	0	1	ITWERIISHF	Pep4019	2023-01-16_Fusion_35827.raw	45	651.355	2	1300.69	0.43693	0.40949	4.1546	2	2	0.12541	0.14584	3.2797	2	2	0.28702	0.33173	7.4343	2	2				0	0				0	0				0	0				0	0
ITYTPSDGTQK	11	1	0	0	ITYTPSDGTQK	Pep4242	2023-01-16_Fusion_35827.raw	45	605.803	2	1209.59				0	0				0	0				0	0				0	0				0	0				0	0				0	0
IVAGSLITK	9	1	1	0	IVAGSL(+3.02)ITK(+4.03)	Pep1096	2023-02-06_Fusion_36171.raw	123	454.812	1;2	900.564	0.64518	0.78002	73.596	5	1	0.47999	0.51887	86.425	4	0	0.78954	0.81125	30.164	4	0	0.32984	0.39096		1	0	0.3348	0.40976		1	0	1.0275	1.051		1	0	3.8028	2.8573		1	0	2.8981	2.1997
IVAGTLTNK	9	1	1	0	IVAGTL(+3.02)TNK(+4.03)	Pep974	2023-02-06_Fusion_36171.raw	123	462.299	2	915.539	1.1974	1.1405	63.634	5	2	1.5288	1.4596	63.642	5	2	0.91966	0.94071	22.102	5	2	0.58981	0.6991		1	0	0.50168	0.61401		1	0	0.91966	0.94071		1	0	3.5601	2.6749	43.663	2	2	3.2059	2.4334	13.997
IVALILSTK	9	1	2	0	IVAL(+3.02)IL(+3.02)STK(+4.03)	Pep1209	2023-02-06_Fusion_36171.raw	123	484.352	1;2	956.627	6.2695	7.3404	117.48	9	9	4.3905	6	99.391	9	9	0.61012	0.69934	55.447	9	9	2.342	2.9486	71.361	2	2	1.6695	2.242	8.5968	2	2	0.71286	0.7322	62.764	2	2	43.479	37.758	93.093	2	2	34.1	27.039	30.279
IVDDRGRSTGK	11	1	0	2	IVDDRGRSTGK	Pep4645	2023-01-16_Fusion_35823.raw	48	401.886	3	1202.64	0.27009	0.27378	100.54	8	4	0.17274	0.18371	97.061	8	4	0.70556	0.78071	10.301	8	4	0.21659	0.23523		1	0	0.17438	0.19561		1	0	0.84471	0.86659		1	0	1.3518	1.3142		1	0	1.0708	1.001
IVDEGHRMK	9	1	0	1	IVDEGHR(+6.02)MK(+4.03)	Pep1377	2023-01-16_Fusion_35828.raw	46	365.54	3	1083.55	0.67318	0.68235	24.145	2	1	0.57368	0.67604	67.499	2	1	0.81821	0.93447	44.774	2	1				0	0				0	0				0	0				0	0
IVDEKVRRR	9	1	0	3	IVDEK(+4.03)VR(+6.02)R(+6.02)R(+6.02)	Pep1345	2023-01-16_Fusion_35828.raw	46	398.269	3	1169.7	0.93434	1.0246	98.371	8	5	1.2534	1.3038	96.487	8	5	1.2303	1.3409	18.092	8	5	0.097801	0.14124		1	1	0.099968	0.14059		1	1	1.0222	1.1001		1	1	2.4443	1.3106	16.911	3	2	2.442	1.4533	23.388
IVDRTTTVV	9	0	0	1	IVDR(+10.01)TTTVV	Pep1018	2023-02-06_Fusion_36171.raw	123	507.297	2	1002.57	3.162	2.5208	65.943	4	0	3.1142	2.2704	61.738	4	0	0.90805	0.95385	21.102	4	0	1.0482	1.1578		1	0	0.93337	0.95883		1	0	0.88503	0.91423		1	0	2.9501	2.0393		1	0	2.7129	1.9352
IVDTGIGMTK	10	1	0	0	IVDTGIGMTK	Pep382	2023-02-06_Fusion_36176.raw	85	517.782	2	1033.55	0.57403	0.57332	73.27	5	1	0.47145	0.59797	74.561	5	1	0.8213	0.92202	18.359	5	1	0.24725	0.27901		1	0	0.23731	0.2774		1	0	0.97345	0.98715		1	0	2.248	1.7178		1	0	2.1048	1.5719
IVFEGVIGK	9	1	0	0	IVFEGVIGK(+4.03)	Pep1196	2023-02-06_Fusion_36171.raw	123	483.302	2	960.564	1.2607	1.2595	47.178	7	7	1.2688	1.4361	38.256	7	7	0.99201	1.0252	26.797	7	7	0.65247	0.73627	4.4616	2	2	0.90608	1.0591	43.11	2	2	1.3887	1.4082	47.572	2	2	3.0405	2.3234	5.51	2	2	3.1428	2.3471	1.7517
IVFSLTFFK	9	1	1	0	IVFSLTFFK	Pep4168	2023-01-16_Fusion_35827.raw	45	551.321	2	1100.63	0.28942	0.34305	70.108	3	2	0.43017	0.52649	17.141	3	2	1.3639	1.3951	58.496	3	2	0.27319	0.32381	8.1615	2	2	0.41207	0.50434	6.0812	2	2	1.5084	1.5429	14.243	2	2				0	0
IVFVTGNAK	9	1	0	0	IVFVTGNAK(+4.03)	Pep4625	2023-01-16_Fusion_35822.raw	47	476.792	2	947.544				0	0				0	0				0	0				0	0				0	0				0	0				0	0
IVGDPSTAK	9	1	0	0	IVGDPSTAK(+4.03)	Pep896	2023-02-06_Fusion_36171.raw	123	446.258	2	886.476	0.38045	0.40394	51.76	8	6	0.32004	0.34524	58.565	8	6	0.76606	0.71785	14.803	8	6	0.31889	0.35985		1	0	0.28999	0.33897		1	0	0.83929	0.8511		1	0	1.4216	1.0863		1	0	1.4049	1.0492
IVGPNGVGK	9	1	0	0	IVGPNGVGK	Pep2789	2023-01-16_Fusion_35827.raw	45	420.75	2	839.486	0.25856	0.25828	48.125	2	1	0.24929	0.28012	66.597	2	1	0.99857	1.0025	24.784	2	1				0	0				0	0				0	0				0	0
IVHTNFVEK	9	1	0	0	IVHTNFVEK(+8.01)	Pep1609	2023-01-16_Fusion_35828.raw	46	365.541	2;3	1085.59	0.62991	0.64534	55.173	3	1	1.4348	1.73	42.255	3	1	3.2778	2.943	44.341	3	1				0	0				0	0				0	0				0	0
IVKWDRDM	8	1	0	1	IVK(+4.03)WDR(+6.02)DM	Pep1785	2023-01-16_Fusion_35828.raw	46	358.2	2;3	1061.53	3.2171	3.0185	10.335	5	4	2.4211	2.6507	10.162	5	4	0.85837	0.90635	12.32	5	4				0	0				0	0				0	0	3.2362	2.8529	7.9762	2	2	2.6973	2.501	15.274
IVLELIPLK	9	1	3	0	IVL(+6.02)EL(+6.02)IPL(+6.02)K(+8.01)	Pep1254	2023-02-06_Fusion_36171.raw	123	532.39	2	1036.69	0.53943	0.73556	111.62	4	4	2.2601	3.0321	122.59	4	4	1.9149	2.1524	93.706	4	4	0.53943	0.73556	13.319	2	2	0.9612	1.149	5.2	2	2	1.7819	1.9919	18.519	2	2	11.074	5.645		1	1	19.993	11.502
IVLGGGCAL	9	0	2	0	IVLGGGC(+57.02)AL	Pep2080	2023-01-16_Fusion_35828.raw	46	859.474	1	801.442	0.24605	0.21647		1	1	1.8399	2.2296		1	1	7.478	8.8258		1	1				0	0				0	0				0	0				0	0
IVLNWFPLR	9	0	2	1	IVL(+3.02)NWFPL(+3.02)R(+6.02)	Pep4324	2023-01-16_Fusion_35827.raw	45	585.375	2	1156.68	1.999	2.2271		1	1	0.87506	1.2324		1	1	0.43776	0.51276		1	1				0	0				0	0				0	0				0	0
IVRDIKEKL	9	2	1	1	IVRDIKEKL	Pep1601	2023-01-16_Fusion_35828.raw	46	371.904	3	1112.69	0.19221	0.26614		1	1	0.27702	0.51318		1	1	1.4412	1.6986		1	1				0	0				0	0				0	0				0	0
IVRGGKRPG	9	1	0	2						2	938.577	0.94648	0.83819	0.35296	2	2	1.0205	1.1561	21.287	2	2	1.0782	1.2964	21.64	2	2				0	0				0	0				0	0				0	0
IVSKAVTSK	9	2	0	0	IVSKAVTSK	Pep247	2023-02-06_Fusion_36176.raw	85	466.793	2	931.57	0.36673	0.40271	208.5	3	2	0.48885	0.76114	166.58	3	2	1.1886	1.0823	40.092	3	2	0.26014	0.31421		1	1	0.30921	0.38142		1	1	1.1886	1.0823		1	1	12.98	13.084		1	1	10.136	9.0627
IVSVAARMLK	10	1	1	1	IVSVAAR(+6.02)ML(+3.02)K(+4.03)	Pep4783	2023-01-16_Fusion_35823.raw	48	367.581	2	1086.66	8.4016	8.4317		1	1	4.3674	5.949		1	1	0.51983	0.6588		1	1				0	0				0	0				0	0				0	0
IVVQGPFLS	9	0	1	0						2	958.549	0.16995	0.16073		1	1	0.10287	0.11617		1	1	0.60532	0.61659		1	1				0	0				0	0				0	0				0	0
IVWNGPVGV	9	0	0	0	IVWNGPVGV	Pep2202	2023-01-16_Fusion_35828.raw	46	940.525	1	939.518				0	0				0	0				0	0				0	0				0	0				0	0				0	0
IVYAPEPNQK	10	1	0	0	IVYAPEPNQK(+4.03)	Pep341	2023-02-06_Fusion_36176.raw	85	581.825	2	1157.61	1.1981	1.1968	46.76	6	4	0.81514	0.87931	51.342	6	4	0.79112	0.79736	30.233	6	4	0.61027	0.68865		1	0	0.58841	0.68781		1	0	1.005	1.0192		1	0	2.955	2.2581	3.6643	2	2	2.3378	1.7459	4.7088
IVYAVDFNHK	10	1	0	0	IVYAVDFNHK	Pep1876	2023-01-16_Fusion_35828.raw	46	402.548	3	1204.62	0.81076	0.83062		1	1	0.62254	0.62362		1	1	0.76785	0.78011		1	1				0	0				0	0				0	0				0	0
IVYGQPRTR	9	0	0	2	IVYGQPRTR	Pep4705	2023-01-16_Fusion_35823.raw	48	363.876	3	1088.61	0.57325	0.60439	91.41	2	2	0.99405	1.213	80.762	2	2	1.734	1.8311	22.336	2	2	0.29502	0.31667		1	1	0.61256	0.68522		1	1	2.0763	2.1444		1	1				0	0
IVYKDMVTK	9	2	0	0	IVYK(+4.03)DMVTK(+4.03)	Pep2905	2023-01-16_Fusion_35827.raw	45	552.832	2;3	1095.6	1.3426	1.4255	55.706	6	6	0.83906	1.0123	66.531	6	6	0.88142	0.94988	53.35	6	6	0.72285	0.86111	2.5788	2	2	0.75988	0.94646	9.9883	2	2	1.0512	1.07	7.4095	2	2	4.0811	3.8584		1	1	3.4914	3.5967
IVYPPPPAK	9	1	0	0	IVYPPPPAK	Pep374	2023-02-06_Fusion_36176.raw	85	491.291	2	980.569	0.55962	0.63149		1	1	0.3428	0.40071		1	1	0.61256	0.62117		1	1	0.55962	0.63149		1	1	0.3428	0.40071		1	1	0.61256	0.62117		1	1				0	0
IYNEALKG	8	1	1	0	IYNEALKG	Pep2889	2023-01-16_Fusion_35827.raw	45	454.248	2	906.481	0.47296	0.54096	38.769	2	2	0.46245	0.65541	8.9426	2	2	0.97778	1.1494	29.826	2	2				0	0				0	0				0	0				0	0
KAARVIIEK	9	2	0	1	KAARVIIEK	Pep2647	2023-01-16_Fusion_35827.raw	45	514.335	2	1026.65	0.32922	0.34381	59.853	2	2	0.10545	0.15817	21.275	2	2	0.32031	0.44222	35.37	2	2				0	0				0	0				0	0				0	0
KAFNQGKIFK	10	3	0	0	KAFNQGKIFK	Pep1599	2023-01-16_Fusion_35828.raw	46	394.233	3	1179.68	0.59201	0.90613	26.87	3	3	0.64264	0.99127	96.56	3	3	1.0318	1.1704	75.302	3	3	0.5855	0.90613		1	1	0.64264	0.99127		1	1	1.0976	1.2153		1	1	2.2683	1.1244		1	1	2.3406	1.531
KAFQATQQK	9	2	0	0	K(+4.03)AFQATQQK(+4.03)	Pep833	2023-02-06_Fusion_36171.raw	123	529.316	2;3	1048.57	0.71737	0.712	136.22	8	6	1.0365	1.174	139.53	7	5	1.0047	0.95451	18.972	7	5	0.30242	0.36528	4.6794	2	2	0.30557	0.37693	0.52427	2	2	1.0104	0.92003	5.2037	2	2	6.2593	6.3092	3.6111	3	3	6.4686	5.7837	0.69082
KAFTSSTTLTK	11	2	1	0	K(+4.03)AFTSSTTL(+3.02)TK(+4.03)	Pep2769	2023-01-16_Fusion_35827.raw	45	598.364	2	1183.64	2.8355	3.481	26.812	3	3	2.0399	2.6686	4.1291	3	3	0.75907	0.77211	33.53	3	3	2.5594	3.142	14.487	2	2	2.0954	2.7411	3.7926	2	2	0.8187	0.83276	10.695	2	2				0	0
KAGEVFIHK	9	2	0	0	KAGEVFIHK	Pep652	2023-02-06_Fusion_36172.raw	124	343.534	2;3	1027.58	0.26992	0.25031	110.02	15	12	0.38014	0.44387	124.32	15	12	0.92653	0.94311	38.672	15	12	0.16601	0.19777	17.953	3	3	0.13443	0.16744	3.9075	3	3	0.80977	0.82426	26.72	3	3	1.659	1.6273	77.046	6	5	1.6378	1.5061	83.39
KAHLGTALK	9	2	2	0	K(+4.03)AHL(+3.02)GTAL(+3.02)K(+4.03)	Pep2602	2023-01-16_Fusion_35827.raw	45	476.837	3	937.571	0.12281	0.14566		1	1	0.14923	0.16884		1	1	1.2152	1.2085		1	1				0	0				0	0				0	0				0	0
KAISGVHTV	9	1	0	0	K(+4.03)AISGVHTV	Pep917	2023-02-06_Fusion_36171.raw	123	458.281	2	910.524	1.5238	1.5601	23.394	6	3	1.5405	1.7362	12.956	6	3	0.96985	0.99321	15.602	6	3	0.99717	1.1252		1	1	1.2765	1.4921		1	1	1.2801	1.2981		1	1	2.6627	2.0347	0.27872	2	2	2.5012	1.8679	1.4227
KALQFLEEV	9	1	2	0	K(+4.03)AL(+3.02)QFL(+3.02)EEV	Pep3828	2023-01-16_Fusion_35827.raw	45	543.834	2	1075.59	4.8553	5.6846		1	1	2.8694	4.2468		1	1	0.591	0.72403		1	1				0	0				0	0				0	0				0	0
KANPQVLKK	9	3	1	0	KANPQVLKK	Pep1355	2023-01-16_Fusion_35828.raw	46	342.554	2;3	1024.64	0.76906	0.61174	126.38	2	2	0.48781	0.44649	132.91	2	2	0.6343	0.69012	6.3071	2	2	0.20979	0.2503		1	1	0.14338	0.17445		1	1	0.68343	0.7216		1	1	2.8192	1.4951		1	1	1.6597	1.1428
KARGPGLEK	9	2	1	1	K(+4.03)AR(+6.02)GPGL(+3.02)EK(+4.03)	Pep551	2023-02-06_Fusion_36172.raw	124	324.89	3	954.561	1.2259	0.55471	33.088	2	2	1.2904	0.70081	27.181	2	2	1.0526	1.2092	5.8735	2	2				0	0				0	0				0	0	1.2259	0.55471	33.088	2	2	1.2904	0.70081	27.181
KASDLYITL	9	1	2	0	KASDLYITL	Pep3741	2023-01-16_Fusion_35827.raw	45	512.29	2	1022.56	0.20164	0.23608		1	1	0.45166	0.66846		1	1	2.2399	2.7442		1	1				0	0				0	0				0	0				0	0
KASEVFLQR	9	1	1	1	KASEVFLQR	Pep2960	2023-01-16_Fusion_35827.raw	45	539.307	3	1076.6				0	0				0	0				0	0				0	0				0	0				0	0				0	0
KASTPALAK	9	2	1	0	KASTPALAK	Pep267	2023-02-06_Fusion_36176.raw	85	443.772	2	885.528	5.8691	6.0667		1	1	2.8563	2.6377		1	1	0.48666	0.50996		1	1				0	0				0	0				0	0	5.8691	6.0667		1	1	2.8563	2.6377
KAYEQAGMMLK	11	2	1	0	KAYEQAGMMLK	Pep2986	2023-01-16_Fusion_35827.raw	45	635.321	2	1268.63	0.71145	0.79181	19.638	2	2	0.33398	0.46809	9.8822	2	2	0.46944	0.57979	5.7049	2	2				0	0				0	0				0	0				0	0
KAYGQALAK	9	2	1	0	K(+4.03)AYGQAL(+3.02)AK(+4.03)	Pep887	2023-02-06_Fusion_36171.raw	123	480.811	2	948.539	0.99153	1.0249	45.375	3	3	1.4064	1.2987	71.528	3	3	1.1749	1.2312	36.301	3	3				0	0				0	0				0	0	1.2457	1.2876	32.274	2	2	1.6081	1.4851	18.958
KAYISMIVK	9	2	0	0	K(+8.01)AYISMIVK(+8.01)	Pep4276	2023-01-16_Fusion_35827.raw	45	534.827	2	1051.61	7.4862	7.184		1	1	2.9832	3.3788		1	1	0.3985	0.40263		1	1				0	0				0	0				0	0				0	0
KERRADELK	9	2	1	2						3	1143.64	2.0372	1.25		1	1	1.9681	1.5139		1	1	0.96607	1.0563		1	1				0	0				0	0				0	0	2.0372	1.25		1	1	1.9681	1.5139
KEVTIRGTR	9	1	0	2						2	1058.62	0.7372	0.68493	3.5307	2	2	0.16868	0.18911	34.135	2	2	0.22882	0.24786	31.166	2	2				0	0				0	0				0	0				0	0
KFKFPGRQK	9	3	0	1	K(+4.03)FK(+4.03)FPGR(+6.02)QK(+4.03)	Pep1543	2023-01-16_Fusion_35828.raw	46	385.261	3	1134.67	2.4038	3.0143	2.985	2	2	0.31186	0.80237	8.6875	2	2	0.12974	0.22476	11.347	2	2				0	0				0	0				0	0				0	0
KFRGVFVK	8	2	0	1						2	979.597	1.0962	0.58933		1	1	1.0371	0.618		1	1	0.94605	1.0555		1	1				0	0				0	0				0	0	1.0962	0.58933		1	1	1.0371	0.618
KGLIGSHTK	9	2	1	0						2	939.55	0.64256	0.70027	149.88	2	2	7.9268	8.5835	168.37	2	2	12.336	13.885	13.569	2	2				0	0				0	0				0	0	0.23475	0.24265		1	1	2.8261	2.6098
KGLSVFLNR	9	1	2	1	K(+4.03)GL(+3.02)SVFL(+3.02)NR(+6.02)	Pep1156	2023-02-06_Fusion_36171.raw	123	525.352	2;3	1032.61	8.851	10.039	82.838	7	6	22.19	33.599	133.46	7	6	1.7653	2.1649	92.464	7	6	1.947	2.4726		1	0	2.3886	3.386		1	0	1.1063	1.1381		1	0	10.297	9.1979	30.413	2	2	11.182	10.451	38.293
KGNSPLLQK	9	2	2	0	K(+4.03)GNSPL(+3.02)L(+3.02)QK(+4.03)	Pep920	2023-02-06_Fusion_36171.raw	123	499.84	2	983.576	0.80419	0.70662	95.013	6	5	0.57429	0.80075	74.92	6	5	0.84959	0.99284	35.59	6	5	0.2904	0.42682		1	1	0.32046	0.55217		1	1	1.1035	1.0791		1	1	2.4155	1.8373	83.87	2	2	2.3754	2.0882	26.209
KGPQRLEK	8	2	1	1	KGPQRLEK	Pep243	2023-02-06_Fusion_36176.raw	85	478.288	2;3	954.561	1.2697	0.66218	21.995	3	3	0.90492	0.5403	28.929	3	3	0.92437	1.0548	18.565	3	3				0	0				0	0				0	0	1.2697	0.66218	21.995	3	3	0.90492	0.5403	28.929
KGSGVVIIM	9	1	0	0	KGSGVVIIM	Pep468	2023-02-06_Fusion_36176.raw	85	452.271	2	902.526	0.3952	0.40165	62.072	6	5	0.31766	0.39642	60.949	6	5	0.94099	0.92559	11.112	6	5	0.28788	0.32485	12.669	2	2	0.28862	0.33737	4.0337	2	2	1.0026	1.0167	16.703	2	2	1.9323	1.4766		1	0	2.0099	1.5011
KHLLRESLVR	10	1	3	2						2	1249.76				0	0				0	0				0	0				0	0				0	0				0	0				0	0
KIAADFRNK	9	2	0	1	KIAADFRNK	Pep1500	2023-01-16_Fusion_35828.raw	46	354.873	3	1061.6	0.16477	0.19771	77.487	4	4	0.44338	0.52045	32.57	4	4	2.0205	2.4185	105.63	4	4	0.089828	0.1231		1	1	0.48816	0.55877		1	1	5.4343	5.5755		1	1	1.2162	0.55691		1	1	0.82071	0.48475
KIADFGWSV	9	1	0	0	K(+4.03)IADFGWSV	Pep3874	2023-01-16_Fusion_35827.raw	45	513.782	1;2	1021.52	1.824	1.8222	42.791	6	2	0.84076	0.90695	52.985	6	2	0.52964	0.47554	47.527	6	2	0.78351	0.88413		1	0	0.7407	0.86582		1	0	0.97562	0.98935		1	0	4.3539	3.327		1	0	3.2208	2.4053
KIADMGHLK	9	2	1	0	K(+8.01)IADMGHL(+6.02)K(+8.01)	Pep944	2023-02-06_Fusion_36171.raw	123	517.808	2;3	1011.55	0.39029	0.47451	108.07	11	8	0.32293	0.40299	125.52	11	8	0.84066	0.90793	28.958	11	8	0.15067	0.18207	18.621	3	3	0.17836	0.20832	29.184	3	3	0.89259	0.92422	36.721	3	3	3.5193	2.9477	50.307	2	2	3.6418	5.0373	26.773
KIADMGHLKY	10	2	1	0	K(+4.03)IADMGHL(+3.02)K(+4.03)Y	Pep722	2023-02-06_Fusion_36172.raw	124	396.236	3	1174.62	0.41068	0.46949	121.35	6	5	0.32026	0.37407	174.88	6	5	0.91817	0.97601	53.151	6	5	0.30209	0.36505	47.887	2	2	0.32026	0.37407	20.3	2	2	1.0602	1.1053	68.187	2	2	4.4176	3.7001	28.066	2	2	5.8464	8.0867	31.918
KIADRFLLY	9	1	2	1	K(+8.01)IADR(+10.01)FL(+6.02)L(+6.02)Y	Pep1208	2023-02-06_Fusion_36171.raw	123	584.866	2;3	1137.65	2.2597	2.4115	97.364	12	8	2.9572	3.6684	94.305	12	8	0.97324	1.0222	30.298	12	8	0.57213	0.73604	3.7162	2	0	0.47952	0.65789	0.94101	2	0	0.95103	0.98704	4.9674	2	0	9.3271	8.1386	48.103	4	4	7.4667	6.6231	38.902
KIAKQIVQK	9	3	0	0	K(+4.03)IAK(+4.03)QIVQK(+4.03)	Pep2557	2023-01-16_Fusion_35827.raw	45	534.388	2	1054.69	0.41975	0.54381	91.62	6	6	0.27251	0.43602	105.96	6	6	0.88225	0.97659	50.861	6	6	0.27029	0.39054	10.834	3	3	0.26326	0.42168	7.7107	3	3	0.88314	0.97726	7.9701	3	3	4.4438	2.5815	1.7434	2	2	3.8129	2.4966	4.0666
KIAPNTPQL	9	1	1	0	K(+8.01)IAPNTPQL(+6.02)	Pep1086	2023-02-06_Fusion_36171.raw	123	498.308	2	980.565	3.1709	3.4591	81.036	5	3	3.0455	2.9077	76.078	5	3	0.92497	0.95562	16.495	5	3	1.6956	2.0099		1	0	1.6119	1.9728		1	0	0.98842	1.0111		1	0	15.38	11.556	6.9787	2	2	12.773	9.6951	8.2618
KIDEKNFVV	9	2	0	0	KIDEKNFVV	Pep3166	2023-01-16_Fusion_35827.raw	45	546.309	2	1090.6	0.98988	0.94992	67.453	3	3	0.26836	0.356	26.717	3	3	0.45089	0.48931	74.121	3	3	1.7606	2.1265		1	1	0.26836	0.33103		1	1	0.15243	0.1388		1	1				0	0
KIEQRERYK	9	2	0	2	K(+4.03)IEQR(+6.02)ER(+6.02)YK(+4.03)	Pep1303	2023-01-16_Fusion_35828.raw	46	423.936	3	1248.69	0.63121	0.69551	54.231	4	4	0.52141	0.64708	48.03	4	4	0.91152	1.0042	28.173	4	4	0.25361	0.32597		1	1	0.30441	0.44564		1	1	1.2003	1.3516		1	1				0	0
KIERAIGLK	9	2	1	1	KIERAIGLK	Pep103	2023-02-06_Fusion_36177.raw	86	343.225	3	1026.65				0	0				0	0				0	0				0	0				0	0				0	0				0	0
KIFEKLVALK	10	3	2	0	K(+4.03)IFEK(+4.03)L(+3.02)VAL(+3.02)K(+4.03)	Pep1877	2023-01-16_Fusion_35828.raw	46	402.967	3	1187.76	1.0274	1.052		1	1	1.2532	1.9746		1	1	1.2198	1.7291		1	1				0	0				0	0				0	0				0	0
KIFKNFKEK	9	4	0	0	KIFKNFKEK	Pep77	2023-02-06_Fusion_36177.raw	86	394.573	3	1180.7	0.45002	0.68696	10.251	3	3	0.28454	0.43608	45.736	3	3	0.63228	0.73313	22.968	3	3	0.42302	0.64627	8.6345	2	2	0.27562	0.41797	6.0005	2	2	0.65155	0.71778	2.9919	2	2				0	0
KIFSGVFVK	9	2	0	0	K(+8.01)IFSGVFVK(+8.01)	Pep1152	2023-02-06_Fusion_36171.raw	123	520.828	2;3	1023.61	0.44034	0.48355	98.643	7	4	0.25892	0.32249	98.758	7	4	0.59838	0.60459	45.688	7	4	0.21862	0.26224	9.1942	2	1	0.2516	0.31186	4.7435	2	1	1.138	1.0956	21.739	2	1	4.2661	4.3001		1	1	3.4929	3.1231
KIFYNSGPK	9	2	0	0	KIFYNSGPK	Pep2804	2023-01-16_Fusion_35827.raw	45	527.29	2	1052.57	2.0085	2.0245		1	1	1.7867	1.5975		1	1	0.88957	0.86102		1	1				0	0				0	0				0	0	2.0085	2.0245		1	1	1.7867	1.5975
KIGDEPPKV	9	2	0	0	K(+4.03)IGDEPPK(+4.03)V	Pep964	2023-02-06_Fusion_36171.raw	123	495.807	2	981.549	1.0843	1.0664	33.668	6	6	0.81844	0.95548	25.869	6	6	0.87447	0.82364	20.364	6	6	0.69119	0.83485	1.888	2	2	0.66494	0.82021	13.393	2	2	0.96201	0.87595	15.281	2	2	1.4768	1.4885	39.013	2	2	1.2566	1.1236	44.658
KIGDFGLATV	10	1	1	0	KIGDFGLATV	Pep3721	2023-01-16_Fusion_35827.raw	45	510.791	2	1019.57	2.5115	2.1247	64.205	4	4	1.9223	1.6365	40.303	4	4	0.88394	0.90825	29.417	4	4				0	0				0	0				0	0	3.0433	2.2866	10.046	2	2	2.5642	1.9463	20.36
KIGDFGLTK	9	2	1	0	K(+4.03)IGDFGL(+3.02)TK(+4.03)	Pep1103	2023-02-06_Fusion_36171.raw	123	495.32	2	977.555	0.8831	0.95198	54.373	5	5	0.59833	0.92566	79.61	5	5	0.98445	1.0014	39.281	5	5	0.56668	0.69568	7.4717	2	2	0.49877	0.65249	8.3641	2	2	0.88016	0.89528	15.836	2	2				0	0
KIGEGTYGV	9	1	0	0	KIGEGTYGV	Pep1738	2023-01-16_Fusion_35828.raw	46	923.486	1;2	922.476	0.93076	0.95288	26.66	4	0	0.73262	0.89206	46.934	4	0	0.73559	0.73851	34.496	4	0	0.71191	0.80334		1	0	1.0163	1.188		1	0	1.204	1.221		1	0				0	0
KIGGIGTVPVGRVE	14	1	0	1	KIGGIGTVPVGRVE	Pep1843	2023-01-16_Fusion_35828.raw	46	461.277	2;3	1380.81	0.10772	0.1112		1	0	0.057865	0.077548		1	0	0.66266	0.80325		1	0				0	0				0	0				0	0				0	0
KIGSIIFQV	9	1	0	0	KIGSIIFQV	Pep3939	2023-01-16_Fusion_35827.raw	45	502.811	2	1003.61	1.1063	1.1051	72.104	4	0	0.67701	0.76074	66.471	4	0	0.71297	0.77192	25.068	4	0	0.51635	0.58266		1	0	0.47201	0.55174		1	0	0.89617	0.90878		1	0	3.7015	2.8285		1	0	3.1764	2.3722
KIIAFVLEGK	10	2	1	0	K(+4.03)IIAFVL(+3.02)EGK(+4.03)	Pep475	2023-02-06_Fusion_36176.raw	85	564.886	2;3	1116.69	1.354	1.5788	114.96	10	9	0.81374	1.0332	118.32	10	9	0.87358	0.92409	39.63	10	9	0.16858	0.20695		1	1	0.23439	0.30663		1	1	1.3904	1.4143		1	1	3.8858	4.0166	33.19	4	4	3.8149	3.6927	9.3937
KIIEGGAAHK	10	2	0	0	KIIEGGAAHK	Pep2521	2023-01-16_Fusion_35827.raw	45	512.302	2	1022.59	0.36611	0.35133		1	1	0.37256	0.42196		1	1	1.0176	1.0282		1	1				0	0				0	0				0	0				0	0
KIIENNTASK	10	2	0	0	KIIENNTASK	Pep246	2023-02-06_Fusion_36176.raw	85	559.314	2	1116.61	1.6202	1.5548	77.08	8	8	0.76272	0.86386	88.299	8	8	0.47901	0.48398	36.86	8	8	0.57617	0.69593		1	1	0.56944	0.70241		1	1	0.98831	0.8999		1	1	5.3307	5.3732	3.0679	2	2	4.784	4.2775	0.83986
KIIEYSVYL	9	1	1	0	KIIEYSVYL	Pep4591	2023-01-16_Fusion_35822.raw	47	564.321	2	1126.63	0.38075	0.39742	29.442	2	2	0.20586	0.23946	34.431	2	2	0.54066	0.59258	10.077	2	2				0	0				0	0				0	0				0	0
KIIGKVHEK	9	3	0	0	K(+8.01)IIGK(+8.01)VHEK(+8.01)	Pep242	2023-02-06_Fusion_36176.raw	85	538.356	2;3	1050.65	0.65447	0.92153	98.232	5	5	0.65128	1.012	90.45	5	5	0.94229	1.0448	18.861	5	5	0.63788	0.79053	19.744	4	4	0.63574	0.86697	31.993	4	4	0.96982	1.0596	18.209	4	4	11.79	6.9434		1	1	8.5282	5.6502
KIIKIIITV	9	2	0	0	K(+4.03)IIK(+4.03)IIITV	Pep3677	2023-01-16_Fusion_35827.raw	45	524.901	2	1039.74	1.2956	1.4227		1	1	0.21778	0.33909		1	1	0.1681	0.19108		1	1				0	0				0	0				0	0				0	0
KIISSIHAI	9	1	0	0	K(+8.01)IISSIHAI	Pep4478	2023-01-16_Fusion_35822.raw	47	495.314	2	980.602				0	0				0	0				0	0				0	0				0	0				0	0				0	0
KIKEIAVTVK	10	3	0	0	K(+4.03)IK(+4.03)EIAVTVK(+4.03)	Pep2834	2023-01-16_Fusion_35827.raw	45	570.91	2;3	1127.73	1.1194	1.2839	31.048	3	3	0.83002	1.0755	30.452	3	3	0.5091	0.60662	33.556	3	3				0	0				0	0				0	0				0	0
KILDIGLAYI	10	1	2	0	KILDIGLAYI	Pep4321	2023-01-16_Fusion_35827.raw	45	559.845	2	1117.67	0.66257	0.77575		1	0	0.33006	0.48849		1	0	0.49543	0.60696		1	0				0	0				0	0				0	0				0	0
KILDLETQL	9	1	3	0	K(+4.03)IL(+3.02)DL(+3.02)ETQL(+3.02)	Pep3674	2023-01-16_Fusion_35827.raw	45	543.357	2	1071.62	2.4322	2.9047	18.09	2	2	1.6329	2.1907	0.97759	2	2	0.67138	0.75608	14.955	2	2	2.4209	3.3011		1	1	1.82	2.1756		1	1	0.75179	0.84042		1	1				0	0
KILDQYRQK	9	2	1	1	KILDQYRQK	Pep2715	2023-01-16_Fusion_35827.raw	45	596.347	2;3	1190.68	1.0198	0.96306	112.06	7	7	0.71811	0.90776	117.41	7	7	0.81125	0.89616	24.926	7	7	0.17368	0.24026	25.038	2	2	0.14792	0.20722	15.272	2	2	0.8517	0.92383	4.3004	2	2	6.4376	2.9875	10.183	2	2	4.7462	2.613	14.175
KILDVMLKGLFK	12	3	3	0	KILDVMLKGLFK	Pep2285	2023-01-16_Fusion_35828.raw	46	468.959	3	1403.86	0.47801	0.46875		1	1	0.22169	0.23438		1	1	0.46377	0.478		1	1				0	0				0	0				0	0				0	0
KILEELQKV	9	2	2	0	KILEELQKV	Pep3208	2023-01-16_Fusion_35827.raw	45	550.339	2	1098.66	0.09584	0.093743	14.682	2	2	0.18465	0.31773	5.8071	2	2	1.9267	2.2697	10.571	2	2	0.070759	0.104		1	1	0.17698	0.30495		1	1	2.5012	2.4459		1	1				0	0
KILEGITLILK	11	2	3	0	K(+4.03)IL(+3.02)EGITL(+3.02)IL(+3.02)K(+4.03)	Pep3926	2023-01-16_Fusion_35827.raw	45	629.468	2	1239.82	0.43808	0.50047		1	1	0.52851	0.8386		1	1	1.2064	1.6567		1	1				0	0				0	0				0	0				0	0
KILGPQGNTIK	11	2	1	0	KILGPQGNTIK	Pep2812	2023-01-16_Fusion_35827.raw	45	584.856	2	1167.7	0.37944	0.43599	88.269	3	3	0.22523	0.28598	77.281	3	3	0.99871	1.0159	21.727	3	3	0.10038	0.12323		1	1	0.10025	0.13115		1	1	0.99871	1.0159		1	1	0.65228	0.67423		1	1	0.66618	0.6152
KILNLRFLGK	10	2	3	1	KILNLRFLGK	Pep1999	2023-01-16_Fusion_35828.raw	46	401.264	3	1200.77				0	0				0	0				0	0				0	0				0	0				0	0				0	0
KILPTLEAV	9	1	2	0	K(+4.03)IL(+3.02)PTL(+3.02)EAV	Pep1203	2023-02-06_Fusion_36171.raw	123	497.342	2	982.606	0.60347	0.68946	107.01	7	3	0.49669	0.63612	77.594	7	3	0.74867	0.85815	48.29	7	3	0.34061	0.42884	101.18	3	2	0.49669	0.66702	75.739	3	2	0.8741	0.89411	61.68	3	2	2.6885	2.1717	157.51	2	1	1.5931	1.2359	97.786
KILPVGGIKEK	11	3	1	0	K(+8.01)L(+6.02)LPVGGIK(+8.01)EK(+8.01)	Pep692	2023-02-06_Fusion_36172.raw	124	404.613	3	1180.75	1.0756	0.54145		1	1	1.1899	0.78756		1	1	1.1063	1.2515		1	1				0	0				0	0				0	0	1.0756	0.54145		1	1	1.1899	0.78756
KILQELPSV	9	1	2	0	K(+8.01)IL(+6.02)QEL(+6.02)PSV	Pep4550	2023-01-16_Fusion_35822.raw	47	523.839	2	1025.61	0.35072	0.30458		1	0	0.25716	0.20391		1	0	1.2592	1.331		1	0				0	0				0	0				0	0	0.35072	0.30458		1	0	0.25716	0.20391
KILSELFTV	9	1	2	0	K(+4.03)IL(+3.02)SEL(+3.02)FTV	Pep4003	2023-01-16_Fusion_35827.raw	45	530.347	2	1048.62	1.9954	2.3362	83.203	5	3	0.98877	1.3279	83.539	5	3	0.9872	1.0435	73.108	5	3	0.65798	0.82841		1	0	0.98877	1.3279		1	0	2.1814	2.2405		1	0	7.9764	6.927		1	1	7.8742	6.2438
KILSKQVTDK	10	3	1	0	K(+4.03)IL(+3.02)SK(+4.03)QVTDK(+4.03)	Pep259	2023-02-06_Fusion_36176.raw	85	587.903	2;3	1158.7	2.1531	2.3181	82.653	16	16	1.0701	1.6043	86.394	16	16	0.72128	0.90524	35.601	16	16	0.84724	1.218	25.866	4	4	0.72203	1.0397	20.32	4	4	0.77303	0.8323	37.707	4	4	14.429	8.8884	108.77	4	4	14.588	9.5139	99.908
KILTGGADK	9	2	1	0	KILTGGADK	Pep2590	2023-01-16_Fusion_35827.raw	45	451.769	2	901.523	0.17337	0.19921		1	1	0.92038	1.1686		1	1	5.3088	6.4181		1	1				0	0				0	0				0	0				0	0
KIMDYSLLL	9	1	3	0	KIMDYSLLL	Pep4049	2023-01-16_Fusion_35827.raw	45	548.309	2	1094.6	0.33499	0.35041	80.697	5	5	0.34477	0.41213	54.523	5	5	1.2574	1.4265	86.241	5	5	0.12734	0.17363		1	1	0.34477	0.41213		1	1	2.7076	3.0268		1	1				0	0
KIMEYYEKK	9	3	0	0	KIMEYYEKK	Pep2755	2023-01-16_Fusion_35827.raw	45	616.322	3	1230.63	0.87336	1.0089	34.77	3	3	0.2988	0.45016	48.222	3	3	0.43551	0.48426	47.984	3	3	0.55235	0.78984		1	1	0.2988	0.45016		1	1	0.54096	0.6105		1	1				0	0
KIMHDVIKK	9	3	0	0	KIMHDVIKK	Pep46	2023-02-06_Fusion_36177.raw	86	371.227	3	1110.66	0.21471	0.28013		1	1	0.18922	0.28174		1	1	0.88127	0.99611		1	1	0.21471	0.28013		1	1	0.18922	0.28174		1	1	0.88127	0.99611		1	1				0	0
KIMKDILEK	9	3	1	0	K(+4.03)IMK(+4.03)DIL(+3.02)EK(+4.03)	Pep1007	2023-02-06_Fusion_36171.raw	123	566.883	2;3	1116.66	0.1922	0.22088	80.87	16	16	0.18266	0.20341	61.94	16	16	1.0041	1.1683	40.293	16	16	0.1493	0.20905	47.657	4	4	0.11019	0.17108	76.948	4	4	0.96483	1.0661	45.875	4	4	0.73282	0.34054	23.615	3	3	0.72274	0.39967	9.6276
KIMSSPLSK	9	2	1	0	K(+4.03)IMSSPL(+3.02)SK(+4.03)	Pep977	2023-02-06_Fusion_36171.raw	123	501.321	2	989.558	1.0567	1.1391	55.287	3	3	0.19257	0.25192	33.842	3	3	0.33934	0.35558	56.487	3	3	0.39299	0.48245		1	1	0.19257	0.25192		1	1	0.49001	0.49843		1	1	1.3105	1.3547		1	1	0.44472	0.41069
KINDWIKLK	9	3	1	0	K(+4.03)INDWIK(+4.03)L(+3.02)K(+4.03)	Pep1915	2023-01-16_Fusion_35828.raw	46	391.604	3	1156.7	0.46988	0.49895		1	1	0.89949	1.0603		1	1	1.9143	2.0537		1	1	0.46988	0.49895		1	1	0.89949	1.0603		1	1	1.9143	2.0537		1	1				0	0
KINEAIVAV	9	1	0	0	KINEAIVAV	Pep3285	2023-01-16_Fusion_35827.raw	45	478.794	1;2	955.57	0.41371	0.46684	43.206	7	3	0.38542	0.45053	45.349	7	3	0.95895	0.97244	13.63	7	3	0.41371	0.46684		1	0	0.38542	0.45053		1	0	0.95895	0.97244		1	0	1.524	1.1646		1	0	1.4741	1.1009
KINGKVAER	9	2	0	1	K(+4.03)INGK(+4.03)VAER(+6.02)	Pep820	2023-02-06_Fusion_36171.raw	123	514.841	2;3	1013.6	1.7336	1.6609	130.75	10	10	0.89107	0.95394	138.27	10	10	0.88445	0.96792	28.152	10	10	0.61107	0.79801	3.4562	3	3	0.6353	0.86333	10.942	3	3	0.98548	1.0539	4.5378	3	3	22.356	12.827	53.908	4	4	19.253	12.028	46.534
KINKAIVSK	9	3	0	0	KINKAIVSK	Pep252	2023-02-06_Fusion_36176.raw	85	500.829	2	999.644	0.70324	0.98022	32.809	3	3	0.62995	0.96664	9.9308	3	3	0.89578	0.99385	43.456	3	3	0.65521	0.91424	9.854	2	2	0.63167	0.97085	0.61413	2	2	0.96408	1.0695	10.381	2	2				0	0
KINNEIRSV	9	1	0	1	K(+4.03)INNEIR(+6.02)SV	Pep959	2023-02-06_Fusion_36171.raw	123	541.832	2	1071.6	2.8473	2.9116	101.11	4	0	2.4349	2.8443	111.76	4	0	0.884	0.91218	17.703	4	0	0.8929	1.0947		1	0	0.83954	0.97485		1	0	0.94213	0.95092		1	0	12.689	10.71		1	0	11.104	10.531
KINPNTAYQK	10	2	0	0	KINPNTAYQK	Pep2662	2023-01-16_Fusion_35827.raw	45	588.823	2	1175.63	0.9053	0.98749	67.886	4	3	1.1475	1.5239	59.691	4	3	1.181	1.2387	21.563	4	3				0	0				0	0				0	0	3.5589	3.5873		1	1	4.5263	4.0471
KINPTSSLYK	10	2	1	0	KINPTSSLYK	Pep2868	2023-01-16_Fusion_35827.raw	45	575.829	2	1149.64	0.63332	0.68272		1	0	0.26598	0.41148		1	0	0.4935	0.62267		1	0				0	0				0	0				0	0				0	0
KINPVQQSR	9	1	0	1	K(+8.01)INPVQQSR(+10.01)	Pep865	2023-02-06_Fusion_36171.raw	123	544.321	2	1068.6	4.1133	3.7923	81.414	4	4	6.6171	6.2755	107.93	4	4	1.2942	1.3355	51.215	4	4	0.67627	0.82913		1	1	0.891	1.0346		1	1	1.3175	1.3298		1	1	5.3036	4.4762	12.705	2	2	6.6171	6.2755	10.043
KINQYIIKK	9	3	0	0	KINQYIIKK	Pep114	2023-02-06_Fusion_36177.raw	86	383.245	3	1146.71	0.54232	0.76645		1	1	0.67089	0.92064		1	1	1.2371	1.3241		1	1	0.54232	0.76645		1	1	0.67089	0.92064		1	1	1.2371	1.3241		1	1				0	0
KIPDWFLNR	9	1	1	1	K(+4.03)IPDWFL(+3.02)NR(+6.02)	Pep3773	2023-01-16_Fusion_35827.raw	45	601.362	2	1187.65	3.2215	3.3991	52.071	2	1	1.0432	1.3207	83.09	2	1	0.31927	0.36403	139.64	2	1	2.1203	2.3521		1	1	2.0198	2.3766		1	1	0.9526	0.97714		1	1				0	0
KIPPVTPSI	9	1	0	0	K(+8.01)IPPVTPSI	Pep4635	2023-01-16_Fusion_35822.raw	47	480.305	2	950.58	0.32314	0.32282	64.049	2	2	1.6639	1.6564	21.418	2	2	5.1493	4.6233	42.632	2	2				0	0				0	0				0	0				0	0
KIPTPIVGV	9	1	0	0	K(+8.01)IPTPIVGV	Pep1283	2023-02-06_Fusion_36171.raw	123	466.307	2	922.585	3.4263	2.6182		1	1	4.5202	3.3758		1	1	1.3193	1.3775		1	1				0	0				0	0				0	0	3.4263	2.6182		1	1	4.5202	3.3758
KIQEILTQV	9	1	1	0	K(+8.01)IQEIL(+6.02)TQV	Pep1179	2023-02-06_Fusion_36171.raw	123	543.341	1;2	1070.63	0.46326	0.52986	30.315	5	1	0.31242	0.33773	63.265	4	0	0.80316	0.82115	57.785	4	0	0.37988	0.45028		1	0	0.31209	0.38198		1	0	0.80867	0.82718		1	0	1.1077	0.83228		1	0	0.90715	0.68854
KIRDVLIQK	9	2	1	1	KIRDVLIQK	Pep1626	2023-01-16_Fusion_35828.raw	46	371.577	3	1111.71	0.43643	0.67222	95.607	2	2	0.47374	0.89521	100.4	2	2	1.0855	1.3063	19.996	2	2				0	0				0	0				0	0				0	0
KIRSEFKRK	9	3	0	2	KIRSEFKRK	Pep1294	2023-01-16_Fusion_35828.raw	46	397.916	3	1190.72	0.13783	0.14175	1.504	2	2	0.064239	0.10536	10.533	2	2	0.46608	0.68216	11.997	2	2				0	0				0	0				0	0				0	0
KISSSLVTLK	10	2	2	0	K(+8.01)ISSSL(+6.02)VTL(+6.02)K(+8.01)	Pep396	2023-02-06_Fusion_36176.raw	85	552.375	2	1074.66	2.6648	2.6139	31.489	5	5	0.88661	1.4791	49.149	5	5	0.33271	0.32536	73.367	5	5	1.849	2.7175	51.69	2	2	1.0912	1.8803	29.368	2	2	0.59019	0.57714	81.058	2	2	2.5211	1.9176		1	1	1.6826	1.4791
KISTVVSSK	9	2	0	0	KISTVVSSK	Pep2644	2023-01-16_Fusion_35827.raw	45	474.79	2	947.565	2.0029	1.9698	104.62	2	2	2.6005	2.617	6.4637	2	2	1.2984	1.284	80.997	2	2				0	0				0	0				0	0	4.095	4.1277		1	1	3.0637	2.7394
KITEIELRK	9	2	1	1	KITEIELRK	Pep1632	2023-01-16_Fusion_35828.raw	46	377.237	3	1128.69	0.54716	0.76563	53.358	2	2	0.19616	0.32822	257.61	2	2	0.35851	0.41377	217.17	2	2	0.78958	1.1166		1	1	1.3426	2.029		1	1	1.7004	1.9217		1	1				0	0
KITEYLERV	9	1	1	1	KITEYLERV	Pep4275	2023-01-16_Fusion_35827.raw	45	575.827	2	1149.64	0.46845	0.48106	2.1504	2	1	0.50468	0.62675	52.213	2	1	1.0852	1.2617	57.456	2	1				0	0				0	0				0	0				0	0
KIVDFSYSV	9	1	0	0	KIVDFSYSV	Pep3518	2023-01-16_Fusion_35827.raw	45	529.282	2	1056.55	0.96171	0.96053	51.004	3	2	0.43228	0.5053	68.414	3	2	0.68241	0.69201	40.805	3	2	0.63346	0.71481		1	1	0.43228	0.5053		1	1	0.68241	0.69201		1	1	2.5257	1.93		1	0	1.9411	1.4496
KIWADIPAPK	10	2	0	0	K(+4.03)IWADIPAPK(+4.03)	Pep4516	2023-01-16_Fusion_35822.raw	47	573.86	2	1137.65	1.5767	1.7314	55.648	3	3	0.84093	0.95245	62.291	3	3	0.728	0.73556	47.881	3	3				0	0				0	0				0	0	3.3239	3.3504		1	1	2.6114	2.3349
KIWDSYFYL	9	1	1	0	KIWDSYFYL	Pep4112	2023-01-16_Fusion_35827.raw	45	617.811	2	1233.61	0.316	0.36144		1	0	0.1001	0.14187		1	0	0.39448	0.46372		1	0				0	0				0	0				0	0				0	0
KIWERIWSA	9	1	0	1	K(+4.03)IWER(+6.02)IWSA	Pep3517	2023-01-16_Fusion_35827.raw	45	599.853	2;3	1187.65	2.976	3.0723	119.72	3	3	3.6708	3.4037	67.433	3	3	2.1728	2.6338	122.3	3	3				0	0				0	0				0	0	0.44917	0.39598		1	1	3.6708	3.4037
KIYDPTNKR	9	2	0	1	K(+4.03)IYDPTNK(+4.03)R(+6.02)	Pep1440	2023-01-16_Fusion_35828.raw	46	383.57	3	1133.62	8.9645	10.147	46.088	2	2	13.168	17.668	70.73	2	2	1.4689	1.7555	15.43	2	2				0	0				0	0				0	0				0	0
KIYEGAARKL	10	2	1	1	KIYEGAARKL	Pep99	2023-02-06_Fusion_36177.raw	86	383.565	3	1147.67	1.4061	1.9469	76.137	5	5	1.1381	1.7456	98.335	5	5	0.65659	0.80678	69.378	5	5	0.66895	1.0228		1	1	1.1381	1.7456		1	1	1.7013	1.8901		1	1	11.332	5.7351		1	1	12.46	7.1878
KIYEGQVEV	9	1	0	0	K(+4.03)IYEGQVEV	Pep1083	2023-02-06_Fusion_36171.raw	123	534.797	1;2	1063.56	1.2384	1.2962	42.073	6	0	0.36902	0.3685	75.297	6	0	0.41658	0.39788	72.514	6	0	0.92488	1.0437		1	0	0.78082	0.91272		1	0	0.8502	0.86216		1	0	3.4111	2.6065		1	0	2.2787	1.7018
KIYERTMAV	9	1	0	1	K(+4.03)IYER(+6.02)TMAV	Pep2896	2023-01-16_Fusion_35827.raw	45	560.826	2	1109.59	0.95431	1.0604	116.6	4	2	0.82874	0.9159	111.78	4	2	0.91061	0.93964	19.157	4	2	0.56764	0.69595		1	0	0.54406	0.63175		1	0	0.95886	0.9678		1	0	8.2568	6.9687		1	0	7.2053	6.8333
KIYHPNVDK	9	2	0	0	KIYHPNVDK	Pep1433	2023-01-16_Fusion_35828.raw	46	371.874	3	1112.6	0.47135	0.49979	16.247	2	2	0.37357	0.50066	47.496	2	2	0.79256	0.93502	44.597	2	2				0	0				0	0				0	0				0	0
KIYKSDGIK	9	3	0	0	K(+4.03)IYK(+4.03)SDGIK(+4.03)	Pep4223	2023-01-16_Fusion_35827.raw	45	532.348	2	1050.61	1.2807	1.1514	34.662	6	6	0.61963	0.97059	59.056	6	6	0.75825	0.857	64.441	6	6	0.69383	0.9821	26.649	2	2	0.61963	0.97302	16.935	2	2	0.89306	0.98972	9.126	2	2	3.1469	1.4956	41.151	2	2	2.4011	1.319	26.795
KIYNANYLK	9	2	1	0	K(+4.03)IYNANYL(+3.02)K(+4.03)	Pep1023	2023-02-06_Fusion_36171.raw	123	569.35	2	1125.62	1.1048	1.2581	45.903	4	4	1.1884	1.2869	32.955	4	4	0.84156	0.87101	41.033	4	4	1.0375	1.2736		1	1	0.68472	0.89576		1	1	0.66001	0.67134		1	1	1.1285	1.1665		1	1	1.217	1.1239
KIYNKTQREK	10	3	0	1	KIYNKTQREK	Pep519	2023-02-06_Fusion_36172.raw	124	436.586	3	1306.74	0.70789	0.391	4.3602	3	3	0.68249	0.48724	5.8081	3	3	0.97325	1.0821	4.0991	3	3				0	0				0	0				0	0	0.70789	0.391	4.3602	3	3	0.68249	0.48724	5.8081
KIYNSRVQR	9	1	0	2	KIYNSRVQR	Pep36	2023-02-06_Fusion_36177.raw	86	388.56	3	1162.66	2.0344	2.0621	104.45	3	1	0.97549	0.98359	105.06	3	1	0.74621	0.76553	13.291	3	1	0.67328	0.7312		1	0	0.51348	0.57601		1	0	0.74621	0.76553		1	0	6.0747	5.9054		1	1	4.6786	4.3737
KIYPGHGRR	9	1	0	2	K(+4.03)IYPGHGR(+6.02)R(+6.02)	Pep3	2023-02-06_Fusion_36177.raw	86	367.232	3	1082.61	1.3147	1.2217	78.716	4	2	0.99815	1.018	76.63	4	2	0.81719	0.84329	40.21	4	2	0.8399	0.91215		1	0	0.79426	0.89099		1	0	0.88957	0.91261		1	0	2.4473	2.2656	113.8	2	1	2.2152	2.0624	80.999
KIYRGINNY	9	1	0	1	KIYRGINNY	Pep2873	2023-01-16_Fusion_35827.raw	45	570.811	2	1139.61	1.3051	1.3551		1	1	0.29729	0.3946		1	1	0.22779	0.29385		1	1				0	0				0	0				0	0				0	0
KIYVGLSK	8	2	1	0	K(+4.03)IYVGL(+3.02)SK(+4.03)	Pep4429	2023-01-16_Fusion_35822.raw	47	459.819	2	906.554	0.44047	0.50611	121.96	5	3	0.33677	0.42761	98.351	5	3	0.90277	0.94598	14.57	5	3				0	0				0	0				0	0	1.848	1.9102	4.0478	2	2	1.5685	1.4484	12.775
KKGDVVIVL	9	2	1	0	K(+4.03)K(+4.03)GDVVIVL(+3.02)	Pep3407	2023-01-16_Fusion_35827.raw	45	491.353	2	969.622	0.76894	0.82892	33.646	2	2	0.10598	0.16397	16.024	2	2	0.13783	0.17391	17.622	2	2				0	0				0	0				0	0				0	0
KKSDPVVSY	9	2	0	0	K(+4.03)K(+4.03)SDPVVSY	Pep963	2023-02-06_Fusion_36171.raw	123	515.805	2	1021.54	0.4111	0.49654	66.744	5	5	0.38513	0.47507	81.912	5	5	0.88805	0.80861	34.046	5	5	0.42224	0.51	3.7805	2	2	0.39377	0.48572	3.1378	2	2	0.93258	0.84915	6.9182	2	2	1.7455	1.7594		1	1	1.6891	1.5102
KLAAAISEV	9	1	1	0	KLAAAISEV	Pep3177	2023-01-16_Fusion_35827.raw	45	451.272	2	900.528	0.25263	0.26369	3.6678	2	2	0.6284	0.73098	17.915	2	2	2.4874	2.7263	16.495	2	2				0	0				0	0				0	0				0	0
KLADFGLAR	9	1	2	1	K(+4.03)L(+3.02)ADFGL(+3.02)AR(+6.02)	Pep1116	2023-02-06_Fusion_36171.raw	123	503.832	2	989.566	0.55601	0.65939	89.174	5	2	0.32613	0.4623	94.039	5	2	0.91854	1.0089	41.542	5	2	0.32033	0.4068	68.305	2	2	0.30813	0.43679	8.0276	2	2	0.96192	0.98965	60.277	2	2	3.1877	2.8475		1	0	3.8816	3.6276
KLADQIFAY	9	1	1	0	K(+8.01)L(+6.02)ADQIFAY	Pep4582	2023-01-16_Fusion_35822.raw	47	541.807	2	1067.57	4.6575	4.4362		1	1	1.6783	1.6024		1	1	0.36036	0.36825		1	1				0	0				0	0				0	0				0	0
KLADQYPHL	9	1	2	0	KLADQYPHL	Pep3140	2023-01-16_Fusion_35827.raw	45	542.794	2	1083.57	0.41995	0.50987	27.799	2	2	0.32532	0.45864	3.5362	2	2	0.77466	0.86898	30.88	2	2	0.3327	0.41888		1	1	0.35017	0.47025		1	1	1.0525	1.081		1	1				0	0
KLAEGVQLL	9	1	3	0	K(+8.01)L(+6.02)AEGVQL(+6.02)L(+6.02)	Pep3550	2023-01-16_Fusion_35827.raw	45	498.838	2	969.586	0.10985	0.12133	53.287	2	2	0.24205	0.3376	6.4089	2	2	2.2035	2.6579	32.51	2	2				0	0				0	0				0	0				0	0
KLAEILYYK	9	2	2	0	K(+4.03)L(+3.02)AEIL(+3.02)YYK(+4.03)	Pep1150	2023-02-06_Fusion_36171.raw	123	577.884	2	1139.66	1.011	0.8035	38.926	4	4	0.62732	0.77101	38.612	4	4	0.42713	0.51379	49.119	4	4				0	0				0	0				0	0	1.3933	1.0598	57.438	2	2	1.1043	0.97075	12.481
KLAEIVKQV	9	2	1	0	KLAEIVKQV	Pep381	2023-02-06_Fusion_36176.raw	85	514.33	2	1026.64	1.3312	1.5297	144.51	3	1	0.84442	1.0722	136.07	3	1	0.96779	1.0141	17.712	3	1	0.26205	0.32171		1	0	0.25297	0.33094		1	0	1.0015	1.0187		1	0	5.5841	5.7721		1	1	5.4042	4.9906
KLAEKLTIL	9	2	3	0	KLAEKLTIL	Pep3416	2023-01-16_Fusion_35827.raw	45	514.841	2	1027.66	0.22552	0.23488	7.9878	2	2	0.46304	0.58594	33.626	2	2	2.0532	2.4723	25.663	2	2				0	0				0	0				0	0				0	0
KLAEPLRK	8	2	2	1	K(+4.03)L(+3.02)AEPL(+3.02)R(+6.02)K(+4.03)	Pep4685	2023-01-16_Fusion_35823.raw	48	325.577	2;3	953.602	2.1658	2.293	180.57	6	6	0.80053	1.2022	216.76	6	6	0.53741	0.60492	58.82	6	6				0	0				0	0				0	0	10.273	4.7085	275.69	3	3	7.2815	4.3353	340.85
KLAERFLAK	9	2	2	1	KLAERFLAK	Pep1642	2023-01-16_Fusion_35828.raw	46	359.226	2;3	1074.65	0.29552	0.34303		1	1	0.52266	0.92894		1	1	1.7686	2.6388		1	1				0	0				0	0				0	0				0	0
KLAEYVITK	9	2	1	0	KLAEYVITK	Pep367	2023-02-06_Fusion_36176.raw	85	532.821	2	1063.63	0.40051	0.49168		1	1	0.16901	0.2211		1	1	0.42199	0.42924		1	1	0.40051	0.49168		1	1	0.16901	0.2211		1	1	0.42199	0.42924		1	1				0	0
KLAPEFAKR	9	2	1	1	KLAPEFAKR	Pep1557	2023-01-16_Fusion_35828.raw	46	353.882	3	1058.62	0.12362	0.21181	26.239	3	3	0.14281	0.26456	62.124	3	3	1.1049	1.2285	60.888	3	3	0.117	0.14306		1	1	0.12928	0.17882		1	1	1.1049	1.2285		1	1				0	0
KLAPGGHVGR	10	1	1	1	K(+4.03)L(+3.02)APGGHVGR(+6.02)	Pep570	2023-02-06_Fusion_36172.raw	124	335.553	3	990.572	0.80424	0.61068		1	1	0.77533	0.64392		1	1	0.96405	1.0271		1	1				0	0				0	0				0	0	0.80424	0.61068		1	1	0.77533	0.64392
KLAQALQTK	9	2	2	0	KLAQALQTK	Pep2707	2023-01-16_Fusion_35827.raw	45	500.812	2	999.608	1.233	0.86757	88.241	8	8	0.55596	0.79902	48.652	8	8	0.50576	0.65733	64.588	8	8	0.84371	1.24	78.304	2	2	0.44533	0.76734	3.5875	2	2	0.52783	0.51616	74.717	2	2	2.9342	2.2319	117.53	2	2	2.3046	2.026	3.9666
KLATTILQH	9	1	2	0	KLATTILQH	Pep370	2023-02-06_Fusion_36176.raw	85	512.811	2	1023.61	0.59832	0.61241	91.942	3	1	0.37336	0.49326	83.447	3	1	0.98627	1.0425	5.3467	3	1	0.28082	0.35356		1	1	0.30646	0.41155		1	1	1.0913	1.1209		1	1	2.4492	2.127		1	0	2.3906	1.8956
KLAYTLLNKL	10	2	4	0	KLAYTLLNKL	Pep3692	2023-01-16_Fusion_35827.raw	45	588.871	2	1175.73				0	0				0	0				0	0				0	0				0	0				0	0				0	0
KLDAFVEGV	9	1	1	0	K(+4.03)L(+3.02)DAFVEGV	Pep1189	2023-02-06_Fusion_36171.raw	123	492.791	1;2	976.523	0.47284	0.54731	80.963	8	7	0.73124	0.69817	81.935	7	6	0.9923	1.0629	15.719	7	6	0.16672	0.19761		1	0	0.14486	0.1773		1	0	0.84421	0.86354		1	0	2.198	1.6515	1.578	2	2	1.9881	1.509	11.528
KLDENSAFL	9	1	2	0	K(+8.01)L(+6.02)DENSAFL(+6.02)	Pep3385	2023-01-16_Fusion_35827.raw	45	528.796	2	1035.52	0.35559	0.38927	62.505	2	2	0.58939	0.82415	19.773	2	2	1.6575	1.9642	48.913	2	2				0	0				0	0				0	0				0	0
KLDEYIAIAK	10	2	1	0	KLDEYIAIAK	Pep4273	2023-01-16_Fusion_35827.raw	45	582.336	2	1162.66	0.74629	0.85854	85.988	2	2	0.67629	0.96211	44.768	2	2	0.9062	1.0266	35.405	2	2	1.2845	1.577		1	1	1.0093	1.3204		1	1	0.78575	0.79925		1	1				0	0
KLDGSRLIK	9	2	2	1	KLDGSRLIK	Pep110	2023-02-06_Fusion_36177.raw	86	343.885	3	1028.63	1.522	1.5046	57.661	5	5	0.45547	1.0094	56.635	5	5	0.6707	0.76918	33.58	5	5	0.5177	0.73496		1	1	0.44895	0.67773		1	1	0.8672	0.97957		1	1	5.2402	2.429		1	1	3.5146	2.1211
KLDNQVSKV	9	2	1	0	KLDNQVSKV	Pep2704	2023-01-16_Fusion_35827.raw	45	515.8	2	1029.58	1.0947	1.2594	81.922	2	2	0.6502	0.92499	8.7376	2	2	0.59395	0.67287	96.475	2	2	0.57477	0.70562		1	1	0.75214	0.98395		1	1	1.3086	1.3311		1	1				0	0
KLDNSRSILK	10	2	2	1	K(+4.03)L(+3.02)DNSR(+6.02)SIL(+3.02)K(+4.03)	Pep651	2023-02-06_Fusion_36172.raw	124	398.606	2;3	1172.69	0.24974	0.2968	57.936	3	2	0.20953	0.25345	61.262	3	2	0.83901	0.88476	11.56	3	2	0.21616	0.28828	4.1151	2	1	0.16482	0.22337	17.869	2	1	0.85147	0.92433	6.1876	2	1	1.7433	0.78537		1	1	1.1644	0.63088
KLDPKTMKV	9	3	1	0	KLDPKTMKV	Pep1634	2023-01-16_Fusion_35828.raw	46	353.879	3	1058.62	0.47243	0.54381		1	1	0.11051	0.24146		1	1	0.23393	0.39049		1	1				0	0				0	0				0	0				0	0
KLDPTKTTL	9	2	2	0	KLDPTKTTL	Pep2918	2023-01-16_Fusion_35827.raw	45	508.803	2	1015.59	0.18434	0.19344	96.025	3	2	0.33665	0.58008	30.113	3	2	1.8038	2.5013	25.567	3	2	0.13162	0.19344		1	1	0.33665	0.58008		1	1	2.5579	2.5013		1	1				0	0
KLDQVIIHV	9	1	1	0	K(+4.03)L(+3.02)DQVIIHV	Pep3401	2023-01-16_Fusion_35827.raw	45	536.35	2	1063.64	3.0609	2.9155	45.987	3	3	3.1079	2.9673	53.464	3	3	1.0154	1.0376	11.615	3	3				0	0				0	0				0	0	6.292	4.7275		1	1	6.7266	5.1056
KLDRPRFER	9	1	1	3	K(+4.03)L(+3.02)DR(+6.02)PR(+6.02)FER(+6.02)	Pep1516	2023-01-16_Fusion_35828.raw	46	414.604	3	1215.68	1.6783	1.782	143.68	6	3	0.90034	0.98647	183.77	6	3	0.84037	0.89832	44.101	6	3	0.35642	0.46869		1	0	0.2951	0.24739		1	0	0.86473	0.90765		1	0	14.375	7.5145	32.939	2	2	13.095	7.687	25.89
KLDSKAIAK	9	3	1	0	KLDSKAIAK	Pep2578	2023-01-16_Fusion_35827.raw	45	487.305	2	972.597	1.0282	1.1495		1	1	0.27072	0.36838		1	1	0.26331	0.32315		1	1				0	0				0	0				0	0				0	0
KLDSVRVLR	9	1	2	2	KLDSVRVLR	Pep1619	2023-01-16_Fusion_35828.raw	46	362.565	3	1084.67	2.4349	2.64	112.11	6	5	0.28937	0.37785	237.71	6	5	0.19968	0.22151	155.72	6	5	0.71545	0.94498		1	0	0.50434	0.76129		1	0	1.0325	1.0938		1	0	7.6505	10.385	42.591	2	2	7.1399	10.056	3.1494
KLDVDAPRLLK	11	2	3	1	KLDVDAPRLLK	Pep1833	2023-01-16_Fusion_35828.raw	46	423.262	3	1266.77	0.80331	0.68659	108.45	2	2	1.0469	1.3195	78.271	2	2	1.3032	1.7044	31.524	2	2				0	0				0	0				0	0	2.1699	1.4782		1	1	2.7556	2.295
KLDVGNAEV	9	1	1	0	K(+4.03)L(+3.02)DVGNAEV	Pep3017	2023-01-16_Fusion_35827.raw	45	476.277	1;2	943.497	0.52341	0.59866	49.58	9	9	0.67774	0.8295	40.109	9	9	0.94935	0.98081	64.191	9	9	0.62046	0.7365	28.613	2	2	0.5847	0.71307	21.388	2	2	0.94236	0.96516	8.1132	2	2	2.1099	1.5853		1	1	2.0031	1.5204
KLDYGQHVV	9	1	1	0	KLDYGQHVV	Pep2923	2023-01-16_Fusion_35827.raw	45	529.785	2	1057.56	0.3573	0.41602	8.2628	2	2	0.20479	0.26971	55.774	2	2	0.57315	0.6285	60.979	2	2	0.3721	0.44105		1	1	0.14855	0.18181		1	1	0.39922	0.40836		1	1				0	0
KLEAAEERRK	10	2	1	2	KLEAAEERRK	Pep1295	2023-01-16_Fusion_35828.raw	46	410.57	3	1228.69	0.40665	0.39118		1	1	0.42188	0.43166		1	1	1.0374	1.1174		1	1				0	0				0	0				0	0				0	0
KLEDARREK	9	2	1	2	K(+4.03)L(+3.02)EDAR(+6.02)R(+6.02)EK(+4.03)	Pep524	2023-02-06_Fusion_36172.raw	124	389.922	3	1143.64	2.1717	1.3334	9.1397	2	2	1.8229	1.4029	10.765	2	2	0.83937	0.91767	19.898	2	2				0	0				0	0				0	0	2.1717	1.3334	9.1397	2	2	1.8229	1.4029	10.765
KLEDGPKFLK	10	3	2	0	KLEDGPKFLK	Pep140	2023-02-06_Fusion_36177.raw	86	392.233	3	1173.68	0.09115	0.11052	85.435	5	5	0.12172	0.13434	42.445	5	5	0.5579	0.70327	67.951	5	5	0.070659	0.10876		1	1	0.044812	0.068947		1	1	0.6342	0.70327		1	1	0.73314	0.36925	40.069	2	2	0.33369	0.19199	11.207
KLEEQRPERVK	11	2	1	2	K(+8.01)L(+6.02)EEQR(+10.01)PER(+10.01)VK(+8.01)	Pep802	2023-02-06_Fusion_36172.raw	124	485.294	2;3	1410.79	0.3171	0.33951	70.936	11	11	0.11298	0.12422	92.148	8	8	0.69863	0.72628	61.734	8	8	0.13089	0.15269	34.935	4	4	0.092079	0.10167	6.7844	3	3	0.78046	0.7958	10.39	3	3	1.1213	0.76253	11.941	3	3	0.79182	0.53552	5.0104
KLEEVERKK	9	3	1	1	KLEEVERKK	Pep1311	2023-01-16_Fusion_35828.raw	46	386.9	2;3	1157.68	0.21616	0.22613	35.2	2	2	0.099946	0.1283	66.616	2	2	0.46237	0.56147	31.855	2	2				0	0				0	0				0	0				0	0
KLFDFVNAKK	10	3	1	0	KLFDFVNAKK	Pep1903	2023-01-16_Fusion_35828.raw	46	403.904	3	1208.69	0.37425	0.41445	71.762	2	2	0.17868	0.26207	7.8043	2	2	0.47742	0.60054	59.488	2	2	0.57554	0.68841		1	1	0.20526	0.27694		1	1	0.35664	0.39433		1	1				0	0
KLFDHAVSKF	10	2	1	0	KLFDHAVSKF	Pep407	2023-02-06_Fusion_36176.raw	85	596.33	2;3	1190.64	0.31949	0.30443	103.06	18	15	0.21282	0.22962	136.51	18	15	0.72691	0.75785	35.456	18	15	0.21437	0.25906	10.195	4	4	0.16535	0.2024	5.5857	4	4	0.76621	0.79883	5.0938	4	4	2.1918	2.0394	80.177	6	5	2.1504	2.4303	102.44
KLFDKLLEY	9	2	3	0	KLFDKLLEY	Pep3750	2023-01-16_Fusion_35827.raw	45	584.835	2	1167.65				0	0				0	0				0	0				0	0				0	0				0	0				0	0
KLFDRPQEL	9	1	2	1	KLFDRPQEL	Pep3175	2023-01-16_Fusion_35827.raw	45	573.32	2	1144.62	0.29907	0.34291	36.623	2	2	0.78213	1.0719	16.338	2	2	2.6152	3.041	15.794	2	2				0	0				0	0				0	0				0	0
KLFDTQQFL	9	1	2	0	KLFDTQQFL	Pep3848	2023-01-16_Fusion_35827.raw	45	570.309	2	1138.6	0.85332	0.93413	154	4	2	2.262	2.9599	128.34	4	2	1.6795	1.8224	45.172	4	2	0.23566	0.2967		1	1	0.37801	0.50764		1	1	1.604	1.6475		1	1	10.491	9.1112		1	1	8.0883	6.4135
KLFDYSKPSAK	11	3	1	0	K(+4.03)L(+3.02)FDYSK(+4.03)PSAK(+4.03)	Pep695	2023-02-06_Fusion_36172.raw	124	433.602	3	1282.69	0.73167	1.1117	54.804	4	4	0.45825	0.70276	56.978	4	4	0.57327	0.64735	15.559	4	4	0.72729	1.1117	33.869	2	2	0.45825	0.70276	15.924	2	2	0.63008	0.70005	18.147	2	2	5.1835	2.375		1	1	3.0785	1.6832
KLFEKVKEV	9	3	1	0	KLFEKVKEV	Pep1635	2023-01-16_Fusion_35828.raw	46	373.897	3	1118.67	1.1548	0.85479	129.61	2	2	0.72167	0.84843	117.65	2	2	0.62492	0.86626	12.849	2	2				0	0				0	0				0	0	4.5355	2.1374		1	1	3.1366	1.9494
KLFFSVMQK	9	2	1	0	K(+4.03)L(+3.02)FFSVMQK(+4.03)	Pep4289	2023-01-16_Fusion_35827.raw	45	569.852	2	1126.62	1.4834	1.5991		1	1	0.48791	0.75483		1	1	0.32892	0.41502		1	1				0	0				0	0				0	0				0	0
KLFGETTLVK	10	2	2	0	KLFGETTLVK	Pep3185	2023-01-16_Fusion_35827.raw	45	568.341	2	1134.66	0.41414	0.32485	50.638	2	2	0.25913	0.37191	20.273	2	2	0.62571	0.85656	16.377	2	2				0	0				0	0				0	0				0	0
KLFGFLLEY	9	1	3	0	KLFGFLLEY	Pep4177	2023-01-16_Fusion_35827.raw	45	565.319	2	1128.62	0.49748	0.58021		1	0	0.11752	0.15184		1	0	0.36127	0.46331		1	0				0	0				0	0				0	0				0	0
KLFGMIITI	9	1	1	0	K(+4.03)L(+3.02)FGM(+15.99)IITI	Pep1251	2023-02-06_Fusion_36171.raw	123	529.837	1;2	1034.62	0.34175	0.44662	72.55	22	10	0.25987	0.35223	69.805	22	10	0.94945	0.98618	21.306	22	10	0.23235	0.27541	7.4828	6	4	0.22693	0.27775	12.147	6	4	1.0261	1.0509	9.6631	6	4	2.6437	1.9533	15.365	4	2	2.3635	1.719	7.9573
KLFHGEIWPA	10	1	1	0	K(+4.03)L(+3.02)FHGEIWPA	Pep2041	2023-01-16_Fusion_35828.raw	46	402.233	2;3	1196.63	2.1335	2.608	14.257	4	4	0.72074	0.99467	51.005	4	4	0.32396	0.37831	47.32	4	4				0	0				0	0				0	0				0	0
KLFIGGLNV	9	1	2	0	KLFIGGLNV	Pep3908	2023-01-16_Fusion_35827.raw	45	480.798	1;2	959.58	0.22702	0.20737	113.37	8	4	0.42185	0.42243	96.189	8	4	1.1147	1.2541	52.655	8	4	0.14618	0.18404		1	0	0.12646	0.16983		1	0	0.89799	0.92234		1	0	1.4378	1.2487	121.11	3	2	1.7597	1.3953	104.58
KLFIGMISK	9	2	1	0	KLFIGMISK	Pep3469	2023-01-16_Fusion_35827.raw	45	518.815	2	1035.62				0	0				0	0				0	0				0	0				0	0				0	0				0	0
KLFLEGMHYK	10	2	2	0	KLFLEGMHYK	Pep1874	2023-01-16_Fusion_35828.raw	46	422.562	3	1264.66	0.51387	0.48124		1	1	0.16806	0.21717		1	1	0.32705	0.42353		1	1				0	0				0	0				0	0				0	0
KLFMEMNQK	9	2	1	0	KLFMEMNQK	Pep404	2023-02-06_Fusion_36176.raw	85	584.795	2	1167.58	1.232	1.5125		1	1				0	0				0	0	1.232	1.5125		1	1				0	0				0	0				0	0
KLFNEFIQL	9	1	2	0	K(+4.03)L(+3.02)FNEFIQL(+3.02)	Pep4079	2023-01-16_Fusion_35827.raw	45	581.358	2	1150.64	0.92163	1.0315	132.97	4	1	0.62077	0.82686	144.1	4	1	0.62757	0.69079	47.068	4	1	0.79394	0.99958		1	0	0.70225	0.94308		1	0	0.95364	0.97951		1	0	16.522	14.348		1	1	11.202	8.8821
KLFNGEFTK	9	2	1	0	K(+4.03)L(+3.02)FNGEFTK(+4.03)	Pep3098	2023-01-16_Fusion_35827.raw	45	547.831	2	1082.58	0.5346	0.6563		1	1	0.45741	0.59839		1	1	0.85563	0.87033		1	1	0.5346	0.6563		1	1	0.45741	0.59839		1	1	0.85563	0.87033		1	1				0	0
KLFNGTFLK	9	2	2	0	KLFNGTFLK	Pep4282	2023-01-16_Fusion_35827.raw	45	534.315	2	1066.62	0.25362	0.17846	244.98	2	2	0.20757	0.25511	262.01	2	2	0.81842	0.99644	53.769	2	2				0	0				0	0				0	0	1.3264	1.0089		1	1	1.8507	1.6269
KLFNKFIGK	9	3	1	0	KLFNKFIGK	Pep3029	2023-01-16_Fusion_35827.raw	45	547.84	3	1093.66	1.3594	1.2302	179.94	2	2	1.1123	1.1681	159.29	2	2	0.81821	0.91423	35.273	2	2	0.24171	0.34467		1	1	0.25119	0.37872		1	1	1.0392	1.1732		1	1	7.6454	4.391		1	1	4.9252	3.603
KLFNPPEESEK	11	2	1	0	KLFNPPEESEK	Pep2942	2023-01-16_Fusion_35827.raw	45	659.338	2	1316.66	0.26311	0.28364		1	1	0.18622	0.28809		1	1	0.70775	0.89301		1	1				0	0				0	0				0	0				0	0
KLFPGSPAIY	10	1	1	0	K(+4.03)L(+3.02)FPGSPAIY	Pep4574	2023-01-16_Fusion_35822.raw	47	550.33	2	1091.6	1.0187	1.2075	19.448	3	2	0.59503	0.72827	23.319	3	2	0.58409	0.59746	49.157	3	2	0.90243	1.0696	17.144	2	2	0.61104	0.74785	3.7531	2	2	0.6771	0.6926	20.897	2	2				0	0
KLFQGQLVL	9	1	3	0	K(+4.03)L(+3.02)FQGQL(+3.02)VL(+3.02)	Pep3850	2023-01-16_Fusion_35827.raw	45	529.865	2	1044.63	5.1131	5.9634		1	1	1.0506	1.3573		1	1	0.20547	0.2635		1	1				0	0				0	0				0	0				0	0
KLFQSDTNAMLGK	13	2	2	0	KLFQSDTNAMLGK	Pep3144	2023-01-16_Fusion_35827.raw	45	726.881	2;3	1451.74	0.88138	0.68396	24.155	3	3	0.41475	0.61609	16.485	3	3	0.41994	0.57731	28.016	3	3	0.46536	0.68396		1	1	0.43198	0.74433		1	1	0.92828	0.90776		1	1				0	0
KLFRLQLEK	9	2	3	1	K(+4.03)L(+3.02)FR(+6.02)L(+3.02)QL(+3.02)EK(+4.03)	Pep1846	2023-01-16_Fusion_35828.raw	46	399.958	3	1173.72				0	0				0	0				0	0				0	0				0	0				0	0				0	0
KLFRRDYFR	9	1	1	3						3	1299.72	0.41632	0.54745		1	1	0.36792	0.30844		1	1	0.88376	0.92763		1	1	0.41632	0.54745		1	1	0.36792	0.30844		1	1	0.88376	0.92763		1	1				0	0
KLFSEKLLK	9	3	3	0	KLFSEKLLK	Pep1773	2023-01-16_Fusion_35828.raw	46	369.238	2;3	1104.69	0.11003	0.11157		1	1	0.092993	0.13391		1	1	0.8452	1.115		1	1				0	0				0	0				0	0				0	0
KLFTGNFLK	9	2	2	0						2	1066.62	0.18753	0.27562		1	1	0.35773	0.61639		1	1	1.9076	1.8654		1	1	0.18753	0.27562		1	1	0.35773	0.61639		1	1	1.9076	1.8654		1	1				0	0
KLFVGFLNR	9	1	2	1	K(+4.03)L(+3.02)FVGFL(+3.02)NR(+6.02)	Pep3651	2023-01-16_Fusion_35827.raw	45	555.37	2	1092.64	1.5078	1.5333	70.813	5	3	0.62921	0.78052	83.022	5	3	0.60535	0.63117	46.005	5	3	0.42346	0.53777		1	0	0.30568	0.43332		1	0	1.0031	1.032		1	0	2.6796	2.3937	62.988	2	2	2.2145	2.0696	18.967
KLFYKAIVR	9	2	1	1	K(+4.03)L(+3.02)FYK(+4.03)AIVR(+6.02)	Pep1735	2023-01-16_Fusion_35828.raw	46	385.606	2;3	1136.71	0.75442	0.92737	84.248	3	3	0.70604	0.55746	56.055	3	3	0.68634	0.84333	35.278	3	3	0.75442	0.92737		1	1	0.43824	0.55746		1	1	0.5809	0.61921		1	1	0.69569	0.33174		1	1	0.76273	0.48403
KLGAVFNQV	9	1	1	0	KLGAVFNQV	Pep447	2023-02-06_Fusion_36176.raw	85	488.285	2	974.555	0.74898	0.87208	21.475	2	2	0.43211	0.56911	8.648	2	2	0.57693	0.63264	33.181	2	2	0.63209	0.74922		1	1	0.49431	0.60499		1	1	0.78203	0.79993		1	1				0	0
KLGDFGLLV	9	1	3	0	KLGDFGLLV	Pep4066	2023-01-16_Fusion_35827.raw	45	481.29	2	960.564	0.31514	0.36754		1	1	0.024298	0.031393		1	1	0.077103	0.098882		1	1				0	0				0	0				0	0				0	0
KLGDIMGV	8	1	1	0	K(+4.03)L(+3.02)GDIMGV	Pep4548	2023-01-16_Fusion_35822.raw	47	420.256	2	831.452	0.31421	0.39855	101.15	12	3	0.25256	0.32905	108.53	12	3	1.0697	1.0959	22.81	12	3	0.17842	0.21148	22.747	3	1	0.21057	0.25772	21.919	3	1	1.0779	1.1054	3.5975	3	1	3.4559	2.511	9.8608	3	1	3.7165	2.8209	15.027
KLGDIMGVK	9	2	1	0	KLGDIMGVK	Pep3123	2023-01-16_Fusion_35827.raw	45	480.781	2	959.547	0.37594	0.4184	75.271	4	3	0.30533	0.39352	78.634	4	3	0.88885	1.0138	15.152	4	3	0.16596	0.20374		1	1	0.15853	0.20739		1	1	0.95524	0.97165		1	1				0	0
KLGDISAV	8	1	1	0	K(+4.03)L(+3.02)GDISAV	Pep4487	2023-01-16_Fusion_35822.raw	47	405.259	2	801.46	0.99925	0.95179	49.408	3	2	1.4057	1.3421	63.036	3	2	1.0643	1.0876	24.059	3	2	0.4062	0.48147		1	0	0.38363	0.46953		1	0	0.96233	0.98436		1	0				0	0
KLGDLFFRV	9	1	2	1	KLGDLFFRV	Pep3968	2023-01-16_Fusion_35827.raw	45	547.822	2	1093.63	0.21683	0.26307	14.073	2	2	0.75773	1.1101	108.27	2	2	3.4945	3.9328	95.765	2	2	0.18753	0.23816		1	1	0.36421	0.51628		1	1	1.9421	1.9981		1	1				0	0
KLGDLMVLL	9	1	4	0	KLGDLMVLL	Pep4159	2023-01-16_Fusion_35827.raw	45	501.307	2	1000.6	0.14409	0.16785		1	1	0.18415	0.33565		1	1	1.2781	1.9423		1	1				0	0				0	0				0	0				0	0
KLGDSPIQK	9	2	1	0	K(+8.01)L(+6.02)GDSPIQK(+8.01)	Pep926	2023-02-06_Fusion_36171.raw	123	504.312	2	984.56	0.94894	1.0904	79.931	5	4	0.51773	0.65737	65.886	5	4	0.67883	0.74097	12.699	5	4	0.33424	0.41033		1	1	0.24348	0.31852		1	1	0.72845	0.74097		1	1	2.0928	2.1632	5.3587	2	2	1.4934	1.3791	13.855
KLGEIVTTI	9	1	1	0	K(+4.03)L(+3.02)GEIVTTI	Pep1184	2023-02-06_Fusion_36171.raw	123	490.822	1;2	972.586	0.36555	0.51418	71.052	9	4	0.29072	0.35582	75.932	9	4	0.87223	0.88136	23.539	9	4	0.2938	0.34824	16.047	3	2	0.28876	0.35342	12.911	3	2	0.98287	1.0054	19.986	3	2	2.7022	1.9966	6.3522	2	1	2.3615	1.7175	24.378
KLGENVANI	9	1	1	0	KLGENVANI	Pep397	2023-02-06_Fusion_36176.raw	85	479.272	2	956.529	3.4074	3.2455	75.169	3	3	30.268	33.934	50.17	3	3	17.987	19.532	102.77	3	3				0	0				0	0				0	0	9.1127	6.8468		1	1	30.268	22.974
KLGGVIKEK	9	3	1	0	K(+8.01)L(+6.02)GGVIK(+8.01)EK(+8.01)	Pep878	2023-02-06_Fusion_36171.raw	123	501.348	2;3	970.618	1.6018	1.3343	53.03	15	15	0.50946	0.74067	55.578	15	15	0.6931	0.73941	60.716	15	15	0.57501	0.79925	39.053	4	4	0.50876	0.73211	9.195	4	4	0.87057	0.92887	30.095	4	4	2.7481	1.4291	48.138	6	6	2.7425	1.6054	6.4045
KLGGVIKEKL	10	3	2	0	K(+4.03)L(+3.02)GGVIK(+4.03)EK(+4.03)L(+3.02)	Pep705	2023-02-06_Fusion_36172.raw	124	368.279	3	1083.7	0.83754	0.86924		1	1	0.24262	0.43034		1	1	0.28968	0.45069		1	1				0	0				0	0				0	0				0	0
KLGGVVSI	8	1	1	0	K(+4.03)L(+3.02)GGVVSI	Pep3324	2023-01-16_Fusion_35827.raw	45	390.272	2	771.485	1.7627	1.8398	21.591	2	0	1.7109	1.9902	18.12	2	0	0.96943	1.0625	44.184	2	0				0	0				0	0				0	0				0	0
KLGIVQGI	8	1	1	0	K(+8.01)L(+6.02)GIVQGI	Pep1998	2023-01-16_Fusion_35828.raw	46	421.289	2	826.528	1.8988	1.9819	57.435	2	0	5.4199	6.3047	11.242	2	0	2.4271	2.6601	80.295	2	0				0	0				0	0				0	0				0	0
KLGKITFI	8	2	1	0	KLGKITFI	Pep3489	2023-01-16_Fusion_35827.raw	45	460.303	2	918.59	1.3522	1.4577		1	1	0.47386	0.7331		1	1	0.35044	0.44217		1	1				0	0				0	0				0	0				0	0
KLGNMVLNK	9	2	2	0	KLGNMVLNK	Pep349	2023-02-06_Fusion_36176.raw	85	508.8	2	1015.58				0	0				0	0				0	0				0	0				0	0				0	0				0	0
KLGNNFAEK	9	2	1	0	K(+4.03)L(+3.02)GNNFAEK(+4.03)	Pep2725	2023-01-16_Fusion_35827.raw	45	516.311	2	1019.54				0	0				0	0				0	0				0	0				0	0				0	0				0	0
KLGPALTR	8	1	2	1	KLGPALTR	Pep2796	2023-01-16_Fusion_35827.raw	45	428.274	2	854.534	1.1446	1.1647	58.945	2	2	0.72378	0.861	25.955	2	2	0.63235	0.71643	29.039	2	2				0	0				0	0				0	0	1.978	1.7669		1	1	1.1069	1.0345
KLGPAPKTL	9	2	2	0	K(+4.03)L(+3.02)GPAPK(+4.03)TL(+3.02)	Pep984	2023-02-06_Fusion_36171.raw	123	469.841	2	923.58	0.62739	0.92211	119.4	9	9	0.40871	0.70423	108.83	9	9	0.8065	0.87294	23.289	9	9	0.45616	0.67045	29.52	3	3	0.4072	0.70164	2.325	3	3	0.89267	0.87294	27.491	3	3	8.6266	6.5618	111.17	2	2	7.4766	6.5726	94.307
KLGPNDQYK	9	2	1	0	KLGPNDQYK	Pep2665	2023-01-16_Fusion_35827.raw	45	531.783	2	1061.55	2.2455	2.5802	44.315	2	2	2.3712	3.0108	18.13	2	2	1.056	1.2766	26.185	2	2				0	0				0	0				0	0				0	0
KLGSVPVTV	9	1	1	0	K(+4.03)L(+3.02)GSVPVTV	Pep1130	2023-02-06_Fusion_36171.raw	123	453.804	1;2	898.549	1.2106	1.6292	87.061	10	2	0.67655	0.93367	91.067	10	2	0.98552	1.0094	30.578	10	2	0.52913	0.62717	14.008	3	2	0.56075	0.6863	2.1717	3	2	1.087	1.1119	13.196	3	2	16.746	12.582		1	0	14.429	10.952
KLHDETLTY	9	1	2	0	KLHDETLTY	Pep2946	2023-01-16_Fusion_35827.raw	45	560.289	2	1118.56	0.80729	0.94518		1	1	0.44478	0.65828		1	1	0.55095	0.67497		1	1				0	0				0	0				0	0				0	0
KLHDINAQL	9	1	2	0	K(+4.03)L(+3.02)HDINAQL(+3.02)	Pep1723	2023-01-16_Fusion_35828.raw	46	354.556	2;3	1050.58	0.6655	0.74242	52.726	8	4	0.56286	0.69134	67.782	8	4	0.78317	0.82593	34.167	8	4	0.57688	0.7263		1	0	0.44913	0.60316		1	0	0.86421	0.88765		1	0	0.25883	0.24743		1	1	0.19121	0.14643
KLHGVNINV	9	1	1	0	K(+8.01)L(+6.02)HGVNINV	Pep1789	2023-01-16_Fusion_35828.raw	46	336.544	2;3	992.577	1.3704	1.3233	84.55	15	13	0.5059	0.70513	90.521	15	13	0.65339	0.75445	76.999	15	13	1.5303	1.8164	111.85	4	4	0.41577	0.50706	8.9447	4	4	0.26836	0.27485	102.83	4	4	7.185	5.3087	85.199	4	4	6.9664	5.0666	96.117
KLHTSIAGR	9	1	1	1	K(+8.01)L(+6.02)HTSIAGR(+10.01)	Pep856	2023-02-06_Fusion_36171.raw	123	503.814	2;3	981.572	6.239	6.3786	97.56	12	8	2.0124	2.654	106.31	12	8	0.62245	0.64685	27.554	12	8	2.2249	2.4681	10.252	3	2	1.6498	1.9413	16.139	3	2	0.85107	0.873	19.485	3	2	16.885	13.591	54.16	4	4	12.987	11.151	59.464
KLIAWERTK	9	2	1	1	K(+4.03)L(+3.02)IAWER(+6.02)TK(+4.03)	Pep2933	2023-01-16_Fusion_35827.raw	45	581.39	2;3	1143.68	0.88357	0.80622	58.245	9	9	0.4241	0.53557	58.56	9	9	0.84487	0.96344	44.119	9	9	0.38771	0.5844	5.9537	3	3	0.35395	0.53557	18.133	3	3	0.94461	1.0514	11.65	3	3	1.6748	0.80733	99.252	2	2	1.4759	0.8619	85.626
KLIDDVHRL	9	1	2	1	KLIDDVHRL	Pep1763	2023-01-16_Fusion_35828.raw	46	370.221	3	1107.64	0.21151	0.24197	15.27	2	2	0.37263	0.48419	53.82	2	2	1.7617	1.8595	24.328	2	2	0.16666	0.2172		1	1	0.24922	0.33093		1	1	1.4954	1.5657		1	1				0	0
KLIDFGSGALLK	12	2	3	0	K(+4.03)L(+3.02)IDFGSGAL(+3.02)L(+3.02)K(+4.03)	Pep3642	2023-01-16_Fusion_35827.raw	45	639.934	2	1260.74	2.4409	2.7745	159.4	5	5	1.4979	1.4379	128.41	2	2	0.58404	0.63505	93.174	2	2	0.38823	0.48539		1	1	0.44457	0.57998		1	1	1.1451	1.2273		1	1	16.944	10.754		1	1	5.0472	3.565
KLIDGQVIQL	10	1	2	0	KLIDGQVIQL	Pep3679	2023-01-16_Fusion_35827.raw	45	563.845	2	1125.68	2.7996	2.6395	133.61	4	3	1.63	1.6683	151.92	4	3	0.45779	0.52095	41.004	4	3				0	0				0	0				0	0	6.7421	5.8551	38.565	2	2	5.0081	3.9711	1.2938
KLIDIVSSQK	10	2	1	0	K(+4.03)L(+3.02)IDIVSSQK(+4.03)	Pep405	2023-02-06_Fusion_36176.raw	85	571.378	2	1129.67	1.1396	1.2683	119.7	8	8	0.48499	0.62506	129.31	8	8	0.56237	0.63296	47.041	8	8	0.51856	0.63662	17.294	2	2	0.43504	0.56912	7.9827	2	2	0.83895	0.85336	9.3116	2	2	11.809	12.207	5.1105	2	2	8.8269	8.1514	16.142
KLIDKLDSL	9	2	3	0	KLIDKLDSL	Pep3394	2023-01-16_Fusion_35827.raw	45	522.819	2	1043.62	0.037844	0.043912		1	1	0.075411	0.13368		1	1	1.9927	2.9674		1	1				0	0				0	0				0	0				0	0
KLIDYGLSGY	10	1	2	0	K(+4.03)L(+3.02)IDYGL(+3.02)SGY	Pep3537	2023-01-16_Fusion_35827.raw	45	569.831	2	1127.59	3.1586	3.1342	54.709	6	4	3.6066	3.7865	62.013	6	4	0.95389	1.05	46.752	6	4	1.291	1.6253		1	0	2.7405	3.6804		1	0	2.082	2.1385		1	0	3.1586	2.743	24.494	2	2	3.1474	2.4957	62.974
KLIEKLDIKL	10	3	3	0	KLIEKLDIKL	Pep2024	2023-01-16_Fusion_35828.raw	46	404.936	3	1211.79				0	0				0	0				0	0				0	0				0	0				0	0				0	0
KLIEKNYFL	9	2	2	0	KLIEKNYFL	Pep3442	2023-01-16_Fusion_35827.raw	45	584.343	2	1166.67	0.096323	0.0627		1	1				0	0				0	0				0	0				0	0				0	0				0	0
KLIENPLLR	9	1	3	1	K(+4.03)L(+3.02)IENPL(+3.02)L(+3.02)R(+6.02)	Pep3317	2023-01-16_Fusion_35827.raw	45	557.899	2	1094.68	0.66402	0.75917	91.473	8	8	0.49768	0.62678	57.822	8	8	0.70063	0.78666	49.558	8	8	0.42619	0.6037	60.897	2	2	0.36931	0.58057	16.859	2	2	0.86654	0.96027	43.924	2	2	8.9862	4.3099		1	1	4.9588	2.7559
KLIENPLLRY	10	1	3	1	K(+4.03)L(+3.02)IENPL(+3.02)L(+3.02)R(+6.02)Y	Pep3567	2023-01-16_Fusion_35827.raw	45	639.43	2	1257.74	1.668	2.0825	75.033	3	2	0.49639	0.69507	39.637	2	1	0.52783	0.58881	41.885	2	1	0.96815	1.1958		1	1	0.71804	0.91993		1	1	0.74166	0.79178		1	1				0	0
KLIGEYGLRNK	11	2	2	1	K(+4.03)L(+3.02)IGEYGL(+3.02)R(+6.02)NK(+4.03)	Pep699	2023-02-06_Fusion_36172.raw	124	437.625	2;3	1289.75	0.60175	0.75921	72.748	13	13	0.34857	0.50489	65.928	12	12	0.70902	0.76674	45.264	12	12	0.45525	0.59671	36.891	5	5	0.34902	0.48644	12.051	5	5	0.8109	0.86031	29.952	5	5	3.5722	2.3606	27.53	3	3	2.7861	1.69	6.0067
KLIKDGLIIRK	11	3	2	1	K(+4.03)L(+3.02)IK(+4.03)DGL(+3.02)IIR(+6.02)K(+4.03)	Pep1668	2023-01-16_Fusion_35828.raw	46	441.006	2;3	1295.87	0.62879	0.66992	25.874	3	3	0.21849	0.40795	42.828	2	2	0.45386	0.6088	98.119	2	2	0.46745	0.57922	20.574	2	2	0.39363	0.55224		1	1	1.1327	1.2184		1	1				0	0
KLILLITQV	9	1	3	0	KLILLITQV	Pep4069	2023-01-16_Fusion_35827.raw	45	520.857	2	1039.7	0.29017	0.34101	79.302	4	4	0.26155	0.36479	91.79	4	4	1.0272	1.2194	18.826	4	4	0.16504	0.22504		1	1	0.16757	0.2003		1	1	1.0153	1.135		1	1	1.6541	1.0881		1	1	1.9752	1.4386
KLIPFLEKL	9	2	3	0	KLIPFLEKL	Pep3988	2023-01-16_Fusion_35827.raw	45	550.858	2	1099.7	0.13988	0.16194		1	1	0.10497	0.18311		1	1	0.75043	1.1044		1	1				0	0				0	0				0	0				0	0
KLIPLLLQL	9	1	5	0	KLIPLLLQL	Pep4194	2023-01-16_Fusion_35827.raw	45	525.868	2	1049.72	0.16765	0.19203		1	1	0.4555	0.73655		1	1	2.717	3.783		1	1				0	0				0	0				0	0				0	0
KLIPQLPTL	9	1	3	0	KLIPQLPTL	Pep500	2023-02-06_Fusion_36176.raw	85	511.834	2	1021.65	0.47676	0.43217	87.458	10	10	0.96423	0.72101	67.48	10	10	1.0001	1.1348	85.2	10	10	0.27387	0.37345	7.5157	2	2	0.21955	0.26245	8.199	2	2	0.80167	0.89618	15.715	2	2	1.1011	0.53032	38.373	3	3	1.4016	0.75816	6.5224
KLIQEKKDNLLK	12	4	3	0	KLIQEKKDNLLK	Pep97	2023-02-06_Fusion_36177.raw	86	490.64	3	1468.9	0.26923	0.33383	40.876	2	2	0.21143	0.36644	64.774	2	2	0.7853	1.0606	35.968	2	2	0.31653	0.44571		1	1	0.38289	0.57932		1	1	1.2097	1.3678		1	1				0	0
KLISDINKA	9	2	1	0	KLISDINKA	Pep2852	2023-01-16_Fusion_35827.raw	45	501.304	2	1000.59	0.2082	0.25559	46.357	3	3	0.19833	0.30683	88.403	3	3	0.95975	1.211	55.02	3	3	0.2082	0.25559		1	1	0.16367	0.21411		1	1	0.78611	0.79962		1	1				0	0
KLISEEDLLRK	11	2	3	1	K(+4.03)L(+3.02)ISEEDL(+3.02)L(+3.02)R(+6.02)K(+4.03)	Pep1815	2023-01-16_Fusion_35828.raw	46	456.31	3	1342.78	0.48423	0.51004	87.787	6	6	0.27574	0.46408	84.647	6	6	0.67351	0.75415	106.39	6	6	0.18084	0.2537	25.609	2	2	0.30641	0.46408	5.601	2	2	1.6944	1.9168	19.883	2	2	1.8671	0.91226		1	1	2.3408	1.5145
KLISELQKL	9	2	3	0	KLISELQKL	Pep3371	2023-01-16_Fusion_35827.raw	45	536.342	2;3	1070.67	0.89785	0.62764	199.19	4	4	2.1042	1.6111	132.2	4	4	1.795	2.5999	120.34	4	4				0	0				0	0				0	0	9.7637	4.6469	111.62	2	2	8.9342	4.9327	58.274
KLISSDGHEFIVK	13	2	1	0	KLISSDGHEFIVK	Pep1771	2023-01-16_Fusion_35828.raw	46	491.609	2;3	1471.8	0.86344	0.99008	60.886	2	2	0.36024	0.42983	80.725	2	2	0.41722	0.46357	16.16	2	2				0	0				0	0				0	0				0	0
KLISTLIYK	9	2	2	0	K(+4.03)L(+3.02)ISTL(+3.02)IYK(+4.03)	Pep1134	2023-02-06_Fusion_36171.raw	123	546.891	2	1077.68	0.24048	0.18659	87.843	7	3	0.14254	0.2456	102.31	7	3	0.76903	0.75203	28.109	7	3	0.12696	0.18659	96.458	3	2	0.14254	0.2456	119.65	3	2	0.95316	0.97901	19.404	3	2	1.1559	0.87926		1	0	0.98846	0.86894
KLKDIVSLV	9	2	2	0	K(+4.03)L(+3.02)K(+4.03)DIVSL(+3.02)V	Pep3568	2023-01-16_Fusion_35827.raw	45	514.875	2	1013.65	0.27704	0.18034		1	1	0.048232	0.082878		1	1	0.1741	0.24707		1	1				0	0				0	0				0	0				0	0
KLKDLAFLK	9	3	3	0	KLKDLAFLK	Pep3255	2023-01-16_Fusion_35827.raw	45	538.348	3	1074.68	0.071023	0.07687	17.793	2	2	0.17727	0.27627	35.99	2	2	2.4959	3.4156	29.734	2	2				0	0				0	0				0	0				0	0
KLKEGGLIDK	10	3	2	0	K(+4.03)L(+3.02)K(+4.03)EGGL(+3.02)IDK(+4.03)	Pep1520	2023-01-16_Fusion_35828.raw	46	373.599	2;3	1099.66	0.88991	1.0619	67.473	6	6	0.57965	0.76092	71.934	6	6	0.28905	0.46343	83.526	6	6	0.52418	0.81424		1	1	0.61699	0.95337		1	1	1.1771	1.302		1	1	5.2386	3.2646		1	1	1.193	0.76995
KLKKTETQEK	10	4	1	0	KLKKTETQEK	Pep2	2023-02-06_Fusion_36177.raw	86	411.579	3	1231.71	1.8246	0.88185	107.89	3	3	1.5558	0.87546	122.23	3	3	0.85266	0.96686	14.581	3	3	0.12477	0.13971		1	1	0.088775	0.11114		1	1	0.71152	0.77368		1	1	1.8703	0.90485	3.6406	2	2	1.6366	0.92144	7.2388
KLKQDIARQK	10	3	1	1	KLKQDIARQK	Pep1334	2023-01-16_Fusion_35828.raw	46	409.922	2;3	1226.75	0.27775	0.30872		1	1	0.10854	0.2228		1	1	0.39078	0.63791		1	1				0	0				0	0				0	0				0	0
KLLAAILHL	9	1	4	0	KLLAAILHL	Pep3911	2023-01-16_Fusion_35827.raw	45	496.337	2	990.659				0	0				0	0				0	0				0	0				0	0				0	0				0	0
KLLAEFASRQK	11	2	2	1	K(+4.03)L(+3.02)L(+3.02)AEFASR(+6.02)QK(+4.03)	Pep714	2023-02-06_Fusion_36172.raw	124	437.625	3	1289.75	0.51907	0.60584	53.952	5	5	0.56105	1.2499	52.325	5	5	1.0809	1.8204	48.085	5	5	0.34807	0.47915		1	1	0.30284	0.46109		1	1	0.87005	0.98661		1	1				0	0
KLLAGFMGV	9	1	2	0	KLLAGFMGV	Pep3936	2023-01-16_Fusion_35827.raw	45	468.273	2	934.531	1.5327	1.7945		1	0	1.1146	1.6497		1	0	0.727	0.89065		1	0				0	0				0	0				0	0				0	0
KLLAHPLQR	9	1	3	1	KLLAHPLQR	Pep1556	2023-01-16_Fusion_35828.raw	46	359.229	3	1074.67	0.5676	0.70238	38.315	4	0	0.33297	0.461	72.11	4	0	0.58901	0.6772	16.643	4	0	0.40097	0.60105		1	0	0.23222	0.35288		1	0	0.58884	0.65776		1	0	2.6484	1.1769		1	0	3.0598	1.7138
KLLAIPVEK	9	2	2	0	KLLAIPVEK	Pep427	2023-02-06_Fusion_36176.raw	85	505.834	2	1009.65	0.22302	0.21814	64.104	2	2	0.11257	0.1937	98.874	2	2	0.50475	0.59462	65.83	2	2	0.23353	0.34324		1	1	0.22618	0.38972		1	1	0.96851	0.9471		1	1				0	0
KLLAVIHEL	9	1	3	0	KLLAVIHEL	Pep4290	2023-01-16_Fusion_35827.raw	45	518.332	2	1034.65				0	0				0	0				0	0				0	0				0	0				0	0				0	0
KLLDAYLLY	9	1	4	0	K(+4.03)L(+3.02)L(+3.02)DAYL(+3.02)L(+3.02)Y	Pep1247	2023-02-06_Fusion_36171.raw	123	564.374	1;2	1110.63	1.5515	1.3295	100.34	10	10	0.5845	0.92682	62.811	10	10	0.72441	0.78912	82.174	10	10	0.56154	0.77151	105.84	2	2	0.38035	0.58023	17.677	2	2	0.67733	0.73618	88.027	2	2	3.3622	1.8857	80.667	3	3	3.4533	2.0367	18.606
KLLDDPSKQK	10	3	2	0	K(+4.03)L(+3.02)L(+3.02)DDPSK(+4.03)QK(+4.03)	Pep73	2023-02-06_Fusion_36177.raw	86	397.265	2;3	1170.66	0.87471	1.0359	93.4	20	20	0.43727	0.6729	65.145	20	20	0.69013	0.9703	50.009	20	20	0.3292	0.43948	74.964	5	5	0.34989	0.50762	18.984	5	5	1.084	1.164	59.015	5	5	3.9633	2.2144	63.269	5	5	3.6342	2.148	20.591
KLLDIGYRK	9	2	2	1	K(+4.03)L(+3.02)L(+3.02)DIGYR(+6.02)K(+4.03)	Pep1720	2023-01-16_Fusion_35828.raw	46	375.932	3	1104.67	5.2882	5.1276	95.635	6	5	6.5108	5.7278	95.309	6	5	1.1095	1.3267	82.802	6	5	0.63717	0.79224		1	1	0.75017	1.0576		1	1	1.1773	1.3146		1	1	16.334	8.2021	23.117	2	2	7.8937	5.2145	85.395
KLLDIPGIWK	10	2	2	0	K(+4.03)L(+3.02)L(+3.02)DIPGIWK(+4.03)	Pep3900	2023-01-16_Fusion_35827.raw	45	598.91	2	1181.72	1.3734	0.89399		1	1	0.4811	0.82668		1	1	0.35029	0.49712		1	1				0	0				0	0				0	0				0	0
KLLDIRSYL	9	1	3	1	K(+8.01)L(+6.02)L(+6.02)DIR(+10.01)SYL(+6.02)	Pep4308	2023-01-16_Fusion_35827.raw	45	578.881	2;3	1119.67	0.72873	0.90981	109.75	5	5	0.56704	0.83602	53.735	5	5	0.74961	0.87378	130.44	5	5	0.3691	0.52898		1	1	0.60445	0.96703		1	1	1.6376	1.8132		1	1				0	0
KLLDIRSYLEK	11	2	3	1	K(+4.03)L(+3.02)L(+3.02)DIR(+6.02)SYL(+3.02)EK(+4.03)	Pep2092	2023-01-16_Fusion_35828.raw	46	467.651	2;3	1376.8	1.3107	1.1477	77.719	8	8	0.6085	0.67812	23.248	7	7	0.47912	0.53338	68.348	7	7	0.6576	0.87525	99.819	2	2	0.46596	0.70971	24.184	2	2	0.70858	0.80499	75.626	2	2	1.6726	0.92434		1	1	0.80138	0.56935
KLLDMVGKV	9	2	2	0	K(+4.03)L(+3.02)L(+3.02)DMVGK(+4.03)V	Pep3421	2023-01-16_Fusion_35827.raw	45	508.849	2	1001.59	1.3543	0.88153		1	1	0.26569	0.45654		1	1	0.19619	0.27842		1	1				0	0				0	0				0	0				0	0
KLLDPVNLLGK	11	2	4	0	K(+8.01)L(+6.02)L(+6.02)DPVNL(+6.02)L(+6.02)GK(+8.01)	Pep1223	2023-02-06_Fusion_36171.raw	123	625.437	2	1208.75	1.0188	0.86778	0.62098	2	2	0.74549	0.86282	58.044	2	2	0.73176	0.97183	60.7	2	2				0	0				0	0				0	0	1.3995	0.86398		1	1	1.8857	1.3007
KLLDVVHPAAK	11	2	2	0	K(+4.03)L(+3.02)L(+3.02)DVVHPAAK(+4.03)	Pep713	2023-02-06_Fusion_36172.raw	124	402.276	2;3	1189.72	0.84018	0.96351	126.32	8	6	0.4851	0.64111	93.123	8	6	0.53675	0.55097	93.675	8	6	0.62976	0.76985	44.069	3	3	0.36256	0.42653	15.204	3	3	0.56516	0.5988	42.946	3	3	12.66	6.5815	43.993	2	2	6.505	3.8073	13.309
KLLEEQGIFL	10	1	3	0	KLLEEQGIFL	Pep3933	2023-01-16_Fusion_35827.raw	45	595.345	2	1188.68	0.4819	0.53228	45.518	2	0	0.28016	0.39075	70.487	2	0	0.64876	0.78255	8.7437	2	0				0	0				0	0				0	0				0	0
KLLEGEESRISL	12	1	3	1	KLLEGEESRISL	Pep1923	2023-01-16_Fusion_35828.raw	46	458.593	2;3	1372.76	0.42487	0.45498	84.917	9	9	0.16446	0.22545	79.018	8	8	0.60038	0.65423	38.265	8	8				0	0				0	0				0	0	1.4449	0.79732	48.164	3	3	0.79936	0.6509	18.73
KLLEILSQK	9	2	3	0	KLLEILSQK	Pep442	2023-02-06_Fusion_36176.raw	85	536.344	2	1070.67				0	0				0	0				0	0				0	0				0	0				0	0				0	0
KLLEKHITK	9	3	2	0	K(+4.03)L(+3.02)L(+3.02)EK(+4.03)HITK(+4.03)	Pep2561	2023-01-16_Fusion_35827.raw	45	564.412	2;3	1108.7	0.30511	0.383	5.3733	3	3	0.31012	0.40699	23.548	3	3	1.0164	1.0907	24.619	3	3	0.29912	0.38956	2.4045	2	2	0.32547	0.46127	17.706	2	2	1.0881	1.2017	13.708	2	2				0	0
KLLEPVLLL	9	1	5	0	K(+8.01)L(+6.02)L(+6.02)EPVL(+6.02)L(+6.02)L(+6.02)	Pep1262	2023-02-06_Fusion_36171.raw	123	538.41	1;2	1036.69	0.60249	0.66265	81.341	3	3	0.4706	0.69152	49.513	3	3	1.054	1.3178	43.984	3	3	0.60249	0.66265		1	1	0.73349	0.89978		1	1	1.2174	1.3178		1	1				0	0
KLLEPVLLLGK	11	2	5	0	KLLEPVLLLGK	Pep3888	2023-01-16_Fusion_35827.raw	45	611.911	2;3	1221.81	0.24411	0.23844	28.244	3	3	0.21802	0.23231	57.47	3	3	0.84779	0.95681	31.231	3	3	0.24411	0.35311		1	1	0.35072	0.56982		1	1	1.4367	1.5875		1	1				0	0
KLLERVFVH	9	1	2	1	KLLERVFVH	Pep3102	2023-01-16_Fusion_35827.raw	45	570.848	2;3	1139.68	0.48879	0.51933	25.276	4	3	0.08972	0.12399	14.215	3	2	0.2789	0.35969	33.343	3	2				0	0				0	0				0	0				0	0
KLLESIFHR	9	1	2	1	KLLESIFHR	Pep1929	2023-01-16_Fusion_35828.raw	46	381.561	3	1141.66	0.25514	0.28683		1	1	0.24299	0.31479		1	1	0.95238	1.2282		1	1				0	0				0	0				0	0				0	0
KLLETQLQK	9	2	3	0	K(+8.01)L(+6.02)L(+6.02)ETQL(+6.02)QK(+8.01)	Pep995	2023-02-06_Fusion_36171.raw	123	567.883	2;3	1099.66	1.143	1.3396	100.65	6	6	0.50994	0.84553	72.947	6	6	0.67739	0.7519	113.54	6	6	0.4447	0.59834	1.429	2	2	0.43673	0.63562	10.349	2	2	0.98208	1.0775	11.863	2	2	5.5453	2.9689		1	1	1.8352	1.1207
KLLEVNGVAL	10	1	3	0	KLLEVNGVAL	Pep3763	2023-01-16_Fusion_35827.raw	45	528.327	2	1054.64	0.15807	0.18436		1	1	0.17388	0.22465		1	1	1.1	1.4107		1	1				0	0				0	0				0	0				0	0
KLLGELHTL	9	1	4	0	KLLGELHTL	Pep3345	2023-01-16_Fusion_35827.raw	45	512.314	2	1022.61	0.32221	0.3726	75.807	3	3	0.14364	0.2212	95.93	2	2	0.63371	0.89336	192.79	2	2				0	0				0	0				0	0				0	0
KLLGNIKNV	9	2	2	0	KLLGNIKNV	Pep3031	2023-01-16_Fusion_35827.raw	45	499.822	2	997.628	0.47783	0.48885	22.826	3	3	0.21313	0.25548	63.309	3	3	0.44603	0.58898	74.28	3	3	0.4719	0.69358		1	1	0.32179	0.55446		1	1	0.68189	0.66682		1	1				0	0
KLLGPVLVK	9	2	3	0	KLLGPVLVK	Pep3222	2023-01-16_Fusion_35827.raw	45	483.84	2	965.664	0.4624	0.47571	18.407	3	3	0.31985	0.49482	24.933	3	3	0.69171	0.76714	22.623	3	3	0.4624	0.64803		1	1	0.31985	0.49482		1	1	0.69171	0.76714		1	1				0	0
KLLIGTLYH	9	1	3	0	K(+8.01)L(+6.02)L(+6.02)IGTL(+6.02)YH	Pep3452	2023-01-16_Fusion_35827.raw	45	542.36	2	1056.63	0.50413	0.52734		1	1	1.2291	1.8506		1	1	2.4381	2.766		1	1				0	0				0	0				0	0				0	0
KLLNYAPLEK	10	2	3	0	K(+4.03)L(+3.02)L(+3.02)NYAPL(+3.02)EK(+4.03)	Pep417	2023-02-06_Fusion_36176.raw	85	603.406	2;3	1187.69	2.6307	2.1742	98.794	10	10	0.84545	1.1919	70.234	10	10	0.6073	0.77575	84.576	10	10	0.63868	0.7875	113.25	2	2	0.46282	0.61847	6.9454	2	2	0.72466	0.76085	106.19	2	2	4.2605	2.7982	75.494	3	3	4.7962	3.2781	41.771
KLLPFFLGK	9	2	3	0	K(+4.03)L(+3.02)L(+3.02)PFFL(+3.02)GK(+4.03)	Pep3963	2023-01-16_Fusion_35827.raw	45	540.393	2	1061.66				0	0				0	0				0	0				0	0				0	0				0	0				0	0
KLLPKILAH	9	2	3	0	KLLPKILAH	Pep1781	2023-01-16_Fusion_35828.raw	46	344.904	3	1031.69	0.1055	0.11661		1	1	0.060254	0.12247		1	1	0.57113	0.929		1	1				0	0				0	0				0	0				0	0
KLLPNGFTK	9	2	2	0	K(+4.03)L(+3.02)L(+3.02)PNGFTK(+4.03)	Pep1074	2023-02-06_Fusion_36171.raw	123	516.352	2	1016.6	2.4654	2.3303	81.918	3	3	1.0408	1.2476	38.823	3	3	0.43159	0.55746	13.292	3	3				0	0				0	0				0	0	4.2094	3.2018		1	1	1.8987	1.6691
KLLPQLTYL	9	1	4	0	KLLPQLTYL	Pep3976	2023-01-16_Fusion_35827.raw	45	544.84	2	1087.66	0.081904	0.075998		1	1	0.20841	0.22374		1	1	2.5446	2.8942		1	1				0	0				0	0				0	0				0	0
KLLPSVVLK	9	2	3	0	K(+4.03)L(+3.02)L(+3.02)PSVVL(+3.02)K(+4.03)	Pep1146	2023-02-06_Fusion_36171.raw	123	507.398	3	995.674				0	0				0	0				0	0				0	0				0	0				0	0				0	0
KLLSKFYEL	9	2	3	0	KLLSKFYEL	Pep3552	2023-01-16_Fusion_35827.raw	45	570.838	2;3	1139.66	1.4144	1.37	101.19	8	8	0.63439	1.2629	66.171	8	8	1.0829	1.2586	59.812	8	8	0.22857	0.24162		1	1	0.31385	0.36808		1	1	1.3731	1.4715		1	1	3.3561	1.6824	30.247	2	2	3.1847	1.8382	30.931
KLMAMFLEY	9	1	2	0	KLMAMFLEY	Pep4078	2023-01-16_Fusion_35827.raw	45	573.29	2	1144.57	0.68959	0.80738	43.491	3	3	0.62289	0.92189	10.42	3	3	0.83149	1.0187	34.98	3	3				0	0				0	0				0	0				0	0
KLMENTFVSK	10	2	1	0	K(+4.03)L(+3.02)MENTFVSK(+4.03)	Pep2972	2023-01-16_Fusion_35827.raw	45	604.355	2	1195.63				0	0				0	0				0	0				0	0				0	0				0	0				0	0
KLMGVETVV	9	1	1	0	K(+4.03)L(+3.02)MGVETVV	Pep3395	2023-01-16_Fusion_35827.raw	45	491.803	2	974.547	1.3243	1.3822	23.925	4	4	0.92445	0.99932	24.856	4	4	0.84183	0.86498	31.943	4	4	0.73126	0.86677		1	1	0.7324	0.89639		1	1	1.0016	1.0245		1	1	1.9004	1.4279		1	1	1.6753	1.2716
KLMKEILDK	9	3	2	0	KLMKEILDK	Pep2888	2023-01-16_Fusion_35827.raw	45	559.336	2;3	1116.66	0.034439	0.042429	38.722	3	3	0.064303	0.079214	33.336	3	3	1.2613	1.9263	27.529	3	3				0	0				0	0				0	0				0	0
KLMKEILDKK	10	4	2	0	KLMKEILDKK	Pep4240	2023-01-16_Fusion_35827.raw	45	623.384	2	1244.75				0	0				0	0				0	0				0	0				0	0				0	0				0	0
KLMPVIMII	9	1	1	0	KLMPVIMII	Pep4174	2023-01-16_Fusion_35827.raw	45	529.329	2	1056.64	0.2924	0.27852	23.786	3	3	0.86065	0.82172	31.99	3	3	2.4895	2.5441	19.561	3	3				0	0				0	0				0	0				0	0
KLMSDLQKL	9	2	3	0	KLMSDLQKL	Pep4506	2023-01-16_Fusion_35822.raw	47	538.313	2	1074.61	0.17213	0.18097	25.037	2	2	1.8249	2.6107	42.793	2	2	10.602	14.057	16.01	2	2				0	0				0	0				0	0				0	0
KLMTVRIVK	9	2	1	1	KLMTVRIVK	Pep1684	2023-01-16_Fusion_35828.raw	46	363.238	3	1086.69	1.0028	1.3885		1	1	0.43101	0.79846		1	1	0.42981	0.50658		1	1				0	0				0	0				0	0				0	0
KLMYPVSRY	9	1	1	1	K(+8.01)L(+6.02)MYPVSR(+10.01)Y	Pep3125	2023-01-16_Fusion_35827.raw	45	590.834	2	1155.61	1.0521	1.0629	12.82	4	4	2.6482	3.2917	47.21	4	4	2.5171	3.0557	55.041	4	4				0	0				0	0				0	0	1.5047	1.2838		1	1	1.5191	1.3486
KLNDLIQRL	9	1	3	1	KLNDLIQRL	Pep3570	2023-01-16_Fusion_35827.raw	45	556.844	2	1111.67	1.7162	0.95612	173.26	7	7	1.4257	1.6282	36.732	7	7	2.7522	3.1381	168.77	7	7	0.18154	0.24828		1	1	0.90998	1.3805		1	1	5.0127	5.4403		1	1	5.2457	2.9362	158.67	2	2	5.1317	3.1406	27.018
KLNDNVSAY	9	1	1	0	K(+8.01)L(+6.02)NDNVSAY	Pep1024	2023-02-06_Fusion_36171.raw	123	519.277	2	1022.5	0.7462	0.8193	70.381	7	7	0.86964	0.8303	89.534	7	7	1.0673	1.0917	48.247	7	7	0.4146	0.49143		1	1	0.44249	0.54156		1	1	1.0673	1.0917		1	1	3.6192	2.7193	27.344	2	2	3.9192	2.9748	20.494
KLNEVIVTR	9	1	1	1	K(+4.03)L(+3.02)NEVIVTR(+6.02)	Pep2912	2023-01-16_Fusion_35827.raw	45	542.862	2	1070.64	2.7263	2.736		1	1	0.52583	0.71624		1	1	0.19287	0.24443		1	1				0	0				0	0				0	0				0	0
KLNGQVLVF	9	1	2	0	K(+4.03)L(+3.02)NGQVL(+3.02)VF	Pep3767	2023-01-16_Fusion_35827.raw	45	514.34	2	1016.6	0.77118	0.736	34.25	4	3	0.36217	0.42848	25.696	4	3	0.64144	0.69599	38.632	4	3	0.37007	0.46593		1	1	0.27749	0.37264		1	1	0.74981	0.77015		1	1	0.70739	0.61433		1	1	0.62134	0.49268
KLNIEGKSK	9	3	1	0	KLNIEGKSK	Pep2589	2023-01-16_Fusion_35827.raw	45	508.809	2	1015.6				0	0				0	0				0	0				0	0				0	0				0	0				0	0
KLNIPAILR	9	1	2	1	KLNIPAILR	Pep3637	2023-01-16_Fusion_35827.raw	45	519.345	2	1036.68	0.71243	0.80802		1	0	0.67478	0.83705		1	0	0.88838	0.97574		1	0				0	0				0	0				0	0				0	0
KLNIRPLLR	9	1	3	2	KLNIRPLLR	Pep1842	2023-01-16_Fusion_35828.raw	46	374.921	3	1121.74	0.166	0.20188	33.426	2	2	0.21391	0.27198	22.072	2	2	1.2887	1.4208	18.596	2	2	0.10332	0.15938		1	1	0.15107	0.23268		1	1	1.4622	1.6205		1	1				0	0
KLNNRQLNY	9	1	2	1	K(+8.01)L(+6.02)NNR(+10.01)QL(+6.02)NY	Pep4244	2023-01-16_Fusion_35827.raw	45	596.853	2	1161.63	0.87115	0.77818		1	0	0.72552	0.67806		1	0	0.87917	0.91667		1	0				0	0				0	0				0	0	0.87115	0.77818		1	0	0.72552	0.67806
KLNWTGTSK	9	2	1	0	KLNWTGTSK	Pep989	2023-02-06_Fusion_36171.raw	123	517.785	2	1033.56	0.54727	0.62883	85.743	8	8	0.21848	0.27741	99.738	8	8	0.49795	0.51846	30.454	8	8	0.20327	0.24954	5.0268	2	2	0.10122	0.13241	1.0005	2	2	0.49795	0.5065	4.0263	2	2	1.7207	1.7787	14.645	3	3	1.1962	1.1047	6.6456
KLPEEVVKK	9	3	1	0	KLPEEVVKK	Pep1517	2023-01-16_Fusion_35828.raw	46	357.226	3	1068.65	0.3446	0.44838	53.424	4	4	0.53525	0.66014	28.065	4	4	1.155	1.6136	57.465	4	4	0.24902	0.38422		1	1	0.66994	1.0319		1	1	2.6903	2.9814		1	1				0	0
KLPEGTLGH	9	1	2	0	KLPEGTLGH	Pep2820	2023-01-16_Fusion_35827.raw	45	476.267	2	950.519	0.41351	0.46941	80.827	4	4	0.58054	0.77327	73.904	4	4	1.1745	1.2238	24.539	4	4	0.40561	0.51067		1	1	0.49958	0.67091		1	1	1.2317	1.2651		1	1	2.2801	1.9801		1	1	2.5536	2.0248
KLPGGSYMAK	10	2	1	0	K(+4.03)L(+3.02)PGGSYM(+15.99)AK(+4.03)	Pep293	2023-02-06_Fusion_36176.raw	85	539.816	2	1050.55	3.8549	4.1556	142.78	7	7	2.4913	3.8542	129.99	7	7	0.91693	0.96081	45.839	7	7	1.811	2.2233	6.9419	2	2	1.8287	2.3923	0.93059	2	2	1.0098	1.0271	6.0113	2	2	55.97	57.854	7.9973	2	2	47.079	43.476	4.2032
KLPHRLIEK	9	2	2	1	KLPHRLIEK	Pep82	2023-02-06_Fusion_36177.raw	86	378.578	2;3	1132.71	0.4013	0.48035	57.271	8	8	0.26372	0.37448	81.29	8	8	0.81989	0.91544	43.062	8	8	0.28313	0.36078	55.047	2	2	0.22185	0.27068	115.11	2	2	0.78359	0.81701	60.48	2	2	1.5823	0.71224	1.7145	2	2	1.4903	0.80711	10.069
KLPNSVLGK	9	2	2	0	KLPNSVLGK	Pep344	2023-02-06_Fusion_36176.raw	85	478.3	2	954.586	0.16719	0.24573		1	1	0.11021	0.1899		1	1	0.65918	0.64461		1	1	0.16719	0.24573		1	1	0.11021	0.1899		1	1	0.65918	0.64461		1	1				0	0
KLPNTVLGK	9	2	2	0	KLPNTVLGK	Pep2935	2023-01-16_Fusion_35827.raw	45	485.309	2	968.602	0.35226	0.27631	92.14	4	2	0.16121	0.23169	115.03	4	2	0.67137	0.78847	77.709	4	2	0.093865	0.13796		1	1	0.13038	0.22465		1	1	1.389	1.3583		1	1	1.4593	1.11		1	0	1.472	1.294
KLPSSVGQK	9	2	1	0	K(+8.01)L(+6.02)PSSVGQK(+8.01)	Pep888	2023-02-06_Fusion_36171.raw	123	483.307	2	942.55				0	0				0	0				0	0				0	0				0	0				0	0				0	0
KLQDERTVRK	10	2	1	2	K(+4.03)L(+3.02)QDER(+6.02)TVR(+6.02)K(+4.03)	Pep552	2023-02-06_Fusion_36172.raw	124	432.621	3	1271.73	2.8021	3.0074	65.671	6	6	1.8589	2.0687	67.227	6	6	0.66422	0.74814	25.858	6	6	0.67848	1.0541		1	1	0.58305	0.89086		1	1	0.85934	0.94214		1	1	11.52	5.7315	20.291	2	2	8.1503	4.6586	3.8291
KLQDGVHII	9	1	1	0	K(+8.01)L(+6.02)QDGVHII	Pep3183	2023-01-16_Fusion_35827.raw	45	518.82	2	1021.59	0.19811	0.2266		1	1	0.062852	0.089077		1	1	0.31726	0.37294		1	1				0	0				0	0				0	0				0	0
KLQDQIFNL	9	1	2	0	K(+8.01)L(+6.02)QDQIFNL(+6.02)	Pep1238	2023-02-06_Fusion_36171.raw	123	569.841	2	1117.61	1.9384	1.6833		1	1	2.1458	1.7015		1	1	1.107	1.1702		1	1				0	0				0	0				0	0	1.9384	1.6833		1	1	2.1458	1.7015
KLQEELNKV	9	2	2	0	K(+4.03)L(+3.02)QEEL(+3.02)NK(+4.03)V	Pep2898	2023-01-16_Fusion_35827.raw	45	557.863	2	1099.62	1.5571	1.0135		1	1	4.4355	7.6217		1	1	2.8487	4.0427		1	1				0	0				0	0				0	0				0	0
KLQEFLQTL	9	1	3	0	K(+4.03)L(+3.02)QEFL(+3.02)QTL(+3.02)	Pep1239	2023-02-06_Fusion_36171.raw	123	566.864	1;2	1118.63	0.53856	0.5616	117.89	8	7	0.51161	0.74647	55.147	7	6	1.1132	1.2444	153.62	7	6	0.44203	0.60275		1	0	0.299	0.35742		1	0	1.1132	1.2444		1	0	1.5503	0.92095	120.77	2	2	1.2586	0.80113	50.833
KLQELNYNL	9	1	3	0	KLQELNYNL	Pep3424	2023-01-16_Fusion_35827.raw	45	567.811	2	1133.61	0.15469	0.16181		1	1	0.43227	0.65086		1	1	2.7945	3.1704		1	1				0	0				0	0				0	0				0	0
KLQENLQQL	9	1	3	0	KLQENLQQL	Pep3181	2023-01-16_Fusion_35827.raw	45	557.317	2	1112.62	0.0023943	0.0027925		1	1				0	0				0	0				0	0				0	0				0	0				0	0
KLQEQIFHL	9	1	2	0	KLQEQIFHL	Pep3589	2023-01-16_Fusion_35827.raw	45	578.331	2	1154.64	0.74148	0.86813		1	1	0.81522	1.2065		1	1	1.0995	1.347		1	1				0	0				0	0				0	0				0	0
KLQSFLVLQK	10	2	3	0	K(+4.03)L(+3.02)QSFL(+3.02)VL(+3.02)QK(+4.03)	Pep3486	2023-01-16_Fusion_35827.raw	45	610.929	2	1202.74				0	0				0	0				0	0				0	0				0	0				0	0				0	0
KLRDKRLEK	9	3	2	2	KLRDKRLEK	Pep1288	2023-01-16_Fusion_35828.raw	46	395.919	3	1184.74	0.26499	0.25675	68.652	2	2	0.18828	0.23507	30.655	2	2	0.71051	0.85681	40.098	2	2	0.17217	0.15801		1	1	0.18945	0.18926		1	1	1.1004	1.1377		1	1				0	0
KLREKQLSH	9	2	2	1	KLREKQLSH	Pep9	2023-02-06_Fusion_36177.raw	86	380.228	3	1137.66	0.21657	0.23597		1	1	0.34861	0.42311		1	1	1.6097	1.7382		1	1	0.21657	0.23597		1	1	0.34861	0.42311		1	1	1.6097	1.7382		1	1				0	0
KLREMGREK	9	2	1	2	KLREMGREK	Pep1299	2023-01-16_Fusion_35828.raw	46	382.886	3	1145.63	1.8781	1.8745	92.255	4	3	0.95599	1.1775	68.036	4	3	0.49466	0.62687	21.625	4	3	0.62054	0.76298		1	1	0.45285	0.63041		1	1	0.72977	0.81257		1	1				0	0
KLRGDVAIK	9	2	1	1	K(+4.03)L(+3.02)R(+6.02)GDVAIK(+4.03)	Pep617	2023-02-06_Fusion_36172.raw	124	339.579	2	998.624	3.5745	4.0439		1	1				0	0				0	0				0	0				0	0				0	0				0	0
KLRLGEVTK	9	2	2	1	K(+4.03)L(+3.02)R(+6.02)L(+3.02)GEVTK(+4.03)	Pep1562	2023-01-16_Fusion_35828.raw	46	355.26	2;3	1042.65	4.0104	3.3994	67.61	7	7	2.6814	2.9905	55.328	7	7	0.49541	0.55196	77.772	7	7	1.7513	2.6589		1	1	0.70356	1.0473		1	1	0.40173	0.43788		1	1	6.5436	3.3994	63.891	3	3	7.4408	4.3938	16.597
KLRPPGAEK	9	2	1	1	K(+4.03)L(+3.02)R(+6.02)PPGAEK(+4.03)	Pep575	2023-02-06_Fusion_36172.raw	124	338.234	3	994.592	0.45744	0.64287	79.018	6	6	0.25682	0.44299	76.247	6	6	0.62027	0.73575	31.792	6	6	0.13541	0.20986		1	1	0.15713	0.24253		1	1	1.1604	1.2844		1	1	2.5537	1.1025	6.0368	2	2	1.7911	0.95303	12.332
KLRQPFFQK	9	2	1	1	KLRQPFFQK	Pep1690	2023-01-16_Fusion_35828.raw	46	397.905	3	1190.69	0.053765	0.073243		1	1	0.20124	0.3073		1	1	3.743	4.2501		1	1	0.053765	0.073243		1	1	0.20124	0.3073		1	1	3.743	4.2501		1	1				0	0
KLRSYEREK	9	2	1	2	K(+4.03)L(+3.02)R(+6.02)SYER(+6.02)EK(+4.03)	Pep1318	2023-01-16_Fusion_35828.raw	46	411.266	3	1207.67	1.3051	1.4956	136.72	3	3	0.45337	0.98269	94.593	3	3	0.44074	0.57824	45.232	3	3	0.36417	0.48984		1	1	0.366	0.56086		1	1	1.005	1.143		1	1				0	0
KLSDLQTQL	9	1	3	0	K(+4.03)L(+3.02)SDL(+3.02)QTQL(+3.02)	Pep3254	2023-01-16_Fusion_35827.raw	45	529.84	2	1044.58	1.6589	1.9348	109.94	3	3	0.9672	1.2496	105.07	3	3	2.3294	2.6427	89.006	3	3	0.21368	0.29137		1	1	0.79662	0.95226		1	1	3.7282	4.1677		1	1				0	0
KLSELQLRV	9	1	3	1	K(+4.03)L(+3.02)SEL(+3.02)QL(+3.02)R(+6.02)V	Pep3356	2023-01-16_Fusion_35827.raw	45	552.888	2	1084.66	1.5926	1.4777	71.943	5	4	0.54449	0.58416	83.135	5	4	0.41698	0.48605	30.961	5	4	0.43775	0.60345		1	1	0.26114	0.39406		1	1	0.59655	0.65957		1	1	5.887	3.2382	10.863	2	2	3.2318	2.0196	32.233
KLSHPTTSR	9	1	1	1	KLSHPTTSR	Pep1293	2023-01-16_Fusion_35828.raw	46	342.861	2;3	1025.56	0.72286	0.74279	74.918	6	3	0.51619	0.5785	86.551	6	3	0.81552	0.85634	22.078	6	3	0.37489	0.44195		1	0	0.33749	0.40036		1	0	0.77955	0.80677		1	0	2.9073	2.2076	13.947	2	2	2.4949	2.0721	13.117
KLSKDNLKK	9	4	2	0	KLSKDNLKK	Pep14	2023-02-06_Fusion_36177.raw	86	358.561	2;3	1072.66	0.22572	0.32449	67.343	2	2	0.1808	0.27165	27.482	2	2	0.80101	0.8861	101.07	2	2	0.22572	0.32449	67.343	2	2	0.1808	0.27165	27.482	2	2	0.80101	0.8861	101.07	2	2				0	0
KLSLVAAML	9	1	3	0	K(+4.03)L(+3.02)SL(+3.02)VAAML(+3.02)	Pep4005	2023-01-16_Fusion_35827.raw	45	479.835	2	944.573	1.549	1.9535	203.61	8	8	1.5499	1.8528	215.19	8	8	0.96889	1.1687	111.33	8	8	0.93098	1.2695	115.9	3	3	1.5335	1.8332	3.4428	3	3	1.6827	1.881	114.2	3	3	11.578	5.5247		1	1	20.613	11.406
KLSMFQLLY	9	1	3	0	K(+4.03)L(+3.02)SMFQL(+3.02)L(+3.02)Y	Pep4126	2023-01-16_Fusion_35827.raw	45	578.359	2	1141.62	0.86777	1.0121	80.152	7	5	0.61058	0.72988	62.822	7	5	0.60799	0.76016	53.189	7	5	0.50487	0.68844	59.049	3	2	0.61058	0.72988	8.7057	3	2	1.4767	1.6508	55.808	3	2				0	0
KLSPGLLGR	9	1	3	1	K(+4.03)L(+3.02)SPGL(+3.02)L(+3.02)GR(+6.02)	Pep1072	2023-02-06_Fusion_36171.raw	123	480.351	2	939.587	2.8281	2.3267	71.95	2	2	1.4334	1.3312	56.597	2	2	0.50684	0.57136	14.908	2	2	2.7475	3.8698		1	1	1.2743	1.9863		1	1	0.46381	0.5142		1	1	2.9111	1.3989		1	1	1.6123	0.89216
KLSPSPSSR	9	1	1	1	KLSPSPSSR	Pep2566	2023-01-16_Fusion_35827.raw	45	479.77	2	957.524	0.56877	0.60012	54.979	2	2	0.84367	1.0681	22.522	2	2	1.4833	1.6912	34.936	2	2	0.36673	0.40682		1	1	0.77409	0.91084		1	1	2.1108	2.1652		1	1				0	0
KLSSQGNVSGK	11	2	1	0	K(+4.03)L(+3.02)SSQGNVSGK(+4.03)	Pep2520	2023-01-16_Fusion_35827.raw	45	558.339	2	1103.59	3.1832	3.6577	99.823	5	5	5.492	6.9734	90.285	5	5	0.68548	0.8456	42.578	5	5				0	0				0	0				0	0	12.69	13.117	9.639	2	2	10.173	9.3942	31.781
KLSSSYFMK	9	2	1	0	K(+8.01)L(+6.02)SSSYFMK(+8.01)	Pep1080	2023-02-06_Fusion_36171.raw	123	556.809	2	1089.55	1.8619	2.1394	90.343	9	7	2.558	1.9415	98.237	9	7	0.84579	0.88627	46.165	9	7	0.7325	0.89926	9.5976	3	3	0.58064	0.75959	0.93901	3	3	0.7844	0.79787	9.963	3	3	7.459	7.71	69.878	3	2	7.7303	7.1387	77.007
KLSTWIRIFK	10	2	1	1	K(+4.03)L(+3.02)STWIR(+6.02)IFK(+4.03)	Pep2113	2023-01-16_Fusion_35828.raw	46	436.964	3	1290.78	1.1493	1.5913	13.648	2	2	0.18819	0.34863	16.201	2	2	0.16375	0.193	2.5532	2	2				0	0				0	0				0	0				0	0
KLTDYQVTL	9	1	2	0	KLTDYQVTL	Pep3476	2023-01-16_Fusion_35827.raw	45	540.802	2	1079.59	0.5009	0.54834	20.943	2	2	0.56877	0.79532	68.158	2	2	1.1355	1.3456	41.035	2	2				0	0				0	0				0	0				0	0
KLTGEVVAL	9	1	2	0	K(+4.03)L(+3.02)TGEVVAL(+3.02)	Pep3398	2023-01-16_Fusion_35827.raw	45	470.319	2	928.559	2.2758	2.5835	89.52	4	3	0.74565	1.0426	82.643	4	3	0.50212	0.5232	48.247	4	3	1.1857	1.4928		1	1	0.50934	0.684		1	1	0.42958	0.44123		1	1	9.0162	7.83		1	1	5.2917	4.196
KLTGEVVALK	10	2	2	0	K(+4.03)L(+3.02)TGEVVAL(+3.02)K(+4.03)	Pep1063	2023-02-06_Fusion_36171.raw	123	536.379	2	1056.65	0.66431	0.70101	91.626	4	1	0.38482	0.55305	72.811	4	1	0.59064	0.69366	18.289	4	1	0.35017	0.51467		1	0	0.27693	0.47717		1	0	1.0044	0.98222		1	0	3.1909	2.4271		1	1	2.0853	1.8331
KLTSLNLKV	9	2	3	0	K(+4.03)L(+3.02)TSL(+3.02)NL(+3.02)K(+4.03)V	Pep3293	2023-01-16_Fusion_35827.raw	45	516.883	2	1014.64	4.774	5.4451		1	1				0	0				0	0				0	0				0	0				0	0				0	0
KLTYIYIQK	9	2	1	0	KLTYIYIQK	Pep419	2023-02-06_Fusion_36176.raw	85	585.351	2;3	1168.69	2.683	2.9861	120.94	10	6	3.3754	3.2457	110.99	10	6	0.85219	0.94581	31.535	10	6	0.90951	1.1166		1	0	0.86559	1.1324		1	0	0.97626	0.99303		1	0	25.886	26.757	90.15	3	2	22.956	21.199	92.747
KLVDFVIHF	9	1	1	0	K(+4.03)L(+3.02)VDFVIHF	Pep4059	2023-01-16_Fusion_35827.raw	45	562.847	2	1116.63	5.7122	6.5335		1	0	3.2734	4.6393		1	0	0.59505	0.6995		1	0				0	0				0	0				0	0				0	0
KLVKEVIAV	9	2	1	0	K(+4.03)L(+3.02)VK(+4.03)EVIAV	Pep3124	2023-01-16_Fusion_35827.raw	45	505.369	2	997.654	1.9718	2.1945	64.489	2	2	1.5622	2.1896	65.307	2	2	0.7923	0.97855	16.279	2	2				0	0				0	0				0	0				0	0
KLVKPTTEK	9	3	1	0	KLVKPTTEK	Pep2526	2023-01-16_Fusion_35827.raw	45	522.326	2;3	1042.64	0.53082	0.56654	67.666	6	6	0.33451	0.48936	53.383	6	6	0.52132	0.79274	41.746	6	6	0.27956	0.36448		1	1	0.2374	0.32966		1	1	0.84918	0.92235		1	1	3.254	2.1944		1	1	1.7048	1.2683
KLVPFIQKA	9	2	1	0	K(+8.01)L(+6.02)VPFIQK(+8.01)A	Pep3247	2023-01-16_Fusion_35827.raw	45	533.359	2	1042.65	0.92935	1.0343	32.144	2	2	3.7831	5.3022	17.414	2	2	4.0707	5.0276	65.019	2	2				0	0				0	0				0	0				0	0
KLWADRISL	9	1	2	1	KLWADRISL	Pep3586	2023-01-16_Fusion_35827.raw	45	551.324	2	1100.63	0.8695	0.98616	92.512	3	2	0.84374	1.0466	72.951	3	2	0.76622	0.94329	17.349	3	2				0	0				0	0				0	0	5.1241	4.5773		1	1	3.7195	3.4761
KLWDGVSNR	9	1	1	1	K(+4.03)L(+3.02)WDGVSNR(+6.02)	Pep2992	2023-01-16_Fusion_35827.raw	45	544.321	2	1073.56	0.72359	0.72618	81.136	5	4	1.2201	1.6619	36.426	5	4	1.5136	1.9182	58.964	5	4	0.32969	0.36572		1	1	1.5577	1.8329		1	1	4.7249	4.8466		1	1	3.8538	3.2881		1	1	3.8528	3.4203
KLWDPLDLK	9	2	3	0	K(+4.03)L(+3.02)WDPL(+3.02)DL(+3.02)K(+4.03)	Pep3818	2023-01-16_Fusion_35827.raw	45	572.88	2	1126.64	1.1824	1.1127	26.738	3	3	0.29038	0.31738	25.92	3	3	0.24558	0.26869	51.943	3	3	0.79264	1.005		1	1	0.36396	0.48482		1	1	0.45918	0.49432		1	1				0	0
KLWDYSKGK	9	3	1	0	KLWDYSKGK	Pep2880	2023-01-16_Fusion_35827.raw	45	562.809	2;3	1123.6	0.08612	0.097122		1	1				0	0				0	0				0	0				0	0				0	0				0	0
KLWERYTHR	9	1	1	2	K(+4.03)L(+3.02)WER(+6.02)YTHR(+6.02)	Pep1585	2023-01-16_Fusion_35828.raw	46	436.597	3	1287.68	1.7189	2.0555		1	0	0.58343	0.80683		1	0	0.31054	0.3977		1	0				0	0				0	0				0	0				0	0
KLWESPNVL	9	1	2	0	KLWESPNVL	Pep3632	2023-01-16_Fusion_35827.raw	45	543.303	2	1084.59	0.49471	0.54157	15.952	2	2	0.5059	0.70741	89.266	2	2	1.0226	1.2118	67.134	2	2				0	0				0	0				0	0				0	0
KLWKSGFSL	9	2	2	0	KLWKSGFSL	Pep3531	2023-01-16_Fusion_35827.raw	45	533.309	2	1064.6	0.1959	0.15366	82.927	2	2	1.1226	1.6112	66.06	2	2	5.7306	7.8448	29.874	2	2				0	0				0	0				0	0				0	0
KLWQVIGVVLQK	12	2	2	0	K(+4.03)L(+3.02)WQVIGVVL(+3.02)QK(+4.03)	Pep4001	2023-01-16_Fusion_35827.raw	45	712.989	2;3	1409.88	1.1819	1.0521	35.791	6	6	0.84729	1.4559	48.004	6	6	0.76423	0.9251	31.9	6	6	0.84577	1.2431	16.706	2	2	0.83509	1.4389	8.2029	2	2	0.98737	0.96554	24.909	2	2				0	0
KLWREFLHH	9	1	2	1	KLWREFLHH	Pep1790	2023-01-16_Fusion_35828.raw	46	422.568	3	1264.68	0.50638	0.56928		1	0	0.30285	0.39234		1	0	0.53392	0.68857		1	0				0	0				0	0				0	0				0	0
KLWTSLVNL	9	1	3	0	K(+4.03)L(+3.02)WTSL(+3.02)VNL(+3.02)	Pep4046	2023-01-16_Fusion_35827.raw	45	543.862	2	1072.63	1.5392	2.0988	135.87	5	5	0.9856	1.1782	32.134	4	4	0.39374	0.44341	92.574	4	4	0.68901	0.93953	121	3	3	0.9856	1.1782	3.4605	2	2	0.95707	1.0699	60.293	2	2				0	0
KLYAQVKQK	9	3	1	0	KLYAQVKQK	Pep48	2023-02-06_Fusion_36177.raw	86	369.229	3	1104.67	0.1674	0.20853		1	1	0.11209	0.15837		1	1	0.66963	0.74807		1	1	0.1674	0.20853		1	1	0.11209	0.15837		1	1	0.66963	0.74807		1	1				0	0
KLYDGFQYL	9	1	2	0	KLYDGFQYL	Pep3847	2023-01-16_Fusion_35827.raw	45	573.795	2	1145.58	1.129	1.1556	87.898	5	3	1.4572	1.9252	87.637	5	3	1.0563	1.0924	21.905	5	3	0.30539	0.38449		1	0	0.29032	0.38988		1	0	1.0563	1.0849		1	0	4.4998	3.9078		1	1	3.8165	3.0262
KLYDRILRV	9	1	2	2	KLYDRILRV	Pep1880	2023-01-16_Fusion_35828.raw	46	392.579	3	1174.72	0.28621	0.30998		1	1	0.24583	0.2694		1	1	0.85889	1.1954		1	1				0	0				0	0				0	0				0	0
KLYEEGSNK	9	2	1	0	K(+8.01)L(+6.02)YEEGSNK(+8.01)	Pep852	2023-02-06_Fusion_36171.raw	123	545.299	2	1066.53	0.91687	1.0535	57.864	9	9	0.97898	1.5145	46.547	9	9	1.1379	1.414	33.058	9	9	0.49332	0.60563	9.5673	3	3	0.76306	0.99824	13.07	3	3	1.6118	1.6395	21.548	3	3	2.1266	2.1982	56.904	2	2	3.225	2.9782	12.492
KLYEKKLLK	9	4	3	0	KLYEKKLLK	Pep1485	2023-01-16_Fusion_35828.raw	46	388.257	2;3	1161.75				0	0				0	0				0	0				0	0				0	0				0	0				0	0
KLYEQLSGK	9	2	2	0	K(+4.03)L(+3.02)YEQL(+3.02)SGK(+4.03)	Pep969	2023-02-06_Fusion_36171.raw	123	540.345	2	1064.59	0.68604	0.55213	97.285	5	5	0.58829	0.51715	21.952	5	5	0.93265	0.97417	87.659	5	5	0.68604	1.0083		1	1	0.28267	0.48705		1	1	0.41202	0.40292		1	1	0.72587	0.55213	83.835	3	3	0.67698	0.59513	18.42
KLYGFTENR	9	1	1	1	K(+8.01)L(+6.02)YGFTENR(+10.01)	Pep4438	2023-01-16_Fusion_35822.raw	47	576.318	2	1126.58	0.41607	0.4372		1	1	4.5363	5.1361		1	1	10.903	11.628		1	1				0	0				0	0				0	0				0	0
KLYLPVQNK	9	2	2	0	KLYLPVQNK	Pep398	2023-02-06_Fusion_36176.raw	85	551.837	2	1101.65	0.66519	0.78403	63.77	2	2	0.57022	0.8195	33.162	2	2	0.85723	0.97411	14.927	2	2	0.33982	0.49946		1	1	0.37619	0.6482		1	1	1.107	1.0825		1	1				0	0
KLYPDSRVR	9	1	1	2	KLYPDSRVR	Pep1506	2023-01-16_Fusion_35828.raw	46	378.553	3	1132.64	0.68518	0.67932	95.389	3	1	2.0933	1.7781	51.63	3	1	1.62	2.0747	53.848	3	1				0	0				0	0				0	0	2.0537	1.5511		1	1	2.4229	1.7781
KLYPLPSAR	9	1	2	1	KLYPLPSAR	Pep386	2023-02-06_Fusion_36176.raw	85	522.814	2	1043.61	1.9197	2.0364	91.343	6	4	1.3082	1.6228	88.752	6	4	0.74013	0.76657	43.032	6	4	0.44332	0.56299		1	0	0.34604	0.49052		1	0	0.98868	1.0172		1	0	4.9836	4.4518	33.091	2	2	3.7205	3.4771	9.0767
KLYPTLVIR	9	1	2	1	KLYPTLVIR	Pep4280	2023-01-16_Fusion_35827.raw	45	551.853	2	1101.69	0.65842	0.74677		1	1	0.98561	1.2226		1	1	1.4969	1.6441		1	1				0	0				0	0				0	0				0	0
KLYQSIIGY	9	1	1	0	K(+4.03)L(+3.02)YQSIIGY	Pep1195	2023-02-06_Fusion_36171.raw	123	546.327	1;2	1083.6	0.55976	0.76493	106.31	5	1	0.43463	0.53194	121.65	5	1	0.65855	0.76392	54.295	5	1	0.39266	0.46542		1	0	0.43463	0.53194		1	0	1.0703	1.0948		1	0	8.4614	6.3575		1	0	9.4459	7.1696
KLYTKHGTLK	10	3	2	0	K(+4.03)L(+3.02)YTK(+4.03)HGTL(+3.02)K(+4.03)	Pep25	2023-02-06_Fusion_36177.raw	86	402.946	2;3	1187.7	0.49432	0.72055	57.838	6	6	0.34926	0.56558	27.854	6	6	0.59915	0.78527	46.345	6	6	0.43387	0.61639	38.939	3	3	0.3681	0.58004	6.4753	3	3	0.84841	0.93998	28.243	3	3				0	0
KLYTKHGTLKY	11	3	2	0	K(+4.03)L(+3.02)YTK(+4.03)HGTL(+3.02)K(+4.03)Y	Pep1510	2023-01-16_Fusion_35828.raw	46	457.3	3	1350.77	1.1416	1.0161	53.962	2	2	1.0433	1.06	42.253	2	2	0.91388	1.021	29.821	2	2	0.44585	0.69382		1	1	0.50842	0.78626		1	1	1.1403	1.2607		1	1	2.9233	1.4882		1	1	2.141	1.4292
KMADIEYRL	9	1	1	1	K(+4.03)MADIEYR(+6.02)L(+3.02)	Pep3307	2023-01-16_Fusion_35827.raw	45	576.332	2	1137.59	0.43634	0.44809	61.861	6	5	0.28406	0.32787	72.038	6	5	0.64602	0.73657	15.181	6	5	0.37906	0.42049		1	1	0.27174	0.31975		1	1	0.71688	0.73535		1	1	2.069	1.7653		1	0	1.9308	1.7141
KMAEEKLTH	9	2	1	0	KMAEEKLTH	Pep1409	2023-01-16_Fusion_35828.raw	46	362.859	2;3	1085.55	0.79945	0.97195		1	1	1.2376	1.5444		1	1	1.548	1.6531		1	1				0	0				0	0				0	0				0	0
KMAEEKLTHK	10	3	1	0	KMAEEKLTHK	Pep22	2023-02-06_Fusion_36177.raw	86	405.557	2;3	1213.65	0.21588	0.23878	66.909	10	10	0.27333	0.41258	79.868	10	10	0.94794	1.0802	40.901	10	10	0.11018	0.14717	22.898	2	2	0.098065	0.13117	19.825	2	2	0.89005	0.95805	1.4732	2	2	1.4008	0.60412	18.296	2	2	1.3044	0.6927	9.3924
KMAEVIGSKL	10	2	1	0	K(+4.03)MAEVIGSK(+4.03)L(+3.02)	Pep401	2023-02-06_Fusion_36176.raw	85	543.848	2;3	1074.61	0.37613	0.43219	85.761	11	9	0.34989	0.45773	105.18	11	9	0.77725	0.82522	41.68	11	9	0.23165	0.28439	41.111	3	3	0.27515	0.35995	14.956	3	3	1.148	1.1677	26.716	3	3	1.9342	1.9993	54.477	3	3	2.2857	2.322	18.181
KMALPMPTKR	10	2	1	1	KMALPMPTKR	Pep142	2023-02-06_Fusion_36177.raw	86	391.56	3	1171.66	0.51373	0.71132		1	1	0.49936	0.92508		1	1	0.97204	1.1457		1	1				0	0				0	0				0	0				0	0
KMAQLNMSSK	10	2	1	0	K(+8.01)MAQL(+6.02)NMSSK(+8.01)	Pep4399	2023-01-16_Fusion_35822.raw	47	580.316	2	1136.57	0.69783	0.76051	106.17	2	2	1.1323	1.2261	35.303	2	2	1.6225	1.8262	65.945	2	2				0	0				0	0				0	0	1.5587	1.6112		1	1	1.7041	1.5737
KMDASLGNLFA	11	1	2	0	KMDASLGNLFA	Pep3879	2023-01-16_Fusion_35827.raw	45	583.798	2	1165.58	0.55357	0.64812	85.446	7	7	0.14327	0.1924	87.674	7	7	0.26096	0.3197	71.049	7	7	0.29142	0.36691	12.355	2	2	0.16838	0.22613	22.841	2	2	0.5778	0.59347	10.486	2	2	3.6188	3.1427		1	1	1.2353	0.97955
KMDEVLYSI	9	1	1	0	KMDEVLYSI	Pep3695	2023-01-16_Fusion_35827.raw	45	549.282	2	1096.55	0.56753	0.64912	37.397	4	4	1.1958	1.6947	38.625	4	4	2.217	2.4023	5.4835	4	4	0.41737	0.49471		1	1	0.92972	1.1379		1	1	2.2276	2.2786		1	1				0	0
KMDPNTGRSR	10	1	0	2	K(+8.01)MDPNTGR(+10.01)SR(+10.01)	Pep4644	2023-01-16_Fusion_35823.raw	48	397.209	2;3	1160.57	0.054267	0.058936	113.54	13	7	0.05313	0.064576	110.19	12	6	0.95324	1.1176	16.402	12	6	0.054267	0.058936	11.939	3	2	0.049991	0.056079	30.965	2	1	1.0091	1.0353	13.142	2	1	0.67653	0.65768		1	0	0.68943	0.6445
KMDQPPQAK	9	2	0	0	KMDQPPQAK	Pep2576	2023-01-16_Fusion_35827.raw	45	521.772	2	1041.53	0.21961	0.24116		1	1	0.11165	0.17384		1	1	0.50839	0.57791		1	1				0	0				0	0				0	0				0	0
KMDTTTPLK	9	2	1	0	KMDTTTPLK	Pep299	2023-02-06_Fusion_36176.raw	85	517.781	2	1033.55	1.8259	1.8874	105.68	5	4	2.718	2.4302	89.238	5	4	1.5761	1.6516	157.79	5	4	0.37435	0.45957	39.098	2	1	1.828	2.3914	72.683	2	1	4.7425	4.824	107.65	2	1	2.7252	2.7817	54.854	2	2	2.7968	2.5414	6.3263
KMFQVHQV	8	1	0	0	K(+4.03)MFQVHQV	Pep4622	2023-01-16_Fusion_35822.raw	47	510.784	2	1015.53	1.4437	1.2614	62.097	4	3	1.2896	1.112	89.582	4	3	0.84752	0.82061	39.234	4	3				0	0				0	0				0	0	2.2552	1.7233	8.7509	2	2	2.3466	1.7525	1.31
KMFSHQVQK	9	2	0	0	KMFSHQVQK	Pep2595	2023-01-16_Fusion_35827.raw	45	566.8	2;3	1131.59	1.0284	1.0328	97.504	8	7	0.60093	0.7103	100.04	8	7	0.71388	0.73403	32.796	8	7	0.38351	0.46003	14.075	2	1	0.38066	0.47184	21.736	2	1	0.9395	0.90448	9.2136	2	1	6.3664	5.3941	14.504	2	2	4.8593	4.4947	20.03
KMGGIKGLFK	10	3	1	0	KMGGIKGLFK	Pep1816	2023-01-16_Fusion_35828.raw	46	360.22	3	1077.64	0.51648	0.53495		1	1	0.31708	0.55536		1	1	0.61393	0.94699		1	1				0	0				0	0				0	0				0	0
KMGLIFEV	8	1	1	0	KMGLIFEV	Pep4025	2023-01-16_Fusion_35827.raw	45	468.765	2	935.515	1.915	2.0589	4.4685	3	2	0.54939	0.77862	29.742	3	2	0.30521	0.35878	45.158	3	2				0	0				0	0				0	0				0	0
KMGNPQVSK	9	2	0	0	K(+4.03)MGNPQVSK(+4.03)	Pep2564	2023-01-16_Fusion_35827.raw	45	498.791	2	987.517	2.043	2.2434	81.906	4	2	0.68335	0.94703	130.78	4	2	0.43336	0.44089	81.233	4	2	1.1485	1.3872		1	0	1.0337	1.2751		1	0	0.87494	0.79667		1	0	9.1453	9.2182		1	0	11.753	10.509
KMHDKVFAY	9	2	0	0	KMHDKVFAY	Pep350	2023-02-06_Fusion_36176.raw	85	569.79	2;3	1137.56	0.64534	0.7068	111.33	14	13	1.2432	1.4576	99.042	14	13	1.2672	1.387	38.203	14	13	0.19308	0.23001	26.855	3	3	0.2141	0.26409	9.9402	3	3	0.95766	0.9748	23.199	3	3	3.8851	3.916	7.4291	3	3	3.2746	2.9279	22.136
KMHHTFLLY	9	1	2	0	KMHHTFLLY	Pep1955	2023-01-16_Fusion_35828.raw	46	397.211	2;3	1188.61	1.8728	2.1927	28.07	3	2	0.71612	0.97864	71.976	3	2	0.41799	0.50385	53.265	3	2				0	0				0	0				0	0				0	0
KMKEALLSIGK	11	3	2	0	K(+4.03)MK(+4.03)EAL(+3.02)L(+3.02)SIGK(+4.03)	Pep3039	2023-01-16_Fusion_35827.raw	45	618.424	2;3	1216.72	0.43809	0.41989	84.849	8	8	0.25492	0.38441	95.68	7	7	0.7411	0.80881	136.29	7	7	0.3546	0.50973	38.076	2	2	0.22051	0.32668	23.01	2	2	0.62185	0.68101	67.671	2	2	1.4503	0.78398	104.2	2	2	1.1967	0.74726	3.2945
KMLDHEYTTK	10	2	1	0	KMLDHEYTTK	Pep4699	2023-01-16_Fusion_35823.raw	48	422.545	3	1264.61	0.32707	0.39645	32.809	2	2	0.28886	0.34874	6.6642	2	2	0.88315	0.93186	42.027	2	2	0.26014	0.31436		1	1	0.31298	0.36557		1	1	1.2031	1.2543		1	1				0	0
KMLEENTNILK	11	2	2	0	KMLEENTNILK	Pep3035	2023-01-16_Fusion_35827.raw	45	666.864	2	1331.71				0	0				0	0				0	0				0	0				0	0				0	0				0	0
KMLEVLVVK	9	2	2	0	K(+4.03)ML(+3.02)EVL(+3.02)VVK(+4.03)	Pep1159	2023-02-06_Fusion_36171.raw	123	536.879	2	1057.66	0.51992	0.48931	89.44	6	6	0.35508	0.43702	156.25	6	6	0.52265	0.52822	86.408	6	6	0.68148	1.0016	37.831	2	2	0.61086	1.0525	35.417	2	2	0.89637	0.87656	73.248	2	2	0.64329	0.48931	30.545	2	2	0.51801	0.45538	94.713
KMLPKTMNR	9	2	1	1	KMLPKTMNR	Pep72	2023-02-06_Fusion_36177.raw	86	373.543	3	1117.61	0.2806	0.38864	27.612	2	2	0.1767	0.2965	7.3889	2	2	0.62973	0.72773	31.471	2	2	0.23076	0.31971		1	1	0.18515	0.28141		1	1	0.80235	0.90911		1	1				0	0
KMLPRDERRFK	11	2	1	3	KMLPRDERRFK	Pep1425	2023-01-16_Fusion_35828.raw	46	492.615	3	1474.82	0.15906	0.17737		1	1	0.14233	0.29386		1	1	0.89481	1.4637		1	1				0	0				0	0				0	0				0	0
KMLRDTLYY	9	1	2	1	KMLRDTLYY	Pep3210	2023-01-16_Fusion_35827.raw	45	601.816	2;3	1201.62	0.89294	0.96271	60.705	4	1	1.0049	1.2525	97.514	4	1	0.9965	1.1587	82.147	4	1				0	0				0	0				0	0				0	0
KMMDVTVTI	9	1	0	0	K(+4.03)MMDVTVTI	Pep3595	2023-01-16_Fusion_35827.raw	45	521.285	1;2	1036.53	1.0738	1.0728	50.444	17	11	0.80004	0.79643	76.008	17	11	0.6776	0.66176	59.317	17	11	0.57021	0.64344	3.0362	3	3	1.4453	1.6894	69.143	3	3	2.4769	2.5118	66.354	3	3	2.6428	2.0195	17.61	4	4	2.3735	1.7726	68.28
KMMTYPIQR	9	1	0	1						2	1166.59	2.5696	2.6681		1	1	1.0892	1.4458		1	1	0.42388	0.54682		1	1				0	0				0	0				0	0				0	0
KMNEKLYTV	9	2	1	0	KMNEKLYTV	Pep2996	2023-01-16_Fusion_35827.raw	45	563.303	2	1124.59	0.24481	0.2813	56.345	3	3	0.19575	0.24855	40.702	3	3	0.73797	0.93113	18.651	3	3				0	0				0	0				0	0				0	0
KMPDDVWLV	9	1	1	0	KMPDDVWLV	Pep3984	2023-01-16_Fusion_35827.raw	45	551.784	2	1101.55	0.74916	0.78195	56.586	6	6	0.57792	0.67226	58.503	6	6	0.7804	0.85535	9.1067	6	6				0	0				0	0				0	0				0	0
KMPEINAKV	9	2	0	0	K(+4.03)MPEINAK(+4.03)V	Pep4455	2023-01-16_Fusion_35822.raw	47	519.317	2	1028.57	4.213	4.0429		1	1	1.6828	1.906		1	1	0.39944	0.40358		1	1				0	0				0	0				0	0				0	0
KMQETLVGL	9	1	2	0	K(+4.03)MQETL(+3.02)VGL(+3.02)	Pep4287	2023-01-16_Fusion_35827.raw	45	514.813	2	1017.55	1.4374	1.4494	88.821	2	2	1.6094	1.7435	108.68	2	2	1.1197	1.2742	32.424	2	2				0	0				0	0				0	0	3.1276	2.7162		1	1	4.7416	3.7598
KMQYATGPLLK	11	2	2	0	K(+4.03)MQYATGPL(+3.02)L(+3.02)K(+4.03)	Pep1101	2023-02-06_Fusion_36171.raw	123	632.397	2	1248.69	5.3004	4.1587	62.607	8	8	3.2527	4.0033	65.564	8	8	0.78349	1.0548	47.776	8	8	1.9313	2.8385	36.092	2	2	1.7569	3.0273	2.0487	2	2	0.90971	0.8896	38.141	2	2	10.507	7.9921	42.298	2	2	10.521	9.2487	80.952
KMRDPKSRLK	10	3	1	2	K(+4.03)MR(+6.02)DPK(+4.03)SR(+6.02)L(+3.02)K(+4.03)	Pep1301	2023-01-16_Fusion_35828.raw	46	429.297	3	1257.73	0.91944	0.97325	43.087	2	2	0.20186	0.3741	32.558	2	2	0.21955	0.34644	10.966	2	2				0	0				0	0				0	0				0	0
KMSELQTYV	9	1	1	0	KMSELQTYV	Pep3311	2023-01-16_Fusion_35827.raw	45	549.779	2	1097.54	0.55551	0.65844		1	1	0.38678	0.47339		1	1	0.69627	0.71221		1	1	0.55551	0.65844		1	1	0.38678	0.47339		1	1	0.69627	0.71221		1	1				0	0
[truncated: 2,542 more rows]
[truncated: 195 more columns]

## Sheet: Ma-Mel-63a_mock_MQ.ext-evidence
MQ evidence
[truncated: 18,734 more rows]
[truncated: 169 more columns]
