# Supplementary material for: SILAC-based quantification reveals modulation of the immunopeptidome in BRAF and MEK inhibitor sensitive and resistant melanoma cells
Source: Front Immunol. 2025 Jan 6;15:1490821. doi: 10.3389/fimmu.2024.1490821 (PMC11744270; doi:10.3389/fimmu.2024.1490821)
Supplement: Supplementary file 3 [file Table2.xlsx]

## Sheet: Sheet1
data set	reference
PXD021755	Becker, J. P., Helm, D., Rettel, M., Stein, F., Hernandez-Sanchez, A., Urban, K., Gebert, J., Kloor, M., Neu-Yilik, G., von Knebel Doeberitz, M., Hentze, M. W., & Kulozik, A. E. (2021). NMD inhibition by 5-azacytidine augments presentation of immunogenic frameshift-derived neoepitopes. IScience, 24(4), 102389. https://doi.org/10.1016/j.isci.2021.102389
PDX003790	Shraibman, B., Barnea, E., Kadosh, D. M., Haimovich, Y., Slobodin, G., Rosner, I., López-Larrea, C., Hilf, N., Kuttruff, S., Song, C., Britten, C., Castle, J., Kreiter, S., Frenzel, K., Tatagiba, M., Tabatabai, G., Dietrich, P. Y., Dutoit, V., Wick, W., … Admon, A. (2019). Identification of tumor antigens among the HLA peptidomes of glioblastoma tumors and plasma. Molecular and Cellular Proteomic…
PXD036856	Lozano-Rabella, M., Garcia-Garijo, A., Palomero, J., Yuste-Estevanez, A., Erhard, F., Farriol-Duran, R., Martín-Liberal, J., Ochoa-de-Olza, M., Matos, I., Gartner, J. J., Ghosh, M., Canals, F., Vidal, A., Piulats, J. M., Matías-Guiu, X., Brana, I., Muñoz-Couselo, E., Garralda, E., Schlosser, A., & Gros, A. (2023). Exploring the Immunogenicity of Noncanonical HLA-I Tumor Ligands Identified through…
PXD009925	Gfeller, D., Guillaume, P., Michaux, J., Pak, H.-S., Daniel, R. T., Racle, J., Coukos, G., & Bassani-Sternberg, M. (2018). The Length Distribution and Multiple Specificity of Naturally Presented HLA-I Ligands. The Journal of Immunology, 201(12), 3705–3716. https://doi.org/10.4049/jimmunol.1800914
PXD014017	Newey, A., Griffiths, B., Michaux, J., Pak, H. S., Stevenson, B. J., Woolston, A., Semiannikova, M., Spain, G., Barber, L. J., Matthews, N., Rao, S., Watkins, D., Chau, I., Coukos, G., Racle, J., Gfeller, D., Starling, N., Cunningham, D., Bassani-Sternberg, M., & Gerlinger, M. (2019). Immunopeptidomics of colorectal cancer organoids reveals a sparse HLA class i neoantigen landscape and no increas…
PXD020011	Marino, F., Semilietof, A., Michaux, J., Pak, H. S., Coukos, G., Müller, M., & Bassani-Sternberg, M. (2020). Biogenesis of HLA Ligand Presentation in Immune Cells Upon Activation Reveals Changes in Peptide Length Preference. Frontiers in Immunology, 11(August), 1–15. https://doi.org/10.3389/fimmu.2020.01981
PXD007596	Komov, L., Kadosh, D.M., Barnea, E., Milner, E., Hendler, A., Admon, A. (2018) Cell Surface MHC Class I Expression Is Limited by the Availability ofPeptide-Receptive “Empty” Molecules Rather than by the Supply of Peptide Ligands. Proteomics, 18(1700248). https://doi.org/10.1002/pmic.201700248
PXD038691	Nelde, A., Schuster, H., Heitmann, J. S., Bauer, J., Maringer, Y., Zwick, M., Volkmer, J. P., Chen, J. Y., Paczulla Stanger, A. M., Lehmann, A., Appiah, B., Märklin, M., Rücker-Braun, E., Salih, H. R., Roerden, M., Schroeder, S. M., Häring, M. F., Schlosser, A., Schetelig, J., … Walz, J. S. (2023). Immune Surveillance of Acute Myeloid Leukemia Is Mediated by HLA-Presented Antigens on Leukemia Pro…
PXD015039	Pandey, K., Mifsud, N. A., Lim Kam Sian, T. C. C., Ayala, R., Ternette, N., Ramarathinam, S. H., & Purcell, A. W. (2020). In-depth mining of the immunopeptidome of an acute myeloid leukemia cell line using complementary ligand enrichment and data acquisition strategies. Molecular Immunology, 123(April), 7–17. https://doi.org/10.1016/j.molimm.2020.04.008
PXD012083	Narayan, R., Olsson, N., Wagar, L. E., Medeiros, B. C., Meyer, E., Czerwinski, D., Khodadoust, M. S., Zhang, L., Schultz, L., Davis, M. M., Elias, J. E., & Levy, R. (2019). Acute myeloid leukemia immunopeptidome reveals HLA presentation of mutated nucleophosmin. PLoS ONE, 14(7), 1–18. https://doi.org/10.1371/journal.pone.0219547
PXD018542	Ehx, G., Larouche, J. D., Durette, C., Laverdure, J. P., Hesnard, L., Vincent, K., Hardy, M. P., Thériault, C., Rulleau, C., Lanoix, J., Bonneil, E., Feghaly, A., Apavaloaei, A., Noronha, N., Laumont, C. M., Delisle, J. S., Vago, L., Hébert, J., Sauvageau, G., … Perreault, C. (2021). Atypical acute myeloid leukemia-specific transcripts generate shared and immunogenic MHC class-I-associated epitop…
PXD016582	Demmers, L. C., Kretzschmar, K., Van Hoeck, A., Bar-Epraïm, Y. E., van den Toorn, H. W. P., Koomen, M., van Son, G., van Gorp, J., Pronk, A., Smakman, N., Cuppen, E., Clevers, H., Heck, A. J. R., & Wu, W. (2020). Single-cell derived tumor organoids display diversity in HLA class I peptide presentation. Nature Communications, 11(1), 1–10. https://doi.org/10.1038/s41467-020-19142-9
PXD009738	Ternette, N., Olde Nordkamp, M. J. M., Müller, J., Anderson, A. P., Nicastri, A., Hill, A. V. S., Kessler, B. M., & Li, D. (2018). Immunopeptidomic Profiling of HLA-A2-Positive Triple Negative Breast Cancer Identifies Potential Immunotherapy Target Antigens. Proteomics, 18(12), 1–8. https://doi.org/10.1002/pmic.201700465
MSV000082648	Garcia Alvarez, H. M., Koşaloğlu-Yalçın, Z., Peters, B., & Nielsen, M. (2022). The role of antigen expression in shaping the repertoire of HLA presented ligands. IScience, 25(9). https://doi.org/10.1016/j.isci.2022.104975
MSV000084442	Sarkizova, S., Klaeger, S., Le, P. M., Li, L. W., Oliveira, G., Keshishian, H., Hartigan, C. R., Zhang, W., Braun, D. A., Keith, L., Bachireddy, P., Zervantonakis, I. K., Rosenbluth, J. M., Eisenhaure, T., Zhang, G. L., & Clauser, K. R. A large peptidome dataset improves HLA class I epitope prediction across most of the human population.(2020). HHS Public Access. 38(2), 199–209. https://doi.org/1…
PXD038271	Pandey, K., Wang, S. S., Mifsud, N. A., Faridi, P., Davenport, A. J., Webb, A. I., Sandow, J. J., Ayala, R., Monje, M., Cross, R. S., Ramarathinam, S. H., Jenkins, M. R., & Purcell, A. W. (2023). A combined immunopeptidomics, proteomics, and cell surface proteomics approach to identify immunotherapy targets for diffuse intrinsic pontine glioma. Frontiers in Oncology, 13(August), 1–17. https://doi…
PXD008127	Shraibman, B., Barnea, E., Kadosh, D. M., Haimovich, Y., Slobodin, G., Rosner, I., López-Larrea, C., Hilf, N., Kuttruff, S., Song, C., Britten, C., Castle, J., Kreiter, S., Frenzel, K., Tatagiba, M., Tabatabai, G., Dietrich, P. Y., Dutoit, V., Wick, W., … Admon, A. (2019). Identification of tumor antigens among the HLA peptidomes of glioblastoma tumors and plasma. Molecular and Cellular Proteomic…
PXD009935/PXD009936	Javitt, A., Barnea, E., Kramer, M. P., Wolf-Levy, H., Levin, Y., Admon, A., & Merbl, Y. (2019). Pro-inflammatory cytokines alter the immunopeptidome landscape by modulation of HLA-B expression. Frontiers in Immunology, 10(FEB), 1–16. https://doi.org/10.3389/fimmu.2019.00141
PXD004746/PXD005704	Khodadoust, M. S., Olsson, N., Wagar, L. E., Haabeth, O. A. W., Chen, B., Swaminathan, K., Rawson, K., Liu, C. L., Steiner, D., Lund, P., Rao, S., Zhang, L., Marceau, C., Stehr, H., Newman, A. M., Czerwinski, D. K., Carlton, V. E. H., Moorhead, M., Faham, M., … Alizadeh, A. A. (2017). Antigen presentation profiling reveals recognition of lymphoma immunoglobulin neoantigens. Nature, 543(7647), 723…
PXD004894	Bassani-Sternberg, M., Bräunlein, E., Klar, R., Engleitner, T., Sinitcyn, P., Audehm, S., Straub, M., Weber, J., Slotta-Huspenina, J., Specht, K., Martignoni, M. E., Werner, A., Hein, R., Busch, D. H., Peschel, C., Rad, R., Cox, J., Mann, M., & Krackhardt, A. M. (2016). Direct identification of clinically relevant neoepitopes presented on native human melanoma tissue by mass spectrometry. Nature …
PXD022150	Kalaora, S., Nagler, A., Nejman, D., Alon, M., Barbolin, C., Barnea, E., Ketelaars, S. L. C., Cheng, K., Vervier, K., Shental, N., Bussi, Y., Rotkopf, R., Levy, R., Benedek, G., Trabish, S., Dadosh, T., Levin-Zaidman, S., Geller, L. T., Wang, K., … Samuels, Y. (2021). Identification of bacteria-derived HLA-bound peptides in melanoma. Nature, 592(7852), 138–143. https://doi.org/10.1038/s41586-021-…
PXD019643	Marcu, A., Bichmann, L., Kuchenbecker, L., Kowalewski, D. J., Freudenmann, L. K., Backert, L., Mühlenbruch, L., Szolek, A., Lübke, M., Wagner, P., Engler, T., Matovina, S., Wang, J., Hauri-Hohl, M., Martin, R., Kapolou, K., Walz, J. S., Velz, J., Moch, H., … Neidert, M. C. (2021). HLA Ligand Atlas: A benign reference of HLA-presented peptides to improve T-cell-based cancer immunotherapy. Journal …
