# Supplementary material for: SILAC-based quantification reveals modulation of the immunopeptidome in BRAF and MEK inhibitor sensitive and resistant melanoma cells
Source: Front Immunol. 2025 Jan 6;15:1490821. doi: 10.3389/fimmu.2024.1490821 (PMC11744270; doi:10.3389/fimmu.2024.1490821)
Supplement: Supplementary file 4 [file Table3.xlsx]

## Sheet: Sheet1
antigen	antigen size [kDa]	antibody	clone	source	supplier
ERK	42, 44	p44/42 MAPK (Erk1/2) #9102		rabbit	Cell Signaling
pERK	42, 44	Phospho-p44/42 MAPK (Erk1/2) (Thr202/Tyr204) #4370	D13.14.4E	rabbit	Cell Signaling
pAkt	60	Phospho-Akt (Ser473) XP® #4060	D9E	rabbit	Cell Signaling
Akt	60	Akt (pan) #4691	C67E7	rabbit	Cell Signaling
HLA-A, B, C	40-45	anti Human HLA Class I Heavy Chain (Restricted expression) MUB2037P	HC10	mouse	Nordic MUbio
Vinculin	116	Anti-Vinculin V9131	hVIN-1	mouse	Sigma-Aldrich
Anti-rabbit		Polyclonal Goat Anti-Rabbit Immunoglobulins/HRP P0448		goat	Dako
Anti-mouse		Polyclonal Rabbit Anti-Mouse Immunoglobulins/HRP P0260		rabbit	Dako
