# Supplementary material for: SILAC-based quantification reveals modulation of the immunopeptidome in BRAF and MEK inhibitor sensitive and resistant melanoma cells
Source: Front Immunol. 2025 Jan 6;15:1490821. doi: 10.3389/fimmu.2024.1490821 (PMC11744270; doi:10.3389/fimmu.2024.1490821)
Supplement: Supplementary file 5 [file Table4.xlsx]

## Sheet: Ma-Mel-63a_IFNg+proteome
MQ peptides
Sequence	Length	K Count	L Count	R Count	ModSequence	Proteins	Source File	Fraction	m/z	Charges	Mass	Ratio M/L	Ratio M/L normalized	Ratio M/L variability [%]	Ratio M/L count	Ratio M/L iso-count	Ratio H/L	Ratio H/L normalized	Ratio H/L variability [%]	Ratio H/L count	Ratio H/L iso-count	Ratio H/M	Ratio H/M normalized	Ratio H/M variability [%]	Ratio H/M count	Ratio H/M iso-count	Ratio M/L Ctrl_T1	Ratio M/L normalized Ctrl_T1	Ratio M/L variability [%] Ctrl_T1	Ratio M/L count Ctrl_T1	Ratio M/L iso-count Ctrl_T1	Ratio H/L Ctrl_T1	Ratio H/L normalized Ctrl_T1	Ratio H/L variability [%] Ctrl_T1	Ratio H/L count Ctrl_T1	Ratio H/L iso-count Ctrl_T1	Ratio H/M Ctrl_T1	Ratio H/M normalized Ctrl_T1	Ratio H/M variability [%] Ctrl_T1	Ratio H/M count Ctrl_T1	Ratio H/M iso-count Ctrl_T1	Ratio M/L Ctrl_T2	Ratio M/L normalized Ctrl_T2	Ratio M/L variability [%] Ctrl_T2	Ratio M/L count Ctrl_T2	Ratio M/L iso-count Ctrl_T2	Ratio H/L Ctrl_T2	Ratio H/L normalized Ctrl_T2	Ratio H/L variability [%] Ctrl_T2
KLKKTETQEK	10	4	1	0	KLKKTETQEK	Pep1532	2023-02-06_Fusion_36177.raw	86	411.579	1;2;3	1231.71	1.3359	0.88185	178.72	5	5	1.2081	0.87546	133.13	5	5	0.89799	0.96686	66.156	5	5	0.04178	0.053222	136.48	2	2	0.066505	0.09491	22.324	2	2	1.5918	1.7459	115.1	2	2	1.8246	0.92844	27.974	3	3	1.5558	0.96984	23.183
RLDHQRAEK	9	1	1	2	RLDHQRAEK	Pep6141	2023-02-06_Fusion_36177.raw	86	384.88	2;3	1151.62	12.431	9.3889	6.0677	3	3	10.056	7.3798	27.075	3	3	0.76531	0.82939	21.917	3	3				0	0				0	0				0	0	12.431	9.3889	6.0677	3	3	10.056	7.3798	27.075
RIGKVGNQK	9	2	0	1	RIGKVGNQK	Pep6142	2023-02-06_Fusion_36177.raw	86	333.873	2;3	998.599	0.8645	0.93952	99.291	11	9	0.77623	0.9839	102.24	11	9	0.83136	0.91505	13.618	11	9	0.85364	0.86114	19.434	4	4	0.79549	0.7537	14.32	4	4	0.92485	0.93706	3.634	4	4	13.412	7.3871	4.4343	3	3	11.151	7.6935	18.783
RVGTHIRAK	9	1	0	2	R(+6.02)VGTHIR(+6.02)AK(+4.03)	Pep4937	2023-02-06_Fusion_36177.raw	86	351.904	1;2;3	1036.63	1.7565	1.7179	114.37	6	4	1.4325	1.512	128.4	6	4	0.73875	0.77795	24.214	6	4	0.78068	0.84785		1	0	0.65536	0.73517		1	0	0.86046	0.88274		1	0	6.3359	6.1593	33.057	3	3	4.6883	4.3827	19.827
SLRASTSKSESSQK	14	2	1	1	SL(+3.02)R(+6.02)ASTSK(+4.03)SESSQK(+4.03)	Pep1	2023-02-06_Fusion_36177.raw	86	504.959	2;3	1494.76	0.12454	0.14853	59.932	7	5	0.10534	0.13656	69.47	7	5	0.96073	1.0378	34.322	7	5	0.1381	0.18399	40.485	2	2	0.11393	0.14621	12.407	2	2	0.82499	0.86994	27.941	2	2	0.66219	0.41037	6.8758	2	2	0.7503	0.48277	16.299
KIYPGHGRR	9	1	0	2	K(+4.03)IYPGHGR(+6.02)R(+6.02)	Pep4939	2023-02-06_Fusion_36177.raw	86	367.232	2;3	1082.61	1.1494	1.0133	96.092	3	1	1.2544	1.1631	75.022	3	1	0.88957	0.91261	12.051	3	1	0.8399	0.91215		1	0	0.79426	0.89099		1	0	0.88957	0.91261		1	0	2.4473	2.2656	113.8	2	1	2.2152	2.0624	80.999
AIHSKVVRNR	10	1	0	2	AIHSKVVRNR	Pep4943	2023-02-06_Fusion_36177.raw	86	393.907	2;3	1178.7	2.9246	3.1762	58.027	3	2	2.5858	2.9007	37.046	3	2	0.88415	0.90705	9.4685	3	2	2.817	3.0594	5.2991	2	2	2.5159	2.8223	3.8734	2	2	0.89311	0.91624	1.4256	2	2	8.5798	8.3408		1	0	5.725	5.3519
RLNESEARRK	10	1	1	3	RLNESEARRK	Pep14	2023-02-06_Fusion_36177.raw	86	420.237	2;3	1257.69	4.9348	3.3635	123.11	3	2	3.6712	3.0588	164.61	3	2	0.74394	0.79887	15.861	3	2	0.35048	0.46088		1	0	0.26217	0.21978		1	0	0.63146	0.66281		1	0	5.6837	3.8397	18.726	2	2	4.5026	3.7263	27.916
HIDPATHRQK	10	1	0	1	HIDPATHR(+10.01)QK(+8.01)	Pep4942	2023-02-06_Fusion_36177.raw	86	407.559	2;3	1201.63	0.42495	0.47428	79.105	3	1	0.35551	0.43417	103.65	3	1	1.0552	1.0583	36.766	3	1	0.33509	0.40411		1	0	0.35551	0.43417		1	0	1.0552	1.0583		1	0	1.9408	1.711		1	0	2.3631	2.1911
KVYTKSSHLK	10	3	1	0	K(+4.03)VYTK(+4.03)SSHL(+3.02)K(+4.03)	Pep18	2023-02-06_Fusion_36177.raw	86	402.599	2;3	1189.68	1.0795	1.3924	51.292	8	8	0.6007	0.73554	44.109	8	8	0.70344	0.77022	48.309	8	8	0.65476	0.75233	29.295	3	3	0.58904	0.72388	5.3048	3	3	0.88549	0.96916	25.925	3	3	2.4129	1.8836	8.6007	2	2	1.6974	1.5678	29.555
RVAGIHKKV	9	2	0	1	R(+6.02)VAGIHK(+4.03)K(+4.03)V	Pep19	2023-02-06_Fusion_36177.raw	86	341.244	3	1006.64	1.9785	2.7112		1	1	1.4304	1.6373		1	1	0.72297	0.74175		1	1	1.9785	2.7112		1	1	1.4304	1.6373		1	1	0.72297	0.74175		1	1				0	0
KLREKQLSH	9	2	2	1	KLREKQLSH	Pep4949	2023-02-06_Fusion_36177.raw	86	380.228	2;3	1137.66	0.59898	0.71433	93.133	3	3	0.33448	0.46905	14.577	2	2	0.92866	1.096	65.218	2	2	0.21657	0.23597		1	1	0.34861	0.42311		1	1	1.6097	1.7382		1	1				0	0
KIIGKVHEK	9	3	0	0	KIIGKVHEK	Pep1536	2023-02-06_Fusion_36177.raw	86	351.226	2;3	1050.65	0.78559	0.99204	91.769	9	7	0.71529	1.1144	92.349	9	7	0.94229	1.0448	22.094	9	7	0.63788	0.79053	19.744	4	4	0.63574	0.86697	31.993	4	4	0.96982	1.0596	18.209	4	4	11.79	6.9434	85.37	3	3	8.5282	5.6502	34.375
KLEAAEERRK	10	2	1	2	KLEAAEERRK	Pep4946	2023-02-06_Fusion_36177.raw	86	410.57	2;3	1228.69				0	0				0	0				0	0				0	0				0	0				0	0				0	0
KMDPNTGRSR	10	1	0	2	KMDPNTGRSR	Pep4950	2023-02-06_Fusion_36177.raw	86	387.865	2;3	1160.57	0.18866	0.18735	130.04	8	3	0.58933	0.56782	124.57	6	1	1.0208	1.0708	8.6655	6	1	0.054267	0.058936	11.939	3	2	0.049991	0.056079	30.965	2	1	1.0091	1.0353	13.142	2	1	0.65444	0.62658	5.7574	4	0	0.64406	0.62055	10.143
RTAGAIRGR	9	0	0	3	RTAGAIRGR	Pep4945	2023-02-06_Fusion_36177.raw	86	319.862	1;2;3	956.563	1.2261	1.3415	223.59	8	6	23.897	29.606	282.59	7	5	10.415	13.365	347.29	7	5	1.2261	1.3203	82.87	2	1	18.435	23.331	538.45	2	1	15.307	15.829	443.15	2	1	2.993	4.3299	51.788	3	2	23.897	29.606	266.39
KLREMGREK	9	2	1	2	KLREMGREK	Pep22	2023-02-06_Fusion_36177.raw	86	382.885	2;3	1145.63	0.60473	0.76787	0.90362	2	2	0.36425	0.55809	17.232	2	2	0.60234	0.72821	15.501	2	2	0.62054	0.76298		1	1	0.45285	0.63041		1	1	0.72977	0.81257		1	1				0	0
AVLKGVHSHK	10	2	1	0	AVLKGVHSHK	Pep6151	2023-02-06_Fusion_36177.raw	86	359.217	2;3	1074.63	2.2859	1.9147	144.87	7	5	0.65709	0.76749	112.83	7	5	0.68792	0.80983	98.327	7	5	0.47975	0.57975		1	1	0.65709	0.76749		1	1	1.3696	1.4279		1	1	3.2653	2.735	84.114	3	3	2.2463	3.1071	7.2469
KLSKDNLKK	9	4	2	0	K(+4.03)L(+3.02)SK(+4.03)DNL(+3.02)K(+4.03)K(+4.03)	Pep1540	2023-02-06_Fusion_36177.raw	86	365.94	2;3	1072.66	0.31939	0.35768	37.25	6	6	0.14794	0.1806	40.798	4	4	0.50696	0.64539	61.262	4	4	0.22572	0.32449	67.343	2	2	0.1808	0.27165	27.482	2	2	0.80101	0.8861	101.07	2	2				0	0
QLYRHSQEK	9	1	1	1	QL(+3.02)YR(+6.02)HSQEK	Pep1539	2023-02-06_Fusion_36177.raw	86	399.889	2;3	1187.6	0.91345	0.96603	124.88	12	10	0.65977	0.7795	126.26	12	10	0.72935	0.76246	31.324	12	10	0.68614	0.80887	11.121	4	2	0.65977	0.7795	6.6594	4	2	0.98896	1.019	28.413	4	2	13.066	10.517	16.93	4	4	9.1747	7.7481	12.023
RMSDPSHTTNK	11	1	0	1	RMSDPSHTTNK	Pep30	2023-02-06_Fusion_36177.raw	86	425.204	2;3	1272.59	0.84846	0.79991	127.78	4	3	1.4128	1.31	133.97	3	2	0.60451	0.6063	2.7244	3	2	0.20766	0.25044		1	0	0.12419	0.15167		1	0	0.60451	0.6063		1	0	2.7885	2.4583	17.328	2	2	1.641	1.5216	21.176
RMDKPAHMK	9	2	0	1	RMDKPAHMK	Pep24	2023-02-06_Fusion_36177.raw	86	371.861	2;3	1112.56	0.20849	0.2289	181.49	4	4	0.24307	0.40389	28.06	3	3	4.3199	5.5723	159.96	3	3				0	0				0	0				0	0				0	0
RLANKAVQR	9	1	1	2	RLANKAVQR	Pep1545	2023-02-06_Fusion_36177.raw	86	352.553	2;3	1054.64	0.22573	0.20774	90.701	4	4	0.10967	0.11884	145.49	4	4	0.66909	0.7799	143.74	4	4	0.11729	0.12518		1	1	0.096394	0.10927		1	1	0.82186	0.84637		1	1	0.66892	0.53082	61.035	2	2	0.47032	0.48714	187.64
KLEEVERKK	9	3	1	1	KLEEVERKK	Pep27	2023-02-06_Fusion_36177.raw	86	386.9	2;3	1157.68	0.15973	0.21223	74.459	3	3	0.096752	0.12546	122.12	3	3	0.60571	0.83439	58.519	3	3				0	0				0	0				0	0	0.61535	0.60939		1	1	0.64184	0.66337
RMEERFKKK	9	3	0	2	RMEERFKKK	Pep20	2023-02-06_Fusion_36177.raw	86	417.904	2;3	1250.69	0.15999	0.22383		1	1	0.10131	0.15356		1	1	0.63323	0.7166		1	1	0.15999	0.22383		1	1	0.10131	0.15356		1	1	0.63323	0.7166		1	1				0	0
KINGKVAER	9	2	0	1	KL(+6.02)NGK(+8.01)VAER(+10.01)	Pep6158	2023-02-06_Fusion_36177.raw	86	347.218	2;3	1013.6	0.64862	0.84699	158.02	9	7	0.66135	1.0716	141.78	9	7	0.97945	1.0527	27.593	9	7	0.61107	0.79801	3.4562	3	3	0.6353	0.86333	10.942	3	3	0.98548	1.0539	4.5378	3	3	22.356	12.827	53.908	4	4	19.253	12.028	46.534
RVMQDRRSV	9	0	0	3	RVM(+15.99)QDRRSV	Pep53	2023-02-06_Fusion_36177.raw	86	388.209	2;3	1145.61	1.1475	1.5092	138.82	8	6	2.0347	2.7907	178.38	8	6	0.83836	0.8916	106.82	8	6	0.38805	0.36608		1	0	0.38122	0.39385		1	0	0.91917	0.94989		1	0	7.1299	6.9594	60.725	4	3	5.6276	5.8683	78.725
RTLRGHLAK	9	1	2	2	R(+6.02)TL(+3.02)R(+6.02)GHL(+3.02)AK	Pep4955	2023-02-06_Fusion_36177.raw	86	357.248	2;3	1050.64	0.24707	0.28843	80.223	4	4	0.070223	0.094023	163.95	4	4	0.28422	0.37498	81.725	4	4	0.44256	0.58454		1	1	0.17372	0.26222		1	1	0.39252	0.41583		1	1				0	0
KVFGGTVHKK	10	3	0	0	K(+4.03)VFGGTVHK(+4.03)K(+4.03)	Pep25	2023-02-06_Fusion_36177.raw	86	371.582	2;3	1099.65	0.16799	0.22131	66.366	11	9	0.11204	0.15537	76.148	11	9	0.93333	1.0223	30.902	11	9	0.11149	0.14393	10.536	5	5	0.1099	0.15013	3.2938	5	5	0.9689	1.0223	5.5339	5	5	1.2182	0.59206	3.0361	4	4	1.0779	0.63124	5.9225
KTDPVTGRSR	10	1	0	2	KTDPVTGRSR	Pep1550	2023-02-06_Fusion_36177.raw	86	372.875	2;3	1115.6	0.27494	0.2825	170.51	2	1	0.35715	0.36574	171.41	2	1	1.214	1.2527	2.7882	2	1	0.077901	0.084602		1	1	0.09702	0.10884		1	1	1.2454	1.2777		1	1	0.97036	0.94332		1	0	1.3147	1.229
KLRSYEREK	9	2	1	2	K(+4.03)L(+3.02)R(+6.02)SYER(+6.02)EK(+4.03)	Pep28	2023-02-06_Fusion_36177.raw	86	411.266	2;3	1207.67	0.40868	0.31791	61.136	2	2	1.3667	1.28	116.69	2	2	3.3441	3.8283	170.94	2	2	0.36417	0.48984		1	1	0.366	0.56086		1	1	1.005	1.143		1	1	0.45863	0.20633		1	1	5.1033	2.9212
RLEEKSRIK	9	2	1	2	R(+10.01)L(+6.02)EEKSR(+10.01)IK(+8.01)	Pep31	2023-02-06_Fusion_36177.raw	86	398.253	2;3	1157.69	0.6762	0.73154	105.01	4	4	0.93665	0.65761	96.573	3	3	1.3451	1.5132	35.777	3	3	0.32561	0.47572		1	1	0.43799	0.65761		1	1	1.3451	1.5132		1	1	1.719	0.79671	171.19	2	2	2.1295	1.2783	125.33
RTLNKVAMK	9	2	1	1	RTLNKVAM(+15.99)K	Pep4983	2023-02-06_Fusion_36177.raw	86	359.546	2;3	1059.62	0.8384	1.0166	143.32	11	10	0.91728	0.97839	47.158	9	8	0.75478	0.86683	96.763	9	8	0.68942	0.8969	32.191	4	3	0.59425	0.89958	12.025	4	3	1.0113	1.0761	25.4	4	3	3.7741	1.6658	221.85	5	5	2.4462	1.7341	46.075
RIKEVNETNK	10	2	0	1	RIKEVNETNK	Pep1559	2023-02-06_Fusion_36177.raw	86	410.899	2;3	1229.67	2.6243	1.2516	139.01	7	6	1.374	1.0288	121.4	6	5	0.55914	0.63757	66.969	6	5				0	0				0	0				0	0	3.0464	2.1014	64.261	4	4	2.0965	1.347	39.41
RLKDNRDLQK	10	2	2	2	RLKDNRDLQK	Pep1549	2023-02-06_Fusion_36177.raw	86	429.25	2;3	1284.73	1.337	0.57876	84.86	4	4	0.99805	0.53348	31.482	3	3	0.69215	0.80245	89.902	3	3				0	0				0	0				0	0	1.6594	0.71834	64.929	3	3	0.99805	0.53348	31.482
ALHERAMRR	9	0	1	3	ALHERAMRR	Pep4954	2023-02-06_Fusion_36177.raw	86	380.546	2;3	1138.61	0.57324	0.55628	68.139	4	1	0.45879	0.43275	120.68	4	1	0.68459	0.73061	66.897	4	1	0.29231	0.33983		1	0	0.20214	0.22506		1	0	0.60081	0.64389		1	0	1.2529	1.0149	15.334	2	0	1.2842	1.0262	29.651
VVMRDPNTK	9	1	0	1	VVM(+15.99)RDPNTK	Pep1762	2023-02-06_Fusion_36177.raw	86	359.191	2;3	1058.55	0.45075	0.38563	85.686	11	8	0.52272	0.56399	60.168	10	7	1.3314	1.4045	88.306	10	7	0.13632	0.16576	50.219	2	2	1.2232	1.4939		1	1	12.694	12.731		1	1	0.47565	0.40145	10.654	4	3	0.58527	0.54883	17.053
SLIGKKGQQK	10	3	1	0	SL(+3.02)IGK(+4.03)K(+4.03)GQQK(+4.03)	Pep6160	2023-02-06_Fusion_36177.raw	86	367.924	2;3	1085.66	0.4492	0.63976	100.29	14	14	0.55811	0.83134	123.92	14	14	0.98025	1.0582	48.311	14	14	0.37227	0.52836	28.404	5	5	0.55528	0.83001	12.777	5	5	1.5068	1.6146	23.322	5	5	4.451	2.5663	43.833	5	5	4.1891	2.6481	24.081
RTDGHTLSEK	10	1	1	1	R(+10.01)TDGHTL(+6.02)SEK(+8.01)	Pep6162	2023-02-06_Fusion_36177.raw	86	389.878	2;3	1142.57	0.49352	0.5215	111.48	12	11	0.39262	0.48781	98.564	12	11	0.92016	1.0544	37.49	12	11	0.2479	0.28349	43.953	4	3	0.39047	0.45945	7.294	4	3	1.2921	1.3312	44.09	4	3	3.5609	2.8662	45.433	4	4	3.9699	3.4087	19.791
KQPEKVISK	9	3	0	0	K(+4.03)QPEK(+4.03)VISK	Pep6166	2023-02-06_Fusion_36177.raw	86	355.569	2;3	1055.63	0.3043	0.40604	105.19	13	11	0.27326	0.41918	112.42	13	11	0.99565	1.133	17.252	13	11	0.24606	0.36548	12.293	4	4	0.2553	0.40235	7.9997	4	4	1.0274	1.1377	5.8249	4	4	6.0318	2.9383	17.617	5	5	5.2688	3.0272	11.283
RVYGEPHRR	9	0	0	3	RVYGEPHRR	Pep29	2023-02-06_Fusion_36177.raw	86	390.547	2;3	1168.62	0.02464	0.036215		1	1	2.0285	3.4952		1	1	82.325	80.505		1	1	0.02464	0.036215		1	1	2.0285	3.4952		1	1	82.325	80.505		1	1				0	0
AVRSSVSQMGK	11	1	0	1	AVR(+10.01)SSVSQM(+15.99)GK(+8.01)	Pep6302	2023-02-06_Fusion_36177.raw	86	395.212	2;3	1148.6	1.2569	1.5034	49.401	15	12	1.2799	1.4389	62.932	15	12	1.0225	1.0381	26.361	15	12	1.2262	1.5034	29.533	7	6	1.1071	1.3521	22.948	7	6	0.97778	0.9869	15.535	7	6	1.9067	1.6447	68.313	6	6	2.0673	1.9386	73.653
KLQDERTVRK	10	2	1	2	K(+4.03)L(+3.02)QDER(+6.02)TVR(+6.02)K(+4.03)	Pep36	2023-02-06_Fusion_36177.raw	86	432.621	3	1271.73	9.9952	4.9654	98.811	3	3	7.9262	4.5342	95.549	3	3	0.83848	0.94214	19.541	3	3	0.67848	1.0541		1	1	0.58305	0.89086		1	1	0.85934	0.94214		1	1	11.52	5.7315	20.291	2	2	8.1503	4.6586	3.8291
AVSEHRLSNK	10	1	1	1	AVSEHRLSNK	Pep1561	2023-02-06_Fusion_36177.raw	86	380.876	2;3	1139.6	1.0831	1.092	91.013	7	4	0.40355	0.47485	119.58	7	4	0.43377	0.45202	49.924	7	4	0.71576	0.81852	1.0211	2	0	0.48955	0.57839	27.895	2	0	0.6903	0.71124	14.214	2	0	7.2118	5.8048	59.383	2	2	4.5071	3.87	114.56
VVNDAGRPK	9	1	0	1	VVNDAGRPK	Pep6168	2023-02-06_Fusion_36177.raw	86	319.183	2;3	954.525	0.20445	0.21687	104.18	6	3	0.15824	0.23152	80.404	6	3	0.9687	1.0466	30.929	6	3	0.10982	0.13354	6.0785	2	1	0.14806	0.17632	3.5067	2	1	1.2859	1.2938	11.096	2	1	1.3456	1.1607	4.5226	2	0	0.99618	0.93416	17.426
RVFHGNETTK	10	1	0	1	RVFHGNETTK	Pep1562	2023-02-06_Fusion_36177.raw	86	396.876	2;3	1187.6	0.65412	0.78885	93.079	11	9	0.88985	1.0095	92.003	10	8	0.85349	0.89459	60.726	10	8	0.47614	0.58376	20.562	3	2	0.4589	0.53286	20.66	3	2	0.88253	0.89076	10.609	3	2	2.8784	2.4294	82.601	4	3	2.3543	2.2328	75.351
SLYKEGHSK	9	2	1	0	SL(+3.02)YK(+4.03)EGHSK(+4.03)	Pep1563	2023-02-06_Fusion_36177.raw	86	353.875	2;3	1047.53	0.2219	0.25669	133.55	12	11	0.25075	0.34289	115.08	12	11	1.0911	1.1099	46.143	12	11	0.17157	0.20897	8.4031	4	4	0.20778	0.25684	1.469	4	4	1.2272	1.2638	15.896	4	4	2.9328	2.7829	21.795	4	4	2.821	2.6646	20.242
RTKKVGIVGK	10	3	0	1	R(+6.02)TK(+4.03)K(+4.03)VGIVGK(+4.03)	Pep4957	2023-02-06_Fusion_36177.raw	86	368.608	2;3	1084.71	0.62503	0.87899	13.508	3	3	0.35952	0.44669	67.528	2	2	0.58801	0.61541	74.175	2	2	0.5981	0.71651		1	1	0.58824	0.72008		1	1	0.98352	1.0398		1	1				0	0
VVMRDPQTK	9	1	0	1	VVM(+15.99)RDPQTK	Pep6331	2023-02-06_Fusion_36177.raw	86	363.862	2;3	1072.57	0.13518	0.14882	91.253	12	8	0.16415	0.18413	86.553	11	7	0.81537	0.83649	59.57	11	7	0.092636	0.11357	60.309	5	3	0.13417	0.1558	72.57	5	3	0.81537	0.83649	87.9	5	3	0.51098	0.45047	15.266	4	2	0.43621	0.40905	8.7514
VVMRDPQTK	9	1	0	1	VVM(+15.99)RDPQTK	Pep6331	2023-02-06_Fusion_36177.raw	86	363.862	2;3	1072.57	0.13518	0.14882	91.253	12	8	0.16415	0.18413	86.553	11	7	0.81537	0.83649	59.57	11	7	0.092636	0.11357	60.309	5	3	0.13417	0.1558	72.57	5	3	0.81537	0.83649	87.9	5	3	0.51098	0.45047	15.266	4	2	0.43621	0.40905	8.7514
RPTSKRDSL	9	1	1	2	RPTSKRDSL	Pep35	2023-02-06_Fusion_36177.raw	86	353.868	2;3	1058.58	0.40467	0.44257	111.07	6	6	0.2198	0.2943	92.813	6	6	0.66529	0.77547	103.21	6	6	0.15757	0.16817		1	1	0.12744	0.14446		1	1	0.80878	0.8329		1	1	2.346	1.7719		1	1	2.1406	1.5709
IVDEKVRRR	9	1	0	3	IVDEKVRRR	Pep1568	2023-02-06_Fusion_36177.raw	86	390.907	2;3	1169.7	0.51311	0.46184	129.06	4	4	0.49409	0.45202	145.58	4	4	1.0106	1.105	16.707	4	4	0.097801	0.14124		1	1	0.099968	0.14059		1	1	1.0222	1.1001		1	1	2.6151	1.4109	10.432	2	2	2.8325	1.6913	21.451
IVDEKVRRR	9	1	0	3	IVDEKVRRR	Pep1568	2023-02-06_Fusion_36177.raw	86	390.907	2;3	1169.7	0.51311	0.46184	129.06	4	4	0.49409	0.45202	145.58	4	4	1.0106	1.105	16.707	4	4	0.097801	0.14124		1	1	0.099968	0.14059		1	1	1.0222	1.1001		1	1	2.6151	1.4109	10.432	2	2	2.8325	1.6913	21.451
MLQQSGSKNTGAK	13	2	1	0	MLQQSGSKNTGAK	Pep1590	2023-02-06_Fusion_36177.raw	86	450.567	2;3	1348.68	0.75384	0.69895	71.228	10	8	1.0911	1.0375	110.51	10	8	1.4283	1.5222	60.46	10	8	0.18398	0.22409	15.103	2	1	0.33628	0.41568	115.33	2	1	1.8517	1.9068	137.24	2	1	0.87382	0.76832	56.531	7	6	1.3707	1.2658	85.338
GVYSGRAHPK	10	1	0	1	GVYSGR(+6.02)AHPK(+4.03)	Pep1566	2023-02-06_Fusion_36177.raw	86	361.21	2;3	1070.56	0.21323	0.25715	108.95	7	2	0.19199	0.22294	103.13	7	2	0.74252	0.89541	10.46	7	2	0.22046	0.26807	5.8847	2	0	0.20116	0.23955	10.164	2	0	0.95618	0.96205	6.8863	2	0	1.9824	1.71	2.8954	2	0	1.4544	1.3639	8.6798
RLSSRYSQK	9	1	1	2	R(+6.02)L(+3.02)SSR(+6.02)YSQK(+4.03)	Pep38	2023-02-06_Fusion_36177.raw	86	381.905	2;3	1123.61	0.65019	0.66885	116.73	6	4	0.80719	0.8879	113.48	6	4	1.3415	1.4146	76.709	6	4	0.28309	0.30212	121.51	2	1	0.80719	0.91501	33.545	2	1	2.8082	2.8919	90.129	2	1	2.4133	1.8683	140.79	2	2	3.5216	3.0703	146.17
TTKKPPLAQK	10	3	1	0	TTKKPPLAQK	Pep4958	2023-02-06_Fusion_36177.raw	86	371.233	2;3	1110.68	0.24992	0.3156	75.267	5	5	0.14839	0.24101	95.31	3	3	0.58073	0.69381	8.9246	3	3				0	0				0	0				0	0	3.3911	1.5809		1	1	1.7927	1.093
RIYKNVMNK	9	2	0	1	RIYKNVM(+15.99)NK	Pep6306	2023-02-06_Fusion_36177.raw	86	394.554	2;3	1164.64	0.19311	0.20401	144.75	5	5	0.20092	0.27363	30.591	2	2	0.76341	0.87823	21.95	2	2	0.40492	0.55489		1	1	0.29678	0.33971		1	1	0.73293	0.75197		1	1				0	0
KVMMEGGRSK	10	2	0	1	K(+4.03)VMMEGGR(+6.02)SK(+4.03)	Pep1577	2023-02-06_Fusion_36177.raw	86	379.554	2;3	1121.57	0.53327	0.41242	78.713	10	8	1.3063	0.91869	94.366	10	8	0.90227	0.98663	68.098	10	8	0.16955	0.20763	5.1677	3	3	0.13048	0.16106	132.32	3	3	0.79125	0.8118	130.71	3	3	1.5124	0.99487	13.124	5	5	1.42	0.96844	6.906
SLYKEGHTK	9	2	1	0	SL(+3.02)YK(+4.03)EGHTK(+4.03)	Pep1581	2023-02-06_Fusion_36177.raw	86	358.548	2;3	1061.55	0.2516	0.28426	99.146	9	5	0.30429	0.35542	100.41	9	5	0.96952	1.026	21.826	9	5	0.18805	0.22905	30.54	2	1	0.18864	0.23318	59.603	2	1	1.1423	1.1763	19.336	2	1	1.4183	1.466	23.874	4	3	1.3116	1.2113	49.296
KTLQPSSQNTK	11	2	1	0	KTLQPSSQNTK	Pep1594	2023-02-06_Fusion_36177.raw	86	411.227	2;3	1230.66	0.44541	0.53257	125.53	10	10	0.4075	0.55724	108.81	10	10	0.81053	0.85683	32.781	10	10	0.26449	0.32471	25.345	4	4	0.2113	0.27643	13.624	4	4	0.81627	0.84059	16.298	4	4	6.4888	6.7072	76.391	3	3	4.264	3.9376	74.843
KANPQVLKK	9	3	1	0	KANPQVL(+3.02)K(+4.03)K(+4.03)	Pep6178	2023-02-06_Fusion_36177.raw	86	346.243	2;3	1024.64	0.37936	0.47906	90.471	3	3	0.15792	0.28205	97.648	3	3	0.58869	0.66002	8.292	3	3	0.20979	0.2503		1	1	0.14338	0.17445		1	1	0.68343	0.7216		1	1	2.8192	1.4951		1	1	1.6597	1.1428
KMAEEKLTHK	10	3	1	0	KMAEEKLTHK	Pep40	2023-02-06_Fusion_36177.raw	86	405.557	2;3	1213.65	0.16587	0.21851	108.36	11	11	0.78566	0.64819	133.14	9	9	0.87351	0.94812	44.765	9	9	0.11218	0.17304	154.63	3	3	0.098139	0.15092	199.65	3	3	0.9069	0.96809	45.829	3	3	1.4008	0.76524	60.757	4	4	1.1501	0.71039	36.87
KTTDRYVQQK	10	2	0	1	KTTDRYVQQK	Pep1582	2023-02-06_Fusion_36177.raw	86	422.899	2;3	1265.67	0.33848	0.34211	82.107	9	9	1.8257	1.1458	116.36	6	6	1.0278	1.1311	35.306	6	6	0.15359	0.21048		1	1	0.18275	0.20919		1	1	1.1899	1.2208		1	1	1.822	1.182	39.84	4	4	1.8841	1.437	27.865
RTTSWAKSK	9	2	0	1	RTTSWAKSK	Pep4959	2023-02-06_Fusion_36177.raw	86	355.533	2;3	1063.58	2.5271	2.2689	63.078	5	5	4.9029	6.399	94.216	5	5	0.86835	0.99778	77.371	5	5	1.4001	1.7189		1	1	4.9029	6.414		1	1	3.5018	3.562		1	1	12.788	5.745	55.677	3	3	11.207	6.399	67.979
RIQEHFNKK	9	2	0	1	R(+10.01)IQEHFNK(+8.01)K(+8.01)	Pep1574	2023-02-06_Fusion_36177.raw	86	409.239	2;3	1198.66	0.12435	0.15896	8.579	4	4	0.07486	0.10195	15.92	4	4	0.63879	0.73487	28.468	4	4	0.10728	0.14702	10.958	2	2	0.095561	0.10938	19.666	2	2	0.89075	0.91389	8.7081	2	2				0	0
RLIDHVKKK	9	3	1	1	RLIDHVKKK	Pep4963	2023-02-06_Fusion_36177.raw	86	379.58	2;3	1135.72	0.06303	0.08859		1	1	0.055657	0.084252		1	1	0.88301	0.99869		1	1	0.06303	0.08859		1	1	0.055657	0.084252		1	1	0.88301	0.99869		1	1				0	0
GPRRGRDSL	9	0	1	3	GPR(+6.02)R(+6.02)GR(+6.02)DSL(+3.02)	Pep1575	2023-02-06_Fusion_36177.raw	86	345.551	2;3	1012.55	2.5223	2.344	94.972	6	5	1.2766	2.1079	89.96	6	5	0.71857	0.76686	82.957	6	5	1.1851	1.3194	16.855	2	1	0.95879	1.1388	37.649	2	1	0.81082	0.86909	5.2358	2	1	5.7336	4.6444	32.285	2	2	4.2467	3.3936	16.132
KLYTKHGTLK	10	3	2	0	K(+4.03)L(+3.02)YTK(+4.03)HGTL(+3.02)K(+4.03)	Pep1593	2023-02-06_Fusion_36177.raw	86	402.946	2;3	1187.7	0.64096	0.84333	57.958	10	8	0.32726	0.51579	62.185	10	8	0.72376	0.77645	52.438	10	8	0.34536	0.48932	38.439	4	4	0.34926	0.54869	6.8566	4	4	1.0113	1.1207	27.683	4	4	2.0128	1.951	37.706	2	2	1.6577	1.6822	26.798
RLSEKQLKH	9	2	2	1	R(+6.02)L(+3.02)SEK(+4.03)QL(+3.02)K(+4.03)H	Pep42	2023-02-06_Fusion_36177.raw	86	386.931	2;3	1137.66	0.91419	0.99972	90.887	7	6	0.38577	0.6105	91.347	6	5	0.59041	0.72027	67.86	6	5	0.34871	0.48914	138.08	2	2	0.30188	0.41074	16.256	2	2	0.86571	0.92486	121.38	2	2	5.5369	2.4475	64.935	2	2	5.1843	2.7802	5.4773
ILANHVAKK	9	2	1	0	ILANHVAKK	Pep1597	2023-02-06_Fusion_36177.raw	86	331.878	2;3	992.613	0.27364	0.31359	94.892	5	5	0.14034	0.17586	112.8	4	4	0.53114	0.60324	51.637	4	4	0.15182	0.18347		1	1	0.16887	0.19724		1	1	1.1123	1.1596		1	1	2.0789	2.1489		1	1	1.3759	1.2706
VPHRSSGHSL	10	0	1	1	VPHRSSGHSL	Pep1586	2023-02-06_Fusion_36177.raw	86	359.525	2;3	1075.55	0.5508	0.71944	63.574	4	4	0.069525	0.2016	97.796	4	4	0.12623	0.26022	39.288	4	4				0	0				0	0				0	0				0	0
KTIDASVSKK	10	3	0	0	K(+4.03)TIDASVSK(+4.03)K(+4.03)	Pep1602	2023-02-06_Fusion_36177.raw	86	363.574	2;3	1075.62	0.40274	0.58175	99.442	5	4	1.2442	1.8692	115.82	5	4	1.1379	1.2268	124.02	5	4	0.29405	0.43947	33.051	3	3	1.2442	1.8692	98.628	3	3	3.0894	3.482	75.201	3	3	7.8177	3.6882		1	1	6.1533	3.8316
SINKPTSER	9	1	0	1	SINK(+4.03)PTSER	Pep1612	2023-02-06_Fusion_36177.raw	86	345.863	2;3	1030.54	1.3737	1.3849	132.86	11	10	8.183	9.4291	141.28	11	10	1.0593	1.0625	148.52	11	10	0.59808	0.73327	12.155	3	2	0.50994	0.59213	4.0714	3	2	0.85263	0.86058	13.005	3	2	11.979	10.111	30.5	3	3	9.9424	9.4291	14.639
AVTKYTSSK	9	2	0	0	AVTKYTSSK(+8.01)	Pep1611	2023-02-06_Fusion_36177.raw	86	331.522	2;3	983.529	1.192	1.4397	66.852	11	7	1.0482	1.3056	73.94	11	7	0.92097	0.89106	17.737	11	7	1.192	1.4397	6.1963	3	2	1.0482	1.3056	4.1887	3	2	0.92429	0.8416	9.4973	3	2	2.5292	2.4755	87.082	5	4	2.3293	2.2564	80.702
RVADHIQSR	9	0	0	2	RVADHIQSR	Pep45	2023-02-06_Fusion_36177.raw	86	361.201	2;3	1080.58	4.2285	3.4295	108.95	8	6	1.535	1.9903	126.89	8	6	0.58627	0.6106	86.999	8	6	0.85746	0.96455	41.875	2	1	0.29813	0.34344	73.181	2	1	0.3213	0.33218	101.27	2	1	7.6805	7.1362	71.025	4	3	4.7508	4.3821	50.68
KTYIPPKGETKK	12	4	0	0	KTYIPPKGETKK	Pep4960	2023-02-06_Fusion_36177.raw	86	463.942	2;3	1388.8	0.6757	0.40526		1	1	0.52143	0.39422		1	1	0.77169	0.84708		1	1				0	0				0	0				0	0	0.6757	0.40526		1	1	0.52143	0.39422
RVKLPSGSKK	10	3	1	1	R(+6.02)VK(+4.03)L(+3.02)PSGSK(+4.03)K(+4.03)	Pep1584	2023-02-06_Fusion_36177.raw	86	374.274	2;3	1098.69	0.594	0.81509	61.774	9	7	0.41925	0.46863	78.564	9	7	0.62494	0.71997	44.236	9	7	0.56965	0.75093	10.618	4	4	0.43683	0.64381	16.953	4	4	0.77925	0.84675	4.588	4	4	4.1257	1.9501		1	1	2.5783	1.6109
VVDAHVREK	9	1	0	1	VVDAHVR(+10.01)EK(+8.01)	Pep48	2023-02-06_Fusion_36177.raw	86	357.54	2;3	1051.58	2.5762	2.6206	103.69	6	5	0.95557	1.0284	106.77	6	5	0.57711	0.69057	44.181	6	5	0.94015	1.1432	25.412	2	1	0.5045	0.60078	30.445	2	1	0.5194	0.52259	46.062	2	1	6.0361	5.3213	16.178	3	3	4.572	4.2393	67.504
GPRKGGRVI	9	1	0	2	GPRKGGRVI	Pep43	2023-02-06_Fusion_36177.raw	86	313.866	2;3	938.577	0.5892	0.63989	147.36	7	6	0.45704	0.50067	166.44	7	6	0.84152	0.8735	51.168	7	6	0.48599	0.50382	5.0295	3	3	0.45704	0.50067	5.3859	3	3	0.94042	0.96774	1.3095	3	3	11.9	11.569	6.6767	2	2	9.8971	9.252	5.0109
KTDFTRTGK	9	2	0	1	K(+4.03)TDFTR(+6.02)TGK(+4.03)	Pep6203	2023-02-06_Fusion_36177.raw	86	356.551	2;3	1052.56	0.83905	1.044	59.419	8	7	0.63458	0.74058	71.693	8	7	0.81526	0.91286	28.326	8	7	0.58821	0.78576	27.124	4	4	0.56863	0.71627	9.0735	4	4	0.88572	0.93491	14.896	4	4	6.5531	2.9028	50.839	3	3	5.3779	2.881	57.709
RIGIAGSKK	9	2	0	1	RIGIAGSKK	Pep4965	2023-02-06_Fusion_36177.raw	86	310.535	3	928.582	1.2572	1.1072	155.9	2	2	1.7003	1.5472	90.386	2	2	1.3524	1.4424	90.112	2	2	0.2683	0.36767		1	1	0.71335	0.81654		1	1	2.6588	2.7278		1	1	5.8911	3.3339		1	1	4.0527	2.9317
RVFANSHHNIK	11	1	0	1	R(+6.02)VFANSHHNIK(+4.03)	Pep1607	2023-02-06_Fusion_36177.raw	86	444.923	2;3;4	1321.7	1.0902	1.3084	103.17	12	4	0.95276	1.1063	107.05	12	4	0.78712	0.87807	21.102	12	4	1.0888	1.3131	13.216	5	2	1.0647	1.2406	12.846	5	2	1.0147	1.0177	13.978	5	2	19.76	17.045	9.4282	2	0	16.248	15.236	1.2226
RLEPPEQRKK	10	2	1	2	R(+6.02)L(+3.02)EPPEQR(+6.02)K(+4.03)K(+4.03)	Pep4964	2023-02-06_Fusion_36177.raw	86	435.289	2;3	1279.74	2.3902	3.7111	79.291	7	5	1.8525	2.8624	96.83	7	5	0.7538	0.83391	27.517	7	5	2.3902	3.7111	6.7677	3	3	1.8525	2.8624	1.9466	3	3	0.7538	0.83391	5.6162	3	3	22.67	9.8475	3.8716	2	2	19.053	10.122	1.6119
ATFSSSHRYHK	11	1	0	1	ATFSSSHRYHK	Pep1600	2023-02-06_Fusion_36177.raw	86	440.887	2;3	1319.64	0.19127	0.2029	73.066	4	2	0.48027	0.51107	87.004	2	0	1.6253	1.6541	37.824	2	0	0.10566	0.12742		1	0	0.2262	0.27625		1	0	2.1549	2.1613		1	0	0.79441	0.70034		1	0	1.0197	0.94551
ATYVQPRRK	9	1	0	2	ATYVQPRRK	Pep1605	2023-02-06_Fusion_36177.raw	86	373.553	2;3	1117.64	0.26926	0.28676	108.13	7	5	0.29084	0.30268	118.31	7	5	0.83213	0.86375	25.261	7	5	0.27439	0.28958	1.3817	2	1	0.31516	0.34052	16.66	2	1	1.1171	1.1477	9.8811	2	1	2.0208	1.8708	117.52	2	1	2.0311	1.891	84.48
AVNKQLADK	9	2	1	0	AVNK(+4.03)QL(+3.02)ADK(+4.03)	Pep1633	2023-02-06_Fusion_36177.raw	86	333.215	1;2;3	985.556	1.2666	1.5048	110.85	9	8	0.74503	0.92789	124.16	9	8	0.7388	0.75149	108.34	9	8	1.1618	1.404	39.476	3	2	0.74503	0.87072	19.688	3	2	0.80578	0.84008	19.998	3	2	12.856	11.962	38.238	2	2	10.343	11.69	52.433
RILPKPTRK	9	2	1	2	RILPKPTRK	Pep4968	2023-02-06_Fusion_36177.raw	86	370.249	2;3	1107.72	0.54302	0.71207	33.222	3	3	0.30218	0.55334	10.077	3	3	0.55648	0.73048	43.667	3	3	0.40402	0.54727		1	1	0.42359	0.6227		1	1	1.0484	1.1527		1	1				0	0
RSQKPVMVK	9	2	0	1	R(+6.02)SQK(+4.03)PVMVK(+4.03)	Pep4966	2023-02-06_Fusion_36177.raw	86	362.905	2;3	1071.62	0.81464	0.76273	89.827	9	9	0.68292	0.69323	86.173	9	9	0.94019	1.0228	47.347	9	9	0.41863	0.60676	96.548	5	5	0.42606	0.69323	71.478	5	5	0.99693	1.0373	17.15	5	5	0.98426	0.76273	95.8	3	3	2.8828	2.2859	107.68
RQNPRIVNH	9	0	0	2	RQNPRIVNH	Pep47	2023-02-06_Fusion_36177.raw	86	378.548	2;3	1132.62	0.43398	0.48006	266.2	2	1	2.13	1.9633		1	0	0.74872	0.76526		1	0				0	0				0	0				0	0	3.5213	3.1534		1	0	2.13	1.9633
KLEEQRPERVK	11	2	1	2	K(+8.01)L(+6.02)EEQR(+10.01)PER(+10.01)VK(+8.01)	Pep4925	2023-02-06_Fusion_36177.raw	86	485.294	2;3	1410.79	0.33611	0.45561	65.436	15	13	0.10514	0.20316	70.601	14	12	0.64267	0.69346	40.409	14	12	0.13089	0.15269	34.935	4	4	0.092079	0.10167	6.7844	3	3	0.78046	0.7958	10.39	3	3	1.1213	0.76253	13.9	5	5	0.79182	0.56168	6.6147
ALHPRGIREK	10	1	1	2	AL(+3.02)HPR(+6.02)GIR(+6.02)EK(+4.03)	Pep49	2023-02-06_Fusion_36177.raw	86	399.264	2;3	1175.69	1.6976	1.594	169.67	4	3	1.3526	1.3408	174.08	4	3	0.79253	0.83726	20.511	4	3	0.46938	0.50094		1	0	0.38153	0.43249		1	0	0.75269	0.77514		1	0	10.905	8.2365	144.26	2	2	10.432	7.6556	124.95
RTYDGDGYKK	10	2	0	1	RTYDGDGYKK	Pep51	2023-02-06_Fusion_36177.raw	86	401.532	1;2;3	1201.57	0.6235	0.57555	91.06	10	9	1.3977	1.0178	81.593	9	8	0.86307	0.94379	37.313	9	8	0.23142	0.31713	0.58367	2	2	0.26341	0.30151	3.3184	2	2	1.1382	1.1678	3.902	2	2	1.8987	1.205	83.264	6	6	1.6245	1.1214	41.525
RVTYPAKAK	9	2	0	1	R(+6.02)VTYPAK(+4.03)AK(+4.03)	Pep46	2023-02-06_Fusion_36177.raw	86	349.9	2;3	1032.61	0.84961	0.93277	75.687	12	11	0.49965	0.59128	89.558	12	11	0.86941	0.9142	43.288	12	11	0.49456	0.67408	5.0581	4	4	0.48427	0.59128	5.4757	4	4	0.95135	0.98785	7.1893	4	4	4.9964	3.0964	44.512	5	5	4.4341	2.8829	81.219
RMNNQVIHSK	10	1	0	1	R(+6.02)MNNQVIHSK(+4.03)	Pep4970	2023-02-06_Fusion_36177.raw	86	412.9	2;3	1225.63	0.94767	0.95546	100.62	14	13	1.2163	1.2943	122.96	12	11	1.0286	1.0088	51.583	12	11	0.57277	0.69647	52.952	4	3	0.67708	0.80629	53.802	4	3	1.0628	1.0557	9.1194	4	3	6.2981	5.3156	56.736	5	5	6.1905	5.8709	52.115
RTGRITVEK	9	1	0	2	R(+6.02)TGR(+6.02)ITVEK(+4.03)	Pep4971	2023-02-06_Fusion_36177.raw	86	359.236	2;3	1058.62	0.24997	0.28767	160.13	9	8	0.31648	0.38698	115.01	9	8	0.93928	0.97255	146.26	9	8	0.33486	0.3434	204.33	3	2	0.34497	0.38698	31.146	3	2	0.96101	0.98589	233.44	3	2	2.6855	2.6107	5.5548	2	2	2.4846	2.3226	7.6956
VTAPPARNR	9	0	0	2	VTAPPAR(+6.02)NR(+6.02)	Pep4969	2023-02-06_Fusion_36177.raw	86	331.871	1;2;3	980.552	0.75335	0.82682	135.77	8	4	1.8498	2.3059	186.22	8	4	0.90355	0.96326	112.86	8	4	0.42412	0.46787	4.2301	2	0	0.38887	0.45377	3.6055	2	0	0.87461	0.91333	0.86784	2	0	10.844	10.076	3.9959	2	0	10.539	9.721	1.3055
KTKDPIIREK	10	3	0	1	KTKDPIIREK	Pep50	2023-02-06_Fusion_36177.raw	86	409.919	2;3	1226.73	1.4156	1.1396	91.795	2	2	0.94642	0.78515	142.65	2	2	0.66855	0.73204	31.812	2	2				0	0				0	0				0	0	4.9798	2.1809		1	1	3.9448	2.1529
TVDPNKRLK	9	2	1	1	TVDPNK(+8.01)R(+10.01)L(+6.02)K(+8.01)	Pep1637	2023-02-06_Fusion_36177.raw	86	368.234	2;3	1069.62	1.3706	0.69561	119.67	4	4	1.2486	0.7283	106.64	4	4	0.80663	0.97865	21.859	4	4				0	0				0	0				0	0	1.6957	0.86612	35.728	3	3	1.3171	0.77249	10.605
AVYGQKEIHRK	11	2	0	1	AVYGQK(+4.03)EIHR(+6.02)K(+4.03)	Pep1626	2023-02-06_Fusion_36177.raw	86	448.276	2;3	1327.74	0.45423	0.52485	73.854	11	9	0.24402	0.39071	79.758	11	9	0.75286	0.81921	30.844	11	9	0.26607	0.36462	6.7564	3	3	0.24402	0.27932	22.327	3	3	0.88867	0.91175	17.877	3	3	3.6398	2.5592	41.263	3	3	2.9124	2.0059	38.14
KIADMGHLK	9	2	1	0	KIADM(+15.99)GHLK	Pep173	2023-02-06_Fusion_36177.raw	86	343.524	2;3	1011.55	0.37207	0.41179	171.92	11	9	0.18455	0.25671	177.34	11	9	0.92292	0.95957	37.949	11	9	0.13987	0.17171	121.25	5	5	0.13013	0.17023	96.649	5	5	0.94337	0.95957	35.909	5	5	3.2034	2.6831	36.568	4	3	3.4022	4.706	53.723
RVMKALVNR	9	1	1	2	RVM(+15.99)KALVNR	Pep1801	2023-02-06_Fusion_36177.raw	86	368.222	2;3	1085.65	0.10291	0.10545	183.15	3	3	0.16499	0.18703	111.52	3	3	0.87111	0.95792	283.52	3	3	0.03385	0.036067	243.75	2	2	0.34783	0.38873	103.47	2	2	10.276	10.622	349.53	2	2				0	0
SQGPISKPK	9	2	0	0	SQGPISK(+4.03)PK(+4.03)	Pep6229	2023-02-06_Fusion_36177.raw	86	317.202	2;3	940.534	1.7462	2.0659	11.412	3	0	0.55429	0.74513	61.451	3	0	0.33063	0.40701	59.321	3	0	1.5058	1.7938		1	0	1.3393	1.6682		1	0	0.91779	0.93422		1	0				0	0
HIHKSLIGK	9	2	1	0	HIHK(+4.03)SL(+3.02)IGK(+4.03)	Pep1627	2023-02-06_Fusion_36177.raw	86	348.572	2;3	1031.62	0.51852	0.63657	107.46	13	12	0.31858	0.41677	136.61	13	12	0.80466	0.84318	40.459	13	12	0.34539	0.42068	39.541	4	4	0.28042	0.33775	12.309	4	4	0.79109	0.81466	36.267	4	4	2.7258	2.2831	58.709	6	6	2.3172	2.8046	69.017
RTLEDRGIRK	10	1	1	3	RTLEDRGIRK	Pep54	2023-02-06_Fusion_36177.raw	86	415.246	2;3	1242.72	2.8294	1.467		1	0	1.866	1.263		1	0	0.76846	0.86492		1	0				0	0				0	0				0	0	2.8294	1.467		1	0	1.866	1.263
KLRPPGAEK	9	2	1	1	KLRPPGAEK	Pep4973	2023-02-06_Fusion_36177.raw	86	332.538	2;3	994.592	1.116	0.59491	84.534	4	4	0.57871	0.46026	95.492	4	4	0.70136	0.81347	44.115	4	4	0.13541	0.20986		1	1	0.15713	0.24253		1	1	1.1604	1.2844		1	1	2.4445	1.0564	68.906	3	3	1.6386	0.87345	107.57
RVYDLGKKK	9	3	1	1	R(+6.02)VYDL(+3.02)GK(+4.03)K(+4.03)K(+4.03)	Pep1628	2023-02-06_Fusion_36177.raw	86	376.599	2;3	1105.66	0.26359	0.31791	68.155	8	7	0.20298	0.24487	106.87	8	7	1.2201	1.3066	76.451	8	7	0.15981	0.19165	31.238	4	4	0.20298	0.24487	21.385	4	4	1.489	1.5507	40.415	4	4	1.3801	0.92469	2.3537	2	2	1.93	1.4102	43.554
RTTHNIIEK	9	1	0	1	R(+6.02)TTHNIIEK(+4.03)	Pep6236	2023-02-06_Fusion_36177.raw	86	374.561	2;3	1110.61	1.0675	1.1324	81.58	8	7	1.0406	1.3244	86.935	8	7	1.0542	1.0878	22.343	8	7	0.74111	0.90862	11.26	3	3	0.80589	0.93577	33.114	3	3	1.162	1.1729	18.645	3	3	4.1859	3.5329	53.756	3	2	4.3768	4.1509	42.785
SPRARPKEL	9	1	1	2	SPR(+6.02)AR(+6.02)PK(+4.03)EL(+3.02)	Pep6225	2023-02-06_Fusion_36177.raw	86	358.238	2;3	1052.61	2.9438	3.0162	96.098	8	4	0.60626	0.67755	124.19	8	4	0.61777	0.6695	88.047	8	4	0.70177	0.74773	26.662	2	0	0.60626	0.67755	22.087	2	0	0.92756	0.95886	3.5374	2	0	9.6175	7.2638	56.957	3	2	6.6786	4.9013	28.446
RLREGQTLR	9	0	2	3	RLREGQTLR	Pep4928	2023-02-06_Fusion_36177.raw	86	376.892	2;3	1127.65	0.24399	0.31111	71.355	8	7	0.13273	0.20327	49.365	8	7	0.54419	0.67748	54.373	8	7	0.23911	0.33691		1	0	0.17584	0.22263		1	0	0.9486	1.0013		1	0	1.1342	0.6851	33.838	2	2	0.71849	0.46534	27.969
RTYDREGFKK	10	2	0	2	R(+6.02)TYDR(+6.02)EGFK(+4.03)K(+4.03)	Pep4926	2023-02-06_Fusion_36177.raw	86	440.595	2;3	1298.67	0.27707	0.37791	111.82	10	6	0.22588	0.25898	112.78	10	6	0.75082	0.83745	37.947	10	6	0.25975	0.31818	19.036	4	4	0.25775	0.32091	39.45	4	4	0.95855	1.0065	17.624	4	4	6.3356	4.709	5.2665	2	2	4.7569	3.3759	8.4573
GTYDQKVQGGK	11	2	0	0	GTYDQKVQGGK	Pep1680	2023-02-06_Fusion_36177.raw	86	394.203	2;3	1179.59	0.50245	0.55059	67.208	10	10	0.50309	0.52834	82.813	10	10	1.0112	0.97873	23.729	10	10	0.23904	0.28873	14.869	4	4	0.22806	0.28268	10.636	4	4	0.93728	0.88252	9.4967	4	4	1.0218	0.99734	6.9996	5	5	1.0879	0.9727	19.643
VVRASSGLK	9	1	1	1	VVR(+6.02)ASSGL(+3.02)K(+4.03)	Pep1685	2023-02-06_Fusion_36177.raw	86	310.545	2;3	915.55	2.6977	2.309	125.99	10	6	2.092	1.9021	159.28	10	6	0.80901	0.83669	48.215	10	6	1.2549	1.4351	4.9432	2	0	0.99719	1.1781	7.5032	2	0	0.80901	0.83355	4.8908	2	0	15.668	13.368	80.904	5	4	14.757	13.1	80.29
KTTDRYIQQK	10	2	0	1	KTTDRYIQQK	Pep57	2023-02-06_Fusion_36177.raw	86	427.57	2;3	1279.69	0.17982	0.19536	147.47	6	4	0.052309	0.084756	109.84	5	3	0.33409	0.43095	76.608	5	3	0.64472	0.83866	279.29	2	2	0.12669	0.14501		1	1	1.4917	1.5304		1	1	1.1843	0.66744		1	0	1.3577	0.86625
KSGPPELRK	9	2	1	1	K(+4.03)SGPPEL(+3.02)R(+6.02)K(+4.03)	Pep6233	2023-02-06_Fusion_36177.raw	86	343.566	2;3	1010.59	0.33667	0.4015	101.77	11	11	0.87963	1.3651	91.379	10	10	1.0277	1.1333	60.405	10	10	0.21433	0.28989	120.96	3	3	0.16122	0.22751	10.309	2	2	0.85134	0.92208	20.053	2	2	4.1383	2.2798	21.976	4	4	3.2928	2.0238	14.673
VVDAKTLKK	9	3	1	0	VVDAK(+8.01)TL(+6.02)K(+8.01)K(+8.01)	Pep1672	2023-02-06_Fusion_36177.raw	86	344.571	2;3	1000.63	0.86649	0.52603	57.874	8	7	0.92213	0.61241	71.427	8	7	0.92978	1.0395	34.052	8	7	0.19139	0.24953		1	1	0.279	0.38743		1	1	1.4577	1.5833		1	1	1.5006	0.72953	46.264	5	5	1.4825	0.83353	46.273
RLAELSKSNK	10	2	2	1	R(+6.02)L(+3.02)AEL(+3.02)SK(+4.03)SNK(+4.03)	Pep6249	2023-02-06_Fusion_36177.raw	86	389.262	2;3	1144.66	0.69563	0.45868	85.935	8	8	0.81677	0.58333	72.367	8	8	0.80021	0.88328	45.858	8	8	0.28554	0.35443	20.394	2	2	0.15522	0.18934	25.238	2	2	0.54361	0.57066	42.087	2	2	0.9037	0.60062	57.813	5	5	0.8874	0.61549	9.574
KIMHDVIKK	9	3	0	0	KIMHDVIKK	Pep1679	2023-02-06_Fusion_36177.raw	86	371.227	2;3	1110.66	0.31452	0.41233	54.672	2	2	0.18922	0.28174		1	1	0.88127	0.99611		1	1	0.21471	0.28013		1	1	0.18922	0.28174		1	1	0.88127	0.99611		1	1				0	0
RLYEHIKNDK	10	2	1	1	R(+6.02)L(+3.02)YEHIK(+4.03)NDK(+4.03)	Pep4978	2023-02-06_Fusion_36177.raw	86	444.938	2;3	1314.7	6.9853	3.122	61.007	3	3	5.0918	2.8807	79.94	3	3	0.72893	0.84082	7.1916	3	3	0.73457	1.1476		1	1	0.50807	0.78126		1	1	0.69166	0.75938		1	1	7.3331	3.2888	7.3629	2	2	5.4481	3.1014	10.436
RVWSGATRK	9	1	0	2	R(+6.02)VWSGATR(+6.02)K(+4.03)	Pep4927	2023-02-06_Fusion_36177.raw	86	359.561	2;3	1059.59	0.54489	0.55828	153.04	9	6	0.48042	0.59358	140.54	9	6	0.79122	0.92972	21.01	9	6	0.5101	0.53833	16.433	2	0	0.50419	0.54477	12.134	2	0	0.96437	0.99086	9.0073	2	0	9.8481	9.1128	176.81	4	3	7.6745	7.3943	175.02
KLYAQVKQK	9	3	1	0	KLYAQVKQK	Pep1665	2023-02-06_Fusion_36177.raw	86	369.229	2;3	1104.67	0.26194	0.33078	62.078	5	4	0.078466	0.12744	119.7	5	4	0.54862	0.65545	79.2	5	4	0.3696	0.47149	115.37	2	2	0.33444	0.48544	158.41	2	2	0.90487	1.017	43.43	2	2				0	0
KMFSHQVQK	9	2	0	0	KMFSHQVQK	Pep1677	2023-02-06_Fusion_36177.raw	86	378.203	2;3	1131.59	0.74304	0.80989	108.55	7	6	0.65394	0.84618	107.78	6	5	0.89593	0.958	17.494	6	5	0.42073	0.50817	17.526	3	2	0.44606	0.55022	20.409	3	2	0.96415	0.96537	8.041	3	2	6.3664	5.3941	14.504	2	2	4.8593	4.4947	20.03
VLMHKPLRH	9	1	2	1	VLMHKPLRH	Pep4977	2023-02-06_Fusion_36177.raw	86	377.559	3	1129.65	0.96093	0.81904		1	1	0.78772	0.66317		1	1	0.81975	0.88587		1	1				0	0				0	0				0	0	0.96093	0.81904		1	1	0.78772	0.66317
KLHTSIAGR	9	1	1	1	K(+4.03)L(+3.02)HTSIAGR(+6.02)	Pep4981	2023-02-06_Fusion_36177.raw	86	332.553	2;3	981.572	2.2289	2.6276	118.18	9	8	1.8728	2.2217	113.89	9	8	0.77941	0.8304	14.721	9	8	2.2249	2.4681	10.252	3	2	1.6498	1.9413	16.139	3	2	0.85107	0.873	19.485	3	2	16.885	13.591	54.16	4	4	12.987	11.151	59.464
TPAMQRKKL	9	2	1	1	TPAMQRKKL	Pep1675	2023-02-06_Fusion_36177.raw	86	358.215	2;3	1071.62	0.10168	0.12997	28.346	2	2	0.12232	0.16682	3.2328	2	2	1.203	1.3255	16.378	2	2	0.10168	0.12997	28.346	2	2	0.12232	0.16682	3.2328	2	2	1.203	1.3255	16.378	2	2				0	0
ATHDNPLRR	9	0	1	2	ATHDNPLRR	Pep64	2023-02-06_Fusion_36177.raw	86	360.528	3	1078.56	0.99694	0.96942	115.54	2	0	0.76238	0.74439	122.95	2	0	0.69694	0.73166	1.1899	2	0	0.37379	0.42824		1	0	0.28216	0.31206		1	0	0.69387	0.72553		1	0	2.659	2.1945		1	0	2.0599	1.7757
RMISKQFHH	9	1	0	1	RMISKQFHH	Pep60	2023-02-06_Fusion_36177.raw	86	395.21	2;3	1182.61	0.65776	0.74024	79.619	6	6	0.38309	0.51242	68.834	6	6	0.3379	0.42565	115.21	6	6	0.60246	0.72656	6.8434	2	2	0.60147	0.73455	1.4334	2	2	0.99836	1.0013	5.41	2	2	3.3783	2.8513		1	1	1.0516	0.99729
KVFGGTVHK	9	2	0	0	K(+4.03)VFGGTVHK(+4.03)	Pep1689	2023-02-06_Fusion_36177.raw	86	327.543	2;3	971.555	0.12768	0.1521	85.183	11	8	0.12814	0.15806	93.901	11	8	0.96039	0.93765	33.145	11	8	0.12526	0.15029	1.3708	5	5	0.12848	0.16002	2.2134	5	5	1.0257	1.0098	4.8975	5	5	1.3646	1.3322	2.6845	2	1	1.2727	1.2214	14.487
HPHSGSGRSVL	11	0	1	1	HPHSGSGR(+6.02)SVL(+3.02)	Pep3	2023-02-06_Fusion_36177.raw	86	381.545	2;3	1132.57	1.1618	1.4309	107.57	4	3	0.71901	1.2936	94.734	4	3	0.58265	0.8409	13.743	4	3	1.8363	2.0346		1	0	1.5402	1.7442		1	0	0.78157	0.80526		1	0	11.972	9.331		1	1	8.0058	7.1142
KTYIPPKGETK	11	3	0	0	KTYIPPKGETK	Pep1681	2023-02-06_Fusion_36177.raw	86	421.244	2;3	1260.71	0.29779	0.24802	62.483	8	8	0.6577	0.42354	81.821	7	7	0.95701	1.052	30.136	7	7	0.098401	0.14868		1	1	0.12106	0.17923		1	1	1.2303	1.3394		1	1	0.75444	0.47946	12.856	4	4	0.69837	0.4855	9.2032
APPEYHRKAV	10	1	0	1	APPEYHRKAV	Pep4979	2023-02-06_Fusion_36177.raw	86	389.881	2;3	1166.62	2.9251	2.9492	81.173	7	7	0.87191	1.0648	113.07	5	5	0.60927	0.61108	51.594	5	5	1.2827	1.5597	14.315	2	2	0.75388	0.89775	24.139	2	2	0.58773	0.59134	4.643	2	2	9.9638	8.7839	2.0014	2	2	7.6933	7.1335	6.9601
ALYSGVHKK	9	2	1	0	AL(+6.02)YSGVHK(+8.01)K	Pep1687	2023-02-06_Fusion_36177.raw	86	339.541	2;3	1001.57	0.39915	0.47222	162.75	15	11	1.4465	1.2286	131.17	15	11	1.0708	1.0922	103.25	15	11	0.27989	0.34361	12.72	3	2	0.28576	0.36066	5.2339	3	2	1.0738	1.1164	9.3291	3	2	8.193	7.5071	72.903	5	4	6.6972	7.6736	85.32
RIHGSPLQK	9	1	1	1	RIHGSPLQK	Pep4984	2023-02-06_Fusion_36177.raw	86	345.873	2;3	1034.6	0.32081	0.37315	102.51	12	12	0.27752	0.32654	122.4	12	12	0.69942	0.73697	45.088	12	12	0.31538	0.36195	9.0142	5	5	0.27491	0.32348	47.154	5	5	0.86635	0.89414	50.442	5	5	3.2022	2.4315	16.737	4	4	2.1277	1.827	8.5829
KVFDAKPSAK	10	3	0	0	K(+4.03)VFDAK(+4.03)PSAK	Pep6271	2023-02-06_Fusion_36177.raw	86	366.897	2;3	1089.62	1.398	0.8104	81.592	8	8	1.2434	0.81269	88.875	8	8	0.88628	0.99431	54.936	8	8	0.14317	0.20842	32.195	2	2	0.24071	0.36205	51.338	2	2	1.6813	1.8475	76.722	2	2	1.8141	1.0081	18.158	5	5	1.6736	0.93567	15.535
TPNENRQKL	9	1	1	1	TPNENRQKL	Pep1700	2023-02-06_Fusion_36177.raw	86	367.2	2;3	1098.58	0.67666	0.68223	17.466	4	3	0.14453	0.21147	34.974	4	3	0.20016	0.27751	47.899	4	3	0.52907	0.62371		1	1	0.3441	0.40819		1	1	0.65038	0.67309		1	1				0	0
GIYPHEPKHK	10	2	0	0	GIYPHEPKHK(+4.03)	Pep4980	2023-02-06_Fusion_36177.raw	86	403.895	2;3	1204.64	0.70309	0.80117	172.61	4	2	0.24062	0.28731	173.18	4	2	0.9145	0.94031	130.27	4	2	0.16587	0.21193	96.14	2	1	0.24062	0.28731	60.868	2	1	1.0328	1.0555	3.6694	2	1	6.3481	6.0018		1	0	5.1078	5.2619
RLASKVISH	9	1	1	1	R(+6.02)L(+3.02)ASK(+4.03)VISH	Pep4988	2023-02-06_Fusion_36177.raw	86	341.897	2;3	1009.6	0.79411	0.75132	112.67	6	6	0.6683	0.66334	121.25	6	6	0.88784	0.93229	14.413	6	6	0.34725	0.40936	10.217	2	2	0.29896	0.35465	2.6479	2	2	0.86094	0.89101	7.5694	2	2	2.1586	1.639	87	3	3	2.0902	1.736	84.895
LSYDQPRKK	9	2	1	1	LSYDQPRKK	Pep1691	2023-02-06_Fusion_36177.raw	86	378.881	2;3	1133.62	0.20945	0.24545	63.163	6	6	0.072488	0.12045	120.12	6	6	0.32735	0.47981	110.02	6	6	0.093511	0.14204		1	1	0.37298	0.55551		1	1	3.9886	4.3481		1	1	1.7967	0.90767		1	1	2.2243	1.2819
SVGTHRFVQK	10	1	0	1	SVGTHRFVQK	Pep6263	2023-02-06_Fusion_36177.raw	86	386.885	2;3	1157.63	0.90391	0.87729	139.73	8	7	0.91081	0.95579	175.85	8	7	1.0569	1.1031	49.605	8	7	0.26863	0.32935		1	1	0.32145	0.37326		1	1	1.1966	1.2078		1	1	3.3146	2.8592	72.256	4	4	3.5032	3.2851	88.576
RVKLPSGSK	9	2	1	1	R(+6.02)VK(+4.03)L(+3.02)PSGSK(+4.03)	Pep6261	2023-02-06_Fusion_36177.raw	86	330.234	2;3	970.592	0.46632	0.62446	115	10	5	0.42727	0.5938	115.29	10	5	0.8575	0.92096	35.33	10	5	0.42307	0.56199	109.52	5	4	0.44026	0.60076	124.32	5	4	1.0235	1.1062	18.637	5	4	5.2227	2.8153	9.0827	2	0	3.607	2.1483	16.814
SVYHISGKK	9	2	0	0	SVYHISGK(+4.03)K(+4.03)	Pep1694	2023-02-06_Fusion_36177.raw	86	342.877	2;3	1017.56	0.90366	1.0915	107.4	7	6	1.0348	1.391	83.334	7	6	0.94076	0.87164	44.809	7	6	0.80303	0.96994	14.883	3	2	0.78745	0.97133	8.1584	3	2	0.97158	0.89287	7.3951	3	2	5.8609	5.777	6.9542	3	3	4.9185	5.0669	12.297
KMYEEHLKR	9	2	1	1	KMYEEHLKR	Pep4	2023-02-06_Fusion_36177.raw	86	411.885	2;3	1232.63	0.17881	0.23054		1	1	0.14799	0.2174		1	1	0.82761	0.93264		1	1	0.17881	0.23054		1	1	0.14799	0.2174		1	1	0.82761	0.93264		1	1				0	0
KVDGRVVEPK	10	2	0	1	KVDGRVVEPK	Pep4990	2023-02-06_Fusion_36177.raw	86	376.224	2;3	1125.65	0.059401	0.081402		1	1	0.040454	0.046306		1	1	0.68103	0.69872		1	1	0.059401	0.081402		1	1	0.040454	0.046306		1	1	0.68103	0.69872		1	1				0	0
RIHGVGFKK	9	2	0	1	R(+10.01)IHGVGFK(+8.01)K(+8.01)	Pep67	2023-02-06_Fusion_36177.raw	86	356.561	2;3	1040.62	1.1058	1.4907	7.7472	3	3	1.0372	1.1872	16.147	3	3	0.93388	0.95814	23.397	3	3	1.0992	1.5063	1.4672	2	2	1.0479	1.1994	1.446	2	2	0.95331	0.97808	2.9132	2	2				0	0
RVWKHLTTK	9	2	1	1	R(+6.02)VWK(+4.03)HL(+3.02)TTK	Pep1701	2023-02-06_Fusion_36177.raw	86	394.592	2;3	1167.69	0.59543	0.88992	27.627	6	5	0.48213	0.76175	29.98	6	5	0.69544	0.82825	49.459	6	5	0.54397	0.85797	19.302	3	3	0.55892	0.86531	8.3719	3	3	1.1433	1.2583	18.038	3	3				0	0
KVYDKAINR	9	2	0	1	KVYDKAINR	Pep1720	2023-02-06_Fusion_36177.raw	86	369.549	2;3	1105.62	0.18488	0.22049	33.916	3	3	0.75136	0.86005	103.1	3	3	5.7713	6.0726	140.22	3	3	0.12694	0.17396		1	1	0.75136	0.86005		1	1	5.9188	6.0726		1	1				0	0
SVDSRFRGK	9	1	0	2	SVDSR(+10.01)FRGK(+8.01)	Pep4986	2023-02-06_Fusion_36177.raw	86	357.201	2;3	1050.56	1.4797	1.5609	131.84	8	6	1.7355	1.9255	110.63	8	6	1.0414	1.2115	41.635	8	6	1.3665	1.4421	32.951	2	1	1.7355	1.8752	21.44	2	1	1.2979	1.3336	52.787	2	1	17.9	17.401	91.917	3	3	13.327	12.459	41.463
TPAGQRRAL	9	0	1	2	TPAGQRRAL	Pep1712	2023-02-06_Fusion_36177.raw	86	323.858	2;3	968.552	1.3718	1.4119	96.405	8	4	1.197	1.2449	147.65	8	4	0.67658	0.71629	110.98	8	4	0.6612	0.76936	5.9899	2	1	0.56689	0.666	6.7692	2	1	0.93403	0.97063	6.5773	2	1	9.0066	7.3188	93.103	3	2	4.9777	4.3232	43.394
KVAENVIRQK	10	2	0	1	KVAENVIRQK	Pep1717	2023-02-06_Fusion_36177.raw	86	395.575	1;2;3	1183.7	0.60217	0.80913	72.76	9	7	0.53738	0.68877	79.913	9	7	0.84681	0.95582	31.129	9	7	0.54413	0.74567	11.858	5	5	0.53738	0.68877	12.267	5	5	0.95394	1.0442	10.317	5	5	7.6358	3.8937	4.2216	2	2	6.2072	3.572	1.3275
GVLKKVIRH	9	2	1	1	GVL(+6.02)K(+8.01)K(+8.01)VIR(+10.01)H	Pep8383	2023-02-06_Fusion_36177.raw	86	361.255	2;3	1048.69	3.6012	1.8395	97.042	6	6	3.2294	2.0834	94.769	6	6	0.84031	0.8717	21.701	6	6	9.2781	11.558	5.7291	2	2	7.8016	9.277	0.80358	2	2	0.84086	0.8717	4.9092	2	2	3.6012	1.7529	7.3172	2	2	3.2294	2.0834	2.9005
RVRDIQKQV	9	1	0	2	RVRDIQKQV	Pep4994	2023-02-06_Fusion_36177.raw	86	381.232	2;3	1140.67	0.60458	0.6612	87.658	8	7	0.59403	0.66637	170.33	7	6	0.93643	0.97201	101.42	7	6	0.51968	0.56439	5.4724	2	2	0.59954	0.67255	1.3044	2	2	1.1537	1.1835	6.7768	2	2	4.3864	4.0589	15.93	2	1	4.3134	4.1559	4.5995
RRTETVQKL	9	1	1	2	RRTETVQKL	Pep73	2023-02-06_Fusion_36177.raw	86	377.559	2;3	1129.66	0.24846	0.25981	55.277	2	1	0.20573	0.24845	23.4	2	1	1.1448	1.3756	42.839	2	1	0.35987	0.38407		1	0	0.18575	0.21056		1	0	0.98664	1.0161		1	0				0	0
RLYVGREK	8	1	1	2	RLYVGREK	Pep4929	2023-02-06_Fusion_36177.raw	86	340.87	2;3	1019.59	0.1768	0.19735	76.706	6	5	0.080586	0.10056	66.049	6	5	0.62158	0.74325	59.292	6	5	0.14086	0.15034	53.907	2	2	0.12118	0.13736	58.915	2	2	0.86024	0.8859	5.0077	2	2	1.0225	0.77229		1	0	0.60756	0.44588
RIHPVSTMVK	10	1	0	1	R(+6.02)IHPVSTM(+15.99)VK(+4.03)	Pep1868	2023-02-06_Fusion_36177.raw	86	398.574	2;3	1166.66	1.1775	1.3914	103.29	17	12	1.2807	1.6419	113.82	17	12	0.82036	0.92801	59.048	17	12	0.93852	1.1412	38.816	4	1	0.88972	1.0595	58.962	4	1	0.87527	0.88064	18.945	4	1	10.558	9.3075	67.638	7	7	10.536	9.7694	78.253
RLTESLRSK	9	1	2	2	RLTESLRSK	Pep4993	2023-02-06_Fusion_36177.raw	86	363.883	2;3	1088.63	1.2054	1.4071	141.86	3	2	0.21397	0.28648	121.55	3	2	0.63738	0.67523	63.987	3	2	0.11347	0.14988		1	1	0.072326	0.10917		1	1	0.63738	0.67523		1	1	1.5294	2.0761		1	0	0.86721	1.2214
RTYEEGLKH	9	1	1	1	RTYEEGLKH	Pep78	2023-02-06_Fusion_36177.raw	86	378.199	2;3	1131.57	0.27011	0.27233	95.238	3	2	0.13942	0.20425	123.43	3	2	0.54494	0.71562	36.634	3	2				0	0				0	0				0	0	1.5427	1.1714		1	0	1.6805	1.3957
RTPSQIIRK	9	1	0	2	RTPSQIIRK	Pep75	2023-02-06_Fusion_36177.raw	86	366.897	2;3	1097.67	0.15737	0.17719	24.051	2	2	0.2293	0.28102	12.531	2	2	1.4571	1.6952	1.1378	2	2	0.13764	0.14948		1	1	0.22927	0.25719		1	1	1.6657	1.7089		1	1				0	0
KLKEEVINK	9	3	1	0	KLKEEVINK	Pep1745	2023-02-06_Fusion_36177.raw	86	367.561	2	1099.66	0.45875	0.4148	88.412	5	5	0.30347	0.542	91.424	5	5	0.59474	0.71054	72.088	5	5	0.22498	0.27274		1	1	0.10356	0.12904		1	1	0.46034	0.48853		1	1	1.2427	0.83794	147.49	2	2	1.5371	1.1433	39.005
KLGGVIKEK	9	3	1	0	K(+4.03)L(+3.02)GGVIK(+4.03)EK(+4.03)	Pep83	2023-02-06_Fusion_36177.raw	86	329.578	2;3	970.618	1.2234	1.1031	55.178	12	10	1.1619	1.1188	48.36	12	10	0.82986	0.95863	35.617	12	10	0.57501	0.79925	39.053	4	4	0.50876	0.73211	9.195	4	4	0.87057	0.92887	30.095	4	4	2.7481	1.4291	48.138	6	6	2.7425	1.6054	6.4045
KVYYPVRHH	9	1	0	1	KVYYPVRHH	Pep1702	2023-02-06_Fusion_36177.raw	86	400.221	2;3	1197.64	0.76557	0.88453	84.373	8	6	0.7331	0.95616	100.2	8	6	0.92749	0.95731	32.683	8	6	0.62872	0.77083	27.008	3	2	0.78398	0.91033	40.719	3	2	1.247	1.2586	18.078	3	2	5.2288	4.6096	10.078	2	2	4.8496	4.4968	7.3379
KLAETLGRK	9	2	2	1	K(+4.03)L(+3.02)AETL(+3.02)GR(+6.02)K(+4.03)	Pep4798	2023-02-06_Fusion_36177.raw	86	345.916	2;3	1014.62				0	0				0	0				0	0				0	0				0	0				0	0				0	0
SIRQAGGIGK	10	1	0	1	SIRQAGGIGK	Pep6309	2023-02-06_Fusion_36177.raw	86	329.529	2;3	985.567	0.4953	0.55279	177.3	7	3	1.8884	1.7909	190.21	7	3	0.78686	0.83009	211.37	7	3	0.16169	0.1893	38.277	2	1	2.0424	2.3508	360.8	2	1	12.375	12.536	330.2	2	1	8.5415	7.2091	248.72	3	1	6.917	6.5599	75.742
AVYGQNDIHHK	11	1	0	0	AVYGQNDIHHK(+8.01)	Pep1739	2023-02-06_Fusion_36177.raw	86	430.554	2;3	1280.63	0.57697	0.66074	65.413	10	3	0.43935	0.97922	50.625	10	3	0.84836	1.005	32.261	10	3	0.40266	0.45437	6.2012	3	0	0.38794	0.45347	7.078	3	0	1.0006	1.0172	3.9066	3	0	2.4226	1.8512	3.4363	3	0	2.0072	1.499	11.12
KVLGKGSFGK	10	3	1	0	K(+8.01)VLGK(+8.01)GSFGK(+8.01)	Pep6293	2023-02-06_Fusion_36177.raw	86	348.895	2	1019.61				0	0				0	0				0	0				0	0				0	0				0	0				0	0
RVRFATHAA	9	0	0	2	RVRFATHAA	Pep5	2023-02-06_Fusion_36177.raw	86	343.53	2;3	1027.57	0.1882	0.25235	67.393	6	4	0.3905	0.47533	86.49	5	3	0.96423	0.98553	101.82	5	3	0.14855	0.16387	37.24	2	1	0.44599	0.52042	12.817	2	1	3.2414	3.3849	61.431	2	1	1.0781	0.96544		1	0	1.0319	0.95116
KLLDDPSKQK	10	3	2	0	K(+4.03)L(+3.02)L(+3.02)DDPSK(+4.03)QK(+4.03)	Pep100	2023-02-06_Fusion_36177.raw	86	397.265	2;3	1170.66	0.80242	1.0405	88.344	15	13	0.34989	0.50762	91.454	15	13	0.43604	0.48289	63.036	15	13	0.4534	0.62923	69.168	6	6	0.33806	0.48698	42.236	6	6	0.73527	0.78554	78.744	6	6	3.9633	2.2144	63.269	5	5	3.6342	2.148	20.591
RVLNTNIDGRRK	12	1	1	3	RVLNTNIDGRRK	Pep4995	2023-02-06_Fusion_36177.raw	86	481.283	2;3;4	1440.83	0.7448	0.9228	62.037	8	2	0.65912	0.60379	55.94	6	0	0.81749	0.88523	42.394	6	0	0.72166	0.94898	16.979	3	0	0.70006	0.62119	22.539	3	0	0.89708	0.94161	5.0978	3	0	3.4131	2.5778		1	0	2.8906	2.1214
RVIAKALEK	9	2	1	1	R(+6.02)VIAK(+4.03)AL(+3.02)EK(+4.03)	Pep1755	2023-02-06_Fusion_36177.raw	86	348.922	2;3	1026.65	0.30456	0.35969	75.31	6	6	0.15964	0.21137	106.46	6	6	0.74741	0.82349	55.517	6	6	0.22745	0.31119	23.543	3	3	0.15954	0.2094	6.606	3	3	0.64887	0.69035	28.509	3	3	2.1686	1.1806	48.015	2	2	2.0215	1.2202	54.317
SVYSGIRHK	9	1	0	1	SVYSGIRHK	Pep1740	2023-02-06_Fusion_36177.raw	86	349.53	2;3	1045.57	0.38616	0.38959	39.188	6	5	0.38983	0.44414	132.26	5	4	1.2961	1.3	112.47	5	4	0.31534	0.38029	51.286	3	2	0.38983	0.47609	169.41	3	2	1.4204	1.4337	120.66	3	2	0.47288	0.39911		1	1	0.46832	0.44414
VIYKNTHIK	9	2	0	0	VIYKNTHIK	Pep1749	2023-02-06_Fusion_36177.raw	86	372.557	2;3	1114.65	1.7094	1.8632	126.96	9	7	2.8507	2.9367	149.86	9	7	1.0122	0.97969	80.362	9	7	0.2806	0.33659	60.56	2	1	0.18361	0.22758	138.59	2	1	0.65208	0.62777	83.761	2	1	5.4681	5.5117	107.86	5	5	5.4685	4.8895	35.214
RTMTQIVRK	9	1	0	2	R(+6.02)TMTQIVR(+6.02)K(+4.03)	Pep4996	2023-02-06_Fusion_36177.raw	86	383.581	2;3	1131.65	0.74017	0.80385	171.22	6	4	1.0807	1.2123	93.446	6	4	1.3282	1.3626	83.39	6	4	0.68768	0.74685	22.527	3	2	1.0344	1.1603	36.234	3	2	1.4172	1.454	9.6757	3	2	2.9509	2.8687	15.054	2	1	2.5725	2.4048	25.164
RVYDPASPQRR	11	0	0	3	R(+10.01)VYDPASPQR(+10.01)R(+10.01)	Pep6	2023-02-06_Fusion_36177.raw	86	458.917	2;3	1343.71	0.31419	0.30011	108.65	7	3	0.26837	0.28117	113.25	7	3	0.84323	0.92752	27.307	7	3	0.31615	0.34043	17.829	2	0	0.27025	0.34203	27.71	2	0	0.88537	0.91556	6.8032	2	0	1.9409	2.0649	3.7928	2	2	1.6471	1.9431	3.9824
RPRHQGVMV	9	0	0	2	RPRHQGVMV	Pep76	2023-02-06_Fusion_36177.raw	86	360.535	2;3	1078.58	0.25439	0.3035	104.69	18	13	0.10102	0.12667	180.96	17	12	0.89329	0.94322	148.39	17	12	0.18505	0.19863	132.77	5	4	0.14118	0.15793	158.48	5	4	1.3864	1.4639	64.873	5	4	1.4659	1.362	11.948	4	0	1.404	1.295	19.583
RLKEAYSVK	9	2	1	1	RLKEAYSVK	Pep1758	2023-02-06_Fusion_36177.raw	86	365.217	2;3	1092.63	0.28784	0.32457	243.16	9	8	0.65021	0.53713	89.186	9	8	1.1069	1.4278	172.03	9	8	0.21294	0.31093		1	0	0.26192	0.373		1	0	1.1967	1.2916		1	0	0.49493	0.2701	207.01	4	4	1.0745	0.7449	70.678
RIYNMEMARK	10	1	0	2	R(+10.01)IYNM(+15.99)EMAR(+10.01)K(+8.01)	Pep1972	2023-02-06_Fusion_36177.raw	86	452.568	2;3	1310.66	0.88719	0.90901	126.82	14	7	0.54921	0.61609	123.57	11	4	0.80071	0.8447	50.867	11	4	0.4832	0.52477	69.986	5	2	0.47546	0.52086	8.9787	5	2	1.0084	1.0345	76.96	5	2	9.3234	9.0636	62.123	5	2	7.0005	6.5442	50.577
IIYKGGTSR	9	1	0	1	IIYK(+8.01)GGTSR(+10.01)	Pep98	2023-02-06_Fusion_36177.raw	86	338.202	2;3	993.561	0.26445	0.28525	135.94	10	4	0.13377	0.18545	133.62	10	4	0.32683	0.43803	51.67	10	4	0.22939	0.27893	9.4733	2	0	0.22504	0.26798	8.4752	2	0	1.0068	1.013	3.828	2	0	1.3046	1.1501	155.02	3	1	1.1543	1.0872	83.061
VSAPRVGGK	9	1	0	1	VSAPR(+10.01)VGGK(+8.01)	Pep1774	2023-02-06_Fusion_36177.raw	86	296.851	1;2;3	869.508	0.238	0.29179	93.234	14	11	0.20915	0.26089	111.49	14	11	0.92605	0.92879	26.827	14	11	0.23432	0.28728	7.6358	5	5	0.2088	0.24245	11.289	5	5	0.8911	0.89941	5.1954	5	5	1.5747	1.3799	4.2375	5	4	1.7233	1.6158	5.8754
AVYGQKEIHR	10	1	0	1	AVYGQKEIHR	Pep1769	2023-02-06_Fusion_36177.raw	86	400.887	2;3	1199.64	0.87818	1.0591		1	0	0.85151	1.0399		1	0	0.92657	0.92931		1	0	0.87818	1.0591		1	0	0.85151	1.0399		1	0	0.92657	0.92931		1	0				0	0
RPSSSRSYVTT	11	0	0	2	RPSSSRSYVTT	Pep6329	2023-02-06_Fusion_36177.raw	86	414.214	2;3	1239.62	0.17537	0.19762	80.415	10	6	0.062049	0.068622	115.29	10	6	0.58265	0.60844	82.946	10	6	0.13477	0.1528	50.613	4	2	0.093497	0.1091	47.017	4	2	0.74451	0.7849	24.753	4	2	0.91451	0.84969	0.53995	2	0	0.72755	0.67109	3.4074
KIFKNFKEK	9	4	0	0	K(+4.03)IFK(+4.03)NFK(+4.03)EK(+4.03)	Pep92	2023-02-06_Fusion_36177.raw	86	399.939	2;3	1180.7	0.45002	0.68696	23.5	3	3	0.28454	0.43608	36.884	3	3	0.63228	0.73313	10.527	3	3	0.42302	0.64627	8.6345	2	2	0.27562	0.41797	6.0005	2	2	0.65155	0.71778	2.9919	2	2				0	0
RVVDGKDLTTK	11	2	1	1	R(+6.02)VVDGK(+4.03)DL(+3.02)TTK	Pep6335	2023-02-06_Fusion_36177.raw	86	415.594	2;3	1230.69	0.36229	0.41633	214.46	10	8	0.27115	0.43935	166.55	9	7	0.53997	0.67673	72.602	9	7	0.24158	0.3182	15.303	2	2	0.17011	0.22364	18.778	2	2	0.70416	0.75144	38.775	2	2	3.6885	1.8943	26.867	2	2	3.2217	1.8733	13.546
STYKEAFRK	9	2	0	1	STYKEAFRK	Pep4997	2023-02-06_Fusion_36177.raw	86	377.205	3	1128.59	0.17081	0.23408		1	1	6.7291	7.7025		1	1	39.394	40.418		1	1	0.17081	0.23408		1	1	6.7291	7.7025		1	1	39.394	40.418		1	1				0	0
RTAHYGSLPQK	11	1	1	1	R(+6.02)TAHYGSL(+3.02)PQK(+4.03)	Pep4998	2023-02-06_Fusion_36177.raw	86	424.249	2;3	1256.66	0.92868	0.99342	103.76	9	5	0.95116	1.1192	115.47	9	5	0.91825	0.97832	24.424	9	5	0.83663	0.98628	10.969	3	1	0.86862	1.0304	5.9914	3	1	1.0807	1.1085	8.8899	3	1	4.739	3.8144	111.36	4	4	4.4218	3.7968	127.05
RVYAENAIRK	10	1	0	2	RVYAENAIRK	Pep1768	2023-02-06_Fusion_36177.raw	86	407.235	2;3	1218.68	0.61717	0.63415	177	4	4	1.7483	1.6844	95.367	4	4	1.3121	1.354	138.07	4	4	0.18877	0.20501		1	1	0.26861	0.30132		1	1	1.423	1.4598		1	1	2.0178	1.9616	205.48	3	3	2.4253	2.2672	34.5
SVFQQGMKNK	10	2	0	0	SVFQQGM(+15.99)KNK	Pep185	2023-02-06_Fusion_36177.raw	86	394.869	2;3	1165.59	2.6712	3.1821	110.32	23	14	3.1746	3.9541	124.28	23	14	1.1333	1.1584	31.017	23	14	2.3142	2.7759	54.055	8	5	3.0984	3.8405	71.635	8	5	1.2805	1.2652	24.527	8	5	21.862	21.797	59.547	8	7	25.582	22.873	62.765
RAAEHTLLH	9	0	2	1	RAAEHTLLH	Pep1771	2023-02-06_Fusion_36177.raw	86	349.862	2;3	1046.56	1.4158	1.6219	101.99	10	10	0.25271	0.54409	209.62	10	10	0.33783	0.47688	163.75	10	10	0.11255	0.12808		1	1	0.24734	0.27391		1	1	2.1976	2.3689		1	1	4.0711	3.6529		1	1	2.177	2.0057
RVIVTHGSLK	10	1	1	1	R(+6.02)VIVTHGSL(+3.02)K(+4.03)	Pep1770	2023-02-06_Fusion_36177.raw	86	374.92	2;3	1108.67	0.95605	1.0402	146.09	8	3	0.6375	0.87315	150.08	8	3	0.71842	0.88614	24.167	8	3	0.75237	0.86038	10.514	2	0	0.77162	0.91164	6.5962	2	0	1.0833	1.1162	2.2522	2	0	27.994	22.532	7.1349	2	1	23.782	20.42	2.0523
AVKDPLVKK	9	3	1	0	AVK(+4.03)DPL(+3.02)VK(+4.03)K(+4.03)	Pep1776	2023-02-06_Fusion_36177.raw	86	338.25	2;3	996.633	1.0286	0.87639	97.417	10	10	0.62349	0.5838	102.51	10	10	0.74743	0.82512	26.011	10	10	0.24211	0.35457	25.001	3	3	0.2561	0.36981	4.0743	3	3	1.0001	1.0802	22.963	3	3	5.1738	2.7136	43.429	5	5	4.4479	2.5473	47.177
APRPPPKPM	9	1	0	1	APR(+10.01)PPPK(+8.01)PM(+15.99)	Pep1836	2023-02-06_Fusion_36177.raw	86	342.196	2;3	989.548	0.79483	0.82465	63.992	8	3	0.57291	0.67702	101.97	8	3	0.66075	0.67247	64.941	8	3	0.68489	0.82597	57.318	3	0	0.58604	0.71571	19.366	3	0	0.78983	0.79217	14.092	3	0	2.2036	1.9426	68.757	3	1	1.4542	1.3484	72.042
KLPHRLIEK	9	2	2	1	KLPHRLIEK	Pep101	2023-02-06_Fusion_36177.raw	86	378.578	2;3	1132.71	0.84376	0.71224	52.849	8	6	0.49091	0.8055	68.232	8	6	0.68933	0.85358	40.784	8	6	0.28313	0.36078	55.047	2	2	0.22185	0.27068	115.11	2	2	0.78359	0.81701	60.48	2	2	1.5823	0.71224	1.7145	2	2	1.4903	0.80711	10.069
RIAGEASRLAH	11	0	1	2	R(+10.01)IAGEASR(+10.01)L(+6.02)AH	Pep109	2023-02-06_Fusion_36177.raw	86	402.902	2;3	1179.65	2.2504	2.1265	85.336	6	2	1.8177	1.802	92.214	6	2	0.71289	0.78725	22.497	6	2	1.5738	1.8031		1	0	1.7537	1.9395		1	0	0.9455	0.98864		1	0	6.8387	5.644	46.849	3	2	5.3817	4.6391	73.567
RVLERVLKK	9	2	2	2	RVLERVLKK	Pep5003	2023-02-06_Fusion_36177.raw	86	380.924	3	1139.75				0	0				0	0				0	0				0	0				0	0				0	0				0	0
APTGSGKTI	9	1	0	0	APTGSGK(+8.01)TL(+6.02)	Pep129	2023-02-06_Fusion_36177.raw	86	423.249	2	830.45	0.68436	0.76936		1	1	0.14231	0.43086		1	1	0.20794	0.43748		1	1				0	0				0	0				0	0				0	0
ATHTAFVAK	9	1	0	0	ATHTAFVAK	Pep1806	2023-02-06_Fusion_36177.raw	86	315.843	2;3	944.508	0.19115	0.22094	108.75	6	2	0.14751	0.19657	99.893	6	2	0.80702	0.84882	12.364	6	2	0.16659	0.18712	6.2663	2	0	0.14751	0.17035	7.0719	2	0	0.95346	0.96807	13.245	2	0	2.1446	1.6135	7.5738	2	0	1.6103	1.2328	10.548
ATHTAFVAK	9	1	0	0	ATHTAFVAK	Pep1806	2023-02-06_Fusion_36177.raw	86	315.843	2;3	944.508	0.19115	0.22094	108.75	6	2	0.14751	0.19657	99.893	6	2	0.80702	0.84882	12.364	6	2	0.16659	0.18712	6.2663	2	0	0.14751	0.17035	7.0719	2	0	0.95346	0.96807	13.245	2	0	2.1446	1.6135	7.5738	2	0	1.6103	1.2328	10.548
AVAPGHPLAK	10	1	1	0	AVAPGHPL(+3.02)AK(+4.03)	Pep119	2023-02-06_Fusion_36177.raw	86	323.207	2;3	959.555	14.95	10.862	118.64	3	2	12.6	8.7811	99.035	3	2	0.95246	0.98793	16.872	3	2	1.2634	1.5018		1	0	1.3865	1.6848		1	0	1.0075	1.0332		1	0	16.074	11.679	10.25	2	2	13.395	9.3346	8.6456
QMNHSVLQK	9	1	1	0	QMNHSVLQK	Pep1818	2023-02-06_Fusion_36177.raw	86	362.19	2;3	1083.55	0.93327	1.0288	173.36	4	3	0.35387	0.72939	293.39	4	3	0.38336	0.56403	173.54	4	3				0	0				0	0				0	0	0.044902	0.034996		1	1	0.01596	0.014182
HLYEQGGRLK	10	1	2	1	HLYEQGGRLK	Pep6356	2023-02-06_Fusion_36177.raw	86	400.888	2;3	1199.64	0.4498	0.47713	97.573	4	2	0.20018	0.27885	126.27	4	2	0.54661	0.63001	44.98	4	2	0.33528	0.43696		1	0	0.19826	0.26327		1	0	0.63162	0.6613		1	0	3.8197	3.2557		1	0	3.1705	2.6692
KLYEKKLLK	9	4	3	0	KLYEKKLLK	Pep1788	2023-02-06_Fusion_36177.raw	86	388.257	2;3	1161.75	0.085445	0.091973		1	1	0.012646	0.012779		1	1	0.148	0.18841		1	1				0	0				0	0				0	0				0	0
RVFDHKQGTY	10	1	0	1	R(+6.02)VFDHK(+4.03)QGTY	Pep1815	2023-02-06_Fusion_36177.raw	86	420.896	2;3	1249.62	0.9962	1.2014	121.57	5	4	1.0982	1.3412	104.36	5	4	1.1416	1.1962	12.697	5	4	1.0126	1.2211	2.3035	2	2	1.1359	1.3872	4.7714	2	2	1.1218	1.1251	2.4679	2	2	5.3897	4.7514		1	0	5.1689	4.7928
KTHAVILSR	9	1	1	1	KTHAVILSR	Pep6341	2023-02-06_Fusion_36177.raw	86	342.214	2;3	1023.62	1.6394	1.5511	127.88	2	1	1.6869	1.6744	140.87	2	1	1.0271	1.0785	9.4078	2	1	0.53266	0.62794		1	0	0.52127	0.61837		1	0	0.97501	1.0091		1	0	5.0458	3.8314		1	1	5.459	4.5338
KSAEAILKR	9	2	1	1	KSAEAILKR	Pep1783	2023-02-06_Fusion_36177.raw	86	339.213	2;3	1014.62	3.2984	2.5297		1	1	2.6068	2.165		1	1	0.79033	0.8465		1	1				0	0				0	0				0	0	3.2984	2.5297		1	1	2.6068	2.165
VVMRDPASK	9	1	0	1	VVMRDPASK	Pep1832	2023-02-06_Fusion_36177.raw	86	334.852	2;3	1001.53	0.054475	0.055909	132.27	16	12	0.033978	0.034621	127.5	16	12	0.87922	0.91725	41.243	16	12	0.063444	0.076512	156.58	5	3	0.052886	0.064588	124.21	5	3	0.88495	0.88757	34.041	5	3	0.043069	0.033405	151.11	8	6	0.040164	0.033707	151.48
ATWKNAVRH	9	1	0	1	ATWKNAVRH	Pep1775	2023-02-06_Fusion_36177.raw	86	361.534	2;3	1081.58	2.1874	1.8461	126.16	5	3	2.4859	2.3575	119.39	5	3	1.1	1.1134	9.64	5	3	0.36933	0.4454		1	0	0.40737	0.49751		1	0	1.1101	1.1134		1	0	3.8546	3.3249	115.68	4	3	4.1746	3.9147	100.21
ASFDKAKLK	9	3	1	0	ASFDK(+4.03)AK(+4.03)L(+3.02)K(+4.03)	Pep1807	2023-02-06_Fusion_36177.raw	86	341.566	2;3	1006.58	0.47891	0.54278	71.306	9	9	0.30833	0.45251	84.001	9	9	0.87523	0.96499	54.954	9	9	0.26444	0.36945	51.045	4	4	0.22776	0.34329	19.99	4	4	0.81653	0.89592	33.903	4	4	1.3573	0.7683	108.73	3	3	2.7884	1.7086	61.621
KIAADFRNK	9	2	0	1	KIAADFRNK	Pep1787	2023-02-06_Fusion_36177.raw	86	354.873	2;3	1061.6	0.089828	0.1231	98.493	3	3	0.48816	0.48475	70.568	3	3	1.6154	1.7827	99.036	3	3	0.075731	0.10378	24.144	2	2	0.22438	0.29359	91.012	2	2	2.9629	3.1527	80.629	2	2	1.2162	0.55691		1	1	0.82071	0.48475
RMLDHLTKK	9	2	2	1	RMLDHLTKK	Pep5005	2023-02-06_Fusion_36177.raw	86	381.222	2;3	1140.64	1.2799	1.5264	176.11	5	5	0.093219	0.12064	228.31	5	5	0.45875	0.59175	243.32	5	5	1.6051	2.2818	268.8	2	2	0.073183	0.10264	22.846	2	2	0.045593	0.050204	234.93	2	2				0	0
ATYPRELKH	9	1	1	1	ATYPR(+6.02)EL(+3.02)K(+4.03)H	Pep6349	2023-02-06_Fusion_36177.raw	86	376.56	2;3	1113.59	0.23235	0.27391	108.52	3	1	0.30803	0.45012	99.297	3	1	0.84778	0.90324	40.885	3	1	0.23235	0.27391		1	0	0.17903	0.21238		1	0	0.81043	0.83874		1	0	2.2421	1.7025		1	0	1.8295	1.5194
RVLEDRALK	9	1	2	2	R(+6.02)VL(+3.02)EDR(+6.02)AL(+3.02)K(+4.03)	Pep5007	2023-02-06_Fusion_36177.raw	86	374.592	3	1098.65	4.3919	5.9616	171.84	3	2	5.6552	7.9647	170.36	3	2	0.62051	0.67697	43.201	3	2	0.381	0.50324		1	0	0.29075	0.43888		1	0	0.61691	0.65354		1	0	6.6563	9.0355	58.805	2	2	5.9499	8.3797	7.1838
RISHWTATKA	10	1	0	1	RISHWTATKA	Pep5002	2023-02-06_Fusion_36177.raw	86	390.885	2;3	1169.63	1.2234	1.4925	60.567	8	5	0.98911	1.6026	65.08	8	5	0.85056	0.88833	24.797	8	5	1.2007	1.4721	36.78	3	2	1.034	1.2006	36.182	3	2	0.86115	0.86919	8.2054	3	2	5.1564	4.5458	10.084	2	2	4.5846	4.251	8.486
KVAGERYVYK	10	2	0	1	KVAGERYVYK	Pep1797	2023-02-06_Fusion_36177.raw	86	404.896	2;3	1211.67	4.0688	2.7743	132.49	4	4	2.4644	2.0345	164.76	4	4	0.85838	0.98716	55.918	4	4	0.4426	0.60653		1	1	0.47865	0.54788		1	1	1.0814	1.1095		1	1	17.377	7.9152	33.577	2	2	14.916	8.7275	20.404
KPSEERVREI	10	1	0	2	KPSEERVREI	Pep1799	2023-02-06_Fusion_36177.raw	86	414.899	2;3	1241.67	1.9747	2.1815	42.022	6	3	0.40897	0.54758	32.647	5	2	0.20304	0.26787	53.693	5	2	0.75796	0.82316		1	0	0.5528	0.62012		1	0	0.79412	0.81469		1	0				0	0
RLFERSRIK	9	1	1	3	RLFERSRIK	Pep1793	2023-02-06_Fusion_36177.raw	86	402.248	2;3	1203.72	0.17017	0.22377	8.3738	3	3	0.08754	0.1093	13.683	2	2	0.58793	0.68642	8.708	2	2	0.17017	0.22377		1	1	0.11835	0.099217		1	1	0.69549	0.73001		1	1				0	0
ILYGRMKNK	9	2	1	1	ILYGRMKNK	Pep1796	2023-02-06_Fusion_36177.raw	86	374.887	2;3	1121.64	0.32835	0.30256	46.179	3	3	0.62934	0.49051	320.57	2	2	1.8227	1.9739	349.64	2	2	0.32835	0.50118		1	1				0	0				0	0	0.34528	0.24555	29.523	2	2	0.62934	0.49051	320.57
RLSYNVREK	9	1	1	2	RLSYNVREK	Pep1811	2023-02-06_Fusion_36177.raw	86	388.888	2;3	1163.64	0.20847	0.22249	93.073	3	2	0.084631	0.095936	107.45	3	2	0.6931	0.8689	43.787	3	2	0.20847	0.22249		1	1	0.084631	0.095936		1	1	0.40596	0.41807		1	1	0.92662	0.69985		1	0	0.80417	0.59016
SVAKTILKR	9	2	1	1	SVAK(+4.03)TIL(+3.02)K(+4.03)R(+6.02)	Pep1829	2023-02-06_Fusion_36177.raw	86	344.922	2;3	1014.65	0.76256	1.0282	95.192	9	9	0.38344	0.52179	183.63	9	9	0.61931	0.6868	135.19	9	9	0.56094	0.78685	37.828	2	2	0.41723	0.60573	21.095	2	2	0.7438	0.80961	23.265	2	2	9.9067	4.8662	16.651	3	3	9.4963	5.8887	26.935
GVHGGLINK	9	1	1	0	GVHGGLINK(+4.03)	Pep138	2023-02-06_Fusion_36177.raw	86	300.184	1;2;3	893.508	0.20647	0.24544	113.33	13	5	0.19436	0.23619	98.674	13	5	0.94574	0.96739	49.488	13	5	0.17598	0.20919	15.548	5	2	0.18536	0.22686	7.5339	5	2	1.0812	1.1088	6.7349	5	2	1.5426	1.1397	123.1	6	3	1.3481	0.98047	102.11
AILEKSRLK	9	2	2	1	AILEKSRLK	Pep6396	2023-02-06_Fusion_36177.raw	86	353.229	2;3	1056.67	0.32312	0.15719		1	1	0.064185	0.036108		1	1	0.19864	0.22841		1	1				0	0				0	0				0	0	0.32312	0.15719		1	1	0.064185	0.036108
KSLGHGLINK	10	2	2	0	KSLGHGLINK	Pep5009	2023-02-06_Fusion_36177.raw	86	356.217	3	1065.63	0.90911	0.86909	91.294	3	1	1.1638	0.89122	73.33	3	1	0.88724	0.94006	26.151	3	1	0.489	0.57116		1	0	0.46005	0.52678		1	0	0.88724	0.94006		1	0	2.4746	1.6891	93.976	2	1	2.1487	1.4137	65.25
RMNDTRLYH	9	0	1	2	RMNDTRLYH	Pep6390	2023-02-06_Fusion_36177.raw	86	402.533	2;3	1204.58	0.31453	0.36035	77.3	5	4	0.24475	0.27068	91.818	3	2	0.61285	0.64081	18.198	3	2	0.35442	0.40605	16.883	2	2	0.21486	0.23763	18.418	2	2	0.60624	0.63389	1.5352	2	2	1.7914	1.4784		1	0	1.3307	1.1471
RIIEKVIHR	9	1	0	2	RIIEKVIHR	Pep1834	2023-02-06_Fusion_36177.raw	86	388.584	2;3	1162.73	0.12599	0.14094	99.235	5	4	0.17769	0.32347	95.059	3	2	1.2306	1.2625	52.646	3	2	0.12599	0.13682		1	1	0.15504	0.17392		1	1	1.2306	1.2625		1	1	1.3352	1.298		1	0	1.203	1.1246
KLDRPRFER	9	1	1	3	K(+4.03)L(+3.02)DR(+6.02)PR(+6.02)FER(+6.02)	Pep131	2023-02-06_Fusion_36177.raw	86	414.603	2;3	1215.68	2.2135	1.7838	157.64	4	2	1.9446	1.7828	181.16	4	2	0.86603	0.93739	9.1716	4	2	0.39126	0.50052	9.2904	2	0	0.31976	0.35049	49.264	2	0	0.83107	0.88565	3.4701	2	0	14.375	7.5145	32.939	2	2	13.095	7.687	25.89
KLYTKHGTLKY	11	3	2	0	KLYTKHGTLKY	Pep1824	2023-02-06_Fusion_36177.raw	86	451.262	2;3	1350.77	1.1748	1.464	31.472	6	3	0.51301	0.77496	27.458	6	3	0.44046	0.54666	39.639	6	3	0.44585	0.69382		1	1	0.50842	0.78626		1	1	1.1403	1.2607		1	1	2.9233	1.4882		1	1	2.141	1.4292
ALSPSLKNK	9	2	2	0	ALSPSLKNK	Pep1858	2023-02-06_Fusion_36177.raw	86	319.863	2;3	956.565	0.88536	0.93612	184.54	4	4	1.8202	2.2402	200.67	4	4	1.0224	1.0679	137.65	4	4	0.14698	0.21603	49.616	2	2	0.17126	0.29508	184.59	2	2	1.1651	1.1394	234.2	2	2	6.17	4.6932	70.232	2	2	6.3083	5.5455	26.112
RIGQVGKFK	9	2	0	1	RIGQVGKFK	Pep4806	2023-02-06_Fusion_36177.raw	86	344.882	2;3	1031.62	0.86445	0.69737	54.916	2	2	0.7851	0.66673	68.961	2	2	0.90821	0.98326	11.066	2	2	0.34513	0.47296		1	1	0.35768	0.40942		1	1	1.0364	1.0633		1	1	2.1652	1.0283		1	1	1.7233	1.0857
KLKEGGLIDK	10	3	2	0	K(+8.01)L(+6.02)K(+8.01)EGGL(+6.02)IDK(+8.01)	Pep151	2023-02-06_Fusion_36177.raw	86	379.588	2;3	1099.66	1.7001	2.1928	63.679	4	3	0.7993	1.034	32.267	4	3	0.50392	0.66754	69.548	4	3	0.52418	0.81424		1	1	0.61699	0.95337		1	1	1.1771	1.302		1	1	5.2386	3.2646		1	1	1.193	0.76995
KILDQYRQK	9	2	1	1	KILDQYRQK	Pep1849	2023-02-06_Fusion_36177.raw	86	397.899	2;3	1190.68	0.44138	0.48458	117.02	6	6	0.49785	0.81689	115.58	6	6	0.84137	0.97541	36.594	6	6	0.17368	0.24026	25.038	2	2	0.14792	0.20722	15.272	2	2	0.8517	0.92383	4.3004	2	2	6.4376	2.9875	10.183	2	2	4.7462	2.613	14.175
KMYEEHLKRM	10	2	1	1	KMYEEHLKRM	Pep5012	2023-02-06_Fusion_36177.raw	86	455.565	2;3	1363.67	0.18539	0.22109	36.152	5	3	0.023038	0.035993	113.54	3	1	0.21036	0.30833	80.856	3	1	0.15786	0.2144		1	1	0.15545	0.23757		1	1	0.98471	1.1185		1	1				0	0
ILYDHAHVK	9	1	1	0	ILYDHAHVK	Pep5016	2023-02-06_Fusion_36177.raw	86	365.87	2;3	1094.59	0.98157	1.1781	137.6	4	1	0.74619	1.344	171.52	4	1	0.74528	1.071	40.841	4	1	0.46595	0.55389	108.42	2	1	0.3436	0.41755	162.1	2	1	0.79878	0.81915	64.986	2	1	10.224	7.4284		1	0	12.566	8.757
ATLDRQLNH	9	0	2	1	ATLDRQLNH	Pep6425	2023-02-06_Fusion_36177.raw	86	356.526	1;2;3	1066.55	0.76517	0.90917	8.7289	3	3	0.27974	0.82286	1.2299	3	3	0.36428	0.79686	4.7173	3	3				0	0				0	0				0	0				0	0
RPRLTSNEKL	10	1	2	2	R(+6.02)PR(+6.02)L(+3.02)TSNEK(+4.03)L	Pep5015	2023-02-06_Fusion_36177.raw	86	411.6	2;3	1212.69	1.2314	1.162	92.96	8	6	1.3201	1.0868	116.65	6	4	0.7088	0.762	39.25	6	4	0.66029	0.84429	4.956	2	1	0.40433	0.56008	21.12	2	1	0.68265	0.71998	34.51	2	1	2.6694	2.9476	89.986	4	3	2.7905	3.1824	108.98
RLEAGLNRVK	10	1	2	2	R(+6.02)L(+3.02)EAGL(+3.02)NR(+6.02)VK(+4.03)	Pep5018	2023-02-06_Fusion_36177.raw	86	393.272	2;3	1154.69	1.0793	1.4256	228.22	5	4	0.85043	1.2501	172.57	5	4	1.5101	1.6475	90.438	5	4	1.0793	1.4256		1	0	0.82818	1.2501		1	0	0.8411	0.89104		1	0	10.089	13.695	263.08	3	3	11.042	15.552	214.93
VTYHMFRTK	9	1	0	1	VTYHM(+15.99)FRTK	Pep2093	2023-02-06_Fusion_36177.raw	86	400.207	2;3	1181.6	1.0441	1.0959	113	16	11	0.94532	1.1545	106.44	16	11	0.78137	0.87681	45.239	16	11	0.81634	0.99265	49.012	4	1	0.8787	1.0464	67.974	4	1	1.0546	1.061	19.875	4	1	5.8774	5.1814	117.13	8	7	3.5601	3.301	106.9
VLNTSLKEK	9	2	2	0	VLNTSLKEK	Pep1890	2023-02-06_Fusion_36177.raw	86	344.542	2;3	1030.6	0.60833	0.76626	42.384	6	6	0.15009	0.20524	37.077	6	6	0.21863	0.2809	28.383	6	6	1.0012	1.3118	58.542	2	2	0.19381	0.27224	59.689	2	2	0.19359	0.19705	19.464	2	2				0	0
AMYDKGPFRSK	11	2	0	1	AM(+15.99)YDKGPFRSK	Pep2042	2023-02-06_Fusion_36177.raw	86	439.221	2;3	1298.64	1.772	1.5027	93.935	26	21	0.65001	1.0318	83.516	26	21	0.74419	0.78805	38.334	26	21	0.66603	0.88705	110.86	10	10	0.63686	0.90233	70.757	10	10	0.96779	1.0167	57.399	10	10	4.8367	2.8914	43.754	10	10	3.7379	2.3992	40.126
RTLGAIVRQK	10	1	1	2	R(+6.02)TL(+3.02)GAIVR(+6.02)QK(+4.03)	Pep5019	2023-02-06_Fusion_36177.raw	86	387.605	2;3	1140.71	0.28279	0.30143	92.467	7	5	0.23522	0.26664	81.98	7	5	0.81124	0.90944	57.465	7	5	0.15054	0.16066	89.162	2	1	0.16961	0.19227	46.247	2	1	1.0894	1.1219	47.669	2	1	2.3403	1.7676		1	0	1.8921	1.3885
KIYEGAARKL	10	2	1	1	KIYEGAARKL	Pep160	2023-02-06_Fusion_36177.raw	86	383.565	2;3	1147.67	0.64305	0.86225	104.01	6	6	0.67102	0.95274	140.68	6	6	0.58776	0.63251	71.173	6	6	0.62207	0.86225	24.148	2	2	0.67102	0.95274	85.632	2	2	1.0787	1.178	66.873	2	2	9.0322	5.4987	5.9527	2	2	6.7314	4.5681	64.106
KAGEVFIHK	9	2	0	0	K(+8.01)AGEVFIHK(+8.01)	Pep149	2023-02-06_Fusion_36177.raw	86	348.877	2;3	1027.58	1.5686	1.566	104.43	9	9	1.5781	1.411	124.08	9	9	0.92653	0.94311	35.911	9	9	0.16601	0.19777	17.953	3	3	0.13443	0.16744	3.9075	3	3	0.80977	0.82426	26.72	3	3	1.6617	1.6749	4.2866	5	5	1.6521	1.5088	7.8987
ALKNPPINTK	10	2	1	0	ALKNPPINTK	Pep1881	2023-02-06_Fusion_36177.raw	86	365.889	2;3	1094.64	0.76358	0.85941	77.258	12	11	0.54549	0.72912	89.682	12	11	0.81054	0.93557	17.654	12	11	0.57169	0.69632	6.4063	4	3	0.5205	0.65292	4.2903	4	3	0.88364	0.90997	9.4772	4	3	3.7896	3.5262	22.265	4	4	3.437	3.9446	16.725
VVGPVGAGK	9	1	0	0	VVGPVGAGK(+8.01)	Pep180	2023-02-06_Fusion_36177.raw	86	396.247	2	782.465	0.83117	0.94972	4.4979	2	0	0.6925	1.7081	6.6123	2	0	0.81466	1.5066	6.8905	2	0				0	0				0	0				0	0				0	0
RVHEVFRVGK	10	1	0	2	R(+6.02)VHEVFR(+6.02)VGK(+4.03)	Pep5017	2023-02-06_Fusion_36177.raw	86	414.93	2;3;4	1225.7	0.89556	0.94714	65.488	5	3	0.76914	0.86281	85.073	4	2	0.85953	0.88698	14.586	4	2	0.82393	0.89481	11.789	2	0	0.76914	0.86281	7.9839	2	0	0.91324	0.9369	6.5162	2	0	3.0895	3.0034		1	1	2.6172	2.4466
AVYTKMMTKK	10	3	0	0	AVYTKMMTKK	Pep1867	2023-02-06_Fusion_36177.raw	86	400.887	2;3	1199.64	0.44387	0.58236	200.89	5	4	0.31464	0.44871	181.04	4	3	0.56394	0.74704	56.617	4	3	0.31479	0.38289		1	1	0.35948	0.45014		1	1	1.142	1.2132		1	1	13.03	10.006	229.39	2	2	20.75	15.945
TTNARILAR	9	0	1	2	TTNAR(+6.02)IL(+3.02)AR(+6.02)	Pep1888	2023-02-06_Fusion_36177.raw	86	344.225	2;3	1014.59	1.4106	1.6413	103.28	6	5	1.5539	1.8256	129.8	6	5	0.85983	0.90205	50.914	6	5	1.6307	1.9271	24.486	3	2	1.744	2.1766	20.43	3	2	0.91164	0.94154	12.171	3	2	17.599	14.301		1	1	15.556	13.51
APRASRPSL	9	0	1	2	APRASRPSL	Pep5023	2023-02-06_Fusion_36177.raw	86	318.854	2;3	953.541	1.973	1.8332	129.88	10	4	1.3611	1.2555	153.51	10	4	0.66678	0.69488	53.985	10	4	0.95909	1.116	11.605	2	0	0.81495	0.95743	10.835	2	0	0.93722	0.97395	9.0388	2	0	16.758	13.723	115.52	6	4	13.191	11.414	119.38
RTYDPEGFKK	10	2	0	1	RTYDPEGFKK	Pep5025	2023-02-06_Fusion_36177.raw	86	414.216	2;3	1239.62	0.42777	0.52564	33.541	3	3	0.21932	0.20562	17.616	2	2	0.56865	0.53074	47.104	2	2	0.45746	0.55509	7.7118	2	2	0.1586	0.18154		1	1	0.37076	0.38039		1	1				0	0
RLIRTFSQK	9	1	1	2	R(+6.02)L(+3.02)IR(+6.02)TFSQK(+4.03)	Pep5029	2023-02-06_Fusion_36177.raw	86	389.929	2;3	1147.68	5.1046	3.9624	121.73	4	2	4.6526	4.3152	116.31	4	2	0.88726	0.93733	29.177	4	2	0.57428	0.6129		1	0	0.54289	0.6154		1	0	0.9242	0.95177		1	0	5.9531	4.724	62.33	3	2	4.7786	4.9495	46.046
HVYSFPNKQK	10	2	0	0	HVYSFPNKQK	Pep1855	2023-02-06_Fusion_36177.raw	86	416.556	2;3	1246.65	0.49899	0.55288	21.073	3	3	0.42089	0.54462	100.74	2	2	1.0245	1.1468	65.2	2	2	0.49899	0.59443		1	1	0.89148	1.1104		1	1	1.7866	1.8185		1	1				0	0
RPGYRVKEI	9	1	0	2	R(+6.02)PGYR(+6.02)VK(+4.03)EI	Pep5024	2023-02-06_Fusion_36177.raw	86	378.576	3	1116.64	0.24658	0.23971	1.147	2	2	0.17592	0.16445	7.4738	2	2	0.71344	0.74055	6.3268	2	2				0	0				0	0				0	0	0.24658	0.23971	1.147	2	2	0.17592	0.16445	7.4738
METKIKNY	8	2	0	0	METKIKNY	Pep1919	2023-02-06_Fusion_36177.raw	86	342.847	2	1025.52	1.5683	1.8553		1	1	0.3839	0.51606		1	1	0.24479	0.30133		1	1				0	0				0	0				0	0				0	0
KIERAIGLK	9	2	1	1	KIERAIGLK	Pep6448	2023-02-06_Fusion_36177.raw	86	343.225	2;3	1026.65	0.58008	0.63762	5.8525	4	4	0.13198	0.21656	30.564	4	4	0.22752	0.31284	37.749	4	4				0	0				0	0				0	0				0	0
KLLAHPLQR	9	1	3	1	K(+4.03)L(+3.02)L(+3.02)AHPL(+3.02)QR(+6.02)	Pep1899	2023-02-06_Fusion_36177.raw	86	365.597	2;3	1074.67	0.42902	0.60105	46.764	3	1	0.23222	0.35288	107.45	3	1	0.58884	0.65776	36.849	3	1	0.40097	0.60105		1	0	0.23222	0.35288		1	0	0.58884	0.65776		1	0	2.6484	1.1769		1	0	3.0598	1.7138
KIMEYYEKK	9	3	0	0	KIMEYYEKK	Pep164	2023-02-06_Fusion_36177.raw	86	411.218	2;3	1230.63	0.44351	0.57203	19.025	4	3	0.22063	0.37577	15.992	4	3	0.50745	0.64393	12.044	4	3	0.55235	0.78984		1	1	0.2988	0.45016		1	1	0.54096	0.6105		1	1				0	0
AASKERSGVSL	11	1	1	1	AASKERSGVSL	Pep6463	2023-02-06_Fusion_36177.raw	86	368.872	2;3	1103.59	0.29993	0.27466	110.49	10	6	0.2127	0.21827	139.34	10	6	0.68886	0.72585	70.886	10	6	0.12448	0.14235	10.871	2	1	0.16248	0.19197	10.911	2	1	1.2204	1.2574	35.651	2	1	1.6209	1.383	100.05	5	3	1.5734	1.3067	91.425
ILKDGIMTKK	10	3	1	0	ILKDGIMTKK	Pep1911	2023-02-06_Fusion_36177.raw	86	382.902	2;3	1145.68	1.3831	1.7839	64.419	7	7	0.96754	1.4903	56.636	7	7	0.69663	0.74454	26.57	7	7	1.1328	1.7141	4.7429	4	4	0.96172	1.3318	11.948	4	4	0.77767	0.84331	16.657	4	4	9.2791	6.4994	26.959	2	2	5.8643	4.3032	16.056
KSFDKNLYR	9	2	1	1	K(+4.03)SFDK(+4.03)NL(+3.02)YR(+6.02)	Pep1900	2023-02-06_Fusion_36177.raw	86	396.576	2;3	1169.62	0.57531	0.72868	60.415	8	8	0.51538	0.71241	59.606	8	8	0.89562	0.98682	20.303	8	8	0.41551	0.59022	17.962	3	3	0.4966	0.68542	12.739	3	3	1.144	1.2083	5.2556	3	3	3.5865	1.8111	17.742	3	3	3.2542	1.875	15.188
KVWRGTLAR	9	1	1	2	KVWRGTLAR	Pep5028	2023-02-06_Fusion_36177.raw	86	362.889	3	1085.65	0.75188	0.67504	134.97	2	0	0.37363	0.34078	119.47	2	0	0.50243	0.53078	6.3772	2	0	0.24355	0.25993		1	0	0.12917	0.14642		1	0	0.53919	0.55527		1	0	2.3211	1.7531		1	0	1.0808	0.79315
KTLGPILKK	9	3	2	0	K(+4.03)TL(+3.02)GPIL(+3.02)K(+4.03)K(+4.03)	Pep5031	2023-02-06_Fusion_36177.raw	86	339.268	2;3	996.67	0.87199	1.0157	53.823	4	2	0.46759	0.64688	65.627	4	2	0.70802	0.86386	60.989	4	2	0.59489	0.75834	5.8712	2	2	0.46759	0.64688	2.6228	2	2	0.78601	0.86386	5.7795	2	2				0	0
RVDGRMLHY	9	0	1	2	R(+6.02)VDGR(+6.02)M(+15.99)L(+3.02)HY	Pep5067	2023-02-06_Fusion_36177.raw	86	393.217	2;3	1145.58	0.52736	0.6116	104.87	11	9	0.31632	0.41981	104.58	11	9	0.59981	0.92694	55.454	11	9	0.39249	0.4567	117.37	4	3	0.28607	0.33609	37.876	4	3	0.65183	0.67738	87.745	4	3	3.6985	3.0524	24.579	3	3	3.8458	3.3151	16.343
RTGPPMGSRF	10	0	0	2	R(+10.01)TGPPM(+15.99)GSR(+10.01)F	Pep6630	2023-02-06_Fusion_36177.raw	86	381.194	2;3	1104.55	0.13025	0.15761	131.26	17	4	0.11896	0.16244	126.56	17	4	0.94587	1.0546	10.602	17	4	0.12989	0.14294	35.431	7	3	0.11791	0.13939	37.223	7	3	0.9289	0.98083	6.3231	7	3	1.853	1.7484	12.401	6	1	1.8644	1.7209	13.993
RAYAKALHY	9	1	1	1	R(+6.02)AYAK(+4.03)AL(+3.02)HY	Pep166	2023-02-06_Fusion_36177.raw	86	369.225	2;3	1091.59	1.3044	1.1971	94.947	4	3	1.3575	1.1889	104.68	4	3	0.86559	0.90892	121.63	4	3	0.49353	0.56438	51.937	2	1	1.1759	1.3893	177.15	2	1	2.3045	2.3744	125.58	2	1	2.8041	2.4842	48.834	2	2	1.3575	1.1889	35.372
RTDDKVIRFK	10	2	0	2	RTDDKVIRFK	Pep1889	2023-02-06_Fusion_36177.raw	86	426.582	2;3	1276.73	0.10879	0.17037	56.164	3	3	0.27363	0.24813	33.666	2	2	1.1193	1.2658	1.4798	2	2	0.10879	0.17037		1	1	0.12609	0.19557		1	1	1.159	1.2791		1	1	0.54937	0.23774		1	1	0.59381	0.31483
KLRLGEVTK	9	2	2	1	K(+4.03)L(+3.02)R(+6.02)L(+3.02)GEVTK(+4.03)	Pep5035	2023-02-06_Fusion_36177.raw	86	355.26	2;3	1042.65	4.0104	2.6589	60.953	5	5	5.4425	3.4854	88.149	5	5	0.49541	0.55196	64.001	5	5	1.7513	2.6589		1	1	0.70356	1.0473		1	1	0.40173	0.43788		1	1	6.5436	3.3994	63.891	3	3	7.4408	4.3938	16.597
SVFNHAIRH	9	0	0	1	SVFNHAIRH	Pep1905	2023-02-06_Fusion_36177.raw	86	360.862	2;3	1079.56	0.47053	0.55943	38.955	5	3	0.27618	0.78949	39.36	5	3	0.55062	1.1749	14.118	5	3	0.39384	0.39306		1	1	0.45088	0.46904		1	1	1.1448	1.1785		1	1	1.6693	1.1391		1	0	1.8742	1.4236
ALAHPSLTK	9	1	2	0	AL(+6.02)AHPSL(+6.02)TK(+8.01)	Pep1951	2023-02-06_Fusion_36177.raw	86	319.872	2;3	936.539	2.244	2.4619	84.766	4	2	1.645	1.6976	74.35	4	2	0.8218	0.84296	39.744	4	2	0.96719	1.2071	18.513	2	0	0.7887	1.0391	3.7406	2	0	0.8218	0.84296	13.455	2	0	5.6003	5.1027	20.793	2	2	4.5532	3.5481	38.584
LAHPSLTK	8	1	2	0	LAHPSLTK	Pep1952	2023-02-06_Fusion_36177.raw	86	433.758	2	865.502	1.3745	1.4783	24.461	3	3	0.44724	0.93704	20.347	3	3	0.30427	0.49402	48.809	3	3				0	0				0	0				0	0				0	0
RLSDVLKRK	9	2	2	2	R(+6.02)L(+3.02)SDVL(+3.02)K(+4.03)R(+6.02)K(+4.03)	Pep167	2023-02-06_Fusion_36177.raw	86	380.95	2;3	1113.7	0.31208	0.40923		1	1	0.076078	0.12829		1	1	0.24378	0.32001		1	1				0	0				0	0				0	0				0	0
RMRIATEVLK	10	1	1	2	R(+6.02)M(+15.99)R(+6.02)IATEVL(+3.02)K(+4.03)	Pep5081	2023-02-06_Fusion_36177.raw	86	417.938	2;3	1215.71	0.97831	1.0617	96.41	12	5	0.66685	0.76208	94.575	12	5	0.82991	0.8917	27.331	12	5	0.74274	0.79269	21.317	5	1	0.65805	0.74458	10.182	5	1	0.86549	0.89809	14.633	5	1	6.929	5.2332	68.337	5	4	5.3745	3.9442	91.024
NPRRGDIKL	9	1	1	2	NPRRGDIKL	Pep5032	2023-02-06_Fusion_36177.raw	86	356.881	2;3	1067.62	0.60414	0.65241	107.8	5	5	0.53034	0.67396	97.236	5	5	0.72009	0.95003	36.3	5	5	0.29469	0.31451		1	1	0.59455	0.67396		1	1	2.0175	2.0777		1	1	7.3279	5.5345		1	1	6.9765	5.12
KVDAGKLHY	9	2	1	0	KVDAGKLHY	Pep176	2023-02-06_Fusion_36177.raw	86	344.195	2;3	1029.56	0.98612	1.1666	190.64	7	7	0.7003	0.97412	165.35	7	7	0.89571	0.9708	114.01	7	7	0.89969	1.0872		1	1	0.45641	0.53309		1	1	0.50729	0.52888		1	1	11.336	9.7777	25.95	3	3	10.456	14.463	49.311
ALNHKVLHY	9	1	2	0	AL(+3.02)NHK(+4.03)VL(+3.02)HY	Pep1926	2023-02-06_Fusion_36177.raw	86	368.896	2;3	1093.6	0.92363	1.0163	52.226	8	8	0.2617	0.34479	85.718	8	8	0.5796	0.60311	78.401	8	8	0.42264	0.52747	39.493	2	2	0.2617	0.34479	2.4618	2	2	0.61922	0.63517	35.752	2	2	1.9707	1.7114	49.178	3	3	1.3748	1.0901	56.879
KTYEVSLREK	10	2	1	1	K(+4.03)TYEVSL(+3.02)R(+6.02)EK(+4.03)	Pep1939	2023-02-06_Fusion_36177.raw	86	423.931	2;3	1251.68	0.2294	0.32999	78.605	5	4	1.1316	0.77733	92.67	5	4	0.93496	1.0841	92.863	5	4	0.28802	0.39298	24.705	2	2	0.4668	0.65698	125.94	2	2	1.6207	1.7761	96.4	2	2	0.72081	0.3712	152.25	2	2	1.634	0.98545	33.549
APYSRPKQL	9	1	1	1	APYSRPKQL	Pep178	2023-02-06_Fusion_36177.raw	86	353.87	2;3	1058.59	0.7271	0.5521	254.96	3	2	0.61302	0.50912	187.55	3	2	0.80254	0.83344	65.162	4	2	1.314	1.5869	350.1	2	2	0.57191	0.70818	263.86	2	2	0.43524	0.44814	89.616	2	2	0.7271	0.5521		1	0	0.61302	0.50912
KIADMGHLKY	10	2	1	0	KIADM(+15.99)GHLKY	Pep2272	2023-02-06_Fusion_36177.raw	86	397.878	2;3	1174.62	3.4641	3.0703	121.45	6	6	1.3133	1.6693	172.6	6	6	1.3217	1.4325	127.15	6	6	0.42383	0.51217	143.24	3	3	0.27743	0.32405	23.031	3	3	0.65459	0.68245	171.17	3	3	3.7093	3.1069	22.263	3	3	5.0312	6.9592	24.177
RLVQGSILKK	10	2	2	1	R(+6.02)L(+3.02)VQGSIL(+3.02)K(+4.03)K(+4.03)	Pep184	2023-02-06_Fusion_36177.raw	86	387.955	2;3	1140.73	0.34121	0.38377	7.5003	3	2	0.13582	0.22006		1	0	0.40707	0.5251		1	0				0	0				0	0				0	0				0	0
RVLSERLLHK	10	1	3	2	R(+6.02)VL(+3.02)SER(+6.02)LL(+3.02)HK(+4.03)	Pep6474	2023-02-06_Fusion_36177.raw	86	424.962	2;3	1249.76	0.65499	0.75696	125.37	9	7	0.18308	0.2496	132.12	9	7	0.27389	0.37577	76.988	9	7	0.13391	0.14764	4.4863	2	2	0.23901	0.24742	1.2397	2	2	1.7849	1.794	3.1991	2	2	7.4557	4.8661	22.689	2	2	7.255	4.8003	10.288
ALKVPTTEK	9	2	1	0	ALKVPTTEK	Pep1968	2023-02-06_Fusion_36177.raw	86	329.534	2;3	985.581	0.46892	0.53249	111.7	8	7	0.21985	0.29154	126	8	7	0.57055	0.62	37.119	8	7	0.18263	0.22245	2.8402	2	1	0.1697	0.20977	47.997	2	1	0.8342	0.85905	57.444	2	1	3.0922	2.7134	10.801	3	3	2.6109	2.5529	9.616
RVRDVFEAK	9	1	0	2	RVRDVFEAK	Pep1943	2023-02-06_Fusion_36177.raw	86	373.881	2;3	1118.62	0.15329	0.16799	19.099	4	3	0.032979	0.044156	100.08	3	2	0.22509	0.29697	61.211	3	2				0	0				0	0				0	0	0.25091	0.24392		1	0	0.23582	0.22045
VVNRVTGNFK	10	1	0	1	VVNRVTGNFK	Pep6496	2023-02-06_Fusion_36177.raw	86	378.553	2;3	1132.64	0.32903	0.3968	55.111	3	3	0.28279	0.34536	102.4	3	3	0.80117	0.80865	51.204	3	3	0.34986	0.42542	9.8472	2	2	0.29032	0.34572	0.14655	2	2	0.82981	0.8349	4.5191	2	2				0	0
VVNRVTGNFK	10	1	0	1	VVNRVTGNFK	Pep6496	2023-02-06_Fusion_36177.raw	86	378.553	2;3	1132.64	0.32903	0.3968	55.111	3	3	0.28279	0.34536	102.4	3	3	0.80117	0.80865	51.204	3	3	0.34986	0.42542	9.8472	2	2	0.29032	0.34572	0.14655	2	2	0.82981	0.8349	4.5191	2	2				0	0
HLEDIVRQK	9	1	1	1	HL(+3.02)EDIVR(+6.02)QK(+4.03)	Pep1974	2023-02-06_Fusion_36177.raw	86	384.239	2;3	1136.63	0.60223	0.65676	3.7668	3	1	0.34983	0.5112	10.422	3	1	0.60041	0.76182	13.003	3	1	0.52967	0.62441		1	0	0.47211	0.56006		1	0	0.82795	0.85686		1	0				0	0
KINQYIIKK	9	3	0	0	K(+4.03)INQYIIK(+4.03)K	Pep1931	2023-02-06_Fusion_36177.raw	86	385.929	3	1146.71	0.54232	0.76645		1	1	0.67089	0.92064		1	1	1.2371	1.3241		1	1	0.54232	0.76645		1	1	0.67089	0.92064		1	1	1.2371	1.3241		1	1				0	0
ALDTKIGRYK	10	2	1	1	ALDTKIGRYK	Pep1960	2023-02-06_Fusion_36177.raw	86	388.897	2;3	1163.67	0.31736	0.40736	75.231	4	4	0.1993	0.26546	109.1	4	4	0.75904	0.80706	43.926	4	4	0.26257	0.36147	29.495	2	2	0.1993	0.26546	4.3174	2	2	0.75904	0.80706	25.118	2	2	2.6432	1.5807		1	1	2.9746	1.9967
HLLQYNHRV	9	0	2	1	HLLQYNHRV	Pep5038	2023-02-06_Fusion_36177.raw	86	393.884	2;3	1178.63	1.0897	0.97774	145.71	3	2	0.56877	0.62987	47.071	3	2	0.93518	0.9597	160.88	3	2	0.19608	0.22313		1	1	0.56877	0.62987		1	1	2.9007	3.1268		1	1	2.1868	2.0052	101.58	2	1	0.79527	0.69615	66.066
ALREPGKAL	9	1	2	1	ALREPGKAL	Pep1986	2023-02-06_Fusion_36177.raw	86	318.863	2;3	953.566	0.79945	0.87784	3.9869	3	3	0.81339	1.1916	20.381	3	3	0.99143	1.3745	20.95	3	3				0	0				0	0				0	0				0	0
ATTLPIRNK	9	1	1	1	ATTLPIRNK	Pep1965	2023-02-06_Fusion_36177.raw	86	338.541	2;3	1012.6	0.46467	0.50657	123.05	11	5	0.2719	0.39733	131.68	11	5	0.57226	0.59666	65.062	11	5	0.20467	0.23406	14.542	2	0	0.17464	0.20633	16.794	2	0	0.90029	0.9276	0.91422	2	0	4.9775	4.0339	56.849	4	2	3.1252	2.7744	106.46
RTIDRSVFK	9	1	0	2	R(+10.01)TIDR(+10.01)SVFK(+8.01)	Pep5037	2023-02-06_Fusion_36177.raw	86	383.896	2;3	1120.64	0.41885	0.48896	121.82	5	5	0.33135	0.3717	113.06	5	5	0.89104	0.9249	31.03	5	5	0.26725	0.29024	6.5885	2	2	0.31531	0.35371	7.0185	2	2	1.1798	1.2104	0.43005	2	2	3.1619	3.0738	12.452	2	2	2.5973	2.428	0.94958
HVYSWPKNK	9	2	0	0	HVYSWPKNK	Pep172	2023-02-06_Fusion_36177.raw	86	386.874	2;3	1157.6	0.88164	0.96097	111.91	5	4	0.57744	0.77624	114.51	5	4	0.85791	0.89106	31.221	5	4	0.51957	0.61896	3.7198	2	2	0.60917	0.75875	9.5355	2	2	1.1724	1.1934	5.8157	2	2	9.6671	9.1397		1	1	8.2935	8.5437
QLYKESLTK	9	2	2	0	QL(+3.02)YK(+4.03)ESL(+3.02)TK(+4.03)	Pep2021	2023-02-06_Fusion_36177.raw	86	375.241	2;3	1108.61	0.65114	0.56547	102.16	13	10	1.1217	1.0446	95.691	12	9	0.84539	0.93762	145.15	12	9	0.33403	0.43766	0.14264	2	1	0.2945	0.41366	12.114	2	1	0.90677	0.92299	2.0856	2	1	1.9545	1.2573	64.532	6	5	1.847	1.4387	29.223
QLYKESLTK	9	2	2	0	QL(+3.02)YK(+4.03)ESL(+3.02)TK(+4.03)	Pep2021	2023-02-06_Fusion_36177.raw	86	375.241	2;3	1108.61	0.65114	0.56547	102.16	13	10	1.1217	1.0446	95.691	12	9	0.84539	0.93762	145.15	12	9	0.33403	0.43766	0.14264	2	1	0.2945	0.41366	12.114	2	1	0.90677	0.92299	2.0856	2	1	1.9545	1.2573	64.532	6	5	1.847	1.4387	29.223
KRNDYVHAL	9	1	1	1	K(+4.03)R(+6.02)NDYVHAL(+3.02)	Pep210	2023-02-06_Fusion_36177.raw	86	376.889	2;3	1114.59	0.41207	0.45712	98.137	9	6	0.39022	0.46103	113.55	8	5	0.544	0.65163	41.124	8	5	0.45462	0.51989	18.196	2	1	0.39022	0.46103	2.5032	2	1	0.77411	0.7976	1.7401	2	1	2.1862	1.7597	11.206	2	1	2.0549	1.7645	3.3429
VAYHQPTLK	9	1	1	0	VAYHQPTL(+6.02)K(+8.01)	Pep2001	2023-02-06_Fusion_36177.raw	86	357.545	3	1055.58	4.6353	4.3078	72.099	2	1	4.0211	3.7004	41.031	2	1	0.83219	0.85828	19.879	2	1	2.1765	2.5873		1	0	2.2782	2.7685		1	0	0.96326	0.98782		1	0	9.8715	7.1725		1	1	7.0972	4.946
SVSSHLFTHK	10	1	1	0	SVSSHL(+3.02)FTHK(+4.03)	Pep6497	2023-02-06_Fusion_36177.raw	86	383.884	2;3	1141.59	1.2433	1.4033	146.47	6	3	0.4654	0.77434	139.05	6	3	0.90829	0.93677	60.399	6	3	0.81355	0.96709		1	0	0.74898	0.91016		1	0	1.0169	1.0428		1	0	8.4736	6.1568	227.57	3	3	8.22	5.7285	201.14
GLYYIHRNK	9	1	1	1	GL(+3.02)YYIHR(+6.02)NK(+4.03)	Pep6493	2023-02-06_Fusion_36177.raw	86	392.903	2;3	1162.62	1.2517	1.3277	87.977	6	3	0.62145	0.90927	86.616	6	3	0.9515	1.0026	26.31	6	3	0.38116	0.43588	28.314	2	0	0.40459	0.47801	26.78	2	0	1.116	1.1498	3.607	2	0	3.5618	2.8669	31.343	2	1	3.5123	3.0158	34.169
APRLNSADRPM	11	0	1	2	APR(+10.01)L(+6.02)NSADR(+10.01)PM	Pep6526	2023-02-06_Fusion_36177.raw	86	418.559	2;3	1226.62	4.4437	4.2876	100.94	10	9	1.1779	1.3677	80.23	8	7	0.38261	0.40327	51.4	8	7	6.2767	7.191	85.139	3	2	1.1422	1.2632	9.7983	3	2	0.1784	0.18654	83.868	3	2	10.497	8.6637	98.159	5	5	5.0275	4.3338	94.214
RIFDLGRKK	9	2	1	2	RIFDL(+3.02)GRK(+4.03)K(+4.03)	Pep186	2023-02-06_Fusion_36177.raw	86	381.925	2;3	1131.69	0.66067	0.98668	107.68	9	7	0.61025	0.97588	110.56	9	7	0.80919	0.8908	24.001	9	7	0.66067	0.94335	15.154	3	3	0.61025	0.97588	5.3865	3	3	0.92369	1.0164	9.8927	3	3	9.2487	5.7146	44.827	3	3	7.9842	5.1291	45.549
AVQRTLLEK	9	1	2	1	AVQR(+6.02)TL(+3.02)L(+3.02)EK	Pep2020	2023-02-06_Fusion_36177.raw	86	357.237	2;3	1056.63	0.39153	0.49722	141.27	7	2	0.33733	0.47818	148.38	7	2	1.0269	1.064	18.127	7	2	0.36541	0.4701	7.9311	2	0	0.31673	0.43455	13.532	2	0	1.0305	1.0695	0.73452	2	0	6.298	5.6259	26.339	3	2	6.3435	5.9285	32.215
RIFAPNHVVAK	11	1	0	1	RIFAPNHVVAK	Pep5040	2023-02-06_Fusion_36177.raw	86	417.916	2;3	1250.72	0.70816	0.84474	109.09	12	6	0.45044	0.58675	186.35	12	6	0.69629	0.72678	110.6	12	6	0.69354	0.8364	145.01	5	3	0.63998	0.78158	264.28	5	3	1.0204	1.0299	125.94	5	3	5.5567	4.7931	18.417	2	0	3.803	3.5662	15.588
RAYPHVFTK	9	1	0	1	RAYPHVFTK	Pep1970	2023-02-06_Fusion_36177.raw	86	373.542	2;3	1117.6	0.81196	0.88825	187.17	12	10	1.6516	2.4165	139.57	12	10	1.0626	1.0692	68.885	12	10	0.61239	0.74465	15.941	2	0	0.63553	0.75681	17.015	2	0	1.0626	1.0692	7.6078	2	0	11.105	9.7897	72.611	5	5	9.9498	9.2258	36.93
KAFNQGKIFK	10	3	0	0	K(+4.03)AFNQGK(+4.03)IFK(+4.03)	Pep1987	2023-02-06_Fusion_36177.raw	86	398.258	2;3	1179.68	0.5855	0.90613	50.36	3	3	0.64264	0.99127	32.536	3	3	1.0976	1.2153	24.568	3	3	0.5855	0.90613		1	1	0.64264	0.99127		1	1	1.0976	1.2153		1	1	2.2683	1.1244		1	1	2.3406	1.531
RMKDPTFLGK	10	2	1	1	RM(+15.99)KDPTFLGK	Pep5071	2023-02-06_Fusion_36177.raw	86	403.554	2;3	1191.64	0.77042	0.69929	87.248	9	9	1.9812	1.3105	108.58	8	8	0.90272	1.007	65.189	8	8	0.40918	0.59639	34.406	4	4	0.34648	0.53585	137.5	3	3	0.985	1.0406	103.22	3	3	5.3078	2.696	80.116	4	4	4.9457	2.8586	77.428
VVAPPGAPK	9	1	0	0	VVAPPGAPK	Pep2032	2023-02-06_Fusion_36177.raw	86	418.254	2	834.496	0.4127	0.48141		1	1	0.55526	1.2799		1	1	1.3454	2.4307		1	1				0	0				0	0				0	0				0	0
RVSLVRKEL	9	1	2	2	RVSLVRKEL	Pep205	2023-02-06_Fusion_36177.raw	86	367.236	3	1098.69	0.13904	0.18364		1	1	0.027925	0.042152		1	1	0.20085	0.21277		1	1	0.13904	0.18364		1	1	0.027925	0.042152		1	1	0.20085	0.21277		1	1				0	0
SIRRGFQVYK	10	1	0	2	SIRRGFQVYK	Pep199	2023-02-06_Fusion_36177.raw	86	418.576	2;3	1252.7	1.9268	1.9798	76.363	4	3	1.7454	1.7874	70.57	4	3	0.82592	0.89995	5.5795	4	3	1.0143	1.1016		1	0	0.99769	1.1192		1	0	0.92616	0.95015		1	0	3.7104	3.6071	1.9306	2	2	3.0645	2.8648	0.5048
MPSARLRKL	9	1	2	2	MPSARLRKL	Pep203	2023-02-06_Fusion_36177.raw	86	357.887	2;3	1070.64	0.32205	0.42537		1	1	0.34002	0.51326		1	1	1.0558	1.1185		1	1	0.32205	0.42537		1	1	0.34002	0.51326		1	1	1.0558	1.1185		1	1				0	0
KVFVGRFK	8	2	0	1	K(+4.03)VFVGR(+6.02)FK(+4.03)	Pep201	2023-02-06_Fusion_36177.raw	86	332.23	2;3	979.597	0.16086	0.19133	67.207	11	9	0.15212	0.17413	78.202	11	9	0.8906	0.97985	42.105	11	9	0.12292	0.16422	31.804	5	5	0.13642	0.16116	23.163	5	5	0.8906	0.95805	48.916	5	5	1.2282	0.59935	6.7155	4	4	1.1897	0.68532	22.872
ASFGKSFAQK	10	2	0	0	ASFGKSFAQK	Pep6558	2023-02-06_Fusion_36177.raw	86	357.526	2;3	1069.56	0.68557	0.7785	81.589	6	6	0.17934	0.24252	103.73	6	6	0.2758	0.33951	41.11	6	6	0.41506	0.50132		1	1	0.31488	0.38841		1	1	0.75864	0.69077		1	1	5.0337	5.0739		1	1	3.3708	3.0139
SVYQIKVHR	9	1	0	1	SVYQIK(+8.01)VHR(+10.01)	Pep5044	2023-02-06_Fusion_36177.raw	86	383.228	2;3	1128.64	0.47564	0.57361	125.99	3	2	0.31747	0.42411	60.896	2	1	0.63166	0.71257	64.754	2	1	0.15871	0.19299	154.05	2	2	0.53416	0.65235		1	1	1.1231	1.1264		1	1				0	0
KLYGKPIRV	9	2	1	1	K(+4.03)L(+3.02)YGK(+4.03)PIR(+6.02)V	Pep2028	2023-02-06_Fusion_36177.raw	86	364.262	2;3	1072.68	0.14595	0.21648	92.343	7	6	0.49862	0.46789	105.93	6	5	0.80602	0.91397	33.541	6	5	0.14595	0.21648		1	1	0.18111	0.26255		1	1	1.2409	1.3446		1	1	1.8246	0.82565	27.724	3	2	1.4836	0.89536	6.9951
KLDSVRVLR	9	1	2	2	K(+4.03)L(+3.02)DSVR(+6.02)VL(+3.02)R(+6.02)	Pep5052	2023-02-06_Fusion_36177.raw	86	369.932	2;3	1084.67	1.6865	1.3922	134.69	6	5	1.0808	1.0213	165.46	6	5	0.64138	0.71509	41.599	6	5	0.71545	0.94498		1	0	0.50434	0.76129		1	0	1.0325	1.0938		1	0	5.661	7.6845	98.37	3	3	6.9827	9.8342	115.1
RVKLPSKAL	9	2	2	1	R(+6.02)VK(+4.03)L(+3.02)PSK(+4.03)AL(+3.02)	Pep2027	2023-02-06_Fusion_36177.raw	86	344.597	2;3	1010.66	0.37523	0.43966	44.051	4	4	0.20878	0.32767	75.515	4	4	0.9474	1.1454	69.872	4	4	0.1343	0.18591		1	1	0.16977	0.25809		1	1	1.2641	1.4325		1	1	0.69897	0.44825		1	1	1.4541	1.1567
RMFAPTKTWR	10	1	0	2	RM(+15.99)FAPTKTWR	Pep2201	2023-02-06_Fusion_36177.raw	86	437.234	1;2;3	1292.68	1.2121	1.2877	188.69	15	11	1.1342	1.1149	134.63	12	8	0.72048	0.7558	79.676	12	8	1.1857	1.243	225.89	7	5	1.0071	1.0881	183.38	6	4	0.88677	0.90974	99.841	6	4	1.7734	1.724	49.108	5	3	1.1765	1.0998	29.22
RVIQRILEH	9	0	1	2	RVIQRILEH	Pep5050	2023-02-06_Fusion_36177.raw	86	388.572	2;3	1162.69	0.2962	0.30486	112.76	9	8	0.14884	0.24321	117.41	7	6	1.1764	1.2399	55.906	7	6	0.14711	0.17117	25.786	2	2	0.19008	0.22331	26.041	2	2	1.2921	1.3428	7.4788	2	2	0.43407	0.35273	171.87	3	3	2.1313	1.8441	131.91
KIRDVLIQK	9	2	1	1	KIRDVLIQK	Pep5049	2023-02-06_Fusion_36177.raw	86	371.576	2;3	1111.71	0.32965	0.39314		1	1				0	0				0	0				0	0				0	0				0	0				0	0
TVYRNPESFK	10	1	0	1	TVYRNPESFK	Pep2075	2023-02-06_Fusion_36177.raw	86	414.215	2;3	1239.62	0.48783	0.49184	69.625	5	5	0.28148	0.34376	107.78	3	3	0.8552	0.8832	34.75	3	3	0.26641	0.32129		1	1	0.28148	0.34376		1	1	1.0565	1.0597		1	1	2.1462	1.8921		1	1	1.8355	1.7019
RLFRPLAK	8	1	2	2	RLFRPLAK	Pep5048	2023-02-06_Fusion_36177.raw	86	334.218	2;3	999.634	0.39857	0.49337	138.52	5	4	0.31332	0.39828	107.14	5	4	0.49032	0.53493	65.791	5	4	0.29683	0.37955	37.092	2	1	0.24682	0.3419	21.588	2	1	0.69179	0.72962	17.449	2	1	4.9845	4.0464	10.419	2	2	1.2612	1.1216	75.455
VLYPRVVRR	9	0	1	3	VL(+3.02)YPR(+6.02)VVR(+6.02)R(+6.02)	Pep4933	2023-02-06_Fusion_36177.raw	86	393.607	2;3	1156.72	1.4127	1.5564	126.79	10	8	1.1281	1.3059	141.54	10	8	0.71837	0.74427	53.529	10	8	1.4513	1.6158	6.9159	4	4	1.1729	1.3506	6.9293	4	4	0.80664	0.86448	1.3697	4	4	23.374	19.39	85.408	2	2	16.792	14.093	85.523
ALSDGVHKI	9	1	1	0	ALSDGVHKI	Pep2111	2023-02-06_Fusion_36177.raw	86	313.847	2;3	938.519	0.90387	1.0228	69.055	10	8	1.4103	2.9253	80.582	10	8	1.1037	1.1346	64.47	10	8	0.66411	0.7883	13.578	2	0	0.58929	0.71867	13.932	2	0	0.84751	0.86801	30.988	2	0	3.6637	2.707	72.179	4	4	3.3273	2.4199	84.433
KLFEKVKEV	9	3	1	0	KLFEKVKEV	Pep2097	2023-02-06_Fusion_36177.raw	86	373.897	2;3	1118.67	0.7575	0.89616	49.27	5	3	0.3929	0.52817	75.42	5	3	0.53994	0.66466	25.839	5	3				0	0				0	0				0	0	3.0165	1.5997	40.985	2	2	2.3721	1.5307	34.193
MTMDRPLSH	9	0	1	1	MTMDRPLSH	Pep2136	2023-02-06_Fusion_36177.raw	86	363.173	2;3	1086.49	0.69145	0.81863	69.004	12	11	0.26211	0.47396	96.638	12	11	0.64744	0.85668	77.497	12	11	0.28991	0.32839	22.646	3	3	0.30009	0.33949	14.339	3	3	1.1267	1.1551	33.183	3	3	3.319	2.4714	11.768	2	2	3.8362	3.4485	6.7864
ILMEHIHKL	9	1	2	0	ILM(+15.99)EHIHKL	Pep6755	2023-02-06_Fusion_36177.raw	86	383.887	2;3	1132.64	0.86125	1.0401	124.39	17	8	0.52945	0.68432	106.72	17	8	0.77671	0.82445	80.235	17	8	0.51358	0.64097	19.81	4	0	0.49253	0.64889	18.836	4	0	0.87068	0.8931	24.562	4	0	3.679	3.3521	74.126	8	6	2.6229	2.0798	57.778
RTQMPDPKTFK	11	2	0	1	RTQMPDPKTFK	Pep225	2023-02-06_Fusion_36177.raw	86	450.24	2;3	1347.7	0.68338	0.69069	91.658	11	8	0.39551	0.46059	97.131	11	8	0.80605	0.93639	37.819	11	8	0.38365	0.52574	2.6911	3	3	0.43215	0.49466	6.9036	3	3	1.1368	1.1663	5.7764	3	3	9.9933	5.2776	157.97	3	3	8.0551	4.7547	147.23
KMHDKVFAY	9	2	0	0	KM(+15.99)HDKVFAY	Pep6646	2023-02-06_Fusion_36177.raw	86	385.527	2;3	1137.56	0.29021	0.34333	133.32	9	7	0.22142	0.27579	130.34	9	7	0.91954	0.89004	26.41	9	7	0.21128	0.2517	63.282	4	4	0.21773	0.26988	33.57	4	4	0.95314	0.97019	35.242	4	4	3.8851	3.916	7.4291	3	3	3.2746	2.9279	22.136
ALASRFLKK	9	2	2	1	AL(+3.02)ASR(+6.02)FL(+3.02)K(+4.03)K(+4.03)	Pep2067	2023-02-06_Fusion_36177.raw	86	351.925	2;3	1032.64	0.59831	0.64562	71.703	9	6	0.33154	0.46936	68.169	9	6	0.73388	0.84325	40.953	9	6	0.30737	0.44215	43.771	4	3	0.29838	0.44529	16.528	4	3	0.98556	1.0769	27.067	4	3	2.6299	1.208	67.106	3	2	2.92	1.5987	54.333
VLSERLLHK	9	1	3	1	VL(+3.02)SER(+6.02)L(+3.02)L(+3.02)HK(+4.03)	Pep2082	2023-02-06_Fusion_36177.raw	86	371.928	2;3	1093.66	1.0566	1.0412	120.24	10	8	0.44565	0.58035	106.76	10	8	0.40077	0.44519	83.897	10	8	1.2871	1.5529	138.98	3	3	0.55437	0.63568	31.676	3	3	0.43072	0.44291	111.71	3	3	9.4631	5.5775	120.18	3	3	6.2722	3.9854	19.307
LPRGKGIRL	9	1	2	2	L(+3.02)PR(+6.02)GK(+4.03)GIR(+6.02)L(+3.02)	Pep215	2023-02-06_Fusion_36177.raw	86	344.593	3	1008.66	0.98957	1.307		1	0	1.4052	2.1212		1	0	1.3816	1.4636		1	0	0.98957	1.307		1	0	1.4052	2.1212		1	0	1.3816	1.4636		1	0				0	0
VLYDRQGIGR	10	0	1	2	VL(+3.02)YDR(+6.02)QGIGR(+6.02)	Pep243	2023-02-06_Fusion_36177.raw	86	397.907	2;3	1175.64	1.9534	2.3085	126.7	7	5	2.1798	2.7204	109.46	7	5	0.97897	1.1525	15.961	7	5	2.601	3.0738	52.411	4	3	2.4643	3.0754	43.534	4	3	0.97549	1.0125	13.557	4	3	17.774	14.669		1	0	16.213	13.976
VLCPPPVKK	9	2	1	0	VLCPPPVKK	Pep2084	2023-02-06_Fusion_36177.raw	86	327.537	1;2;3	979.589	0.31989	0.37646	10.306	3	2	0.1798	0.2501	51.331	3	2	0.52056	0.72755	54.328	3	2	0.2613	0.31576		1	1	0.32113	0.37508		1	1	1.229	1.2813		1	1				0	0
APRLETKSL	9	1	2	1	APRLETKSL	Pep6607	2023-02-06_Fusion_36177.raw	86	338.869	2;3	1013.59	0.24261	0.2781	95.982	2	2	0.069731	0.097258	90.004	2	2	0.28742	0.34629	191.23	2	2	0.10825	0.14107		1	1	0.13841	0.18379		1	1	1.2786	1.3387		1	1				0	0
RIGNFIVKK	9	2	0	1	RIGNFIVKK	Pep222	2023-02-06_Fusion_36177.raw	86	358.897	2;3	1073.67	0.59175	0.74819	87.062	4	4	0.50733	0.67302	82.194	4	4	0.81079	0.9559	14.114	4	4	0.59175	0.74819	5.0803	2	2	0.50733	0.67302	11.906	2	2	0.85733	0.92213	16.903	2	2	7.8958	3.5808		1	1	6.0462	3.2876
KRWESERVL	9	1	1	2	K(+4.03)R(+6.02)WESER(+6.02)VL(+3.02)	Pep2094	2023-02-06_Fusion_36177.raw	86	407.921	2;3	1201.66	0.6385	0.71269	132.77	2	2	0.43198	0.53219	122.69	2	2	0.67655	0.7886	22.168	2	2	1.7075	1.8223		1	1	1.1178	1.2671		1	1	0.65466	0.67419		1	1				0	0
RQYDKFLTH	9	1	1	1	R(+6.02)QYDK(+4.03)FL(+3.02)TH	Pep7	2023-02-06_Fusion_36177.raw	86	407.567	2;3	1206.61	0.72163	0.80539	111.88	5	3	0.91754	1.3408	102.35	5	3	1.2715	1.3962	41.878	5	3	0.47422	0.5423	50.749	2	1	0.48699	0.57536	14.35	2	1	1.0214	1.0524	39.985	2	1	9.5887	7.2809		1	0	8.0938	6.722
KLIGEYGLRNK	11	2	2	1	K(+4.03)L(+3.02)IGEYGL(+3.02)R(+6.02)NK(+4.03)	Pep2106	2023-02-06_Fusion_36177.raw	86	437.625	2;3	1289.75	0.59918	0.76763	66.196	12	8	0.3719	0.53124	57.781	12	8	0.63203	0.68606	35.848	12	8	0.45525	0.59671	36.891	5	5	0.34902	0.48644	12.051	5	5	0.8109	0.86031	29.952	5	5	3.5722	2.3606	27.53	3	3	2.7861	1.69	6.0067
RTEYNLRLK	9	1	2	2	R(+6.02)TEYNL(+3.02)R(+6.02)L(+3.02)K(+4.03)	Pep2086	2023-02-06_Fusion_36177.raw	86	405.599	2;3	1191.67	0.52816	0.54115	36.12	5	5	0.07054	0.094448	117.96	3	3	0.24297	0.32055	65.508	3	3				0	0				0	0				0	0	0.59978	0.81416		1	1	0.47821	0.6735
GVDIRVRVK	9	1	0	2	GVDIR(+10.01)VRVK(+8.01)	Pep233	2023-02-06_Fusion_36177.raw	86	353.897	2;3	1040.65	3.1433	3.2298	127.5	4	4	2.4959	2.5559	148.58	4	4	0.79402	0.81937	14.132	4	4	5.1165	5.5566	1.2717	2	2	4.4051	4.9416	3.8952	2	2	0.86097	0.88327	2.6235	2	2	1.9486	1.8943		1	1	1.4536	1.3588
RRGDFIHVM	9	0	0	2	R(+10.01)RGDFIHVM(+15.99)	Pep9	2023-02-06_Fusion_36177.raw	86	386.203	2;3	1129.58	1.6595	1.4597	119.06	12	8	1.2277	1.4735	104.88	12	8	0.77094	0.78797	25.815	12	8	0.6946	0.74558	25.802	5	3	0.60104	0.71697	10.163	5	3	0.87546	0.90416	31.187	5	3	8.5002	7.8978	60.669	6	4	5.9437	5.4824	60.151
RVLDFDVKRK	10	2	1	2	R(+6.02)VL(+3.02)DFDVK(+4.03)R(+6.02)K(+4.03)	Pep6586	2023-02-06_Fusion_36177.raw	86	433.626	2;3	1274.75	0.16459	0.26052	89.828	5	5	0.49703	0.43034	102.09	4	4	1.1	1.1826	6.3228	4	4	0.12203	0.15717	14.965	2	2	0.13942	0.17218	14.616	2	2	1.1425	1.1944	0.2909	2	2	1.6519	0.91218	3.3494	2	2	1.6579	1.0025	4.6584
RLYFGERNVK	10	1	1	2	RLYFGERNVK	Pep2069	2023-02-06_Fusion_36177.raw	86	427.907	2	1280.7	0.37384	0.43641	17.178	3	3	2.2036	2.8922	29.785	2	2	5.2179	7.0963	39.915	2	2				0	0				0	0				0	0				0	0
RFYDRRFLK	9	1	1	3	R(+6.02)FYDR(+6.02)R(+6.02)FL(+3.02)K(+4.03)	Pep230	2023-02-06_Fusion_36177.raw	86	442.615	2;3	1299.72	1.5377	1.3104	123.43	2	2	1.6509	1.2737	200.56	2	2	1.0736	1.1606	31.685	2	2	0.41632	0.54745		1	1	0.36792	0.30844		1	1	0.88376	0.92763		1	1	5.68	3.1365		1	1	7.4075	5.2596
RTGKPIAVKL	10	2	1	1	RTGKPIAVKL	Pep5053	2023-02-06_Fusion_36177.raw	86	361.573	2;3	1081.7	0.70646	0.83858	99.729	4	3	0.18972	0.29757	131.06	4	3	0.44907	0.54432	91.58	4	3	0.18387	0.2751		1	1	0.22824	0.34653		1	1	1.2413	1.3874		1	1	6.496	3.1435		1	1	5.8039	3.7277
VIFLNTRRK	9	1	1	2	VIFLNTR(+6.02)R(+6.02)K(+4.03)	Pep5056	2023-02-06_Fusion_36177.raw	86	388.263	2;3	1145.7	0.3213	0.35864	159.89	6	4	0.14789	0.1941	305.72	6	4	0.81402	0.94884	219.71	6	4	0.050811	0.054228	265.68	2	1	0.075281	0.085337	272.39	2	1	1.4293	1.4719	1.6234	2	1	0.78678	0.62434		1	1	118.18	122.41
KLIKDGLIIRK	11	3	2	1	K(+4.03)L(+3.02)IK(+4.03)DGL(+3.02)IIR(+6.02)K(+4.03)	Pep5063	2023-02-06_Fusion_36177.raw	86	441.007	2;3	1295.87	0.34751	0.50079	20.315	3	3	0.32463	0.43181	34.791	2	2	0.99518	1.0506	20.959	2	2	0.46745	0.57922	20.574	2	2	0.39363	0.55224		1	1	1.1327	1.2184		1	1				0	0
ILRKVSILK	9	2	2	1	L(+3.02)LR(+6.02)K(+4.03)VSIL(+3.02)K	Pep246	2023-02-06_Fusion_36177.raw	86	362.614	2;3	1068.74	0.58386	0.6963		1	1	0.49708	0.80542		1	1	0.85137	1.0982		1	1				0	0				0	0				0	0				0	0
IVYKDMVTK	9	2	0	0	IVYKDMVTK	Pep2162	2023-02-06_Fusion_36177.raw	86	366.207	2;3	1095.6	0.72897	0.87696	83.811	5	5	0.81294	1.0077	66.143	4	4	1.0512	1.0138	9.7548	4	4	0.72897	0.87696	2.2306	3	3	0.81041	0.99966	7.7363	3	3	1.1078	1.0154	6.1416	3	3	4.0811	3.8584		1	1	3.4914	3.5967
RVLSERLLH	9	0	3	2	RVLSERLLH	Pep249	2023-02-06_Fusion_36177.raw	86	374.896	2;3	1121.67	0.52345	0.71522	117.92	7	5	0.34525	0.55772	99.026	7	5	0.99699	1.0236	140.84	7	5	0.28774	0.37342	13.019	2	1	0.26746	0.43205	36.107	2	1	1.1453	1.1758	19.607	2	1	3.5407	2.3121	42.848	2	1	3.0872	2.153	83.361
HVIETLIGKK	10	2	1	0	HVIETLIGKK	Pep2203	2023-02-06_Fusion_36177.raw	86	379.904	2;3	1136.69	1.1397	1.0976	54.335	5	3	0.59358	0.82567	61.727	5	3	0.7435	0.86144	46.601	5	3	0.56363	0.68651	3.5392	2	1	0.40605	0.50193	0.85652	2	1	0.76012	0.78277	13.545	2	1	1.3105	1.0976		1	1	1.505	2.0818
ALRPSTSRSLY	11	0	2	2	ALRPSTSRSLY	Pep261	2023-02-06_Fusion_36177.raw	86	417.567	2;3	1249.68	0.7892	0.63865	102.32	3	0	0.67223	0.62288	55.014	3	0	0.89442	0.95566	55.688	3	0	0.22163	0.23653		1	0	0.51507	0.58387		1	0	2.3625	2.4329		1	0	1.2112	1.0811	74.44	2	0	1.0698	0.98614	64.975
RIREPALLSK	10	1	2	2	R(+10.01)IR(+10.01)EPAL(+6.02)L(+6.02)SK(+8.01)	Pep5069	2023-02-06_Fusion_36177.raw	86	408.272	2;3	1181.72	0.93965	0.83385	152.19	4	2	0.56177	0.56472	156.3	4	2	0.69364	0.80436	12.602	4	2	0.29627	0.39132		1	0	0.23644	0.3569		1	0	0.78938	0.83625		1	0	4.0513	3.8768	151.41	2	1	2.8768	2.9451	168.67
RTAHVILRY	9	0	1	2	R(+6.02)TAHVIL(+3.02)R(+6.02)Y	Pep2109	2023-02-06_Fusion_36177.raw	86	381.912	2;3	1127.66	0.56612	0.58268	96.165	9	7	0.25121	0.35332	111.39	9	7	0.89776	0.94626	72.008	9	7	0.25815	0.30038	19.326	2	1	0.46398	0.54511	95.315	2	1	1.7665	1.8358	71.211	2	1	4.592	3.7899	102.18	3	3	4.326	3.729	98.386
LLDIQSSGRAK	11	1	2	1	L(+3.02)L(+3.02)DIQSSGR(+6.02)AK(+4.03)	Pep2193	2023-02-06_Fusion_36177.raw	86	401.923	2;3	1186.67	0.82055	0.82729	83.369	9	4	0.85575	0.81126	99.435	9	4	0.77563	0.82637	70.306	9	4	0.56425	0.72591	1.1208	2	0	0.55245	0.75795	9.6133	2	0	0.79468	0.82478	22.139	2	0	2.8402	2.4809	99.843	5	4	3.3525	3.1332	70.988
TPRLPQRNL	9	0	2	2	TPRLPQRNL	Pep5070	2023-02-06_Fusion_36177.raw	86	365.553	2;3	1093.64	0.34202	0.43762	91.941	7	4	0.16904	0.20271	126.27	7	4	0.84602	0.90395	78.506	7	4	0.14843	0.16286	4.5995	2	0	0.12996	0.15591	37.12	2	0	0.95085	0.97981	28.796	2	0	1.2632	1.0222	27.218	3	2	1.1015	1.0206	23.513
AYRQGHFTY	9	0	0	1	AYR(+10.01)QGHFTY	Pep2157	2023-02-06_Fusion_36177.raw	86	384.854	2;3	1141.53	0.92507	0.97127	42.241	6	1	0.87865	0.90831	65.736	6	1	0.77759	0.82432	28.781	6	1	0.92507	0.97127	1.6325	2	1	0.87865	0.90831	17.521	2	1	0.9358	0.96498	5.477	2	1	2.8573	1.9624	8.6356	2	0	2.3587	1.7362	3.8265
ALYSVYRQK	9	1	1	1	AL(+3.02)YSVYR(+6.02)QK(+4.03)	Pep2188	2023-02-06_Fusion_36177.raw	86	380.9	2;3	1126.61	0.61715	0.66319	109.12	7	2	0.57984	0.68785	111.38	7	2	0.75296	0.796	11.558	7	2	0.55204	0.6313	6.9701	2	0	0.49703	0.58722	22.369	2	0	0.83984	0.86531	16.07	2	0	3.1411	2.6801	84.958	3	2	2.661	2.3623	93.467
KSFDTSLIRK	10	2	1	1	K(+4.03)SFDTSL(+3.02)IR(+6.02)K(+4.03)	Pep2166	2023-02-06_Fusion_36177.raw	86	404.596	2;3	1193.68	0.87684	1.1468	114.45	11	10	0.75572	1.053	122.77	11	10	1.0298	1.129	22.812	11	10	0.7184	0.97323	12.501	6	6	0.74021	1.0022	9.2918	6	6	1.0114	1.0917	12.761	6	6	18.703	10.408	63.902	4	4	18.878	11.515	48.484
AVSGVALAR	9	0	1	1	AVSGVAL(+6.02)AR(+10.01)	Pep2261	2023-02-06_Fusion_36177.raw	86	430.27	2	842.497	0.49582	0.63127	2.3165	2	1	0.74794	2.1688	30.435	2	1	1.5141	3.1214	29.445	2	1				0	0				0	0				0	0				0	0
NPRFGGKEL	9	1	1	1	NPRFGGKEL	Pep2171	2023-02-06_Fusion_36177.raw	86	339.854	2;3	1016.54	1.3373	1.0155	125.29	3	2	1.0649	0.88442	151.28	3	2	1.0263	1.0621	47.603	3	2	0.16774	0.19775		1	1	0.17215	0.20421		1	1	1.0263	1.0621		1	1	1.3373	1.0155		1	0	1.0649	0.88442
KVYYPKYLSK	10	3	1	0	K(+4.03)VYYPK(+4.03)YL(+3.02)SK(+4.03)	Pep2167	2023-02-06_Fusion_36177.raw	86	435.28	2;3	1287.72	0.67718	0.55128	56.983	12	10	1.2984	0.74722	84.466	11	9	0.81877	0.89255	43.287	11	9	0.27149	0.40235	9.5341	3	3	0.24656	0.37549	14.099	3	3	0.95571	1.0517	20.813	3	3	1.7276	0.98767	31.169	6	6	1.4275	0.94162	23.462
ALDIAKRLK	9	2	2	1	AL(+3.02)DIAK(+4.03)R(+6.02)L(+3.02)K(+4.03)	Pep5076	2023-02-06_Fusion_36177.raw	86	349.928	2;3	1026.65	0.66755	0.83747	99.64	6	6	0.60008	0.88028	73.216	6	6	0.82606	0.92957	45.556	6	6	0.4016	0.50454	58.48	4	4	0.43158	0.63413	42.986	4	4	1.008	1.1383	41.978	4	4	5.3399	2.8569	64.269	2	2	3.3546	2.3253	28.043
HVYDGKFLAR	10	1	1	1	HVYDGKFLAR	Pep5082	2023-02-06_Fusion_36177.raw	86	402.552	2;3	1204.64	0.78901	0.86019	162.06	4	4	0.4467	0.58887	173.74	4	4	0.80686	0.83504	23.053	4	4	0.53208	0.62725	1.902	2	2	0.42931	0.50928	1.4281	2	2	0.80686	0.83504	0.47382	2	2	24.613	18.689		1	1	21.522	17.875
KLRQPFFQK	9	2	1	1	KLRQPFFQK	Pep5073	2023-02-06_Fusion_36177.raw	86	397.905	2;3	1190.69	0.053765	0.073243		1	1	0.20124	0.3073		1	1	3.743	4.2501		1	1	0.053765	0.073243		1	1	0.20124	0.3073		1	1	3.743	4.2501		1	1				0	0
RVADRLYGVYK	11	1	1	2	R(+6.02)VADR(+6.02)L(+3.02)YGVYK(+4.03)	Pep272	2023-02-06_Fusion_36177.raw	86	453.616	2;3	1338.74	0.61231	0.5512	88.254	4	1	0.53348	0.51763	81.767	4	1	0.81744	0.85537	11.748	4	1	0.37799	0.40275	6.5315	2	0	0.29723	0.33218	9.1341	2	0	0.81744	0.84502	14.041	2	0	1.8116	1.3719	91.113	2	1	1.5096	1.1785	62.756
RVFNIMREK	9	1	0	2	RVFNIMREK	Pep264	2023-02-06_Fusion_36177.raw	86	398.226	2;3	1191.65	0.43765	0.5109	85.825	5	4	0.2694	0.3466	82.388	5	4	0.72055	0.88223	65.355	5	4	0.21091	0.22906		1	1	0.18138	0.20346		1	1	0.85996	0.88223		1	1	1.5495	1.5063		1	0	1.8407	1.7208
RTLPKILSH	9	1	2	1	RTLPKILSH	Pep5077	2023-02-06_Fusion_36177.raw	86	355.558	3	1063.65	0.68209	0.7189	154.39	2	1	0.72978	0.77161	126.54	2	1	1.0569	1.1242	21.677	2	1	0.18515	0.2413		1	0	0.23749	0.31536		1	0	1.2516	1.3104		1	0	2.5128	2.1418		1	1	2.2425	1.8879
KLEDGPKFLK	10	3	2	0	KLEDGPKFLK	Pep276	2023-02-06_Fusion_36177.raw	86	392.233	2;3	1173.68	0.17813	0.23331	48.252	6	6	0.10588	0.17478	40.24	6	6	0.57504	0.67797	24.431	6	6	0.070659	0.10876		1	1	0.044812	0.068947		1	1	0.6342	0.70327		1	1	0.73314	0.36925	40.069	2	2	0.33369	0.19199	11.207
KMKEALLSIGK	11	3	2	0	KM(+15.99)KEALLSIGK	Pep2317	2023-02-06_Fusion_36177.raw	86	411.913	2;3	1216.72	0.49466	0.59337	50.223	7	7	0.52046	0.52975	49.621	4	4	0.65053	0.71313	71.202	4	4	0.3546	0.50973	38.076	2	2	0.22051	0.32668	23.01	2	2	0.62185	0.68101	67.671	2	2	1.4503	0.78398	104.2	2	2	1.1967	0.74726	3.2945
RMFNRIWSDK	10	1	0	2	RM(+15.99)FNRIWSDK	Pep6794	2023-02-06_Fusion_36177.raw	86	456.9	2;3	1351.68	0.9744	1.0017	129.67	16	8	0.58675	0.74127	133.56	16	8	0.6385	0.74719	19.676	16	8	0.88344	0.93013	3.704	4	1	0.79328	0.86975	6.2063	4	1	0.90304	0.92785	8.6288	4	1	15.096	14.676	50.809	4	4	12.478	11.665	40.327
AIYEPKTFK	9	2	0	0	AIYEPK(+8.01)TFK	Pep2233	2023-02-06_Fusion_36177.raw	86	368.877	2;3	1095.6	0.72379	0.85628	94.044	11	10	0.67846	0.91204	83.562	11	10	0.92828	0.91848	16.393	11	10	0.65594	0.78682	47.195	6	6	0.66934	0.82564	29.873	6	6	1.0015	0.95931	19.187	6	6	6.3121	6.3624	51.275	3	3	5.3218	4.7584	63.696
AQYGNILKH	9	1	1	0	AQYGNIL(+3.02)KH	Pep2221	2023-02-06_Fusion_36177.raw	86	349.531	2;3	1042.56	0.76016	0.80059	86.865	6	3	0.52775	0.70032	87.997	6	3	0.9695	0.9999	25.917	6	3	0.45582	0.54107	13.834	2	1	0.52775	0.64362	1.4577	2	1	1.131	1.1584	17.713	2	1	4.5426	3.3005	35.587	2	2	5.1228	3.57	10.308
KMALPMPTKR	10	2	1	1	KMALPMPTKR	Pep5079	2023-02-06_Fusion_36177.raw	86	391.56	2;3	1171.66	0.1664	0.19845		1	1	0.48719	0.78939		1	1	2.9278	3.7766		1	1				0	0				0	0				0	0				0	0
KLLDVVHPAAK	11	2	2	0	K(+4.03)L(+3.02)L(+3.02)DVVHPAAK(+4.03)	Pep2234	2023-02-06_Fusion_36177.raw	86	402.276	2;3	1189.72	1.3018	1.54	112.1	7	6	0.48025	0.64559	112.16	7	6	0.56516	0.5988	38.265	7	6	0.62976	0.76985	44.069	3	3	0.36256	0.42653	15.204	3	3	0.56516	0.5988	42.946	3	3	9.2914	4.822	44.963	3	3	5.9263	4.183	12.276
GIDSSSPEV	9	0	0	0	GIDSSSPEV	Pep378	2023-02-06_Fusion_36177.raw	86	890.41	1	889.403				0	0				0	0				0	0				0	0				0	0				0	0				0	0
MEKIWHHTF	9	1	0	0	M(+15.99)EKIWHHTF	Pep6756	2023-02-06_Fusion_36177.raw	86	415.534	2;3	1227.59	0.32904	0.36167	12.325	3	3	0.093835	0.19548	61.058	3	3	0.31636	0.51738	57.109	3	3	0.36749	0.41085		1	1	0.35708	0.4074		1	1	0.97167	0.98778		1	1				0	0
RLAAFGQLHK	10	1	2	1	RLAAFGQLHK	Pep265	2023-02-06_Fusion_36177.raw	86	380.893	2;3	1139.66	0.12037	0.15687		1	1				0	0				0	0	0.12037	0.15687		1	1				0	0				0	0				0	0
KLLAEFASRQK	11	2	2	1	KLLAEFASRQK	Pep2192	2023-02-06_Fusion_36177.raw	86	430.923	2;3	1289.75	0.39312	0.5037	100.47	4	2	0.27183	0.42695	87.789	4	2	0.64276	0.77738	28.87	4	2	0.34807	0.47915		1	1	0.30284	0.46109		1	1	0.87005	0.98661		1	1	0.1218	0.079287		1	1	0.11016	0.079509
VPNQKRLTL	9	1	2	1	VPNQKRLTL	Pep6667	2023-02-06_Fusion_36177.raw	86	356.889	2;3	1067.65	0.30305	0.36549	47.681	4	3	0.05286	0.076079	114.58	4	3	0.17861	0.20407	163.82	4	3	0.18609	0.2394	12.832	2	2	0.1203	0.16505	8.5332	2	2	0.64649	0.67097	3.3906	2	2				0	0
VVKPPGSSL	9	1	1	0	VVK(+4.03)PPGSSL(+3.02)	Pep8412	2023-02-06_Fusion_36177.raw	86	445.788	1;2	882.517	0.77702	0.92366	164.38	9	4	0.56936	0.69436	155.94	8	3	0.7279	0.7778	79.958	8	3	0.76102	0.90335	106.16	4	2	0.58413	0.71492	17.635	3	1	0.76527	0.78279	17.461	3	1	11.195	8.2713	28.892	2	0	8.6652	6.3022	1.836
GTFNRAMLR	9	0	1	2	GTFNRAMLR	Pep5083	2023-02-06_Fusion_36177.raw	86	355.859	2;3	1064.55	0.51149	0.586	121.3	5	2	0.36334	0.40184	120.88	5	2	0.75941	0.79405	8.1123	5	2	0.45181	0.51762	65.509	3	2	0.34311	0.37946	56.004	3	2	0.75941	0.79405	10.259	3	2	3.5487	2.9062	18.416	2	0	2.6229	2.2695	10.895
SLDQPTQTV	9	0	1	0	SL(+3.02)DQPTQTV	Pep5136	2023-02-06_Fusion_36177.raw	86	991.515	1;2	987.487	1.5139	1.2599	43.2	4	0	1.4106	1.1247	47.509	4	0	0.90709	0.94009	2.1443	4	0	0.87951	0.90745	3.2525	2	0	0.77335	0.76026	0.93126	2	0	0.90709	0.94	1.5249	2	0	2.7299	1.8903	14.228	2	0	2.5806	1.727	6.1993
GTFGGLGSK	9	1	1	0	GTFGGLGSK	Pep318	2023-02-06_Fusion_36177.raw	86	412.219	1;2	822.424	0.2689	0.30241	113.81	5	4	0.11643	0.17463	107.85	5	4	1.0563	1.0832	34.302	5	4	0.10223	0.12135	10.853	2	2	0.11191	0.13648	5.0966	2	2	1.0947	1.1212	4.8682	2	2	1.5247	1.1455	30.738	2	2	1.3856	1.0517	1.9843
EERYFISH	8	0	0	1	EERYFISH	Pep302	2023-02-06_Fusion_36177.raw	86	360.842	2;3	1079.5	0.93447	1.1063	43.359	5	2	0.3227	0.45754	35.221	5	2	0.34533	0.73662	42.33	5	2	0.5188	0.54471	7.7962	2	0	0.41171	0.42561	10.231	2	0	0.72295	0.74549	1.6913	2	0				0	0
RISDVHFSVK	10	1	0	1	R(+10.01)ISDVHFSVK(+8.01)	Pep5088	2023-02-06_Fusion_36177.raw	86	402.564	2;3	1186.65	1.3544	1.6469	120.76	8	7	2.0805	2.4158	141.36	7	6	0.82584	0.84465	84.61	7	6	1.3353	1.6371	30.572	3	2	1.333	1.5873	59.393	2	1	1.1343	1.1413	45.336	2	1	10.609	9.3525	127.56	3	3	8.6766	8.0453	192.99
ALASVVIHK	9	1	1	0	AL(+6.02)ASVVIHK(+8.01)	Pep2268	2023-02-06_Fusion_36177.raw	86	476.311	2	936.576	1.2505	1.3847	100.02	4	0	0.47109	0.76308	101.82	4	0	0.60322	0.7593	48.295	4	0	0.56233	0.66846		1	0	0.53806	0.65386		1	0	1.024	1.0501		1	0	9.6995	7.0475		1	0	7.9284	5.5252
RVKERDFFLK	10	2	1	2	RVKERDFFLK	Pep5080	2023-02-06_Fusion_36177.raw	86	446.595	3	1336.76	0.60751	0.84697		1	0	0.5136	0.77923		1	0	0.83879	0.94965		1	0	0.60751	0.84697		1	0	0.5136	0.77923		1	0	0.83879	0.94965		1	0				0	0
TPVAGSQSL	9	0	1	0	TPVAGSQSL	Pep376	2023-02-06_Fusion_36177.raw	86	859.453	1;2	858.445	0.62008	0.52612	45.558	2	2	0.40629	0.33747	65.345	2	2	0.65523	0.67956	27.389	2	2	0.38254	0.38123		1	1	0.20711	0.2126		1	1	0.54139	0.55991		1	1	1.0051	0.72609		1	1	0.79705	0.53567
RLEDMFRRK	9	1	1	3	RLEDMFRRK	Pep275	2023-02-06_Fusion_36177.raw	86	417.565	2;3	1249.67	0.18414	0.25955	19.482	2	2	0.11022	0.13761	1.2632	2	2	0.59855	0.69882	52.201	2	2	0.17198	0.22615		1	1	0.16562	0.13884		1	1	0.96301	1.0108		1	1				0	0
TLAQQPTAV	9	0	1	0	TL(+3.02)AQQPTAV	Pep5141	2023-02-06_Fusion_36177.raw	86	931.53	1;2	927.503	1.1086	1.1438	1.019	2	2	1.051	1.0332	12.57	2	2	0.94803	0.98242	24.896	2	2	1.1086	1.1438	1.019	2	2	1.051	1.0332	12.57	2	2	0.94803	0.98242	24.896	2	2				0	0
AQYQFTGIKK	10	2	0	0	AQYQFTGIK(+4.03)K(+4.03)	Pep6711	2023-02-06_Fusion_36177.raw	86	397.904	2;3	1182.64	1.4179	1.6891	82.563	5	4	1.5952	1.9868	95.048	5	4	1.125	1.1451	9.3658	5	4	1.4002	1.6681	1.7738	2	2	1.5463	1.926	4.3967	2	2	1.1043	1.1241	2.6229	2	2	7.6304	7.2141	35.677	2	2	9.4892	9.7754	33.092
QIYAIRQSISK	11	1	0	1	QIYAIRQSISK	Pep6729	2023-02-06_Fusion_36177.raw	86	436.256	2;3	1305.74	3.1004	3.1259	139.92	11	8	0.90966	1.1888	76.17	8	5	0.72936	0.76129	106.12	8	5	0.82343	1.0096	5.569	3	2	0.89869	1.0975	13.525	3	2	1.0442	1.0473	9.1317	3	2	8.3295	7.185	28.133	2	0	5.9261	5.5572	16.332
MLRQIIGQAK	10	1	1	1	ML(+3.02)R(+6.02)QIIGQAK(+4.03)	Pep5104	2023-02-06_Fusion_36177.raw	86	390.92	2;3	1156.67	2.2848	2.1794	95.433	8	5	2.1083	2.1636	114.44	8	5	0.89276	0.93432	30.879	8	5	0.98502	1.1264	5.6341	2	0	0.83895	0.99119	1.4997	2	0	1.0601	1.0923	3.651	2	0	5.9844	5.0645	24.42	4	4	5.561	4.775	10.937
RLAQHITYV	9	0	1	1	RLAQHITYV	Pep5102	2023-02-06_Fusion_36177.raw	86	367.546	2;3	1099.61	0.70009	0.89134	97.706	6	2	0.60233	0.68175	141.95	6	2	1.2947	1.3306	70.472	6	2	0.47397	0.53098	16.397	2	1	0.60233	0.68175	7.7879	2	1	1.2947	1.3306	12.528	2	1	5.5838	4.2538	13.993	2	1	8.312	7.429	3.8143
KTKEAVLLLK	10	3	3	0	K(+4.03)TK(+4.03)EAVL(+3.02)L(+3.02)L(+3.02)K(+4.03)	Pep6695	2023-02-06_Fusion_36177.raw	86	388.632	2;3	1141.74	0.87917	0.78357	37.752	3	3	0.47049	0.51155	118.91	2	2	0.59825	0.77115	137.12	2	2	0.87917	1.063		1	1				0	0				0	0	0.99675	0.50181		1	1	1.7917	1.1859
RLFGRVLER	9	0	2	3	R(+6.02)L(+3.02)FGR(+6.02)VL(+3.02)ER(+6.02)	Pep5097	2023-02-06_Fusion_36177.raw	86	390.6	2;3	1144.68	1.2426	0.84763	123.98	6	4	0.87253	0.66796	150.09	6	4	0.65568	0.69856	70.042	6	4	1.4612	2.0541	253.29	2	1	1.0017	1.136	265.01	2	1	0.74646	0.79429	16.079	2	1	1.9798	0.93564	16.748	3	2	1.3452	0.85978	30.312
RIFPKEMLK	9	2	1	1	RIFPKEMLK	Pep2254	2023-02-06_Fusion_36177.raw	86	387.899	2;3	1160.67	0.89792	0.40519	192.32	7	7	0.26204	0.38312	155.98	7	7	0.65534	0.85391	122.5	7	7	0.23215	0.34724	3.2495	2	2	0.25186	0.38235	4.748	2	2	1.0849	1.2126	1.0322	2	2	1.0108	0.45704	17.029	2	2	0.70455	0.40692	8.5249
STIPPELVKQK	11	2	1	0	STIPPEL(+6.02)VK(+8.01)QK(+8.01)	Pep2287	2023-02-06_Fusion_36177.raw	86	421.264	2;3	1238.72	0.52744	0.61213	158.43	21	16	1.1189	1.117	118.07	21	16	1.061	1.1461	161.85	21	16	0.32152	0.38854	6.868	3	2	0.37177	0.43423	15.767	3	2	1.061	1.1062	18.319	3	2	3.419	3.1813	94.608	4	4	3.1921	3.6077	138.43
RLYVDTIKVSK	11	2	1	1	R(+6.02)L(+3.02)YVDTIK(+4.03)VSK(+4.03)	Pep5098	2023-02-06_Fusion_36177.raw	86	446.963	2;3	1320.78	1.4786	1.6435	109.16	12	9	0.65332	0.8741	113.08	12	9	0.78447	0.81859	52.675	12	9	0.61309	0.80849	23.446	5	5	0.64582	0.83134	10.375	5	5	0.90087	0.92487	16.709	5	5	26.023	17.146	23.79	2	2	21.281	14.153	10.534
RVAELILHH	9	0	2	1	RVAELILHH	Pep289	2023-02-06_Fusion_36177.raw	86	363.217	3	1086.63				0	0				0	0				0	0				0	0				0	0				0	0				0	0
GPRSSLRVL	9	0	2	2	GPR(+6.02)SSL(+3.02)R(+6.02)VL(+3.02)	Pep5109	2023-02-06_Fusion_36177.raw	86	334.896	2;3	983.588	0.47493	0.59936	131.7	12	8	0.22026	0.31295	111.59	12	8	0.7053	0.74714	88.936	12	8	0.41438	0.43432	99.698	3	1	0.24409	0.29272	82.971	3	1	0.67776	0.71181	27.67	3	1	2.3003	2.0533	82.265	4	2	2.2379	2.0628	65.449
RLFEHPLYR	9	0	2	2	R(+6.02)L(+3.02)FEHPL(+3.02)YR(+6.02)	Pep2283	2023-02-06_Fusion_36177.raw	86	416.923	2;3	1229.67	1.0068	1.1314	127.38	6	5	0.51771	0.75613	120.14	5	4	0.65799	0.74626	19.919	5	4	0.60997	0.66923	1.9852	2	1	0.4373	0.52461	23.816	2	1	0.73463	0.75701	21.555	2	1	7.5965	7.4795	119.04	2	2	4.668	4.2804	96.753
KLFYKAIVR	9	2	1	1	K(+4.03)L(+3.02)FYK(+4.03)AIVR(+6.02)	Pep5096	2023-02-06_Fusion_36177.raw	86	385.606	2;3	1136.71	0.72446	0.55466	72.69	2	2	0.57815	0.51945	9.9869	2	2	0.79804	0.88038	49.767	2	2	0.75442	0.92737		1	1	0.43824	0.55746		1	1	0.5809	0.61921		1	1	0.69569	0.33174		1	1	0.76273	0.48403
YTPPPPPTA	9	0	0	0	YTPPPPPTA	Pep360	2023-02-06_Fusion_36177.raw	86	940.481	1;2	939.47				0	0				0	0				0	0				0	0				0	0				0	0				0	0
VVYPKVIER	9	1	0	1	VVYPKVIER	Pep2307	2023-02-06_Fusion_36177.raw	86	368.226	2;3	1101.65	1.1815	1.0937	85.498	7	6	1.144	1.0849	84.392	7	6	0.87602	0.9572	8.4708	7	6	0.93421	1.1454	50.042	3	2	0.81839	0.95028	49.361	3	2	0.85982	0.86237	2.3545	3	2	1.2064	1.0182	123.82	3	3	1.1935	1.1319	116.87
ALYGGRILK	9	1	2	1	AL(+3.02)YGGR(+6.02)IL(+3.02)K(+4.03)	Pep5115	2023-02-06_Fusion_36177.raw	86	336.236	2;3	989.602	1.0531	1.0618	149.76	8	5	0.48939	0.67143	169.19	8	5	0.65989	0.70047	48.582	8	5	0.49843	0.64123	3.4961	2	0	0.48939	0.67143	6.5123	2	0	0.92107	0.95595	0.00027895	2	0	11.902	10.632	61.051	3	2	12.458	11.643	25.959
IPQKQREITL	10	1	1	1	IPQKQREITL	Pep297	2023-02-06_Fusion_36177.raw	86	409.247	2;3	1224.72	0.54997	0.55449	151.98	7	7	0.26164	0.30786	108.8	7	7	0.24095	0.30572	141.46	7	7	0.1158	0.13243	13.574	2	2	0.28949	0.34202	14.882	2	2	2.4999	2.5757	5.6616	2	2	5.0215	4.0418	142.08	2	2	1.4635	1.2566	44.863
GSYNKVFLAK	10	2	1	0	GSYNK(+4.03)VFL(+3.02)AK	Pep2309	2023-02-06_Fusion_36177.raw	86	378.561	2;3	1125.62	1.26	1.5177	105.11	9	9	1.0201	1.3345	124.33	9	9	0.87164	0.91397	23.526	9	9	1.1353	1.3938	18.369	3	3	1.0201	1.3345	22.878	3	3	1.066	1.0843	18.764	3	3	11.646	9.7546	22.191	3	3	10.151	14.041	30.152
TPSRKGLVL	9	1	2	1	TPSRKGLVL	Pep2282	2023-02-06_Fusion_36177.raw	86	324.206	2;3	969.597	0.2158	0.24084	84.96	9	9	0.37243	0.54422	135.8	9	9	2.3739	2.4752	81.382	9	9	0.13013	0.16741	2.9872	2	2	0.21386	0.29342	80.316	2	2	1.6434	1.7057	75.614	2	2	0.63624	0.55517	79.585	4	4	1.8485	1.6397	74.751
RVTPFILKK	9	2	1	1	R(+6.02)VTPFIL(+3.02)K(+4.03)K(+4.03)	Pep5094	2023-02-06_Fusion_36177.raw	86	373.606	2;3	1100.71	0.29472	0.39981	95.454	4	2	0.17134	0.27068	76.44	4	2	0.70194	0.7948	39.042	4	2	0.17394	0.2346	131.17	2	1	0.17012	0.22997	74.894	2	1	1.0036	1.0748	54.528	2	1	1.7778	0.7797		1	0	1.3652	0.74701
RVFDVPIRR	9	0	0	3	RVFDVPIRR	Pep5103	2023-02-06_Fusion_36177.raw	86	386.568	3	1156.68	1.0912	1.161		1	1	0.78391	0.92475		1	1	0.71837	0.78618		1	1				0	0				0	0				0	0	1.0912	1.161		1	1	0.78391	0.92475
RLFPPLRQR	9	0	2	3	RLFPPLRQR	Pep8	2023-02-06_Fusion_36177.raw	86	394.912	2;3	1181.71	0.19388	0.2314	76.737	5	5	0.1423	0.21017	78.652	5	5	0.8001	0.90535	28.581	5	5	0.17737	0.21187	12.474	2	2	0.16861	0.26937	56.876	2	2	0.95064	1.0053	13.365	2	2	2.5488	1.2452		1	1	2.0393	1.1542
KLFNKFIGK	9	3	1	0	K(+4.03)L(+3.02)FNK(+4.03)FIGK(+4.03)	Pep5113	2023-02-06_Fusion_36177.raw	86	370.594	2;3	1093.66	5.5573	3.3663	134.33	4	4	7.9521	5.7322	190.1	4	4	1.8174	2.0272	88.779	4	4	0.24171	0.34467		1	1	0.25119	0.37872		1	1	1.0392	1.1732		1	1	7.6454	4.391	52.962	3	3	12.839	9.1198	113.8
RLAEWKATKL	10	2	2	1	RLAEWKATKL	Pep2296	2023-02-06_Fusion_36177.raw	86	405.912	2;3	1214.71	0.48412	0.53151	98.89	10	9	0.13666	0.20423	126.45	10	9	0.46218	0.54599	47.372	10	9	0.20369	0.25611	4.7627	2	1	0.13453	0.1811	7.2037	2	1	0.68734	0.73205	13.8	2	1	4.6016	3.1722	21.303	3	3	4.2214	2.5829	5.8057
SPSSVTGNAL	10	0	1	0	SPSSVTGNAL(+3.02)	Pep435	2023-02-06_Fusion_36177.raw	86	935.489	1;2	931.461	3.407	2.2614	86.438	3	1	2.2974	1.531	73.652	3	1	0.8197	0.85254	18.855	3	1	0.62684	0.62468		1	0	0.59598	0.61179		1	0	0.987	1.0208		1	0	3.9036	2.7031	25.232	2	1	2.996	2.0051	38.149
IILGKSHYV	9	1	1	0	IILGKSHYV	Pep2327	2023-02-06_Fusion_36177.raw	86	343.877	2;3	1028.6	1.6585	1.5674	140.58	2	2	1.657	1.5914	97.376	2	2	0.99908	1.0284	41.835	2	2	0.48797	0.58007		1	1	0.65778	0.79934		1	1	1.348	1.3824		1	1	5.6368	4.2352		1	1	4.1739	3.1681
VLAPRVLRA	9	0	2	2	VL(+3.02)APR(+6.02)VL(+3.02)R(+6.02)A	Pep326	2023-02-06_Fusion_36177.raw	86	338.248	2;3	993.645	6.3196	6.6236	161.75	7	7	6.1928	7.4264	138.48	7	7	0.80214	1.0003	26.798	7	7	7.9423	8.3244	32.322	2	2	6.397	7.6712	4.5876	2	2	0.80544	0.8459	36.909	2	2	16.012	15.765	166.42	3	3	15.439	14.157	149.04
VISKVISLK	9	2	1	0	VISKVISL(+3.02)K(+4.03)	Pep6777	2023-02-06_Fusion_36177.raw	86	331.906	2;3	985.654	4.0548	4.4196	84.435	5	3	1.4793	1.7278	183.07	5	3	0.95337	1.0333	111.61	5	3	1.2903	1.5593		1	1	1.4793	1.7278		1	1	1.1465	1.1952		1	1	11.621	9.734	11.889	2	2	12.313	17.031	26.812
RLLGHLLQH	9	0	4	1	R(+10.01)L(+6.02)L(+6.02)GHL(+6.02)L(+6.02)QH	Pep317	2023-02-06_Fusion_36177.raw	86	374.252	2;3	1085.65	3.8251	5.0073	256	6	6	0.47723	1.2712	232.45	6	6	0.33587	0.42913	341.11	6	6				0	0				0	0				0	0	3.8969	5.6406		1	1	1.0564	1.2886
ALDGGNKHFL	10	1	2	0	AL(+3.02)DGGNK(+4.03)HFL(+3.02)	Pep2371	2023-02-06_Fusion_36177.raw	86	361.212	2;3	1070.55	2.2595	2.3626	153.44	10	7	1.8099	2.3414	151.37	10	7	0.91621	1.049	77.327	10	7	1.8128	2.2823	42.108	3	2	1.7683	2.2855	9.0313	3	2	1.0127	1.0402	40.282	3	2	34.286	32.776	184.18	3	3	61.994	47.476	79.323
QSFDKEWVAK	10	2	0	0	QSFDK(+8.01)EWVAK(+8.01)	Pep2353	2023-02-06_Fusion_36177.raw	86	418.554	2;3	1236.61	1.1396	1.2941	118.25	14	12	0.51104	0.63994	131.49	12	10	1.0891	1.0817	33.564	12	10	0.41851	0.50549	6.9587	5	5	0.50319	0.62069	5.1822	5	5	1.0928	1.1124	7.2027	5	5	8.1049	7.9121	12.328	4	4	8.9653	9.0561	7.2166
KLIDDVHRL	9	1	2	1	KLIDDVHRL	Pep5120	2023-02-06_Fusion_36177.raw	86	370.221	2;3	1107.64	0.29852	0.33317	29.673	3	3	0.095848	0.14006	55.75	3	3	0.32108	0.4074	89.277	3	3	0.16666	0.2172		1	1	0.24922	0.33093		1	1	1.4954	1.5657		1	1				0	0
TIFGKIIRK	9	2	0	1	TIFGK(+4.03)IIR(+6.02)K(+4.03)	Pep2311	2023-02-06_Fusion_36177.raw	86	363.928	2;3	1074.69	0.27846	0.38077	71.568	10	6	0.27699	0.36871	84.701	9	5	0.92544	0.98977	36.579	9	5	0.27448	0.38077	51.199	4	3	0.23743	0.34191	32.145	4	3	0.90559	0.96592	27.944	4	3	1.735	0.86777	53.432	4	2	1.6083	0.92838	49.691
SVASISLTK	9	1	1	0	SVASISL(+3.02)TK(+4.03)	Pep386	2023-02-06_Fusion_36177.raw	86	912.576	1;2	904.523	1.0758	1.2128	128.87	10	5	1.1369	1.3214	118.22	10	5	0.79862	0.90196	49.074	10	5	1.0129	1.2024	81.616	4	2	1.0835	1.3214	114.75	4	2	0.89392	0.91555	33.426	4	2	9.8955	7.1899	170.77	4	3	7.5039	5.2294	101.88
APAPPSSGL	9	0	1	0	APAPPSSGL	Pep416	2023-02-06_Fusion_36177.raw	86	796.421	1	795.413	0.5702	0.56824		1	1				0	0				0	0	0.5702	0.56824		1	1				0	0				0	0				0	0
RLVSYFIKK	9	2	1	1	RLVSYFIKK	Pep5112	2023-02-06_Fusion_36177.raw	86	385.242	2;3	1152.7	0.16245	0.20642	23.818	2	2	0.12343	0.19431	57.469	2	2	0.75979	0.91989	37.733	2	2	0.18043	0.24428		1	1	0.19072	0.29173		1	1	1.0571	1.2012		1	1				0	0
ILFGHENRV	9	0	1	1	IL(+6.02)FGHENR(+10.01)V	Pep346	2023-02-06_Fusion_36177.raw	86	367.545	2;3	1083.58	2.1485	1.5998	61.48	3	3	0.8546	0.76822	133.33	3	3	0.39776	0.40899	69.09	3	3	1.077	1.2199		1	1	0.26964	0.30504		1	1	0.25037	0.25668		1	1	3.2986	2.5129	63.857	2	2	2.0157	1.8015	120.54
KLLPKILAH	9	2	3	0	K(+4.03)L(+3.02)L(+3.02)PK(+4.03)IL(+3.02)AH	Pep2347	2023-02-06_Fusion_36177.raw	86	350.604	2;3	1031.69	0.72485	0.85754	19.286	3	3	0.14936	0.20079	23.66	3	3	0.2014	0.24793	4.3496	3	3				0	0				0	0				0	0				0	0
KVWSDPFGRK	10	2	0	1	K(+8.01)VWSDPFGR(+10.01)K(+8.01)	Pep6773	2023-02-06_Fusion_36177.raw	86	415.903	2;3	1218.65	0.19457	0.26663	60.687	11	8	0.18005	0.20609	88.285	11	8	0.86053	0.93389	41.62	11	8	0.19774	0.27098	2.5819	4	4	0.18427	0.21093	33.76	4	4	0.9396	0.96401	21.531	4	4	1.2674	0.75393	3.5692	2	2	1.1007	0.69276	4.7489
RPRKAFLL	8	1	2	2	R(+6.02)PR(+6.02)K(+4.03)AFL(+3.02)L(+3.02)	Pep316	2023-02-06_Fusion_36177.raw	86	341.586	2;3	999.634	0.87521	1.0217	92.498	7	7	0.45381	0.68502	113.15	7	7	0.77526	0.82543	55.218	7	7	0.43287	0.57175	32.59	3	3	0.45381	0.68502	36.71	3	3	0.78612	0.82543	17.799	3	3	3.3402	4.5341	41.652	2	2	2.5916	3.65	41.535
YPASAGTSL	9	0	1	0	YPASAGTSL	Pep473	2023-02-06_Fusion_36177.raw	86	866.427	1;2	865.418	0.45477	0.45321		1	1	0.41863	0.42973		1	1	0.92053	0.95202		1	1	0.45477	0.45321		1	1	0.41863	0.42973		1	1	0.92053	0.95202		1	1				0	0
RQADKVWRL	9	1	1	2	R(+6.02)QADK(+4.03)VWR(+6.02)L(+3.02)	Pep322	2023-02-06_Fusion_36177.raw	86	397.589	2;3	1170.66	1.0679	1.136	130.81	3	1	0.48905	0.53885	131.22	3	1	0.75939	0.82298	37.764	3	1	0.67029	0.7142	65.633	2	1	0.40406	0.45157	24.989	2	1	0.6601	0.68237	51.169	2	1	7.8654	5.9405		1	0	5.8507	4.2937
RLLSKNSLLLK	11	2	5	1	RLLSKNSLLLK	Pep334	2023-02-06_Fusion_36177.raw	86	428.95	2;3	1283.83	0.087103	0.13504		1	1	0.34792	0.5371		1	1	3.9943	4.4206		1	1	0.087103	0.13504		1	1	0.34792	0.5371		1	1	3.9943	4.4206		1	1				0	0
NPMVTGTSV	9	0	0	0	NPMVTGTSV	Pep488	2023-02-06_Fusion_36177.raw	86	905.441	1;2	904.432				0	0				0	0				0	0				0	0				0	0				0	0				0	0
KLHGVNINV	9	1	1	0	K(+8.01)L(+6.02)HGVNINV	Pep5129	2023-02-06_Fusion_36177.raw	86	336.544	2;3	992.577	0.96032	1.0408	97.997	13	13	0.43885	0.70022	96.245	13	13	0.63559	0.65015	85.344	13	13	1.5303	1.8164	111.85	4	4	0.41577	0.50706	8.9447	4	4	0.26836	0.27485	102.83	4	4	6.9159	5.025	124.48	5	5	6.9378	4.8748	98.722
RTFGHLLRY	9	0	2	2	R(+6.02)TFGHL(+3.02)L(+3.02)R(+6.02)Y	Pep4934	2023-02-06_Fusion_36177.raw	86	394.247	1;2;3	1161.64	0.54136	0.60245	147.96	11	9	0.39573	0.37397	155.05	11	9	0.79994	0.82985	131.72	11	9	0.27917	0.2926	82.393	5	5	0.28898	0.37397	132.56	5	5	2.2274	2.3393	133.66	5	5	3.7597	3.4737	92.42	4	4	3.5436	3.2494	145.68
SLAPTPVSA	9	0	1	0	SL(+3.02)APTPVSA	Pep5205	2023-02-06_Fusion_36177.raw	86	845.482	1	841.455	3.6086	3.0619	27.552	2	0	3.0343	2.5203	7.272	2	0	0.90952	0.94329	13.724	2	0	2.5286	2.5199		1	0	2.3321	2.394		1	0	1.005	1.0394		1	0	5.1501	3.7205		1	0	3.9479	2.6533
KSFPGIPLHH	10	1	1	0	KSFPGIPLHH	Pep6772	2023-02-06_Fusion_36177.raw	86	378.214	1;2;3	1131.62	0.83755	0.99419	72.723	4	3	0.53346	0.65058	99.724	4	3	0.63693	0.65234	37.481	4	3	0.83755	0.99419	38.043	2	2	0.53346	0.65058	10.547	2	2	0.63693	0.65234	28.384	2	2	1.3493	0.99697	120.08	2	1	0.76195	0.55416	171.66
ALNFPGSQK	9	1	1	0	AL(+3.02)NFPGSQK	Pep400	2023-02-06_Fusion_36177.raw	86	964.531	1;2	960.503	1.0327	0.90451	108.29	12	7	0.65231	0.79552	134.32	12	7	0.66059	0.69333	55.022	12	7	0.63589	0.75481	15.845	2	0	0.65231	0.79552	5.2029	2	0	1.0228	1.0475	10.65	2	0	7.6497	5.7476	83.834	5	4	5.6839	3.961	116.23
RVFEVYHTTVLK	12	1	1	1	R(+10.01)VFEVYHTTVL(+6.02)K(+8.01)	Pep2391	2023-02-06_Fusion_36177.raw	86	505.963	2;3	1490.82	1.1423	1.2453	118.29	4	1	0.72603	0.95711	132.51	4	1	0.64407	0.74886	23.543	4	1	1.377	1.6233		1	0	1.1724	1.3907		1	0	0.88784	0.91884		1	0	14.434	10.96		1	1	11.939	9.9153
RLYERLFQH	9	0	2	2	R(+6.02)L(+3.02)YER(+6.02)L(+3.02)FQH	Pep2393	2023-02-06_Fusion_36177.raw	86	427.257	2;3	1260.67	0.16615	0.19281	94.03	12	5	0.07178	0.13615	101.27	12	5	0.44192	0.62635	29.517	12	5	0.14231	0.15614	3.9083	2	0	0.14407	0.17283	1.7828	2	0	0.9879	1.018	2.4223	2	0	1.2086	1.1371	44.298	3	1	1.1766	1.0902	26.553
GEIRATAF	8	0	0	1	GEIRATAF	Pep2518	2023-02-06_Fusion_36177.raw	86	432.732	2	863.45	0.35537	0.4671	37.32	5	4	0.058772	0.168	76.519	5	4	0.16627	0.32982	42.961	5	4				0	0				0	0				0	0	1.4788	1.0222		1	0	1.2198	0.8701
AMHGVFLYH	9	0	1	0	AM(+15.99)HGVFLYH	Pep2701	2023-02-06_Fusion_36177.raw	86	364.177	2;3	1073.51	2.445	1.7663	74.196	4	2	2.7285	1.8337	71.855	4	2	1.0585	1.0978	13.947	4	2	0.49149	0.4898		1	0	0.53908	0.55337		1	0	1.0635	1.0999		1	0	2.9801	2.1528	29.1	3	2	3.7275	2.5051	36.511
VLDGRELRV	9	0	2	2	VLDGRELRV	Pep405	2023-02-06_Fusion_36177.raw	86	352.877	2;3	1055.61	0.16308	0.17092		1	1	0.29935	0.35898		1	1	1.8356	1.9279		1	1	0.16308	0.17092		1	1	0.29935	0.35898		1	1	1.8356	1.9279		1	1				0	0
KLISEEDLLRK	11	2	3	1	KLISEEDLLRK	Pep2413	2023-02-06_Fusion_36177.raw	86	448.602	2;3	1342.78	0.6289	0.69046	77.565	8	6	0.29445	0.44606	74.692	7	5	0.84114	1.085	70.649	7	5	0.18084	0.2537	25.609	2	2	0.30641	0.46408	5.601	2	2	1.6944	1.9168	19.883	2	2	1.8671	0.91226		1	1	2.3408	1.5145
ALGTVTNV	8	0	1	0	ALGTVTNV	Pep548	2023-02-06_Fusion_36177.raw	86	774.437	1	773.428	0.92112	0.78155	83.76	2	0	0.77062	0.64008	88.002	2	0	0.82731	0.85802	6.3404	2	0	0.43375	0.43225		1	0	0.33467	0.34355		1	0	0.79327	0.82041		1	0	1.9561	1.4131		1	0	1.7745	1.1926
SIFDGRVVAK	10	1	0	1	SIFDGR(+6.02)VVAK(+4.03)	Pep2490	2023-02-06_Fusion_36177.raw	86	367.894	2;3	1090.61	0.39932	0.46803	121.25	7	2	0.38076	0.46501	131.03	7	2	0.96211	0.97109	10.462	7	2	0.38346	0.46628	0.53084	2	0	0.37785	0.44996	4.6529	2	0	0.95782	0.9637	1.0796	2	0	4.8825	4.3043	10.862	3	2	4.8376	4.4856	2.1514
GLFNRIIRK	9	1	1	2	GLFNRIIRK	Pep355	2023-02-06_Fusion_36177.raw	86	372.905	2;3	1115.69	0.19558	0.2183	64.185	2	2	0.21033	0.25912	58.268	2	2	1.0754	1.2535	134.54	2	2	0.32204	0.34369		1	1	0.1514	0.17162		1	1	0.47012	0.48414		1	1				0	0
AAPPPVTY	8	0	0	0	AAPPPVTY	Pep480	2023-02-06_Fusion_36177.raw	86	815.431	1	814.423				0	0				0	0				0	0				0	0				0	0				0	0				0	0
LIYFQTQRK	9	1	1	1	L(+6.02)IYFQTQR(+10.01)K(+8.01)	Pep2426	2023-02-06_Fusion_36177.raw	86	407.579	2;3	1195.67	1.3641	1.5132	24.812	5	3	0.86016	1.0162	33.427	4	2	0.88565	0.90848	45.917	4	2	0.95638	1.1274	24.631	3	2	0.93879	1.1137	18.255	3	2	0.94239	0.96667	9.1174	3	2				0	0
QIFVKTLTGK	10	2	1	0	QIFVK(+4.03)TL(+3.02)TGK(+4.03)	Pep2469	2023-02-06_Fusion_36177.raw	86	382.591	2;3	1133.68	0.96369	1.0854	168.8	23	22	0.91191	1.0871	167.2	23	22	0.82798	0.92164	47.764	23	22	0.8355	1.0257	20.865	5	5	0.91568	1.1783	9.0002	5	5	1.096	1.1148	18.454	5	5	25.9	24.472	114.15	8	8	25.271	23.732	83.766
AYAGSGNVL	9	0	1	0	AYAGSGNVL(+3.02)	Pep5232	2023-02-06_Fusion_36177.raw	86	854.446	1	850.418	2.2049	1.8708	26.602	2	0	1.9362	1.6082	31.578	2	0	0.87425	0.90671	12.421	2	0	1.5554	1.55		1	0	1.2531	1.2864		1	0	0.803	0.83047		1	0	3.1256	2.258		1	0	2.9915	2.0105
RVWDISGLRK	10	1	1	2	RVWDISGLRK	Pep2425	2023-02-06_Fusion_36177.raw	86	410.576	2;3	1228.7	0.41661	0.45563	96.271	4	3	0.35591	0.46713	96.853	4	3	0.87582	0.9524	27.801	4	3	0.29099	0.31056		1	1	0.23433	0.26563		1	1	0.80529	0.82931		1	1	3.5184	2.6573		1	0	3.198	2.3469
TLNSAAVTV	9	0	1	0	TLNSAAVTV	Pep7081	2023-02-06_Fusion_36177.raw	86	875.484	1;2	874.476	0.72765	0.72514	85.846	3	3	0.46254	0.4748	76.918	3	3	0.6699	0.69673	13.484	3	3	0.64986	0.64762	15.989	2	2	0.45324	0.46526	2.8701	2	2	0.69745	0.7213	18.859	2	2	3.9144	2.8278		1	1	2.6223	1.7623
AIHPTFNLK	9	1	1	0	AIHPTFNLK	Pep5150	2023-02-06_Fusion_36177.raw	86	347.535	2;3	1039.58	0.93474	1.0834	10.803	3	2	0.38304	0.63243	19.122	2	1	0.47019	0.63406	4.9499	2	1	0.82124	0.97623		1	0	0.45461	0.55245		1	0	0.64032	0.65664		1	0				0	0
KLNIRPLLR	9	1	3	2	KLNIRPLLR	Pep5134	2023-02-06_Fusion_36177.raw	86	374.921	2;3	1121.74	0.18292	0.24547	61.073	2	2	0.15107	0.23268		1	1	1.4622	1.6205		1	1	0.10332	0.15938		1	1	0.15107	0.23268		1	1	1.4622	1.6205		1	1				0	0
GLATDVQTV	9	0	1	0	GL(+6.02)ATDVQTV	Pep7106	2023-02-06_Fusion_36177.raw	86	909.499	1;2	902.471	2.5895	2.1805	63.586	4	0	2.1743	1.7295	52.95	4	0	0.86677	0.90001	12.121	4	0	1.1894	1.2272	21.578	2	0	1.0798	1.0615	10.068	2	0	0.91284	0.94596	2.7442	2	0	5.1896	3.5936	10.94	2	0	3.9466	2.6412	0.90984
VPNAGRGLVRL	11	0	2	2	VPNAGR(+6.02)GL(+3.02)VR(+6.02)L(+3.02)	Pep5155	2023-02-06_Fusion_36177.raw	86	390.598	2;3	1150.69	0.30509	0.28097	99.277	6	3	0.31959	0.41508	114.23	6	3	0.84072	0.89058	60.471	6	3	0.14962	0.15682		1	0	0.11491	0.1378		1	0	0.80727	0.84782		1	0	0.95044	0.8622	33.681	3	1	0.60733	0.5569	35.3
SPQRLRGLL	9	0	3	2	SPQR(+6.02)L(+3.02)R(+6.02)GL(+3.02)L(+3.02)	Pep2478	2023-02-06_Fusion_36177.raw	86	354.25	2;3	1038.63	1.268	1.3051	121.2	11	11	0.61026	0.98582	111.17	11	11	0.41531	0.42639	122.26	11	11	0.21456	0.27845	128.78	5	5	0.61026	0.98582	23.931	5	5	2.9233	3.0013	114.16	5	5	5.3621	2.6731	82.625	3	3	10.367	5.7639	108.23
MTMSTILSKK	10	2	1	0	MTMSTIL(+3.02)SK(+4.03)K	Pep2506	2023-02-06_Fusion_36177.raw	86	382.892	2;3	1138.61	1.3232	1.4423	102.21	17	12	0.69865	0.90765	124.24	17	12	1.0286	1.0724	43.682	17	12	0.6913	0.83539	19.056	5	2	0.68945	0.80529	6.4935	5	2	1.0286	1.0724	18.237	5	2	5.5449	5.7315	80.505	7	7	4.493	4.1492	88.882
GTMTGMLYK	9	1	1	0	GTMTGMLYK	Pep2278	2023-02-06_Fusion_36177.raw	86	1001.48	1;2	1000.47	0.49889	0.55061	76.986	27	9	0.37346	0.54651	87.764	27	9	0.92429	0.99336	34.968	27	9	0.31092	0.36907	15.671	8	3	0.28963	0.35322	15.748	8	3	1.0561	1.0803	20.577	8	3	2.8745	2.1597	23.678	10	4	2.7409	2.057	19.836
SIFEPLRQK	9	1	1	1	SIFEPL(+6.02)R(+10.01)QK(+8.01)	Pep2566	2023-02-06_Fusion_36177.raw	86	381.232	2;3	1116.63	0.81485	0.88836	139.98	12	7	0.49496	0.62217	143.18	12	7	0.82251	0.8624	37.628	12	7	0.59195	0.67693	34.437	2	0	0.49496	0.58477	11.013	2	0	0.90028	0.92759	20.282	2	0	7.3296	5.5655	68.579	5	4	7.353	6.1068	66.08
AIVDKVPSV	9	1	0	0	AIVDK(+4.03)VPSV	Pep2689	2023-02-06_Fusion_36177.raw	86	931.577	1;2	926.544	1.2123	1.2725	52.818	6	0	0.62006	0.71607	73.108	6	0	0.84303	0.87384	55.097	6	0	0.70711	0.79423	4.4938	2	0	0.62006	0.71607	3.5207	2	0	0.88288	0.89641	1.7452	2	0	3.3097	2.49	5.2333	2	0	2.7935	2.1386	8.6217
QTYVGITEK	9	1	0	0	Q(-17.03)TYVGITEK	Pep301	2023-02-06_Fusion_36177.raw	86	1021.52	1;2	1037.54	0.48379	0.52703	58	10	8	0.54381	0.61352	66.862	10	8	0.88543	0.93813	54.796	10	8	0.36352	0.40909	57.703	5	5	0.36324	0.4246	56.589	5	5	1.2531	1.2739	53.528	5	5	1.3986	1.036	7.2802	3	3	1.2741	0.99987	27.171
RRNDKIIVF	9	1	0	2	RRNDKIIVF	Pep418	2023-02-06_Fusion_36177.raw	86	387.569	2;3	1159.68	1.9996	2.3629	67.601	8	6	1.2923	1.3234	90.871	8	6	0.66824	0.69063	66.175	8	6	1.4681	1.5664	15.292	3	1	1.1298	1.1758	38.952	3	1	0.78265	0.80539	52.13	3	1	5.7469	5.5868	70.775	4	4	3.9954	3.735	53.417
RLFGGLLRR	9	0	3	3	R(+6.02)L(+3.02)FGGL(+3.02)L(+3.02)R(+6.02)R(+6.02)	Pep413	2023-02-06_Fusion_36177.raw	86	372.271	2;3	1086.68	0.3652	0.52376	30.753	5	3	0.2993	0.41583	34.797	5	3	0.71213	0.77212	20.442	5	3	0.39348	0.53658	3.4193	2	1	0.3006	0.41673	0.30384	2	1	0.77818	0.83989	11.896	2	1	1.3421	0.83231		1	0	1.0128	0.78539
LLGPDPAAA	9	0	2	0	LLGPDPAAA	Pep637	2023-02-06_Fusion_36177.raw	86	824.453	1	823.444	0.63782	0.64931	13.571	2	2	0.54029	0.60752	4.2412	2	2	0.84709	0.90297	17.813	2	2	0.63782	0.64931	13.571	2	2	0.54029	0.60752	4.2412	2	2	0.84709	0.90297	17.813	2	2				0	0
ALYPHFPAH	9	0	1	0	AL(+3.02)YPHFPAH	Pep2575	2023-02-06_Fusion_36177.raw	86	352.521	2;3	1051.52	2.6423	1.9088	89.472	3	1	2.3353	1.5695	133.97	3	1	1.0173	1.0521	66.821	3	1	0.44303	0.44151		1	0	0.46982	0.48228		1	0	1.0173	1.0521		1	0	2.9848	2.0668	11.245	2	1	4.948	3.3114	105.59
AMFDKKVQL	9	2	1	0	AMFDK(+4.03)K(+4.03)VQL(+3.02)	Pep2638	2023-02-06_Fusion_36177.raw	86	364.225	2;3	1078.58	0.25929	0.31832	84.477	10	9	0.33742	0.44142	91.435	10	9	1.0345	1.0997	27.819	10	9	0.21377	0.26244	16.821	5	4	0.27278	0.35685	27.656	5	4	1.1428	1.1624	30.422	5	4	1.3525	1.2397	17.309	4	4	1.4231	1.9685	40.45
LPRGRTFTL	9	0	2	2	LPRGRTFTL	Pep450	2023-02-06_Fusion_36177.raw	86	354.214	3	1059.62	0.25053	0.26259		1	1	0.18231	0.21862		1	1	0.72768	0.76424		1	1	0.25053	0.26259		1	1	0.18231	0.21862		1	1	0.72768	0.76424		1	1				0	0
QVFKLGLAK	9	2	2	0	QVFK(+4.03)L(+3.02)GL(+3.02)AK(+4.03)	Pep484	2023-02-06_Fusion_36177.raw	86	339.911	2;3	1002.62	1.368	1.4102	80.194	8	7	0.85363	1.1603	52.347	8	7	0.85083	0.93089	60.993	8	7	0.47494	0.62228	76.384	4	3	0.72479	0.97746	19.7	4	3	1.6557	1.6853	62.804	4	3	3.77	2.8379	36.842	3	3	3.3243	2.0574	19.791
VLTSDSPAL	9	0	2	0	VL(+3.02)TSDSPAL(+3.02)	Pep5300	2023-02-06_Fusion_36177.raw	86	908.521	1;2	901.476	2.9114	2.5723	48.988	4	4	1.7496	1.9673	55.801	4	4	0.66656	0.67555	49.035	4	4	2.1429	2.1814	48.888	2	2	1.7496	1.9673	23.664	2	2	0.81647	0.87034	72.552	2	2	4.2001	3.2207	57.373	2	2	2.7996	2.0826	93.536
ALYGRFTIK	9	1	1	1	ALYGRFTIK	Pep2599	2023-02-06_Fusion_36177.raw	86	356.879	2;3	1067.61	0.23308	0.23783	122.65	5	5	0.52505	0.7692	158.9	5	5	2.4446	3.1018	83.039	5	5				0	0				0	0				0	0				0	0
QLFQLPAKK	9	2	2	0	QL(+3.02)FQL(+3.02)PAK(+4.03)K(+4.03)	Pep6978	2023-02-06_Fusion_36177.raw	86	362.918	2;3	1071.64	1.0444	1.2198	72.986	5	4	1.1794	1.3505	128.61	5	4	0.69022	0.7952	86.262	5	4	1.3498	1.5766	36.28	2	2	1.0928	1.2513	10.782	2	2	0.80962	0.85782	47.063	2	2	11.085	4.9918		1	1	7.6509	4.3871
ALWPPVREK	9	1	1	1	ALWPPVREK	Pep481	2023-02-06_Fusion_36177.raw	86	365.882	2;3	1094.62	1.217	1.2587	94.997	13	12	1.2922	1.5254	104.44	13	12	0.97273	1.0137	42.879	13	12	0.80873	0.90658	6.2721	5	4	1.2922	1.5205	22.579	5	4	1.6171	1.6588	24.879	5	4	8.5227	6.8599	54.162	4	4	7.9724	6.8455	79.538
VPNQKRLTLL	10	1	3	1	VPNQKRLTLL	Pep6967	2023-02-06_Fusion_36177.raw	86	394.584	2;3	1180.73	0.58229	0.58708	75.848	8	8	0.059179	0.08827	154.18	8	8	0.12906	0.15154	123	8	8	0.43515	0.53038	120.56	2	2	0.21585	0.29752	55.568	2	2	0.49603	0.55109	66.468	2	2	5.4047	3.1334		1	1	1.8461	1.3602
IRSSYIRVL	9	0	1	2	IRSSYIRVL	Pep2636	2023-02-06_Fusion_36177.raw	86	369.561	2;3	1105.66	0.48261	0.5563	29.596	4	1	0.2849	0.42119	107.83	4	1	0.55229	0.64236	98.17	4	1	0.63296	0.7365	18.687	2	0	0.90372	1.0617	38.339	2	0	1.3506	1.4035	46.599	2	0				0	0
KLKDLAFLK	9	3	3	0	KLKDLAFLK	Pep2564	2023-02-06_Fusion_36177.raw	86	359.235	2;3	1074.68	0.14455	0.18644	8.2362	2	1	0.054366	0.088298		1	0	0.35398	0.4229		1	0				0	0				0	0				0	0				0	0
AVWAGPAQA	9	0	0	0	AVWAGPAQA	Pep5270	2023-02-06_Fusion_36177.raw	86	870.448	1	869.44				0	0				0	0				0	0				0	0				0	0				0	0				0	0
KLFDFVNAKK	10	3	1	0	KLFDFVNAKK	Pep470	2023-02-06_Fusion_36177.raw	86	403.904	2;3	1208.69	1.2321	0.96342	73.78	3	3	4.0054	3.3819	158.53	3	3	1.7208	1.8271	111.76	3	3	0.57554	0.68841		1	1	0.20526	0.27694		1	1	0.35664	0.39433		1	1	2.0721	1.6501	76.103	2	2	4.9008	4.2033	30.75
TLFRVVVAK	9	1	1	1	TL(+3.02)FR(+6.02)VVVAK(+4.03)	Pep6999	2023-02-06_Fusion_36177.raw	86	349.245	2;3	1031.65	1.7308	1.8618	63.713	5	3	0.85328	1.2469	20.466	5	3	0.44973	0.61597	61.274	5	3	2.0152	2.3045	30.168	2	0	1.3552	1.6011	4.2972	2	0	0.65423	0.67408	53.634	2	0				0	0
LIAVGVGAQ	9	0	1	0	LIAVGVGAQ	Pep5308	2023-02-06_Fusion_36177.raw	86	827.5	1	826.491	0.56914	0.41116	130.52	3	2	0.48578	0.32648	136.58	3	2	0.85352	0.88772	10.814	3	2	0.14854	0.14803		1	0	0.11591	0.11898		1	0	0.78328	0.81007		1	0	1.2475	0.9012	110.98	2	2	1.1328	0.76134	119.75
RTFLTSREVGLLK	13	1	3	2	RTFLTSREVGLLK	Pep5189	2023-02-06_Fusion_36177.raw	86	507.304	2;3	1518.89	0.17258	0.17683	84.504	9	7	0.21345	0.27948	50.076	9	7	1.2415	1.7405	61.632	9	7	0.30405	0.41507		1	1	0.50152	0.76536		1	1	1.6495	1.8724		1	1				0	0
RTFSWASVTSK	11	1	0	1	RTFSWASVTSK	Pep2642	2023-02-06_Fusion_36177.raw	86	423.891	2;3	1268.65	0.609	0.64601	90.278	8	5	0.36982	0.4404	136.66	8	5	0.94961	0.97679	93.315	8	5	0.35028	0.42593	3.9957	2	1	0.36982	0.4404	9.6599	2	1	1.0382	1.0446	8.476	2	1	4.3688	3.7685	16.862	2	1	4.3655	4.0937	3.3082
RQYDKFLTHF	10	1	1	1	RQYDKFLTHF	Pep485	2023-02-06_Fusion_36177.raw	86	452.235	2;3	1353.68	0.92488	1.0322	93.021	5	3	0.41999	0.58738	37.275	5	3	0.39815	0.50519	93.605	5	3	0.51555	0.60777		1	1	0.47718	0.56607		1	1	0.92556	0.95788		1	1				0	0
RVLDPSKFLK	10	2	2	1	R(+6.02)VL(+3.02)DPSK(+4.03)FL(+3.02)K(+4.03)	Pep512	2023-02-06_Fusion_36177.raw	86	408.283	2;3	1201.72	1.5479	0.72126	87.231	6	6	0.71944	0.61207	78.849	6	6	0.95983	1.0591	112.28	6	6	0.21611	0.33874	43.703	2	2	0.20743	0.32188	10.055	2	2	0.95983	1.0591	33.727	2	2	2.4155	1.1723	67.339	4	4	2.0783	1.1467	79.524
QPITPGPSI	9	0	0	0	QPITPGPSI	Pep2968	2023-02-06_Fusion_36177.raw	86	909.506	1;2	908.497				0	0				0	0				0	0				0	0				0	0				0	0				0	0
VLFGKGNSPLLQK	13	2	3	0	VLFGKGNSPLLQK	Pep2726	2023-02-06_Fusion_36177.raw	86	467.614	2;3	1399.82	0.32528	0.36937	99.867	4	3	0.2468	0.35922	48.127	4	3	0.79616	1.0443	74.606	4	3	0.10867	0.16367		1	1	0.25744	0.39207		1	1	2.369	2.6428		1	1	3.9376	1.753		1	1	1.4599	0.82027
FLFGEVHKA	9	1	1	0	FLFGEVHKA	Pep2707	2023-02-06_Fusion_36177.raw	86	349.858	2;3	1046.55	2.3701	2.5933	123.51	4	4	0.83815	1.1501	50.053	4	4	0.35364	0.5615	95.575	4	4	0.51096	0.6074		1	1	0.54697	0.66468		1	1	1.0705	1.0978		1	1	12.741	12.18		1	1	1.4191	1.0867
RLFKDQLVY	9	1	2	1	R(+6.02)L(+3.02)FK(+4.03)DQL(+3.02)VY	Pep566	2023-02-06_Fusion_36177.raw	86	399.922	2;3	1180.66	0.53322	0.59511	115.62	12	5	0.4105	0.59082	123.46	12	5	0.86037	1.0469	32.33	12	5	0.40975	0.52714	3.3495	2	0	0.34185	0.469	8.4965	2	0	0.71275	0.73974	26.662	2	0	4.8652	4.1469	97.255	5	3	5.6233	4.7341	90.447
SIYPSPTGV	9	0	0	0	SIYPSPTGV	Pep5324	2023-02-06_Fusion_36177.raw	86	920.474	1;2	919.465				0	0				0	0				0	0				0	0				0	0				0	0				0	0
TPDTGRILSKL	11	1	2	1	TPDTGRILSKL	Pep8425	2023-02-06_Fusion_36177.raw	86	400.903	2;3	1199.69	0.86737	0.7748	100.78	5	5	0.073902	0.086364	154.03	4	4	0.12439	0.14566	67.369	4	4	0.96632	1.2272		1	1				0	0				0	0	2.1271	1.8561	123.55	2	2	0.44536	0.39505	95.39
VLVDQTTGL	9	0	2	0	VLVDQTTGL	Pep761	2023-02-06_Fusion_36177.raw	86	945.526	1;2	944.518	0.57581	0.50875	118.93	4	4	0.48611	0.44459	110.56	4	4	0.87388	0.93154	28.882	4	4	0.18169	0.18496	28.448	2	2	0.15877	0.17853	3.0311	2	2	0.87388	0.93154	25.416	2	2	1.8197	1.3954	28.045	2	2	1.6188	1.2043	14.918
LLGPNGPAV	9	0	2	0	LLGPNGPAV	Pep5340	2023-02-06_Fusion_36177.raw	86	837.484	1	836.476	1.3184	1.1649	96.509	4	4	1.1961	1.094	73.804	4	4	0.93405	0.97085	28.827	4	4	0.50221	0.51125	49.658	2	2	0.47335	0.53225	33.54	2	2	0.94254	1.0047	16.118	2	2	3.1534	2.4181	36.483	2	2	2.4548	1.8262	4.1221
LLKSFFTEK	9	2	2	0	LLKSFFTEK	Pep5244	2023-02-06_Fusion_36177.raw	86	371.55	1;2;3	1111.63	2.3998	1.5077	89.561	4	4	1.4175	1.1075	61.231	3	3	0.89824	0.95171	25.479	3	3	1.8966	2.2152	149.48	2	2	0.59199	0.67786		1	1	0.89824	0.95171		1	1	2.3998	1.5077	15.438	2	2	2.0331	1.5923	51.35
SLLDLHTKV	9	1	3	0	SLLDLHTKV	Pep7150	2023-02-06_Fusion_36177.raw	86	342.538	2;3	1024.59	0.43158	0.49167	4.6409	2	1	0.57632	1.3864	102.33	2	1	1.2676	2.3099	97.296	2	1				0	0				0	0				0	0				0	0
IIAIPTGVK	9	1	0	0	IIAIPTGVK(+4.03)	Pep2889	2023-02-06_Fusion_36177.raw	86	915.622	1;2	910.585	0.97839	1.1043	45.77	7	4	0.57144	0.75573	42.069	7	4	0.66711	0.70681	32.886	7	4	0.58352	0.65541	7.3206	2	1	0.58269	0.67292	4.4728	2	1	0.99613	1.0114	4.4297	2	1	2.5991	1.9554	22.4	2	1	1.962	1.502	34.177
ALYTGDPNL	9	0	2	0	ALYTGDPNL	Pep5369	2023-02-06_Fusion_36177.raw	86	963.478	1;2	962.471	0.85021	0.86552	220.85	5	4	0.65732	0.73912	218.42	5	4	0.68079	0.72261	19.496	5	4	0.46201	0.47797	83.974	2	1	0.33518	0.3828	93.048	2	1	0.70527	0.7502	5.2987	2	1	10.856	8.3247	280.43	3	3	9.8486	7.3265	280.68
FIDDANYSV	9	0	0	0	FIDDANYSV	Pep3208	2023-02-06_Fusion_36177.raw	86	1043.47	1	1042.46				0	0				0	0				0	0				0	0				0	0				0	0				0	0
ALVVQVAEA	9	0	1	0	AL(+3.02)VVQVAEA	Pep5382	2023-02-06_Fusion_36177.raw	86	902.539	1;2	898.512	3.0259	3.0209	18.965	3	0	2.0058	1.9818	25.609	3	0	0.84846	0.87749	15.531	3	0	2.6206	2.7038	25.247	2	0	1.9678	1.9345	3.4131	2	0	0.77215	0.80016	13.046	2	0	4.1817	3.0209		1	0	4.4765	3.0085
LAVVAGVAAE	10	0	1	0	L(+6.02)AVVAGVAAE	Pep837	2023-02-06_Fusion_36177.raw	86	905.541	1;2	898.512	2.2696	2.2618	58.872	3	1	1.9306	1.9818	40.203	3	1	0.95523	0.99349	32.792	3	1	1.4377	1.4833	59.66	2	1	1.6617	1.6336	27.323	2	1	1.1544	1.1963	43.825	2	1	4.1817	3.0209		1	0	4.4765	3.0085
NLDNPIQTV	9	0	1	0	NLDNPIQTV	Pep5404	2023-02-06_Fusion_36177.raw	86	1013.53	1;2	1012.52	2.2258	1.8886	28.062	4	3	2.1445	1.7812	50.123	4	3	0.95005	0.98533	27.338	4	3	1.4496	1.4957	2.6994	2	1	1.1037	1.085	50.001	2	1	0.77777	0.80599	39.012	2	1	3.3551	2.4237	4.9998	2	2	3.2628	2.1928	9.3002
SMSADVPLV	9	0	1	0	SM(+15.99)SADVPL(+3.02)V	Pep5402	2023-02-06_Fusion_36177.raw	86	937.472	1;2	917.453	1.3189	1.1586	100.97	6	2	1.2162	0.96739	97.881	6	2	0.85806	0.88992	11.403	6	2	0.24762	0.24677	80.119	3	1	0.20905	0.2146	68.623	3	1	0.82926	0.85763	6.0606	3	1	2.4211	1.749	21.55	3	1	2.1951	1.4753	3.4088
QLFRGDTVLLK	11	1	3	1	QLFRGDTVLLK	Pep5274	2023-02-06_Fusion_36177.raw	86	430.591	2;3	1288.75	0.19462	0.20645	97.721	4	4	0.44554	0.4686	92.244	2	2	0.92308	1.0282	69.387	2	2	0.11107	0.1438		1	1	0.16536	0.24408		1	1	1.4887	1.6795		1	1	2.0974	1.2435		1	1	1.2004	0.89965
LGDAVAVGAA	10	0	1	0	LGDAVAVGAA	Pep852	2023-02-06_Fusion_36177.raw	86	843.459	1	842.45	0.35206	0.35085		1	1	0.6837	0.70183		1	1	1.942	2.0084		1	1	0.35206	0.35085		1	1	0.6837	0.70183		1	1	1.942	2.0084		1	1				0	0
GLRGFPNVLK	10	1	2	1	GLRGFPNVLK	Pep616	2023-02-06_Fusion_36177.raw	86	367.557	2;3	1099.65	0.39275	0.47599	95.556	7	5	0.40062	0.65214	65.61	7	5	0.96939	1.23	45.474	7	5	0.17982	0.23435	68.94	2	2	0.2145	0.28483	45.718	2	2	1.1929	1.2489	23.221	2	2	3.6174	3.0833		1	1	1.923	1.6189
ALAPGLPTA	9	0	2	0	AL(+3.02)APGL(+3.02)PTA	Pep5398	2023-02-06_Fusion_36177.raw	86	816.51	1;2	809.465	4.1273	3.1648	112.15	3	2	8.0495	5.9881	110.31	3	2	0.77954	0.83097	63.546	3	2	0.96786	0.98529		1	0	0.83672	0.94084		1	0	0.77954	0.83097		1	0	7.0667	5.4188	76.053	2	2	8.5242	6.3413	8.1039
GLAESVSTL	9	0	2	0	GL(+6.02)AESVSTL(+6.02)	Pep5412	2023-02-06_Fusion_36177.raw	86	888.508	1;2	875.46	1.1276	1.1479	96.795	6	6	0.83442	0.76315	188.79	6	6	1.0801	1.132	164.3	6	6	0.55169	0.56162	75.296	4	4	0.42532	0.47825	241.36	4	4	1.0801	1.1514	184.46	4	4	3.4409	2.6385	39.952	2	2	2.1018	1.5636	58.357
FGGEPLSY	8	0	1	0	FGGEPL(+6.02)SY	Pep843	2023-02-06_Fusion_36177.raw	86	875.424	1	868.397	4.5534	3.2894	104.58	3	2	2.4763	1.6642	66.152	3	2	0.55065	0.57271	31.048	3	2	0.5873	0.58528		1	0	0.51876	0.53251		1	0	0.85193	0.88107		1	0	4.9314	3.5625	11.277	2	2	2.4918	1.6746	0.88149
SLWGQPAEA	9	0	1	0	SL(+6.02)WGQPAEA	Pep5414	2023-02-06_Fusion_36177.raw	86	964.485	1;2	957.456	1.7752	1.5062	100.61	2	0	1.5108	1.2549	87.163	2	0	0.97006	1.0061	3.6967	2	0	0.74204	0.73949		1	0	0.66003	0.67753		1	0	0.94771	0.98012		1	0	4.2468	3.0679		1	0	3.4583	2.3242
RLADLLGKIQK	11	2	3	1	RLADLLGKIQK	Pep606	2023-02-06_Fusion_36177.raw	86	418.935	2;3	1253.78	0.88008	0.94192	137.66	7	4	0.27711	0.46045	63.859	7	4	0.31487	0.46151	85.594	7	4	0.27567	0.40372		1	1	0.41923	0.63015		1	1	1.5208	1.7097		1	1	41.645	27.351		1	1	3.6221	2.4047
PLGPAPVSV	9	0	1	0	PL(+3.02)GPAPVSV	Pep832	2023-02-06_Fusion_36177.raw	86	839.506	1	835.48	2.9502	2.3994	8.6236	3	3	2.0214	1.7672	22.867	3	3	0.715	0.73946	15.656	3	3	2.4077	2.3994		1	1	1.7215	1.7672		1	1	0.715	0.73946		1	1	3.2084	2.3178	11.863	2	2	2.5385	1.706	32.211
RQGNFFASPMLK	12	1	1	1	R(+6.02)QGNFFASPML(+3.02)K(+4.03)	Pep2916	2023-02-06_Fusion_36177.raw	86	470.266	2;3	1394.71	3.525	3.8509	127.74	16	14	10.307	11.397	120.03	16	14	5.6859	5.8584	155.9	16	14	3.51	3.927	110.9	11	9	9.1597	10.866	138	11	9	5.1631	5.2961	160.83	11	9	4.1868	3.5722	169.59	5	5	14.394	11.954	79.963
AIIDHIFASK	10	1	0	0	AIIDHIFASK(+4.03)	Pep3007	2023-02-06_Fusion_36177.raw	86	373.555	2;3	1113.62	1.4606	1.6729	49.102	6	1	0.60628	1.1297	54.613	6	1	0.58817	0.65706	20.859	6	1	0.84884	0.95342	5.7249	2	1	0.60628	0.70015	27.654	2	1	0.7107	0.72159	23.865	2	1	3.6005	2.7088	24.59	2	0	2.5423	1.9463	60.563
TLADLVHHV	9	0	2	0	TLADLVHHV	Pep2982	2023-02-06_Fusion_36177.raw	86	335.522	2;3	1003.55	0.65555	0.6892	91.287	3	3	0.85087	0.63297	29.118	3	3	1.3026	1.3827	88.064	3	3	0.442	0.45727	58.02	2	2	0.66001	0.75377	38.63	2	2	1.4932	1.5883	19.612	2	2	2.4485	1.8776		1	1	0.85087	0.63297
NMMSGISSV	9	0	0	0	NMMSGISSV	Pep873	2023-02-06_Fusion_36177.raw	86	925.414	1	924.404				0	0				0	0				0	0				0	0				0	0				0	0				0	0
VLGAITSV	8	0	1	0	VL(+6.02)GAITSV	Pep903	2023-02-06_Fusion_36177.raw	86	765.482	1	758.454	1.7824	1.2876	74.642	3	3	1.4111	0.94839	61.684	3	3	0.97463	1.008	15.631	3	3	0.36694	0.36568		1	1	0.35763	0.36711		1	1	0.97463	1.008		1	1	1.8418	1.3305	4.6378	2	2	1.5658	1.0523	14.709
NLAGVYSEV	9	0	1	0	NL(+3.02)AGVYSEV	Pep870	2023-02-06_Fusion_36177.raw	86	954.499	1	950.471	2.4128	1.743	50.488	3	2	2.4404	1.6401	53.005	3	2	0.90121	0.93731	11.994	3	2	0.80124	0.79848		1	0	0.65439	0.67175		1	0	0.80027	0.82765		1	0	2.6194	1.8923	11.619	2	2	2.5008	1.6807	3.4597
SLMHSFILK	9	1	2	0	SL(+3.02)MHSFILK(+4.03)	Pep2969	2023-02-06_Fusion_36177.raw	86	361.551	2;3	1074.59	0.80252	0.92719	149.03	15	8	0.54014	0.72537	130.43	15	8	1.033	1.0582	89.32	15	8	0.47298	0.5903	57.297	6	2	0.47879	0.64299	94.305	6	2	1.0644	1.0918	41.335	6	2	5.1865	4.7292	27.32	6	5	5.6769	4.5014	13.23
LLPPPPCPA	9	0	2	0	LLPPPPCPA	Pep5413	2023-02-06_Fusion_36177.raw	86	904.495	1;2	903.489	0.76087	0.79993		1	0	0.77245	0.89601		1	0	1.003	1.0646		1	0	0.76087	0.79993		1	0	0.77245	0.89601		1	0	1.003	1.0646		1	0				0	0
TMADQIVTV	9	0	0	0	TMADQIVTV	Pep3403	2023-02-06_Fusion_36177.raw	86	977.497	1;2	976.49				0	0				0	0				0	0				0	0				0	0				0	0				0	0
SVYGSLASV	9	0	1	0	SVYGSL(+3.02)ASV	Pep5443	2023-02-06_Fusion_36177.raw	86	885.477	1	881.449	2.3323	1.9789	71.145	2	0	2.0759	1.7242	86.585	2	0	0.82506	0.85569	1.4508	2	0	1.2007	1.1966		1	0	0.91059	0.93474		1	0	0.83592	0.86452		1	0	4.5303	3.2727		1	0	4.7323	3.1804
GMSAVISSV	9	0	0	0	GMSAVISSV	Pep912	2023-02-06_Fusion_36177.raw	86	850.436	1	849.427				0	0				0	0				0	0				0	0				0	0				0	0				0	0
LLLAAPAQA	9	0	3	0	L(+3.02)L(+3.02)L(+3.02)AAPAQA	Pep927	2023-02-06_Fusion_36177.raw	86	876.588	1	866.523	7.8931	8.2958	110.49	3	3	4.2677	4.6738	18.958	3	3	0.49236	0.52321	79.602	3	3	4.2133	4.4282	88.777	2	2	4.0725	4.46	6.6209	2	2	0.96658	1.0272	95.398	2	2	14.854	21.39		1	1	6.7646	6.131
RRGEYVLTF	9	0	1	2	RRGEYVLTF	Pep682	2023-02-06_Fusion_36177.raw	86	380.877	2;3	1139.61	0.72312	0.7975	78.786	8	5	0.4931	0.63981	79.139	8	5	0.72269	0.7761	29.492	8	5	0.56249	0.64443	15.676	3	2	0.50317	0.60309	11.872	3	2	0.89453	0.93535	7.689	3	2	4.1547	3.3761	45.803	2	0	3.0222	2.6248	36.263
GIVGGLSTV	9	0	1	0	GIVGGL(+3.02)STV	Pep5466	2023-02-06_Fusion_36177.raw	86	805.487	1	801.46	2.0848	1.7881	12.839	3	2	2.4715	1.6941	16.093	3	2	1.1855	1.233	14.341	3	2	1.7943	1.7881		1	0	2.1583	2.2155		1	0	1.2296	1.2717		1	0	2.3638	1.7076	17.763	2	2	2.4959	1.6774	1.3934
ARSDKPIFTL	10	1	1	1	ARSDKPIFTL	Pep698	2023-02-06_Fusion_36177.raw	86	383.221	2;3	1146.64	0.53323	0.59151	83.613	9	7	0.39033	0.45928	102.14	9	7	0.72602	0.74473	58.527	9	7	0.44988	0.51446	19.276	4	3	0.40552	0.47717	7.7605	4	3	0.90635	0.92971	22.134	4	3	3.5894	2.8891	98.99	2	2	2.9894	2.5668	69.592
DEVIITGY	8	0	0	0	DEVIITGY	Pep1002	2023-02-06_Fusion_36177.raw	86	909.458	1;2	908.449				0	0				0	0				0	0				0	0				0	0				0	0				0	0
TEGIVSTF	8	0	0	0	TEGIVSTF	Pep977	2023-02-06_Fusion_36177.raw	86	853.432	1;2	852.423				0	0				0	0				0	0				0	0				0	0				0	0				0	0
FLAGAVTSV	9	0	1	0	FL(+3.02)AGAVTSV	Pep972	2023-02-06_Fusion_36177.raw	86	867.502	1	863.475	1.7798	1.5101	84.56	2	0	1.8522	1.5384	73.47	2	0	0.96042	0.99608	20.983	2	0	0.83336	0.8305		1	0	0.89144	0.91508		1	0	1.1172	1.1554		1	0	3.8011	2.7459		1	0	3.8485	2.5864
ATIGELAQV	9	0	1	0	ATIGEL(+6.02)AQV	Pep5476	2023-02-06_Fusion_36177.raw	86	907.521	2	900.492	0.88359	0.74401	106.7	2	1	1.0881	0.86188	90.532	2	1	1.3117	1.362	16.45	2	1	0.32754	0.34988		1	1	0.48263	0.45439		1	1	1.4735	1.53		1	1	2.3836	1.5821		1	0	2.4531	1.6348
KLLSKFYEL	9	2	3	0	KLLSKFYEL	Pep3064	2023-02-06_Fusion_36177.raw	86	380.893	2;3	1139.66	0.631	0.68778	80.125	7	5	0.3441	0.53269	96.584	7	5	1.113	1.2343	115.35	7	5	0.26584	0.32364	41.33	2	2	0.32863	0.4428	26.138	2	2	1.2362	1.3477	12.429	2	2	3.3561	1.6824	30.247	2	2	3.1847	1.8382	30.931
SLYDYNPNL	9	0	2	0	SL(+6.02)YDYNPNL(+6.02)	Pep5487	2023-02-06_Fusion_36177.raw	86	1110.55	1	1097.5	0.83473	0.84976	83.912	4	3	0.74392	0.83649	76.192	4	3	0.90182	0.95001	18.884	4	3	0.70833	0.72108	21.802	3	3	0.72762	0.81816	3.7649	3	3	1.0272	1.095	18.15	3	3	5.259	4.0327		1	0	5.0648	3.7678
ALAAVVTEV	9	0	1	0	ALAAVVTEV	Pep1010	2023-02-06_Fusion_36177.raw	86	872.51	1;2	871.501	0.82003	0.69578	83.917	6	4	0.63268	0.51956	75.305	6	4	0.95664	0.99496	58.072	6	4	0.65336	0.65111	66.612	2	1	0.74194	0.76162	25.86	2	1	1.1382	1.1771	40.426	2	1	1.0972	0.75978	97.786	4	3	0.63268	0.4252	95.294
VVVDPIQSV	9	0	0	0	VVVDPIQSV	Pep1001	2023-02-06_Fusion_36177.raw	86	955.547	1;2	954.539				0	0				0	0				0	0				0	0				0	0				0	0				0	0
AMTQLLAGV	9	0	2	0	AM(+15.99)TQL(+3.02)L(+3.02)AGV	Pep4027	2023-02-06_Fusion_36177.raw	86	925.53	1;2	902.49	1.9917	2.0275	83.711	9	8	1.4175	1.5938	69.204	9	8	1.4615	1.5326	54.787	9	8	0.96987	0.98733	47.039	5	4	1.3481	1.5363	3.1937	5	4	1.4615	1.5579	49.785	5	4	4.5715	3.5054	58.357	4	4	6.482	6.1542	59.902
AMASLGALA	9	0	2	0	AMASL(+3.02)GAL(+3.02)A	Pep5498	2023-02-06_Fusion_36177.raw	86	810.467	1	803.421	3.3611	3.4216	54.501	2	2	2.3924	2.6901	61.431	2	2	0.71181	0.75876	115.93	2	2	3.3611	3.4216	54.501	2	2	2.3924	2.6901	61.431	2	2	0.71181	0.75876	115.93	2	2				0	0
LAYRGFIFK	9	1	1	1	L(+3.02)AYR(+6.02)GFIFK(+4.03)	Pep5338	2023-02-06_Fusion_36177.raw	86	376.574	2;3	1113.63	0.86342	0.9584	103.34	6	6	0.80212	0.95154	94.121	6	6	0.65536	0.67757	25.883	6	6	0.83017	0.94936	5.5544	4	4	0.66738	0.78849	22.408	4	4	0.79632	0.82048	29.764	4	4	8.4332	6.7879	24.143	2	2	5.3885	4.6269	27.676
ALTGAILAA	9	0	2	0	AL(+3.02)TGAIL(+3.02)AA	Pep5524	2023-02-06_Fusion_36177.raw	86	806.526	1	799.48	1.053	1.0719	49.422	3	3	1.2833	1.443	12.652	3	3	1.2187	1.2991	37.164	3	3	1.053	1.0719	49.422	3	3	1.2833	1.443	12.652	3	3	1.2187	1.2991	37.164	3	3				0	0
KRGDVIYIL	9	1	1	1	K(+8.01)RGDVIYIL(+6.02)	Pep5380	2023-02-06_Fusion_36177.raw	86	364.232	2;3	1075.64	2.008	2.2275	130.02	11	11	0.45364	0.52416	156.95	11	11	0.44996	0.57093	80.112	11	11	2.3934	2.6551	25.155	3	3	2.3313	2.7432	3.3678	3	3	0.97406	0.99915	18.499	3	3	35.114	27.734	88.749	3	3	26.834	22.286	236
LLLPGPSAA	9	0	3	0	L(+3.02)L(+3.02)L(+3.02)PGPSAA	Pep1039	2023-02-06_Fusion_36177.raw	86	847.56	1;2	837.496	5.8534	7.2012	28.468	4	4	4.2268	4.2111	40.428	4	4	0.75169	0.80705	56.96	4	4	5.4811	5.7608	22.4	2	2	3.4303	3.7568	28.887	2	2	0.62584	0.66506	51.287	2	2	6.0049	8.6474	16.721	2	2	6.0864	5.5162	50.924
KLLDIRSYLEK	11	2	3	1	K(+4.03)L(+3.02)L(+3.02)DIR(+6.02)SYL(+3.02)EK(+4.03)	Pep3135	2023-02-06_Fusion_36177.raw	86	467.65	2;3	1376.8	1.3313	1.1	55.078	5	3	0.50248	0.81416	19.227	5	3	0.47912	0.53338	46.831	5	3	0.6576	0.87525	99.819	2	2	0.46596	0.70971	24.184	2	2	0.70858	0.80499	75.626	2	2	1.6726	0.92434		1	1	0.80138	0.56935
SMFGAGLTV	9	0	1	0	SM(+15.99)FGAGL(+3.02)TV	Pep1021	2023-02-06_Fusion_36177.raw	86	901.453	1;2	881.432	4.5716	3.3026	42.352	3	0	4.3909	2.951	29.931	3	0	1.0099	1.0504	4.8287	3	0	1.6548	1.6491		1	0	1.8034	1.8512		1	0	1.0841	1.1212		1	0	4.741	3.425	5.1465	2	0	4.5974	3.0898	6.5001
QILKVFIMK	9	2	1	0	QIL(+3.02)K(+4.03)VFIMK(+4.03)	Pep5379	2023-02-06_Fusion_36177.raw	86	377.594	2;3	1118.69	0.37712	0.45933	119.86	2	1	1.2634	1.5618	91.773	2	1	3.4048	3.5063	200.71	2	1	0.37712	0.45933	119.86	2	1	1.2634	1.5618	91.773	2	1	3.4048	3.5063	200.71	2	1				0	0
GLDSQFVGV	9	0	1	0	GL(+6.02)DSQFVGV	Pep1062	2023-02-06_Fusion_36177.raw	86	927.491	1;2	920.46	2.4655	2.2909	70.778	4	4	2.4017	1.9949	82.639	4	4	0.85384	0.88554	13.585	4	4	2.4655	2.457	7.9619	2	2	2.4115	2.4754	1.5418	2	2	0.97807	1.0115	9.5036	2	2	1.589	1.1479	95.779	2	2	1.2475	0.83839	93.611
ALNPADITV	9	0	1	0	AL(+3.02)NPADITV	Pep5519	2023-02-06_Fusion_36177.raw	86	916.517	1;2	912.492	1.7326	1.4701	40.234	4	4	1.7158	1.4251	30.949	4	4	0.99048	1.0302	10.579	4	4	1.0273	1.0237	14.798	2	2	1.0574	1.0854	1.409	2	2	1.0293	1.0645	16.207	2	2	2.7865	2.013	8.0716	2	2	2.76	1.8549	0.17629
DEVIGQVL	8	0	1	0	DEVIGQVL(+3.02)	Pep1124	2023-02-06_Fusion_36177.raw	86	875.492	1;2	871.465	0.88814	0.88509	61.156	4	3	0.7799	0.80058	57.935	4	3	0.94374	0.97878	11.553	4	3	0.78559	0.78288	15.954	3	3	0.7686	0.78898	1.9622	3	3	0.97046	1.0037	14.149	3	3	3.8163	2.7569		1	0	3.7647	2.5301
ILYGKIIHL	9	1	2	0	ILYGKIIHL	Pep3185	2023-02-06_Fusion_36177.raw	86	357.231	2;3	1068.67	0.70301	0.84159	71.898	5	4	0.27594	0.47103	124.27	5	4	0.96721	1.1469	95.959	5	4	0.66563	0.83074	37.235	2	2	0.51433	0.67762	90.768	2	2	0.7727	0.7926	52.253	2	2	2.3638	2.0528		1	1	4.7095	3.7343
AVIGGVVAV	9	0	0	0	AVIGGVVAV	Pep5542	2023-02-06_Fusion_36177.raw	86	784.494	1	783.485				0	0				0	0				0	0				0	0				0	0				0	0				0	0
AIGGPLPEV	9	0	1	0	AIGGPL(+6.02)PEV	Pep1061	2023-02-06_Fusion_36177.raw	86	858.504	1;2	851.475	1.6606	1.6549	66.945	3	3	1.8556	1.9049	32.326	3	3	1.1175	1.1557	100.89	3	3	1.8407	1.8343	14.559	2	2	1.723	1.7687	10.492	2	2	0.93605	0.96807	25.051	2	2	0.87881	0.58331		1	1	4.5768	3.0501
QTDPTLLSV	9	0	2	0	QTDPTL(+3.02)L(+3.02)SV	Pep1097	2023-02-06_Fusion_36177.raw	86	979.558	1;2	972.513	1.218	1.0762	94.511	2	0	1.2508	1.144	110.79	2	0	1.0154	1.0554	11.122	2	0	0.54187	0.55162		1	0	0.46477	0.5226		1	0	1.0711	1.1417		1	0	2.7379	2.0995		1	0	3.3661	2.5041
IETVVTTF	8	0	0	0	IETVVTTF	Pep7681	2023-02-06_Fusion_36177.raw	86	909.495	1;2	908.486				0	0				0	0				0	0				0	0				0	0				0	0				0	0
LLAASVALA	9	0	3	0	L(+6.02)L(+6.02)AASVAL(+6.02)A	Pep5593	2023-02-06_Fusion_36177.raw	86	846.58	1	827.512	2.4993	3.5992	79.715	3	3	1.5449	1.6919	43.899	3	3	1.319	1.4016	67.911	3	3	1.8261	1.9192	100.37	2	2	1.3527	1.4815	18.783	2	2	0.74079	0.78722	81.582	2	2	2.4993	3.5992		1	1	3.374	3.058
LLDVPTAAV	9	0	2	0	L(+3.02)L(+3.02)DVPTAAV	Pep5583	2023-02-06_Fusion_36177.raw	86	904.562	1;2	897.517	5.5415	4.2493	16.537	2	2	3.9037	2.904	60.236	2	2	0.70445	0.71396	43.699	2	2				0	0				0	0				0	0	5.5415	4.2493	16.537	2	2	3.9037	2.904	60.236
GEFGGFGSV	9	0	0	0	GEFGGFGSV	Pep5567	2023-02-06_Fusion_36177.raw	86	856.386	1	855.376				0	0				0	0				0	0				0	0				0	0				0	0				0	0
QLWTVKLLK	9	2	3	0	QL(+3.02)WTVK(+4.03)L(+3.02)L(+3.02)K(+4.03)	Pep7410	2023-02-06_Fusion_36177.raw	86	382.612	2;3	1127.71	1.9078	1.9747	65.455	9	5	0.86737	1.166	59.366	9	5	0.52788	0.59075	55.856	9	5	0.89962	1.0955	97.603	3	3	1.067	1.4695	69.625	3	3	1.1632	1.2881	47.494	3	3	3.8071	2.3242	30.751	2	2	3.2398	2.4826	28.789
VLSNVEVTL	9	0	2	0	VL(+3.02)SNVEVTL(+3.02)	Pep7696	2023-02-06_Fusion_36177.raw	86	979.594	1;2	972.549	0.75451	0.66663	61.408	4	4	0.65641	0.60035	45.658	4	4	0.83999	0.87309	43.682	4	4	0.55272	0.56267	42.385	2	2	0.39666	0.44602	12.812	2	2	0.71765	0.76499	55.197	2	2	1.3226	1.0142	77.751	2	2	1.2302	0.91514	30.405
LVIPFTIKK	9	2	1	0	LVIPFTIKK	Pep3246	2023-02-06_Fusion_36177.raw	86	353.571	2;3	1057.69	0.21992	0.23563	64.504	6	5	0.13581	0.17018	135.32	6	5	0.72213	0.87168	80.449	6	5	0.16519	0.19962		1	0	0.166	0.19389		1	0	1.0569	1.1019		1	0	0.54749	0.50943	105.84	2	2	0.65148	0.7363	146.53
LVIPFTIKK	9	2	1	0	LVIPFTIKK	Pep3246	2023-02-06_Fusion_36177.raw	86	353.571	2;3	1057.69	0.21992	0.23563	64.504	6	5	0.13581	0.17018	135.32	6	5	0.72213	0.87168	80.449	6	5	0.16519	0.19962		1	0	0.166	0.19389		1	0	1.0569	1.1019		1	0	0.54749	0.50943	105.84	2	2	0.65148	0.7363	146.53
VVLPAPPAV	9	0	1	0	VVLPAPPAV	Pep5557	2023-02-06_Fusion_36177.raw	86	862.542	1;2	861.532	0.31169	0.20689	117.25	5	4	2.821	2.3854	82.183	5	4	12.906	13.401	163.59	5	4	0.27476	0.28349	61.686	2	1	0.98175	0.96514	127.96	2	1	3.5249	3.6527	202.88	2	1	0.31169	0.20689	158.97	3	3	4.018	2.6777	19.968
SVLGSLSSV	9	0	2	0	SVL(+3.02)GSL(+3.02)SSV	Pep1125	2023-02-06_Fusion_36177.raw	86	854.512	1	847.465	0.94368	0.83376	191.67	2	0	1.0037	0.91802	187.91	2	0	0.9792	1.0178	12.03	2	0	0.21119	0.215		1	0	0.2162	0.24311		1	0	1.0396	1.1081		1	0	4.2166	3.2334		1	0	4.66	3.4666
LLGPPPVGV	9	0	2	0	L(+3.02)L(+3.02)GPPPVGV	Pep1130	2023-02-06_Fusion_36177.raw	86	854.562	1;2	847.517	1.5964	1.4238	116.76	5	2	1.7165	1.7278	108.56	5	2	0.96749	1.0269	10.276	5	2	0.3778	0.39085	6.0652	2	0	0.38045	0.4345	3.7078	2	0	1.0076	1.0717	6.04	2	0	2.1678	1.9334	77.269	3	2	1.8504	1.8626	65.228
SLADYITAA	9	0	1	0	SL(+3.02)ADYITAA	Pep5611	2023-02-06_Fusion_36177.raw	86	927.495	1	923.46	0.70037	0.69796		1	1	0.47203	0.48455		1	1	0.67398	0.69703		1	1	0.70037	0.69796		1	1	0.47203	0.48455		1	1	0.67398	0.69703		1	1				0	0
FGTNVMVTV	9	0	0	0	FGTNVMVTV	Pep1149	2023-02-06_Fusion_36177.raw	86	967.493	1	966.484				0	0				0	0				0	0				0	0				0	0				0	0				0	0
IIIGGVATV	9	0	0	0	IIIGGVATV	Pep5609	2023-02-06_Fusion_36177.raw	86	842.536	1	841.527				0	0				0	0				0	0				0	0				0	0				0	0				0	0
ALLPSSPTL	9	0	3	0	AL(+3.02)L(+3.02)PSSPTL(+3.02)	Pep5620	2023-02-06_Fusion_36177.raw	86	907.584	1	897.517	4.8252	5.9362	331.62	2	1	3.8306	3.8163	300.02	2	1	0.89764	0.96375	11.865	2	1	0.54141	0.56903		1	0	0.41766	0.45741		1	0	0.98628	1.0481		1	0	43.004	61.928		1	1	35.132	31.841
SGGPGFTF	8	0	0	0	SGGPGFTF	Pep1126	2023-02-06_Fusion_36177.raw	86	769.352	1	768.344				0	0				0	0				0	0				0	0				0	0				0	0				0	0
APYGGPIAL	9	0	1	0	APYGGPIAL	Pep5607	2023-02-06_Fusion_36177.raw	86	858.474	1	857.465	1.9119	1.3811	73.766	3	3	1.827	1.2279	63.104	3	3	1.0819	1.119	14.763	3	3	0.40842	0.40701		1	1	0.44189	0.45361		1	1	1.0819	1.119		1	1	2.0151	1.4557	7.4372	2	2	1.9927	1.3392	12.274
GLLIGTTGV	9	0	2	0	GL(+3.02)L(+3.02)IGTTGV	Pep5652	2023-02-06_Fusion_36177.raw	86	836.536	1	829.491	15.986	12.258	140.03	3	2	9.7426	7.2476	123.39	3	2	0.96241	1.0259	30.241	3	2	1.1225	1.1427		1	0	1.1273	1.2676		1	0	0.96241	1.0259		1	0	16.822	12.899	7.2086	2	2	13.422	9.9846	45.307
GVLGVVTGV	9	0	1	0	GVLGVVTGV	Pep5653	2023-02-06_Fusion_36177.raw	86	800.489	1	799.48	3.5838	2.589	35.874	3	2	2.984	2.0055	31.17	3	2	0.83877	0.86746	19.597	3	2	1.5484	1.5431		1	0	1.3154	1.3502		1	0	0.83877	0.86746		1	0	3.9049	2.821	12.137	2	2	3.3301	2.2381	15.518
SILETVTAV	9	0	1	0	SIL(+6.02)ETVTAV	Pep5663	2023-02-06_Fusion_36177.raw	86	938.551	1;2	931.523	1.9313	1.3952	73.562	3	1	1.9204	1.2798	72.604	3	1	0.91839	0.94981	5.7681	3	1	0.40433	0.40293		1	0	0.35679	0.36625		1	0	0.91839	0.94981		1	0	2.0782	1.4391	4.3824	2	1	1.9245	1.288	0.89815
LLAAGFCPA	9	0	2	0	L(+6.02)L(+6.02)AAGFCPA	Pep5662	2023-02-06_Fusion_36177.raw	86	874.491	1;2	861.442	3.6106	3.6756		1	0	2.1378	2.4038		1	0	0.87973	0.93777		1	0	3.6106	3.6756		1	0	2.1378	2.4038		1	0	0.87973	0.93777		1	0				0	0
GVLPNIQAV	9	0	1	0	GVLPNIQAV	Pep5632	2023-02-06_Fusion_36177.raw	86	910.537	1;2	909.528	1.674	1.4204	36.991	2	0	1.3863	1.1514	14.185	2	0	0.8391	0.87026	7.0658	2	0	1.0972	1.0935		1	0	1.0146	1.0415		1	0	0.88458	0.91484		1	0	2.5539	1.845		1	0	1.894	1.2729
ALLAGSEYL	9	0	3	0	AL(+3.02)L(+3.02)AGSEYL(+3.02)	Pep1228	2023-02-06_Fusion_36177.raw	86	945.561	1;2	935.496	1.3912	1.4622	109.19	5	5	0.62843	0.68824	87.745	5	5	1.6608	1.7649	62.037	5	5	0.31828	0.33452	88.753	3	3	0.5286	0.57891	11.18	3	3	1.6608	1.7649	77.632	3	3	1.8285	2.6331	28.322	2	2	3.2843	2.9766	11.851
ALTSTLISV	9	0	2	0	AL(+6.02)TSTL(+6.02)ISV	Pep1229	2023-02-06_Fusion_36177.raw	86	916.576	1;2	903.528	0.46375	0.4721	56.888	5	4	0.42496	0.47784	68.033	5	4	0.72928	0.73911	18.743	5	4	0.45678	0.465	18.811	4	4	0.42358	0.47629	25.123	4	4	0.8027	0.85566	20.359	4	4	2.1365	1.6383		1	0	2.4291	1.807
ILFIRIMPK	9	1	1	1	ILFIRIMPK	Pep967	2023-02-06_Fusion_36177.raw	86	377.576	2;3	1129.7	0.61869	0.70752	6.4296	2	2	0.45005	0.53172	43.557	2	2	0.72742	0.74949	32.775	2	2	0.61869	0.70752	6.4296	2	2	0.45005	0.53172	43.557	2	2	0.72742	0.74949	32.775	2	2				0	0
TEFPGVVV	8	0	0	0	TEFPGVVV	Pep1220	2023-02-06_Fusion_36177.raw	86	847.457	1;2	846.449				0	0				0	0				0	0				0	0				0	0				0	0				0	0
SVLGAITSV	9	0	1	0	SVL(+3.02)GAITSV	Pep5685	2023-02-06_Fusion_36177.raw	86	849.512	1;2	845.486	0.95635	0.81145	105.41	2	0	0.8379	0.69595	101.39	2	0	0.91701	0.95106	1.4994	2	0	0.38641	0.38508		1	0	0.33102	0.3398		1	0	0.90991	0.94103		1	0	2.3669	1.7099		1	0	2.1209	1.4254
LDIEIATY	8	0	1	0	LDIEIATY	Pep1232	2023-02-06_Fusion_36177.raw	86	937.491	1	936.48	1.3148	0.94979		1	0	1.1693	0.78583		1	0	0.77176	0.80268		1	0				0	0				0	0				0	0	1.3148	0.94979		1	0	1.1693	0.78583
ALADVATVL	9	0	2	0	ALADVATVL	Pep1244	2023-02-06_Fusion_36177.raw	86	872.51	1	871.501	1.2299	1.252	153.6	3	2	0.78859	0.88672	162.08	3	2	0.97952	1.0441	25.908	3	2	0.55459	0.56457	112.63	2	1	0.43951	0.4942	82.672	2	1	0.84124	0.89674	21.522	2	1	7.1613	5.4914		1	1	9.1107	6.7776
DEFILPTGA	9	0	1	0	DEFIL(+3.02)PTGA	Pep5717	2023-02-06_Fusion_36177.raw	86	965.502	1;2	961.476	1.289	1.2846		1	1	0.79765	0.81881		1	1	0.61879	0.63996		1	1	1.289	1.2846		1	1	0.79765	0.81881		1	1	0.61879	0.63996		1	1				0	0
FSGPAITL	8	0	1	0	FSGPAITL	Pep5681	2023-02-06_Fusion_36177.raw	86	805.447	1	804.438	1.5355	1.3028	101.39	2	0	1.4649	1.2168	93.798	2	0	0.93438	0.96907	3.7053	2	0	0.63829	0.6361		1	0	0.61066	0.62685		1	0	0.96189	0.9948		1	0	3.6936	2.6683		1	0	3.5144	2.3619
NELPTVAF	8	0	1	0	NEL(+3.02)PTVAF	Pep5690	2023-02-06_Fusion_36177.raw	86	893.482	1;2	889.455	2.845	2.0553	73.939	4	3	2.637	1.7723	67.944	4	3	0.87055	0.90288	11.021	4	3	0.63002	0.62785		1	0	0.53837	0.55265		1	0	0.86092	0.89037		1	0	3.4551	2.496	35.717	3	3	3.3721	2.2663	30.183
AIIGGMFTV	9	0	0	0	AIIGGM(+15.99)FTV	Pep1327	2023-02-06_Fusion_36177.raw	86	924.488	1;2	907.484				0	0				0	0				0	0				0	0				0	0				0	0				0	0
VLQYVVPEV	9	0	1	0	VLQYVVPEV	Pep3967	2023-02-06_Fusion_36177.raw	86	1045.6	2	1044.59				0	0				0	0				0	0				0	0				0	0				0	0				0	0
TLGNVLVTV	9	0	2	0	TL(+3.02)GNVL(+3.02)VTV	Pep3994	2023-02-06_Fusion_36177.raw	86	921.588	1;2	914.544	2.7708	2.1247	48.778	5	4	1.3494	1.2341	61.054	4	3	0.78237	0.81319	72.703	4	3	1.5867	1.6153	88.896	2	1	0.7079	0.79599	10.295	2	1	0.46991	0.50091	85.94	2	1	2.7708	2.1247	17.65	3	3	2.9408	2.1877	29.24
VLSSPLALA	9	0	3	0	VL(+3.02)SSPL(+3.02)AL(+3.02)A	Pep5715	2023-02-06_Fusion_36177.raw	86	879.588	1;2	869.522	5.7823	6.0773	111.09	4	4	5.8839	5.9501	9.7768	4	4	0.98739	1.0601	104.19	4	4	2.6355	2.7699	97.47	3	3	5.8065	6.3591	10.804	3	3	2.2623	2.4041	108.01	3	3	14.254	20.527		1	1	6.1428	5.5674
ILGIQPPSV	9	0	1	0	ILGIQPPSV	Pep3976	2023-02-06_Fusion_36177.raw	86	923.559	1;2	922.549	0.8762	0.87319	20.966	2	2	0.45955	0.47174	13.115	2	2	0.52448	0.54242	7.8517	2	2	0.8762	0.87319	20.966	2	2	0.45955	0.47174	13.115	2	2	0.52448	0.54242	7.8517	2	2				0	0
AVIGGVLGV	9	0	1	0	AVIGGVL(+3.02)GV	Pep5737	2023-02-06_Fusion_36177.raw	86	787.512	1	783.485	2.9031	2.4633	32.836	2	0	2.7499	2.2841	39.33	2	0	0.94348	0.97851	11.031	2	0	1.9596	1.9529		1	0	1.6848	1.7295		1	0	0.87515	0.90509		1	0	4.3009	3.107		1	0	4.4882	3.0164
DEVLVAGF	8	0	1	0	DEVLVAGF	Pep1251	2023-02-06_Fusion_36177.raw	86	849.436	1	848.428	0.95266	0.94939	11.807	2	2	0.98341	1.0095	42.879	2	2	1.0323	1.0676	31.072	2	2	0.95266	0.94939	11.807	2	2	0.98341	1.0095	42.879	2	2	1.0323	1.0676	31.072	2	2				0	0
SILNWVKFK	9	2	1	0	SILNWVKFK	Pep3623	2023-02-06_Fusion_36177.raw	86	378.894	2;3	1133.66	0.23739	0.27401	22.691	4	4	0.20359	0.27368	46.992	4	4	0.82129	0.93042	35.939	4	4	0.32112	0.38805		1	1	0.30909	0.36103		1	1	0.96256	1.0035		1	1				0	0
FQDPVPLTV	9	0	1	0	FQDPVPL(+3.02)TV	Pep5738	2023-02-06_Fusion_36177.raw	86	1018.57	1;2	1014.54	1.7418	1.4779	113.2	4	4	1.551	1.2883	107.85	4	4	0.91658	0.95061	12.118	4	4	0.59896	0.5969	26.999	2	2	0.52899	0.54302	10.702	2	2	0.88318	0.91339	16.297	2	2	5.532	3.9964	39.46	2	2	5.1123	3.4358	27.254
VLAAGVVPL	9	0	2	0	VL(+3.02)AAGVVPL(+3.02)	Pep5785	2023-02-06_Fusion_36177.raw	86	844.579	1;2	837.532	2.772	2.4491	12.094	2	1	2.9434	2.692	29.963	2	1	0.95603	0.9937	2.5797	2	1	2.6206	2.6678		1	0	2.9591	3.3273		1	0	0.91535	0.97573		1	0	2.9321	2.2484		1	1	2.9278	2.178
SLQSTILGV	9	0	2	0	SL(+3.02)QSTIL(+3.02)GV	Pep5762	2023-02-06_Fusion_36177.raw	86	923.569	1;2	916.523	2.2491	2.2378	170.25	7	7	4.9533	3.6848	199.91	7	7	1.5113	1.611	83.598	7	7	0.81201	0.8537	79.836	3	3	5.1645	5.9906	128.34	3	3	3.4499	3.6618	71.895	3	3	4.8773	3.7399	215.37	4	4	4.6257	3.4411	262.55
NEGTVFTF	8	0	0	0	NEGTVFTF	Pep5781	2023-02-06_Fusion_36177.raw	86	914.427	1	913.418				0	0				0	0				0	0				0	0				0	0				0	0				0	0
ALPPVLTTV	9	0	2	0	ALPPVLTTV	Pep5801	2023-02-06_Fusion_36177.raw	86	910.562	1;2	909.554	0.61541	0.47191	96.174	5	3	0.74523	0.77942	140.15	4	2	1.0327	1.0985	49.547	4	2	0.21155	0.21886	7.6409	2	1	0.19163	0.21885	22.066	2	1	1.0327	1.0985	10.943	2	1	1.0319	0.92034	73.19	3	2	2.8354	2.4536	4.6127
ALPPVLTTV	9	0	2	0	ALPPVLTTV	Pep5801	2023-02-06_Fusion_36177.raw	86	910.562	1;2	909.554	0.61541	0.47191	96.174	5	3	0.74523	0.77942	140.15	4	2	1.0327	1.0985	49.547	4	2	0.21155	0.21886	7.6409	2	1	0.19163	0.21885	22.066	2	1	1.0327	1.0985	10.943	2	1	1.0319	0.92034	73.19	3	2	2.8354	2.4536	4.6127
ILGLVTEV	8	0	2	0	IL(+3.02)GL(+3.02)VTEV	Pep5869	2023-02-06_Fusion_36177.raw	86	849.557	1	842.511	0.32061	0.32638		1	1	0.45324	0.50964		1	1	1.4137	1.507		1	1	0.32061	0.32638		1	1	0.45324	0.50964		1	1	1.4137	1.507		1	1				0	0
YLDASLITV	9	0	2	0	YLDASLITV	Pep5868	2023-02-06_Fusion_36177.raw	86	994.547	1	993.538	0.62836	0.63967	55.996	2	2	0.43872	0.49331	15.953	2	2	0.6982	0.74426	40.043	2	2	0.62836	0.63967	55.996	2	2	0.43872	0.49331	15.953	2	2	0.6982	0.74426	40.043	2	2				0	0
SLAQYLINA	9	0	2	0	SLAQYLINA	Pep5813	2023-02-06_Fusion_36177.raw	86	992.542	1;2	991.534	0.75064	0.78917	108.48	3	3	0.24051	0.27898	97.961	3	3	1.2752	1.2924	81.076	3	3	0.32521	0.33644	120.57	2	2	0.21626	0.24698	17.233	2	2	0.66498	0.70734	103.56	2	2	1.4019	1.075		1	1	1.7877	1.3299
NEIIITDF	8	0	0	0	NEIIITDF	Pep1257	2023-02-06_Fusion_36177.raw	86	964.499	1;2	963.491	0.11691	0.12288		1	1	0.32048	0.35098		1	1	2.7412	2.913		1	1	0.11691	0.12288		1	1	0.32048	0.35098		1	1	2.7412	2.913		1	1				0	0
TIFAGTLITA	10	0	1	0	TIFAGTLITA	Pep5873	2023-02-06_Fusion_36177.raw	86	1007.58	1;2	1006.57	2.4207	1.7487	27.288	3	2	2.043	1.373	18.358	3	2	0.95553	0.98822	9.1702	3	2	1.1021	1.0983		1	0	1.0894	1.1183		1	0	0.95553	0.98822		1	0	2.4385	1.7616	1.0405	2	2	2.2143	1.4882	11.389
VLGIVVGV	8	0	1	0	VLGL(+3.02)VVGV	Pep5888	2023-02-06_Fusion_36177.raw	86	758.521	1	754.495	2.3169	1.6738	82.646	3	2	2.312	1.5538	75.268	3	2	0.89278	0.92332	13.227	3	2	0.46003	0.45844		1	0	0.41569	0.42671		1	0	0.89278	0.92332		1	0	2.615	1.8891	17.118	2	2	2.338	1.5713	1.5787
LLIENVASL	9	0	3	0	L(+3.02)L(+3.02)IENVASL(+3.02)	Pep8475	2023-02-06_Fusion_36177.raw	86	980.634	1;2;3	970.57	2.7807	2.9226	214.61	7	5	1.3028	1.4268	161.3	7	5	0.86387	0.95322	79.842	7	5	0.88192	0.91924	90.6	4	3	1.1744	1.2987	5.6558	4	3	1.3123	1.3932	86.784	4	3	56.14	47.38	59.672	3	2	28.58	25.903	41.905
TEAPPIIF	8	0	0	0	TEAPPIIF	Pep1274	2023-02-06_Fusion_36177.raw	86	887.487	1;2	886.48				0	0				0	0				0	0				0	0				0	0				0	0				0	0
SESPIVVVL	9	0	1	0	SESPIVVVL(+3.02)	Pep5919	2023-02-06_Fusion_36177.raw	86	945.57	1;2;3	941.543	1.0265	1.0965	160.68	3	3	0.17229	0.16938	324.86	2	2	0.36849	0.38186	96.435	2	2	1.0265	1.0965	160.68	3	3	0.17229	0.16938	324.86	2	2	0.36849	0.38186	96.435	2	2				0	0
AVVEFLTSV	9	0	1	0	AVVEFL(+6.02)TSV	Pep5930	2023-02-06_Fusion_36177.raw	86	970.557	1;2	963.528	2.5944	1.8742	66.414	3	2	2.3876	1.6046	58.792	3	2	0.91671	0.94807	10.862	3	2	0.65124	0.649		1	0	0.57876	0.59411		1	0	0.91671	0.94807		1	0	2.8138	2.0327	11.481	2	2	2.4453	1.6434	3.3762
TLSDIVVTL	9	0	2	0	TLSDIVVTL	Pep8093	2023-02-06_Fusion_36177.raw	86	960.562	1;2	959.554	0.68754	0.69992		1	1	0.46877	0.5271		1	1	0.68181	0.72678		1	1	0.68754	0.69992		1	1	0.46877	0.5271		1	1	0.68181	0.72678		1	1				0	0
TLWVDPYEV	9	0	1	0	TL(+3.02)WVDPYEV	Pep5938	2023-02-06_Fusion_36177.raw	86	1124.57	1;2	1120.54	3.0851	2.2287	58.169	3	2	2.655	1.7844	52.765	3	2	0.9217	0.95323	8.1889	3	2	0.8475	0.84458		1	0	0.72656	0.74583		1	0	0.9217	0.95323		1	0	3.196	2.3088	4.9965	2	2	2.7609	1.8555	5.528
SILSSLTSV	9	0	2	0	SILSSLTSV	Pep4302	2023-02-06_Fusion_36177.raw	86	906.516	1;2	905.507	0.23243	0.23662	122.52	6	6	0.3612	0.40614	131.61	6	6	1.4754	1.5336	43.716	6	6	0.23243	0.23662	48.054	4	4	0.3612	0.40614	98.274	4	4	1.554	1.6565	53.867	4	4	0.53337	0.40899	252.55	2	2	0.77326	0.57524	238
SLDALLSQV	9	0	3	0	SL(+3.02)DAL(+3.02)L(+3.02)SQV	Pep1284	2023-02-06_Fusion_36177.raw	86	954.582	1;2	944.518	0.89654	0.94228	134.5	3	3	2.4745	2.71	2.0545	2	2	1.8569	1.9733	58.103	2	2	0.89654	0.94228	134.5	3	3	2.4745	2.71	2.0545	2	2	1.8569	1.9733	58.103	2	2				0	0
LLIPGLATA	9	0	3	0	LLIPGLATA	Pep1287	2023-02-06_Fusion_36177.raw	86	868.551	1;2	867.543	2.6976	2.8353	96.918	3	3	1.7147	1.8779	40.765	3	3	0.59669	0.64182	41.422	3	3	1.9392	2.0381	46.684	2	2	1.6614	1.8195	4.471	2	2	0.85673	0.91042	51.155	2	2	6.8596	9.8783		1	1	4.0587	3.6785
LLPPPPLLA	9	0	4	0	L(+3.02)L(+3.02)PPPPL(+3.02)L(+3.02)A	Pep1296	2023-02-06_Fusion_36177.raw	86	942.678	1;2	929.595	2.4235	1.1107	133.86	5	5	1.0559	1.3354	101.03	5	5	0.57028	0.64261	57.596	5	5	0.69976	0.83924	72.717	3	3	0.88453	1.3354	11.864	3	3	1.246	1.342	61.085	3	3	6.9025	4.6249	201.74	2	2	3.8802	2.815	186.07
ALLAYTLGV	9	0	3	0	ALLAYTLGV	Pep1297	2023-02-06_Fusion_36177.raw	86	920.547	1;2	919.538	0.65149	0.93819	75.201	5	5	0.76084	0.68957	85.343	5	5	0.4887	0.51933	60.991	5	5	0.42207	0.4436	32.56	2	2	0.15967	0.17487	68.767	2	2	0.37832	0.40203	36.207	2	2	0.70957	1.0218	57.033	3	3	0.79104	0.71694	5.9608
NEITIPVTF	9	0	0	0	NEITIPVTF	Pep5940	2023-02-06_Fusion_36177.raw	86	1033.56	1;2	1032.55				0	0				0	0				0	0				0	0				0	0				0	0				0	0
ALLGGLVNV	9	0	3	0	AL(+3.02)L(+3.02)GGL(+3.02)VNV	Pep1306	2023-02-06_Fusion_36177.raw	86	864.588	1;2	854.523	3.7688	4.6366	178.14	4	4	2.7667	2.7564	132.89	4	4	0.96331	1.0237	94.206	4	4	0.9782	1.0281	112.66	2	2	0.94231	1.032	16.969	2	2	0.96331	1.0237	95.69	2	2	11.341	16.332	77.712	2	2	10.588	9.5962	54.448
TLSDIMVSL	9	0	2	0	TL(+3.02)SDIMVSL(+3.02)	Pep4415	2023-02-06_Fusion_36177.raw	86	984.556	1;2	977.51	0.86655	0.88216	63.154	4	4	0.77246	0.86858	23.891	4	4	0.89179	0.92693	48.685	4	4	0.61117	0.62217	43.11	3	3	0.76505	0.86025	7.8804	3	3	1.2761	1.3603	50.821	3	3	2.8373	2.1757		1	1	1.7682	1.3154
ILSGVILEV	9	0	2	0	ILSGVILEV	Pep1319	2023-02-06_Fusion_36177.raw	86	942.587	1;2	941.58	0.60684	0.53616	124.06	2	0	0.59444	0.54367	117.27	2	0	0.97382	1.0122	5.7929	2	0	0.21907	0.22301		1	0	0.211	0.23726		1	0	0.98925	1.0545		1	0	1.681	1.289		1	0	1.6747	1.2458
FSFPVSVGV	9	0	0	0	FSFPVSVGV	Pep5956	2023-02-06_Fusion_36177.raw	86	938.499	1;2	937.491				0	0				0	0				0	0				0	0				0	0				0	0				0	0
VIFDLPTTV	9	0	1	0	VIFDL(+3.02)PTTV	Pep1315	2023-02-06_Fusion_36177.raw	86	1007.59	1;2	1003.56	1.1003	1.0966	63.845	5	5	1.2486	1.1755	49.081	5	5	0.91953	0.95637	21.073	5	5	0.94544	1.0099	17.016	3	3	0.91042	0.93456	14.002	3	3	1.1199	1.1582	23.894	3	3	4.1574	3.0034	4.4398	2	2	3.5771	2.404	4.9592
NLYGLLHGL	9	0	4	0	NLYGLLHGL	Pep4152	2023-02-06_Fusion_36177.raw	86	500.283	2	998.555	1.0968	1.1417	114.53	3	3	0.19967	0.22502	152.64	2	2	0.39757	0.35481	287.62	2	2	1.4587	1.4649		1	1	0.059874	0.076469		1	1	0.041047	0.046423		1	1	0.43548	0.45331	130.62	2	2	0.66586	0.66218
TLLTAIVKL	9	1	3	0	TLLTAIVKL	Pep4202	2023-02-06_Fusion_36177.raw	86	486.329	2	970.643	0.92487	1.0895	6.8055	2	0	0.18723	0.56865	2.7592	2	0	0.21314	0.45703	22.81	2	0				0	0				0	0				0	0				0	0
GLSGIIPTL	9	0	2	0	GLSGL(+3.02)IPTL(+3.02)	Pep5986	2023-02-06_Fusion_36177.raw	86	876.571	1;2	869.522	3.6611	3.2346	45.066	6	6	2.7114	2.8219	56.521	6	6	0.69523	0.73286	49.315	6	6	1.7303	1.7614	39.629	3	3	2.4566	2.7623	63.152	3	3	0.78747	0.83942	51.01	3	3	4.4159	3.3861	22.949	3	3	3.8752	2.8828	51.413
GLLPDVPSL	9	0	3	0	GL(+6.02)L(+6.02)PDVPSL(+6.02)	Pep5991	2023-02-06_Fusion_36177.raw	86	928.587	1;2	909.517	2.1711	2.2819	83.552	5	5	1.5298	1.3865	48.283	5	5	1.1243	1.2195	60.816	5	5	1.2324	1.2953	80.079	2	2	0.97207	1.0646	3.4175	2	2	0.78875	0.83818	76.662	2	2	3.3431	4.8142	76.766	3	3	2.4044	1.7675	46.502
SLAQYLINV	9	0	2	0	SL(+3.02)AQYL(+3.02)INV	Pep8133	2023-02-06_Fusion_36177.raw	86	1026.61	1;2	1019.57	0.66857	0.63705	113.45	6	0	0.60604	0.57483	119.35	6	0	1.0259	1.064	14.636	6	0	0.19584	0.19944	12.14	3	0	0.17672	0.19983	1.551	3	0	1.0312	1.0945	20.699	3	0	2.2215	1.7034	2.09	3	0	2.1709	1.6855	12.211
SVFGVPLTV	9	0	1	0	SVFGVPL(+3.02)TV	Pep1340	2023-02-06_Fusion_36177.raw	86	921.548	1;2	917.522	1.9302	1.9235	43.207	3	2	1.4639	1.5027	41.729	3	2	0.86873	0.89845	10.119	3	2	1.9302	1.9235	43.207	3	2	1.4639	1.5027	41.729	3	2	0.86873	0.89845	10.119	3	2				0	0
FLLSEPVAL	9	0	3	0	FL(+6.02)L(+6.02)SEPVAL(+6.02)	Pep6002	2023-02-06_Fusion_36177.raw	86	1006.63	1;2	987.564	0.70219	0.73802	50.96	3	3	0.72562	0.79467	3.4222	3	3	1.0706	1.1377	53.346	3	3	0.70219	0.73802	50.96	3	3	0.72562	0.79467	3.4222	3	3	1.0706	1.1377	53.346	3	3				0	0
KVLGALLFV	9	1	3	0	K(+8.01)VL(+6.02)GAL(+6.02)L(+6.02)FV	Pep4256	2023-02-06_Fusion_36177.raw	86	493.356	2	958.622	1.2966	1.5098	13.62	2	0	0.4246	1.2307	11.839	2	0	0.32877	0.68279	16.832	2	0				0	0				0	0				0	0				0	0
VDVTILIVV	9	0	1	0	VDVTL(+6.02)LIVV	Pep4502	2023-02-06_Fusion_36177.raw	86	976.636	1	969.611	1.9553	1.659	103.51	2	0	1.5767	1.3096	87.81	2	0	0.88772	0.92068	7.5248	2	0	0.80072	0.79797		1	0	0.68565	0.70384		1	0	0.93888	0.971		1	0	4.7747	3.4493		1	0	3.6256	2.4366
LLDVTPLSL	9	0	4	0	L(+6.02)L(+6.02)DVTPL(+6.02)SL(+6.02)	Pep6012	2023-02-06_Fusion_36177.raw	86	994.662	1;2	969.575	0.34901	0.41858	35.222	3	2	0.21519	0.32488	68.473	3	2	0.63501	0.68395	19.673	3	2	0.3439	0.41245	2.086	2	2	0.20945	0.31622	3.8216	2	2	0.60904	0.65597	5.9075	2	2	1.5947	0.75873		1	0	1.6362	1.0343
SLLDSVVGL	9	0	3	0	SL(+6.02)L(+6.02)DSVVGL(+6.02)	Pep4916	2023-02-06_Fusion_36177.raw	86	920.58	1;2	901.512	1.2989	1.4695	132.08	6	6	0.69421	0.69163	120.64	6	6	1.386	1.4866	81.852	6	6	0.37297	0.392	110.27	3	3	0.34065	0.37307	70.292	3	3	1.2994	1.3808	80.322	3	3	2.5708	2.4969	28.824	3	3	2.5635	2.3233	85.756
SLQEEIAFL	9	0	2	0	SL(+3.02)QEEIAFL(+3.02)	Pep4470	2023-02-06_Fusion_36177.raw	86	1055.59	1;2	1048.54	1.1591	0.88885	120.11	3	1	0.78592	0.58465	87.456	3	1	0.83237	0.86393	48.558	3	1	0.19416	0.19766		1	0	0.14292	0.16071		1	0	0.83237	0.88728		1	0	1.6614	1.3739	61.587	2	1	0.81534	0.70555	26.581
APFEPLASGIL	11	0	2	0	APFEPL(+6.02)ASGIL(+6.02)	Pep6010	2023-02-06_Fusion_36177.raw	86	1126.65	1;2	1113.61	1.5352	1.6141	80.848	3	1	1.5282	1.7727	91.626	3	1	0.93845	0.99611	18.381	3	1	1.4853	1.5366	6.956	2	0	1.3941	1.5921	15.195	2	0	0.84377	0.89752	14.739	2	0	6.9709	6.2171		1	1	7.6488	7.6992
EEILITVL	8	0	2	0	EEIL(+3.02)ITVL(+3.02)	Pep6019	2023-02-06_Fusion_36177.raw	86	935.594	1;2	928.548	0.46068	0.40703	134.38	2	0	0.39881	0.36475	141.45	2	0	0.95277	0.99031	12.095	2	0	0.1546	0.15738		1	0	0.11931	0.13416		1	0	0.85287	0.90913		1	0	1.3728	1.0527		1	0	1.3331	0.9917
METLINVF	8	0	1	0	METL(+3.02)INVF	Pep8483	2023-02-06_Fusion_36177.raw	86	969.517	1;2	965.489	0.58394	0.58193	12.837	2	1	0.49825	0.51147	9.526	2	1	0.85947	0.88887	2.286	2	1	0.58394	0.58193	12.837	2	1	0.49825	0.51147	9.526	2	1	0.85947	0.88887	2.286	2	1				0	0
SLITRLLEV	9	0	3	1	SLITRLLEV	Pep4324	2023-02-06_Fusion_36177.raw	86	522.325	2	1042.64	0.35931	0.49195		1	0	0.12122	0.34652		1	0	0.33762	0.65556		1	0				0	0				0	0				0	0				0	0
SLAEVLQQL	9	0	3	0	SL(+3.02)AEVL(+3.02)QQL(+3.02)	Pep1341	2023-02-06_Fusion_36177.raw	86	1009.62	1;2	999.56	0.57578	0.59518	144.21	7	7	0.35232	0.38585	117.15	7	7	0.85086	0.92297	145.42	7	7	0.37827	0.39428	133.96	6	6	0.34208	0.37464	108.07	6	6	0.92944	0.98769	159.1	6	6	2.0121	2.8976		1	1	1.712	1.5517
MVDGTLLLL	9	0	4	0	M(+15.99)VDGTLLLL	Pep6023	2023-02-06_Fusion_36177.raw	86	990.555	1;2;3	973.552	2.8119	2.0196	132.53	9	9	0.95362	1.4397	117.14	8	8	2.0879	2.3156	144.15	8	8	0.31354	0.37604	144.36	5	5	0.70778	1.0686	30.941	4	4	2.6897	2.897	106.55	4	4	5.4514	2.4573	71.93	4	4	4.6663	2.7405	170.76
SLFDLNFQA	9	0	2	0	SL(+3.02)FDL(+3.02)NFQA	Pep6025	2023-02-06_Fusion_36177.raw	86	1060.56	1;2	1053.51	0.81447	0.82913	73.074	4	3	0.65093	0.73193	67.872	4	3	0.86149	0.89543	24.767	4	3	0.63624	0.6477	29.216	3	3	0.64185	0.72172	1.9512	3	3	1.0088	1.0754	27.308	3	3	3.933	3.0159		1	0	3.7925	2.8213
LSGLLIPTI	9	0	3	0	LSGLLIPTI	Pep6021	2023-02-06_Fusion_36177.raw	86	926.593	1;2;3	925.585	0.068103	0.070985	19.618	2	2	0.11929	0.13192	17.859	2	2	1.7517	1.8597	0.92571	2	2	0.068103	0.070985	19.618	2	2	0.11929	0.13192	17.859	2	2	1.7517	1.8597	0.92571	2	2				0	0
VLYSVMTLV	9	0	2	0	VLYSVMTLV	Pep1388	2023-02-06_Fusion_36177.raw	86	1024.58	1;2	1023.57	0.25277	0.25733		1	1	0.37737	0.42433		1	1	1.4929	1.5914		1	1	0.25277	0.25733		1	1	0.37737	0.42433		1	1	1.4929	1.5914		1	1				0	0
QLLAGVFLA	9	0	3	0	QL(+3.02)L(+3.02)AGVFL(+3.02)A	Pep6024	2023-02-06_Fusion_36177.raw	86	940.619	1;2	930.554	2.4992	2.5834	146.21	7	6	2.6462	2.6364	139.35	6	5	0.98689	1.0596	74.364	6	5	1.842	1.936	27.676	3	2	0.88045	0.97366	53.953	2	1	0.55918	0.59366	42.547	2	1	7.0668	7.8974	198.84	4	4	5.4215	4.9136	153
SVLGALIGV	9	0	2	0	SVL(+3.02)GAL(+3.02)IGV	Pep1391	2023-02-06_Fusion_36177.raw	86	834.559	1	827.512	1.7744	1.8063	37.334	2	2	1.4936	1.6794	15.538	2	2	0.84175	0.89728	52.871	2	2	1.7744	1.8063	37.334	2	2	1.4936	1.6794	15.538	2	2	0.84175	0.89728	52.871	2	2				0	0
FVLPELPSV	9	0	2	0	FVLPELPSV	Pep1387	2023-02-06_Fusion_36177.raw	86	1000.57	1;2	999.564	0.39133	0.39838	124.16	3	1	0.27404	0.30814	92.944	3	1	0.86393	0.87558	56.178	3	1	0.23133	0.23932	72.066	2	1	0.26383	0.3013	3.1715	2	1	1.0808	1.1496	76.274	2	1	2.2179	1.7007		1	0	2.025	1.5064
VLGVIWGV	8	0	1	0	VL(+3.02)GVIWGV	Pep6039	2023-02-06_Fusion_36177.raw	86	845.533	1;2	841.506	2.2616	1.6338	48.892	3	2	2.0281	1.363	30.73	3	2	0.9154	0.95207	15.143	3	2	0.7569	0.7543		1	0	0.78808	0.80898		1	0	1.0695	1.1061		1	0	2.4163	1.7456	9.3594	2	2	2.049	1.3771	1.4555
ALLAGLVSL	9	0	4	0	AL(+3.02)L(+3.02)AGL(+3.02)VSL(+3.02)	Pep6045	2023-02-06_Fusion_36177.raw	86	868.627	1;2	855.543	3.5347	4.2392	182.71	3	3	1.0832	1.6354	69.55	3	3	0.3684	0.39741	149.9	3	3	0.97145	1.1651	182.66	2	2	0.99283	1.4989	12.326	2	2	1.022	1.1008	194.98	2	2	16.465	10.927		1	1	6.0655	4.9525
SLASLLVSV	9	0	3	0	SL(+3.02)ASL(+3.02)L(+3.02)VSV	Pep1403	2023-02-06_Fusion_36177.raw	86	897.598	1;2	887.533	0.80991	0.85123	124.49	5	5	0.57174	0.62615	102.98	5	5	2.6983	2.8674	68.522	5	5	0.21189	0.2227	83.647	3	3	0.54329	0.59499	6.3855	3	3	2.6983	2.8674	89.219	3	3	1.6387	2.3599	31.754	2	2	4.2569	3.8582	5.1302
TLFGMITAV	9	0	1	0	TL(+3.02)FGMITAV	Pep6048	2023-02-06_Fusion_36177.raw	86	955.537	1;2	951.51	1.2159	1.2117	102.92	3	1	1.1732	1.1046	48.558	3	1	0.84704	0.87602	81.05	3	1	0.64682	0.66737	84.347	2	1	1.1081	1.0893	1.968	2	1	1.6994	1.7611	98.755	2	1	3.9494	2.8531		1	0	3.7572	2.5251
AVTGILVQL	9	0	2	0	AVTGILVQL	Pep1424	2023-02-06_Fusion_36177.raw	86	913.573	1;2	912.564	0.22678	0.23087	116.6	7	4	0.22246	0.25805	108.31	7	4	1.7996	1.9102	112.33	7	4	0.15706	0.15988	104.6	5	4	0.20106	0.22929	20.982	5	4	1.2802	1.3647	114.66	5	4	0.99165	0.82008	105.26	2	0	2.2785	1.9717	46.584
SLLPAIVEL	9	0	3	0	SLLPAIVEL	Pep1425	2023-02-06_Fusion_36177.raw	86	954.589	1;2	953.58	2.3589	3.397		1	1	1.5574	1.4115		1	1	0.66022	0.71617		1	1				0	0				0	0				0	0	2.3589	3.397		1	1	1.5574	1.4115
APLVTLEVL	9	0	3	0	APLVTLEVL	Pep8278	2023-02-06_Fusion_36177.raw	86	954.589	1;2	953.58	1.7467	2.5153	137.86	3	3	1.5574	1.4115	132.14	3	3	0.66022	0.71617	39.668	3	3	0.25904	0.27226		1	1	0.15646	0.17136		1	1	0.60401	0.64186		1	1	2.0298	2.9231	21.25	2	2	1.8324	1.6608	22.995
TLADILLYY	9	0	3	0	TL(+3.02)ADIL(+3.02)L(+3.02)YY	Pep8314	2023-02-06_Fusion_36177.raw	86	1093.65	1;2	1083.59	2.8731	2.5713	118.92	10	7	2.8766	2.487	65.05	10	7	0.81498	0.85725	73.934	10	7	0.83163	0.86682	106.46	4	2	1.4563	1.6262	86.306	4	2	1.2734	1.352	51.413	4	2	5.3957	5.8402	89.887	6	5	3.1197	2.487	52.925
ILLPSVFGV	9	0	2	0	ILLPSVFGV	Pep1454	2023-02-06_Fusion_36177.raw	86	944.582	1;2	943.574	1.0833	0.96615	91.979	3	1	0.24587	0.27647	122.49	3	1	0.54943	0.55684	98.955	3	1	0.34161	0.34776		1	0	0.24587	0.27647		1	0	0.82984	0.88459		1	0	1.755	1.4514	57.549	2	1	0.51795	0.4482	168.68
LLAGLLTGL	9	0	5	0	LLAGLLTGL	Pep1450	2023-02-06_Fusion_36177.raw	86	870.567	2	869.559				0	0				0	0				0	0				0	0				0	0				0	0				0	0
QLLALLPSL	9	0	5	0	QL(+3.02)L(+3.02)AL(+3.02)L(+3.02)PSL(+3.02)	Pep8318	2023-02-06_Fusion_36177.raw	86	982.715	1;2	966.611	5.3933	4.0298	79.375	2	2				0	0				0	0	2.4089	2.299		1	1				0	0				0	0	12.075	7.0639		1	1
GLVPFLVSV	9	0	2	0	GL(+3.02)VPFL(+3.02)VSV	Pep6082	2023-02-06_Fusion_36177.raw	86	936.603	1;2	929.559	9.5823	7.3478	148.03	3	2	6.3824	4.7479	146.67	3	2	0.82136	0.84641	17.045	3	2	0.57023	0.58049		1	0	0.37557	0.4223		1	0	0.82136	0.87554		1	0	9.828	7.5362	3.5798	2	2	7.1467	5.3165	15.997
ALFPGVALL	9	0	3	0	AL(+3.02)FPGVAL(+3.02)L(+3.02)	Pep6081	2023-02-06_Fusion_36177.raw	86	909.612	1;2	899.548	8.4847	8.7072	169.96	6	6	5.3429	3.9276	74.466	6	6	0.5933	0.63699	129.29	6	6	2.4014	2.5239	81.201	2	2	1.7182	1.8818	2.6498	2	2	0.71551	0.76036	78.551	2	2	18.138	20.28	198.75	4	4	6.3821	5.2093	57.436
GLYGLIVAL	9	0	3	0	GL(+3.02)YGL(+3.02)IVAL(+3.02)	Pep8319	2023-02-06_Fusion_36177.raw	86	927.623	1;2	917.559	4.6797	5.7573	107.06	4	4	4.9051	4.8869	76.639	4	4	1.274	1.3678	71.625	4	4	2.3687	2.4896	116.15	2	2	2.152	2.3568	25.546	2	2	0.9085	0.96544	90.603	2	2	6.3494	9.1436	63.007	2	2	9.5623	8.6665	3.4376
SIIPPLFTV	9	0	1	0	SIIPPL(+3.02)FTV	Pep1463	2023-02-06_Fusion_36177.raw	86	989.613	1;2	985.585	1.1411	0.99333	70.924	7	5	1.8149	1.2095	80.201	7	5	1.0096	1.0441	94.608	7	5	0.58043	0.59886	90.684	2	1	1.7637	1.7339	55.722	2	1	3.0558	3.1667	156.91	2	1	1.4965	0.99333	64.62	5	4	1.8149	1.2095	85.044
VGGIPIFF	8	0	0	0	VGGIPIFF	Pep1465	2023-02-06_Fusion_36177.raw	86	849.489	1;2	848.48				0	0				0	0				0	0				0	0				0	0				0	0				0	0
SMVDVVMLL	9	0	2	0	SMVDVVMLL	Pep8245	2023-02-06_Fusion_36177.raw	86	1006.53	1;2	1005.52	0.52866	0.53818	4.2901	2	2	0.70345	0.79099	1.5464	2	2	1.3306	1.4184	2.7437	2	2	0.52866	0.53818	4.2901	2	2	0.70345	0.79099	1.5464	2	2	1.3306	1.4184	2.7437	2	2				0	0
ITAVLLVLI	9	0	3	0	L(+3.02)TAVLL(+3.02)VLL(+3.02)	Pep8357	2023-02-06_Fusion_36177.raw	86	963.719	1	953.653	0.35519	0.39878	176.62	4	2	0.32125	0.41308	153.99	4	2	0.95361	1.0238	6.1407	4	2	0.21764	0.22874	68.08	3	2	0.20811	0.22792	71.658	3	2	0.95623	1.0162	7.0772	3	2	6.3086	9.0848		1	0	6.2475	5.6623
FLYPFPLAL	9	0	3	0	FLYPFPLAL	Pep1508	2023-02-06_Fusion_36177.raw	86	1080.62	1;2	1079.61	0.65298	0.79668	154.71	2	1	0.56728	0.57069	107.14	2	1	0.87825	0.94204	6.2423	2	1	0.2581	0.26679		1	1	0.23958	0.26753		1	1	0.92825	0.98455		1	1	1.652	2.379		1	0	1.3432	1.2174
TLAELLVLL	9	0	5	0	TL(+3.02)AEL(+3.02)L(+3.02)VL(+3.02)L(+3.02)	Pep8358	2023-02-06_Fusion_36177.raw	86	999.729	1;2	983.627	8.2943	4.2998	82.457	3	2	4.1793	2.4302	76.63	3	2	0.78167	0.82753	46.821	3	2	0.96602	1.305		1	0	0.65342	0.85188		1	0	0.78202	0.82753		1	0	10.129	5.2269	27.612	2	2	5.2054	3.0344	31.401
RVYNGRLK	8	1	1	2	RVYNGRLK	Pep61	2023-02-06_Fusion_36177.raw	86	335.87	3	1004.59	0.80969	0.72694	90.81	2	1	0.55222	0.50367	57.835	2	1	0.71962	0.76023	30.662	2	1	0.3584	0.3825		1	0	0.29518	0.33461		1	0	0.91695	0.9443		1	0	1.8292	1.3816		1	1	1.0331	0.75815
RVLNKLGGVK	10	2	2	1	R(+10.01)VL(+6.02)NK(+8.01)L(+6.02)GGVK(+8.01)	Pep1838	2023-02-06_Fusion_36177.raw	86	374.597	2;3	1082.69	0.16362	0.17808	122.47	13	11	0.12493	0.14942	187.39	13	11	1.3071	1.333	93.373	13	11	0.082983	0.079639	154.31	4	4	0.12483	0.11724	216.9	4	4	1.8202	1.6944	63.846	4	4	0.86722	0.93145	40.651	5	5	1.1335	1.0168	118
KIMKDILEK	9	3	1	0	KIM(+15.99)KDILEK	Pep245	2023-02-06_Fusion_36177.raw	86	378.558	2;3	1116.66	0.39277	0.3103	115.82	14	13	0.38704	0.36988	110.95	13	12	0.96683	1.1163	76.851	13	12	0.1493	0.20905	47.657	4	4	0.11019	0.17108	76.948	4	4	0.96483	1.0661	45.875	4	4	1.0767	0.49913	130.89	7	7	0.79837	0.44627	115.3
KLAERFLAK	9	2	2	1	KLAERFLAK	Pep6582	2023-02-06_Fusion_36177.raw	86	359.226	2;3	1074.65	0.44275	0.48609	8.2205	2	2	0.20855	0.34219	88.458	2	2	0.47102	0.64766	84.685	2	2				0	0				0	0				0	0				0	0
APAAAPSSL	9	0	1	0	APAAAPSSL(+3.02)	Pep415	2023-02-06_Fusion_36177.raw	86	787.441	1	783.413	1.7795	1.2855		1	1	1.3034	0.87595		1	1	0.73243	0.76177		1	1				0	0				0	0				0	0	1.7795	1.2855		1	1	1.3034	0.87595
VLFAGQHIAK	10	1	1	0	VLFAGQHIAK	Pep6761	2023-02-06_Fusion_36177.raw	86	361.882	1;2;3	1082.62	0.41625	0.47243	93.353	6	4	0.27868	0.33987	233.11	6	4	1.3098	1.7348	180.22	6	4	0.18103	0.21457	99.144	3	3	0.2497	0.30344	31.921	3	3	1.6699	1.7125	89.171	3	3				0	0
VLFAGQHIAK	10	1	1	0	VLFAGQHIAK	Pep6761	2023-02-06_Fusion_36177.raw	86	361.882	1;2;3	1082.62	0.41625	0.47243	93.353	6	4	0.27868	0.33987	233.11	6	4	1.3098	1.7348	180.22	6	4	0.18103	0.21457	99.144	3	3	0.2497	0.30344	31.921	3	3	1.6699	1.7125	89.171	3	3				0	0
RIFQKFLQR	9	1	1	2	RIFQKFLQR	Pep330	2023-02-06_Fusion_36177.raw	86	412.584	3	1234.73				0	0				0	0				0	0				0	0				0	0				0	0				0	0
GGFPGSQK	8	1	0	0	GGFPGSQK(+4.03)	Pep5149	2023-02-06_Fusion_36177.raw	86	781.414	1	776.382	2.28	1.6889	64.038	3	3	1.8199	1.4282	55.667	3	3	0.90046	0.95405	13.111	3	3	0.52023	0.58161		1	1	0.50984	0.58169		1	1	0.98003	0.99628		1	1	2.3752	1.7594	5.7816	2	2	1.933	1.5169	8.5241
VIFTGGVGK	9	1	0	0	VIFTGGVGK(+4.03)	Pep423	2023-02-06_Fusion_36177.raw	86	881.541	1;2	876.507	0.25617	0.2864	86.824	7	3	0.21352	0.25971	131.7	7	3	0.84002	0.96893	62.022	7	3	0.23353	0.26231	12.429	2	1	0.20033	0.23135	10.73	2	1	0.86483	0.87808	23.074	2	1	1.1569	0.88402	51.896	3	2	0.97297	0.72664	144.11
ITSSVIIYK	9	1	0	0	ITSSVIIYK	Pep501	2023-02-06_Fusion_36177.raw	86	1023.61	1;2	1022.6	1.57	1.163	2.1328	2	2	1.5149	1.1888	8.6535	2	2	0.96491	1.0223	10.786	2	2				0	0				0	0				0	0	1.57	1.163	2.1328	2	2	1.5149	1.1888	8.6535
SLFSGRLVR	9	0	2	2	SL(+3.02)FSGR(+6.02)L(+3.02)VR(+6.02)	Pep2640	2023-02-06_Fusion_36177.raw	86	351.567	2;3	1033.6	0.87511	1.1982	35.78	5	2	0.70198	1.4017	43.625	5	2	0.81203	1.0965	23.701	5	2	1.5636	1.7958		1	0	1.4976	1.7972		1	0	0.96407	0.97474		1	0	1.5321	1.2398		1	1	1.9445	1.8018
LLREAESLIAK	11	1	3	1	LLREAESLIAK	Pep546	2023-02-06_Fusion_36177.raw	86	414.919	2;3	1241.73	0.73388	0.62791	44.512	9	7	0.28726	0.40975	51.244	9	7	0.52957	0.60241	45.848	9	7	0.32453	0.41202	52.219	2	2	0.25203	0.34777	3.1435	2	2	0.7766	0.85296	52.622	2	2	0.73388	0.35771	39.441	3	3	0.38864	0.25099	98.234
KTLGKLWRL	9	2	3	1	K(+4.03)TL(+3.02)GK(+4.03)L(+3.02)WR(+6.02)L(+3.02)	Pep467	2023-02-06_Fusion_36177.raw	86	379.95	2;3	1113.7	0.33398	0.3983		1	0	0.13813	0.22381		1	0	0.44823	0.57819		1	0				0	0				0	0				0	0				0	0
VPQSGVPAL	9	0	1	0	VPQSGVPAL(+6.02)	Pep742	2023-02-06_Fusion_36177.raw	86	873.513	1;2	866.486	0.17303	0.17853	5.4437	2	2	0.29728	0.29225	48.196	2	2	1.7181	1.7804	64.947	2	2	0.17303	0.17853	5.4437	2	2	0.29728	0.29225	48.196	2	2	1.7181	1.7804	64.947	2	2				0	0
YLDVVQSNV	9	0	1	0	YL(+3.02)DVVQSNV	Pep5384	2023-02-06_Fusion_36177.raw	86	1039.55	1;2	1035.52	2.1164	1.5289	69.565	4	4	1.914	1.2863	121.36	4	4	0.95561	0.99109	65.3	4	4	1.4208	1.4659	120.13	2	2	2.4711	2.4293	200.26	2	2	1.7392	1.8023	91.432	2	2	2.1164	1.5289	8.2517	2	2	1.914	1.2863	6.0028
VPDAKIRIF	9	1	0	1	VPDAK(+8.01)IR(+10.01)IF	Pep661	2023-02-06_Fusion_36177.raw	86	359.558	2;3	1057.63				0	0				0	0				0	0				0	0				0	0				0	0				0	0
QEVNFQEY	8	0	0	0	Q(-17.03)EVNFQEY	Pep5313	2023-02-06_Fusion_36177.raw	86	1039.44	1;2	1055.46				0	0				0	0				0	0				0	0				0	0				0	0				0	0
LLPEGPPAI	9	0	2	0	L(+6.02)L(+6.02)PEGPPAI	Pep1116	2023-02-06_Fusion_36177.raw	86	918.571	1	905.522	0.68593	0.52598		1	1	0.61283	0.45589		1	1	0.89343	0.90548		1	1				0	0				0	0				0	0	0.68593	0.52598		1	1	0.61283	0.45589
SVLGKIWKL	9	2	2	0	SVLGKIWKL	Pep7524	2023-02-06_Fusion_36177.raw	86	348.559	2;3	1042.65	0.45432	0.53669	4.7363	3	3	0.25125	0.33775	8.248	3	3	0.60073	0.7395	8.27	3	3				0	0				0	0				0	0				0	0
ALLRVTPFILK	11	1	3	1	ALLRVTPFILK	Pep1064	2023-02-06_Fusion_36177.raw	86	424.28	2;3	1269.82	0.2406	0.25522	19.825	4	2	0.092475	0.13513	58.004	3	1	0.52498	0.66611	47.714	3	1				0	0				0	0				0	0				0	0
LPGAPGISL	9	0	2	0	LPGAPGISL	Pep4898	2023-02-06_Fusion_36177.raw	86	824.487	2	823.48				0	0				0	0				0	0				0	0				0	0				0	0				0	0
GPAGPILSL	9	0	2	0	GPAGPILSL	Pep5789	2023-02-06_Fusion_36177.raw	86	824.487	2	823.48				0	0				0	0				0	0				0	0				0	0				0	0				0	0
VMTLVSTYL	9	0	2	0	VMTL(+6.02)VSTYL(+6.02)	Pep5948	2023-02-06_Fusion_36177.raw	86	1038.6	1;2	1025.55	0.32304	0.24771	18.612	2	2	0.47897	0.35631	31.935	2	2	1.4827	1.5027	13.323	2	2				0	0				0	0				0	0	0.32304	0.24771	18.612	2	2	0.47897	0.35631	31.935
QISIPFLLK	9	1	2	0	Q(-17.03)ISIPFLLK	Pep4242	2023-02-06_Fusion_36177.raw	86	1041.64	2;3	1057.65	0.30141	0.33047	85.129	8	3	0.33785	0.47429	128.49	8	3	0.9635	0.98831	152.4	8	3	0.1548	0.19151	49.136	3	1	0.14785	0.1917	143.18	3	1	0.97161	0.99796	189.47	3	1	1.8077	1.5699		1	0	1.4799	1.1735
KVAPETKVK	9	3	0	0	KVAPETKVK	Pep8366	2023-02-06_Fusion_36176.raw	85	500.313	2;3	998.612	1.3338	1.0567	114.35	4	4	2.3494	2.1957	98.175	4	4	1.4933	1.6938	36.978	4	4	0.31946	0.44769	4.4558	2	2	0.65325	1.0189	48.713	2	2	2.0449	2.2919	42.224	2	2	6.6754	3.1332	36.716	2	2	8.5865	4.7942	50.566
AMAPPSHRK	9	1	0	1	AMAPPSHRK	Pep6157	2023-02-06_Fusion_36176.raw	85	497.767	2;3	993.518	0.52248	0.62583	90.808	6	5	0.50202	0.59783	112.79	6	5	0.85895	0.87695	33.409	6	5	0.51468	0.62583	1.5587	2	1	0.50202	0.59783	1.4803	2	1	0.89798	0.9035	3.4769	2	1	3.5664	3.0764	11.883	2	2	3.0961	2.9034	20.422
SVHSKVLSK	9	2	1	0	SVHSK(+4.03)VL(+3.02)SK(+4.03)	Pep1573	2023-02-06_Fusion_36176.raw	85	498.33	1;2	983.576	0.7628	0.8662	71.128	4	2	0.76319	1.0616	14.145	3	1	0.97543	1.2008	50.993	3	1	0.77844	0.94814	122.64	2	2	1.003	1.3121		1	1	0.54558	0.55495		1	1				0	0
ATYGKPVHH	9	1	0	0	ATYGK(+4.03)PVHH	Pep1564	2023-02-06_Fusion_36176.raw	85	507.277	2;3	1008.51	0.84847	0.87207	52.867	7	1	0.6907	0.84806	49.254	7	1	0.75011	0.80462	20.071	7	1	0.7136	0.80151	1.6153	2	0	0.70789	0.81749	5.1912	2	0	1.0195	1.0351	5.5599	2	0	3.1992	2.4069	4.9078	2	0	2.3932	1.8322	6.2636
TYGKPVHH	8	1	0	0	TYGK(+4.03)PVHH	Pep6165	2023-02-06_Fusion_36176.raw	85	471.758	2	937.477	0.73281	0.82675	55.939	4	0	0.56435	1.0375	36.568	4	0	0.70311	0.91391	20.973	4	0	0.68648	0.77464		1	0	0.6425	0.75103		1	0	0.94546	0.95877		1	0	3.2285	2.467		1	0	2.3336	1.7428
YSGRAHPK	8	1	0	1	YSGRAHPK	Pep6169	2023-02-06_Fusion_36176.raw	85	458.244	2	914.472	0.26856	0.27319	42.326	4	4	0.23325	0.24476	40.339	4	4	0.84624	0.87322	10.821	4	4	0.15603	0.19129	6.1387	2	2	0.15134	0.17573	3.6705	2	2	0.96997	0.97902	9.8092	2	2	0.46849	0.39541	8.0279	2	2	0.3706	0.35146	7.9791
KLVKPTTEK	9	3	1	0	KLVKPTTEK	Pep6179	2023-02-06_Fusion_36176.raw	85	522.327	2	1042.64	0.5641	0.71235	68.039	5	4	0.2374	0.32966	79.675	5	4	0.52391	0.57252	48.473	5	4	0.4025	0.51979	50.2	2	2	0.27903	0.38202	20.848	2	2	0.69325	0.7507	29.121	2	2	3.254	2.1944		1	1	1.7048	1.2683
MTNSKQSIAK	10	2	0	0	MTNSKQSIAK	Pep1588	2023-02-06_Fusion_36176.raw	85	554.295	2	1106.58	0.64886	0.68231	85.036	12	8	0.53943	0.49456	100.07	12	8	0.62285	0.67988	72.122	12	8	0.17554	0.21202		1	1	0.28311	0.34922		1	1	1.6128	1.4685		1	1	1.1099	1.1188	34.964	6	6	0.8236	0.7364	69.137
GTYDAKVKK	9	3	0	0	GTYDAKVKK	Pep1583	2023-02-06_Fusion_36176.raw	85	505.288	2;3	1008.56	0.10884	0.14545	61.52	6	5	0.090056	0.13473	84.87	6	5	0.82741	1.0368	35.226	6	5	0.10884	0.14545	18.603	2	2	0.090056	0.13473	5.3623	2	2	0.82741	0.92444	14.622	2	2	0.56247	0.33656	19.364	2	2	0.77249	0.51878	9.9539
KQYPPNTSK	9	2	0	0	KQYPPNTSK	Pep1580	2023-02-06_Fusion_36176.raw	85	531.783	2	1061.55	0.56698	0.67077	78.598	5	4	0.53799	0.58801	88.102	4	3	1.198	1.2009	22.642	4	3	0.19835	0.23958		1	1	0.23213	0.28634		1	1	1.1703	1.0656		1	1	1.2072	1.2168	9.537	2	2	1.4978	1.3392	25.93
MNARPHKV	8	1	0	1	MNARPHKV	Pep6186	2023-02-06_Fusion_36176.raw	85	476.762	2;3	951.507	1.0357	1.2698	208.38	3	3	0.96967	1.2643	116.24	3	3	0.87102	1.0611	116.67	3	3	1.0357	1.2698		1	1	1.0888	1.2643		1	1	1.0513	1.0611		1	1				0	0
SLASKAQTQK	10	2	1	0	SLASKAQTQK	Pep1608	2023-02-06_Fusion_36176.raw	85	531.301	2	1060.59	0.277	0.34007	109.95	5	4	0.27493	0.35967	78.865	5	4	0.99253	1.0096	41.237	5	4	0.277	0.34007	19.768	3	3	0.27493	0.35967	2.1064	3	3	0.99253	1.0096	17.669	3	3	1.8342	1.896		1	0	1.6786	1.5502
KVSPASGVSK	10	2	0	0	K(+4.03)VSPASGVSK(+4.03)	Pep1617	2023-02-06_Fusion_36176.raw	85	484.305	2	958.545	0.53362	0.63691	103.75	6	3	0.42501	0.45942	97.824	6	3	0.64204	0.7884	27.022	6	3	0.51819	0.62589		1	0	0.521	0.64266		1	0	0.903	0.82223		1	0	3.0331	2.6619	132.56	2	1	1.6403	1.3404	167.76
ALVSGKSTAK	10	2	1	0	AL(+3.02)VSGK(+4.03)STAK(+4.03)	Pep6211	2023-02-06_Fusion_36176.raw	85	486.822	2	960.56	1.9143	2.2145	54.708	4	4	0.92079	1.2421	61.658	4	4	0.53501	0.56608	4.4322	4	4	1.8551	2.2774		1	1	1.0867	1.4217		1	1	0.58582	0.59588		1	1	1.6154	1.6698	90.368	2	2	0.86427	0.79813	95.312
VTKYTSSK	8	2	0	0	VTK(+8.01)YTSSK(+8.01)	Pep1614	2023-02-06_Fusion_36176.raw	85	465.267	1;2	912.492	0.57154	0.67616	219.26	7	5	0.30196	0.41291	193.26	6	4	0.997	0.94834	68.455	6	4	0.058286	0.0704		1	1	0.055183	0.068069		1	1	0.94675	0.86206		1	1	1.3531	1.3639	286.62	3	3	0.38056	0.34027	189.99
KAFQATQQK	9	2	0	0	KAFQATQQK	Pep6209	2023-02-06_Fusion_36176.raw	85	525.289	2;3	1048.57	0.40802	0.46333	170.46	8	7	0.30557	0.37693	133.56	8	7	0.7942	0.84083	100.04	8	7	0.30242	0.36528	4.6794	2	2	0.30557	0.37693	0.52427	2	2	1.0104	0.92003	5.2037	2	2	6.4381	6.4894	79.393	3	3	6.4686	5.7837	82.623
AVYGKAQNR	9	1	0	1	AVYGK(+4.03)AQNR(+6.02)	Pep1599	2023-02-06_Fusion_36176.raw	85	508.798	2;3	1005.54	2.1681	1.6568	147.08	13	7	0.64469	0.94447	150.27	13	7	0.93878	0.96952	47.503	13	7	0.42771	0.52008	5.7164	2	0	0.44963	0.53543	8.3516	2	0	0.97923	0.98524	1.953	2	0	9.7036	8.1898	87.228	6	4	9.3613	8.8123	101.5
SLHSAIRQK	9	1	1	1	SL(+3.02)HSAIR(+6.02)QK(+4.03)	Pep1603	2023-02-06_Fusion_36176.raw	85	526.836	2;3	1038.59	0.78959	0.79608	86.615	8	6	0.49607	0.58609	91.369	8	6	0.75122	0.82342	37.215	8	6	0.4023	0.46005	28.745	2	1	0.49607	0.58609	22.254	2	1	1.0906	1.1236	15.232	2	1	2.3807	2.0313	109.25	3	3	1.366	1.2126	109.41
KIIENNTASK	10	2	0	0	KIIENNTASK	Pep1631	2023-02-06_Fusion_36176.raw	85	559.314	2	1116.61	2.4841	2.9388	83.963	5	3	0.56944	0.70241	147.83	5	3	0.88343	0.85508	118.78	5	3	0.57617	0.69593		1	1	0.56944	0.70241		1	1	0.98831	0.8999		1	1	5.3307	5.3732	3.0679	2	2	4.784	4.2775	0.83986
AVSEGTKAVTK	11	2	0	0	AVSEGTK(+4.03)AVTK(+4.03)	Pep6221	2023-02-06_Fusion_36176.raw	85	549.834	2	1089.6	1.4829	1.7911	96.418	5	5	1.6336	2.0151	95.009	5	5	0.94801	0.91403	9.439	5	5	1.4021	1.6935	6.3745	3	3	1.4864	1.8335	7.591	3	3	1.1383	1.0365	11.294	3	3	7.4964	6.4945	123.53	2	2	6.7541	6.0552	138.68
ASYGVSKGK	9	2	0	0	ASYGVSK(+4.03)GK(+4.03)	Pep1623	2023-02-06_Fusion_36176.raw	85	452.77	2;3	895.476	0.1004	0.12043	93.352	10	9	0.1012	0.12483	102.24	10	9	0.97946	0.8982	18.304	10	9	0.1004	0.12043	1.4032	4	4	0.1012	0.12483	8.3721	4	4	1.0146	0.92388	13.509	4	4	0.6681	0.65464	3.2247	3	2	0.63439	0.58485	2.2941
ASYGVSKGK	9	2	0	0	ASYGVSK(+4.03)GK(+4.03)	Pep1623	2023-02-06_Fusion_36176.raw	85	452.77	2;3	895.476	0.1004	0.12043	93.352	10	9	0.1012	0.12483	102.24	10	9	0.97946	0.8982	18.304	10	9	0.1004	0.12043	1.4032	4	4	0.1012	0.12483	8.3721	4	4	1.0146	0.92388	13.509	4	4	0.6681	0.65464	3.2247	3	2	0.63439	0.58485	2.2941
KTFQDGATK	9	2	0	0	KTFQDGATK	Pep6219	2023-02-06_Fusion_36176.raw	85	498.262	2	994.508	0.39744	0.47283	102.53	8	7	0.25008	0.32203	126.25	8	7	0.84346	0.91655	56.439	8	7	0.25899	0.31282	95.742	2	1	0.19393	0.23921	52.655	2	1	0.71343	0.64961	36.249	2	1	1.9915	2.0074	3.2764	3	3	2.0337	1.8184	4.9524
RIDGPTGQK	9	1	0	1	RIDGPTGQK	Pep6216	2023-02-06_Fusion_36176.raw	85	486.267	1;2	970.52	0.71508	0.8663	130.99	5	3	0.64718	0.75148	101.06	5	3	0.92236	0.93096	80.63	5	3	0.70659	0.86238	96.763	3	1	0.64718	0.75148	15.213	3	1	1.0259	1.0289	83.348	3	1	7.653	6.4592		1	1	6.7319	6.3844
KTIGSSASVK	10	2	0	0	KTIGSSASVK	Pep1642	2023-02-06_Fusion_36176.raw	85	489.285	2	976.555	1.7016	1.8582	129.69	4	4	2.0765	2.2765	111.58	4	4	0.83119	0.78031	56.523	4	4	0.35825	0.43271		1	1	0.27513	0.33938		1	1	0.76798	0.69928		1	1	5.0879	5.1285	10.685	2	2	4.0354	3.6081	7.1279
SSYSQVRNK	9	1	0	1	SSYSQVRNK	Pep1618	2023-02-06_Fusion_36176.raw	85	534.775	1;2;3	1067.54	0.24314	0.26525	106.77	6	4	0.21785	0.31834	100.4	6	4	0.88123	1.094	8.6503	6	4	0.44893	0.5504		1	0	0.41166	0.478		1	0	1.0349	1.0446		1	0	4.1762	3.5247		1	0	3.7601	3.5659
VVHGKVLQH	9	1	1	0	VVHGK(+4.03)VL(+3.02)QH	Pep1624	2023-02-06_Fusion_36176.raw	85	512.325	2;3	1015.59	1.6602	1.3005	39.978	7	4	1.4602	1.1083	45.27	7	4	0.97171	1.0039	39.24	7	4	0.51965	0.61595		1	0	0.65018	0.79576		1	0	1.3171	1.3473		1	0	2.1177	1.5912	25.579	4	4	2.2076	1.6056	34.644
KTAPPGSAVGK	11	2	0	0	KTAPPGSAVGK	Pep1625	2023-02-06_Fusion_36176.raw	85	506.793	2	1011.57	0.87693	1.0374	102.65	7	7	0.15707	0.19375	105.47	7	7	0.68904	0.64378	85.931	7	7	0.22216	0.26833	6.2611	3	3	0.15707	0.19375	1.9915	3	3	0.70703	0.64378	4.3159	3	3	2.2584	2.2764	0.56168	2	2	1.5589	1.3939	0.30993
GSYVTHETK	9	1	0	0	GSYVTHETK	Pep1635	2023-02-06_Fusion_36176.raw	85	511.251	2	1020.49	0.39988	0.45257	61.186	4	0	0.22774	0.38652	54.343	4	0	0.63244	0.84095	15.114	4	0	0.28973	0.32694		1	0	0.29153	0.34078		1	0	1.0973	1.1127		1	0	1.7376	1.3278		1	0	1.4615	1.0915
ASYGSTTTK	9	1	0	0	ASYGSTTTK(+8.01)	Pep58	2023-02-06_Fusion_36176.raw	85	462.232	2	914.435	0.39058	0.4395	53.424	5	2	0.21477	0.61058	39.277	5	2	0.62696	1.1718	16.983	5	2	0.456	0.51456		1	0	0.39632	0.46327		1	0	0.87284	0.88512		1	0	1.8887	1.4432		1	0	1.7554	1.311
KIAKQIVQK	9	3	0	0	K(+8.01)IAK(+8.01)QIVQK(+8.01)	Pep6214	2023-02-06_Fusion_36176.raw	85	540.372	2;3	1054.69	0.32006	0.45839	91.976	7	7	0.28209	0.45085	89.888	7	7	0.88137	0.97726	6.1278	7	7	0.27029	0.39054	10.834	3	3	0.26326	0.42168	7.7107	3	3	0.88314	0.97726	7.9701	3	3	4.4438	2.5815	1.7434	2	2	3.8129	2.4966	4.0666
KMGNPQVSK	9	2	0	0	KMGNPQVSK	Pep6227	2023-02-06_Fusion_36176.raw	85	494.767	2	987.517	1.1681	1.3872	152.6	7	4	0.57052	0.76695	148.93	7	4	0.46326	0.57028	101.93	7	4	0.80278	0.96963	50.646	2	1	0.27201	0.33553	188.81	2	1	0.33408	0.30419	136.16	2	1	9.1453	9.2182		1	0	11.753	10.509
RVNNNRGNSL	10	0	1	2	R(+6.02)VNNNR(+6.02)GNSL(+3.02)	Pep6217	2023-02-06_Fusion_36176.raw	85	579.832	2;3	1142.59	0.73383	0.75529	83.59	6	3	0.073133	0.11485	149.49	6	3	0.10217	0.11883	130.65	6	3	0.67816	0.78909	158.2	2	1	0.25724	0.30222	32.565	2	1	0.38418	0.39923	120.21	2	1	2.6033	2.1154		1	0	2.2441	1.949
TPGKKGTSL	9	2	1	0	TPGK(+4.03)K(+4.03)GTSL(+3.02)	Pep1638	2023-02-06_Fusion_36176.raw	85	450.295	2	887.508	1.4581	1.5072	60.158	7	6	1.1043	1.0838	20.805	7	6	0.80119	0.83954	50.818	7	6	0.72906	0.89504	42.688	2	2	0.82739	1.0824	0.18494	2	2	1.1349	1.1544	42.873	2	2	1.3742	1.4205	8.385	2	2	1.3861	1.28	24.181
KINKAIVSK	9	3	0	0	KINKAIVSK	Pep1632	2023-02-06_Fusion_36176.raw	85	500.829	2;3	999.644	0.96884	1.3129	55.595	4	4	0.57326	0.90499	17.632	4	4	0.59169	0.68122	71.98	4	4	0.65521	0.91424	9.854	2	2	0.63167	0.97085	0.61413	2	2	0.96408	1.0695	10.381	2	2				0	0
AVTKYTSAK	9	2	0	0	AVTK(+8.01)YTSAK	Pep6230	2023-02-06_Fusion_36176.raw	85	488.782	2;3	967.534	1.4715	1.7529	76.843	10	8	1.3962	1.739	77.35	10	8	0.87445	0.87656	5.4173	10	8	1.359	1.6302	7.6615	4	4	1.3227	1.6396	6.7317	4	4	0.95328	0.89774	7.0919	4	4	5.4521	5.4956	7.5331	4	4	4.7358	4.4848	12.618
RPKKPGQSF	9	2	0	1	R(+10.01)PK(+8.01)K(+8.01)PGQSF	Pep6210	2023-02-06_Fusion_36176.raw	85	535.819	2;3	1043.59	0.38858	0.5325	44.928	5	2	0.46755	0.68664	105.25	5	2	1.0684	1.2216	109.17	5	2	0.36909	0.50588	7.254	2	0	0.93658	1.2359	78.136	2	0	2.4478	2.5839	78.172	2	0	1.1078	0.55866		1	1	1.1836	0.68664
AVSTPSTQK	9	1	0	0	AVSTPSTQK	Pep6253	2023-02-06_Fusion_36176.raw	85	459.748	2	917.482	1.6533	1.284	71.54	6	2	0.34526	0.48375	52.658	6	2	0.87674	0.91194	78.311	6	2	0.37927	0.426	16.468	2	0	0.34526	0.39872	2.0218	2	0	0.96555	0.98035	9.4548	2	0	1.7066	1.284	7.4841	2	0	1.5679	1.2003	1.0737
AVDATLRKK	9	2	1	1	AVDATLRKK	Pep8374	2023-02-06_Fusion_36176.raw	85	501.309	2	1000.6	2.5157	1.7007		1	1	1.7262	1.2869		1	1	0.68616	0.74953		1	1				0	0				0	0				0	0	2.5157	1.7007		1	1	1.7262	1.2869
RIYSSGTGR	9	0	0	2	RIYSSGTGR	Pep1651	2023-02-06_Fusion_36176.raw	85	498.765	2	995.515	0.64635	0.73281	161.8	5	4	3.1686	5.7683	101.75	5	4	0.99422	1.0498	106.97	5	4	0.64635	0.73281		1	0	0.64788	0.78863		1	0	0.99422	1.0498		1	0	12.606	12.152	9.8801	2	2	8.7978	8.1206	12.354
SQYGKMANK	9	2	0	0	SQYGKMANK	Pep1646	2023-02-06_Fusion_36176.raw	85	513.757	2	1025.5	0.45713	0.5191	168.19	6	4	1.0316	1.2725	136.87	5	3	1.4667	1.5315	25.993	5	3	0.11155	0.13024	233.3	2	1	1.0316	1.2725		1	0	2.3008	2.095		1	0	0.54386	0.47731	250.95	2	2	0.7198	0.5882	258.63
ALYEAKRQK	9	2	1	1	ALYEAKRQK	Pep4972	2023-02-06_Fusion_36176.raw	85	553.819	2;3	1105.62	0.85645	0.77595	68.106	4	4	0.68827	0.73381	63.138	4	4	0.78592	0.83077	18.664	4	4	0.34918	0.42441	8.1164	2	2	0.316	0.40112	36.055	2	2	0.90496	0.97588	25.239	2	2	2.0294	1.376	3.7949	2	2	1.499	1.1203	10.472
KTISQAVNK	9	2	0	0	K(+4.03)TISQAVNK(+4.03)	Pep1661	2023-02-06_Fusion_36176.raw	85	498.818	2	987.571	0.38936	0.44134	49.449	7	5	0.28224	0.36806	47.221	7	5	0.91993	0.87112	29.88	7	5	0.28596	0.34539	3.3863	3	3	0.27275	0.33644	5.6198	3	3	0.99672	0.90756	6.3771	3	3	1.0116	1.0196	1.4878	2	2	0.92766	0.82945	4.1404
ALKQISSNK	9	2	1	0	ALKQISSNK	Pep6240	2023-02-06_Fusion_36176.raw	85	494.792	2	987.571	0.69126	0.84863	135.36	7	6	0.90224	1.1803	109.4	7	6	1.0455	1.0635	124.46	7	6	0.77236	0.9482	15.688	2	2	1.0368	1.3563	19.656	2	2	1.3423	1.3654	35.345	2	2	0.48255	0.49879	214.56	3	3	0.53816	0.49698	108.91
STYGVTKGK	9	2	0	0	STYGVTKGK	Pep1657	2023-02-06_Fusion_36176.raw	85	470.759	2	939.503	0.22768	0.275	68.423	5	3	0.17021	0.20996	89.173	5	3	0.65667	0.6807	24.084	5	3	0.25258	0.30508	14.677	2	2	0.17697	0.2183	5.5099	2	2	0.70065	0.63797	9.1671	2	2	0.93357	0.94102		1	0	0.89073	0.79643
IIAKVTAKK	9	3	0	0	IIAKVTAKK	Pep6228	2023-02-06_Fusion_36176.raw	85	486.334	2	970.654	1.1249	1.4509	65.498	4	4	0.69269	1.0616	63.963	4	4	0.58441	0.68047	21.337	4	4	0.80018	1.072		1	1	0.72259	1.0449		1	1	0.90303	0.98937		1	1	8.8147	4.666		1	1	5.4917	3.3209
SVYSPVKKK	9	3	0	0	SVYSPVK(+4.03)K(+4.03)K(+4.03)	Pep1650	2023-02-06_Fusion_36176.raw	85	524.351	2;3	1034.61	0.9276	1.2069	107.37	10	8	0.89489	1.3047	112	10	8	0.74486	0.81662	34.413	10	8	0.88886	1.2055	4.1441	3	3	0.92326	1.344	11.695	3	3	1.0868	1.1669	13.018	3	3	20.347	10.933	9.4185	3	3	14.813	9.3727	10.945
RTWNSGGTK	9	1	0	1	RTWNSGGTK	Pep1648	2023-02-06_Fusion_36176.raw	85	503.757	2	1005.5	2.5492	2.7041	111.12	4	1	0.76817	1.0006	125.62	4	1	0.56416	0.65271	67.687	4	1	0.74993	0.91943		1	0	0.76118	0.88385		1	0	1.022	1.0315		1	0	15.407	13.003		1	0	11.812	11.202
SVSPVKATQK	10	2	0	0	SVSPVKATQK	Pep1678	2023-02-06_Fusion_36176.raw	85	522.807	2;3	1043.6	0.57724	0.68291	193.14	3	1	0.3495	0.46982	180.03	3	1	0.69904	0.83471	17.041	3	1				0	0				0	0				0	0	15.748	15.873		1	1	11.308	10.111
KIYKSDGIK	9	3	0	0	KIYKSDGIK	Pep6247	2023-02-06_Fusion_36176.raw	85	526.311	2	1050.61	1.2079	1.1857	33.896	5	5	0.70609	1.0913	31.603	5	5	0.83681	0.92787	32.882	5	5	0.69383	0.9821	26.649	2	2	0.61963	0.97302	16.935	2	2	0.89306	0.98972	9.126	2	2	3.1469	1.4956	41.151	2	2	2.4011	1.319	26.795
KILSKQVTDK	10	3	1	0	K(+4.03)IL(+3.02)SK(+4.03)QVTDK(+4.03)	Pep66	2023-02-06_Fusion_36176.raw	85	587.903	2;3	1158.7	1.3088	1.5383	93.706	12	10	0.84008	1.2643	100.11	12	10	0.83557	0.89821	29.78	12	10	0.84724	1.218	25.866	4	4	0.72203	1.0397	20.32	4	4	0.77303	0.8323	37.707	4	4	14.429	8.8884	108.77	4	4	14.588	9.5139	99.908
KLYEEGSNK	9	2	1	0	K(+4.03)L(+3.02)YEEGSNK(+4.03)	Pep1690	2023-02-06_Fusion_36176.raw	85	539.807	2	1066.53	1.0601	1.2542	58.204	9	7	0.62289	0.81487	76.975	9	7	1.1078	1.1575	84.24	9	7	0.49332	0.60563	9.5673	3	3	0.76306	0.99824	13.07	3	3	1.6118	1.6395	21.548	3	3	2.1266	2.1982	56.904	2	2	3.225	2.9782	12.492
KTDPKMLSK	9	3	1	0	KTDPKMLSK	Pep1663	2023-02-06_Fusion_36176.raw	85	524.297	2;3	1046.58	0.65154	0.86121	48.282	5	5	0.43145	0.61155	104.54	5	5	0.66221	0.72242	81.243	5	5	0.52368	0.74656	20.204	2	2	0.58463	0.85532	47.445	2	2	1.1164	1.2193	74.027	2	2	4.5222	2.143		1	1	8.2306	4.5827
RVYGQPSTK	9	1	0	1	RVYGQPSTK	Pep6248	2023-02-06_Fusion_36176.raw	85	518.283	2	1034.55	0.75828	0.92968	95.496	5	5	0.67681	0.78588	220.71	4	4	0.91741	0.92597	159.38	4	4	0.71775	0.87999	20.633	3	3	0.67681	0.78588	1.8278	2	2	0.91741	0.92597	2.0564	2	2	7.1351	6.3636		1	1	49.239	49.564
KQSPPISTSK	10	2	0	0	KQSPPISTSK	Pep6252	2023-02-06_Fusion_36176.raw	85	536.804	2	1071.59	1.685	1.6985	148.98	3	3	6.1473	5.4965	150.5	3	3	2.7024	2.4606	156.31	3	3	0.36098	0.43601		1	1	0.97551	1.2033		1	1	2.7024	2.4606		1	1	3.7804	3.8105	114.28	2	2	12.955	11.584	105.43
KVTGSLETK	9	2	1	0	K(+4.03)VTGSL(+3.02)ETK(+4.03)	Pep6266	2023-02-06_Fusion_36176.raw	85	487.313	2;3	961.544	2.5521	2.9521	84.33	10	10	2.4883	2.548	53.571	10	10	0.97626	0.99472	104.39	10	10	1.2108	1.4864	50.203	3	3	1.6058	2.1007	22.717	3	3	1.1953	1.2158	29.14	3	3	3.4352	3.5508	59.228	3	3	2.668	2.4638	10.672
VMMEGGRSK	9	1	0	1	VMMEGGRSK	Pep1699	2023-02-06_Fusion_36176.raw	85	497.744	2;3	993.474	0.21392	0.22692	78.899	4	0	0.17559	0.25493	82.111	4	0	0.90562	1.0249	6.714	4	0	0.14256	0.17478		1	0	0.16302	0.18929		1	0	1.0358	1.0455		1	0	1.17	0.98752		1	0	1.2206	1.1576
SPTKKVAV	8	2	0	0	SPTKKVAV	Pep1692	2023-02-06_Fusion_36176.raw	85	415.261	2	828.507	0.11688	0.13808	2.9418	3	2	0.030429	0.042327	105.95	3	2	0.24904	0.34807	102.3	3	2	0.11688	0.14117		1	1	0.11407	0.14071		1	1	0.976	0.88869		1	1				0	0
RPSTSRSL	8	0	1	2	R(+6.02)PSTSR(+6.02)SL(+3.02)	Pep62	2023-02-06_Fusion_36176.raw	85	459.783	2	902.493	0.18518	0.2196	68.489	4	0	0.070465	0.10621	114.3	4	0	0.40706	0.5193	72.493	4	0	0.15402	0.18202		1	0	0.12513	0.15617		1	0	0.84793	0.87574		1	0	0.98139	0.79748		1	0	0.89571	0.77794
RPISGQKEV	9	1	0	1	RPISGQKEV	Pep1697	2023-02-06_Fusion_36176.raw	85	507.291	2	1012.57	0.54671	0.59646	79.074	9	7	0.10914	0.24473	133.68	9	7	0.2207	0.38936	81.035	9	7	0.28015	0.34347		1	0	0.40495	0.47021		1	0	1.4902	1.5041		1	0	3.6037	3.0415	86.887	3	2	3.3414	3.1689	122.45
VPAKKITAA	9	2	0	0	VPAKKITAA	Pep1711	2023-02-06_Fusion_36176.raw	85	449.79	2	897.565	1.5551	1.8783	82.051	6	4	1.5146	1.8684	149.31	6	4	0.75431	0.73011	78.359	6	4	1.5551	1.8783	1.6545	2	2	1.5146	1.8684	0.30706	2	2	0.97401	0.88688	1.3475	2	2	5.7115	5.7571	1.2847	2	2	4.3083	3.8522	2.1554
STAGRVIGK	9	1	0	1	STAGRVIGK	Pep1708	2023-02-06_Fusion_36176.raw	85	444.767	1;2	887.519	1.2092	1.2199	71.133	4	4	0.47229	0.44791	162	4	4	0.38225	0.44225	147.44	4	4	1.726	2.0816		1	1	5.5222	6.744		1	1	3.1993	3.2088		1	1	1.6337	1.3789	92.881	2	2	0.47229	0.44791	48.951
ATDPKAIGH	9	1	0	0	ATDPK(+4.03)AIGH	Pep6264	2023-02-06_Fusion_36176.raw	85	457.256	2;3	908.472	2.1149	2.3754	44.692	6	0	1.558	2.224	23.843	6	0	0.8139	0.9081	44.519	6	0	2.1149	2.3754	15.538	2	0	1.558	1.7992	9.7212	2	0	0.80244	0.81474	23.692	2	0	4.3789	3.2944	5.6239	2	0	3.0162	2.3091	26.826
SMPHPATGK	9	1	0	0	SMPHPATGK	Pep6262	2023-02-06_Fusion_36176.raw	85	463.232	2	924.449	0.18459	0.20375	41.573	3	3	0.19143	0.38924	18.416	3	3	1.4638	1.4844	40.55	3	3	0.2329	0.26281		1	1	0.34093	0.39852		1	1	1.4638	1.4844		1	1				0	0
GSYSSHISSK	10	1	0	0	GSYSSHISSK(+4.03)	Pep1703	2023-02-06_Fusion_36176.raw	85	528.766	2	1051.49	1.1801	1.3274	63.471	4	0	0.57032	1.0422	59.725	4	0	0.61635	0.80766	10.985	4	0	0.77075	0.86974		1	0	0.67116	0.78453		1	0	0.85501	0.86704		1	0	5.0187	3.835		1	0	4.0603	3.0323
RTGPPMGSR	9	0	0	2	R(+10.01)TGPPMGSR(+10.01)	Pep1688	2023-02-06_Fusion_36176.raw	85	489.757	2	957.481	0.53417	0.61306	147.23	8	4	0.47243	0.50077	164.77	8	4	0.88905	0.93376	35.399	8	4	0.12694	0.14392	2.1491	2	1	0.13766	0.16756	9.7002	2	1	1.0639	1.1234	14.551	2	1	1.7704	1.7067	2.5721	3	2	1.5715	1.4505	3.9717
KTIDASVSK	9	2	0	0	KTIDASVSK	Pep6287	2023-02-06_Fusion_36176.raw	85	474.772	2	947.529	0.64092	0.77414	60.717	3	3	0.68227	0.84159	75.772	3	3	1.0645	0.96928	134.57	3	3	0.64092	0.77414		1	1	0.68227	0.84159		1	1	1.0645	0.96928		1	1	0.29769	0.30006		1	1	1.7765	1.5884
LYSGVHKK	8	2	1	0	L(+3.02)YSGVHK(+4.03)K(+4.03)	Pep1686	2023-02-06_Fusion_36176.raw	85	471.806	2	930.529	0.31539	0.36483	155.3	6	4	0.23322	0.35683	141.23	6	4	0.7731	0.92197	21.788	6	4	0.27094	0.33262	17.911	2	2	0.20946	0.27402	3.6263	2	2	0.7731	0.78638	14.285	2	2	6.5599	6.7807	21.182	2	2	5.1658	4.7705	2.7142
ALNSGVSQK	9	1	1	0	AL(+3.02)NSGVSQK(+4.03)	Pep87	2023-02-06_Fusion_36176.raw	85	455.77	2	902.482	1.4686	1.3859	143.94	4	4	1.1028	1.0629	130.4	4	4	0.94856	0.97513	26.1	4	4	0.30385	0.36015	31.972	2	2	0.31002	0.37943	9.2827	2	2	1.0203	1.0437	22.689	2	2	5.6811	4.2685	0.47609	2	2	4.6564	3.5343	33.519
GMASKINTK	9	2	0	0	GMASKINTK	Pep1719	2023-02-06_Fusion_36176.raw	85	475.26	2	948.506	2.3703	2.8042	123.45	5	5	4.5709	5.5105	128.71	5	5	0.88247	0.92826	44.546	5	5	0.5055	0.61056		1	1	0.44057	0.54346		1	1	0.87156	0.7936		1	1	6.9675	7.0231	11.438	2	2	6.4098	5.7312	5.5538
TVEEGQRLK	9	1	1	1	TVEEGQRLK	Pep6277	2023-02-06_Fusion_36176.raw	85	530.294	2	1058.57	0.33653	0.33929	105.8	5	3	0.21303	0.25067	128.54	5	3	0.57745	0.7327	27.374	5	3	0.29809	0.33068		1	0	0.21303	0.25067		1	0	0.81322	0.83418		1	0	4.4504	3.7971		1	0	4.7919	4.2539
SLNKQIAQK	9	2	1	0	SL(+6.02)NK(+8.01)QIAQK(+8.01)	Pep6276	2023-02-06_Fusion_36176.raw	85	526.33	2	1028.6	0.95882	1.1091	79.146	6	4	0.57176	0.74798	85.62	6	4	0.68595	0.70818	35.725	6	4	0.68144	0.83658	28.097	2	2	0.57176	0.74798	11.55	2	2	0.83905	0.85346	16.548	2	2	3.9361	4.0686	29.035	2	2	2.9715	2.7441	3.5385
RLSPSPTSQR	10	0	1	2	R(+6.02)L(+3.02)SPSPTSQR	Pep6284	2023-02-06_Fusion_36176.raw	85	569.33	2;3	1127.6	0.24801	0.28414	149.25	11	6	0.22454	0.28764	89.086	11	6	0.43195	0.58238	105.97	11	6	0.23124	0.26907	7.7095	2	0	0.21721	0.25519	3.8508	2	0	0.8243	0.8566	33.27	2	0	1.8125	1.4843	16.83	2	1	1.7613	1.5239	22.054
AVAAVAARR	9	0	0	2	AVAAVAAR(+6.02)R(+6.02)	Pep6279	2023-02-06_Fusion_36176.raw	85	448.795	2;3	883.535	4.1845	4.2163	109.64	10	9	3.3531	3.5518	85.382	10	9	0.89894	0.94388	26.839	10	9	2.5001	2.765	55.275	5	4	2.0306	2.4717	58.89	5	4	0.89929	0.94882	10.514	5	4	7.8132	7.2594	25.84	4	4	6.4357	5.9363	25.388
AVAAVAARR	9	0	0	2	AVAAVAAR(+6.02)R(+6.02)	Pep6279	2023-02-06_Fusion_36176.raw	85	448.795	2;3	883.535	4.1845	4.2163	109.64	10	9	3.3531	3.5518	85.382	10	9	0.89894	0.94388	26.839	10	9	2.5001	2.765	55.275	5	4	2.0306	2.4717	58.89	5	4	0.89929	0.94882	10.514	5	4	7.8132	7.2594	25.84	4	4	6.4357	5.9363	25.388
KASTPALAK	9	2	1	0	KASTPALAK	Pep1721	2023-02-06_Fusion_36176.raw	85	443.772	2	885.528	0.93943	1.0901	78.574	5	5	0.45987	0.61819	75.915	5	5	0.48644	0.59881	18.292	5	5				0	0				0	0				0	0	5.8691	6.0667		1	1	2.8563	2.6377
ATFSTGERK	9	1	0	1	ATFSTGER(+6.02)K(+4.03)	Pep6282	2023-02-06_Fusion_36176.raw	85	503.781	2;3	995.504	1.3006	1.2468	112.47	6	2	0.99908	0.90927	163.75	6	2	0.79752	0.82809	61.929	6	2	1.1056	1.3555		1	0	1.1179	1.2981		1	0	0.98176	0.99092		1	0	9.4158	7.9469	121.72	3	2	9.7284	9.2261	156.95
SVNGKVLSK	9	2	1	0	SVNGK(+4.03)VL(+3.02)SK(+4.03)	Pep1741	2023-02-06_Fusion_36176.raw	85	471.817	2;3	930.55	1.2937	1.2361	105.2	10	8	1.145	1.2585	128.94	10	8	1.0457	1.0795	66.915	10	8	0.54601	0.67031	51.596	2	2	0.46236	0.60486	9.2754	2	2	0.8468	0.86134	42.321	2	2	2.1237	1.976	120.99	6	6	4.305	5.2342	113.95
HVYTPSTTK	9	1	0	0	HVYTPSTTK(+8.01)	Pep6295	2023-02-06_Fusion_36176.raw	85	521.277	2	1032.52	0.80144	0.97988	58.458	5	5	0.522	1.4852	53.421	5	5	0.92819	1.0005	16.882	5	5	0.47067	0.53112		1	1	0.47709	0.55768		1	1	1.0136	1.0279		1	1	2.7412	2.0947	3.6639	2	2	2.5852	1.9307	5.916
AVAIKAMAK	9	2	0	0	AVAIK(+4.03)AM(+15.99)AK(+4.03)	Pep1962	2023-02-06_Fusion_36176.raw	85	463.801	2;3	901.542	0.17648	0.21316	101.52	21	17	0.14434	0.17805	106.17	21	17	0.85908	0.86149	35.047	21	17	0.1651	0.19942	9.7052	7	7	0.14434	0.17805	37.539	7	7	0.92231	0.83981	36.274	7	7	1.5916	1.6043	68.761	7	7	1.2971	1.1598	62.327
SSNSYAIKK	9	2	0	0	SSNSYAIK(+4.03)K(+4.03)	Pep1727	2023-02-06_Fusion_36176.raw	85	503.295	2	996.524	1.7136	2.0698	64.307	8	8	1.1951	1.539	74.539	8	8	0.87288	0.86617	33.733	8	8	1.7647	2.1315	8.3311	3	3	1.821	2.2463	1.0874	3	3	1.0319	0.93961	7.2468	3	3	9.658	9.735		1	1	8.7446	7.8188
ATAASSSSLEK	11	1	1	0	ATAASSSSL(+3.02)EK(+4.03)	Pep95	2023-02-06_Fusion_36176.raw	85	529.789	2	1050.52	0.32234	0.35681	71.755	4	2	0.18075	0.27538	71.894	4	2	0.66968	0.86361	22.657	4	2	0.22411	0.26564		1	0	0.19867	0.24315		1	0	0.94736	0.96905		1	0	1.6546	1.2432		1	0	1.447	1.0983
AMGSGTAVAK	10	1	0	0	AMGSGTAVAK(+8.01)	Pep103	2023-02-06_Fusion_36176.raw	85	450.739	2	891.448	0.76247	0.86039	45.35	3	3	0.41801	0.56025	10.779	3	3	0.67817	0.68771	55.597	3	3	0.66958	0.75558	18.371	2	2	0.46491	0.54345	15.039	2	2	0.69433	0.7041	3.3315	2	2				0	0
RLDTGNSMTK	10	1	1	1	RLDTGNSMTK	Pep1761	2023-02-06_Fusion_36176.raw	85	561.783	2	1121.55	0.52294	0.5801	123.72	11	8	0.39307	0.46251	136.43	11	8	0.7237	0.83163	31.49	11	8	0.4354	0.483	29.95	4	3	0.38968	0.45852	5.0071	4	3	1.0324	1.059	28.445	4	3	3.9806	3.3963	18.404	4	4	3.4516	3.0642	26.421
AVAHALTEK	9	1	1	0	AVAHAL(+3.02)TEK(+4.03)	Pep1753	2023-02-06_Fusion_36176.raw	85	473.788	2;3	938.519	5.9849	4.3485		1	1	3.6158	2.5198		1	1	0.60415	0.62665		1	1				0	0				0	0				0	0	5.9849	4.3485		1	1	3.6158	2.5198
TTAATLSNK	9	1	1	0	TTAATLSNK	Pep6325	2023-02-06_Fusion_36176.raw	85	453.749	2	905.482				0	0				0	0				0	0				0	0				0	0				0	0				0	0
SVDGPVSQK	9	1	0	0	SVDGPVSQK	Pep108	2023-02-06_Fusion_36176.raw	85	458.741	2	915.466	1.029	1.1641	4.5146	6	5	0.62301	1.3341	70.726	6	5	0.67497	1.1147	66.388	6	5	1.0353	1.1682		1	1	1.6494	1.928		1	1	1.5932	1.6156		1	1				0	0
RSYVTTSTR	9	0	0	2	R(+10.01)SYVTTSTR(+10.01)	Pep1748	2023-02-06_Fusion_36176.raw	85	545.792	2	1069.55	0.16336	0.20459	94.618	7	5	0.059232	0.11188	114.37	7	5	0.39346	0.57444	32.644	7	5	0.19478	0.22084		1	0	0.1941	0.23626		1	0	0.96656	1.0206		1	0	1.1722	1.13		1	0	1.1394	1.0517
HTYLANGQTK	10	1	1	0	HTYLANGQTK	Pep6300	2023-02-06_Fusion_36176.raw	85	566.793	2;3	1131.57	2.0709	2.4608	48.491	5	3	1.068	1.4703	70.414	5	3	0.92535	0.94653	76.343	5	3	1.2106	1.4349	9.8879	2	2	1.1327	1.3863	8.316	2	2	0.93569	0.95711	1.5719	2	2	5.8022	4.3595		1	1	5.5396	4.2047
KTSSAFVGK	9	2	0	0	KTSSAFVGK	Pep86	2023-02-06_Fusion_36176.raw	85	462.762	1;2	923.508	1.077	1.1739	83.74	7	7	0.42981	0.55547	90.429	6	6	0.7864	0.75537	21.131	6	6	0.48191	0.58207	63.508	3	3	0.40901	0.50452	0.82504	2	2	0.84924	0.77327	0.73912	2	2	4.316	4.3504	3.7699	2	2	3.3941	3.0348	0.1151
SVNGKVLSKGQ	11	2	1	0	SVNGK(+4.03)VL(+3.02)SK(+4.03)GQ	Pep1752	2023-02-06_Fusion_36176.raw	85	564.356	2	1115.63	2.4863	2.57	60.658	5	2	1.1089	1.4907	43.668	5	2	0.7756	0.95477	51.646	5	2	0.5539	0.68		1	0	0.71508	0.93547		1	0	1.1667	1.1867		1	0	2.6298	2.7183	7.9371	2	2	2.2373	2.0661	16.321
GTYHGMTLK	9	1	1	0	GTYHGM(+15.99)TLK	Pep6572	2023-02-06_Fusion_36176.raw	85	512.25	2;3	1006.49	0.53953	0.59935	96.028	9	2	0.28147	0.36889	109.51	9	2	0.80639	0.82695	51.875	9	2	0.3034	0.35962	14.446	3	0	0.23682	0.28985	18.153	3	0	0.80639	0.82695	25.849	3	0	4.9989	3.7559	25.278	2	1	4.666	3.5416	19.966
GSSLPTSSK	9	1	1	0	GSSLPTSSK	Pep1779	2023-02-06_Fusion_36176.raw	85	432.226	2	862.44	0.23019	0.26258	12.048	2	1	0.15994	0.27934	21.738	2	1	0.6303	0.8633	9.0374	2	1	0.20344	0.24114		1	0	0.19572	0.23954		1	0	0.79173	0.80986		1	0				0	0
SPTGSGKSL	9	1	1	0	SPTGSGK(+8.01)SL(+6.02)	Pep104	2023-02-06_Fusion_36176.raw	85	424.24	2	832.429	1.7696	2.0523	49.054	4	2	0.44757	1.1887	47.933	4	2	0.23915	0.48273	89.796	4	2	2.8624	3.3928	64.611	2	2	0.71221	0.87169	76.844	2	2	0.24882	0.25451	141.46	2	2				0	0
YTRPTPVQK	9	1	0	1	YTRPTPVQK	Pep81	2023-02-06_Fusion_36176.raw	85	545.307	2;3	1088.6	0.52653	0.5854	229.26	10	7	0.26834	0.38279	102.96	8	5	0.9553	0.96286	22.285	8	5	0.16883	0.2036	72.496	4	3	0.16208	0.19794	46.472	4	3	0.95288	0.95873	24.28	4	3	2.2432	1.935	10.044	2	0	2.278	2.1362	5.6697
ATDIPSSQK	9	1	0	0	ATDIPSSQK(+4.03)	Pep112	2023-02-06_Fusion_36176.raw	85	475.758	2	945.477	0.65615	0.75524	91	6	2	0.43852	0.86115	123.88	6	2	0.71597	0.99642	78.951	6	2	0.64258	0.7251		1	0	0.58836	0.68775		1	0	1.0301	1.0446		1	0	3.6431	2.7839		1	0	3.4251	2.5579
AILDKTTNK	9	2	1	0	AIL(+3.02)DK(+4.03)TTNK(+4.03)	Pep1789	2023-02-06_Fusion_36176.raw	85	507.827	2;3	1002.57	0.90746	1.0736	108.13	11	7	0.37602	0.78636	90.945	11	7	0.50483	0.73878	70.766	11	7	0.2805	0.34436	170.83	3	3	0.20373	0.26652	38.241	3	3	0.7263	0.73878	132.67	3	3	2.6351	2.7238	42.141	2	2	2.329	2.1508	12.559
ASYSDGKLK	9	2	1	0	ASYSDGK(+4.03)L(+3.02)K(+4.03)	Pep99	2023-02-06_Fusion_36176.raw	85	490.291	2;3	967.497	1.0263	1.2142	87.728	5	1	0.52009	0.69915	108.2	5	1	0.74887	0.76173	30.426	5	1	0.56359	0.6919		1	0	0.45125	0.59032		1	0	0.74887	0.76173		1	0	3.8842	3.423	93.162	2	1	3.999	3.3481	104.39
SSYGQVASK	9	1	0	0	SSYGQVASK(+4.03)	Pep1786	2023-02-06_Fusion_36176.raw	85	465.745	2	925.451	0.77661	0.84526	84.327	4	4	1.7824	2.5177	73.744	4	4	2.0284	2.314	148.7	4	4	1.6172	1.8248		1	1	1.3818	1.6152		1	1	0.85444	0.86647		1	1				0	0
ALAKAIEK	8	2	1	0	AL(+3.02)AK(+4.03)AIEK(+4.03)	Pep1777	2023-02-06_Fusion_36176.raw	85	427.803	2	842.523	1.274	1.3988	149.4	8	8	1.133	1.5271	137.64	8	8	0.94093	1.1253	15.309	8	8	1.0885	1.3364	38.401	2	2	1.0164	1.3297	17.932	2	2	0.93374	0.94978	20.469	2	2	31.423	32.481	14.766	2	2	29.594	27.33	2.6041
ALSPSATAK	9	1	1	0	AL(+6.02)SPSATAK(+8.01)	Pep120	2023-02-06_Fusion_36176.raw	85	430.257	2	844.465	0.94876	1.1246		1	1	0.90207	1.1041		1	1	0.95078	0.97255		1	1	0.94876	1.1246		1	1	0.90207	1.1041		1	1	0.95078	0.97255		1	1				0	0
RPSGPSKAL	9	1	1	1	R(+6.02)PSGPSK(+4.03)AL(+3.02)	Pep85	2023-02-06_Fusion_36176.raw	85	463.298	2	911.519	0.35792	0.37968	62.306	4	2	0.34855	0.50998	57.137	4	2	1.0599	1.1446	11.419	4	2	0.25006	0.27739		1	0	0.25452	0.29948		1	0	1.0678	1.0953		1	0	1.3304	1.1351		1	0	1.3416	1.191
SAPRVGGK	8	1	0	1	SAPR(+6.02)VGGK(+4.03)	Pep1772	2023-02-06_Fusion_36176.raw	85	391.25	2	770.44	0.5036	0.48876	159.94	4	0	0.38773	0.45644	136.53	4	0	1.0811	1.1284	51.559	4	0				0	0				0	0				0	0	1.5315	1.321	11.813	2	0	1.614	1.5135	8.2044
RISHWTATK	9	1	0	1	RISHWTATK	Pep1747	2023-02-06_Fusion_36176.raw	85	550.304	2;3	1098.59	0.65802	0.80644	133.42	11	8	0.60162	0.73473	99.267	11	8	0.74717	0.88154	45.84	11	8	0.65777	0.79356	2.6676	3	2	0.58139	0.67509	5.2666	3	2	0.90605	0.90874	3.2032	3	2	4.7983	4.1389	163.56	6	6	3.0296	2.8732	117.01
APGSARRPL	9	0	1	2	APGSAR(+10.01)R(+10.01)PL(+6.02)	Pep6310	2023-02-06_Fusion_36176.raw	85	475.79	1;2;3	923.53	3.6777	4.1658	118.7	9	4	3.3775	3.8209	143.33	9	4	0.70687	0.74405	39.057	9	4	1.1747	1.3459	69.516	3	1	0.88136	1.0999	81.029	3	1	0.85436	0.88238	15.904	3	1	14.908	12.208	32.951	4	3	10.054	8.6991	47.037
KVGEFSGANK	10	2	0	0	KVGEFSGANK	Pep106	2023-02-06_Fusion_36176.raw	85	518.774	2	1035.53	0.27765	0.30263	88.179	7	5	0.17939	0.22128	97.294	7	5	0.80116	0.77546	34.84	7	5	0.19148	0.23128	1.1448	2	2	0.17831	0.21995	0.84843	2	2	0.93122	0.84792	1.9933	2	2	1.2666	1.2767	2.4932	3	3	1.0338	0.92434	4.8478
GTATTMVSK	9	1	0	0	GTATTMVSK	Pep136	2023-02-06_Fusion_36176.raw	85	448.232	2	894.448	2.6558	2.4662	80.993	2	0	2.4477	2.287	72.971	2	0	0.89067	0.9165	4.014	2	0	1.2326	1.3909		1	0	1.1679	1.3651		1	0	0.9298	0.94288		1	0	5.7224	4.3727		1	0	5.1302	3.8314
VMRDPQTK	8	1	0	1	VMRDPQTK	Pep6330	2023-02-06_Fusion_36176.raw	85	487.758	2	973.501	0.29592	0.32901	33.722	2	2	0.32047	0.41798	77.844	2	2	1.083	1.2811	51.941	2	2	0.34061	0.4176		1	1	0.62418	0.72478		1	1	1.8325	1.8496		1	1				0	0
VMRDPQTK	8	1	0	1	VMRDPQTK	Pep6330	2023-02-06_Fusion_36176.raw	85	487.758	2	973.501	0.29592	0.32901	33.722	2	2	0.32047	0.41798	77.844	2	2	1.083	1.2811	51.941	2	2	0.34061	0.4176		1	1	0.62418	0.72478		1	1	1.8325	1.8496		1	1				0	0
ILEKKVEKV	9	3	1	0	IL(+3.02)EK(+4.03)K(+4.03)VEK(+4.03)V	Pep1784	2023-02-06_Fusion_36176.raw	85	550.897	2;3	1084.69	0.22852	0.31375	66.261	12	10	0.12603	0.1906	85.796	12	10	0.67397	0.83564	38.332	12	10	0.21577	0.30923	42.778	3	3	0.12469	0.18211	16.974	3	3	0.57786	0.63982	23.276	3	3	1.1277	0.63759	43.432	5	5	1.1476	0.67238	14.166
YRGPSHTY	8	0	0	1	YRGPSHTY	Pep102	2023-02-06_Fusion_36176.raw	85	490.733	2;3	979.451	1.1563	1.2569	38.427	6	0	0.96538	0.99797	75.154	6	0	0.84492	0.8957	53.802	6	0	1.0978	1.1527	7.8009	2	0	0.96538	0.99797	7.324	2	0	0.93577	0.96494	0.61392	2	0	3.5651	2.4485	1.0218	2	0	3.1263	2.3012	7.1304
KLGPNDQYK	9	2	1	0	K(+4.03)L(+3.02)GPNDQYK(+4.03)	Pep6344	2023-02-06_Fusion_36176.raw	85	537.317	2	1061.55	0.4235	0.4616		1	1	0.52209	0.72623		1	1	1.2328	1.723		1	1				0	0				0	0				0	0				0	0
RTQNVLGEK	9	1	1	1	R(+6.02)TQNVL(+3.02)GEK(+4.03)	Pep6350	2023-02-06_Fusion_36176.raw	85	529.326	2;3	1043.57	0.87071	0.85626	80.517	7	2	0.73386	0.86351	85.191	7	2	0.61596	0.78156	51.012	7	2	0.69049	0.78962	28.496	2	0	1.052	1.2428	51.499	2	0	1.5398	1.5865	58.432	2	0	3.2442	2.768	101.67	3	2	3.1722	2.8161	112.65
GTGKTLIGK	9	2	1	0	GTGK(+4.03)TL(+3.02)IGK(+4.03)	Pep1817	2023-02-06_Fusion_36176.raw	85	443.306	2;3	873.528	1.4143	1.606	131.09	6	3	0.62414	0.88925	130.48	6	3	0.56298	0.71634	32.917	6	3	0.57902	0.71084		1	0	0.58041	0.75929		1	0	1.043	1.0609		1	0	12.89	13.324	7.6031	2	2	10.708	9.8881	34.759
KTDSDIISK	9	2	0	0	K(+4.03)TDSDIISK(+4.03)	Pep125	2023-02-06_Fusion_36176.raw	85	507.799	1;2	1005.53	0.89341	0.9542	60.126	5	5	0.58966	0.6927	54.478	5	5	0.73108	0.76565	19.197	5	5				0	0				0	0				0	0	1.769	1.7831	96.607	2	2	1.3287	1.188	89.284
VLSGPSGTGK	10	1	1	0	VL(+3.02)SGPSGTGK(+4.03)	Pep133	2023-02-06_Fusion_36176.raw	85	455.273	2	901.487	0.63018	0.71746	101.47	6	4	2.3623	2.8912	85.415	6	4	1.3317	1.5786	84.623	6	4	0.73978	0.87686	26.068	2	2	2.3623	2.8912	52.947	2	2	3.1932	3.2663	79.015	2	2	11.425	8.5841		1	1	11.094	8.4207
GTSSVIVSRK	10	1	0	1	GTSSVIVSRK	Pep6343	2023-02-06_Fusion_36176.raw	85	517.303	2	1032.59	0.78671	0.76354	47.576	2	1	1.3094	1.5414	75.755	2	1	1.4504	1.6781	140.55	2	1				0	0				0	0				0	0	0.64623	0.54542		1	1	2.7771	2.6337
ATNYITRNK	9	1	0	1	ATNYITRNK	Pep6340	2023-02-06_Fusion_36176.raw	85	540.794	2;3	1079.57	0.66108	0.66651	114.41	7	5	0.4551	0.5558	100.56	7	5	0.95666	1.039	67.133	7	5	0.3987	0.48481	12.546	2	1	0.43797	0.52155	8.9943	2	1	1.0663	1.0728	4.526	2	1	4.0432	3.4876	27.031	2	2	4.1638	3.9046	32.78
SLIGKAGTK	9	2	1	0	SL(+6.02)IGKAGTK(+8.01)	Pep6360	2023-02-06_Fusion_36176.raw	85	444.789	2	873.528	1.454	1.6198	123.97	6	4	0.62414	0.82768	132.49	6	4	0.56298	0.6394	36.629	6	4	0.57902	0.71084		1	0	0.58041	0.75929		1	0	1.043	1.0609		1	0	12.89	13.324	7.6031	2	2	10.708	9.8881	34.759
KVSTSPLTK	9	2	1	0	KVSTSPLTK	Pep6359	2023-02-06_Fusion_36176.raw	85	480.79	2;3	959.565	0.46722	0.51815	144.73	7	7	0.348	0.45525	61.923	7	7	0.70197	0.79058	94.696	7	7	0.30415	0.3734	29.507	3	3	0.348	0.45525	4.9777	3	3	1.1441	1.1638	24.643	3	3	2.055	2.1242		1	1	1.4426	1.3322
IVGDPSTAK	9	1	0	0	IVGDPSTAK	Pep1847	2023-02-06_Fusion_36176.raw	85	444.246	2	886.476	0.32593	0.35793	57.827	4	2	3.8049	3.9861	200.39	4	2	5.6899	6.6107	229.13	4	2	0.31889	0.35985		1	0	0.28999	0.33897		1	0	0.83929	0.8511		1	0	1.4216	1.0863		1	0	1.4049	1.0492
KVYGPGVAK	9	2	0	0	KVYGPGVAK	Pep111	2023-02-06_Fusion_36176.raw	85	459.775	2;3	917.533	0.18607	0.22013	57.151	5	5	0.088698	0.11627	22.331	5	5	0.47669	0.5868	57.873	5	5	0.094555	0.10565	75.861	2	2	0.12061	0.14155	27.823	2	2	1.2756	1.2535	54.856	2	2				0	0
KVYGPGVAK	9	2	0	0	KVYGPGVAK	Pep111	2023-02-06_Fusion_36176.raw	85	459.775	2;3	917.533	0.18607	0.22013	57.151	5	5	0.088698	0.11627	22.331	5	5	0.47669	0.5868	57.873	5	5	0.094555	0.10565	75.861	2	2	0.12061	0.14155	27.823	2	2	1.2756	1.2535	54.856	2	2				0	0
VVLENAAKK	9	2	1	0	VVLENAAKK	Pep6357	2023-02-06_Fusion_36176.raw	85	486.298	2	970.581	1.3329	1.4739	135.68	4	2	1.1593	1.2742	131.59	4	2	1.0056	1.0537	50.028	4	2	0.23104	0.28364		1	0	0.35346	0.4624		1	0	1.4051	1.4293		1	0	3.9797	4.1137	33.007	2	2	4.0019	3.6956	7.2304
ATAAVSSMK	9	1	0	0	ATAAVSSMK	Pep6399	2023-02-06_Fusion_36176.raw	85	433.226	2	864.438	0.29878	0.35529	233.15	9	8	0.26901	0.43379	117.89	9	8	0.61847	0.94698	256.94	9	8	0.20629	0.23278	345.27	3	3	0.16438	0.19215	83.85	3	3	0.25434	0.25792	298.4	3	3	7.5919	5.8013	273.79	2	1	0.7692	0.57446	33.527
TQYPHAVGK	9	1	0	0	TQYPHAVGK(+4.03)	Pep1781	2023-02-06_Fusion_36176.raw	85	502.777	2	999.514	1.6849	1.9013	43.498	3	2	0.83005	0.97027	106.96	3	2	0.78279	0.81734	103.01	3	2	1.2985	1.4653	36.838	2	2	0.43824	0.51228	90.328	2	2	0.33749	0.34224	127.17	2	2	3.5059	2.679		1	0	3.0318	2.2642
HGYENPTYK	9	1	0	0	HGYENPTYK(+8.01)	Pep1800	2023-02-06_Fusion_36176.raw	85	558.764	2;3	1107.5	1.3231	1.493	42.728	5	2	0.94019	1.8994	27.373	5	2	0.60368	0.76568	19.201	5	2	1.3231	1.493		1	0	0.94019	1.099		1	0	0.75505	0.76568		1	0	4.1617	3.1801	6.4912	2	2	2.6954	2.013	3.4581
KTLQTQIAK	9	2	1	0	K(+4.03)TL(+3.02)QTQIAK(+4.03)	Pep6364	2023-02-06_Fusion_36176.raw	85	521.351	2;3	1029.62	1.1399	1.3186	88.315	8	6	0.64691	0.84628	77.308	8	6	0.68354	0.80324	21.98	8	6	0.67037	0.82298	25.204	3	3	0.63942	0.83649	1.4803	3	3	0.94984	0.96616	23.856	3	3	6.7855	7.0139		1	1	4.2281	3.9045
RVYDVSSGR	9	0	0	2	RVYDVSSGR	Pep6367	2023-02-06_Fusion_36176.raw	85	519.77	2	1037.53	0.99667	1.13	120.53	5	5	0.35429	0.43125	145.89	5	5	0.8592	0.90242	91.381	5	5	0.99667	1.13		1	1	0.35429	0.43125		1	1	0.35547	0.37534		1	1	4.1915	3.3528	57.172	2	2	6.851	5.3732	37.132
SLNSSPVSK	9	1	1	0	SL(+6.02)NSSPVSK(+8.01)	Pep150	2023-02-06_Fusion_36176.raw	85	466.765	2	917.482	0.34846	0.4166	154.41	4	0	0.23404	0.49407	128.03	4	0	0.60151	0.90881	16.685	4	0	0.33319	0.39494		1	0	0.28162	0.34468		1	0	0.82922	0.84821		1	0	11.121	8.3561		1	0	7.3031	5.5432
KVYLGVKK	8	3	1	0	KVYLGVKK	Pep1778	2023-02-06_Fusion_36176.raw	85	467.81	2;3	933.601	0.21526	0.2631	14.478	2	0	0.10804	0.1674	22.597	2	0	0.44487	0.5982	9.2275	2	0				0	0				0	0				0	0				0	0
VVSEKQFSK	9	2	0	0	VVSEKQFSK	Pep6373	2023-02-06_Fusion_36176.raw	85	526.29	2;3	1050.57	0.89635	1.0641	81.804	2	1	0.8026	1.0385	45.607	2	1	0.82096	0.91897	40.917	2	1	0.50091	0.59672		1	1	0.60396	0.75226		1	1	1.2057	1.2273		1	1				0	0
AVSAAAVAK	9	1	0	0	AVSAAAVAK(+4.03)	Pep148	2023-02-06_Fusion_36176.raw	85	396.25	2	786.46				0	0				0	0				0	0				0	0				0	0				0	0				0	0
GTYSIGKEK	9	2	0	0	GTYSIGK(+4.03)EK(+4.03)	Pep1820	2023-02-06_Fusion_36176.raw	85	495.789	2	981.513	0.87958	1.0624	103.06	3	3	0.78709	0.9709	181.44	3	3	0.80277	0.77701	93.66	3	3	0.87958	1.0624		1	1	0.78709	0.9709		1	1	0.89485	0.8148		1	1	4.6417	4.6787		1	1	3.7262	3.3317
RSGPIITH	8	0	0	1	RSGPIITH	Pep6371	2023-02-06_Fusion_36176.raw	85	440.753	2	879.493	0.33105	0.39194	105.99	5	1	0.21111	0.49821	111.95	5	1	0.78064	1.1706	128.85	5	1	0.23266	0.25699		1	0	0.21111	0.21687		1	0	0.78064	0.8064		1	0	3.512	2.4277		1	0	3.3822	2.4126
ILDKKVEKV	9	3	1	0	IL(+3.02)DK(+4.03)K(+4.03)VEK(+4.03)V	Pep1840	2023-02-06_Fusion_36176.raw	85	543.889	2;3	1070.67	0.22236	0.28987	154.91	11	10	0.09198	0.14535	141.41	11	10	0.85203	0.79193	35.507	11	10	0.090847	0.074393	28.653	4	4	0.088974	0.069388	19.709	4	4	1.0552	0.99996	23.323	4	4	1.7973	2.1636	32.446	4	4	1.6079	1.5463	11.966
APAPPKAEA	9	1	0	0	APAPPK(+8.01)AEA	Pep134	2023-02-06_Fusion_36176.raw	85	430.242	1;2	850.455	1.7073	1.5854	56.549	2	0	1.4117	1.319	34.718	2	0	0.7825	0.80519	16.69	2	0	0.94188	1.0628		1	0	0.88276	1.0319		1	0	0.89347	0.90605		1	0	3.0946	2.3648		1	0	2.2576	1.686
VLGAPVKGK	9	2	1	0	VL(+3.02)GAPVK(+4.03)GK(+4.03)	Pep1842	2023-02-06_Fusion_36176.raw	85	440.318	2;3	867.554	1.1998	1.2402		1	1	0.95543	0.88231		1	1	0.79632	0.83444		1	1				0	0				0	0				0	0	1.1998	1.2402		1	1	0.95543	0.88231
ILDKKVEK	8	3	1	0	ILDKKVEK	Pep1841	2023-02-06_Fusion_36176.raw	85	486.808	2	971.602				0	0				0	0				0	0				0	0				0	0				0	0				0	0
LDKKVEKV	8	3	1	0	LDKKVEKV	Pep6394	2023-02-06_Fusion_36176.raw	85	479.801	2	957.586	0.28368	0.32901	160.98	9	9	0.10557	0.18855	67.914	9	9	0.37213	0.4778	127.71	9	9	0.078278	0.11005		1	1	0.057854	0.090778		1	1	0.73908	0.80922		1	1	0.89023	0.4208	65.888	2	2	0.8483	0.46431	21.067
GMASHTFAK	9	1	0	0	GMASHTFAK	Pep6383	2023-02-06_Fusion_36176.raw	85	475.233	2;3	948.449	0.59617	0.67273	18.064	3	3	0.40089	0.62391	27.511	3	3	0.86685	0.90789	36.771	3	3	0.59617	0.67273		1	1	0.53374	0.62391		1	1	0.89529	0.90789		1	1				0	0
KVLGDVATK	9	2	1	0	K(+4.03)VL(+3.02)GDVATK(+4.03)	Pep153	2023-02-06_Fusion_36176.raw	85	471.319	2	929.555	1.3435	1.5541	64.374	8	6	1.0662	1.4756	44.291	8	6	0.78927	1.0398	40.022	8	6	1.7163	2.1071	27.767	2	2	1.1279	1.4756	3.8007	2	2	0.65717	0.66846	23.966	2	2	4.3015	4.4462	38.295	2	2	3.3394	3.0838	66.393
SPSSNSREL	9	0	1	1	SPSSNSREL	Pep141	2023-02-06_Fusion_36176.raw	85	488.739	2	975.462	5.5529	4.1348	69.983	3	2	3.2569	2.9277	87.993	3	2	0.63488	0.65089	17.126	3	2	1.094	1.2392		1	0	0.67728	0.76621		1	0	0.63488	0.65089		1	0	5.5923	4.1641	0.99912	2	2	3.8166	3.4309	22.429
RTSPPVSVR	9	0	0	2	R(+10.01)TSPPVSVR(+10.01)	Pep6384	2023-02-06_Fusion_36176.raw	85	509.799	2	997.567	0.73715	0.93874	140.98	5	1	0.51301	0.62446	165.86	5	1	0.88691	0.93151	53.064	5	1	0.54445	0.61727		1	0	0.51301	0.62446		1	0	1.0061	1.0624		1	0	9.7376	9.3871	53.158	2	1	9.0078	8.3144	43.235
ALVGGGSSPK	10	1	1	0	AL(+3.02)VGGGSSPK(+4.03)	Pep6424	2023-02-06_Fusion_36176.raw	85	440.267	2	871.476	0.58517	0.6936	128.02	5	4	0.50987	0.84663	64.015	5	4	1.0686	1.0931	87.036	5	4	0.21257	0.25196	143.2	2	1	0.39328	0.48135	72.57	2	1	1.805	1.8463	74.127	2	1				0	0
GTLTKNLSEK	10	2	2	0	GTLTKNLSEK	Pep6405	2023-02-06_Fusion_36176.raw	85	545.809	2	1089.6	0.31873	0.38992	117.61	5	5	0.60536	0.7046	156.72	4	4	0.87163	0.98837	39.597	4	4	0.2653	0.38992		1	1	0.1675	0.28862		1	1	0.63138	0.61743		1	1	1.9023	1.447		1	1	1.9567	1.7201
IIGPNGSGK	9	1	0	0	IIGPNGSGK(+8.01)	Pep156	2023-02-06_Fusion_36176.raw	85	425.747	2	841.466	0.72758	0.71521	9.2142	6	4	0.49926	0.51833	26.917	6	4	0.68911	0.74925	25.096	6	4	0.63381	0.71521	1.7686	2	2	0.49926	0.5836	3.424	2	2	0.78772	0.7988	5.1926	2	2	0.87963	0.67216	4.6873	2	2	0.60616	0.4527	2.827
ATSAFQTQK	9	1	0	0	ATSAFQTQK	Pep5021	2023-02-06_Fusion_36176.raw	85	491.254	2	980.493	0.69165	0.78836	121.3	3	1	0.35651	0.74508	65.985	3	1	0.27581	0.44579	69.252	3	1	5.2969	5.9772		1	1	1.1745	1.373		1	1	0.22174	0.22486		1	1				0	0
VHGGLINK	8	1	1	0	VHGGL(+3.02)INK(+4.03)	Pep6406	2023-02-06_Fusion_36176.raw	85	422.772	2	836.487	0.65796	0.62092	111.63	2	2	0.48114	0.46374	78.804	2	2	0.73126	0.75174	30.572	2	2	0.2379	0.28199		1	1	0.21703	0.26563		1	1	0.91226	0.93314		1	1	1.8197	1.3672		1	1	1.0666	0.8096
ATEQPLTAK	9	1	1	0	ATEQPL(+3.02)TAK(+4.03)	Pep1883	2023-02-06_Fusion_36176.raw	85	483.286	2	957.513	1.5004	1.6404	71.638	7	5	0.4501	0.77801	95.411	7	5	0.45374	0.48205	49.659	7	5	1.149	1.3619	81.453	2	1	0.64608	0.79075	51.119	2	1	0.60317	0.61698	40.26	2	1	7.0286	5.2809	15.355	2	2	5.8231	4.4198	16.745
IQGPPGTGK	9	1	0	0	IQGPPGTGK	Pep147	2023-02-06_Fusion_36176.raw	85	427.74	2	853.466	0.31579	0.37101	15.58	4	4	0.39326	0.60043	52.79	4	4	1.334	1.3941	42.465	4	4	0.2948	0.33266	5.5309	2	2	0.39326	0.45969	2.439	2	2	1.334	1.3527	7.9698	2	2				0	0
HLFGGQSQK	9	1	1	0	HLFGGQSQK	Pep1846	2023-02-06_Fusion_36176.raw	85	501.261	2	1000.51	1.0327	1.2175	31.104	4	3	0.41572	1.0002	33.303	3	2	0.47889	0.90747	33.125	3	2	0.65504	0.77642		1	1	0.58112	0.71124		1	1	0.88716	0.90747		1	1				0	0
VTYNGVDNNK	10	1	0	0	VTYNGVDNNK	Pep158	2023-02-06_Fusion_36176.raw	85	562.273	2	1122.53	0.52034	0.58581	50.149	5	2	0.23404	0.58566	48.618	5	2	0.46249	0.84396	11.511	5	2	0.51914	0.58581		1	0	0.55137	0.64451		1	0	0.96073	0.97425		1	0	2.3523	1.7975		1	0	2.2443	1.6761
KTQDQISNIK	10	2	0	0	KTQDQISNIK	Pep1845	2023-02-06_Fusion_36176.raw	85	587.826	2;3	1173.64	0.4416	0.46287	77.072	6	6	0.67729	0.64752	93.735	4	4	0.76989	0.72277	22.474	4	4	0.7821	0.94466		1	1	0.67519	0.83287		1	1	0.8633	0.78608		1	1	0.90913	0.91638	30.047	2	2	0.7242	0.64752	9.0325
RVQEAVESMVK	11	1	0	1	RVQEAVESM(+15.99)VK	Pep2273	2023-02-06_Fusion_36176.raw	85	646.338	2;3	1274.67	0.32218	0.395	77.877	20	10	0.28039	0.32558	88.879	18	8	0.73254	0.82899	26.234	18	8	0.32833	0.40255	31.569	6	3	0.29891	0.34708	34.39	5	2	0.93164	0.94033	37.753	5	2	1.768	1.4922	34.053	5	3	1.5916	1.5094	15.821
KVLAKQLVH	9	2	2	0	KVLAKQLVH	Pep6379	2023-02-06_Fusion_36176.raw	85	518.338	2;3	1034.66	0.33821	0.36864		1	1	0.15735	0.21887		1	1	0.46524	0.65023		1	1				0	0				0	0				0	0				0	0
ALSSVGSPK	9	1	1	0	AL(+3.02)SSVGSPK(+4.03)	Pep1904	2023-02-06_Fusion_36176.raw	85	426.762	2	844.465	1.172	1.3177	141.3	3	1	0.6035	0.94667	125.17	3	1	0.67513	0.6975	19.814	3	1	0.65389	0.77506		1	0	0.6035	0.73863		1	0	0.8153	0.83396		1	0	14.882	11.182		1	0	9.5272	7.2313
KLPGGSYMAK	10	2	1	0	K(+4.03)L(+3.02)PGGSYM(+15.99)AK(+4.03)	Pep219	2023-02-06_Fusion_36176.raw	85	539.816	2;3	1050.55	2.4591	2.9636	155.71	12	11	1.8408	2.4081	158.63	11	10	0.79909	0.81282	29.679	11	10	1.8848	2.3139	18.084	4	4	1.8287	2.3923	6.5474	4	4	0.96969	0.98634	11.732	4	4	53.463	55.263	146.15	5	5	47.007	43.41	3.6146
KGNSPLLQK	9	2	2	0	KGNSPLLQK	Pep1857	2023-02-06_Fusion_36176.raw	85	492.796	2	983.576	0.33937	0.42005	92.732	6	6	0.84067	0.99001	75.982	6	6	1.373	1.5568	73.011	6	6	0.2904	0.42682		1	1	0.32046	0.55217		1	1	1.1035	1.0791		1	1	2.4155	1.8373	83.87	2	2	2.3754	2.0882	26.209
RLVTEPSGPK	10	1	1	1	R(+6.02)L(+3.02)VTEPSGPK(+4.03)	Pep1862	2023-02-06_Fusion_36176.raw	85	548.843	1;2	1082.61	0.92798	0.93561	79.801	7	6	0.57209	0.66873	98.399	7	6	0.42049	0.53354	61.248	7	6	1.607	1.798	109.58	2	1	0.66384	0.77854	21.501	2	1	0.36034	0.36751	110.9	2	1	4.3101	3.6775	32.149	2	2	3.6872	3.2733	45.428
KVLNTVVNK	9	2	1	0	K(+4.03)VL(+3.02)NTVVNK	Pep1871	2023-02-06_Fusion_36176.raw	85	511.341	2	1013.62	0.90426	1.046	127.93	6	2	0.96297	1.277	116.57	6	2	0.80033	0.89556	53.81	6	2	0.95451	1.1718		1	0	0.78213	1.0232		1	0	0.84466	0.85917		1	0	9.5303	8.3988	100.75	2	1	8.0495	6.7392	106.67
ATATELTTK	9	1	1	0	ATATEL(+3.02)TTK(+4.03)	Pep1909	2023-02-06_Fusion_36176.raw	85	471.778	2	934.497	1.1612	1.409	89.905	5	2	1.2094	1.8999	76.168	5	2	0.83514	1.2405	23.438	5	2	0.93217	1.1049		1	0	1.2094	1.4802		1	0	1.3416	1.3723		1	0	7.8407	5.8911	39.586	2	2	8.8422	6.7115	2.8919
HTASPTGMMK	10	1	0	0	HTASPTGMMK	Pep6413	2023-02-06_Fusion_36176.raw	85	530.75	2	1059.48	0.44771	0.48739	77.979	3	0	0.14617	0.33351	66.986	3	0	0.52436	0.94071	34.422	3	0				0	0				0	0				0	0	1.8313	1.3994		1	0	1.3677	1.0215
ATYSVGMQK	9	1	0	0	ATYSVGM(+15.99)QK	Pep242	2023-02-06_Fusion_36176.raw	85	500.743	2	983.475	0.55711	0.60644	72.62	10	6	0.50455	1.0235	53.132	10	6	0.84564	0.9986	43.229	10	6	0.42168	0.47583	8.213	3	2	0.43774	0.51169	4.0798	3	2	0.99879	1.0128	3.3595	3	2	2.8869	2.206	20.362	3	2	2.0262	1.5132	20.973
KVYTPVASR	9	1	0	1	K(+8.01)VYTPVASR(+10.01)	Pep1866	2023-02-06_Fusion_36176.raw	85	519.807	2	1019.58	1.0001	1.0608	122.33	4	1	0.75955	0.9894	118.74	4	1	0.6966	0.80594	27.861	4	1	0.66246	0.81219		1	0	0.67855	0.78791		1	0	1.0061	1.0154		1	0	12.726	10.741		1	1	9.9463	9.4328
KVAPAPAVVK	10	2	0	0	KVAPAPAVVK	Pep1861	2023-02-06_Fusion_36176.raw	85	490.32	2	978.623	1.4403	1.5892	106.08	6	4	1.5156	1.5916	117.25	6	4	0.89085	0.86227	29.999	6	4	0.59644	0.7204		1	1	0.70857	0.87404		1	1	1.188	1.0817		1	1	3.8312	3.8617	6.378	3	3	3.2622	2.9168	8.1086
RTIAQAGLSSK	11	1	1	1	RTIAQAGLSSK	Pep6427	2023-02-06_Fusion_36176.raw	85	566.328	2	1130.64	1.1587	1.2853	114.45	5	2	0.65194	0.95267	139	5	2	0.78151	0.87964	43.681	5	2	1.1587	1.2853		1	0	0.98052	1.1538		1	0	0.85754	0.87964		1	0	18.908	16.133		1	1	23.199	20.595
RPEEGRPVV	9	0	0	2	RPEEGRPVV	Pep1853	2023-02-06_Fusion_36176.raw	85	519.788	2	1037.56	0.30612	0.31507	130.76	7	6	0.52155	0.4814	245.95	7	6	0.92192	0.96829	200.97	7	6	0.30355	0.36267	263.67	2	2	0.73769	0.94317	101.43	2	2	2.4302	2.5308	163.73	2	2	0.5861	0.565		1	0	0.52155	0.4814
AVNPKEIASK	10	2	0	0	AVNPK(+4.03)EIASK(+4.03)	Pep1863	2023-02-06_Fusion_36176.raw	85	532.831	2;3	1055.6	4.0674	4.0998	106.7	13	10	2.718	2.6258	159.21	13	10	0.80482	0.79595	90.518	13	10	0.704	0.83866	8.2677	3	3	0.59177	0.73707	5.2628	3	3	0.84058	0.81922	3.6393	3	3	5.3373	5.3295	30.479	6	5	3.923	3.5077	27.232
SPGGPRAAV	9	0	0	1	SPGGPR(+10.01)AAV	Pep1878	2023-02-06_Fusion_36176.raw	85	411.229	1;2	810.435	0.80748	1.1056	68.636	9	5	0.43261	0.63798	78.396	9	5	0.69275	0.73998	37.706	9	5	0.54164	0.56869	58.861	4	2	0.45856	0.47582	89.109	4	2	0.88167	0.90756	30.508	4	2	4.42	3.0357	3.316	2	0	3.3227	2.4458	1.1695
APAGRKVGL	9	1	1	1	APAGR(+6.02)K(+4.03)VGL(+3.02)	Pep6414	2023-02-06_Fusion_36176.raw	85	441.304	2;3	867.529	1.445	1.5754	75.942	6	0	0.97722	1.0207	152.28	6	0	0.69546	0.72147	107.28	6	0	1.515	1.7325	9.5024	2	0	1.3316	1.5732	4.0142	2	0	0.9124	0.94007	0.21789	2	0	3.1105	2.6977	143.19	2	0	2.3494	2.1315	161.29
AISSSAISK	9	1	0	0	AISSSAISK	Pep174	2023-02-06_Fusion_36176.raw	85	432.245	2	862.476	0.31563	0.35617		1	1	0.21237	0.24825		1	1	0.67285	0.68232		1	1	0.31563	0.35617		1	1	0.21237	0.24825		1	1	0.67285	0.68232		1	1				0	0
ALPEKVVNK	9	2	1	0	AL(+6.02)PEK(+8.01)VVNK(+8.01)	Pep6435	2023-02-06_Fusion_36176.raw	85	510.33	2	996.597	0.9596	1.0802	153.98	9	7	0.69395	0.96529	167.39	9	7	0.91073	0.97867	37.378	9	7	0.48993	0.60147		1	0	0.53598	0.70116		1	0	1.0664	1.0848		1	0	15.834	16.367	51.611	3	3	14.421	13.317	52.735
RTNWPNTGK	9	1	0	1	RTNWPNTGK	Pep146	2023-02-06_Fusion_36176.raw	85	537.279	2	1072.54	0.54466	0.57777	90.176	6	4	0.34544	0.44997	101.2	6	4	0.70406	0.81456	29.422	6	4	0.4243	0.52021	2.4472	2	2	0.41913	0.48668	1.0691	2	2	0.98782	0.99703	3.5163	2	2	5.9901	5.0556		1	0	4.9407	4.6856
RVSEVLQNR	9	0	1	2	R(+6.02)VSEVL(+3.02)QNR(+6.02)	Pep6438	2023-02-06_Fusion_36176.raw	85	558.342	2;3	1099.61	2.422	1.9989	95.169	5	4	1.0497	0.90484	96.567	5	4	0.64034	0.77745	27.348	5	4	0.60753	0.71796		1	0	0.46807	0.58415		1	0	0.79154	0.8175		1	0	5.5301	4.4938	57.362	3	3	4.7727	4.1452	88.611
ILSGPSGTGK	10	1	1	0	IL(+3.02)SGPSGTGK(+4.03)	Pep1938	2023-02-06_Fusion_36176.raw	85	462.28	2	915.503	2.3528	2.7888	123.37	5	2	2.3494	2.8754	90.296	5	2	0.89109	0.99238	44.587	5	2	2.3528	2.7888		1	0	2.3494	2.8754		1	0	0.97017	0.99238		1	0	12.971	9.7457	94.614	2	2	9.7318	7.3867	118.94
KMDTTTPLK	9	2	1	0	KMDTTTPLK	Pep1912	2023-02-06_Fusion_36176.raw	85	517.781	1;2;3	1033.55	0.39866	0.43453	110.05	5	3	2.718	2.4302	102.14	5	3	1.2563	1.6516	107.79	5	3	0.28393	0.34857		1	0	3.0562	3.9982		1	0	10.153	10.327		1	0	2.7252	2.7817	54.854	2	2	2.7968	2.5414	6.3263
ALAPPAQQK	9	1	1	0	AL(+6.02)APPAQQK(+8.01)	Pep6444	2023-02-06_Fusion_36176.raw	85	469.286	2	922.524	0.78646	0.95756	0.3387	2	2	0.39426	1.0896	7.7098	2	2	0.50131	1.0259	7.4191	2	2				0	0				0	0				0	0				0	0
ALKTGIVAK	9	2	1	0	AL(+3.02)K(+4.03)TGIVAK(+4.03)	Pep1901	2023-02-06_Fusion_36176.raw	85	456.332	2;3	899.58	0.74506	0.84606	147.21	12	10	0.2721	0.34779	174.78	12	10	0.7304	0.76691	53.515	12	10	0.31505	0.38374	37.999	4	4	0.2721	0.33635	13.456	4	4	0.88342	0.8986	31.473	4	4	9.5467	8.6018	24.242	4	4	8.6254	10.313	15.009
QLYAAQSTK	9	1	1	0	QLYAAQSTK	Pep1924	2023-02-06_Fusion_36176.raw	85	505.269	2	1008.52	1.0114	1.1631	104.57	4	3	0.35416	0.91004	132.48	4	3	0.63539	0.75413	57.342	4	3	0.2487	0.29479		1	1	0.15265	0.18683		1	1	0.61379	0.62784		1	1	5.0655	3.806		1	0	4.3485	3.3006
AVATKFVNK	9	2	0	0	AVATKFVNK	Pep1887	2023-02-06_Fusion_36176.raw	85	489.293	2	976.571	4.8459	4.8846		1	1	5.1592	4.613		1	1	1.0646	1.0305		1	1				0	0				0	0				0	0	4.8459	4.8846		1	1	5.1592	4.613
SSAPPLTGK	9	1	1	0	SSAPPLTGK	Pep6476	2023-02-06_Fusion_36176.raw	85	429.24	2	856.465	0.78976	0.79107	43.824	6	5	0.38418	0.93123	48.691	6	5	0.89526	1.1222	19.508	6	5	0.32098	0.38045	13.383	2	2	0.38418	0.4702	6.829	2	2	1.1969	1.2243	20.212	2	2	0.93117	0.69963		1	1	1.0695	0.81174
RAYGPGLEK	9	1	1	1	RAYGPGLEK	Pep6439	2023-02-06_Fusion_36176.raw	85	495.772	2	989.529	0.4229	0.41143	129.2	2	2	0.54555	0.55758	49.545	2	2	1.29	1.3337	77.175	2	2	0.14876	0.16502		1	1	0.33381	0.39279		1	1	2.244	2.3018		1	1	1.2023	1.0258		1	1	0.8916	0.79151
RIYGESADAVK	11	1	0	1	RIYGESADAVK	Pep1907	2023-02-06_Fusion_36176.raw	85	604.818	2	1207.62	0.25976	0.28991	205.53	5	1	0.097816	0.11823	184.78	5	1	0.34859	0.44231	58.977	5	1	0.11792	0.14457		1	0	0.097816	0.11358		1	0	0.81189	0.81947		1	0	7.3416	6.1964	171.26	2	1	2.858	2.7104	76.205
STMGYMMAK	9	1	0	0	STM(+15.99)GYM(+15.99)MAK	Pep412	2023-02-06_Fusion_36176.raw	85	526.216	1;2	1018.43	0.2841	0.31331	104.59	15	10	0.15372	0.38894	76.906	15	10	0.7644	1.007	62.654	15	10	0.1363	0.1538	93.723	4	4	0.14137	0.16525	14.982	4	4	1.1185	1.1342	99.911	4	4	1.4468	1.1056	66.886	6	4	1.3613	1.0166	8.8902
GPNSNRSQF	9	0	0	1	GPNSNRSQF	Pep6440	2023-02-06_Fusion_36176.raw	85	503.739	2	1005.46	0.74672	0.95071	58.113	4	0	0.28936	0.50299	71.368	4	0	0.42002	0.61737	50.372	4	0	0.51321	0.56686		1	0	0.50765	0.5215		1	0	1.0096	1.0429		1	0	3.3245	2.2981		1	0	2.8287	2.0178
KTSQLTLQK	9	2	2	0	KTSQLTLQK	Pep1876	2023-02-06_Fusion_36176.raw	85	523.815	2	1045.61	0.99852	1.0239	50.513	7	3	0.81858	1.0643	64.435	7	3	0.99798	1.1958	42.293	7	3	0.61803	0.80976	1.0197	2	0	0.55571	0.78057	43.847	2	0	1.207	1.2286	45.473	2	0	2.0812	1.583	63.661	3	3	1.5717	1.3817	88.129
KVNTGLMTSK	10	2	1	0	K(+4.03)VNTGL(+3.02)MTSK(+4.03)	Pep1910	2023-02-06_Fusion_36176.raw	85	545.335	2	1077.59	1.3006	1.4769	77.004	10	8	0.51651	0.70129	78.732	10	8	0.82537	0.85212	66.096	10	8	0.53141	0.65239	26.422	4	4	0.55618	0.7276	32.701	4	4	0.94741	0.96369	13.054	4	4	4.121	4.2597	27.011	2	2	3.51	3.2414	38.146
GLYKSIQK	8	2	1	0	GL(+3.02)YK(+4.03)SIQK(+4.03)	Pep6456	2023-02-06_Fusion_36176.raw	85	474.314	2	935.544	7.5394	7.7932	114.12	7	5	1.4823	1.9391	95.158	5	3	0.87546	1.0491	16.712	5	3	1.7634	2.1649		1	1	1.4823	1.9391		1	1	0.84056	0.855		1	1	8.3933	8.6758	15.174	2	2	7.614	7.0313	29.118
RLSSSLPSR	9	0	2	2	R(+6.02)L(+3.02)SSSL(+3.02)PSR(+6.02)	Pep1906	2023-02-06_Fusion_36176.raw	85	510.827	2	1001.56	0.52712	0.66032	122.57	10	9	0.99238	1.191	112.41	10	9	0.86094	1.0875	74.23	10	9	1.3089	1.5033	71.068	3	3	1.1392	1.3671	16.499	3	3	0.87036	0.87999	55.775	3	3	17.74	14.356		1	1	8.8424	8.1932
HLYQESISK	9	1	1	0	HLYQESISK	Pep1923	2023-02-06_Fusion_36176.raw	85	552.788	2	1103.56	0.78384	0.86525	49.564	5	4	0.27882	0.62188	25.893	5	4	0.59121	0.60474	73.31	5	4	0.85944	1.0187		1	1	0.50811	0.62188		1	1	0.59121	0.60474		1	1				0	0
RQIPYTMMK	9	1	0	1	RQIPYTM(+15.99)M(+15.99)K	Pep2312	2023-02-06_Fusion_36176.raw	85	600.299	2	1166.59	0.57864	0.70944	90.689	15	10	0.27166	0.35432	97.54	14	9	0.58805	0.76794	65.445	14	9	0.57864	0.70944	67.06	5	4	0.22856	0.2654	24.659	4	3	0.45899	0.46327	42.211	4	3	1.2462	1.0518	26.315	5	3	1.035	0.98158	6.9335
GLYGQTTGK	9	1	1	0	GL(+3.02)YGQTTGK(+4.03)	Pep192	2023-02-06_Fusion_36176.raw	85	466.265	2	923.471	0.62421	0.71459	56.164	6	4	0.29525	0.71817	52.121	6	4	0.50995	0.84157	14.412	6	4	0.39967	0.47373		1	0	0.39803	0.48715		1	0	1.0694	1.0938		1	0	3.2033	2.4068		1	0	2.9089	2.2079
SPRVPGGSP	9	0	0	1	SPRVPGGSP	Pep175	2023-02-06_Fusion_36176.raw	85	427.23	2	852.445	0.51202	0.56555	50.236	4	3	0.44011	0.45211	40.939	4	3	0.84059	0.8668	10.257	4	3	0.50059	0.55293	9.5166	3	2	0.43959	0.45158	2.7849	3	2	0.84181	0.86708	2.7609	3	2	2.0928	1.4467		1	1	1.4126	1.0077
AQYGKVIDR	9	1	0	1	AQYGKVIDR	Pep8396	2023-02-06_Fusion_36176.raw	85	525.292	2	1048.57	0.33332	0.37201		1	1	0.31496	0.46025		1	1	0.94492	1.1989		1	1				0	0				0	0				0	0				0	0
RSYSDPPLK	9	1	1	1	R(+6.02)SYSDPPL(+3.02)K(+4.03)	Pep1929	2023-02-06_Fusion_36176.raw	85	538.314	2	1061.55	0.19852	0.20015	83.328	6	4	0.11988	0.17562	79.646	6	4	0.88152	0.91619	23.027	6	4	0.097618	0.10829	7.111	2	2	0.092166	0.10845	2.6316	2	2	0.94415	0.96848	4.4794	2	2	1.2302	1.0496		1	0	0.95273	0.84577
ATALPTGTSK	10	1	1	0	ATALPTGTSK	Pep191	2023-02-06_Fusion_36176.raw	85	473.764	2	945.513	0.69322	0.7411	109.31	6	2	0.375	0.49431	105.89	6	2	0.60312	0.738	40.845	6	2	0.334	0.39589		1	0	0.42413	0.5191		1	0	1.4958	1.5301		1	0	3.1984	2.4235	156.06	2	1	2.0616	1.5522	194.34
VLYVGSKTK	9	2	1	0	VL(+3.02)YVGSK(+4.03)TK(+4.03)	Pep170	2023-02-06_Fusion_36176.raw	85	503.334	1;2;3	993.586	0.67886	0.63239	117.31	7	4	0.87642	0.80935	133.42	7	4	1.0508	1.0688	18.248	7	4	0.084091	0.10324		1	0	0.091423	0.1196		1	0	1.0508	1.0688		1	0	0.79541	0.77961	16.609	4	4	0.91335	1.0323	26.07
KTLESAVVK	9	2	1	0	KTLESAVVK	Pep1941	2023-02-06_Fusion_36176.raw	85	487.798	2;3	973.581	0.32743	0.37182	25.743	2	0	0.20116	0.27507	34.337	2	0	0.59417	0.77935	11.991	2	0				0	0				0	0				0	0				0	0
LYVGSKTK	8	2	1	0	LYVGSKTK	Pep1921	2023-02-06_Fusion_36176.raw	85	448.266	1;2	894.517	0.11639	0.14027	15.37	2	2	0.1004	0.13134		1	1	0.9796	0.99643		1	1	0.10249	0.12582		1	1	0.1004	0.13134		1	1	0.9796	0.99643		1	1				0	0
KVGEVIVTK	9	2	0	0	K(+8.01)VGEVIVTK(+8.01)	Pep6499	2023-02-06_Fusion_36176.raw	85	494.82	2	971.602	1.4521	1.6987	51.345	10	7	0.75451	0.96844	62.319	10	7	0.65597	0.71603	36.989	10	7	0.73585	0.88879	8.7626	2	2	0.75451	0.9307	10.627	2	2	1.0254	0.93363	1.8644	2	2	2.5024	2.5224	3.6025	2	2	2.2173	1.9826	6.4861
GVYTGKLSEK	10	2	1	0	GVYTGK(+4.03)L(+3.02)SEK(+4.03)	Pep1930	2023-02-06_Fusion_36176.raw	85	546.833	2;3	1080.58	1.206	1.3224	126.8	5	3	1.4094	1.8946	64.446	5	3	0.79571	0.80938	129.46	5	3	3.6406	4.4694	180.07	2	1	0.90769	1.1874	29.174	2	1	0.26126	0.26575	157.5	2	1	10.083	10.423		1	1	5.7542	5.3138
TAYGPNGMNK	10	1	0	0	TAYGPNGMNK(+4.03)	Pep6492	2023-02-06_Fusion_36176.raw	85	528.758	2;3	1051.48	1.2215	1.3784	35.455	3	2	1.0194	1.1916	193.48	3	2	0.73452	0.76694	193.06	3	2	1.0401	1.1736	22.745	2	1	0.2011	0.23507	229.55	2	1	0.18785	0.19049	248.21	2	1	2.6548	2.0287		1	1	1.95	1.4563
VVDYPNSAK	9	1	0	0	VVDYPNSAK(+8.01)	Pep187	2023-02-06_Fusion_36176.raw	85	500.763	2;3	991.497	1.2326	1.3592	48.148	5	2	0.88746	1.6333	42.62	5	2	0.93789	1.0273	4.7809	5	2	0.92401	1.0427		1	0	0.88746	1.0374		1	0	0.93789	0.95109		1	0	3.5961	2.748	11.092	2	2	3.6121	2.6976	8.1644
KTSSGFLAK	9	2	1	0	KTSSGFLAK	Pep177	2023-02-06_Fusion_36176.raw	85	469.769	2	937.523	0.51186	0.58124	65.9	6	5	0.23848	0.31626	87.609	6	5	0.47435	0.54616	61.201	6	5	0.36481	0.44787	61.688	2	2	0.39395	0.51536	20.639	2	2	1.0799	1.0984	41.05	2	2	2.0273	2.0955		1	1	1.5619	1.4423
KQHGVNVSV	9	1	0	0	KQHGVNVSV	Pep181	2023-02-06_Fusion_36176.raw	85	484.269	2	966.525	0.70235	0.83153	60.647	5	3	0.29854	0.86272	68.132	5	3	0.43758	0.81067	14.85	5	3	0.2219	0.2504		1	1	0.15863	0.18542		1	1	0.71485	0.72491		1	1	1.3728	1.049		1	0	1.2445	0.92943
AVNAHSNILK	10	1	1	0	AVNAHSNIL(+3.02)K(+4.03)	Pep1937	2023-02-06_Fusion_36176.raw	85	537.326	2;3	1065.59	0.38614	0.45769	69.279	5	1	0.30762	0.3872	73.895	5	1	0.83438	0.94761	14.267	5	1	0.3414	0.40525	17.212	2	0	0.29126	0.35521	8.2327	2	0	0.8679	0.8889	9.0462	2	0	1.7709	1.3085	8.7773	2	0	1.9211	1.3972	12.325
MIYASSKDAIK	11	2	0	0	M(+15.99)IYASSKDAIK	Pep2104	2023-02-06_Fusion_36176.raw	85	621.824	2;3	1225.64	1.2523	1.3126	105.55	12	10	0.50317	0.4499	81.496	11	9	0.80681	0.78092	59.191	11	9	0.21934	0.26493	14.023	3	3	0.24012	0.29619	16.509	3	3	1.1153	1.0155	3.8164	3	3	2.4082	2.4275	22.259	6	6	1.7193	1.5373	51.243
RLMNETTAV	9	0	1	1	RLM(+15.99)NETTAV	Pep2291	2023-02-06_Fusion_36176.raw	85	525.766	2	1033.52	0.17887	0.22773	104.39	10	7	0.24245	0.63195	107.26	10	7	0.9827	1.009	96.048	10	7	0.12403	0.14049	14.903	2	1	0.16683	0.18873	56.765	2	1	1.2916	1.3242	47.601	2	1	0.83809	0.62406	15.863	2	0	0.82766	0.74401	8.4276
RLPSNTLDR	9	0	2	2	R(+6.02)L(+3.02)PSNTL(+3.02)DR(+6.02)	Pep1946	2023-02-06_Fusion_36176.raw	85	545.338	2	1070.58	3.1693	4.3304		1	0	0.57848	1.1432		1	0	0.14996	0.19401		1	0				0	0				0	0				0	0				0	0
KVIDPVTGK	9	2	0	0	K(+4.03)VIDPVTGK(+4.03)	Pep6513	2023-02-06_Fusion_36176.raw	85	482.817	2	955.57	1.9153	2.0076	27.359	4	4	2.024	1.8097	54.19	4	4	0.96212	0.93125	69.568	4	4	1.0239	1.2367		1	1	3.7712	4.6519		1	1	3.6833	3.3538		1	1	2.1037	2.1205	11.562	2	2	2.024	1.8097	9.3938
ASLVGQTSPK	10	1	1	0	ASL(+3.02)VGQTSPK(+4.03)	Pep6534	2023-02-06_Fusion_36176.raw	85	497.799	2	986.54	1.2311	1.4266	41.365	6	5	1.0497	1.3358	29.914	6	5	0.68569	0.76249	21.077	6	5	1.0636	1.2607	14.614	2	2	1.0497	1.2847	4.6053	2	2	0.98693	1.0095	19.219	2	2	3.6441	2.738	18.791	2	2	2.4987	1.8966	2.5025
RTAIIVGGK	9	1	0	1	R(+6.02)TAIIVGGK(+4.03)	Pep1953	2023-02-06_Fusion_36176.raw	85	462.815	2	913.571	0.79646	0.8855	135.88	4	2	0.74831	0.97599	132.12	4	2	0.86548	0.95463	13.211	4	2	0.74084	0.90829		1	0	0.75478	0.87642		1	0	0.99003	0.99926		1	0	14.452	12.198		1	0	12.13	11.504
SLNQAVVSK	9	1	1	0	SLNQAVVSK	Pep5046	2023-02-06_Fusion_36176.raw	85	473.272	2	944.529	1.3047	1.4659	62.496	6	4	1.4467	2.1369	79.04	6	4	0.81899	1.3755	56.986	6	4	0.90359	1.071		1	0	0.6153	0.75308		1	0	0.72634	0.74297		1	0	3.8451	2.889	44.238	2	2	3.4926	2.651	7.6935
KLDKDRKK	8	4	1	1	K(+4.03)L(+3.02)DK(+4.03)DRK(+4.03)K(+4.03)	Pep4936	2023-02-06_Fusion_36176.raw	85	525.378	3	1029.63				0	0				0	0				0	0				0	0				0	0				0	0				0	0
AVMVHQLSK	9	1	1	0	AVMVHQL(+3.02)SK(+4.03)	Pep1958	2023-02-06_Fusion_36176.raw	85	510.306	2;3	1011.55	0.68295	0.78216	129.01	10	8	0.68428	1.2163	143.4	10	8	0.97068	0.99417	55.818	10	8	0.33118	0.39254	88.447	4	3	0.22504	0.27445	122.92	4	3	0.97068	0.99417	73.733	4	3	4.1599	3.1255	98.032	5	4	4.0979	3.1104	98.926
AARPATSTL	9	0	1	1	AAR(+6.02)PATSTL(+3.02)	Pep5043	2023-02-06_Fusion_36176.raw	85	448.77	1;2	886.487	0.46983	0.63608	114.61	7	1	0.10348	0.11991	172.89	7	1	0.57461	0.59202	81.615	7	1	0.1658	0.18574	5.641	2	0	0.10326	0.11687	0.24001	2	0	0.55753	0.573	4.6196	2	0	2.9564	2.3042	19.467	3	1	3.0281	2.7221	8.6109
AMAASPHAV	9	0	0	0	AMAASPHAV	Pep208	2023-02-06_Fusion_36176.raw	85	427.713	2	853.412				0	0				0	0				0	0				0	0				0	0				0	0				0	0
KVSQVIMEK	9	2	0	0	KVSQVIMEK	Pep1959	2023-02-06_Fusion_36176.raw	85	531.305	2	1060.6	0.13983	0.15879	115.98	4	4	0.42426	0.57033	31.42	3	3	2.3989	2.953	103.33	3	3	0.30824	0.37231	177.69	2	2	0.48116	0.59352	44.315	2	2	1.561	1.4213	133.37	2	2				0	0
FQQGMKNK	8	2	0	0	FQQGMK(+4.03)NK(+4.03)	Pep6491	2023-02-06_Fusion_36176.raw	85	494.778	2;3	979.491	4.5747	4.6112	111.02	9	9	2.6407	3.2574	127.07	9	9	0.94822	0.8634	184.8	9	9	2.9272	3.5356	37.292	3	3	2.6407	3.2574	14.425	3	3	0.7856	0.71532	26.29	3	3	4.5747	4.6112	167.48	3	3	4.4946	4.0187	86
KTFEGNLTTK	10	2	1	0	K(+4.03)TFEGNL(+3.02)TTK(+4.03)	Pep6508	2023-02-06_Fusion_36176.raw	85	575.343	2	1137.6	0.60924	0.66406	91.78	9	9	0.28702	0.37548	89.301	9	9	0.86674	0.90823	45.929	9	9	0.19813	0.24323	33.54	3	3	0.26941	0.35244	5.1617	3	3	1.4487	1.4735	37.408	3	3	1.9242	1.989	19.775	3	3	2.136	1.9725	4.9279
KTVDGALVAAK	11	2	1	0	K(+4.03)TVDGAL(+3.02)VAAK(+4.03)	Pep1977	2023-02-06_Fusion_36176.raw	85	542.357	2	1071.63	0.7468	0.90001	109.14	6	4	0.67176	0.89084	87.396	6	4	0.81183	0.90844	26.696	6	4	0.63302	0.77713	10.785	3	3	0.68094	0.89081	14.274	3	3	1.1086	1.1277	24.121	3	3	11.799	12.196		1	1	7.6591	7.0729
QLYKEQLAK	9	2	2	0	QLYKEQLAK	Pep1971	2023-02-06_Fusion_36176.raw	85	560.822	2;3	1119.63	0.34377	0.3261	88.696	6	6	0.55084	0.55231	68.6	6	6	1.1701	1.3123	67.391	6	6	0.093602	0.10933		1	1	0.48672	0.55733		1	1	5.1999	5.5095		1	1	1.5453	0.72695	60.325	3	3	1.0037	0.55663	74.956
ALSPNNHEV	9	0	1	0	AL(+3.02)SPNNHEV	Pep5047	2023-02-06_Fusion_36176.raw	85	492.253	2	979.472	1.1703	1.2502		1	0	1.1849	1.1156		1	0	1.1287	1.172		1	0	1.1703	1.2502		1	0	1.1849	1.1156		1	0	1.1287	1.172		1	0				0	0
TVADHIQKV	9	1	0	0	TVADHIQK(+4.03)V	Pep1996	2023-02-06_Fusion_36176.raw	85	507.798	2;3	1009.56	1.3904	1.5544	51.741	7	1	1.4477	1.6941	50.316	7	1	0.94311	1.0031	55.157	7	1	1.4221	1.5973	3.8519	2	0	1.361	1.5717	7.0281	2	0	0.9375	0.95187	7.4134	2	0	3.435	2.5843	21.974	2	0	2.9353	2.2471	17.329
SVWVGGRGK	9	1	0	1	SVWVGGRGK	Pep1957	2023-02-06_Fusion_36176.raw	85	473.267	2	944.519	0.66759	0.78092	18.804	4	3	0.42227	0.61785	19.74	4	3	0.7124	0.90392	21.819	4	3	0.72178	0.88492		1	0	0.77992	0.90561		1	0	1.0819	1.092		1	0				0	0
GTYSKIMNH	9	1	0	0	GTYSK(+8.01)IMNH	Pep1969	2023-02-06_Fusion_36176.raw	85	529.763	2;3	1049.5	0.48408	0.5104	55.229	7	1	0.24165	0.42259	65.775	7	1	0.4867	0.70172	23.956	7	1	0.40254	0.45424		1	0	0.37209	0.43494		1	0	0.94169	0.95494		1	0	2.0422	1.5606	0.9145	2	0	1.9808	1.4793	4.1481
RPQSSRPVL	9	0	1	2	RPQSSRPVL	Pep6471	2023-02-06_Fusion_36176.raw	85	520.304	2	1038.59	0.27024	0.31373	75.327	4	0	0.14879	0.23367	110.35	4	0	0.60193	0.70243	57.94	4	0	0.23502	0.27774		1	0	0.25796	0.32194		1	0	1.0845	1.1201		1	0	1.6644	1.3525		1	0	1.5947	1.385
RVFTTVGSAEK	11	1	0	1	RVFTTVGSAEK	Pep1981	2023-02-06_Fusion_36176.raw	85	597.828	2	1193.64	0.27353	0.31997	88.002	12	10	0.22687	0.26343	101.14	10	8	0.81791	0.89474	26.408	10	8	0.30301	0.3715	6.2139	3	3	0.23927	0.27783	6.8898	3	3	0.80623	0.81376	10.729	3	3	1.6135	1.3618	3.0339	3	3	1.8878	1.7903	3.1963
GTQPGPLLKK	10	2	2	0	GTQPGPL(+6.02)L(+6.02)K(+8.01)K(+8.01)	Pep5036	2023-02-06_Fusion_36176.raw	85	533.852	2;3	1037.62	1.2755	1.6253	45.103	6	5	1.0279	1.1564	50.104	6	5	0.62618	0.77082	41.251	6	5	1.2521	1.8403		1	1	1.9134	3.297		1	1	1.5282	1.4944		1	1	2.3518	1.4309	97.172	2	2	1.9665	1.4809	46.11
KTMPTTFNR	9	1	0	1	K(+8.01)TMPTTFNR(+10.01)	Pep6498	2023-02-06_Fusion_36176.raw	85	557.297	2	1094.55	0.77222	0.80071	100.21	12	11	0.49361	0.61689	95.885	12	11	0.9747	1.0058	49.889	12	11	0.44728	0.54837	107.94	5	5	0.50562	0.58711	32.953	5	5	1.1476	1.1583	75.182	5	5	3.3114	2.7948	67.195	3	2	3.9457	3.7419	51.418
RVMQDIVYK	9	1	0	1	R(+6.02)VM(+15.99)QDIVYK(+4.03)	Pep6698	2023-02-06_Fusion_36176.raw	85	589.333	2;3	1150.62	0.79738	0.93466	104.93	9	4	0.57804	0.67985	116.74	8	3	0.78387	0.86967	18.286	8	3	0.76234	0.93466	7.9253	3	2	0.58848	0.68331	14.776	3	2	0.86097	0.869	11.796	3	2	10.248	8.6497	1.3187	2	0	8.3211	7.8915	10.635
KTFTKWVNK	9	3	0	0	KTFTKWVNK	Pep6484	2023-02-06_Fusion_36176.raw	85	576.333	2	1150.65	0.41886	0.52727	27.793	4	4	0.20935	0.32043	82.096	4	4	0.55559	0.69747	55.452	4	4	0.41004	0.51453		1	1	0.31715	0.416		1	1	0.77346	0.8299		1	1	0.99983	0.83791		1	1	1.5188	1.3608
RMASPEAALAR	11	0	1	2	R(+10.01)M(+15.99)ASPEAAL(+6.02)AR(+10.01)	Pep6634	2023-02-06_Fusion_36176.raw	85	607.829	2;3	1171.61	1.0414	1.1181	148.68	12	8	1.016	1.0471	154.7	12	8	0.78629	0.95928	37.177	12	8	1.4927	1.7641	89.535	4	2	1.0309	1.2866	100.76	4	2	1.002	1.0412	56.121	4	2	4.0717	2.9903	245.83	4	2	4.2433	3.2282	255.59
TPQSNRPVM	9	0	0	1	TPQSNRPVM	Pep6523	2023-02-06_Fusion_36176.raw	85	515.261	1;2	1028.51	1.274	1.5083	36.672	9	6	0.71865	1.836	133	9	6	0.61401	0.8917	137.02	9	6	0.686	0.75772	20.531	2	1	1.211	1.244	116.92	2	1	1.7357	1.7929	98.781	2	1	3.3436	2.3114		1	0	2.5739	1.836
VPRGQGSQF	9	0	0	1	VPR(+10.01)GQGSQF	Pep6522	2023-02-06_Fusion_36176.raw	85	493.259	2	974.493	0.98773	1.1406	131.9	5	1	0.78926	0.81079	83.907	5	1	0.30431	0.59088	71.001	5	1	0.98773	1.091		1	0	0.78926	0.81079		1	0	0.84924	0.87726		1	0	3.0371	2.0995		1	0	2.1661	1.5451
KVYTPSISK	9	2	0	0	K(+4.03)VYTPSISK(+4.03)	Pep2016	2023-02-06_Fusion_36176.raw	85	515.823	2	1021.58	4.1245	4.1574	153.92	3	3	3.1693	2.8338	153.39	3	3	0.76842	0.74376	11.13	3	3	0.25201	0.30439		1	1	0.17067	0.21052		1	1	0.67723	0.61665		1	1	4.3367	4.3713	7.0958	2	2	3.3496	2.995	7.8232
KTSVDTLVK	9	2	1	0	K(+4.03)TSVDTL(+3.02)VK(+4.03)	Pep2025	2023-02-06_Fusion_36176.raw	85	501.33	2	989.576	3.0334	3.3545	149.02	6	3	2.3665	2.6011	157.22	6	3	0.85179	0.97538	29.641	6	3	0.94969	1.1659		1	0	0.79152	1.0355		1	0	1.1814	1.2017		1	0	8.992	9.2947	90.963	3	3	13.806	12.75	84.754
KIFYNSGPK	9	2	0	0	K(+4.03)IFYNSGPK(+4.03)	Pep1984	2023-02-06_Fusion_36176.raw	85	531.315	2	1052.57	0.60961	0.6657	220.73	4	4	0.587	0.64355	166.8	4	4	0.9629	1.0511	54.429	4	4				0	0				0	0				0	0	6.3093	6.3596	161.88	2	2	4.0643	3.634	116.23
RMFGGPGTASR	11	0	0	2	R(+6.02)MFGGPGTASR(+6.02)	Pep1979	2023-02-06_Fusion_36176.raw	85	574.806	2;3	1135.56	0.54825	0.57317	109.63	6	0	0.46924	0.49738	96.663	6	0	0.886	0.93056	26.241	6	0	0.25817	0.29271	10.419	2	0	0.20777	0.25291	6.6116	2	0	0.78628	0.83023	7.6315	2	0	1.281	1.2349	11.128	3	0	1.1486	1.0602	20.516
TTTGHLIYK	9	1	1	0	TTTGHLIYK	Pep1994	2023-02-06_Fusion_36176.raw	85	517.287	2	1032.56	0.38747	0.43271	24.103	3	1	0.14316	0.4059	81.466	3	1	0.39101	0.78706	69.686	3	1	0.49545	0.58726		1	0	1.0555	1.2919		1	0	2.359	2.413		1	0				0	0
KKSDPVVSY	9	2	0	0	KKSDPVVSY	Pep6531	2023-02-06_Fusion_36176.raw	85	511.779	2	1021.54	0.43368	0.50292	56.562	5	5	0.38513	0.47507	73.699	5	5	0.88805	0.80861	26.118	5	5	0.42224	0.51	3.7805	2	2	0.39377	0.48572	3.1378	2	2	0.93258	0.84915	6.9182	2	2	1.7455	1.7594		1	1	1.6891	1.5102
EPRPPHGEL	9	0	1	1	EPR(+6.02)PPHGEL(+3.02)	Pep1976	2023-02-06_Fusion_36176.raw	85	520.788	2;3	1030.52	0.87506	1.0807	30.68	4	2	0.37241	0.91114	51.116	4	2	0.4393	0.75588	30.967	4	2	0.53924	0.61081		1	0	0.35605	0.4028		1	0	0.58456	0.59929		1	0				0	0
MAAAAFAEK	9	1	0	0	M(+15.99)AAAAFAEK(+4.03)	Pep314	2023-02-06_Fusion_36176.raw	85	465.238	2	908.443	1.566	1.7311	59.14	10	3	1.5026	1.7144	38.235	9	2	0.99554	1.0395	29.896	9	2	1.445	1.6155	14.171	4	1	1.4272	1.6481	7.7349	4	1	1.0731	1.0909	23.592	4	1	3.6397	2.7637	9.4599	3	1	3.6235	2.7061	21.337
RTYVGSMPGR	10	0	0	2	R(+6.02)TYVGSMPGR(+6.02)	Pep6525	2023-02-06_Fusion_36176.raw	85	568.307	2	1122.56	0.77497	0.83521	119.88	8	5	0.77061	1.002	118.48	8	5	0.75393	0.79396	54.638	8	5	0.82072	0.9305	14.789	2	0	0.82314	1.002	1.3022	2	0	0.92202	0.97355	21.878	2	0	9.3355	8.9994	93.464	2	1	6.9999	6.461	99.273
GLAPSIRTK	9	1	1	1	GL(+3.02)APSIR(+6.02)TK(+4.03)	Pep6553	2023-02-06_Fusion_36176.raw	85	478.322	2;3	941.566	1.5006	1.5918	185.24	10	8	1.044	1.2335	142.11	10	8	0.89987	0.94009	119.79	10	8	0.97964	1.1203	4.7962	2	0	1.044	1.2335	1.2093	2	0	0.97554	1.0051	8.4239	2	0	17.786	14.316	48.995	4	4	15.925	13.674	38.274
KVLERVNAV	9	1	1	1	K(+8.01)VL(+6.02)ER(+10.01)VNAV	Pep6554	2023-02-06_Fusion_36176.raw	85	526.337	2	1026.62	0.73368	0.81636	96.153	4	1	0.39673	0.46682	114.9	4	1	1.1041	1.1415	114.56	4	1	0.33	0.36608	43.777	2	1	0.39673	0.46682	44.338	2	1	1.1577	1.1876	5.8904	2	1	2.6721	2.2799		1	0	2.8181	2.5017
RQTATQLLK	9	1	2	1	RQTATQLLK	Pep1997	2023-02-06_Fusion_36176.raw	85	529.819	2;3	1057.62	0.623	0.66086	34.192	2	0	0.33375	0.48832	3.47	2	0	0.50508	0.66991	37.361	2	0				0	0				0	0				0	0				0	0
GVADKILKK	9	3	1	0	GVADKILKK	Pep2012	2023-02-06_Fusion_36176.raw	85	486.316	2;3	970.618	0.87532	1.0286	35.419	7	5	0.52253	0.62997	82.847	7	5	0.62115	0.68832	90.747	7	5	0.80103	1.1358	12.452	2	2	0.53301	0.83914	2.6724	2	2	0.66541	0.73734	9.7278	2	2	1.2524	0.59295	27.188	2	2	1.2804	0.75406	25.428
KILGPQGNTIK	11	2	1	0	KILGPQGNTIK	Pep6533	2023-02-06_Fusion_36176.raw	85	584.856	2	1167.7	0.099958	0.11563	90.754	4	4	0.10025	0.13115	132.72	3	3	0.99871	1.0159	46.157	3	3	0.10038	0.12323		1	1	0.10025	0.13115		1	1	0.99871	1.0159		1	1	0.65228	0.67423		1	1	0.66618	0.6152
TLYGTSIRK	9	1	1	1	TLYGTSIRK	Pep6539	2023-02-06_Fusion_36176.raw	85	519.8	2	1037.59	0.5088	0.53972	158.44	4	3	5.0624	5.7659	197.33	4	3	4.0771	5.4075	295.28	4	3				0	0				0	0				0	0	13.93	11.885		1	1	2.1186	1.8808
KLPEGTLGH	9	1	2	0	KLPEGTLGH	Pep2033	2023-02-06_Fusion_36176.raw	85	476.267	1;2	950.519	2.2801	1.9801	82.733	3	3	2.5536	2.0248	137.7	3	3	1.2317	1.2651	90.68	3	3	0.40561	0.51067		1	1	0.49958	0.67091		1	1	1.2317	1.2651		1	1	2.3361	2.1286	10.224	2	2	5.8776	4.5801	115.43
KLYEQLSGK	9	2	2	0	K(+4.03)L(+3.02)YEQL(+3.02)SGK(+4.03)	Pep2051	2023-02-06_Fusion_36176.raw	85	540.346	2	1064.59	0.42857	0.32599	100.33	7	6	0.28267	0.48705	115.79	7	6	0.41202	0.48859	49.344	7	6	0.68604	1.0083		1	1	0.28267	0.48705		1	1	0.41202	0.40292		1	1	0.72587	0.55213	83.835	3	3	0.67698	0.59513	18.42
VLAPEGSVANK	11	1	1	0	VL(+3.02)APEGSVANK(+4.03)	Pep2096	2023-02-06_Fusion_36176.raw	85	546.326	2	1083.59	0.64199	0.66893	97.599	6	6	0.48118	1.1326	82.811	5	5	0.72423	0.74081	54.444	5	5	0.57564	0.68231	13.106	2	2	0.39928	0.48868	6.9982	2	2	0.69362	0.7095	6.1078	2	2	2.4296	1.8255	178.45	2	2	4.7959	3.6402
TVADKIHSV	9	1	0	0	TVADK(+4.03)IHSV	Pep2065	2023-02-06_Fusion_36176.raw	85	487.285	2;3	968.529	1.1774	1.2476	33.212	7	6	0.54933	1.0111	74.253	7	6	0.50971	0.72227	54.837	7	6	0.97879	1.1045		1	1	1.1886	1.3893		1	1	1.2143	1.2314		1	1	2.033	1.5535	69.592	2	2	0.83969	0.6271	168.08
IINSSITTK	9	1	0	0	IINSSITTK	Pep235	2023-02-06_Fusion_36176.raw	85	488.788	1;2	975.56	0.95873	1.0461	100.39	8	5	0.70154	0.94335	91.086	8	5	0.74586	0.81917	122.07	8	5	0.99487	1.1174	11.457	2	1	0.44911	0.51865	81.943	2	1	0.45447	0.46143	93.114	2	1	3.1166	2.3815	11.064	2	2	2.4451	1.826	11.088
AVIGHFNGK	9	1	0	0	AVIGHFNGK	Pep6551	2023-02-06_Fusion_36176.raw	85	471.764	1;2;3	941.508	0.64002	0.70951	141.48	6	4	0.90058	1.8428	144.32	6	4	0.9753	1.0122	89.209	6	4	0.70553	0.71823	209.24	3	2	0.27457	0.30873	217.45	3	2	0.78001	0.79295	44.529	3	2	1.7437	1.2917		1	0	2.0768	1.6298
SVSPIPAGSK	10	1	0	0	SVSPIPAGSK	Pep6602	2023-02-06_Fusion_36176.raw	85	471.764	2	941.518	0.72095	0.83548	12.283	2	2	0.56454	1.4984	43.577	2	2	0.78305	1.5289	39.026	2	2				0	0				0	0				0	0				0	0
GTNPGIITK	9	1	0	0	GTNPGIITK	Pep6594	2023-02-06_Fusion_36176.raw	85	450.761	2	899.508	0.66838	0.78116	46.714	6	2	0.53674	0.77371	46.454	6	2	0.94841	1.0018	16.993	6	2	0.54592	0.61318	2.987	2	0	0.53674	0.61985	7.072	2	0	0.95939	0.97409	3.6108	2	0	2.1948	1.6513	9.0592	2	0	2.0686	1.5836	18.632
TLAQRVKEV	9	1	1	1	TL(+3.02)AQR(+6.02)VK(+4.03)EV	Pep6562	2023-02-06_Fusion_36176.raw	85	528.846	2	1042.61	0.36835	0.39074	88.089	8	8	0.34012	0.44599	85.245	8	8	0.89163	1.1313	13.876	8	8	0.32566	0.36126	4.406	2	2	0.38023	0.44741	2.307	2	2	1.1676	1.1977	2.099	2	2	2.9514	2.5182	23.285	2	2	2.9792	2.6448	1.922
RMAEPMKGY	9	1	0	1	RMAEPMKGY	Pep6563	2023-02-06_Fusion_36176.raw	85	541.76	2	1081.5	2.9156	2.4608	251.63	7	7	1.731	2.1921	133.69	7	7	0.36872	0.5112	149.97	7	7	0.27956	0.34275		1	1	0.37801	0.43894		1	1	1.3522	1.3648		1	1	2.9156	2.4608		1	1	2.3115	2.1921
IVAGTLTNK	9	1	1	0	IVAGTL(+3.02)TNK(+4.03)	Pep2110	2023-02-06_Fusion_36176.raw	85	462.299	2	915.539	0.80846	0.90771	64.1	6	2	0.63818	1.2265	62.314	6	2	0.81744	0.91093	26.154	6	2	0.58981	0.6991		1	0	0.50168	0.61401		1	0	0.91966	0.94071		1	0	3.5601	2.6749	43.663	2	2	3.2059	2.4334	13.997
RPMKTSVL	8	1	1	1	RPMKTSVL	Pep2039	2023-02-06_Fusion_36176.raw	85	466.273	2	930.532	1.2844	1.4291	153.14	8	6	0.87591	1.0307	92.138	8	6	0.76373	0.78962	170.37	8	6	1.0154	1.1264	11.95	3	2	0.88351	1.0396	5.143	3	2	0.94183	0.9661	15.102	3	2	0.64019	0.54622	380.58	2	2	3.4012	3.0193	105.97
SLYGPGTNR	9	0	1	1	SL(+3.02)YGPGTNR(+6.02)	Pep2090	2023-02-06_Fusion_36176.raw	85	487.266	1;2	963.477	0.75782	0.85839	121.11	9	6	0.66548	0.88357	125.24	9	6	0.83824	1.1146	41.599	9	6	0.75782	0.85839	64.605	3	2	0.66548	0.75285	135.07	3	2	0.89484	0.9174	69.686	3	2	15.76	11.736	118.53	3	2	13.211	11.876	90.239
GVTITKTLK	9	2	1	0	GVTITK(+8.01)TL(+6.02)K(+8.01)	Pep2055	2023-02-06_Fusion_36176.raw	85	491.832	2	959.602	1.338	1.5465	18.292	3	1	0.58134	0.86946	16.956	3	1	0.43245	0.60439	15.982	3	1				0	0				0	0				0	0				0	0
KIMSSPLSK	9	2	1	0	K(+4.03)IMSSPL(+3.02)SK(+4.03)	Pep229	2023-02-06_Fusion_36176.raw	85	501.319	2	989.558	0.39299	0.48245	86.98	3	3	0.19257	0.25192	54.793	3	3	0.49001	0.49843	27.991	3	3	0.39299	0.48245		1	1	0.19257	0.25192		1	1	0.49001	0.49843		1	1	1.3105	1.3547		1	1	0.44472	0.41069
NEITGHTY	8	0	0	0	NEITGHTY	Pep5061	2023-02-06_Fusion_36176.raw	85	467.717	2	933.419				0	0				0	0				0	0				0	0				0	0				0	0				0	0
VIIAKVTAK	9	2	0	0	VIIAK(+4.03)VTAK(+4.03)	Pep2054	2023-02-06_Fusion_36176.raw	85	475.846	2	941.627	1.4426	1.6552	89.521	6	4	1.0472	1.2918	91.21	6	4	0.75956	0.73319	21.789	6	4	1.1818	1.4274	12.224	2	2	1.0472	1.2918	2.7041	2	2	0.88611	0.80685	9.5199	2	2	8.4254	8.4926	18.817	2	2	6.3995	5.722	14.414
EVYHTTVLK	9	1	1	0	EVYHTTVL(+3.02)K(+4.03)	Pep2085	2023-02-06_Fusion_36176.raw	85	548.823	2;3	1088.59	0.77661	0.88382	59.945	4	1	0.93936	1.2926	31.543	4	1	0.86509	0.94316	19.171	4	1	0.73797	0.87598	17.68	2	0	0.93936	1.1456	17.898	2	0	0.92088	0.94316	0.10101	2	0	3.7747	2.7427		1	1	3.0694	2.139
SVYYNEATGGK	11	1	0	0	SVYYNEATGGK	Pep6599	2023-02-06_Fusion_36176.raw	85	594.781	2	1187.55	0.22139	0.24938	76.057	4	0	0.18972	0.30694	45.897	4	0	0.8411	1.0091	26.652	4	0	0.30481	0.34395		1	0	0.28436	0.33239		1	0	0.85631	0.86836		1	0	1.1749	0.89777		1	0	0.93274	0.69659
RLYLNGDGTGK	11	1	2	1	RLYLNGDGTGK	Pep6571	2023-02-06_Fusion_36176.raw	85	597.317	2	1192.62	0.68836	0.7789	189.17	6	4	0.39601	0.56136	118.48	5	3	0.73165	0.92834	43.739	5	3	0.10589	0.13447	227.1	2	1	0.39601	0.56136		1	0	0.90772	0.93389		1	0	4.9829	4.4511	54.006	2	2	4.2199	3.9439	2.1404
RQTGIVLNR	9	0	1	2	R(+10.01)QTGIVL(+6.02)NR(+10.01)	Pep2037	2023-02-06_Fusion_36176.raw	85	541.836	2	1055.62	0.67777	0.66418	117.52	2	0	0.71973	0.74932	124.81	2	0	1.0336	1.0777	9.3524	2	0	0.24483	0.28933		1	0	0.24841	0.31002		1	0	0.97667	1.0087		1	0	1.8763	1.5247		1	0	2.0853	1.8111
SPSLPKKSL	9	2	2	0	SPSLPKKSL	Pep2044	2023-02-06_Fusion_36176.raw	85	478.793	1;2	955.57	0.36949	0.43713		1	1	0.19402	0.26082		1	1	0.5251	0.6464		1	1				0	0				0	0				0	0				0	0
NEVVTREY	8	0	0	1	NEVVTR(+10.01)EY	Pep238	2023-02-06_Fusion_36176.raw	85	510.255	2	1008.49	0.87133	1.1094	37.419	4	0	0.33186	0.56868	41.022	4	0	0.46966	0.67639	53.927	4	0	0.58336	0.64434		1	0	0.5614	0.57671		1	0	1.0021	1.0351		1	0	2.054	1.4199		1	0	1.6388	1.169
LPSSGRSSL	9	0	2	1	LPSSGRSSL	Pep241	2023-02-06_Fusion_36176.raw	85	452.248	2	902.482	0.57477	0.68049	80.529	5	2	0.086143	0.17721	89.244	5	2	0.12746	0.27898	58.469	5	2	0.18087	0.26391		1	1	0.12615	0.16325		1	1	0.69744	0.74633		1	1	2.689	2.52		1	0	1.5266	1.2697
KSNYQVFQK	9	2	0	0	K(+4.03)SNYQVFQK(+4.03)	Pep2056	2023-02-06_Fusion_36176.raw	85	575.326	2	1140.59	0.76514	0.9052	43.773	3	3	1.2516	1.1191	27.642	3	3	1.7066	1.5735	46.449	3	3	0.49798	0.60148		1	1	0.86058	1.0615		1	1	1.7281	1.5735		1	1	1.4312	1.4426		1	1	1.2516	1.1191
KLGPAPKTL	9	2	2	0	K(+4.03)L(+3.02)GPAPK(+4.03)TL(+3.02)	Pep6576	2023-02-06_Fusion_36176.raw	85	469.841	1;2	923.58	0.61215	0.73793	113.79	8	6	0.48246	0.81382	106.3	8	6	0.89926	1.06	24.56	8	6	0.45616	0.67045	29.52	3	3	0.4072	0.70164	2.325	3	3	0.89267	0.87294	27.491	3	3	8.6266	6.5618	111.17	2	2	7.4766	6.5726	94.307
AVYTKMMTK	9	2	0	0	AVYTK(+4.03)MMTK(+4.03)	Pep2079	2023-02-06_Fusion_36176.raw	85	540.805	2	1071.55	0.58194	0.6343	76.716	7	6	0.55815	0.77639	98.57	7	6	0.85533	1.0271	84.202	7	6	0.50859	0.6143	30.529	2	2	0.23485	0.28969	95.779	2	2	0.46177	0.42046	126.31	2	2	2.8808	2.9038	5.3238	2	2	2.4243	2.1676	3.0213
TPMGPGRTV	9	0	0	1	TPMGPGRTV	Pep6600	2023-02-06_Fusion_36176.raw	85	458.24	1;2	914.464	1.2604	1.4922	91.161	9	4	0.4568	0.49063	79.279	9	4	0.40367	0.76696	68.354	9	4	0.56361	0.62253	7.5791	2	0	0.45071	0.463	1.8975	2	0	0.7986	0.82495	10.307	2	0	3.9152	2.7064	1.3281	2	0	3.0393	2.168	3.3717
KVAIKIISK	9	3	0	0	KVAIKIISK	Pep6557	2023-02-06_Fusion_36176.raw	85	500.35	2	998.685	0.26696	0.33712		1	1				0	0				0	0				0	0				0	0				0	0				0	0
RLYGNPNTLR	10	0	2	2	RLYGNPNTLR	Pep2066	2023-02-06_Fusion_36176.raw	85	602.335	2	1202.65	3.3124	3.4831	148.97	4	4	1.9069	2.6767	125.6	4	4	0.5757	0.71958	41.31	4	4				0	0				0	0				0	0	1.5428	1.2485		1	1	0.96882	0.8977
APNLRGSGV	9	0	1	1	APNL(+3.02)R(+6.02)GSGV	Pep2119	2023-02-06_Fusion_36176.raw	85	440.263	2	869.472	0.67699	0.86194	80.135	6	4	0.4577	0.51779	97.656	7	4	0.86541	0.88983	37.108	7	4	0.47364	0.5306	4.5886	2	0	0.42686	0.48314	9.7952	2	0	0.85991	0.88377	5.5203	2	0	3.9	2.904	30.095	2	2	3.272	2.9413	129
MTDKAPPGV	9	1	0	0	MTDK(+4.03)APPGV	Pep6611	2023-02-06_Fusion_36176.raw	85	460.246	2	914.453	1.5836	1.8497	14.28	2	1	0.36042	1.0631	12.609	2	1	0.22321	0.46913	41.54	2	1				0	0				0	0				0	0				0	0
STLTYRMTK	9	1	1	1	STL(+3.02)TYR(+6.02)MTK(+4.03)	Pep2081	2023-02-06_Fusion_36176.raw	85	557.324	2;3	1099.57	2.629	2.7229	105.03	9	8	0.80089	0.992	81.68	9	8	0.81727	0.83833	112.37	9	8	2.629	2.9164	130.94	3	2	1.3728	1.6153	66.098	3	2	0.81727	0.83833	175.98	3	2	4.5855	3.4819	48.344	3	3	3.7503	3.3293	119.96
KLNWTGTSK	9	2	1	0	KLNWTGTSK	Pep223	2023-02-06_Fusion_36176.raw	85	517.785	2	1033.56	0.54282	0.61148	106.2	6	6	0.79291	0.88345	104.54	6	6	0.6704	0.70249	72.921	6	6	0.20327	0.24954	5.0268	2	2	0.10122	0.13241	1.0005	2	2	0.49795	0.5065	4.0263	2	2	1.7207	1.7787	14.645	3	3	1.1962	1.1047	6.6456
ATFYGPVKK	9	2	0	0	ATFYGPVK(+4.03)K(+4.03)	Pep2070	2023-02-06_Fusion_36176.raw	85	509.812	2;3	1009.56	0.50572	0.60453	83.93	8	8	0.43822	0.54056	93.243	8	8	0.98359	0.91019	30.4	8	8	0.41807	0.50496	17.014	4	4	0.43822	0.54056	31.741	4	4	0.99961	0.91019	11.564	4	4	3.1014	3.1261	13.789	2	2	3.0803	2.7542	10.78
RILSGVVTK	9	1	1	1	R(+6.02)IL(+3.02)SGVVTK(+4.03)	Pep2108	2023-02-06_Fusion_36176.raw	85	493.346	2	971.613	0.99731	1.0579	88.874	8	5	0.46254	0.65758	114.21	8	5	0.59803	0.72719	45.821	8	5	0.78777	0.87389		1	0	0.69434	0.81701		1	0	1.009	1.035		1	0	6.6767	5.6966	11.742	2	2	5.4361	4.8258	1.4424
QLYWSHPRK	9	1	1	1	QL(+3.02)YWSHPR(+6.02)K(+4.03)	Pep2002	2023-02-06_Fusion_36176.raw	85	614.357	2;3	1213.64	0.97116	1.1106	76.293	12	9	0.80632	0.95652	151.93	12	9	0.72707	0.8102	150.64	12	9	0.83233	0.98121	22.557	5	4	0.65661	0.77261	13.964	5	4	0.88459	0.9135	20.673	5	4	5.4116	4.4507	11.08	4	4	3.6708	3.2587	12.638
TVNTSLVGK	9	1	1	0	TVNTSL(+6.02)VGK(+8.01)	Pep2156	2023-02-06_Fusion_36176.raw	85	466.784	2	917.518	0.86929	1.0335	111.11	7	5	0.90469	1.4485	119.94	7	5	0.98886	1.1753	28.26	7	5	0.66565	0.789	25.863	2	2	0.93554	1.145	4.7422	2	2	1.4055	1.4376	21.121	2	2	6.4172	4.8216	176.14	3	3	6.3457	4.8166	204.48
SMFQRTTYK	9	1	0	1	SMFQR(+10.01)TTYK(+8.01)	Pep6590	2023-02-06_Fusion_36176.raw	85	590.301	2	1160.56	0.48273	0.56895	60.33	7	7	0.39168	0.45481	69.311	7	7	0.87155	0.91943	36.449	7	7	0.32497	0.39843	23.23	3	3	0.39168	0.45481	19.743	3	3	1.093	1.1032	6.4902	3	3	1.7234	1.4546	26.6	2	2	1.3822	1.3108	38.358
VLGPTPVQK	9	1	1	0	VL(+3.02)GPTPVQK(+4.03)	Pep256	2023-02-06_Fusion_36176.raw	85	473.309	2	937.56	0.717	0.82404	119.97	7	1	0.43223	0.53713	115.3	7	1	0.75466	0.77967	23.611	7	1	0.42199	0.5009	12.627	2	0	0.42897	0.52315	1.576	2	0	1.0159	1.0405	2.2977	2	0	7.4731	5.6149	13.527	3	1	6.1536	4.6505	4.8217
KLLETQLQK	9	2	3	0	KLLETQLQK	Pep2149	2023-02-06_Fusion_36176.raw	85	550.838	2	1099.66	0.90763	1.0545	114.09	8	8	0.65474	0.88015	114.65	8	8	0.98208	1.0775	87.505	8	8	0.4447	0.59834	1.429	2	2	0.43673	0.63562	10.349	2	2	0.98208	1.0775	11.863	2	2	5.5453	2.9689		1	1	1.8352	1.1207
PVFKGIMKK	9	3	0	0	PVFK(+8.01)GIMK(+8.01)K(+8.01)	Pep2045	2023-02-06_Fusion_36176.raw	85	536.344	2	1046.63	0.55909	0.70948		1	1	0.52615	0.7018		1	1	0.94109	1.0134		1	1	0.55909	0.70948		1	1	0.52615	0.7018		1	1	0.94109	1.0134		1	1				0	0
FLSKQQASQV	10	1	1	0	FL(+3.02)SK(+4.03)QQASQV	Pep4815	2023-02-06_Fusion_36176.raw	85	571.831	2	1134.6	5.8453	6.9284	169.64	5	4	5.2907	6.4753	96.578	5	4	0.89182	1.0616	92.656	5	4	5.8453	6.9284		1	0	5.2907	6.4753		1	0	0.8177	0.83642		1	0	19.28	14.486	17.701	2	2	19.519	14.815	0.23112
RVPPPPQSV	9	0	0	1	RVPPPPQSV	Pep2116	2023-02-06_Fusion_36176.raw	85	488.783	2	975.55	0.40524	0.49013	50.186	5	3	0.23617	0.59194	47.852	5	3	0.58278	0.97207	16.098	5	3	0.37197	0.41086		1	0	0.31111	0.31959		1	0	0.84388	0.87173		1	0	2.0672	1.429		1	0	1.6922	1.2071
VLYPSAQEK	9	1	1	0	VLYPSAQEK	Pep6645	2023-02-06_Fusion_36176.raw	85	517.78	2;3	1033.54	0.33047	0.32276	84.434	6	6	0.51407	0.52548	89.117	6	6	0.93331	0.96424	75.525	6	6	0.13232	0.15684		1	1	0.1889	0.23119		1	1	1.4276	1.4603		1	1	1.5116	1.1358	85.993	3	3	1.6426	1.2468	9.6012
RILGPGLNK	9	1	2	1	RILGPGLNK	Pep2114	2023-02-06_Fusion_36176.raw	85	484.306	2	966.597	1.0565	1.1252	151.75	4	2	0.25649	0.36962	118.23	4	2	0.76587	0.79322	137.52	4	2	0.2211	0.27957	158.37	2	1	0.19696	0.27175	121.79	2	1	0.96623	0.99326	51.167	2	1	1.6545	1.478		1	0	1.7674	1.6517
GTYVSSVPR	9	0	0	1	GTYVSSVPR(+10.01)	Pep6649	2023-02-06_Fusion_36176.raw	85	488.261	2	964.498	1.4072	1.6661	25.504	5	4	0.081198	0.23885	96.905	5	4	0.076572	0.14868	73.819	5	4				0	0				0	0				0	0	3.663	2.5321		1	0	2.8178	2.01
GQYGNPLNK	9	1	1	0	GQYGNPL(+6.02)NK(+8.01)	Pep6647	2023-02-06_Fusion_36176.raw	85	502.772	2	989.493	0.59117	0.65998	104.45	7	5	0.39074	0.71472	89.014	7	5	0.78008	1.0028	20.292	7	5	0.57148	0.67738	17.925	2	2	0.58825	0.71997	1.0341	2	2	1.0293	1.0529	16.891	2	2	6.9487	5.2209		1	1	6.7444	5.1192
VLAPEGSVPNK	11	1	1	0	VLAPEGSVPNK	Pep6644	2023-02-06_Fusion_36176.raw	85	555.812	2;3	1109.61	0.72518	0.85871	158.39	7	6	0.47122	0.62567	111.51	7	6	0.69613	0.75367	115.22	7	6	0.67173	0.79621	91.857	3	3	0.49494	0.60576	115.7	3	3	0.70494	0.72107	24.47	3	3	6.6832	5.0214		1	0	4.3578	3.3077
RLYQHAVEY	9	0	1	1	RLYQHAVEY	Pep6614	2023-02-06_Fusion_36176.raw	85	589.803	2;3	1177.59	0.24921	0.31729	97.406	6	4	0.20605	0.28847	95.764	6	4	0.77911	0.85073	12.742	6	4	0.20318	0.23015	2.9872	2	2	0.20605	0.2331	3.3949	2	2	1.0141	1.0397	6.3822	2	2	2.3379	1.7408	4.3562	2	2	1.8215	1.6374	9.4375
RIFQEPTEPK	10	1	0	1	RIFQEPTEPK	Pep6618	2023-02-06_Fusion_36176.raw	85	622.836	2;3	1243.66	1.1424	1.275	142.18	7	3	0.5967	0.87195	124.58	5	2	0.73094	0.77109	26.573	5	2	0.55995	0.68652		1	0	0.55189	0.64083		1	0	0.9545	0.96341		1	0	10.332	8.7201	106.99	3	2	7.6231	7.2295	0.070486
GTYQPLSTR	9	0	1	1	GTYQPL(+3.02)STR(+6.02)	Pep273	2023-02-06_Fusion_36176.raw	85	516.287	2	1021.52	1.1794	1.3359	162.22	5	2	1.2985	1.469	165.5	5	2	0.73256	0.88922	16.84	5	2	1.1794	1.3359		1	0	1.2985	1.469		1	0	1.0959	1.1235		1	0	24.535	18.269	27.809	2	2	20.146	18.11	11.674
RPWSNSRGL	9	0	1	2	R(+6.02)PWSNSR(+6.02)GL(+3.02)	Pep2101	2023-02-06_Fusion_36176.raw	85	544.315	2	1071.56	2.022	2.3979	60.212	6	3	0.51615	0.82588	119.91	6	3	0.34173	0.46496	78.569	6	3	1.0944	1.2933		1	0	0.99232	1.2384		1	0	0.93312	0.96372		1	0	7.0507	5.7294	8.4552	2	2	6.0497	5.2542	3.2578
SIFKQPVTK	9	2	0	0	SIFK(+4.03)QPVTK(+4.03)	Pep2133	2023-02-06_Fusion_36176.raw	85	528.338	2;3	1046.61	0.57275	0.69179	85.294	9	6	0.57096	0.70277	115.48	9	6	1.0548	1.1053	76.999	9	6	0.57968	0.70016	13.188	4	4	0.56758	0.70353	131.25	4	4	0.99756	0.96038	121.55	4	4	3.0657	2.8985	102.5	3	2	3.6564	3.7667	111.7
NRPGTVSSL	9	0	1	1	NRPGTVSSL	Pep2177	2023-02-06_Fusion_36176.raw	85	465.753	2	929.493	0.40585	0.47464	73.503	5	3	0.68946	1.1318	67.908	5	3	0.92737	0.95075	71.994	5	3	0.33436	0.37874	27.403	2	2	0.38547	0.43608	3.377	2	2	1.1529	1.1819	30.78	2	2	1.9819	1.5098	0.47234	2	0	1.305	1.1663	4.2535
TPKMPGQSV	9	1	0	0	TPKMPGQSV	Pep2168	2023-02-06_Fusion_36176.raw	85	472.747	2;3	943.48	1.3318	1.4111	43.113	6	5	1.0557	1.1673	127.16	6	5	0.76036	0.79393	101.99	6	5	0.67134	0.75756		1	1	0.60145	0.70305		1	1	0.89589	0.9085		1	1	2.5908	1.9798	5.2362	2	2	1.97	1.4712	8.6635
NPNLRKNVL	9	1	2	1	NPNLRKNVL	Pep6608	2023-02-06_Fusion_36176.raw	85	534.32	2	1066.62	0.40679	0.42239	74.244	6	5	0.13739	0.19799	108.59	6	5	0.47474	0.62966	74.653	6	5	0.14164	0.17987		1	1	0.12162	0.17241		1	1	0.85869	0.88344		1	1	2.0076	1.7934		1	0	1.6232	1.517
ALIARSLGK	9	1	2	1	AL(+6.02)IAR(+10.01)SL(+6.02)GK(+8.01)	Pep6627	2023-02-06_Fusion_36176.raw	85	479.832	2	927.587	1.1102	1.2563	85.003	6	4	0.95793	1.3804	79.569	6	4	0.52826	0.70065	38.431	6	4	1.1544	1.466		1	0	1.2965	1.8378		1	0	1.0523	1.0827		1	0	4.069	3.6348	120.72	2	2	3.1534	2.9472	50.418
KTFTTGMAAVK	11	2	0	0	KTFTTGMAAVK	Pep2152	2023-02-06_Fusion_36176.raw	85	577.816	2;3	1153.62	0.44463	0.52796	89.462	6	6	0.23538	0.29035	71.499	6	6	0.79384	0.74525	72.284	6	6	0.16996	0.20528	114.95	2	2	0.23538	0.29035	16.355	2	2	1.3849	1.261	98.597	2	2	1.0193	1.0274	11.26	2	2	0.96552	0.8633	6.1673
ILDAGGHNV	9	0	1	0	ILDAGGHNV	Pep282	2023-02-06_Fusion_36176.raw	85	448.235	2	894.456	1.42	1.1957	53.319	4	0	1.3411	1.1092	49.687	4	0	0.90215	0.93752	6.6052	4	0	0.75523	0.77922	5.2726	2	0	0.72289	0.71066	14.284	2	0	0.95176	0.98629	1.3191	2	0	2.8026	1.9407	13.21	2	0	2.4721	1.6544	7.862
STVGWASQK	9	1	0	0	STVGWASQK(+4.03)	Pep271	2023-02-06_Fusion_36176.raw	85	484.261	2	962.482	1.5497	1.7625	8.4776	3	1	1.0467	2.2391	25.183	3	1	0.74207	0.99285	20.553	3	1	1.5619	1.7625		1	0	1.3201	1.5431		1	0	0.87133	0.88359		1	0				0	0
KVADMALHY	9	1	1	0	K(+8.01)VADM(+15.99)AL(+6.02)HY	Pep2429	2023-02-06_Fusion_36176.raw	85	539.284	2;3	1046.52	1.1175	1.2441	76.923	10	4	0.42057	0.65113	95.476	10	4	0.82458	0.84767	50.066	10	4	0.47749	0.56597	3.9785	3	2	0.41725	0.51067	2.7278	3	2	0.87255	0.89252	4.6784	3	2	4.7919	3.6004	9.0975	3	2	4.4709	3.3935	12.068
ALSTALSEK	9	1	2	0	AL(+3.02)STAL(+3.02)SEK(+4.03)	Pep284	2023-02-06_Fusion_36176.raw	85	465.29	2	918.502	0.36307	0.40471	76.528	6	0	0.12249	0.22038	70.247	6	0	0.71015	0.74468	28.119	6	0	0.23404	0.29209	11.854	2	0	0.10984	0.14471	1.286	2	0	0.83383	0.85531	1.6184	2	0	1.6103	1.4672	2.5575	2	0	0.83381	0.64975	5.2278
STMGYMAAK	9	1	0	0	STMGYMAAK	Pep6676	2023-02-06_Fusion_36176.raw	85	480.22	2	958.425	0.19913	0.23053	66.392	7	5	0.087826	0.24579	77.255	5	3	0.40383	0.8045	128.43	5	3	0.40507	0.4571	67.732	2	2	0.15404	0.18006	92.735	2	2	0.38028	0.38563	160.47	2	2	0.18833	0.14391		1	1
RTYLPSQVSR	10	0	1	2	R(+6.02)TYL(+3.02)PSQVSR(+6.02)	Pep6623	2023-02-06_Fusion_36176.raw	85	611.364	2;3	1205.65	0.83975	0.99658	58.716	9	9	0.1936	0.38259	85.261	9	9	0.36979	0.47841	100.53	9	9	0.71362	0.84333	24.086	2	2	0.65784	0.82098	0.93891	2	2	0.92183	0.95206	23.147	2	2	2.8218	2.293	42.499	3	3	1.7093	1.4846	132.96
TVNSPAIYK	9	1	0	0	TVNSPAIYK	Pep6666	2023-02-06_Fusion_36176.raw	85	496.775	2	991.534	1.0471	1.1798	124.77	6	6	0.32736	0.59735	71.701	6	6	0.30905	0.45542	101.28	6	6	1.1814	1.3331		1	1	0.48036	0.56151		1	1	0.40662	0.41234		1	1	5.5181	4.2166		1	1	4.3678	3.262
ATGDMSGLLK	10	1	2	0	ATGDM(+15.99)SGLLK	Pep557	2023-02-06_Fusion_36176.raw	85	504.756	1;2	991.501	1.1202	1.2331	123.52	12	10	0.64448	1.4333	169.13	12	10	1.3896	1.5211	118.73	12	10	0.38211	0.47273	49.282	3	3	0.43223	0.58046	57.799	3	3	1.9513	2.0043	41.631	3	3	6.9513	6.0368	79.951	3	3	14.594	11.572	94.535
KTTYLLAQK	9	2	2	0	K(+4.03)TTYL(+3.02)L(+3.02)AQK(+4.03)	Pep2144	2023-02-06_Fusion_36176.raw	85	540.363	2	1064.62	1.0155	1.2853	80.659	4	4	0.79082	1.2243	109.63	4	4	1.0008	1.0981	33.506	4	4	0.7577	1.1136		1	1	0.9416	1.6224		1	1	1.2427	1.2152		1	1	6.0607	4.6101		1	1	8.6902	7.6394
SVSNVVITK	9	1	0	0	SVSNVVITK(+8.01)	Pep2212	2023-02-06_Fusion_36176.raw	85	477.79	2	945.549	0.17961	0.19866	65.495	5	1	0.11532	0.13481	81.504	5	1	0.94608	0.95939	31.356	5	1	0.11856	0.13379		1	0	0.11532	0.13481		1	0	0.94608	0.95939		1	0	0.66493	0.5081	40.775	2	1	0.70754	0.52841	37.076
SVWHGTLSK	9	1	1	0	SVWHGTL(+3.02)SK(+4.03)	Pep6635	2023-02-06_Fusion_36176.raw	85	511.294	2;3	1013.53	0.37817	0.44498	109.59	9	7	0.3428	0.55948	75.74	9	7	0.82743	1.1207	71.11	9	7	0.37433	0.44498	31.536	3	2	0.39075	0.47824	20.794	3	2	0.9166	0.93997	15.065	3	2	3.5701	2.5939		1	1	2.6517	1.8479
IVYAPEPNQK	10	1	0	0	IVYAPEPNQK(+4.03)	Pep6661	2023-02-06_Fusion_36176.raw	85	581.825	2	1157.61	0.96917	1.0936	74.646	9	8	0.58841	0.68781	90.749	9	8	0.34932	0.60587	76.133	9	8	0.76906	0.86783	32.706	2	1	0.44632	0.52172	39.086	2	1	0.59251	0.60085	74.725	2	1	2.955	2.2581	3.6643	2	2	2.3378	1.7459	4.7088
LTEAPLNPK	9	1	2	0	LTEAPLNPK	Pep6687	2023-02-06_Fusion_36176.raw	85	491.784	1;2	981.549	1.0964	1.1464	173.11	4	4	1.229	1.1381	130.83	4	4	0.43351	0.4517	123.08	4	4	0.72419	0.91176	53.372	2	2	0.6746	0.90594	187.72	2	2	0.93153	0.95679	134.35	2	2	5.7979	5.2828	237.05	2	2	1.4605	1.1381	124.85
RLMNDMTAV	9	0	1	1	RLMNDM(+15.99)TAV	Pep2670	2023-02-06_Fusion_36176.raw	85	533.755	1;2	1049.5	0.22484	0.27089	83.018	17	8	0.18052	0.267	101.01	17	8	0.80883	0.87189	59.095	17	8	0.11807	0.13374	27.044	6	5	0.10283	0.11633	47.573	6	5	0.98324	1.008	25.992	6	5	1.3679	1.0186	5.0631	4	0	1.2342	1.1094	8.3526
RIYNGIGVSR	10	0	0	2	R(+6.02)IYNGIGVSR(+6.02)	Pep6636	2023-02-06_Fusion_36176.raw	85	573.842	2	1133.63	2.7011	3.0623	89.781	5	2	2.1948	2.2446	108.75	5	2	0.75364	0.79154	53.541	5	2	2.7011	3.0623		1	0	2.1948	2.6716		1	0	0.82574	0.87189		1	0	4.3658	4.2086	43.108	2	2	3.2943	3.0407	42.932
RLYGGMNYR	9	0	1	2	RLYGGMNYR	Pep6631	2023-02-06_Fusion_36176.raw	85	565.284	1;2	1128.55	0.87861	0.969	12.18	2	1	0.47296	0.71288	10.736	2	1	0.5257	0.67117	26.052	2	1	0.7523	0.88903		1	0	0.61627	0.76911		1	0	0.78131	0.80693		1	0				0	0
KTYQDIQNTIK	11	2	0	0	K(+4.03)TYQDIQNTIK(+4.03)	Pep2178	2023-02-06_Fusion_36176.raw	85	680.388	2;3	1350.71	1.1568	1.3148	119.53	9	4	0.69708	0.85986	129.49	9	4	0.87008	1.0213	33.172	9	4	0.58404	0.70058	1.5236	2	1	0.64619	0.80096	10.034	2	1	1.0993	1.0583	4.4233	2	1	13.716	13.826	97.907	3	3	15.439	13.805	99.614
RVLLPTGNQR	10	0	2	2	R(+6.02)VL(+3.02)L(+3.02)PTGNQR(+6.02)	Pep2145	2023-02-06_Fusion_36176.raw	85	586.383	2;3	1152.67	0.9911	1.0296	64.802	7	5	0.36146	0.65802	74.827	7	5	0.47538	0.66706	25.755	7	5	0.36707	0.42159		1	1	0.24218	0.29064		1	1	0.65976	0.66706		1	1	2.1199	1.8922	93.652	2	2	1.9037	1.7547	88.438
ILNNKLISK	9	2	2	0	ILNNKLISK	Pep6651	2023-02-06_Fusion_36176.raw	85	521.834	2;3	1041.65	0.19518	0.23091	93.387	7	6	0.16103	0.20691	106.71	7	6	0.76794	0.87027	59.224	7	6	0.095403	0.125	28.504	2	2	0.17058	0.23961	20.745	2	2	1.788	1.82	26.077	2	2	1.687	1.0385	60.375	2	2	1.6523	1.2554	35.267
RSYVPLAH	8	0	1	1	R(+6.02)SYVPL(+3.02)AH	Pep6655	2023-02-06_Fusion_36176.raw	85	476.281	2	941.508	1.1952	1.3539	98.934	7	6	1.4601	1.6518	83.411	7	6	1.2216	1.3649	36.086	7	6	1.3642	1.5453	18.702	2	2	1.5398	1.7419	7.5112	2	2	1.1287	1.1571	11.191	2	2	6.513	4.8497	2.5358	2	2	8.4625	7.6072	0.49416
KLDPTKTTL	9	2	2	0	KLDPTKTTL	Pep2210	2023-02-06_Fusion_36176.raw	85	508.803	2	1015.59	0.2136	0.24256	15.097	4	3	0.17675	0.2417	45.015	4	3	0.80983	1.0622	46.04	4	3	0.13162	0.19344		1	1	0.33665	0.58008		1	1	2.5579	2.5013		1	1				0	0
LPLGGHKSL	9	1	3	0	L(+3.02)PL(+3.02)GGHK(+4.03)SL(+3.02)	Pep2174	2023-02-06_Fusion_36176.raw	85	467.82	2	920.544	1.2699	1.4238	82.214	5	4	1.2909	0.83242	37.239	5	4	0.45259	0.50594	90.776	5	4	2.8522	3.8893		1	1	1.2909	1.5431		1	1	0.45259	0.50594		1	1	1.4948	0.72328	89.295	2	2	1.8173	1.0176	46.417
KTPEMIIQK	9	2	0	0	KTPEMIIQK	Pep2161	2023-02-06_Fusion_36176.raw	85	544.313	2	1086.61	0.21102	0.23962	91.771	4	3	0.18462	0.24506	83.889	4	3	0.95032	1.0088	11.05	4	3	0.1633	0.19724		1	0	0.18019	0.22226		1	0	1.0385	0.94558		1	0	1.3684	1.3793		1	1	1.4152	1.2654
KLPNSVLGK	9	2	2	0	KLPNSVLGK	Pep6656	2023-02-06_Fusion_36176.raw	85	478.3	2	954.586	0.30536	0.34324	20.928	3	3	0.29248	0.39318	45.634	3	3	0.95782	1.1791	40.865	3	3	0.16719	0.24573		1	1	0.11021	0.1899		1	1	0.65918	0.64461		1	1				0	0
NEVLTKTY	8	1	1	0	NEVLTKTY	Pep6714	2023-02-06_Fusion_36176.raw	85	484.259	2	966.502	0.49911	0.56531	40.071	4	3	0.25854	0.59959	57.523	4	3	0.61873	0.91449	22.519	4	3	0.34797	0.41245		1	1	0.24298	0.29739		1	1	0.69829	0.71428		1	1	1.4239	1.0698		1	0	1.5969	1.2121
RTLPTSGTWTK	11	1	1	1	RTLPTSGTWTK	Pep6650	2023-02-06_Fusion_36176.raw	85	624.341	2	1246.67	4.135	3.8351	147.11	6	3	0.62271	0.81758	143.43	6	3	0.5872	0.67521	103.67	6	3	0.56286	0.62439		1	0	0.59505	0.70018		1	0	1.0358	1.0625		1	0	15.113	12.895	16.974	2	2	12.451	11.053	30.225
RIFEPPPPK	9	1	0	1	RIFEPPPPK	Pep6621	2023-02-06_Fusion_36176.raw	85	540.814	2;3	1079.61	0.49493	0.48036	110.1	6	6	0.8625	1.0154	141.91	6	6	1.7028	2.0143	86.642	6	6	0.099629	0.12215		1	1	0.12085	0.14032		1	1	1.213	1.2243		1	1	1.2507	1.0556	28.921	3	3	1.1466	1.0874	140.39
KMAEVIGSKL	10	2	1	0	KM(+15.99)AEVIGSKL	Pep2404	2023-02-06_Fusion_36176.raw	85	546.311	2;3	1074.61	0.44133	0.48787	80.742	14	14	0.26102	0.35211	90.672	14	14	0.76809	0.80233	50.101	14	14	0.35694	0.4382	83.792	5	5	0.27515	0.35995	31.666	5	5	0.77705	0.7904	63.279	5	5	1.9342	1.9993	54.477	3	3	2.2857	2.322	18.181
SILRNPVTNK	10	1	1	1	SILRNPVTNK	Pep2219	2023-02-06_Fusion_36176.raw	85	571.341	2	1140.66	0.18256	0.20251	124.46	5	5	0.22754	0.26774	106.5	5	5	0.84454	0.88008	26.439	5	5	0.18256	0.20251		1	1	0.22754	0.26774		1	1	1.2464	1.2785		1	1	1.2662	1.0804	31.213	2	2	0.9266	0.82257	10.944
KIYVGLSK	8	2	1	0	KIYVGLSK	Pep2197	2023-02-06_Fusion_36176.raw	85	454.284	2	906.554	0.80727	0.85687	92.642	4	2	0.44679	0.49781	131.29	4	2	0.58257	0.66165	45.707	4	2				0	0				0	0				0	0	1.848	1.9102	4.0478	2	2	1.5685	1.4484	12.775
KLPNTVLGK	9	2	2	0	KLPNTVLGK	Pep2194	2023-02-06_Fusion_36176.raw	85	485.308	2	968.602	0.3791	0.43049	86.337	4	3	0.11916	0.18135	107.6	4	3	0.55902	0.63389	73.292	4	3	0.093865	0.13796		1	1	0.13038	0.22465		1	1	1.389	1.3583		1	1	1.4593	1.11		1	0	1.472	1.294
LPSKPSSTL	9	1	2	0	LPSKPSSTL	Pep288	2023-02-06_Fusion_36176.raw	85	465.269	2	928.523	0.22571	0.25957	127.81	3	3	0.090398	0.1214	138.54	3	3	0.69044	0.72981	81.613	3	3	0.09028	0.11366		1	1	0.090398	0.1214		1	1	1.0013	1.0285		1	1	1.6071	1.3956		1	1	1.1096	0.87983
KLGNMVLNK	9	2	2	0	KLGNMVLNK	Pep6658	2023-02-06_Fusion_36176.raw	85	508.8	2	1015.58	1.881	2.136	29.864	2	2	0.45622	0.62385	14.232	2	2	0.24254	0.31813	14.866	2	2				0	0				0	0				0	0				0	0
GLGPPGRSV	9	0	1	1	GL(+3.02)GPPGR(+6.02)SV	Pep5089	2023-02-06_Fusion_36176.raw	85	424.761	2	838.466	0.7369	0.70872	100.92	8	2	0.32408	0.69935	119.93	8	2	0.78665	0.84717	52.889	8	2	0.4044	0.45304	3.0703	2	0	0.32408	0.36681	2.8261	2	0	0.81663	0.83929	0.1311	2	0	2.9355	2.1061	113.05	4	2	2.6179	2.0348	158.24
KLIAWERTK	9	2	1	1	K(+4.03)L(+3.02)IAWER(+6.02)TK(+4.03)	Pep6625	2023-02-06_Fusion_36176.raw	85	581.391	2;3	1143.68	0.42282	0.57033	51.437	6	6	0.38744	0.50195	55.871	6	6	0.88125	1.0065	18.507	6	6	0.38771	0.5844	5.9537	3	3	0.35395	0.53557	18.133	3	3	0.94461	1.0514	11.65	3	3	1.6748	0.80733	99.252	2	2	1.4759	0.8619	85.626
GIYPPGSPGK	10	1	0	0	GIYPPGSPGK	Pep2236	2023-02-06_Fusion_36176.raw	85	486.762	2	971.508	1.0717	1.2842	112.01	9	8	0.70071	1.6388	117.79	9	8	0.65463	0.7426	149.42	9	8	0.88165	0.99487	9.4377	2	2	0.63303	0.73996	0.51956	2	2	0.718	0.72811	8.9181	2	2	3.4686	2.6505	5.927	2	1	2.2941	1.7133	4.4744
SVYGYGVQK	9	1	0	0	SVYGYGVQK	Pep287	2023-02-06_Fusion_36176.raw	85	500.759	1;2	999.503	0.17507	0.19877	84.749	4	1	0.097254	0.14595	85.358	4	1	0.56966	0.71758	9.1392	4	1	0.18636	0.21029		1	1	0.1306	0.15266		1	1	0.7008	0.71066		1	1	1.3039	0.99635		1	0	1.0341	0.77229
KVFAGYYTK	9	2	0	0	K(+4.03)VFAGYYTK(+4.03)	Pep269	2023-02-06_Fusion_36176.raw	85	542.818	2	1075.57	0.24953	0.28586	143.03	8	8	0.16997	0.20477	127.86	8	8	0.57584	0.68909	56.463	8	8	0.18607	0.21538	61.626	2	2	0.16997	0.20477	10.953	2	2	0.91347	0.88281	44.928	2	2	2.7933	2.8155	26.979	3	3	2.6641	2.382	66.835
KVTEGSFVYK	10	2	0	0	K(+4.03)VTEGSFVYK(+4.03)	Pep2195	2023-02-06_Fusion_36176.raw	85	583.339	2;3	1156.61	0.30148	0.34736	77.025	12	12	0.15316	0.19722	121.48	12	12	0.53227	0.581	60.131	12	12	0.29233	0.35309	34.357	4	4	0.29569	0.36474	90.309	4	4	0.94785	0.86306	56.678	4	4	1.6093	1.6221	5.1157	3	3	1.3357	1.1943	4.2658
RTGIPTLGK	9	1	1	1	R(+10.01)TGIPTL(+6.02)GK(+8.01)	Pep6670	2023-02-06_Fusion_36176.raw	85	483.812	2	941.566	1.1075	1.1867	145.13	5	3	0.90944	1.0701	160.52	5	3	0.73063	0.76138	34.507	5	3	1.0698	1.1867		1	0	0.90944	1.0701		1	0	0.90042	0.92363		1	0	16.432	14.02	29.385	2	2	13.476	11.963	13.049
QVTSQILQK	9	1	1	0	QVTSQILQK	Pep6716	2023-02-06_Fusion_36176.raw	85	522.807	2;3	1043.6	0.48953	0.52695	193.29	4	4	0.36033	1.0627	120.11	4	4	0.41355	0.61059	223.19	4	4	9.4287	11.176		1	1	1.1093	1.3577		1	1	0.11765	0.12034		1	1				0	0
KTSDKPLMY	9	2	1	0	KTSDKPLMY	Pep6677	2023-02-06_Fusion_36176.raw	85	541.782	2;3	1081.55	0.52554	0.64518	153.92	5	3	0.38506	0.53562	74.074	5	3	0.62814	0.63893	148.12	5	3	0.52554	0.64518		1	1	0.33011	0.43185		1	1	0.62814	0.63893		1	1				0	0
KQYDSFTYR	9	1	0	1	K(+4.03)QYDSFTYR(+6.02)	Pep6672	2023-02-06_Fusion_36176.raw	85	609.314	2	1206.57	0.97892	1.0384	97.649	4	0	0.42	0.5471	144.82	4	0	0.65213	0.738	58.316	4	0	0.68202	0.83618		1	0	0.58011	0.6736		1	0	0.9181	0.92667		1	0	7.8145	6.5955		1	0	8.7367	8.2856
RIYQYIQSR	9	0	0	2	RIYQYIQSR	Pep6662	2023-02-06_Fusion_36176.raw	85	613.836	2;3	1225.66	0.52367	0.53899	138.7	3	2	1.1307	1.1985	149.24	2	1	0.71164	0.74942	14.23	2	1	0.41847	0.47444		1	0	0.34274	0.4172		1	0	0.78488	0.82876		1	0	5.7814	5.5733		1	1	3.7304	3.4432
LTGPVMPVR	9	0	1	1	LTGPVM(+15.99)PVR	Pep2635	2023-02-06_Fusion_36176.raw	85	493.279	2	968.548	0.5265	0.39204	111.72	5	3	0.43485	0.5161	54.19	5	3	0.90343	0.92893	102.28	5	3	1.0035	1.1367	186.14	2	1	0.34848	0.39424	38.091	2	1	0.34534	0.35404	147.27	2	1	0.92233	0.68678	79.287	2	1	0.76347	0.6863	79.601
ALYGGSLQK	9	1	2	0	AL(+3.02)YGGSL(+3.02)QK(+4.03)	Pep298	2023-02-06_Fusion_36176.raw	85	473.793	2	935.508	1.2135	1.2209	118.44	4	3	1.2471	1.5552	87.916	4	3	0.94212	1.2297	26.618	4	3	0.4984	0.62749		1	0	0.54445	0.73116		1	0	1.1335	1.1642		1	0	4.6969	4.079	99.463	2	2	4.388	3.4794	60.697
KPNANRIAL	9	1	1	1	KPNANRIAL	Pep5075	2023-02-06_Fusion_36176.raw	85	498.802	2;3	995.588	0.16735	0.16872	54.242	7	6	0.062605	0.089244	62.224	7	6	0.49356	0.5816	34.166	7	6	0.090608	0.10051	24.533	2	2	0.061851	0.072778	1.7142	2	2	0.68262	0.70021	26.248	2	2	0.55716	0.47538		1	0	0.43657	0.38756
RLLPGNATISK	11	1	2	1	R(+6.02)L(+3.02)L(+3.02)PGNATISK(+4.03)	Pep2227	2023-02-06_Fusion_36176.raw	85	593.396	2	1168.69	2.745	2.9118	117.57	4	0	0.1067	0.15356	168.47	4	0	0.14739	0.16953	186.96	4	0	0.2265	0.28764		1	0	0.12873	0.18248		1	0	0.69871	0.71885		1	0	3.6163	3.2303		1	0	2.7503	2.5704
AQYSPQQLAGK	11	1	1	0	AQYSPQQL(+3.02)AGK(+4.03)	Pep6703	2023-02-06_Fusion_36176.raw	85	599.335	2	1189.61	1.2607	1.4067	112.82	4	0	0.80877	1.5172	106.13	4	0	0.72692	0.93321	7.8103	4	0	0.84852	1.0058		1	0	0.78404	0.95959		1	0	0.93135	0.95268		1	0	15.545	11.68		1	0	13.248	10.056
RVNVTGIYR	9	0	0	2	RVNVTGIYR	Pep6673	2023-02-06_Fusion_36176.raw	85	539.312	2	1076.61	0.6705	0.76018	92.003	5	5	0.6661	0.81081	104.64	5	5	0.99084	1.0407	28.228	5	5	0.6705	0.76018		1	1	0.6661	0.81081		1	1	0.99344	1.049		1	1	3.3736	3.2522	3.3149	2	2	3.3442	3.0867	3.254
IQNDRQLQY	9	0	1	1	IQNDR(+10.01)QL(+6.02)QY	Pep292	2023-02-06_Fusion_36176.raw	85	597.318	2	1176.59	0.91745	1.0862	84.2	6	4	0.51937	0.94744	195.5	6	4	0.78698	1.1104	154.08	6	4	0.49433	0.55994		1	1	0.68497	0.7749		1	1	1.3856	1.4206		1	1	7.3545	5.4763		1	1	10.211	9.1789
ASDPHIIIK	9	1	0	0	ASDPHIIIK(+8.01)	Pep2202	2023-02-06_Fusion_36176.raw	85	501.298	2;3	992.565	3.7715	3.0952	39.692	5	3	1.1355	1.2955	40.794	5	3	0.66499	0.69434	44.136	5	3	1.8335	2.069	48.738	3	2	1.0679	1.2483	6.6408	3	2	0.53131	0.53879	53.83	3	2	4.5591	3.43	14.523	2	1	3.3499	2.5645	5.2931
RSDTPLIYK	9	1	1	1	RSDTPLIYK	Pep2216	2023-02-06_Fusion_36176.raw	85	546.807	2	1091.6	0.29062	0.32239	87.373	8	7	0.19064	0.22432	150.79	8	7	0.58507	0.60969	85.786	8	7	0.29062	0.32239	4.5835	2	2	0.19064	0.22432	1.9392	2	2	0.65596	0.67287	6.5227	2	2	1.6443	1.403	6.5277	3	3	0.97607	0.86649	129.86
DEVQVVRGHY	10	0	0	1	DEVQVVR(+10.01)GHY	Pep2238	2023-02-06_Fusion_36176.raw	85	606.307	2;3	1200.59	0.77225	0.88498	26.52	3	0	0.13222	0.37796	51.624	3	0	0.20319	0.39453	88.642	3	0	0.77225	0.85298		1	0	0.72853	0.7484		1	0	0.95542	0.98694		1	0				0	0
GLYAGDPVSK	10	1	1	0	GLYAGDPVSK	Pep313	2023-02-06_Fusion_36176.raw	85	503.765	2;3	1005.51	5.8788	6.5741	210.03	2	1	2.4762	4.98	97.415	2	1	0.3513	0.56173	89.72	2	1				0	0				0	0				0	0				0	0
RPKDPNNLL	9	1	2	1	R(+6.02)PK(+4.03)DPNNL(+3.02)L(+3.02)	Pep6691	2023-02-06_Fusion_36176.raw	85	541.846	1;2	1065.59	1.0829	1.1488	78.538	4	0	0.37541	0.54099	132.4	4	0	0.37534	0.43171	84.947	4	0	0.64243	0.81585		1	0	0.63845	0.90503		1	0	0.93639	0.96338		1	0	5.2246	4.667		1	0	4.8019	4.4878
GTATLRLVK	9	1	2	1	GTATL(+3.02)R(+6.02)L(+3.02)VK(+4.03)	Pep2218	2023-02-06_Fusion_36176.raw	85	487.847	2;3	957.597	0.81478	0.90949	181.23	8	7	0.8308	1.1972	172.18	8	7	0.97464	1.2082	50.812	8	7	0.74905	0.95125		1	0	0.85559	1.2128		1	0	1.0629	1.0935		1	0	18.333	16.377	106.05	3	3	29.276	27.361	14.259
RMLPHAPGV	9	0	1	1	RMLPHAPGV	Pep6702	2023-02-06_Fusion_36176.raw	85	489.272	2	976.528	0.54273	0.69099	69.997	4	1	0.26844	0.48273	86.778	4	1	0.56239	0.79464	29.062	4	1	0.44093	0.49945		1	0	0.40654	0.45992		1	0	0.99393	1.019		1	0	3.261	2.4282		1	1	2.9241	2.6286
APRTVALTA	9	0	1	1	APR(+6.02)TVAL(+3.02)TA	Pep5106	2023-02-06_Fusion_36176.raw	85	454.789	1;2	898.524	1.3259	1.5019	117.82	9	5	0.97258	1.1008	154.21	8	4	0.75114	0.7712	98.297	8	4	1.3259	1.5019	174.78	3	1	0.97258	1.1008	6.9368	2	0	0.82719	0.85014	2.3142	2	0	8.6495	6.4406	101.62	3	2	9.2528	8.3176	78.377
KVAPAPAVV	9	1	0	0	KVAPAPAVV	Pep310	2023-02-06_Fusion_36176.raw	85	426.272	2	850.528	1.6731	1.5536	43.879	4	0	1.339	1.267	25.278	4	0	0.76031	0.78236	26.595	4	0	0.92908	1.0435	6.4552	2	0	0.88306	1.0198	7.9458	2	0	0.99506	1.0103	21.781	2	0	2.9576	2.2251	0.97913	2	0	2.0382	1.5604	6.6991
SPAHRPALL	9	0	2	1	SPAHRPALL	Pep2205	2023-02-06_Fusion_36176.raw	85	481.281	2;3	960.551	0.90141	1.2342	139.6	9	9	0.6307	1.1358	111.11	9	9	0.56658	1.1001	44.198	9	9	0.79509	1.1601	4.9089	2	2	0.83735	1.0836	6.6461	2	2	1.0532	1.127	11.555	2	2	4.2944	3.9379	73.603	2	2	2.4201	2.1185	1.2986
SITTVQIQK	9	1	0	0	SITTVQIQK(+4.03)	Pep6744	2023-02-06_Fusion_36176.raw	85	511.314	2	1016.59	1.0501	1.286	97.207	9	9	0.91396	2.3921	111.33	8	8	0.8338	1.6125	61.653	8	8	1.221	1.3778		1	1	1.0142	1.1855		1	1	0.83063	0.84231		1	1	1.0437	0.79753	156.37	3	3	3.0778	2.2986	137.4
RVIFTGGVGK	10	1	0	1	RVIFTGGVGK	Pep2240	2023-02-06_Fusion_36176.raw	85	517.311	2;3	1032.61	0.1909	0.21336	87.935	7	0	0.17816	0.21759	96.481	7	0	0.86984	0.91763	15.601	7	0	0.17403	0.21336	42.5	3	0	0.17816	0.21759	15.778	3	0	0.97536	0.98446	14.874	3	0	1.4714	1.2692	14.907	2	0	1.3388	1.2555	7.4189
SLYAHGYLK	9	1	2	0	SLYAHGYLK	Pep2242	2023-02-06_Fusion_36176.raw	85	526.282	2;3	1050.55	0.22006	0.25344	49.756	4	4	0.51855	1.1384	147.78	4	4	2.1132	2.9707	156.9	4	4	0.39064	0.48329		1	1	2.7778	3.5904		1	1	7.111	7.2844		1	1				0	0
AILGYRSVGK	10	1	1	1	AILGYRSVGK	Pep2255	2023-02-06_Fusion_36176.raw	85	532.317	2;3	1062.62	0.45652	0.48636	181.49	8	6	0.46055	0.54191	102.65	8	6	0.8999	0.9304	115.85	8	6	0.41255	0.45764	17.239	3	1	0.47023	0.55331	6.3799	3	1	1.0934	1.1215	36.315	3	1	5.041	4.301	12.371	2	2	3.9216	3.4814	4.4576
RIYSYVVSR	9	0	0	2	RIYSYVVSR	Pep6707	2023-02-06_Fusion_36176.raw	85	571.82	2	1141.62	0.35797	0.40585	156.23	5	4	0.36862	0.67106	63.802	5	4	0.67205	0.70961	106.72	5	4	0.35797	0.40585		1	0	0.23439	0.28531		1	0	0.67205	0.70961		1	0	2.5104	2.42		1	1	1.3699	1.2645
KQQASQVLV	9	1	1	0	K(+4.03)QQASQVL(+3.02)V	Pep315	2023-02-06_Fusion_36176.raw	85	504.315	2	999.571	1.7523	1.9817	119.01	4	0	1.106	1.6089	126.94	4	0	0.70489	0.86111	36.708	4	0	1.7614	2.0878		1	0	1.8195	2.2269		1	0	1.0229	1.0463		1	0	23.531	17.68		1	0	21.219	16.106
KTSNLLLSH	9	1	3	0	K(+4.03)TSNL(+3.02)L(+3.02)L(+3.02)SH	Pep2275	2023-02-06_Fusion_36176.raw	85	513.334	2	1011.57	0.39775	0.4611	105.52	5	3	0.12727	0.2981	96.539	5	3	0.35585	0.60873	152.2	5	3	0.046091	0.06285		1	1	0.12539	0.14989		1	1	2.7205	3.0412		1	1	0.90096	0.4803		1	1	1.5829	0.93801
KMFQVHQV	8	1	0	0	KMFQVHQV	Pep2252	2023-02-06_Fusion_36176.raw	85	508.772	2	1015.53	0.5378	0.60687	69.799	7	6	0.31137	0.47906	78.626	7	6	0.60005	1.0307	43.585	7	6	0.36722	0.41438	53.956	2	1	0.26746	0.31264	21.498	2	1	0.73349	0.74381	76.451	2	1	2.2552	1.7233	8.7509	2	2	2.3466	1.7525	1.31
KVVEGSFVYK	10	2	0	0	KVVEGSFVYK	Pep2267	2023-02-06_Fusion_36176.raw	85	578.324	2	1154.63	0.87703	0.95594	59.661	7	6	0.50822	0.6269	120.15	7	6	0.82689	0.80035	104.39	7	6	0.43935	0.53067	0.28082	2	2	0.5614	0.6925	14.076	2	2	1.2778	1.1635	13.795	2	2	2.1285	2.1455	9.3657	2	2	1.8286	1.635	3.9599
RLAEPSQMLK	10	1	2	1	R(+6.02)L(+3.02)AEPSQML(+3.02)K(+4.03)	Pep6738	2023-02-06_Fusion_36176.raw	85	594.868	2	1171.64	1.3151	1.6701	104.57	10	10	0.9306	1.3192	109.05	10	10	0.72085	0.83116	45.807	10	10	1.3151	1.6701	67.531	4	4	0.9306	1.3192	75.041	4	4	1.2936	1.3309	66.218	4	4	7.3176	6.5367	29.838	3	3	5.1271	4.7918	49.343
APRQPGLMA	9	0	1	1	APR(+10.01)QPGL(+6.02)MA	Pep306	2023-02-06_Fusion_36176.raw	85	478.769	2	939.496	1.3186	1.6788	95.901	12	8	0.73912	0.83657	166.99	12	8	0.64771	0.66599	135.02	12	8	0.72147	0.81723	27.254	4	2	0.94058	1.0641	63.854	4	2	1.3952	1.4303	88.803	4	2	11.103	8.2672	14.382	3	3	7.8311	7.0396	119.54
SLSSHLLSH	9	0	3	0	SL(+3.02)SSHL(+3.02)L(+3.02)SH	Pep2297	2023-02-06_Fusion_36176.raw	85	495.29	2;3	979.509	2.7405	2.9663	174.04	8	8	2.0811	2.0936	90.867	8	8	0.87478	0.92961	131.97	8	8	0.85841	0.9022	201.77	4	4	0.75092	0.82239	40.249	4	4	0.87478	0.92961	165.57	4	4	6.3274	7.9025	100.98	4	4	5.4551	4.01	32.382
SLYSVPEGQSK	11	1	1	0	SL(+6.02)YSVPEGQSK(+8.01)	Pep2339	2023-02-06_Fusion_36176.raw	85	604.821	2;3	1193.59	0.91594	1.0904	41.441	4	2	0.40632	1.088	26.386	4	2	0.63799	1.0469	25.508	4	2	0.99783	1.1827		1	1	1.1336	1.3875		1	1	1.1361	1.1621		1	1				0	0
KLYTLPASH	9	1	2	0	K(+4.03)L(+3.02)YTL(+3.02)PASH	Pep6735	2023-02-06_Fusion_36176.raw	85	520.321	2	1028.57	0.73512	0.83458		1	1	1.3183	4.3786		1	1	1.7933	4.029		1	1				0	0				0	0				0	0				0	0
KLAEYVITK	9	2	1	0	KLAEYVITK	Pep2277	2023-02-06_Fusion_36176.raw	85	532.821	2;3	1063.63	0.84402	0.95843	48.534	4	4	0.13213	0.17824	153.68	4	4	0.22415	0.26383	103.8	4	4	0.40051	0.49168		1	1	0.16901	0.2211		1	1	0.42199	0.42924		1	1	1.9176	1.6062		1	1	2.4064	3.3286
FASHVSPEV	9	0	0	0	FASHVSPEV	Pep2343	2023-02-06_Fusion_36176.raw	85	486.744	2	971.471				0	0				0	0				0	0				0	0				0	0				0	0				0	0
GLYKNHPLY	9	1	2	0	GLYKNHPLY	Pep2276	2023-02-06_Fusion_36176.raw	85	552.796	2	1103.58	1.1907	1.4991	75.61	3	3	0.22413	0.30099	109.74	3	3	0.58191	0.5977	91.713	3	3	0.67721	0.85262	79.807	2	2	0.21794	0.29268	3.963	2	2	0.32182	0.33055	83.77	2	2	2.3472	2.0384		1	1	2.4683	1.9572
GVYGSFASK	9	1	0	0	GVYGSFASK(+4.03)	Pep328	2023-02-06_Fusion_36176.raw	85	460.245	2	914.45	1.1093	1.2474	50.144	5	2	0.59507	1.4593	39.881	5	2	0.68842	0.75446	29.381	5	2	0.84267	0.95089		1	0	0.59507	0.69559		1	0	0.68842	0.6981		1	0	3.4839	2.6622	0.086699	2	2	2.4306	1.8152	4.8714
GLNNKTIGY	9	1	1	0	GL(+3.02)NNK(+4.03)TIGY	Pep5117	2023-02-06_Fusion_36176.raw	85	493.785	2	978.513	1.222	1.2954	100.53	7	5	0.77466	1.3027	90.075	7	5	0.95087	0.98238	55.684	7	5	0.6246	0.74034	17.941	2	2	0.71799	0.87876	10.744	2	2	1.1495	1.1758	7.1969	2	2	7.6752	5.7667	11.751	3	3	8.6936	6.5987	89.269
KLATTILQH	9	1	2	0	K(+4.03)L(+3.02)ATTIL(+3.02)QH	Pep2301	2023-02-06_Fusion_36176.raw	85	517.843	2;3	1023.61	0.73772	0.83498	111.62	7	5	0.30646	0.4702	93.749	7	5	0.23034	0.42914	53.25	7	5	0.43156	0.54334	60.766	2	2	0.34725	0.46634	17.675	2	2	0.80465	0.82648	43.092	2	2	2.4492	2.127		1	0	2.3906	1.8956
ATLQNVLRK	9	1	2	1	ATLQNVLRK	Pep2265	2023-02-06_Fusion_36176.raw	85	521.822	2;3	1041.63	0.13254	0.14279	43.466	4	4	0.10067	0.1473	120.5	4	4	0.75958	1.0075	147.83	4	4	0.10392	0.13197		1	1	0.81302	1.1525		1	1	7.8237	8.0493		1	1				0	0
SLPLVDTHSK	10	1	2	0	SL(+6.02)PL(+6.02)VDTHSK(+8.01)	Pep2318	2023-02-06_Fusion_36176.raw	85	558.83	2;3	1095.59	3.0815	2.6761	170.57	5	5	1.7079	1.3543	100.89	5	5	0.76669	0.81041	81.579	5	5	1.127	1.4189	253.01	2	2	1.1501	1.5445	186.04	2	2	1.0205	1.0482	66.978	2	2	3.8689	3.3599	32.183	2	2	2.0087	1.5928	22.943
KMNEKLYTV	9	2	1	0	KMNEKLYTV	Pep2292	2023-02-06_Fusion_36176.raw	85	563.301	2	1124.59	0.59845	0.61859	98.761	5	4	0.66601	0.61504	117.51	5	4	1.1806	1.4533	26.445	5	4				0	0				0	0				0	0	0.67154	0.69414	34.871	3	3	0.69507	0.64187	74.056
DQVQIHTY	8	0	0	0	DQVQIHTY	Pep343	2023-02-06_Fusion_36176.raw	85	502.247	2	1002.48				0	0				0	0				0	0				0	0				0	0				0	0				0	0
ASWGGTIEK	9	1	0	0	ASWGGTIEK	Pep327	2023-02-06_Fusion_36176.raw	85	474.743	2	947.471	0.50821	0.57006	48.499	5	2	0.35319	0.88751	55.084	5	2	0.84382	0.92378	20.71	5	2	0.39331	0.44382	8.8006	2	2	0.34454	0.40274	3.5089	2	2	0.87599	0.88831	5.2917	2	2	1.8772	1.4344		1	0	1.7905	1.3372
GVYGDVQRV	9	0	0	1	GVYGDVQRV	Pep6776	2023-02-06_Fusion_36176.raw	85	496.762	2	991.509	0.21591	0.29562	139.8	5	2	0.84055	0.76608	134.23	5	2	0.89156	1.0611	96.684	5	2	0.83071	0.91756	218.61	2	1	0.59683	0.61311	205.93	2	1	0.7387	0.76308	16.604	2	1	1.015	0.70164		1	0	1.074	0.76608
ALANVSIEK	9	1	1	0	ALANVSIEK	Pep2365	2023-02-06_Fusion_36176.raw	85	472.774	1;2	943.534	1.6639	1.5702	97.268	4	3	0.56074	0.7715	61.09	4	3	0.39075	0.4017	85.187	4	3	0.91159	1.0805		1	1	0.25491	0.31199		1	1	0.27964	0.28604		1	1	4.1977	3.1015	43.409	2	1	1.4615	1.0629	34.316
HLLTSQVLK	9	1	3	0	HL(+3.02)L(+3.02)TSQVL(+3.02)K(+4.03)	Pep6757	2023-02-06_Fusion_36176.raw	85	526.361	2;3	1037.62	1.2578	1.5112	103.26	7	6	0.64689	1.7255	98.827	7	6	0.35952	0.70038	151.2	7	6	4.9516	6.752		1	1	4.108	4.9106		1	1	0.82962	0.92742		1	1	14.424	8.8852		1	1	3.9655	4.035
GTNVMVTVAK	10	1	0	0	GTNVMVTVAK	Pep338	2023-02-06_Fusion_36176.raw	85	510.281	2	1018.55	0.40618	0.45629	37.599	5	4	0.60011	0.70149	125.25	5	4	2.2151	2.2463	125.14	5	4	0.27092	0.30571		1	1	0.60011	0.70149		1	1	2.2151	2.2463		1	1	0.71083	0.54318	58.67	2	2	3.7548	2.8042	103.73
KSSDFAVLK	9	2	1	0	K(+4.03)SSDFAVL(+3.02)K(+4.03)	Pep2316	2023-02-06_Fusion_36176.raw	85	503.316	2	993.549	0.41453	0.49041	56.649	5	5	0.2192	0.29525	5.1195	5	5	0.56786	0.67621	51.28	5	5	0.31915	0.3918	28.68	3	3	0.2192	0.28675	4.7668	3	3	0.66479	0.67621	24.749	3	3				0	0
YLGRLAHEV	9	0	2	1	YLGRLAHEV	Pep2304	2023-02-06_Fusion_36176.raw	85	529.293	2;3	1056.57	1.345	1.5305	116.78	7	5	1.3581	1.653	196.02	7	5	0.80416	0.86052	120.34	7	5	1.345	1.5305	152.39	3	2	1.3581	1.653	157.44	3	2	0.82268	0.88034	18.4	3	2	1.6648	1.4228	157.28	2	1	0.99983	0.85955	179.34
LSSGAVLYK	9	1	2	0	LSSGAVLYK	Pep6787	2023-02-06_Fusion_36176.raw	85	469.271	2	936.528	1.2499	1.4014	82.175	5	5	1.9041	3.4041	49.954	5	5	1.3148	2.1906	30.855	5	5	0.89277	1.124		1	1	1.9041	2.557		1	1	2.1327	2.1906		1	1	5.3354	4.6335	55.371	2	2	9.0273	7.158	4.501
RLLEYTPTAR	10	0	2	2	RLLEYTPTAR	Pep6748	2023-02-06_Fusion_36176.raw	85	610.345	2	1218.67	0.46085	0.51484	110.19	6	4	0.34765	0.4457	106.55	6	4	0.68091	0.95192	28.115	6	4	0.18346	0.2107		1	0	0.14321	0.17187		1	0	0.65761	0.66488		1	0	2.2437	1.8157	77.064	3	2	2.255	2.0894	82.61
KLTGEVVALK	10	2	2	0	K(+4.03)L(+3.02)TGEVVAL(+3.02)K(+4.03)	Pep2314	2023-02-06_Fusion_36176.raw	85	536.379	2	1056.65	0.38906	0.51303	108.74	4	3	0.63988	0.93526	91.738	4	3	0.81018	0.84403	141.33	4	3	0.35017	0.51467		1	0	0.27693	0.47717		1	0	1.0044	0.98222		1	0	3.1909	2.4271		1	1	2.0853	1.8331
KIGEGTYGV	9	1	0	0	KIGEGTYGV	Pep351	2023-02-06_Fusion_36176.raw	85	462.246	1;2	922.476	0.71191	0.80334	68.861	5	2	0.81293	1.2195	47.342	5	2	1.204	1.2521	38.459	5	2	0.73314	0.82347	3.4998	2	1	0.90896	1.0497	17.505	2	1	1.1386	1.156	7.7262	2	1	3.5462	2.7098		1	1	4.2526	3.176
VVMVNQGLTK	10	1	1	0	VVMVNQGL(+3.02)TK(+4.03)	Pep2376	2023-02-06_Fusion_36176.raw	85	548.331	2	1087.61	1.0551	0.79277	168.37	3	3	1.8774	1.425	91.053	3	3	0.86063	0.88915	237.82	3	3				0	0				0	0				0	0	1.632	1.2262	61.681	2	2	1.3057	0.99104	51.358
KTNAIISLK	9	2	1	0	K(+4.03)TNAIISL(+3.02)K(+4.03)	Pep2310	2023-02-06_Fusion_36176.raw	85	499.849	1;2	986.612	2.2102	2.4091	147.08	3	0	1.2206	1.6409	135.81	3	0	0.37619	0.3942	32.347	3	0				0	0				0	0				0	0	24.867	25.703		1	0	11.714	10.818
KLDVGNAEV	9	1	1	0	K(+4.03)L(+3.02)DVGNAEV	Pep5131	2023-02-06_Fusion_36176.raw	85	476.278	1;2	943.497	0.62046	0.7365	95.338	6	4	0.5847	0.71307	77.539	6	4	0.90116	0.98717	22.884	6	4	0.62046	0.7365	28.613	2	2	0.5847	0.71307	21.388	2	2	0.94236	0.96516	8.1132	2	2	2.1099	1.5853		1	1	2.0031	1.5204
TMLARLASA	9	0	2	1	TM(+15.99)L(+3.02)AR(+6.02)L(+3.02)ASA	Pep2831	2023-02-06_Fusion_36176.raw	85	481.289	1;2	932.511	2.4508	3.1581	135.37	18	13	2.1137	2.5794	108.82	18	13	0.74762	1.2215	82.631	18	13	1.4826	2.1632	65.202	5	4	1.7357	2.1616	19.797	5	4	0.82277	0.88044	50.596	5	4	15.77	14.778	48.004	7	7	12.707	10.568	43.583
NVYEVVNPK	9	1	0	0	NVYEVVNPK	Pep6797	2023-02-06_Fusion_36176.raw	85	531.286	2;3	1060.56	1.0538	1.1984	113.56	5	4	1.6421	2.8257	191.12	5	4	0.98988	1.0336	97.085	5	4	0.65011	0.7336		1	1	0.51188	0.59835		1	1	0.78737	0.79845		1	1	4.0115	3.0654		1	0	3.7836	2.8257
TVSETFMSK	9	1	0	0	TVSETFMSK	Pep357	2023-02-06_Fusion_36176.raw	85	515.25	2	1028.48	0.74008	0.8069	149.25	7	4	0.58267	0.94229	125.94	7	4	0.73433	1.1136	83.09	7	4	1.0942	1.2347	60.158	2	2	1.805	2.1099	113.99	2	2	1.6496	1.6728	174.15	2	2	4.3355	3.3129		1	0	3.3699	2.5167
SVYVLVRQK	9	1	1	1	SVYVL(+3.02)VRQK(+4.03)	Pep6742	2023-02-06_Fusion_36176.raw	85	549.858	2;3	1090.65	0.73047	0.60591	90.547	7	4	0.34703	0.50711	105.04	7	4	0.665	0.9428	69.202	7	4	0.77666	0.86155		1	0	0.80304	0.94491		1	0	1.0224	1.0488		1	0	2.3616	1.9009	174.19	2	2	4.7968	4.1187	56.287
ALLGVRGVGK	10	1	2	1	AL(+6.02)L(+6.02)GVR(+10.01)GVGK(+8.01)	Pep2333	2023-02-06_Fusion_36176.raw	85	500.345	2;3	968.613	1.4389	1.4508	152.99	5	5	1.0955	1.5529	128.46	5	5	0.74851	0.82209	38.146	5	5	1.1829	1.5022	88.007	2	2	1.389	1.9689	33.57	2	2	1.1742	1.2081	54.437	2	2	38.842	34.696		1	1	24.593	22.984
TRGPVVRL	8	0	1	2	TR(+10.01)GPVVR(+10.01)L(+6.02)	Pep2281	2023-02-06_Fusion_36176.raw	85	462.304	2;3	896.556	26.628	21.638	174	6	5	20.049	17.413	159.41	6	5	0.84066	0.98101	24.953	6	5	5.3075	6.2722		1	0	6.1274	7.647		1	0	1.1053	1.1415		1	0	36.89	30.21	40.568	4	4	27.579	23.863	40.993
APEEHPVL	8	0	1	0	APEEHPVL	Pep2373	2023-02-06_Fusion_36176.raw	85	446.233	2	890.45	0.4679	0.39399	88.281	2	0	0.42603	0.33746	116.5	2	0	0.95542	0.99206	11.238	2	0	0.19757	0.21105		1	0	0.15727	0.14806		1	0	0.88243	0.91628		1	0	1.1081	0.73551		1	0	1.1541	0.76912
KLAEIVKQV	9	2	1	0	KLAEIVKQV	Pep2340	2023-02-06_Fusion_36176.raw	85	514.33	2	1026.64	0.38568	0.4648	234.49	4	3	0.27676	0.37204	153.39	3	2	0.96779	1.0141	30.415	3	2	0.26205	0.32171		1	0	0.25297	0.33094		1	0	1.0015	1.0187		1	0	5.5841	5.7721		1	1	5.4042	4.9906
VMDSKIVQV	9	1	0	0	VM(+15.99)DSK(+8.01)IVQV	Pep2657	2023-02-06_Fusion_36176.raw	85	521.789	1;2;3	1017.55	0.45588	0.49143	71.392	13	5	0.2325	0.4326	80.914	13	5	0.85921	0.90423	31.363	13	5	0.25296	0.28515	24.017	5	2	0.2325	0.27177	30.056	5	2	0.89169	0.90423	9.8278	5	2	2.3026	1.7324	41.625	4	1	2.1008	1.5945	28.531
SLTGHISTV	9	0	1	0	SL(+3.02)TGHISTV	Pep363	2023-02-06_Fusion_36176.raw	85	459.26	2	913.487	1.7229	1.4507	65.892	2	0	1.5491	1.227	73.997	2	0	0.87745	0.9111	2.4534	2	0	0.85226	0.9104		1	0	0.77232	0.72713		1	0	0.8928	0.92704		1	0	3.4828	2.3117		1	0	3.107	2.0706
IVDTGIGMTK	10	1	0	0	IVDTGIGMTK	Pep365	2023-02-06_Fusion_36176.raw	85	517.782	2	1033.55	2.0134	1.7178	105.22	5	2	0.40337	0.93891	99.978	5	2	0.43675	0.81032	40.861	5	2	0.24725	0.27901		1	0	0.23731	0.2774		1	0	0.97345	0.98715		1	0	2.248	1.7178		1	0	2.1048	1.5719
KTYGEIFEK	9	2	0	0	K(+4.03)TYGEIFEK(+4.03)	Pep325	2023-02-06_Fusion_36176.raw	85	561.818	2;3	1113.57	0.69384	0.80342	106.88	7	5	0.4884	0.66324	99.667	7	5	0.84383	0.81592	10.299	7	5	0.5534	0.66842	3.3265	3	3	0.48123	0.5936	4.9415	3	3	0.8499	0.77387	2.5799	3	3	6.3236	6.374	8.447	2	2	5.3823	4.8125	7.0818
AYSSYVHQY	9	0	0	0	AYSSYVHQY	Pep6790	2023-02-06_Fusion_36176.raw	85	559.252	1;2	1116.49				0	0				0	0				0	0				0	0				0	0				0	0				0	0
ATDPNILGR	9	0	1	1	ATDPNIL(+3.02)GR(+6.02)	Pep2411	2023-02-06_Fusion_36176.raw	85	483.281	2	955.509	0.34066	0.46643	100.12	5	2	0.32085	0.84511	54.308	5	2	0.95096	1.5644	56.999	5	2	0.81365	0.92164		1	0	0.74703	0.84511		1	0	0.95096	0.97493		1	0	3.3478	2.4929		1	1	2.9671	2.6672
ALAPGVRAV	9	0	1	1	AL(+3.02)APGVR(+6.02)AV	Pep6816	2023-02-06_Fusion_36176.raw	85	431.785	2	852.518	0.76075	0.88098	45.839	4	3	0.50274	0.72374	50.899	4	3	0.98995	1.0149	23.157	4	3	0.52436	0.59396	67.066	2	1	0.50274	0.56875	53.759	2	1	0.98995	1.0149	8.7812	2	1	1.3098	0.97528		1	1	1.4583	1.3109
ALLSDISKGK	10	2	2	0	ALLSDISKGK	Pep2362	2023-02-06_Fusion_36176.raw	85	516.31	2	1030.6	0.30279	0.41868	13.756	3	3	0.61491	1.0595	123.2	3	3	2.0308	1.9859	107.81	3	3	0.30279	0.44503		1	1	0.61491	1.0595		1	1	2.0308	1.9859		1	1				0	0
QLLGSAHEV	9	0	2	0	QLLGSAHEV	Pep371	2023-02-06_Fusion_36176.raw	85	477.256	1;2	952.498	3.5011	3.1225	120.28	5	5	6.2952	6.3367	143	5	5	0.94365	1.0033	88.518	5	5	0.70553	0.71823	149.55	3	3	2.2836	2.6488	172.55	3	3	0.91575	0.97201	111.42	3	3	4.8329	4.3103	45.588	2	2	7.5011	7.5506	24.785
ALAQGVLEH	9	0	2	0	AL(+3.02)AQGVL(+3.02)EH	Pep6859	2023-02-06_Fusion_36176.raw	85	472.277	2	936.503	2.8309	2.7413	52.425	4	4	1.986	1.9991	77.208	4	4	1.0162	1.0795	68.849	4	4	2.1403	2.2501		1	1	1.4091	1.6345		1	1	0.65838	0.69883		1	1	3.7445	3.3396	64.19	3	3	2.0407	2.0541	84.607
KVAVVLIQK	9	2	1	0	KVAVVLIQK	Pep6762	2023-02-06_Fusion_36176.raw	85	499.342	2	996.67	1.1894	1.2964	76.096	6	2	0.4408	0.58661	103.07	6	2	0.48634	0.63791	72.667	6	2	0.50367	0.61833		1	0	0.44213	0.57839		1	0	0.92558	0.94148		1	0	4.6338	4.7898		1	0	5.3148	4.908
VLYENPNLK	9	1	2	0	VL(+3.02)YENPNL(+3.02)K(+4.03)	Pep6822	2023-02-06_Fusion_36176.raw	85	550.332	2	1088.59	0.61635	0.72841	69.87	5	3	1.1721	1.2254	58.168	5	3	0.95284	0.97868	73.632	5	3	0.51138	0.64383		1	0	0.43938	0.59006		1	0	0.95284	0.97868		1	0	1.4133	1.2274	126	2	2	1.7307	1.3723	16.018
SSYGHTFFK	9	1	0	0	SSYGHTFFK	Pep6771	2023-02-06_Fusion_36176.raw	85	537.256	2;3	1072.5	0.38201	0.42708	203.88	5	3	0.46755	1.2093	188.43	5	3	1.0627	1.5704	225.16	5	3	0.32981	0.37044	20.123	2	1	0.31262	0.36103	4.6142	2	1	0.95367	0.96828	15.134	2	1	17.877	13.661		1	1	26.888	20.08
AVRIPGGPA	9	0	0	1	AVR(+6.02)IPGGPA	Pep6800	2023-02-06_Fusion_36176.raw	85	422.26	2	836.487	1.4836	1.5577	44.785	6	0	1.1193	1.157	60.747	6	0	0.70102	0.73081	33.595	6	0	1.4836	1.5577	2.496	2	0	1.1193	1.157	10.071	2	0	0.77278	0.79687	13.806	2	0	4.548	3.1236	16.752	2	0	3.1843	2.3439	0.40663
RTIAPIIGR	9	0	0	2	RTIAPIIGR	Pep2349	2023-02-06_Fusion_36176.raw	85	498.82	2;3	995.624	0.37381	0.44017	111.84	8	2	0.28142	0.50324	114.52	8	2	0.75423	0.8762	26.964	8	2	0.55273	0.60975	12.723	2	0	0.49632	0.57915	16.017	2	0	0.99267	1.0366	8.0915	2	0	4.4175	4.1044	8.6575	2	0	3.865	3.565	15.418
KLSPGLLGR	9	1	3	1	K(+4.03)L(+3.02)SPGL(+3.02)L(+3.02)GR(+6.02)	Pep2354	2023-02-06_Fusion_36176.raw	85	480.352	2	939.587	0.64032	0.70719	75.302	6	4	0.47442	0.78711	44.957	6	4	0.77538	1.0284	44.971	6	4	2.7475	3.8698		1	1	1.2743	1.9863		1	1	0.46381	0.5142		1	1	2.9111	1.3989		1	1	1.6123	0.89216
KVYENYPTY	9	1	0	0	K(+8.01)VYENYPTY	Pep5133	2023-02-06_Fusion_36176.raw	85	592.79	2	1175.55	0.15514	0.16751	76.998	4	0	0.068539	0.093465	106.38	4	0	0.46849	0.54983	53.361	4	0	0.1082	0.1221		1	0	0.088582	0.10355		1	0	0.8131	0.82454		1	0	0.87087	0.66547		1	0	0.74754	0.55828
ALSGHLETV	9	0	2	0	ALSGHLETV	Pep6847	2023-02-06_Fusion_36176.raw	85	463.751	2	925.487	0.335	0.32439	174.58	2	1	0.27611	0.29836	171.95	2	1	0.81373	0.86445	5.9233	2	1	0.089787	0.094396		1	1	0.076251	0.088448		1	1	0.84925	0.90143		1	1	1.2499	1.1147		1	0	0.99983	1.0064
GTYEGLLRR	9	0	2	2	GTYEGL(+3.02)L(+3.02)RR(+6.02)	Pep2345	2023-02-06_Fusion_36176.raw	85	538.826	2;3	1063.58	0.76078	0.88564	172.31	8	3	0.6658	1.1405	159.37	8	3	0.75744	0.95272	38.274	8	3	1.0537	1.1561	9.0317	2	0	0.95073	1.1405	2.4519	2	0	0.84087	0.86648	18.891	2	0	32.426	28.944	49.422	2	1	23.441	21.607	135.98
LLYGPPGTGK	10	1	2	0	LL(+6.02)YGPPGTGK(+8.01)	Pep430	2023-02-06_Fusion_36176.raw	85	508.802	1;2	1001.55	0.28218	0.32405	156.63	9	4	0.23683	0.33249	106.22	9	4	0.89687	0.9688	63.301	9	4	0.23701	0.2958	215.76	4	2	0.235	0.30961	120.42	4	2	1.0399	1.0667	100.96	4	2	1.8813	1.7985	18.266	3	2	1.7803	1.4117	3.0667
KPVYPGQTL	9	1	1	0	KPVYPGQTL	Pep384	2023-02-06_Fusion_36176.raw	85	501.785	2	1001.55	0.23375	0.26218	91.203	5	3	0.17729	0.49871	85.962	5	3	0.85211	0.93852	35.282	5	3	0.16404	0.19443		1	1	0.12558	0.1537		1	1	0.76555	0.78308		1	1	0.92039	0.69153	137.16	2	0	0.83417	0.63315	124.52
STLPKSLLK	9	2	3	0	STL(+3.02)PK(+4.03)SL(+3.02)L(+3.02)K(+4.03)	Pep2360	2023-02-06_Fusion_36176.raw	85	502.369	2	985.617	0.59013	0.46089	84.391	4	4	0.83342	0.73568	66.597	4	4	1.2536	1.5733	27.482	4	4				0	0				0	0				0	0	1.9783	1.0062	47.412	2	2	2.128	1.2225	15.946
RVYVSGLMK	9	1	1	1	RVYVSGLMK	Pep2363	2023-02-06_Fusion_36176.raw	85	526.801	2	1051.58	0.35352	0.35642	67.33	6	6	0.40131	0.53558	19.029	6	6	1.2133	1.5738	79.37	6	6	0.44874	0.49779	98.63	3	3	0.42979	0.50572	25.184	3	3	1.1288	1.1579	115.46	3	3				0	0
ALISNSHQL	9	0	2	0	AL(+6.02)ISNSHQL(+6.02)	Pep6856	2023-02-06_Fusion_36176.raw	85	497.79	2	981.524	1.1094	1.1664	52.64	3	2	3.0514	3.3111	70.456	3	2	1.1129	1.1833	77.992	3	2	1.0195	1.0719	11.954	2	1	1.6314	1.8923	88.552	2	1	1.5253	1.619	107.29	2	1	2.9557	2.6361		1	1	3.2894	3.3111
TIAPALVSK	9	1	1	0	TIAPAL(+3.02)VSK(+4.03)	Pep396	2023-02-06_Fusion_36176.raw	85	453.803	1;2;3	898.549	1.2021	1.4269	102.5	6	3	0.97927	1.1943	145.67	6	3	0.90926	0.93125	50.384	6	3	1.2175	1.4473	130.65	3	2	1.0784	1.3198	169.56	3	2	0.90988	0.93308	32.64	3	2	3.7798	2.84		1	1	3.6867	2.7983
KLSSSYFMK	9	2	1	0	K(+4.03)L(+3.02)SSSYFMK(+4.03)	Pep345	2023-02-06_Fusion_36176.raw	85	551.318	2	1089.55	0.77469	0.95106	116.47	8	5	0.79286	1.0842	97.693	8	5	0.85531	0.88303	44.953	8	5	0.7325	0.89926	9.5976	3	3	0.58064	0.75959	0.93901	3	3	0.7844	0.79787	9.963	3	3	7.459	7.71	69.878	3	2	7.7303	7.1387	77.007
AIFGNADPAQK	11	1	0	0	AIFGNADPAQK(+4.03)	Pep6869	2023-02-06_Fusion_36176.raw	85	568.306	2	1130.57	2.4498	2.2486	45.198	2	1	2.5837	3.5882	10.165	2	1	1.0179	1.4266	40.186	2	1				0	0				0	0				0	0	4.0507	3.0953		1	0	4.4714	3.3393
RTTPGTLARF	10	0	1	2	R(+10.01)TTPGTL(+6.02)AR(+10.01)F	Pep2350	2023-02-06_Fusion_36176.raw	85	573.336	2;3	1118.62	3.4825	2.8299	175.31	5	3	3.9734	3.451	154.64	5	3	0.98272	1.0149	78.231	5	3	0.39817	0.47054		1	0	0.38857	0.48494		1	0	0.98272	1.0149		1	0	4.8796	3.9652	97.891	3	3	4.2156	3.6613	11.409
ALFQGIAKK	9	2	1	0	ALFQGIAKK	Pep2374	2023-02-06_Fusion_36176.raw	85	488.303	2;3	974.591	0.10444	0.12587	218.41	6	3	0.11325	0.15486	194.34	6	3	0.66759	0.75822	88.148	6	3	0.017713	0.021746	234.45	2	2	0.061279	0.080165	167.35	2	2	3.4595	3.5189	67.103	2	2	0.087992	0.090953	370.66	2	1	0.068628	0.063376	390.13
RLQGKILQY	9	1	2	1	RLQGKILQY	Pep6798	2023-02-06_Fusion_36176.raw	85	559.838	2	1117.66	0.27274	0.28461	143.91	5	2	0.1499	0.2196	158.92	5	2	0.55312	0.64087	52.667	5	2	0.31738	0.42371	93.181	2	1	0.10156	0.15056	144.55	2	1	0.37328	0.39871	67.116	2	1	7.8105	6.977		1	1	4.3201	4.0375
KVSDYILQH	9	1	1	0	K(+4.03)VSDYIL(+3.02)QH	Pep2409	2023-02-06_Fusion_36176.raw	85	555.319	2	1101.58	1.3621	1.4918	61.505	6	3	0.50168	0.70396	69.275	6	3	0.64424	0.66559	41.874	6	3	0.58247	0.69041		1	0	0.51891	0.63511		1	0	0.805	0.82342		1	0	2.4285	1.8246	81.14	3	3	2.1899	1.6622	97.496
AVLPTPVTK	9	1	1	0	AVLPTPVTK	Pep2455	2023-02-06_Fusion_36176.raw	85	463.29	2	924.564	0.61238	0.73966	71.034	5	4	0.44491	1.1761	78.218	5	4	0.81845	1.0479	23.847	5	4	0.24228	0.28717		1	0	0.18178	0.22248		1	0	0.84925	0.86869		1	0	2.0092	1.5096	37.369	2	2	1.8307	1.3895	22.196
KIYEGQVEV	9	1	0	0	K(+8.01)IYEGQVEV	Pep409	2023-02-06_Fusion_36176.raw	85	536.792	1;2	1063.56	1.0039	1.0531	47.671	5	0	0.72178	0.8235	48.105	5	0	0.69968	0.71128	23.682	5	0	0.96357	1.0823	5.1398	2	0	0.75072	0.86696	7.2742	2	0	0.77127	0.7831	13.603	2	0	3.4111	2.6065		1	0	2.2787	1.7018
SVYDHQGIFK	10	1	0	0	SVYDHQGIFK(+4.03)	Pep2416	2023-02-06_Fusion_36176.raw	85	599.314	2;3	1192.59	0.85776	0.95898	44.401	9	7	0.4755	0.73623	36.105	9	7	0.64507	0.68346	22.169	9	7	0.63399	0.71541	17.928	4	3	0.5356	0.62608	16.528	4	3	0.86319	0.87534	21.624	4	3	2.5929	1.9508	44.984	2	2	1.5722	1.2036	59.443
RPFERTITM	9	0	0	2	RPFERTITM	Pep6810	2023-02-06_Fusion_36176.raw	85	575.805	2;3	1149.6	1.0273	1.2491	98.404	14	10	0.30696	0.35818	147.62	12	8	0.50696	0.53388	135.07	12	8	0.25372	0.28766	33.581	3	1	0.30486	0.34573	26.896	3	1	0.7743	0.81758	40.308	3	1	4.1156	3.9674	55.714	5	4	2.3257	2.1467	82.179
KIAPNTPQL	9	1	1	0	K(+4.03)IAPNTPQL(+3.02)	Pep6868	2023-02-06_Fusion_36176.raw	85	494.813	2	980.565	0.97859	1.182	117.48	7	5	12.048	9.1449	198.08	7	5	0.92497	1.5503	231.77	7	5	1.6956	2.0099		1	0	1.6119	1.9728		1	0	0.98842	1.0111		1	0	15.38	11.556	6.9787	2	2	12.773	9.6951	8.2618
ATANQIILK	9	1	1	0	ATANQIIL(+3.02)K(+4.03)	Pep2437	2023-02-06_Fusion_36176.raw	85	489.82	1;2	970.581	0.29094	0.33196	166.08	8	3	0.23812	0.29143	91.206	8	3	0.812	0.83474	159.82	8	3	0.26546	0.31466	17.05	2	2	0.23812	0.29143	13.891	2	2	0.89697	0.91751	3.1591	2	2	0.17662	0.13271	416.03	2	1	1.0386	0.78834	122.12
KISSSLVTLK	10	2	2	0	K(+8.01)ISSSL(+6.02)VTL(+6.02)K(+8.01)	Pep6809	2023-02-06_Fusion_36176.raw	85	552.375	2	1074.66	1.7961	1.9176	36.649	5	3	0.88661	1.4791	42.929	5	3	0.4712	0.58004	44.058	5	3	1.849	2.7175	51.69	2	2	1.0912	1.8803	29.368	2	2	0.59019	0.57714	81.058	2	2	2.5211	1.9176		1	1	1.6826	1.4791
RVFVVGVGMTK	11	1	0	1	RVFVVGVGM(+15.99)TK	Pep2647	2023-02-06_Fusion_36176.raw	85	604.846	2;3	1191.68	0.35332	0.35623	123.2	9	5	0.60096	0.73393	116.42	9	5	0.89148	0.94046	79.25	9	5	0.22503	0.27589	146.42	4	3	0.39593	0.47149	110.84	4	3	1.1165	1.1269	67.447	4	3	2.4093	2.0335	43.971	3	2	2.1479	2.037	54.595
KYFDEHYEY	9	1	0	0	K(+4.03)YFDEHYEY	Pep377	2023-02-06_Fusion_36176.raw	85	649.288	2;3	1292.54	1.6111	1.7548	48.779	4	0	0.99763	1.3464	48.885	4	0	0.59367	0.63399	16.642	4	0	1.7098	1.9294		1	0	1.4688	1.717		1	0	0.83193	0.84364		1	0	5.1079	3.9032		1	0	3.0534	2.2804
KTFSEVLAEK	10	2	1	0	KTFSEVLAEK	Pep2401	2023-02-06_Fusion_36176.raw	85	576.32	2	1150.62	0.2942	0.33408	91.707	4	4	0.15683	0.20797	70.747	4	4	0.73568	0.83554	47.947	4	4	0.097485	0.11968		1	1	0.12802	0.16748		1	1	1.3133	1.3358		1	1	1.0766	1.1128		1	1	0.75914	0.70104
RLASLQSEV	9	0	2	1	R(+6.02)L(+3.02)ASL(+3.02)QSEV	Pep2473	2023-02-06_Fusion_36176.raw	85	507.812	2;3	1001.55	1.1302	1.4854	121.78	6	5	0.92774	2.358	75.588	6	5	0.81209	1.2514	50.42	6	5	1.3406	1.9561		1	0	1.0136	1.3116		1	0	0.7473	0.79968		1	0	13.48	12.633	12.369	2	2	9.2661	7.7068	36.119
GLARVILSK	9	1	2	1	GLARVILSK	Pep6813	2023-02-06_Fusion_36176.raw	85	478.817	2;3	955.618	0.23949	0.27099	21.528	2	1	0.10226	0.14736	61.839	2	1	0.42151	0.50342	82.745	2	1	0.18326	0.23273		1	1	0.16098	0.22819		1	1	0.8784	0.90373		1	1				0	0
GLSEKIFAK	9	2	1	0	GL(+3.02)SEK(+4.03)IFAK(+4.03)	Pep2397	2023-02-06_Fusion_36176.raw	85	502.327	2;3	991.57	0.58237	0.66132	104.91	4	4	0.44526	0.59855	140.01	4	4	0.83257	1.0249	39.575	4	4				0	0				0	0				0	0	5.0824	5.2535		1	1	10.25	9.4655
VVIQDPMGQK	10	1	0	0	VVIQDPMGQK	Pep2485	2023-02-06_Fusion_36176.raw	85	557.8	2;3	1113.59	3.1171	2.4739	176.19	14	13	0.58169	0.49113	103.88	14	13	0.26111	0.39071	170.15	14	13	1.5157	1.7103	197.96	6	6	0.74159	0.86687	127.78	6	6	0.38801	0.39396	82.819	6	6	8.8179	6.7382	165.8	6	5	0.81569	0.60918	93.073
VVIQDPMGQK	10	1	0	0	VVIQDPMGQK	Pep2485	2023-02-06_Fusion_36176.raw	85	557.8	2;3	1113.59	3.1171	2.4739	176.19	14	13	0.58169	0.49113	103.88	14	13	0.26111	0.39071	170.15	14	13	1.5157	1.7103	197.96	6	6	0.74159	0.86687	127.78	6	6	0.38801	0.39396	82.819	6	6	8.8179	6.7382	165.8	6	5	0.81569	0.60918	93.073
KLFMEMNQK	9	2	1	0	KLFMEMNQK	Pep2417	2023-02-06_Fusion_36176.raw	85	584.795	2;3	1167.58	0.59352	0.67397	55.07	4	4	0.22644	0.30441	57.076	3	3	0.32586	0.41061	79.789	3	3	1.232	1.5125		1	1				0	0				0	0				0	0
RLPPPTILK	9	1	2	1	RLPPPTILK	Pep2382	2023-02-06_Fusion_36176.raw	85	517.839	2	1033.66	0.68879	0.73065	101.38	4	1	0.35105	0.50588	106.16	4	1	0.49862	0.57351	39.665	4	1	0.397	0.50416		1	0	0.47289	0.67035		1	0	1.0558	1.0863		1	0	5.2783	4.715		1	1	3.5013	3.2723
KMSSSVISY	9	1	0	0	K(+8.01)MSSSVISY	Pep426	2023-02-06_Fusion_36176.raw	85	505.259	2	1000.49	0.68421	0.77208	46.239	7	5	0.65804	0.8782	62.069	7	5	0.94351	1.0775	70.159	7	5	0.69079	0.77951	21.972	4	4	0.66163	0.7734	63.704	4	4	0.95779	0.97127	85.616	4	4	2.5501	1.9487		1	1	2.6317	1.9654
NKADVILKY	9	2	1	0	NK(+4.03)ADVIL(+3.02)K(+4.03)Y	Pep6832	2023-02-06_Fusion_36176.raw	85	537.846	2	1062.61	0.4313	0.51829	97.487	6	5	0.44641	0.592	82.338	6	5	0.74318	0.83161	34.562	6	5	0.5793	0.71118	28.746	2	2	0.39479	0.51646	13.144	2	2	0.68149	0.69319	15.601	2	2	5.0231	5.1921		1	1	3.4295	3.167
SPAKIHVF	8	1	0	0	SPAKIHVF	Pep2398	2023-02-06_Fusion_36176.raw	85	449.761	2	897.507	1.1262	0.98004	278.38	2	2	2.717	2.4176	113.18	2	2	2.4124	2.4603	155.47	2	2				0	0				0	0				0	0	9.1824	7.0167		1	1	7.2067	5.3822
LLAEKVLAGK	10	2	3	0	L(+3.02)L(+3.02)AEKVL(+3.02)AGK(+4.03)	Pep2440	2023-02-06_Fusion_36176.raw	85	527.877	2	1040.66	0.80334	0.9504	52.267	4	0	0.4667	0.63818	34.135	4	0	0.6539	0.85769	75.879	4	0				0	0				0	0				0	0				0	0
TVFSTSSLK	9	1	1	0	TVFSTSSLK	Pep429	2023-02-06_Fusion_36176.raw	85	485.266	1;2	968.518	1.0466	1.2301	149.84	9	6	0.89506	1.2018	135.28	9	6	0.88421	0.91395	39.091	9	6	0.76636	0.90837	32.666	3	2	0.89506	1.0955	73.254	3	2	0.94272	0.96676	45.508	3	2	7.569	5.687	14.909	2	2	7.732	5.8688	5.5069
KLIDIVSSQK	10	2	1	0	K(+4.03)L(+3.02)IDIVSSQK(+4.03)	Pep2449	2023-02-06_Fusion_36176.raw	85	571.378	2	1129.67	1.4067	1.5974	135.55	6	4	0.78663	1.0757	124.78	6	4	0.73692	0.76591	9.9151	6	4	0.51856	0.63662	17.294	2	2	0.43504	0.56912	7.9827	2	2	0.83895	0.85336	9.3116	2	2	11.809	12.207	5.1105	2	2	8.8269	8.1514	16.142
KLFDHAVSKF	10	2	1	0	KLFDHAVSKF	Pep10	2023-02-06_Fusion_36176.raw	85	596.33	2;3	1190.64	0.40753	0.45714	91.656	16	11	0.16698	0.20842	142.94	16	11	0.79345	0.81709	69.74	16	11	0.20307	0.24539	14.055	5	5	0.16408	0.20638	5.7826	5	5	0.78184	0.81512	10.934	5	5	2.1918	2.0394	80.177	6	5	2.1504	2.4303	102.44
SPRKGWAL	8	1	1	1	SPRKGWAL	Pep6807	2023-02-06_Fusion_36176.raw	85	457.764	2	913.513	1.005	1.1108	116.2	9	5	0.37546	0.4418	157.04	9	5	0.54534	0.56829	69.029	9	5	0.52482	0.58219		1	0	0.37546	0.4418		1	0	0.76785	0.78764		1	0	7.4431	6.3505	114.54	4	3	5.1232	4.5481	92.624
IVAGSLITK	9	1	1	0	IVAGSL(+3.02)ITK(+4.03)	Pep438	2023-02-06_Fusion_36176.raw	85	454.812	2	900.564	0.49549	0.55668	89.265	4	0	0.29999	0.54976	75.511	4	0	0.63879	0.8511	14.414	4	0	0.32984	0.39096		1	0	0.3348	0.40976		1	0	1.0275	1.051		1	0	3.8028	2.8573		1	0	2.8981	2.1997
KSFGTLTLK	9	2	2	0	K(+8.01)SFGTL(+6.02)TL(+6.02)K(+8.01)	Pep6835	2023-02-06_Fusion_36176.raw	85	511.834	2	993.586	1.2717	1.3861	68.164	7	7	0.61787	0.98969	48.114	7	7	0.69404	0.86674	29.977	7	7	0.54322	0.7984	15.974	2	2	0.57936	0.99827	1.2204	2	2	1.0665	1.0429	14.753	2	2	7.7863	5.9226		1	1	3.6747	3.2304
SKAPVLTY	8	1	1	0	SK(+4.03)APVL(+3.02)TY	Pep6902	2023-02-06_Fusion_36176.raw	85	443.275	2	877.491	2.4195	1.8179	78.636	3	3	1.7072	1.2958	108.53	3	3	0.70559	0.72897	48.284	3	3	5.4404	6.4485		1	1	4.3734	5.3526		1	1	0.80387	0.82228		1	1	2.4195	1.8179		1	1	1.7072	1.2958
GMNSALTLK	9	1	2	0	GMNSALTLK	Pep2519	2023-02-06_Fusion_36176.raw	85	467.755	2;3	933.495	0.85018	1.0055	42.306	5	4	0.60596	1.658	59.099	5	4	0.78157	1.2374	81.368	5	4	1.4765	1.859	0.42216	2	2	0.68833	0.92438	101.24	2	2	0.46618	0.47883	100.81	2	2				0	0
APSRNGMVL	9	0	1	1	APSRNGMVL	Pep2484	2023-02-06_Fusion_36176.raw	85	472.753	2	943.491	1.0148	1.1495	82.374	7	3	0.78056	0.84524	117.35	7	3	0.82006	0.84321	86.498	7	3	0.95518	1.082	8.5651	2	1	0.76367	0.86393	3.0939	2	1	0.86555	0.88737	22.884	2	1	4.5406	3.381	131.54	3	2	3.7991	3.4151	101.78
ILPPPPCPSC	10	0	1	0	ILPPPPCPSC(+57.02)	Pep526	2023-02-06_Fusion_36176.raw	85	540.765	2	1022.49	16.862	11.192		1	1	6.582	4.3864		1	1	0.39034	0.40532		1	1				0	0				0	0				0	0	16.862	11.192		1	1	6.582	4.3864
ALAIKVLNK	9	2	2	0	AL(+3.02)AIK(+4.03)VL(+3.02)NK(+4.03)	Pep6862	2023-02-06_Fusion_36176.raw	85	492.37	2;3	968.638	1.6862	2.1342	68.283	4	2	0.5944	0.92022	88.839	4	2	0.41882	0.45952	17.672	4	2	1.5051	2.2122		1	1	0.75234	1.2963		1	1	0.49984	0.48879		1	1	9.1103	6.9297		1	1	4.6684	4.1039
AVFGVPASK	9	1	0	0	AVFGVPASK	Pep4829	2023-02-06_Fusion_36176.raw	85	438.253	1;2	874.491	1.2729	0.9727	105.04	3	1	0.38209	0.357	112.99	2	0	0.89786	0.92389	9.5401	2	0	0.16108	0.18177		1	0	0.13737	0.16057		1	0	0.97465	0.98837		1	0	1.4699	1.1059	18.152	2	1	1.0628	0.79372
AVFGVPASK	9	1	0	0	AVFGVPASK	Pep4829	2023-02-06_Fusion_36176.raw	85	438.253	1;2	874.491	1.2729	0.9727	105.04	3	1	0.38209	0.357	112.99	2	0	0.89786	0.92389	9.5401	2	0	0.16108	0.18177		1	0	0.13737	0.16057		1	0	0.97465	0.98837		1	0	1.4699	1.1059	18.152	2	1	1.0628	0.79372
KIGDFGLTK	9	2	1	0	K(+4.03)IGDFGL(+3.02)TK(+4.03)	Pep420	2023-02-06_Fusion_36176.raw	85	495.319	2	977.555	0.77008	0.92806	34.798	4	2	0.47377	0.62828	10.123	4	2	0.60052	0.67198	36.476	4	2	0.56668	0.69568	7.4717	2	2	0.49877	0.65249	8.3641	2	2	0.88016	0.89528	15.836	2	2				0	0
FDGRVVAK	8	1	0	1	FDGRVVAK	Pep2487	2023-02-06_Fusion_36176.raw	85	446.257	2	890.497	0.87763	0.88485	86.444	3	3	0.237	0.2752	140.63	3	3	0.3622	0.36558	52.038	3	3	0.65434	0.80224		1	1	0.237	0.2752		1	1	0.3622	0.36558		1	1	4.4509	3.7565		1	1	3.2013	3.036
KTFSEILNR	9	1	1	1	K(+4.03)TFSEIL(+3.02)NR(+6.02)	Pep6871	2023-02-06_Fusion_36176.raw	85	560.844	2;3	1106.61	0.62901	0.61389	53.035	10	7	0.45355	0.53368	48.443	9	6	0.83423	0.86336	41.6	9	6	0.72569	0.80502	39.683	3	2	0.45355	0.53368	9.1698	3	2	0.83423	0.86336	32.218	3	2	0.54522	0.45224	68.574	5	5	0.68025	0.60388	66.349
SPQGRVMTI	9	0	0	1	SPQGRVMTI	Pep2496	2023-02-06_Fusion_36176.raw	85	494.766	2	987.517	0.31826	0.38121	55.324	8	5	0.27429	0.47003	180.77	8	5	0.97169	1.0038	183.12	8	5	0.24723	0.27308	2.4467	2	2	0.24023	0.24679	3.1616	2	2	0.97169	1.0038	5.6083	2	2	1.5307	1.0581		1	0	1.6368	1.1675
ITAPPSRVL	9	0	1	1	ITAPPSRVL	Pep2516	2023-02-06_Fusion_36176.raw	85	477.293	2	952.571	1.1961	1.5127	100.91	7	3	1.5319	1.3301	161.23	6	2	1.0874	1.1164	117.63	6	2	0.92704	1.0501		1	0	0.89195	1.0091		1	0	0.94685	0.97072		1	0	7.9349	5.9085	123.28	3	2	10.726	9.6418	103.26
GLMDTVKKV	9	2	1	0	GLMDTVKKV	Pep6932	2023-02-06_Fusion_36176.raw	85	495.787	2;3	989.558	0.43212	0.49626	13.66	4	3	0.32504	0.43846	66.368	4	3	0.66168	0.78893	53.201	4	3	0.406	0.49843		1	1	0.29976	0.39214		1	1	0.73832	0.75101		1	1				0	0
ALSNPILNK	9	1	2	0	AL(+3.02)SNPIL(+3.02)NK(+4.03)	Pep6956	2023-02-06_Fusion_36176.raw	85	490.322	2	968.565	1.526	1.5141	65.903	6	3	0.93173	1.3745	27.793	6	3	0.60588	0.89938	53.184	6	3	0.65469	0.82426		1	0	0.57329	0.76988		1	0	0.92285	0.94788		1	0	2.4518	2.1293	56.88	3	3	1.5637	1.2399	13.81
KTLPQMFTK	9	2	1	0	KTLPQMFTK	Pep2445	2023-02-06_Fusion_36176.raw	85	547.307	2;3	1092.6	0.26948	0.31173	29.397	4	4	0.62051	0.83704	44.14	4	4	2.2568	2.6908	72.62	4	4	0.32952	0.40454	2.8449	2	2	0.42421	0.55496	58.271	2	2	1.2874	1.3095	55.426	2	2				0	0
KLGDISAV	8	1	1	0	KLGDISAV	Pep495	2023-02-06_Fusion_36176.raw	85	401.737	2	801.46	1.5763	1.5107	88.246	6	4	1.002	1.4065	132.5	6	4	0.82011	1.0874	81.862	6	4	0.4062	0.48147		1	0	0.38363	0.46953		1	0	0.96233	0.98436		1	0	3.7948	2.8512	9.4696	3	3	4.5869	3.4815	120.16
ATAELIMSR	9	0	1	1	ATAELIMSR	Pep2560	2023-02-06_Fusion_36176.raw	85	496.266	2;3	990.517	0.77218	0.87466	155.05	12	12	0.68333	0.77304	220.58	12	12	0.88494	0.90724	148.92	12	12	0.73602	0.8337	168.26	3	3	0.63951	0.72348	275.44	3	3	0.86888	0.89078	107.18	3	3	3.2628	2.4295	228.51	4	4	1.6454	1.4791	269.94
AMWEHPITA	9	0	0	0	AM(+15.99)WEHPITA	Pep7160	2023-02-06_Fusion_36176.raw	85	536.25	2	1054.49				0	0				0	0				0	0				0	0				0	0				0	0				0	0
AVATALGLK	9	1	2	0	AVATAL(+6.02)GL(+6.02)K(+8.01)	Pep2573	2023-02-06_Fusion_36176.raw	85	432.296	2	842.523	0.60067	0.68772	12.383	2	0	0.31448	0.81583	22.054	2	0	0.5643	1.0863	20.854	2	0				0	0				0	0				0	0				0	0
GTKLPGLLK	9	2	3	0	GTKLPGLLK	Pep2451	2023-02-06_Fusion_36176.raw	85	463.805	1;2;3	925.596	0.3501	0.39756	27.67	6	6	0.15746	0.21531	88.869	6	6	0.47058	0.59956	61.763	6	6	0.18272	0.25104		1	1	0.1303	0.19877		1	1	0.7131	0.77505		1	1	1.0173	0.58233		1	1	2.5054	1.8282
KVMQQNLVY	9	1	1	0	K(+4.03)VMQQNL(+3.02)VY	Pep6947	2023-02-06_Fusion_36176.raw	85	565.324	2	1121.59	0.76415	0.86353	73.005	6	3	0.47142	0.68019	98.291	6	3	0.98377	1.0075	46.657	6	3	0.50657	0.60044	13.504	2	1	0.47142	0.57698	21.073	2	1	0.98499	1.0075	15.602	2	1	3.5689	2.8421	3.5101	2	2	4.0584	3.4432	16.097
GTLMWHQMK	9	1	1	0	GTLMWHQMK	Pep2432	2023-02-06_Fusion_36176.raw	85	566.276	2;3	1130.54	1.2429	1.4409	17.695	5	2	1.0072	1.3073	17.699	5	2	0.85387	0.9652	8.04	5	2	1.2429	1.4732	18.278	3	2	1.0612	1.2989	15.529	3	2	0.92886	0.95013	5.3729	3	2				0	0
SVYVYKVLK	9	2	1	0	SVYVYK(+4.03)VL(+3.02)K(+4.03)	Pep2456	2023-02-06_Fusion_36176.raw	85	555.367	2;3	1097.65	0.33856	0.39289	123.17	12	10	0.44914	0.57089	271.02	12	10	1.0318	1.0833	157.06	12	10	0.2441	0.29732	32.207	4	4	0.33277	0.41135	63.143	4	4	1.3317	1.3714	67.738	4	4	0.93384	0.78217	45.452	3	2	0.8533	0.78799	52.486
ALQEMVHQV	9	0	1	0	AL(+3.02)QEMVHQV	Pep2586	2023-02-06_Fusion_36176.raw	85	529.279	2	1053.53	0.76653	0.81882	59.887	4	3	0.70456	0.66333	70.552	4	3	0.96489	1.0019	7.3868	4	3	0.68105	0.72751	14.427	3	3	0.66647	0.62747	8.3824	3	3	0.95139	0.98788	6.5749	3	3	3.806	2.5262		1	0	3.9099	2.6056
RLIQEQLRY	9	0	2	2	RLIQEQLRY	Pep2470	2023-02-06_Fusion_36176.raw	85	609.852	2	1217.69	0.84931	1.0072	13.436	2	2	0.24086	0.45684	28.813	2	2	0.28359	0.40523	15.552	2	2				0	0				0	0				0	0				0	0
ALLGKIEKV	9	2	2	0	AL(+6.02)L(+6.02)GK(+8.01)IEK(+8.01)V	Pep6887	2023-02-06_Fusion_36176.raw	85	499.853	2	969.622	1.4028	1.5029	68.85	8	5	0.51328	0.59694	87.945	8	5	0.40666	0.4822	60.394	8	5	1.2394	1.8216	89.29	2	2	0.82778	1.4263	49.124	2	2	0.6679	0.65313	40.166	2	2	1.7803	1.3541	26.27	2	2	1.1717	1.03	79.167
VLIQKQIFK	9	2	1	0	VLIQKQIFK	Pep2465	2023-02-06_Fusion_36176.raw	85	558.861	2;3	1115.71	0.19157	0.22663	34.19	3	3	0.12615	0.16958	17.712	3	3	0.6585	0.78593	17.723	3	3	0.15802	0.19096		1	1	0.11913	0.13914		1	1	0.75385	0.78593		1	1				0	0
ATYYGAFIKK	10	2	0	0	ATYYGAFIKK	Pep2467	2023-02-06_Fusion_36176.raw	85	581.319	2;3	1160.62	0.34879	0.41693	128.31	12	12	0.28223	0.36488	110.71	12	12	0.81107	0.86607	26.759	12	12	0.27878	0.33672	49.934	5	5	0.25947	0.32318	15.309	5	5	1.0113	0.95303	38.131	5	5	4.1867	4.087	22.416	4	4	3.24	3.1096	5.5747
VRPPVQVY	8	0	0	1	VRPPVQVY	Pep6946	2023-02-06_Fusion_36176.raw	85	479.28	2	956.544	0.92392	1.0565	60.714	4	2	0.42185	0.7166	77.699	4	2	0.38663	0.59118	29.978	4	2	1.5224	1.6816		1	0	1.3978	1.436		1	0	0.88462	0.91381		1	0	2.9472	2.0373		1	0	1.9223	1.3712
DEGKVIRF	8	1	0	1	DEGKVIRF	Pep2517	2023-02-06_Fusion_36176.raw	85	482.268	2;3	962.519	1.3307	1.1758	228.15	4	2	0.21313	0.24427	240.99	4	2	0.15706	0.18171	18.081	4	2				0	0				0	0				0	0	15.965	12.657	278.72	2	2	2.9194	2.6956	270.85
FIASKGVKLV	10	2	1	0	FIASKGVKLV	Pep2499	2023-02-06_Fusion_36176.raw	85	531.339	2;3	1060.66	0.39798	0.38646	85.903	8	5	0.49808	0.58768	129.16	8	5	1.0443	1.0943	65.496	8	5	0.17966	0.21883	23.765	2	1	0.19496	0.241	41.751	2	1	1.1627	1.1973	64.395	2	1	0.99682	1.0304	45.559	4	4	1.233	1.2267	11.291
AMFERIVKA	9	1	0	1	AMFER(+10.01)IVK(+8.01)A	Pep6904	2023-02-06_Fusion_36176.raw	85	541.81	2	1063.58	1.863	1.5724	126.27	3	1	1.5743	1.493	98.072	3	1	0.699	0.7374	24.594	3	1	1.6167	1.9821	177.57	2	1	1.1185	1.2988	138.23	2	1	0.66594	0.67216	33.948	2	1	1.863	1.5724		1	0	1.5743	1.493
KMYEEFLSK	9	2	1	0	K(+4.03)MYEEFL(+3.02)SK(+4.03)	Pep2504	2023-02-06_Fusion_36176.raw	85	593.327	2;3	1173.57	0.78215	0.86614	85.513	8	6	0.32355	0.42327	89.084	8	6	0.63526	0.65256	24.271	8	6	0.4427	0.54349	11.217	3	3	0.31628	0.41376	4.0351	3	3	0.68984	0.70169	12.615	3	3	4.119	4.2576	10.319	2	2	3.1162	2.8777	5.5198
ALDKALTSV	9	1	2	0	ALDKALTSV	Pep6994	2023-02-06_Fusion_36176.raw	85	459.269	2	916.523	0.44767	0.5108	90.552	5	5	0.23775	0.62795	71.484	5	5	0.58563	1.1221	36.421	5	5	0.12507	0.15747		1	1	0.21991	0.29533		1	1	1.7583	1.806		1	1	2.3341	2.0271		1	1	2.4778	1.9648
ILGPMFSGK	9	1	1	0	ILGPM(+15.99)FSGK	Pep3089	2023-02-06_Fusion_36176.raw	85	483.26	2	948.51	0.96214	1.1429	144.19	9	3	1.2971	1.5875	102.83	9	3	0.88905	1.0068	98.174	9	3	0.55985	0.6636	146.3	4	2	0.81003	0.98787	59.29	4	2	1.0014	1.0256	126.99	4	2	15.773	11.851	11.148	3	1	13.247	9.2319	97.896
ALWEGPSKA	9	1	1	0	ALWEGPSKA	Pep474	2023-02-06_Fusion_36176.raw	85	479.753	2	957.492	0.5925	0.64465	39.31	3	1	0.18141	0.27897	17.139	3	1	0.28375	0.46156	41.736	3	1	0.29125	0.34522		1	1	0.22793	0.27897		1	1	0.78258	0.8005		1	1				0	0
KLLNYAPLEK	10	2	3	0	K(+4.03)L(+3.02)L(+3.02)NYAPL(+3.02)EK(+4.03)	Pep2537	2023-02-06_Fusion_36176.raw	85	603.406	1;2;3	1187.69	1.4111	1.7217	92.493	7	5	0.48577	0.65301	94.248	7	5	0.47627	0.58629	79.364	7	5	0.63868	0.7875	113.25	2	2	0.46282	0.61847	6.9454	2	2	0.72466	0.76085	106.19	2	2	4.2605	2.7982	75.494	3	3	4.7962	3.2781	41.771
VISPHGIASV	10	0	0	0	VISPHGIASV	Pep2609	2023-02-06_Fusion_36176.raw	85	490.282	2	978.55				0	0				0	0				0	0				0	0				0	0				0	0				0	0
ILSGGVFNK	9	1	1	0	ILSGGVFNK	Pep2639	2023-02-06_Fusion_36176.raw	85	467.771	2	933.528	0.67083	0.79934	111.33	4	2	0.56334	0.8873	21.847	4	2	0.70375	0.99803	117.13	4	2	0.94916	1.125		1	0	0.65949	0.80715		1	0	0.80773	0.82622		1	0				0	0
SVASAAAVLSH	11	0	1	0	SVASAAAVL(+6.02)SH	Pep6959	2023-02-06_Fusion_36176.raw	85	509.784	2	1011.53	1.869	1.5738	54.409	2	0	1.8527	1.4675	63.12	2	0	0.9301	0.96577	2.2379	2	0	1.0028	1.0712		1	0	0.99756	0.93918		1	0	0.9155	0.95061		1	0	3.4836	2.3122		1	0	3.4409	2.2931
TTYNYAVLK	9	1	1	0	TTYNYAVL(+3.02)K(+4.03)	Pep4830	2023-02-06_Fusion_36176.raw	85	540.309	2	1071.56	1.1115	1.0564	8.5939	2	2	0.63158	0.87928	20.008	2	2	0.5682	0.80165	19.897	2	2				0	0				0	0				0	0	1.4941	1.1226		1	1	1.3345	1.0129
RLQDQHMFY	9	0	1	1	RLQDQHMFY	Pep6919	2023-02-06_Fusion_36176.raw	85	619.292	2;3	1236.57	0.61175	0.76549	92.272	10	5	0.60072	0.83312	101.48	10	5	1.0178	1.1856	25.483	10	5	0.56222	0.63684	5.3473	3	2	0.71049	0.80377	15.587	3	2	1.1933	1.2233	9.9124	3	2	8.5072	6.3347	0.54906	2	2	9.809	8.8176	4.2116
AYHELAQVY	9	0	1	0	AYHEL(+3.02)AQVY	Pep6985	2023-02-06_Fusion_36176.raw	85	548.779	1;2	1092.52	2.5204	2.1223	6.5327	2	1	1.9545	1.5482	0.98649	2	1	0.78277	0.81279	4.9929	2	1	2.0807	2.2226		1	0	1.6559	1.559		1	0	0.8109	0.842		1	0	3.0531	2.0265		1	1	2.307	1.5374
KLFGETTLVK	10	2	2	0	KLFGETTLVK	Pep6938	2023-02-06_Fusion_36176.raw	85	568.34	2	1134.66	0.41333	0.4682	3.1403	4	4	0.34937	0.47774	11.057	4	4	0.84735	1.1114	7.8652	4	4				0	0				0	0				0	0				0	0
ARPPGYEF	8	0	0	1	ARPPGYEF	Pep2591	2023-02-06_Fusion_36176.raw	85	468.732	2	935.45	0.70435	0.84499	89.786	5	1	0.4512	1.3084	77.971	4	0	0.77057	1.1243	26.824	4	0	0.3212	0.35478		1	0	0.29687	0.30496		1	0	0.8498	0.87784		1	0	2.6764	1.8501		1	0	2.3311	1.6628
MIYISDNVNK	10	1	0	0	MIYISDNVNK(+4.03)	Pep6993	2023-02-06_Fusion_36176.raw	85	600.814	2;3	1195.59	2.553	2.3477	76.159	4	2	1.2652	1.5693	25.527	4	2	0.56997	0.80789	83.416	4	2	3.3012	3.708	119.22	2	1	1.2652	1.4611	1.8511	2	1	0.40005	0.40618	125.9	2	1	3.8841	2.968		1	0	3.3521	2.5034
RPSAAGINL	9	0	1	1	RPSAAGINL	Pep2598	2023-02-06_Fusion_36176.raw	85	449.759	1;2	897.503	0.15724	0.20019	66.211	4	3	0.0591	0.10781	91.793	4	3	0.50815	0.76121	45.904	4	3	0.081516	0.092335		1	1	0.077026	0.087139		1	1	0.94491	0.96873		1	1	0.62695	0.46684		1	0	0.66549	0.59823
AIFKVLNEK	9	2	1	0	AIFK(+8.01)VL(+6.02)NEK(+8.01)	Pep6936	2023-02-06_Fusion_36176.raw	85	542.346	2;3	1060.63	1.1789	1.4472	89.292	5	5	0.95105	1.2442	89.591	5	5	0.77348	0.8165	26.628	5	5	1.2285	1.5082	5.8358	2	2	0.98863	1.2933	5.4807	2	2	0.80473	0.81856	0.35515	2	2	6.2644	6.4752		1	1	4.399	4.0624
KVNIVPVIAK	10	2	0	0	K(+8.01)VNIVPVIAK(+8.01)	Pep2532	2023-02-06_Fusion_36176.raw	85	548.875	2;3	1079.71	0.30112	0.3541	100.97	5	4	0.35428	0.43701	137.53	5	4	0.80386	0.77806	56.101	5	4	0.29317	0.3541		1	1	0.35428	0.43701		1	1	1.2084	1.1003		1	1	2.1014	2.1181	6.9629	2	2	1.7574	1.5714	1.363
KLADFGLAR	9	1	2	1	K(+4.03)L(+3.02)ADFGL(+3.02)AR(+6.02)	Pep2587	2023-02-06_Fusion_36176.raw	85	503.831	2;3	989.566	0.40649	0.45367	101.33	13	10	0.29113	0.41269	114.45	13	10	0.6281	0.77701	66.535	13	10	0.32033	0.4068	68.305	2	2	0.30813	0.43679	8.0276	2	2	0.96192	0.98965	60.277	2	2	3.1877	2.8475	118.14	3	2	3.7262	3.3317	238.57
AMYSNNLLK	9	1	2	0	AMYSNNLLK	Pep6996	2023-02-06_Fusion_36176.raw	85	527.274	2	1052.53	1.2242	1.3223	175.33	5	3	0.45068	0.76536	140.68	5	3	0.41041	0.65622	53.482	5	3	0.23863	0.30044		1	1	0.45068	0.60524		1	1	1.8886	1.9398		1	1	40.424	35.106		1	1	22.571	17.897
GSWEKVLTTK	10	2	1	0	GSWEK(+8.01)VL(+6.02)TTK(+8.01)	Pep2521	2023-02-06_Fusion_36176.raw	85	585.848	2	1147.62	1.0186	1.1102	110.24	3	1	0.94746	1.2737	89.922	3	1	0.91562	1.1271	9.9472	3	1				0	0				0	0				0	0	6.8583	7.0891		1	1	6.4956	5.9985
VVGAVVFQK	9	1	0	0	VVGAVVFQK	Pep2641	2023-02-06_Fusion_36176.raw	85	473.791	2	945.565	0.41718	0.47247	33.595	3	3	0.4016	0.56533	60.279	2	2	0.7442	1.0728	25.145	2	2				0	0				0	0				0	0	0.94457	0.72179		1	1	1.1593	0.86579
RLFVGSIPK	9	1	1	1	RLFVGSIPK	Pep6915	2023-02-06_Fusion_36176.raw	85	508.816	2;3	1015.62	0.081726	0.087733	122.47	6	3	0.058474	0.076676	100.4	6	3	0.51569	0.6946	40.19	6	3	0.077488	0.085959		1	0	0.081283	0.095643		1	0	1.0429	1.0698		1	0	0.99721	0.85083	64.651	2	1	0.517	0.45896	5.2539
IARLPSSTL	9	0	2	1	IAR(+6.02)L(+3.02)PSSTL(+3.02)	Pep2664	2023-02-06_Fusion_36176.raw	85	485.319	2	956.565	1.037	1.4961	134.92	7	5	0.17422	0.4583	117.78	7	5	0.42753	0.4638	76.868	7	5	1.037	1.5131		1	0	0.56998	0.73762		1	0	0.69956	0.74859		1	0	6.7222	6.2996	85.093	2	2	4.5966	3.8231	18.675
KLLGPVLVK	9	2	3	0	K(+4.03)L(+3.02)L(+3.02)GPVL(+3.02)VK(+4.03)	Pep6953	2023-02-06_Fusion_36176.raw	85	492.393	2	965.664	0.57137	0.67596	6.5519	3	1	0.20227	0.27191	46.743	3	1	0.36128	0.44473	48.715	3	1	0.4624	0.64803		1	1	0.31985	0.49482		1	1	0.69171	0.76714		1	1				0	0
FQHTGIYSV	9	0	0	0	FQHTGIYSV	Pep503	2023-02-06_Fusion_36176.raw	85	526.264	1;2	1050.51				0	0				0	0				0	0				0	0				0	0				0	0				0	0
NLAENISRV	9	0	1	1	NL(+3.02)AENISR(+6.02)V	Pep2669	2023-02-06_Fusion_36176.raw	85	512.8	1;2;3	1014.55	0.94242	1.0664	90.798	9	6	1.5809	1.7884	92.183	9	6	0.91896	0.95841	106.61	9	6	0.9225	1.0329	82.312	4	3	1.1802	1.3351	124.38	4	3	2.882	2.9547	139.4	4	3	4.5677	3.4012	13.446	3	3	4.081	3.6685	16.838
KSIDFPLTK	9	2	1	0	K(+8.01)SIDFPL(+6.02)TK(+8.01)	Pep6951	2023-02-06_Fusion_36176.raw	85	535.831	2	1047.6	0.59946	0.69343	26.722	4	1	0.38653	0.52142	42.285	4	1	0.65907	0.74853	39.318	4	1	0.47445	0.58246		1	0	0.53783	0.70359		1	0	1.2555	1.2771		1	0	0.88142	0.91109		1	0	0.7836	0.72363
GIFPGTPLKK	10	2	1	0	GIFPGTPLKK	Pep2558	2023-02-06_Fusion_36176.raw	85	529.325	2	1056.63	0.41598	0.48119	125.94	4	4	0.33026	0.44551	114.23	4	4	0.78064	0.80594	24.875	4	4	0.37769	0.46367	9.4366	2	2	0.28079	0.36732	1.2384	2	2	0.74344	0.75621	8.1983	2	2	5.5694	5.7569		1	1	4.3082	3.9785
SVAQQLLNGK	10	1	2	0	SVAQQL(+3.02)L(+3.02)NGK(+4.03)	Pep7001	2023-02-06_Fusion_36176.raw	85	534.335	2	1056.59	3.6524	4.5984	62.523	3	3	1.3879	1.9797	105.96	3	3	0.48934	0.96719	88.052	3	3	3.6524	4.5984		1	1	1.3879	1.8638		1	1	0.37999	0.3903		1	1	7.0632	6.134		1	1	15.171	12.029
GTSELLLAK	9	1	3	0	GTSELLLAK	Pep520	2023-02-06_Fusion_36176.raw	85	466.277	2	930.539	0.11796	0.16084		1	1	0.24475	0.29256		1	1	2.0749	2.3195		1	1	0.11796	0.16084		1	1	0.24475	0.29256		1	1	2.0749	2.3195		1	1				0	0
KLDEYIAIAK	10	2	1	0	KLDEYIAIAK	Pep6980	2023-02-06_Fusion_36176.raw	85	582.338	2	1162.66	0.45376	0.52489	155.57	2	2	0.64193	0.86595	59.661	2	2	1.4147	1.6868	105.63	2	2	1.2845	1.577		1	1	1.0093	1.3204		1	1	0.78575	0.79925		1	1				0	0
AQATISFPK	9	1	0	0	AQATISFPK(+4.03)	Pep6997	2023-02-06_Fusion_36176.raw	85	483.781	2	961.523	1.224	1.3022	13.827	3	3	1.5982	1.8681	126.17	3	3	1.1556	1.1719	125.7	3	3	1.383	1.5606		1	1	1.5982	1.8681		1	1	1.1556	1.1719		1	1				0	0
STFNQVVLK	9	1	1	0	STFNQVVL(+6.02)K(+8.01)	Pep2672	2023-02-06_Fusion_36176.raw	85	525.313	2	1034.58	0.78237	0.81008	10.926	4	3	0.49529	0.80177	8.6332	4	3	0.73894	1.0122	31.385	4	3	0.61969	0.73452		1	1	0.64943	0.79484		1	1	1.048	1.072		1	1	1.0277	0.7722		1	1	1.0655	0.80876
APGVRAVEL	9	0	1	1	APGVRAVEL	Pep2663	2023-02-06_Fusion_36176.raw	85	456.269	2	910.524	1.1107	1.3149	90.33	7	7	0.23548	0.69265	119.02	7	7	0.24059	0.46715	63.176	7	7	0.57818	0.65492		1	1	0.98014	1.1088		1	1	1.6952	1.7379		1	1	8.8254	6.5716	32.539	2	2	7.865	7.0701	7.0433
GLFGGAGVGK	10	1	1	0	GL(+3.02)FGGAGVGK(+4.03)	Pep535	2023-02-06_Fusion_36176.raw	85	435.265	2	861.471	1.2017	1.4244	119.93	5	0	1.2138	2.1842	83.282	5	0	1.0039	1.3974	46.485	5	0	1.2204	1.4486	2.3891	2	0	1.4112	1.721	20.802	2	0	1.1696	1.1979	21.79	2	0	20.526	15.422		1	0	15.988	12.135
VLIDYQRNV	9	0	1	1	VL(+6.02)IDYQR(+10.01)NV	Pep7035	2023-02-06_Fusion_36176.raw	85	568.326	2	1118.61	0.17512	0.22146	64.663	6	4	0.086724	0.23328	69.418	6	4	0.50365	0.97059	3.2262	6	4	0.17424	0.19737		1	0	0.16191	0.18317		1	0	0.97055	0.99501		1	0	1.3967	1.04		1	0	1.3274	1.1932
AVALPLQTK	9	1	2	0	AVAL(+3.02)PL(+3.02)QTK(+4.03)	Pep2705	2023-02-06_Fusion_36176.raw	85	475.826	2	939.575	0.49626	0.59134	160.92	9	7	0.27133	0.36468	113.89	9	7	0.62398	1.2533	86.471	9	7	0.16565	0.20856	88.244	3	3	0.28716	0.38564	6.4861	3	3	1.7335	1.7805	82.012	3	3	2.033	1.7655	133.37	2	2	1.7155	1.3603	20.577
IPLSKIKTL	9	2	2	0	IPL(+3.02)SK(+4.03)IK(+4.03)TL(+3.02)	Pep2563	2023-02-06_Fusion_36176.raw	85	513.886	2;3	1011.67	0.34947	0.38092	94.293	5	5	0.082987	0.11156	146.98	5	5	0.28187	0.34698	44.944	5	5	1.0538	1.5489		1	1	0.50314	0.86694		1	1	0.47744	0.46689		1	1	3.0808	2.3434		1	1	1.6285	1.4316
ISKPPGVAL	9	1	1	0	ISKPPGVAL	Pep502	2023-02-06_Fusion_36176.raw	85	441.278	2	880.538	1.8768	1.992	77.978	3	1	0.13893	0.21711	196.55	3	1	0.086545	0.11601	127.5	3	1				0	0				0	0				0	0	9.6938	7.2834		1	1	8.2496	6.2616
IKPPIIHY	8	1	0	0	IKPPIIHY	Pep6957	2023-02-06_Fusion_36176.raw	85	490.801	2;3	979.585	0.79427	0.90669	59.281	5	3	0.57911	0.67693	74.842	5	3	0.92054	0.96117	37.737	5	3	0.57057	0.64385		1	0	0.57911	0.67693		1	0	1.0197	1.034		1	0	3.0007	2.293	5.455	2	2	2.8584	2.1347	0.6169
RLTPKLMEV	9	1	2	1	R(+6.02)L(+3.02)TPK(+4.03)L(+3.02)MEV	Pep2625	2023-02-06_Fusion_36176.raw	85	551.862	2	1085.63	0.58335	0.72405	118.36	11	8	0.51463	0.72952	112.31	11	8	0.86931	0.89437	33.193	11	8	0.38379	0.48739	115.33	6	6	0.49383	0.70002	121.54	6	6	1.0602	1.0908	28.133	6	6	2.2635	2.0219	73.801	3	2	2.5016	2.338	49.085
RVMAPRALL	9	0	2	2	R(+10.01)VMAPR(+10.01)AL(+6.02)L(+6.02)	Pep6952	2023-02-06_Fusion_36176.raw	85	529.844	2	1025.62	1.5156	1.5599	116.61	10	6	0.36981	0.5695	215.29	10	6	0.38457	0.45215	139.11	10	6	0.88327	1.0144	15.074	2	0	0.70419	0.8451	6.2819	2	0	0.89839	0.90833	3.1681	2	0	16.727	13.536	50.405	3	3	10.482	9.7128	36.518
RVMAPRALL	9	0	2	2	R(+10.01)VMAPR(+10.01)AL(+6.02)L(+6.02)	Pep6952	2023-02-06_Fusion_36176.raw	85	529.844	2	1025.62	1.5156	1.5599	116.61	10	6	0.36981	0.5695	215.29	10	6	0.38457	0.45215	139.11	10	6	0.88327	1.0144	15.074	2	0	0.70419	0.8451	6.2819	2	0	0.89839	0.90833	3.1681	2	0	16.727	13.536	50.405	3	3	10.482	9.7128	36.518
SLYQTIRLK	9	1	2	1	SL(+3.02)YQTIR(+6.02)L(+3.02)K(+4.03)	Pep2607	2023-02-06_Fusion_36176.raw	85	569.379	2;3	1120.66	1.6221	1.3826	38.764	5	4	0.51172	0.74777	46.014	5	4	0.4906	0.62249	80.466	5	4	0.66968	0.85046		1	0	0.57366	0.81319		1	0	0.93392	0.96084		1	0	1.6221	1.3826		1	1	1.6459	1.3857
RLYSLSTALR	10	0	3	2	R(+6.02)L(+3.02)YSL(+3.02)STAL(+3.02)R(+6.02)	Pep6974	2023-02-06_Fusion_36176.raw	85	600.895	2;3	1178.68	2.9094	2.3614	66.898	6	6	1.9474	2.7949	45.243	6	6	1.0378	1.1122	105.58	6	6	1.0244	1.3783	67.542	3	3	2.1973	3.1297	18.853	3	3	2.4341	2.6706	84.43	3	3	3.3705	2.3614	26.615	2	2	2.9406	3.054	82.848
QMAEIAVNA	9	0	0	0	QMAEIAVNA	Pep2874	2023-02-06_Fusion_36176.raw	85	473.737	1;2	945.459				0	0				0	0				0	0				0	0				0	0				0	0				0	0
RTAVPSFLTK	10	1	1	1	R(+10.01)TAVPSFL(+6.02)TK(+8.01)	Pep2581	2023-02-06_Fusion_36176.raw	85	572.35	2;3	1118.64	0.83906	0.91349	82.817	7	7	0.51613	0.60732	72.994	7	7	0.68418	0.70181	91.145	7	7	0.73546	0.81585	73.512	3	3	0.60595	0.713	46.145	3	3	0.82391	0.84514	122.85	3	3	4.726	4.0323		1	1	3.696	3.2811
ATSVITIVK	9	1	0	0	ATSVITIVK(+4.03)	Pep2721	2023-02-06_Fusion_36176.raw	85	468.307	2	930.575	1.0037	1.1665	41.622	5	4	1.0784	1.3013	40.878	5	4	0.97303	1.1784	30.676	5	4	0.92901	1.0483	0.14796	2	2	1.0957	1.2807	2.2477	2	2	1.1794	1.196	2.0998	2	2	3.6965	2.8247		1	0	3.8483	2.874
APKSSSGFSL	10	1	1	0	APK(+4.03)SSSGFSL(+3.02)	Pep527	2023-02-06_Fusion_36176.raw	85	494.279	2	979.497	2.2218	2.4428	93.549	5	3	0.61907	1.5171	100.88	5	3	0.25714	0.46654	58.92	5	3	1.0833	1.284		1	0	1.2396	1.5171		1	0	1.302	1.3318		1	0	19.209	14.433		1	0	13.281	10.08
KLGSVPVTV	9	1	1	0	K(+4.03)L(+3.02)GSVPVTV	Pep559	2023-02-06_Fusion_36176.raw	85	453.803	1;2	898.549	0.85457	0.97805	115.18	6	2	0.57422	0.82191	108.31	6	2	0.85882	0.88399	20.729	6	2	0.52913	0.62717	14.008	3	2	0.56075	0.6863	2.1717	3	2	1.087	1.1119	13.196	3	2	16.746	12.582		1	0	14.429	10.952
RVYIGRLSY	9	0	1	2	R(+6.02)VYIGR(+6.02)L(+3.02)SY	Pep2608	2023-02-06_Fusion_36176.raw	85	571.352	2	1125.63	0.23099	0.24144	16.869	3	0	0.056019	0.1107	93.985	3	0	0.30135	0.38987	100.46	3	0	0.19558	0.23113		1	0	0.35557	0.44375		1	0	1.8591	1.9201		1	0				0	0
TVAVPLVGK	9	1	1	0	TVAVPLVGK	Pep2765	2023-02-06_Fusion_36176.raw	85	442.285	2	882.554	0.39781	0.44206	62.025	4	3	0.076538	0.19788	82.615	4	3	0.21714	0.4153	37.157	4	3				0	0				0	0				0	0	1.9911	1.496		1	1	1.285	0.97534
AMGIAPPKV	9	1	0	0	AMGIAPPKV	Pep2738	2023-02-06_Fusion_36176.raw	85	442.257	2	882.5	0.27971	0.21374		1	1	0.13339	0.099619		1	1	0.47689	0.49794		1	1				0	0				0	0				0	0	0.27971	0.21374		1	1	0.13339	0.099619
RVIGTLEEV	9	0	1	1	RVIGTLEEV	Pep7072	2023-02-06_Fusion_36176.raw	85	508.293	2;3	1014.57	0.32989	0.45168	39.591	3	1	0.16589	0.47422	34.382	3	1	0.51915	1.008	80.288	3	1	0.20906	0.2368		1	1	0.75077	0.84934		1	1	3.5912	3.6817		1	1				0	0
RPAALTAL	8	0	2	1	RPAALTAL	Pep7050	2023-02-06_Fusion_36176.raw	85	406.754	2	811.492	2.9005	3.3917	88.28	4	4	1.7038	1.7677	100.04	4	4	0.41296	0.44906	54.887	4	4	1.5796	2.3049		1	1	0.74478	0.96383		1	1	0.47149	0.50454		1	1	7.5761	7.0997	49.837	2	2	4.9029	4.0778	32.442
ALSDHHIYL	9	0	2	0	AL(+3.02)SDHHIYL(+3.02)	Pep2652	2023-02-06_Fusion_36176.raw	85	537.796	2;3	1067.54	1.1258	1.1647	61.762	6	5	0.73259	0.69383	46.924	6	5	0.73665	0.78357	54.554	6	5	0.8047	0.81919	51.296	4	4	0.60753	0.69383	21.761	4	4	0.73665	0.78357	61.586	4	4	2.1117	1.7463	44.047	2	1	1.2553	1.0862	84.513
KVIDEIYRV	9	1	0	1	K(+8.01)VIDEIYR(+10.01)V	Pep7019	2023-02-06_Fusion_36176.raw	85	576.842	2;3	1133.64	0.88781	0.99086	85.451	7	5	0.96043	1.1152	136.47	7	5	1.408	1.4211	89.481	7	5	0.69422	0.85113	9.7178	2	2	1.0028	1.1644	6.1015	2	2	1.4445	1.4579	3.6163	2	2	4.9225	4.1546		1	1	9.2644	8.7861
SSFGRGFFK	9	1	0	1	SSFGRGFFK	Pep6987	2023-02-06_Fusion_36176.raw	85	516.767	2;3	1031.52	0.60332	0.65228	26.5	5	5	0.22576	0.32989	11.142	5	5	0.37419	0.47479	37.87	5	5	0.29532	0.36207		1	1	0.29611	0.34383		1	1	1.0027	1.012		1	1				0	0
MLWKITDNVK	10	2	1	0	M(+15.99)L(+6.02)WK(+8.01)ITDNVK(+8.01)	Pep2879	2023-02-06_Fusion_36176.raw	85	643.366	2;3	1246.67	1.9443	2.373	32.549	13	9	1.2591	1.7514	55.954	13	9	0.80957	0.86144	42.761	13	9	2.6448	3.2469	23.219	6	6	2.5265	3.1449	20.78	6	6	0.89228	0.90761	11.667	6	6				0	0
AVFLGLARK	9	1	2	1	AVFL(+6.02)GL(+6.02)AR(+10.01)K(+8.01)	Pep2630	2023-02-06_Fusion_36176.raw	85	502.842	2;3	973.607	0.92483	0.89467	97.742	10	9	0.77035	0.84155	92.425	10	9	0.6432	0.83627	64.04	10	9	0.52819	0.67077	106.11	2	2	0.44287	0.62779	1.5407	2	2	0.83847	0.86264	104.56	2	2	1.9042	1.623	76.095	5	5	2.4369	2.0787	33.366
QVIGVVLQK	9	1	1	0	QVIGVVL(+3.02)QK(+4.03)	Pep555	2023-02-06_Fusion_36176.raw	85	495.838	2	982.618	1.0237	1.1908	218.76	7	3	1.1584	2.316	124.98	7	3	1.1156	1.3662	118.63	7	3	1.7526	2.0773		1	0	1.9612	2.4003		1	0	1.1156	1.1412		1	0	17.345	13.032	372.29	3	3	22.938	17.41	189.56
ALYGVVNVK	9	1	1	0	AL(+3.02)YGVVNVK(+4.03)	Pep2769	2023-02-06_Fusion_36176.raw	85	485.309	2	961.56	0.98074	1.1081	22.057	3	1	0.4631	0.81523	24.722	3	1	0.70526	0.72862	19.644	3	1	0.64899	0.76925		1	0	0.4631	0.56679		1	0	0.84732	0.86672		1	0	1.5229	1.1442		1	1	1.0741	0.81523
NEVISKLY	8	1	1	0	NEVISK(+4.03)L(+3.02)Y	Pep2779	2023-02-06_Fusion_36176.raw	85	486.791	2	964.523	1.3074	1.4827	91.96	5	3	18.642	22.816	284.13	5	3	39.644	40.958	286.67	5	3	0.55042	0.65242	52.972	2	2	25.076	30.69	41.928	2	2	45.557	46.6	11.044	2	2	7.4468	5.5951		1	1	295.22	224.08
KINEAIVAV	9	1	0	0	KINEAIVAV	Pep7089	2023-02-06_Fusion_36176.raw	85	478.793	2	955.57	0.50376	0.49164	35.21	8	4	0.35433	0.41769	36.738	8	4	0.89965	0.92574	20.889	8	4	0.38018	0.42901	11.952	2	0	0.35433	0.41418	11.895	2	0	0.92233	0.93531	5.5054	2	0	0.62493	0.47754	59.917	3	2	0.57016	0.42581	61.285
ILAQEIVKA	9	1	1	0	IL(+6.02)AQEIVK(+8.01)A	Pep7085	2023-02-06_Fusion_36176.raw	85	499.826	2;3	983.602	0.51163	0.60132	0.68016	2	0	0.21196	0.63844	11.864	2	0	0.43539	0.92726	1.5431	2	0				0	0				0	0				0	0				0	0
APAPRPSLL	9	0	2	1	APAPRPSLL	Pep2716	2023-02-06_Fusion_36176.raw	85	461.282	2	920.544	0.79452	1.0116	199.55	4	4	1.2677	3.6759	239.05	4	4	0.55549	0.97371	122.75	4	4				0	0				0	0				0	0	0.068172	0.063885		1	1	0.03972	0.033035
KLISTLIYK	9	2	2	0	KLISTLIYK	Pep7007	2023-02-06_Fusion_36176.raw	85	539.847	2	1077.68	0.19534	0.22182	84.435	6	2	0.11649	0.17729	108.95	6	2	0.83354	0.84242	33.527	6	2	0.12696	0.18659	96.458	3	2	0.14254	0.2456	119.65	3	2	0.95316	0.97901	19.404	3	2	1.1559	0.87926		1	0	0.98846	0.86894
ALVSGLHGV	9	0	2	0	AL(+6.02)VSGL(+6.02)HGV	Pep7078	2023-02-06_Fusion_36176.raw	85	432.771	2	851.486	10.399	9.2747	148.27	3	2	8.4859	8.5418	135.75	3	2	0.83622	0.88759	26.143	3	2	0.84469	0.88806		1	0	0.73136	0.84834		1	0	0.83622	0.88759		1	0	12.687	11.315	28.126	2	2	8.8392	8.8975	5.7688
RISDVHFSV	9	0	0	1	RISDVHFSV	Pep2684	2023-02-06_Fusion_36176.raw	85	530.283	2;3	1058.55	1.031	1.1387	53.591	5	1	0.88514	1.4148	27.294	5	1	0.69569	0.86318	40.363	5	1	1.031	1.1387		1	0	0.88514	0.90928		1	0	0.83561	0.86318		1	0	3.1476	2.1758	13.246	2	1	2.163	1.5429	12.263
GAFYKGFIK	9	2	0	0	GAFYKGFIK	Pep2643	2023-02-06_Fusion_36176.raw	85	515.79	2	1029.56	0.23408	0.26581	30.181	2	0	0.17494	0.23922	12.248	2	0	0.80695	1.0584	56.327	2	0				0	0				0	0				0	0				0	0
ILSEVQQAV	9	0	1	0	ILSEVQQAV	Pep672	2023-02-06_Fusion_36176.raw	85	493.78	1;2	985.544	0.71254	0.47294	72.646	3	3	1.0594	0.706	56.548	3	3	1.4868	1.5438	27.943	3	3	0.15691	0.16762		1	1	0.28178	0.26529		1	1	1.7957	1.8646		1	1	0.85409	0.5669	25.627	2	2	1.0601	0.70645	0.090691
RVMEYINRL	9	0	1	2	R(+10.01)VMEYINR(+10.01)L(+6.02)	Pep2662	2023-02-06_Fusion_36176.raw	85	610.345	2	1192.64	0.73133	0.86425	104.07	10	7	0.47174	0.58873	104.86	10	7	0.64479	0.76916	22.782	10	7	0.79899	0.94421	86.589	3	3	0.48097	0.60026	102.88	3	3	0.69119	0.71385	18.093	3	3	2.8305	2.3001	2.5397	3	2	2.2127	1.9217	15.971
FLDEPTNHL	9	0	2	0	FLDEPTNHL	Pep7129	2023-02-06_Fusion_36176.raw	85	543.267	2;3	1084.52	0.39846	0.41892		1	1	0.39221	0.45494		1	1	0.98431	1.0448		1	1	0.39846	0.41892		1	1	0.39221	0.45494		1	1	0.98431	1.0448		1	1				0	0
AVLGHFLSH	9	0	2	0	AVLGHFLSH	Pep2696	2023-02-06_Fusion_36176.raw	85	490.77	2;3	979.524	1.596	1.5454	61.689	4	4	0.84499	0.98015	54.292	4	4	0.47966	0.50913	58.325	4	4	1.9712	2.0724	72.798	3	3	0.80553	0.93438	46.761	3	3	0.40865	0.43375	26.827	3	3	1.2921	1.1524		1	1	1.6109	1.6215
VLYDRVLKY	9	1	2	1	VL(+3.02)YDR(+6.02)VL(+3.02)K(+4.03)Y	Pep7053	2023-02-06_Fusion_36176.raw	85	592.881	2;3	1167.67	0.48641	0.49041	111.11	7	2	0.27839	0.36967	134.16	7	2	0.76749	0.8294	44.88	7	2	0.29781	0.38313	22.445	2	0	0.25445	0.3491	8.0967	2	0	0.89408	0.92794	2.4116	2	0	4.0342	3.4385	36.283	3	2	3.2041	2.6975	11.542
VVYQYWNTK	9	1	0	0	VVYQYWNTK	Pep2750	2023-02-06_Fusion_36176.raw	85	600.806	2	1199.6	1.0906	1.3083	59.719	5	3	0.68269	0.79801	68.017	5	3	1.0453	1.0914	101.71	5	3	0.5159	0.58216	1.1539	2	2	0.8911	1.0416	37.678	2	2	1.7273	1.7516	36.524	2	2	2.7211	2.0793		1	1	2.8443	2.1242
RLAVYIDRV	9	0	1	2	R(+10.01)L(+6.02)AVYIDR(+10.01)V	Pep2677	2023-02-06_Fusion_36176.raw	85	565.849	2;3	1103.65	0.19565	0.23202	88.566	4	0	0.10458	0.16423	98.487	4	0	0.60862	0.71023	27.202	4	0	0.14875	0.17579		1	0	0.13815	0.17241		1	0	0.89165	0.92089		1	0	1.5007	1.2195		1	0	1.2558	1.0906
ATVAVPLVGK	10	1	1	0	ATVAVPL(+6.02)VGK(+8.01)	Pep7119	2023-02-06_Fusion_36176.raw	85	484.819	2;3	953.591	0.41266	0.48913	30.802	5	2	0.44059	0.53924	38.184	5	2	0.89768	0.92743	43.77	5	2	0.41266	0.48913		1	0	0.44059	0.53924		1	0	1.8857	1.9288		1	0	1.0151	0.76271	19.76	2	2	1.0487	0.79599	0.10763
APSPRPLSL	9	0	2	1	APSPR(+6.02)PL(+3.02)SL(+3.02)	Pep2752	2023-02-06_Fusion_36176.raw	85	475.305	2	936.539	1.3837	2.0189	115.19	7	5	0.77553	1.0036	177.29	7	5	0.39765	0.43139	94.539	7	5	1.3837	2.0189		1	0	0.77553	1.0036		1	0	0.60447	0.64683		1	0	13.733	12.869	92.917	2	2	10.646	8.854	1.4882
KTAIISWPK	9	2	0	0	K(+4.03)TAIISWPK(+4.03)	Pep7006	2023-02-06_Fusion_36176.raw	85	526.342	2	1042.62	1.348	1.5948	66.164	5	4	0.58787	0.72516	62.785	5	4	0.79779	0.72643	22.375	5	4	0.69497	0.83941	2.2938	2	2	0.5663	0.69854	5.2875	2	2	0.81486	0.74197	2.9937	2	2	3.1186	3.1435	8.2645	2	2	2.391	2.1378	14.328
RVFSGLVSTGLK	12	1	2	1	RVFSGLVSTGLK	Pep2687	2023-02-06_Fusion_36176.raw	85	632.375	2	1262.73	0.30075	0.31903	85.525	4	0	0.088352	0.12716	120.04	4	0	0.42264	0.48612	66.488	4	0	0.17615	0.2237		1	0	0.11247	0.15943		1	0	0.76027	0.78219		1	0	1.6974	1.5163		1	0	1.1489	1.0738
RLYQGINQL	9	0	2	1	RLYQGINQL	Pep2784	2023-02-06_Fusion_36176.raw	85	552.811	2	1103.61	0.47849	0.67631	29.751	2	0	0.64091	1.2327	9.2204	2	0	0.57532	0.82929	35.609	2	0	0.57202	0.83465		1	0	0.89242	1.1549		1	0	0.60247	0.6447		1	0				0	0
RLYFSQQTY	9	0	1	1	R(+6.02)L(+3.02)YFSQQTY	Pep2787	2023-02-06_Fusion_36176.raw	85	607.82	1;2	1204.59	0.61476	0.6887	105.23	8	4	0.6389	1.0124	105.59	8	4	0.9102	0.9524	36.913	8	4	0.61476	0.6887	17.219	2	0	0.6389	0.72314	5.1251	2	0	1.0283	1.0568	7.5916	2	0	6.3071	4.6964	15.562	3	3	5.7184	5.1404	18.433
GLDAGLHQL	9	0	3	0	GL(+3.02)DAGL(+3.02)HQL(+3.02)	Pep7146	2023-02-06_Fusion_36176.raw	85	466.779	2	922.487				0	0				0	0				0	0				0	0				0	0				0	0				0	0
ATFPLSVQK	9	1	1	0	ATFPLSVQK	Pep2794	2023-02-06_Fusion_36176.raw	85	495.785	2	989.555	1.0021	1.103	182	6	2	1.0318	1.1207	201.86	6	2	0.71667	1.034	145.41	6	2	4.4971	5.7827	242.7	2	1	2.6208	3.6147	157.73	2	1	0.86799	0.91744	140.57	2	1	1.5576	1.1703		1	0	1.3964	1.0599
SVHKGFAFV	9	1	0	0	SVHKGFAFV	Pep2678	2023-02-06_Fusion_36176.raw	85	496.271	2	990.529	0.67724	0.81063	11.82	3	3	0.15801	0.50589	66.714	3	3	0.26924	0.58819	75.672	3	3				0	0				0	0				0	0	1.0608	0.81063		1	1	1.8347	1.3702
SRPPHLVF	8	0	1	1	SRPPHLVF	Pep6998	2023-02-06_Fusion_36176.raw	85	476.773	2;3	951.529	1.9185	2.1256	97.608	9	9	1.286	1.4563	124.54	9	9	0.6703	0.69061	35.583	9	9	3.664	4.1503	39.25	3	3	3.1306	3.5416	51.639	3	3	0.83671	0.8578	13.544	3	3	17.114	12.743	18.187	2	2	12.864	11.564	23.408
VLNGNPLLH	9	0	3	0	VLNGNPLLH	Pep7134	2023-02-06_Fusion_36176.raw	85	488.783	2	975.55	1.3539	1.3995	127.97	3	3	0.60854	0.67954	90.864	3	3	0.44948	0.48763	33.176	3	3	0.77236	0.79838	79.375	2	2	0.46526	0.51954	37.968	2	2	0.60238	0.63892	41.407	2	2	7.1928	5.8517		1	1	3.1787	2.3367
NPASKVIAL	9	1	1	0	NPASKVIAL	Pep7094	2023-02-06_Fusion_36176.raw	85	456.779	2	911.544	0.69564	0.82563	89.05	7	1	0.65278	0.79895	106.06	7	1	0.98891	1.0141	92.309	7	1	0.69509	0.82509	0.093058	2	0	0.65101	0.79394	0.88935	2	0	1.0095	1.0339	2.7289	2	0	2.7282	1.9822	73.161	3	1	2.8451	2.0177	43.254
HTMEFALVK	9	1	1	0	HTMEFALVK	Pep2695	2023-02-06_Fusion_36176.raw	85	538.285	2	1074.55	1.0245	1.2064	44.785	4	2	0.62421	1.2013	48.93	4	2	0.57286	0.91004	17.168	4	2	0.94513	1.1203		1	1	0.82165	1.0056		1	1	0.86936	0.88926		1	1				0	0
QLIKSIVEA	9	1	1	0	QL(+3.02)IK(+4.03)SIVEA	Pep2860	2023-02-06_Fusion_36176.raw	85	504.327	2	999.596	1.0396	1.0977	99.823	8	6	0.55308	1.0145	100.11	8	6	0.57318	0.71809	21.859	8	6	0.91663	1.0865		1	1	0.91626	1.1214		1	1	0.9996	1.0225		1	1	12.305	9.2455	17.596	2	2	9.4802	7.1957	5.5338
KLIENPLLR	9	1	3	1	K(+4.03)L(+3.02)IENPL(+3.02)L(+3.02)R(+6.02)	Pep7074	2023-02-06_Fusion_36176.raw	85	557.899	2	1094.68	0.65648	0.73381	91.962	5	3	0.42867	0.65407	66.921	5	3	0.68619	0.95135	31.709	5	3	0.42619	0.6037	60.897	2	2	0.36931	0.58057	16.859	2	2	0.86654	0.96027	43.924	2	2	8.9862	4.3099		1	1	4.9588	2.7559
KLLPSVVLK	9	2	3	0	K(+4.03)L(+3.02)L(+3.02)PSVVL(+3.02)K(+4.03)	Pep552	2023-02-06_Fusion_36176.raw	85	507.398	2;3	995.674	0.82705	0.93916	80.077	4	0	0.60249	0.74331	86.101	4	0	0.74525	0.82917	12.428	4	0	0.16207	0.20405		1	0	0.10385	0.13947		1	0	0.75072	0.77108		1	0	1.3061	1.1343		1	0	0.85791	0.68027
ILTDITKGV	9	1	1	0	IL(+3.02)TDITK(+4.03)GV	Pep2917	2023-02-06_Fusion_36176.raw	85	483.814	1;2	958.57	0.65707	0.57556	89.652	8	4	0.1959	0.23807	86.182	7	3	0.75756	0.78578	30.282	7	3	0.21544	0.25573	28.479	2	1	0.18082	0.22052	10.824	2	1	0.86908	0.89011	21.694	2	1	1.6661	1.231	36.059	4	3	1.3891	1.0123	2.6652
KLGGVVSI	8	1	1	0	K(+8.01)L(+6.02)GGVVSI	Pep622	2023-02-06_Fusion_36176.raw	85	393.767	1;2	771.485	0.73697	0.81978	138.58	5	2	0.62945	1.1865	293.32	5	2	0.86812	1.0371	162.43	5	2	0.29241	0.3471	219.82	2	1	0.04711	0.057453	456.71	2	1	0.16226	0.16618	237	2	1	3.6222	2.7216		1	1	3.6363	2.76
RVYSPPEWISR	11	0	0	2	RVYSPPEWISR	Pep7055	2023-02-06_Fusion_36176.raw	85	695.368	2;3	1388.72	1.0262	1.2515	97.597	8	6	0.38007	0.6919	74.736	7	5	0.44809	0.57971	19.559	7	5	1.2199	1.3831		1	0	0.95817	1.1663		1	0	0.79552	0.83999		1	0	5.1718	4.9856	2.9568	2	2	3.2644	3.0131	0.56648
KIFSGVFVK	9	2	0	0	K(+8.01)IFSGVFVK(+8.01)	Pep550	2023-02-06_Fusion_36176.raw	85	520.827	2;3	1023.61	0.38277	0.43849	96.202	7	4	0.24448	0.30157	97.715	7	4	0.59001	0.72629	41.577	7	4	0.21862	0.26224	9.1942	2	1	0.2516	0.31186	4.7435	2	1	1.138	1.0956	21.739	2	1	1.9684	1.7276	128.96	2	1	1.1045	0.90255	175.55
KLLEILSQK	9	2	3	0	KLLEILSQK	Pep7070	2023-02-06_Fusion_36176.raw	85	536.344	2	1070.67	0.58327	0.66233	14.808	2	2	0.4698	0.64243	9.3835	2	2	0.80547	1.0565	6.1901	2	2				0	0				0	0				0	0				0	0
NPAEFVVNTSNAGAG	15	0	0	0	NPAEFVVNTSNAGAG	Pep2985	2023-02-06_Fusion_36176.raw	85	724.346	2	1446.67				0	0				0	0				0	0				0	0				0	0				0	0				0	0
NPAEFVVNTSNAGAG	15	0	0	0	NPAEFVVNTSNAGAG	Pep2985	2023-02-06_Fusion_36176.raw	85	724.346	2	1446.67				0	0				0	0				0	0				0	0				0	0				0	0				0	0
AIQLPISSK	9	1	1	0	AIQLPISSK	Pep2848	2023-02-06_Fusion_36176.raw	85	478.791	2	955.57	0.48958	0.5803	107.15	6	4	0.35393	0.45815	146.86	6	4	0.58433	0.77319	39.714	6	4	0.48958	0.5803	43.21	2	2	0.37434	0.45815	89.332	2	2	0.7646	0.78211	46.122	2	2	0.20444	0.15361	67.486	2	2	0.10751	0.081603	109.87
KTWGSELWK	9	2	1	0	KTWGSELWK	Pep2764	2023-02-06_Fusion_36176.raw	85	567.802	2	1133.59	0.74305	0.83117	63.083	7	5	0.5632	0.77301	57.048	7	5	0.79523	1.0174	10.38	7	5	0.69135	0.84874	10.198	2	2	0.61659	0.80663	6.02	2	2	0.89187	0.90719	16.218	2	2	3.7109	3.8358		1	1	3.7463	3.4596
GLSTEGIYRV	10	0	1	1	GLSTEGIYRV	Pep7155	2023-02-06_Fusion_36176.raw	85	547.795	2	1093.58	0.236	0.32312	129.12	9	6	0.14013	0.40058	110.75	9	6	0.40537	0.78711	115.59	9	6	0.1058	0.11984		1	1	0.11825	0.13378		1	1	1.1177	1.1459		1	1	1.7086	1.2722		1	0	1.5022	1.3503
AMYTYFQAK	9	1	0	0	AMYTYFQAK(+8.01)	Pep2845	2023-02-06_Fusion_36176.raw	85	565.776	2	1121.52	1.1101	1.3108	36.642	9	8	0.44335	0.96813	30.377	9	8	0.4062	0.74009	16.346	9	8	0.68804	0.7764	2.0478	3	3	0.61995	0.72467	2.2385	3	3	0.88168	0.89409	2.2214	3	3	3.142	2.4009		1	0	2.5423	1.8986
AVLSWKLAK	9	2	2	0	AVL(+3.02)SWK(+4.03)L(+3.02)AK(+4.03)	Pep2743	2023-02-06_Fusion_36176.raw	85	515.363	2;3	1014.62	0.13757	0.2014	69.884	9	8	0.28396	0.42246	92.456	9	8	0.96101	1.183	56.369	9	8	0.13757	0.20219	26.705	3	3	0.10466	0.11985	89.411	3	3	0.86365	0.91506	78.327	3	3	0.81134	0.35323	93.451	3	3	1.0508	0.5675	25.602
GIYAYGFEK	9	1	0	0	GIYAYGFEK(+4.03)	Pep7154	2023-02-06_Fusion_36176.raw	85	526.273	2	1046.51	0.83195	0.78298	167.12	6	3	0.64419	0.84643	211.66	6	3	0.95571	1.2221	57.793	6	3	0.22517	0.25409		1	0	0.26807	0.31336		1	0	1.0842	1.0995		1	0	1.8188	1.3898		1	0	1.5318	1.144
ALFDGVVSK	9	1	1	0	AL(+3.02)FDGVVSK(+4.03)	Pep671	2023-02-06_Fusion_36176.raw	85	471.785	1;2	934.512	1.0307	1.1759	45.943	8	7	0.64165	1.3308	33.158	8	7	0.73737	1.1024	18.912	8	7	0.68445	0.75185	55.012	2	1	0.81331	0.9541	38.417	2	1	1.1606	1.2119	18.076	2	1	2.5149	1.9089	55.106	2	2	2.5033	1.8811	35.448
KGLSVFLNR	9	1	2	1	K(+4.03)GL(+3.02)SVFL(+3.02)NR(+6.02)	Pep2763	2023-02-06_Fusion_36176.raw	85	525.352	2;3	1032.61	1.947	2.4726	135.03	5	4	2.3886	3.386	108.89	5	4	1.3013	1.6512	45.388	5	4	1.947	2.4726		1	0	2.3886	3.386		1	0	1.1063	1.1381		1	0	10.297	9.1979	30.413	2	2	11.182	10.451	38.293
KTWNAVLLR	9	1	2	1	KTWNAVLLR	Pep7058	2023-02-06_Fusion_36176.raw	85	550.832	2;3	1099.65	0.44512	0.56528	213.4	5	5	0.47371	0.6715	167.48	5	5	1.0642	1.0949	68.896	5	5	0.44512	0.56528		1	1	0.47371	0.6715		1	1	1.0642	1.0949		1	1	7.6883	6.7086	33.762	2	2	5.4428	4.8279	112.37
IQFNPPLSEK	10	1	1	0	IQFNPPL(+6.02)SEK(+8.01)	Pep2885	2023-02-06_Fusion_36176.raw	85	593.836	2	1171.62	0.54803	0.61009	81.6	3	3	0.76758	1.896	156.82	3	3	1.2983	2.4408	69.118	3	3				0	0				0	0				0	0				0	0
HRPPVIVL	8	0	1	1	HR(+10.01)PPVIVL(+6.02)	Pep2714	2023-02-06_Fusion_36176.raw	85	473.812	2	929.581	2.8047	3.0669	41.763	5	5	1.996	2.258	58.189	5	5	0.79345	0.81585	88.202	5	5	2.8047	3.1769	47.758	3	3	1.996	2.258	79.504	3	3	0.89874	0.92139	121.25	3	3	3.1967	2.3803	35.84	2	2	2.2342	2.0084	17.9
ALFNGAQKL	9	1	2	0	AL(+3.02)FNGAQK(+4.03)L(+3.02)	Pep2873	2023-02-06_Fusion_36176.raw	85	486.309	1;2	960.539	0.43208	0.48998	106.27	9	7	0.5199	0.97048	75.412	9	7	0.94843	1.552	45.148	9	7	0.82563	1.0395	95.117	3	3	0.7909	1.0621	24.405	3	3	0.95794	0.98392	70.28	3	3	3.5917	3.1192	56.463	2	2	4.8718	3.863	5.866
KMLEVLVVK	9	2	2	0	K(+4.03)ML(+3.02)EVL(+3.02)VVK(+4.03)	Pep2795	2023-02-06_Fusion_36176.raw	85	536.879	2;3	1057.66	0.79837	0.76651	98.158	7	7	0.71587	0.88967	124.27	7	7	0.68772	0.92844	43.426	7	7	0.52152	0.76651	149.2	3	3	0.47553	0.81937	188.38	3	3	0.53681	0.56877	57.5	3	3	0.64329	0.48931	30.545	2	2	0.51801	0.45538	94.713
VVYVFSKLK	9	2	1	0	VVYVFSK(+4.03)L(+3.02)K(+4.03)	Pep2756	2023-02-06_Fusion_36176.raw	85	547.368	2;3	1081.65	1.1684	1.397	79.637	8	8	0.57663	0.75434	87.252	8	8	0.78282	0.80819	55.584	8	8	0.64267	0.78898	45.693	4	4	0.57663	0.75434	10.273	4	4	0.89723	0.91265	35.618	4	4	4.3812	4.5286	9.8158	2	2	4.4137	4.0759	12.45
KLGAVFNQV	9	1	1	0	KLGAVFNQV	Pep2888	2023-02-06_Fusion_36176.raw	85	488.285	2	974.555	0.58732	0.66871	109.54	4	4	0.2266	0.38963	51.837	4	4	0.70469	0.72082	79.044	4	4	0.67974	0.80569	10.278	2	2	0.479	0.58626	4.449	2	2	0.70469	0.72082	14.727	2	2				0	0
APIAKVGVL	9	1	1	0	APIAKVGVL	Pep7174	2023-02-06_Fusion_36176.raw	85	434.287	2	866.559	0.35101	0.42737	67.509	5	4	0.10893	0.13332	124.98	5	4	1.1062	1.1429	141.3	5	4	0.083641	0.09914		1	1	0.10893	0.13332		1	1	1.3024	1.3322		1	1	0.64793	0.48682	4.615	2	2	0.75566	0.57357	2.8595
SLAGGIIGVK	10	1	1	0	SLAGGIIGVK	Pep7193	2023-02-06_Fusion_36176.raw	85	457.788	2	913.56	0.23931	0.2786	61.662	5	5	0.094079	0.22875	74.884	5	5	0.39891	0.74763	48.241	5	5	0.25665	0.30421		1	1	0.39094	0.47847		1	1	1.5233	1.5581		1	1	1.4556	1.0937		1	1	1.1554	0.87701
SLGVAALYK	9	1	2	0	SL(+3.02)GVAAL(+3.02)YK(+4.03)	Pep2891	2023-02-06_Fusion_36176.raw	85	466.305	2	920.533	1.6212	1.7712	170.09	9	9	0.47666	1.0102	122.9	9	9	0.39292	0.65693	74.333	9	9	4.1056	5.169		1	1	2.915	3.9147		1	1	0.71001	0.72927		1	1	11.404	9.9038	8.0386	2	2	10.865	8.6154	68.31
GTLSSWNLK	9	1	2	0	GTL(+6.02)SSWNLK(+8.01)	Pep7164	2023-02-06_Fusion_36176.raw	85	510.289	2	1004.53	1.2224	1.4301	135.34	6	4	1.5085	2.0258	119.39	6	4	0.95897	1.1407	161.21	6	4	1.1113	1.3991	132.56	3	3	1.5681	2.1058	98.587	3	3	1.3058	1.3412	230.15	3	3	16.263	14.123		1	1	27.9	22.123
RPAANPIQF	9	0	0	1	RPAANPIQF	Pep2857	2023-02-06_Fusion_36176.raw	85	507.281	2	1012.55	0.85239	1.1442	149.26	11	11	0.38747	0.88328	132.33	11	11	0.45343	0.70387	79.413	11	11	3.0465	3.365	148.28	2	2	0.77612	0.79729	83.757	2	2	0.25476	0.26316	64.528	2	2	0.73049	0.50497	277.89	2	2	0.55492	0.39584	227.1
KLISELQKL	9	2	3	0	K(+8.01)L(+6.02)ISEL(+6.02)QK(+8.01)L(+6.02)	Pep7092	2023-02-06_Fusion_36176.raw	85	553.388	2	1070.67	0.78617	0.92597	93.771	7	6	0.38264	0.51438	124.39	7	6	0.40588	0.56727	86.495	7	6	0.95413	1.3416	52.435	2	2	0.28091	0.43673	91.772	2	2	0.29442	0.32516	41.132	2	2	9.7637	4.6469	111.62	2	2	8.9342	4.9327	58.274
RIIDVVYNA	9	0	0	1	R(+6.02)IIDVVYNA	Pep680	2023-02-06_Fusion_36176.raw	85	534.812	1;2	1061.59	1.1176	1.2081	50.414	6	0	1.0016	1.0724	28.156	6	0	0.63522	0.84905	22.28	6	0	1.1176	1.1734	17.827	2	0	1.0016	1.0354	6.929	2	0	0.83886	0.86501	5.7883	2	0	3.5293	2.4239	0.073325	2	0	2.3419	1.7238	0.36238
VLLGESAVGKSSL	13	1	3	0	VLLGESAVGKSSL	Pep2946	2023-02-06_Fusion_36176.raw	85	630.365	2	1258.71	0.26742	0.3142	170.6	5	5	0.35415	0.49095	174.82	4	4	0.62065	0.85707	28.718	4	4				0	0				0	0				0	0	1.2678	0.94252	241.09	3	3	0.81599	0.65985	213.04
ALFVAATYK	9	1	1	0	ALFVAATYK	Pep2918	2023-02-06_Fusion_36176.raw	85	492.283	2	982.549	0.38	0.44369	167.41	2	2	0.33049	0.76483	86.819	2	2	0.86971	1.5755	80.559	2	2				0	0				0	0				0	0				0	0
STFSEIFKK	9	2	0	0	STFSEIFKK	Pep2788	2023-02-06_Fusion_36176.raw	85	543.795	2	1085.58	0.48066	0.56865	73.464	3	3	0.6407	0.79032	48.023	3	3	1.883	1.7145	97.558	3	3	0.34026	0.41098		1	1	0.6407	0.79032		1	1	1.883	1.7145		1	1				0	0
QLYDKGLVY	9	1	2	0	QLYDKGLVY	Pep668	2023-02-06_Fusion_36176.raw	85	549.796	1;2	1097.58	0.50497	0.58015	66.195	4	2	0.45707	0.5039	111.46	4	2	0.63241	0.74742	69.687	4	2	0.66021	0.83122		1	1	1.4473	1.9436		1	1	2.1921	2.2516		1	1	1.6258	1.4119		1	1	1.2414	0.98436
AIVAYGLYK	9	1	1	0	AIVAYGLYK	Pep2912	2023-02-06_Fusion_36176.raw	85	499.29	1;2	996.564	0.33339	0.38358	16.117	4	3	0.191	0.33885	25.514	4	3	0.5931	0.83103	5.5834	4	3	0.28496	0.33777	5.139	2	2	0.22474	0.27506	0.19494	2	2	0.78866	0.80672	4.9441	2	2				0	0
MTMSTILSK	9	1	1	0	MTMSTIL(+3.02)SK(+4.03)	Pep2934	2023-02-06_Fusion_36176.raw	85	509.786	2	1010.51	3.6365	4.3103	112.41	7	4	0.84649	1.0626	149.86	7	4	0.59706	0.91612	126.37	7	4	1.7374	2.0593	104.46	2	1	0.85728	1.0492	1.7911	2	1	0.49086	0.5021	105.51	2	1	12.741	9.5732	50.57	3	3	17.534	13.309	236.93
SLYPKLFQK	9	2	2	0	SLYPKLFQK	Pep7116	2023-02-06_Fusion_36176.raw	85	562.329	2;3	1122.64	0.46869	0.47675	127.38	5	3	1.4612	1.63	133.02	5	3	0.90928	0.94976	62.623	5	3	0.12363	0.18171		1	0	0.11621	0.20024		1	0	1.0694	1.0457		1	0	2.0392	1.5511	86.131	3	3	1.8542	1.6503	1.6415
HLTDITLKV	9	1	2	0	HLTDITLKV	Pep2858	2023-02-06_Fusion_36176.raw	85	520.311	2	1038.61	0.1759	0.20723	51.684	4	2	0.072022	0.15524	111.73	4	2	0.47407	0.64285	158.07	4	2	0.14831	0.18672		1	1	0.23224	0.31189		1	1	1.566	1.6084		1	1				0	0
KPAFFAEKL	9	2	1	0	KPAFFAEKL	Pep2791	2023-02-06_Fusion_36176.raw	85	525.803	2;3	1049.59	0.42976	0.50843	52.851	3	3	0.076738	0.10316	96.672	3	3	0.24358	0.24777	56.315	3	3	0.2725	0.33454		1	1	0.066377	0.086835		1	1	0.24358	0.24777		1	1	0.92474	0.95586		1	1	0.54321	0.50164
KQVSDLISV	9	1	1	0	KQVSDLISV	Pep7255	2023-02-06_Fusion_36176.raw	85	494.787	2	987.56	1.0271	1.203	100.32	3	2	0.44427	0.98236	102.79	3	2	1.0019	1.0248	21.695	3	2	0.33718	0.39966		1	0	0.34824	0.42621		1	0	1.0019	1.0248		1	0	3.9424	2.9621		1	1	4.3375	3.2923
RLLLPGELAK	10	1	4	1	R(+6.02)L(+3.02)L(+3.02)L(+3.02)PGEL(+3.02)AK(+4.03)	Pep2817	2023-02-06_Fusion_36176.raw	85	566.417	2;3	1108.7	0.6544	0.8646	44.62	7	5	0.54735	1.2413	67.537	7	5	1.1649	1.324	60.929	7	5	0.31996	0.46137	41.36	3	3	1.3007	2.1051	81.879	3	3	2.2881	2.5108	61.05	3	3	2.828	1.3529		1	1	6.0359	3.33
GVSAATFLK	9	1	1	0	GVSAATFL(+3.02)K(+4.03)	Pep7188	2023-02-06_Fusion_36176.raw	85	450.78	2	892.502	1.1444	1.3221	47.8	6	6	0.72776	1.3887	50.828	6	6	0.64017	0.92731	28.956	6	6	1.7746	2.1035	50.061	2	2	1.4821	1.8139	30.831	2	2	0.83514	0.85426	19.23	2	2	3.67	2.7575		1	1	5.9056	4.4824
ILDSRLIAA	9	0	2	1	IL(+3.02)DSR(+6.02)L(+3.02)IAA	Pep3005	2023-02-06_Fusion_36176.raw	85	492.327	2	970.581	1.0462	1.1099	63.028	5	5	0.52527	1.0455	65.941	5	5	0.50209	0.94814	42.99	5	5	1.6527	2.4116	6.5792	2	2	1.2545	1.6234	62.23	2	2	0.75903	0.81223	68.809	2	2	1.0462	0.98038		1	1	0.52527	0.43687
TLLSLRPSEA	10	0	3	1	TL(+3.02)L(+3.02)SL(+3.02)R(+6.02)PSEA	Pep2966	2023-02-06_Fusion_36176.raw	85	551.35	2;3	1085.61	2.8752	2.4496	140.73	6	4	3.3686	3.0248	58.137	6	4	1.0337	1.5557	91.017	6	4	5.8597	7.5616	88.58	2	2	3.3686	3.6732	12.141	2	2	0.57488	0.58765	100.72	2	2	5.4429	3.0699	102.75	2	2	5	3.0754	17.668
KLDQVIIHV	9	1	1	0	K(+4.03)L(+3.02)DQVIIHV	Pep2844	2023-02-06_Fusion_36176.raw	85	536.349	2	1063.64	1.0176	1.1776	70.572	4	2	0.93881	2.4211	59.509	4	2	0.9156	1.3514	28.169	4	2	0.99153	1.1753		1	1	1.0012	1.2254		1	1	1.0098	1.0329		1	1	6.292	4.7275		1	1	6.7266	5.1056
GLADASLLKKV	11	2	3	0	GLADASLLKKV	Pep2876	2023-02-06_Fusion_36176.raw	85	557.846	2;3	1113.68	0.53844	0.41249	85.202	6	4	0.2219	0.26775	85.056	6	4	0.50372	0.55967	81.231	6	4	0.097829	0.14056	74.527	2	2	0.11895	0.19104	47.85	2	2	1.2159	1.3461	122.55	2	2	0.93517	0.48156	62.138	2	2	0.87965	0.50949	154.7
GMANLLTGPK	10	1	2	0	GMANL(+3.02)L(+3.02)TGPK(+4.03)	Pep2947	2023-02-06_Fusion_36176.raw	85	506.308	2	1000.54	1.8742	2.0508	85.453	4	4	1.9525	3.2926	77.841	4	4	0.74824	0.98363	98.841	4	4	3.9613	4.9873		1	1	1.7953	2.4109		1	1	0.4532	0.4655		1	1	4.5908	3.9868		1	1	5.6712	4.4969
KLFNGTFLK	9	2	2	0	KLFNGTFLK	Pep7143	2023-02-06_Fusion_36176.raw	85	534.316	2	1066.62	1.3919	1.2674	32.259	2	2	0.83086	0.91877	80.808	2	2	0.59691	0.7212	99.487	2	2				0	0				0	0				0	0	1.3264	1.0089		1	1	1.8507	1.6269
AMLDTVVFK	9	1	1	0	AM(+15.99)L(+3.02)DTVVFK(+4.03)	Pep940	2023-02-06_Fusion_36176.raw	85	523.801	1;2;3	1022.55	1.1471	1.1883	110.99	14	11	0.61774	1.0326	124.09	14	11	0.80084	0.95468	95.581	14	11	1.2001	1.4245	33.797	6	4	1.1784	1.4372	113.29	6	4	1.2086	1.2394	122.66	6	4	1.2355	0.92829	265.03	3	2	0.67423	0.51175	218.59
STFFYPKLK	9	2	1	0	STFFYPKLK	Pep2836	2023-02-06_Fusion_36176.raw	85	565.818	2;3	1129.62	1.2071	1.3157	154.2	5	3	2.0661	2.8252	75.112	4	2	1.1186	1.3536	119.79	4	2	1.4965	1.8372		1	1	0.61668	0.80674		1	1	0.41208	0.41916		1	1	1.1475	1.1861	300.28	2	2	4.7917	4.425
QIFNGTFVK	9	1	0	0	QIFNGTFVK(+4.03)	Pep674	2023-02-06_Fusion_36176.raw	85	529.303	1;2	1052.57	1.0284	1.101	33.17	8	6	1.0536	1.3172	38.438	8	6	0.89888	1.0472	25.334	8	6	0.56253	0.63184	2.3478	2	0	0.57384	0.66269	1.6766	2	0	0.97416	0.9891	6.1069	2	0	1.899	1.4511	0.089261	2	2	1.6335	1.2199	1.222
GLIDHQTYL	9	0	2	0	GL(+6.02)IDHQTYL(+6.02)	Pep5333	2023-02-06_Fusion_36176.raw	85	536.298	2	1058.54	1.1314	1.0955	104.71	2	0	1.0676	1.1536	116.01	2	0	1.1638	1.2363	9.3216	2	0	0.49698	0.52249		1	0	0.43789	0.50793		1	0	1.0904	1.1574		1	0	2.5755	2.2971		1	0	2.603	2.6201
KSFDALLTVK	10	2	2	0	K(+4.03)SFDAL(+3.02)L(+3.02)TVK(+4.03)	Pep2870	2023-02-06_Fusion_36176.raw	85	568.375	2	1120.65	1.7277	1.7264	37.074	6	6	1.1346	1.7747	40.745	6	6	0.67109	0.80065	26.959	6	6	1.1342	1.667	14.088	2	2	1.03	1.7747	24	2	2	0.90812	0.88804	38.087	2	2	2.0162	1.5336	13.143	2	2	1.5968	1.4037	58.653
FVDDYTVRV	9	0	0	1	FVDDYTVR(+10.01)V	Pep3015	2023-02-06_Fusion_36176.raw	85	562.287	2	1112.55	0.93409	0.97647	17.394	4	0	0.54277	0.83784	16.279	4	0	0.67493	0.90777	15.255	4	0	0.99722	1.1015		1	0	0.8436	0.86661		1	0	0.83101	0.85843		1	0	1.3315	0.92046		1	0	0.97221	0.69351
YPKRPLLGL	9	1	3	1	YPK(+4.03)R(+6.02)PL(+3.02)L(+3.02)GL(+3.02)	Pep2834	2023-02-06_Fusion_36176.raw	85	538.383	2;3	1055.65	0.73753	0.82204	101.86	8	7	0.45512	0.63276	48.168	8	7	0.66083	0.83849	105.57	8	7	0.86882	0.95929	135.15	4	4	0.35561	0.45511	18.164	4	4	0.44819	0.48785	128.99	4	4	6.688	3.4576		1	1	1.8303	1.0847
RLFGNILDK	9	1	2	1	RLFGNILDK	Pep2904	2023-02-06_Fusion_36176.raw	85	538.317	2	1074.62	0.64694	0.69227	142.61	8	7	0.31413	0.45903	152.68	8	7	0.50644	0.64259	51.199	8	7	0.19889	0.25258		1	0	0.18013	0.25534		1	0	1.0099	1.039		1	0	8.3688	7.4757	54.292	3	3	8.018	7.4935	27.297
SVALVIHNV	9	0	1	0	SVAL(+3.02)VIHNV	Pep2973	2023-02-06_Fusion_36176.raw	85	477.794	2	950.555	1.7379	1.528	22.551	4	4	2.7672	2.1919	17.788	4	4	1.5136	1.5717	29.937	4	4	1.484	1.5852	23.119	2	2	2.058	1.9376	1.0517	2	2	1.3868	1.44	22.067	2	2	2.1251	1.4105	29.238	2	2	3.9126	2.6074	8.1615
KPSSWLRTL	9	1	2	1	K(+8.01)PSSWL(+6.02)R(+10.01)TL(+6.02)	Pep7140	2023-02-06_Fusion_36176.raw	85	559.348	2	1086.62	1.8992	1.9285	94.815	5	3	0.62411	0.88471	83.345	5	3	1.7043	1.7769	123.7	5	3	0.28046	0.35617	11.893	2	2	0.63248	0.89657	1.884	2	2	2.2552	2.3202	10.009	2	2	2.1589	1.9285		1	1	3.6793	3.4386
KTFLFSATMTK	11	2	1	0	KTFLFSATMTK	Pep2865	2023-02-06_Fusion_36176.raw	85	637.845	2;3	1273.67	0.49376	0.56069	111.66	6	6	0.68937	0.92994	151.13	6	6	0.58879	0.81191	114.45	6	6	0.22178	0.27227		1	1	1.6924	2.214		1	1	7.6312	7.7623		1	1	2.7229	2.8146		1	1	13.978	12.908
SLSEKTVLL	9	1	3	0	SL(+3.02)SEK(+4.03)TVL(+3.02)L(+3.02)	Pep5320	2023-02-06_Fusion_36176.raw	85	501.838	1;2	988.58	1.8943	1.7362	165.61	6	4	2.3492	2.5908	128.46	6	4	0.73604	0.8099	63.007	6	4	3.4767	4.7408	142.39	2	2	3.0717	3.6719	11.314	2	2	0.88351	0.98766	131.08	2	2	13.996	9.7128	243.16	2	2	8.8649	7.8114	194.08
RVLPYPFTH	9	0	1	1	R(+6.02)VL(+3.02)PYPFTH	Pep2887	2023-02-06_Fusion_36176.raw	85	569.831	2;3	1128.61	0.81898	1.0199	114.01	8	5	0.27816	0.68945	94.403	8	5	0.43336	0.79747	42.765	8	5	0.62877	0.71222	149.29	2	1	0.56944	0.6442	135.51	2	1	0.90776	0.93064	14.114	2	1	4.953	3.6881	36.552	2	1	2.8908	2.5986	6.8572
RMWEIAIQH	9	0	0	1	RMWEIAIQH	Pep2871	2023-02-06_Fusion_36176.raw	85	592.306	2;3	1182.6	0.22282	0.28369	76.568	8	1	0.10958	0.2159	77.779	8	1	0.5799	0.79105	18.26	8	1	0.16507	0.18233	10.398	2	0	0.12717	0.13064	7.8659	2	0	0.76283	0.788	19.225	2	0	1.3622	0.94164	6.9895	2	0	1.2073	0.86122	18.778
RMFDGKFVV	9	1	0	1	RMFDGKFVV	Pep5288	2023-02-06_Fusion_36176.raw	85	549.792	2;3	1097.57	1.484	1.4962	103.24	7	3	0.92512	1.0742	119.35	7	3	0.88474	0.93217	25.664	7	3	0.89598	1.0985	2.9448	2	0	0.87596	1.0171	7.7221	2	0	0.9079	0.91637	3.6545	2	0	12.361	10.432	67.502	3	3	11.062	10.491	57.526
FPNIPGKSL	9	1	1	0	FPNIPGK(+4.03)SL(+3.02)	Pep7244	2023-02-06_Fusion_36176.raw	85	490.299	2	971.544	1.2711	1.4924	41.741	4	4	0.52752	0.97261	13.54	4	4	0.41502	0.56174	60.27	4	4	0.91912	1.0894	18.52	2	2	0.84051	1.0287	4.031	2	2	0.91447	0.93541	22.551	2	2				0	0
RLIEVQILR	9	0	2	2	R(+10.01)L(+6.02)IEVQIL(+6.02)R(+10.01)	Pep2911	2023-02-06_Fusion_36176.raw	85	586.395	2;3	1138.72	0.61782	0.63588	76.872	6	5	0.33295	0.60612	74.41	6	5	0.64933	0.87243	12.917	6	5	1.2074	1.3867		1	0	0.75666	0.90807		1	0	0.64392	0.65105		1	0	4.6464	3.7601		1	1	3.9396	3.6504
ATFTGILGK	9	1	1	0	ATFTGIL(+3.02)GK(+4.03)	Pep5323	2023-02-06_Fusion_36176.raw	85	457.788	1;2	906.517	0.85597	1.0175	91.495	9	3	0.83476	0.89913	87.56	9	3	0.82585	0.88874	28.758	9	3	0.80963	0.96104	8.0744	2	0	0.7859	0.95844	9.0342	2	0	0.96587	0.98924	21.968	2	0	4.5294	3.291	101.69	5	3	3.2135	2.2395	110.49
LLQDRLVSV	9	0	3	1	LLQDRLVSV	Pep7304	2023-02-06_Fusion_36176.raw	85	521.816	2	1041.62	0.26808	0.31739	86.895	5	5	0.15879	0.27619	95.615	5	5	0.61126	0.82516	34.408	5	5	0.15256	0.19688		1	1	0.15879	0.17315		1	1	1.0408	1.064		1	1	2.2149	1.2162	37.629	2	2	1.9313	1.2051	12.425
TIPEAFRGV	9	0	0	1	TIPEAFRGV	Pep3002	2023-02-06_Fusion_36176.raw	85	495.274	2	988.534	0.64468	0.8208	59.961	4	0	0.13406	0.24625	65.211	4	0	0.36096	0.51121	75.791	4	0	0.23143	0.25563		1	0	0.20846	0.21414		1	0	0.8934	0.92288		1	0	1.2975	0.89692		1	0	1.2061	0.86034
KQYGNEVFL	9	1	1	0	KQYGNEVFL	Pep3033	2023-02-06_Fusion_36176.raw	85	549.285	2	1096.56	1.2492	1.4558	66.62	6	4	0.64598	1.4358	50.027	6	4	0.62294	0.86955	26.741	6	4	0.6653	0.78858	18.95	2	2	0.64598	0.79063	27.391	2	2	0.97097	0.9932	8.4409	2	2	4.5197	3.3959	4.1956	2	2	2.8155	2.137	41.563
NQFPGFKEV	9	1	0	0	NQFPGFKEV	Pep697	2023-02-06_Fusion_36176.raw	85	533.273	2	1064.53	0.9326	1.0238	32.735	4	0	0.46017	0.63943	53.867	4	0	0.56847	0.6765	39.425	4	0	0.86546	0.9766		1	0	0.68351	0.79898		1	0	0.79018	0.8013		1	0	2.3216	1.774		1	0	1.9337	1.4442
VMAPRTVLL	9	0	2	1	VM(+15.99)APR(+6.02)TVL(+3.02)L(+3.02)	Pep3240	2023-02-06_Fusion_36176.raw	85	514.33	2	998.595	1.3871	1.5494	113.51	27	22	1.2499	1.3579	153.16	27	22	0.61183	0.74744	82.716	27	22	3.738	5.4542	99.913	9	8	3.6425	4.7138	95.675	9	8	0.95244	0.97645	52.081	9	8	7.8201	7.3284	89.575	6	4	7.933	6.598	96.3
VMAPRTVLL	9	0	2	1	VM(+15.99)APR(+6.02)TVL(+3.02)L(+3.02)	Pep3240	2023-02-06_Fusion_36176.raw	85	514.33	2	998.595	1.3871	1.5494	113.51	27	22	1.2499	1.3579	153.16	27	22	0.61183	0.74744	82.716	27	22	3.738	5.4542	99.913	9	8	3.6425	4.7138	95.675	9	8	0.95244	0.97645	52.081	9	8	7.8201	7.3284	89.575	6	4	7.933	6.598	96.3
ATYYGAFIK	9	1	0	0	ATYYGAFIK	Pep3009	2023-02-06_Fusion_36176.raw	85	517.271	2	1032.53	0.48822	0.55092		1	1	0.55329	0.64675		1	1	1.1333	1.1492		1	1	0.48822	0.55092		1	1	0.55329	0.64675		1	1	1.1333	1.1492		1	1				0	0
RTGPALVL	8	0	2	1	R(+6.02)TGPAL(+3.02)VL(+3.02)	Pep707	2023-02-06_Fusion_36176.raw	85	419.79	2	825.507	4.5314	6.6119	208.14	5	3	5.0174	6.4931	191.54	5	3	0.39584	0.7686	52.073	5	3	4.5314	6.6119		1	1	5.0174	6.4931		1	1	1.1073	1.1849		1	1	63.454	59.465	46.355	2	2	38.285	31.842	41.448
VLNEYFHNV	9	0	1	0	VL(+3.02)NEYFHNV	Pep7289	2023-02-06_Fusion_36176.raw	85	569.291	2	1133.55	1.6007	1.2728	9.7901	4	4	1.3425	1.0634	10.636	4	4	0.86397	0.89711	3.3726	4	4	1.2388	1.3233	15.725	2	2	1.0497	0.98826	11.52	2	2	0.84736	0.87986	4.205	2	2	1.9176	1.2728	5.0149	2	2	1.6728	1.1148	7.8413
ALLGDLTKA	9	1	3	0	ALLGDLTKA	Pep751	2023-02-06_Fusion_36176.raw	85	451.272	1;2	900.528	0.48779	0.33776	66.436	6	4	0.28723	0.41505	76.808	6	4	2.705	3.0239	100.2	6	4	0.10618	0.14479	4.4053	2	2	0.28723	0.34335	1.9553	2	2	2.705	3.0239	6.3607	2	2	0.65837	0.33776	46.888	2	2	2.8501	1.6467	13.953
ALSKEGIVAL	10	1	2	0	AL(+3.02)SK(+4.03)EGIVAL(+3.02)	Pep3065	2023-02-06_Fusion_36176.raw	85	505.837	2	999.596	1.3805	1.6376	112.22	6	2	0.75852	1.2537	118.7	6	2	0.56971	0.71141	36.668	6	2	1.2393	1.5603		1	0	1.032	1.3859		1	0	0.76559	0.78636		1	0	11.427	9.924		1	0	10.031	7.9542
RVYVGSIYY	9	0	0	1	R(+10.01)VYVGSIYY	Pep713	2023-02-06_Fusion_36176.raw	85	565.299	1;2	1118.58	0.48472	0.59585	66.687	6	3	0.80176	0.89957	88.832	6	3	1.0432	1.0856	63.018	6	3	0.40147	0.42152	51.294	2	2	0.80176	0.82883	138.66	2	2	1.9971	2.0593	95.67	2	2	2.2905	1.5731	3.2122	2	1	2.4771	1.8233	0.61963
KLTDYQVTL	9	1	2	0	KLTDYQVTL	Pep7338	2023-02-06_Fusion_36176.raw	85	540.803	2	1079.59	0.41087	0.47846	11.754	2	0	0.49271	1.3895	21.072	2	0	1.2137	2.4675	27.227	2	0				0	0				0	0				0	0				0	0
NPAENFRVL	9	0	1	1	NPAENFRVL	Pep7293	2023-02-06_Fusion_36176.raw	85	530.283	2	1058.55	1.3861	1.0321	192.01	3	1	1.854	1.6666	118.75	3	1	1.336	1.3697	86.925	3	1	0.35247	0.39925		1	0	0.47732	0.53999		1	0	1.336	1.3697		1	0	1.3861	1.0321		1	0	1.854	1.6666
GTMEWIMIK	9	1	0	0	GTM(+15.99)EWIM(+15.99)IK	Pep7769	2023-02-06_Fusion_36176.raw	85	570.776	1;2	1107.55	0.89122	0.98728	54.35	21	14	0.62912	0.9196	72.876	20	13	0.70486	0.85183	59.389	20	13	0.81949	0.92473	31.858	7	3	0.61929	0.7239	36.729	7	3	0.88723	0.89971	63.756	7	3	3.0356	2.3196	23.287	4	3	3.2168	2.4024	69.406
ALPALVMSK	9	1	2	0	AL(+3.02)PAL(+3.02)VMSK(+4.03)	Pep3057	2023-02-06_Fusion_36176.raw	85	470.31	2	928.542	1.0169	1.1675	162.07	6	3	0.45022	1.1916	130.11	6	3	0.82171	1.2375	75.488	6	3	2.6721	3.3642		1	1	7.2416	9.725		1	1	2.7101	2.7836		1	1	1.8496	1.6063		1	0	4.5448	3.6037
RLYFSQQTYY	10	0	1	1	R(+6.02)L(+3.02)YFSQQTYY	Pep3054	2023-02-06_Fusion_36176.raw	85	689.353	2;3	1367.65	0.55354	0.64103	62.164	20	16	0.48228	1.0521	159.92	16	12	0.88088	1.0836	156.84	16	12	0.53205	0.60266	8.8552	2	1	0.58839	0.66564	22.93	2	1	1.0838	1.1111	16.928	2	1	5.6532	4.2095	112.58	3	2	5.0787	4.5654	87.725
KLGEIVTTI	9	1	1	0	K(+4.03)L(+3.02)GEIVTTI	Pep765	2023-02-06_Fusion_36176.raw	85	490.822	1;2	972.586	0.31898	0.37864	91.953	8	4	0.28974	0.37111	83.96	8	4	0.9242	1.0196	14.599	8	4	0.2938	0.34824	16.047	3	2	0.28876	0.35342	12.911	3	2	0.98287	1.0054	19.986	3	2	2.6272	1.9089	8.405	3	2	2.3544	1.6408	17.439
FLLDKKIGV	9	2	2	0	FL(+3.02)L(+3.02)DK(+4.03)K(+4.03)IGV	Pep3032	2023-02-06_Fusion_36176.raw	85	523.87	2;3	1031.64	1.1424	1.0985	64.797	10	8	0.38949	0.49543	83.589	10	8	0.61447	0.67671	54.524	10	8	0.40456	0.54209	46.621	4	4	0.29665	0.43629	15.486	4	4	0.74782	0.7701	41.64	4	4	3.0754	1.8327	44.037	4	4	3.0196	2.2225	70.536
SPRKPPLFL	9	1	2	1	SPR(+6.02)K(+4.03)PPL(+3.02)FL(+3.02)	Pep7185	2023-02-06_Fusion_36176.raw	85	535.866	2;3	1053.63	1.0263	1.0887	136.04	4	3	0.24408	0.35174	184.21	4	3	0.30831	0.35462	84.372	4	3	0.61006	0.77474		1	0	0.45346	0.6428		1	0	0.70044	0.72064		1	0	15.816	14.128		1	1	9.7687	9.1297
RVFQGFFTGR	10	0	0	2	RVFQGFFTGR	Pep2929	2023-02-06_Fusion_36176.raw	85	607.825	2;3	1213.64	0.59642	0.67619	124.18	7	7	0.687	0.83624	100.61	7	7	0.94133	1.2163	15.311	7	7	0.60391	0.68468	1.7653	2	2	0.6919	0.8422	1.0044	2	2	1.1457	1.2097	0.76089	2	2	5.4281	5.2327	9.2333	2	2	5.0945	4.7023	8.814
TLVYHVVGV	9	0	1	0	TL(+6.02)VYHVVGV	Pep3084	2023-02-06_Fusion_36176.raw	85	496.797	1;2	985.56	0.53822	0.57494	77.121	3	2	0.50132	0.51462	79.203	3	2	0.90483	0.93954	8.2917	3	2	0.52051	0.53705	9.6414	2	1	0.48013	0.47201	12.222	2	1	0.91498	0.94817	11.702	2	1	3.061	2.0317		1	1	2.7697	1.8458
SIHDVTFQV	9	0	0	0	SIHDVTFQV	Pep747	2023-02-06_Fusion_36176.raw	85	523.27	2	1044.52				0	0				0	0				0	0				0	0				0	0				0	0				0	0
QRPPTIVL	8	0	1	1	QR(+6.02)PPTIVL(+3.02)	Pep3029	2023-02-06_Fusion_36176.raw	85	466.807	1;2	922.56	3.0329	3.3603	126.55	9	7	2.5583	2.897	124.11	9	7	0.82736	0.85243	60.737	9	7	3.0329	3.3603	101.04	5	5	2.5583	2.897	36.772	5	5	0.91838	0.94153	65.963	5	5	23.028	17.147	12.626	2	2	18.675	16.787	0.44466
VVYVGGILTK	10	1	1	0	VVYVGGILTK	Pep3082	2023-02-06_Fusion_36176.raw	85	524.824	2;3	1047.63	0.57032	0.63468	25.267	3	1	1.1029	3.0802	70.936	3	1	1.5773	3.1377	114.49	3	1	0.43849	0.52124		1	1	6.9642	8.463		1	1	15.882	16.287		1	1				0	0
YLYITKVLK	9	2	2	0	YLYITKVLK	Pep2941	2023-02-06_Fusion_36176.raw	85	570.855	2;3	1139.7	1.1258	1.2702	118.32	6	4	0.27737	0.42214	164.29	6	4	0.507	0.5749	83.615	6	4	1.6908	1.9749	156.56	3	3	0.27187	0.46846	222.05	3	3	0.85556	0.83665	120.31	3	3	3.4813	2.648		1	1	1.6274	1.4307
STYISILNQK	10	1	1	0	STYISIL(+6.02)NQK(+8.01)	Pep3058	2023-02-06_Fusion_36176.raw	85	590.843	2	1165.63	0.35138	0.41743	107.67	4	1	0.31299	0.6782	95.712	4	1	1.0295	1.145	43.464	4	1	0.35976	0.42643		1	0	0.32656	0.39968		1	0	0.97854	1.0009		1	0	3.9062	2.9349		1	0	4.5812	3.4772
AIYATIPVYK	10	1	0	0	AIYATIPVYK(+8.01)	Pep3086	2023-02-06_Fusion_36176.raw	85	573.837	2;3	1137.64	0.79852	0.83182	75.369	4	2	0.8355	1.0347	103.79	4	2	1.0636	1.3836	58.86	4	2	0.25017	0.2823		1	0	0.20996	0.24543		1	0	1.0907	1.106		1	0	1.5539	1.3281	7.9259	2	1	2.3625	1.7866	77.145
SPRKGWALL	9	1	2	1	SPRKGWALL	Pep7196	2023-02-06_Fusion_36176.raw	85	514.307	2;3	1026.6	1.1977	1.2704	80.313	8	6	2.4386	2.1836	93.333	8	6	0.97536	1.1062	86.839	8	6	0.33952	0.43117		1	0	0.32502	0.46073		1	0	1.1753	1.2092		1	0	3.27	2.921	36.984	3	3	3.1736	2.7229	28.277
KMQETLVGL	9	1	2	0	KMQETLVGL	Pep754	2023-02-06_Fusion_36176.raw	85	509.784	2	1017.55	0.92478	1.0437	48.237	4	4	1.2453	2.3543	72.175	4	4	0.94565	1.349	71.096	4	4				0	0				0	0				0	0	3.1276	2.7162		1	1	4.7416	3.7598
KLDAFVEGV	9	1	1	0	K(+8.01)L(+6.02)DAFVEGV	Pep789	2023-02-06_Fusion_36176.raw	85	496.288	2	976.523	0.29674	0.33028	106.89	5	2	0.21714	0.44559	94.939	5	2	0.84421	0.93552	28.572	5	2	0.16672	0.19761		1	0	0.14486	0.1773		1	0	0.84421	0.86354		1	0	2.198	1.6515	1.578	2	2	1.9881	1.509	11.528
ALAEYVIYR	9	0	1	1	AL(+3.02)AEYVIYR(+6.02)	Pep3090	2023-02-06_Fusion_36176.raw	85	553.823	2;3	1096.59	1.6843	1.5652	143.54	10	7	4.7471	4.7685	114.53	10	7	0.92772	0.95251	111.42	10	7	1.0851	1.2022	164.9	3	2	4.1046	4.6435	103.42	3	2	1.0012	1.0265	165.56	3	2	11.394	8.4841	155.2	5	5	6.8983	6.13	66.925
KLGDIMGV	8	1	1	0	K(+4.03)L(+3.02)GDIMGV	Pep820	2023-02-06_Fusion_36176.raw	85	420.256	1;2	831.452	0.30356	0.33479	110.53	8	5	0.29274	0.6489	96.617	7	4	1.0772	1.5027	19.638	7	4	0.17842	0.21148	43.812	3	2	0.24828	0.30387	23.296	2	1	1.0995	1.1247	4.887	2	1	3.4537	2.5518	13.883	2	1	4.1402	3.0111	9.231
RPAFKGLTF	9	1	1	1	R(+6.02)PAFK(+4.03)GL(+3.02)TF	Pep7201	2023-02-06_Fusion_36176.raw	85	525.332	2;3	1035.59	1.8606	1.9737	116.02	4	1	0.32921	0.43224	186.12	4	1	0.2842	0.3268	122.38	4	1	0.72964	0.8094		1	0	0.68081	0.80109		1	0	0.98478	1.0102		1	0	14.756	12.59		1	0	13.239	11.753
ALDKATVLL	9	1	3	0	AL(+3.02)DK(+4.03)ATVL(+3.02)L(+3.02)	Pep7373	2023-02-06_Fusion_36176.raw	85	478.836	2	942.575	0.83436	0.49035	242.68	6	5	0.4249	0.53732	107.35	6	5	1.0348	1.4347	172.08	6	5	0.55383	0.7552	97.317	2	2	0.4495	0.53732	23.7	2	2	0.81161	0.90729	121.02	2	2	0.82275	0.41971	317.43	3	3	0.34436	0.20374	144.61
KVNIIPIIAK	10	2	0	0	KVNIIPIIAK	Pep2954	2023-02-06_Fusion_36176.raw	85	554.876	2	1107.74	0.28328	0.30877	65.714	7	5	0.14167	0.19044	76.39	7	5	0.79448	0.72341	105.17	7	5	0.15514	0.18738	67.343	2	1	0.14192	0.17506	43.987	2	1	0.9259	0.84307	21.649	2	1				0	0
TVINQVLVYK	10	1	1	0	TVINQVL(+3.02)VYK(+4.03)	Pep3105	2023-02-06_Fusion_36176.raw	85	592.373	2;3	1175.69	2.8766	3.1257	137.19	6	3	2.7777	3.4738	67.198	6	3	0.62675	0.98754	80.604	6	3	1.355	1.6061		1	0	1.3818	1.6912		1	0	1.0823	1.1071		1	0	27.056	20.329	78.69	2	2	7.9279	6.0174	27.395
SPGARLITI	9	0	1	1	SPGARLITI	Pep3088	2023-02-06_Fusion_36176.raw	85	464.286	2	926.555	0.3623	0.45301	51.14	6	5	0.074455	0.21901	111.28	6	5	0.19685	0.43088	95.978	6	5	0.35042	0.39692		1	1	1.2984	1.4688		1	1	3.7052	3.7986		1	1	2.0619	1.5353		1	0	1.8888	1.6979
HIIENIVAV	9	0	0	0	HIIENIVAV	Pep3203	2023-02-06_Fusion_36176.raw	85	504.299	2	1006.58				0	0				0	0				0	0				0	0				0	0				0	0				0	0
RLMDRPIFY	9	0	1	2	R(+6.02)L(+3.02)MDR(+6.02)PIFY	Pep7284	2023-02-06_Fusion_36176.raw	85	613.353	2;3	1209.63	0.48603	0.58471	21.325	6	3	0.15065	0.35805	33.115	6	3	0.37745	0.55527	30.032	6	3	0.67613	0.79902	24.147	2	1	0.36671	0.45766	1.4985	2	1	0.62131	0.64169	3.431	2	1				0	0
SLHDAIMIV	9	0	1	0	SLHDAIM(+15.99)IV	Pep8439	2023-02-06_Fusion_36176.raw	85	507.768	2	997.527	4.728	3.1382	51.762	3	1	2.5559	1.7033	73.194	3	1	0.59317	0.61592	16.902	3	1	1.4225	1.5196		1	0	0.7884	0.74226		1	0	0.59317	0.61592		1	0	5.4309	3.6047	19.599	2	1	3.4998	2.3323	44.45
ATYNFAVLK	9	1	1	0	ATYNFAVL(+6.02)K(+8.01)	Pep7324	2023-02-06_Fusion_36176.raw	85	520.802	2	1025.55	1.5638	1.7811	230.63	4	4	0.5155	1.2434	150.21	4	4	0.41454	0.60006	85.055	4	4	0.032176	0.038138		1	1	0.093818	0.11482		1	1	2.9158	2.9825		1	1	11.377	8.5481		1	1	5.3876	4.0893
SVFGTMPLK	9	1	1	0	SVFGTMPLK	Pep7350	2023-02-06_Fusion_36176.raw	85	490.268	2	978.521	3.0896	2.3214	139.02	11	10	2.2658	5.3557	167.31	11	10	0.48047	0.62194	192.68	11	10	1.0337	1.2253	164.81	3	3	0.62853	0.76926	238.62	3	3	0.60802	0.62194	400.75	3	3	4.7845	3.5948	152.91	4	4	7.4971	5.6905	186.95
KILPDLNTV	9	1	2	0	K(+4.03)L(+3.02)LPDL(+3.02)NTV	Pep7387	2023-02-06_Fusion_36176.raw	85	511.837	2	1011.6	0.57264	0.66463	10.158	2	2	0.36252	0.99954	10.852	2	2	0.63307	1.271	8.8248	2	2				0	0				0	0				0	0				0	0
ALLQSDVRL	9	0	3	1	ALLQSDVRL	Pep7363	2023-02-06_Fusion_36176.raw	85	507.801	2;3	1013.59	0.48638	0.61925	70.169	8	6	0.31974	0.9034	8.6443	8	6	0.72917	1.3552	72.249	8	6				0	0				0	0				0	0	2.0657	0.9973		1	1	1.4842	0.82954
SITSVFITK	9	1	0	0	SITSVFITK	Pep3159	2023-02-06_Fusion_36176.raw	85	498.293	1;2	994.57	0.70103	0.76793	46.743	6	2	0.57187	0.75302	45.742	6	2	0.86836	0.95254	6.1507	6	2	0.63072	0.70515	4.4018	3	2	0.57739	0.66029	3.0452	3	2	0.91757	0.93279	6.7787	3	2	3.0579	2.3366		1	0	2.794	2.0866
SMFTAILKK	9	2	1	0	SMFTAIL(+3.02)K(+4.03)K(+4.03)	Pep2997	2023-02-06_Fusion_36176.raw	85	525.338	2	1037.59	0.43873	0.47821	88.39	6	6	0.20483	0.2824	101.11	6	6	0.63366	0.75767	18.29	6	6	0.88722	1.0892		1	1	0.68725	0.89906		1	1	0.77461	0.78792		1	1	3.3227	3.4345		1	1	3.2805	3.0295
KLYQSIIGY	9	1	1	0	K(+4.03)L(+3.02)YQSIIGY	Pep793	2023-02-06_Fusion_36176.raw	85	546.327	2	1083.6	0.58721	0.55415	129.71	4	2	0.4654	0.78032	136.1	4	2	1.0615	1.0912	64.884	4	2	0.39266	0.46542		1	0	0.43463	0.53194		1	0	1.0703	1.0948		1	0	2.7259	2.0481	160.19	2	1	1.9997	1.5178	219.57
KGSGVVIIM	9	1	0	0	KGSGVVIIM	Pep7365	2023-02-06_Fusion_36176.raw	85	452.271	2	902.526	0.27441	0.30978	144.39	6	5	0.34483	0.99016	66.636	6	5	1.1697	1.7352	164.45	6	5	0.28788	0.32485	12.669	2	2	0.28862	0.33737	4.0337	2	2	1.0026	1.0167	16.703	2	2	1.9323	1.4766		1	0	2.0099	1.5011
YRAPEIML	8	0	1	1	YRAPEIM(+15.99)L	Pep5468	2023-02-06_Fusion_36176.raw	85	504.763	2	991.516	0.44247	0.57114	76.335	3	1	0.083896	0.23982	128.69	3	1	0.16764	0.32551	52.311	3	1				0	0				0	0				0	0	2.7499	2.0477		1	1	1.9341	1.7386
GLDPAVIKV	9	1	1	0	GLDPAVIKV	Pep7367	2023-02-06_Fusion_36176.raw	85	456.28	2	910.549	0.19615	0.22751	31.005	3	2	0.18167	0.33891	29.142	3	2	0.79854	1.4189	48.824	3	2				0	0				0	0				0	0	0.41468	0.31157		1	1	0.32169	0.24417
IVFEGVIGK	9	1	0	0	IVFEGVIGK(+4.03)	Pep3178	2023-02-06_Fusion_36176.raw	85	483.302	2	960.564	0.79072	0.92789	54.858	6	6	0.90608	1.7408	40.971	6	6	0.98694	1.3208	27.67	6	6	0.65247	0.73627	4.4616	2	2	0.90608	1.0591	43.11	2	2	1.3887	1.4082	47.572	2	2	3.0405	2.3234	5.51	2	2	3.1428	2.3471	1.7517
KLIDYGLSGY	10	1	2	0	KLIDYGLSGY	Pep819	2023-02-06_Fusion_36176.raw	85	564.801	2	1127.59	1.129	1.2716	38.666	7	6	0.78124	1.8775	36.268	7	6	0.74711	1.3483	28.445	7	6	1.291	1.6253		1	0	2.7405	3.6804		1	0	2.082	2.1385		1	0	3.1586	2.743	24.494	2	2	3.1474	2.4957	62.974
ARGPIQIL	8	0	1	1	AR(+6.02)GPIQIL(+3.02)	Pep781	2023-02-06_Fusion_36176.raw	85	438.794	2	866.534	1.1809	1.3981	90.233	9	5	0.2539	0.74684	108.37	9	5	0.39234	0.68031	53.709	9	5	0.96651	1.0828	0.33176	2	0	0.90054	1.0193	3.1057	2	0	0.93823	0.96427	4.2694	2	0	10.034	7.4712	21.452	2	2	7.4899	6.7329	2.2862
ALATLIHQV	9	0	2	0	AL(+3.02)ATL(+3.02)IHQV	Pep785	2023-02-06_Fusion_36176.raw	85	486.312	1;2	964.571	0.55484	0.58333	76.197	7	6	0.788	0.91404	74.081	7	6	1.1229	1.197	36.09	7	6	0.54439	0.5632	37.225	6	6	0.72006	0.82234	16.586	6	6	1.2562	1.339	36.438	6	6	4.1532	3.7041		1	0	5.5159	5.5523
ILAQEIVKV	9	1	1	0	IL(+3.02)AQEIVK(+4.03)V	Pep3205	2023-02-06_Fusion_36176.raw	85	510.346	2	1011.63	1.0215	1.2306	111.22	6	4	0.633	1.3038	69.649	6	4	0.72107	0.89782	60.415	6	4	0.74658	0.88493	19.842	2	2	0.65529	0.80202	9.339	2	2	0.87772	0.89782	10.503	2	2	9.8623	7.41		1	1	6.2925	4.7762
SVLSPLLNK	9	1	3	0	SVL(+6.02)SPL(+6.02)L(+6.02)NK(+8.01)	Pep7376	2023-02-06_Fusion_36176.raw	85	498.839	2	969.586	0.81676	0.59261	71.224	2	1	0.43086	0.44083	128.36	2	1	0.53923	0.69927	49.228	2	1				0	0				0	0				0	0	0.71943	0.35813		1	1	0.31001	0.17787
LPQGIVREL	9	0	2	1	L(+3.02)PQGIVR(+10.01)EL(+6.02)	Pep3139	2023-02-06_Fusion_36176.raw	85	522.331	2	1023.61	0.74627	0.95013	28.801	4	4	0.46326	1.3433	101.11	4	4	0.6331	1.3052	86.102	4	4	1.1415	1.6656		1	1	6.5418	8.4658		1	1	5.731	6.1327		1	1				0	0
RILFFNTPK	9	1	1	1	RILFFNTPK	Pep7292	2023-02-06_Fusion_36176.raw	85	568.335	2	1134.65	0.76928	0.85857	14.564	4	3	0.88189	1.2903	43.601	4	3	1.0671	1.2971	38.662	4	3	0.64675	0.71745		1	0	0.55934	0.65816		1	0	0.89401	0.91705		1	0				0	0
KMYEEFLSKV	10	2	1	0	K(+4.03)MYEEFL(+3.02)SK(+4.03)V	Pep3067	2023-02-06_Fusion_36176.raw	85	642.863	2;3	1272.64	0.81063	0.83791	110.54	11	8	0.47124	0.65549	33.248	11	8	0.67716	0.70774	136.54	11	8	0.50703	0.62246	3.8404	2	2	0.39875	0.52165	21.163	2	2	0.78645	0.79996	17.322	2	2	0.73423	0.75894	14	2	2	0.60766	0.56115	42.374
TLTSKLYSL	9	1	3	0	TL(+6.02)TSK(+8.01)L(+6.02)YSL(+6.02)	Pep794	2023-02-06_Fusion_36176.raw	85	526.335	1;2	1024.58	4.0208	2.5329	105.22	3	3	4.9076	4.7629	14.026	3	3	1.9653	2.2307	102.85	3	3	4.3388	5.9163	119.97	2	2	4.422	5.2859	14.734	2	2	1.0192	1.1393	134.71	2	2	4.0208	2.013		1	1	7.9021	4.4925
ATNYLIFSQK	10	1	1	0	ATNYL(+6.02)IFSQK(+8.01)	Pep3176	2023-02-06_Fusion_36176.raw	85	599.84	2	1183.62	1.1879	1.408	87.006	7	3	1.0877	3.0684	71.628	7	3	0.87239	0.95548	32.386	7	3	1.1262	1.3349	7.5459	2	0	1.0517	1.2872	4.7564	2	0	0.89648	0.917	5.8122	2	0	9.0762	6.8194	36.284	3	3	7.918	6.0099	46.598
ILSSLMLEK	9	1	3	0	ILSSLMLEK	Pep800	2023-02-06_Fusion_36176.raw	85	517.302	2	1032.59	1.1701	1.3529	87.448	8	7	0.70388	1.6071	79.805	8	7	0.61323	1.09	59.448	8	7	0.71064	0.96902	123.73	2	2	0.64005	0.7651	23.853	2	2	0.90067	1.0068	99.873	2	2	8.5837	4.3114	49.992	2	2	5.4878	3.1728	32.591
LPKQPPLAL	9	1	3	0	LPKQPPLAL	Pep7348	2023-02-06_Fusion_36176.raw	85	488.813	2	975.612	0.36915	0.39247	75.886	3	3	0.25454	0.15336	20.554	3	3	0.46046	0.52925	74.398	3	3				0	0				0	0				0	0	0.42908	0.20579	91.301	2	2	0.31112	0.17193	27.528
VLSSFVLAEK	10	1	2	0	VLSSFVLAEK	Pep3189	2023-02-06_Fusion_36176.raw	85	546.818	2	1091.62	0.28385	0.32438	58.506	6	6	0.14555	0.3848	67.082	6	6	0.66347	1.0866	23.224	6	6	0.12151	0.15299		1	1	0.094935	0.12749		1	1	0.78128	0.80247		1	1	0.77766	0.67535	26.253	2	2	0.97455	0.77275	9.1184
AVFGPDGTLLAK	12	1	2	0	AVFGPDGTL(+3.02)L(+3.02)AK(+4.03)	Pep7383	2023-02-06_Fusion_36176.raw	85	599.866	2	1187.65	1.059	1.1828	81.956	5	2	0.75751	1.1484	117.7	5	2	0.79403	1.0898	50.695	5	2	0.93946	1.1828		1	0	0.75751	1.0173		1	0	0.79403	0.81557		1	0	5.3333	4.6316	40.234	2	2	8.9993	7.1358	109.91
SPRLPVGGF	9	0	1	1	SPR(+6.02)L(+3.02)PVGGF	Pep7364	2023-02-06_Fusion_36176.raw	85	469.783	2	928.513	0.75843	1.0009	104.5	5	2	0.43851	0.49608	141.36	5	2	0.82283	0.84605	48.38	5	2	0.51518	0.58355		1	0	0.43851	0.49608		1	0	0.89048	0.91292		1	0	7.0144	5.2231	13.083	2	2	6.1528	5.5309	4.0413
VPAEPKLAF	9	1	1	0	VPAEPK(+4.03)L(+3.02)AF	Pep3164	2023-02-06_Fusion_36176.raw	85	489.806	2	970.549	1.3956	1.5608	98.136	5	3	1.8929	1.9217	112.06	5	3	0.79298	0.81926	141.45	5	3	1.5958	1.8915		1	0	1.8929	2.3167		1	0	1.1441	1.1703		1	0	1.4662	1.1016	190.49	2	2	3.3646	2.5538	40.217
GLPPYSPVFK	10	1	1	0	GLPPYSPVFK	Pep3200	2023-02-06_Fusion_36176.raw	85	552.808	2	1103.6	0.79482	0.90453	15.156	2	1	0.7391	1.0808	7.7336	2	1	0.89612	1.1076	23.955	2	1	0.84944	1.0068		1	0	0.83608	1.0233		1	0	0.91409	0.93501		1	0				0	0
RLLEATSYL	9	0	3	1	R(+6.02)L(+3.02)L(+3.02)EATSYL(+3.02)	Pep7413	2023-02-06_Fusion_36176.raw	85	540.84	2;3	1064.59	0.56447	0.71868	93.533	6	4	0.38934	0.63712	110.98	6	4	0.63649	0.84527	170.09	6	4	0.39333	0.50757	106.39	2	2	0.38934	0.42455	17.533	2	2	0.98987	1.0119	88.854	2	2	2.8791	1.3957		1	0	3.8527	2.1442
KLNDLIQRL	9	1	3	1	K(+4.03)L(+3.02)NDL(+3.02)IQR(+6.02)L(+3.02)	Pep3128	2023-02-06_Fusion_36176.raw	85	566.394	2	1111.67	0.54742	0.55192	124.05	6	6	0.65269	0.97302	77.174	6	6	0.87952	1.1758	104.93	6	6	0.18154	0.24828		1	1	0.90998	1.3805		1	1	5.0127	5.4403		1	1	5.2457	2.9362	158.67	2	2	5.1317	3.1406	27.018
KLLAVIHEL	9	1	3	0	KLLAVIHEL	Pep3071	2023-02-06_Fusion_36176.raw	85	518.332	2	1034.65	1.7961	2.1244	164.29	3	1	0.47099	1.209	91.408	3	1	0.31017	0.65036	72.151	3	1				0	0				0	0				0	0	0.2198	0.12433		1	1	0.42308	0.27078
KIIAFVLEGK	10	2	1	0	K(+4.03)IIAFVL(+3.02)EGK(+4.03)	Pep734	2023-02-06_Fusion_36176.raw	85	564.886	2;3	1116.69	3.0212	2.5305	146.02	7	5	3.0925	3.4325	140.75	7	5	0.89443	0.93724	20.914	7	5	0.16858	0.20695		1	1	0.23439	0.30663		1	1	1.3904	1.4143		1	1	3.8858	4.0166	33.19	4	4	3.8149	3.6927	9.3937
AVMAESAFSFK	11	1	0	0	AVMAESAFSFK	Pep3233	2023-02-06_Fusion_36176.raw	85	594.293	2	1186.57	1.085	1.3297	66.345	5	1	1.0248	1.8208	54.826	5	1	0.93476	1.0904	110.65	5	1	0.78648	0.88748		1	0	1.0248	1.1979		1	0	1.0752	1.0904		1	0	2.8528	2.18		1	0	2.964	2.2136
ALLTGIISK	9	1	2	0	AL(+3.02)L(+3.02)TGIISK(+4.03)	Pep3280	2023-02-06_Fusion_36176.raw	85	463.329	2	914.58	1.0418	1.1289	33.894	3	1	0.73432	1.5337	12.825	3	1	0.67393	0.93458	15.629	3	1	1.6087	2.0254		1	1	1.3088	1.7576		1	1	0.81352	0.83559		1	1				0	0
QLVPALAKV	9	1	2	0	QLVPALAKV	Pep3212	2023-02-06_Fusion_36176.raw	85	469.806	2	937.596	0.62302	0.67853	63.208	3	3	1.7502	1.6274	112.97	3	3	1.1892	1.257	87.278	3	3	0.34135	0.42977		1	1	0.32131	0.4315		1	1	0.94128	0.96681		1	1	1.7259	1.4988		1	1	2.0524	1.6274
ALDEVFTKV	9	1	1	0	AL(+3.02)DEVFTK(+4.03)V	Pep7426	2023-02-06_Fusion_36176.raw	85	514.805	2;3	1020.55	0.35566	0.40184	104.31	2	2	0.94574	1.5248	65.783	2	2	2.6591	3.4398	51.071	2	2	0.16215	0.19219		1	1	0.78244	0.95764		1	1	4.8255	4.936		1	1				0	0
YITERIIAV	9	0	0	1	YITERIIAV	Pep7406	2023-02-06_Fusion_36176.raw	85	539.319	2	1076.62	0.38268	0.52395	25.317	3	3	0.19281	0.46075	22.846	3	3	0.50384	0.97831	28.497	3	3	0.55446	0.61242		1	1	0.34087	0.35017		1	1	0.61479	0.63507		1	1				0	0
KILPTLEAV	9	1	2	0	K(+4.03)IL(+3.02)PTL(+3.02)EAV	Pep862	2023-02-06_Fusion_36176.raw	85	497.342	2	982.606	0.7408	0.82347	59.159	4	2	0.31066	0.49858	49.654	4	2	0.35437	0.44849	74.519	4	2	0.69556	0.87572	100.97	2	2	0.54881	0.73702	14.112	2	2	0.78902	0.81042	86.858	2	2				0	0
SPYQNIKIL	9	1	1	0	SPYQNIKIL	Pep3224	2023-02-06_Fusion_36176.raw	85	538.311	2;3	1074.61	1.102	1.2805	15.288	2	2	0.17987	0.50047	5.1726	2	2	0.16322	0.32862	9.5678	2	2				0	0				0	0				0	0				0	0
ALLDGSNVVFK	11	1	2	0	AL(+3.02)L(+3.02)DGSNVVFK(+4.03)	Pep891	2023-02-06_Fusion_36176.raw	85	586.86	2;3	1161.64	0.75512	0.67782	255.27	10	6	0.4903	0.49501	147.81	10	6	0.63443	0.66299	131.35	10	6	0.13786	0.17357	176.78	2	1	0.14562	0.19556	126.25	2	1	1.1107	1.1408	43.448	2	1	1.4765	1.1927	336.69	4	3	1.4756	1.1448	185.14
SLAEGRLYL	9	0	3	1	SLAEGRLYL	Pep3259	2023-02-06_Fusion_36176.raw	85	511.288	1;2	1020.56	0.61039	0.83573	71.234	7	5	0.32414	0.51836	105.4	7	5	0.40204	0.78064	103.55	7	5	0.54313	0.70088	100.78	2	2	0.31242	0.34067	5.2094	2	2	0.57522	0.588	95.575	2	2	3.7444	1.9727	52.28	2	2	2.1369	1.2565	26.736
ATFTVMGLK	9	1	1	0	ATFTVMGL(+3.02)K(+4.03)	Pep3273	2023-02-06_Fusion_36176.raw	85	487.79	2	966.521	0.79705	0.97169	96.833	7	6	0.36596	0.93259	59.128	7	6	0.4839	0.94339	45.303	7	6	0.64273	0.76183		1	0	0.68661	0.84035		1	0	0.98581	1.0084		1	0	0.609	0.45757	218.86	2	2	0.80342	0.60982	133.9
ALLEVLSQK	9	1	3	0	ALLEVLSQK	Pep3286	2023-02-06_Fusion_36176.raw	85	500.806	2	999.596	0.24345	0.27602	6.0232	2	2	0.097706	0.22606	2.302	2	2	0.40134	0.71015	16.539	2	2				0	0				0	0				0	0				0	0
KMMDVTVTI	9	1	0	0	KMMDVTVTI	Pep3332	2023-02-06_Fusion_36176.raw	85	519.273	2	1036.53	1.268	1.2228	84.565	25	23	0.38971	0.66839	117.43	25	23	0.43752	0.84189	109.81	25	23	0.57681	0.65089	69.143	4	4	0.94303	1.1023	85.121	4	4	1.5291	1.5507	84.953	4	4	2.6009	1.9875	30.088	5	4	2.3717	1.7713	69.857
YPFKPPKVAF	10	2	0	0	YPFKPPKVAF	Pep3113	2023-02-06_Fusion_36176.raw	85	597.34	2;3	1192.66	0.87306	0.95161	76.888	7	7	0.36524	0.48805	86.258	7	7	0.8691	0.88466	44.085	7	7	0.2686	0.3222	3.9184	2	2	0.30077	0.37281	38.091	2	2	1.1197	1.078	27.955	2	2	1.948	1.9017	57.478	2	2	2.3825	2.2866	43.204
RMFLSFPTTK	10	1	1	1	RMFLSFPTTK	Pep7344	2023-02-06_Fusion_36176.raw	85	614.332	2;3	1226.65	0.095982	0.10151	258.01	6	6	0.19474	0.22208	244.99	6	6	1.1194	1.1573	142.58	6	6	0.011748	0.013032	173.17	3	3	0.014363	0.016901	314.8	3	3	1.2226	1.2541	142.51	3	3	3.0093	2.4222	135.08	2	2	1.2377	1.0627	5.1952
VLFGVETHV	9	0	1	0	VLFGVETHV	Pep7434	2023-02-06_Fusion_36176.raw	85	500.777	1;3	999.539	15.546	15.492		1	1				0	0				0	0	15.546	15.492		1	1				0	0				0	0				0	0
GTLDYILQR	9	0	2	1	GTL(+3.02)DYIL(+3.02)QR(+6.02)	Pep3320	2023-02-06_Fusion_36176.raw	85	545.828	2	1077.58	0.23502	0.34292	86.651	5	2	0.32206	0.72694	69.958	5	2	1.3389	1.8643	37.965	5	2	0.20287	0.29602	20.8	2	2	0.32966	0.42661	3.296	2	2	1.625	1.7388	17.504	2	2	2.1671	2.0309		1	0	2.8257	2.3502
AVYFKGLWK	9	2	1	0	AVYFKGLWK	Pep7333	2023-02-06_Fusion_36176.raw	85	556.318	2;3	1110.62	0.70003	0.79351	70.428	12	12	0.28231	0.37438	114.66	12	12	0.4483	0.53891	81.631	12	12	0.4714	0.57872	23.918	3	3	0.16158	0.21137	124.79	3	3	0.34275	0.34864	144.18	3	3	2.9496	3.0489	15.958	3	3	2.1486	1.9842	3.2703
RIHFPLATY	9	0	1	1	RIHFPLATY	Pep7346	2023-02-06_Fusion_36176.raw	85	559.312	2;3	1116.61	0.39871	0.45163	108.31	7	7	0.23524	0.26613	238.48	7	7	0.4542	0.73857	151.24	7	7	0.63888	0.71571	65.113	2	2	0.24316	0.27522	4.7492	2	2	0.3806	0.39116	61.646	2	2				0	0
RLWPKIQGL	9	1	2	1	R(+6.02)L(+3.02)WPK(+4.03)IQGL(+3.02)	Pep3121	2023-02-06_Fusion_36176.raw	85	563.885	2;3	1109.67	2.7756	2.9562	81.94	4	3	2.94	3.3839	65.837	4	3	0.84072	1.0013	21.431	4	3	2.0173	2.5618		1	0	2.2984	3.258		1	0	0.94919	0.97655		1	0	5.4456	4.8644	50.183	2	2	4.3024	4.0209	19.029
YRPPEVIL	8	0	1	1	YR(+6.02)PPEVIL(+3.02)	Pep857	2023-02-06_Fusion_36176.raw	85	498.307	2	985.56	1.0568	1.197	102.58	5	2	1.0635	1.2031	123.58	5	2	0.62699	0.64469	33.764	5	2	1.0568	1.197		1	0	1.0635	1.2031		1	0	0.95626	0.98036		1	0	9.6584	7.1918	36.565	2	2	6.8702	6.1759	18.719
KVFDPVPVGV	10	1	0	0	KVFDPVPVGV	Pep7451	2023-02-06_Fusion_36176.raw	85	528.808	2	1055.6	0.14616	0.1755	78.329	5	5	0.30152	0.54853	39.334	5	5	1.3667	2.1246	32.748	5	5	0.10622	0.11986		1	1	0.30152	0.35245		1	1	2.8386	2.8785		1	1	0.80275	0.61342	6.9584	2	2	1.1057	0.82577	8.0623
KTSDFLKVL	9	2	2	0	K(+4.03)TSDFL(+3.02)K(+4.03)VL(+3.02)	Pep3221	2023-02-06_Fusion_36176.raw	85	532.857	2	1049.61	2.7409	2.4574	61.071	5	5	2.1974	2.2946	54.709	5	5	0.48324	0.5888	51.561	5	5	4.5472	6.6833		1	1	2.1974	3.7863		1	1	0.48324	0.47256		1	1	4.2146	3.2058	60.852	2	2	3.2326	2.8417	30.241
SLAEILLKK	9	2	3	0	SL(+6.02)AEIL(+6.02)L(+6.02)K(+8.01)K(+8.01)	Pep3096	2023-02-06_Fusion_36176.raw	85	524.876	2;3	1013.65	0.32667	0.2557	141.91	6	4	0.40716	0.34758	64.067	6	4	1.331	1.5825	114.2	6	4	0.044852	0.061964		1	1	0.11059	0.16985		1	1	2.4657	2.6846		1	1	0.47269	0.22555	178.46	3	3	1.0988	0.60518	14.099
KLSLVAAML	9	1	3	0	K(+4.03)L(+3.02)SL(+3.02)VAAM(+15.99)L(+3.02)	Pep3973	2023-02-06_Fusion_36176.raw	85	487.832	2	944.573	0.93098	1.2695	206.94	11	9	1.4645	1.7506	145.18	11	9	0.71865	1.4742	150.56	11	9	0.93098	1.2695	94.237	5	5	1.5335	1.8332	59.319	5	5	1.6827	1.881	129.07	5	5	0.25649	0.12719	226.69	3	3	0.26565	0.1558	272.51
GIYIGSIMK	9	1	0	0	GIYIGSIMK	Pep5421	2023-02-06_Fusion_36176.raw	85	491.276	2	980.536	2.589	2.4042	78.49	4	3	3.2261	2.4093	126.9	4	3	0.85637	0.89417	186.38	4	3	1.8384	2.0745		1	1	0.45663	0.53376		1	1	0.24839	0.25188		1	1	3.765	2.877	4.5334	2	1	3.2261	2.4093	10.009
KVANIILSY	9	1	1	0	K(+8.01)VANIIL(+6.02)SY	Pep7431	2023-02-06_Fusion_36176.raw	85	517.826	2	1019.6	1.004	1.0986	70.602	5	0	0.45844	0.56109	91.941	5	0	0.80755	0.82604	59.018	5	0	0.56307	0.66837	4.0369	2	0	0.48098	0.58658	6.2832	2	0	0.85232	0.87294	7.8098	2	0	4.998	3.7552		1	0	4.5151	3.4271
KLFPGSPAIY	10	1	1	0	KLFPGSPAIY	Pep883	2023-02-06_Fusion_36176.raw	85	546.809	2	1091.6	0.90243	1.0696	17.144	2	2	0.61104	0.74785	3.7531	2	2	0.6771	0.6926	20.897	2	2	0.90243	1.0696	17.144	2	2	0.61104	0.74785	3.7531	2	2	0.6771	0.6926	20.897	2	2				0	0
SLLAKVFITK	10	2	2	0	SLLAKVFITK	Pep4860	2023-02-06_Fusion_36176.raw	85	560.36	2;3	1118.71	0.39846	0.48229	80.973	5	5	0.28165	0.37862	113.82	5	5	0.69089	0.87084	40.537	5	5	0.3555	0.52249		1	1	0.7662	1.3202		1	1	2.1553	2.1077		1	1	2.5296	1.9241		1	1	3.1387	2.7592
GLYEFFRAK	9	1	1	1	GL(+3.02)YEFFR(+6.02)AK(+4.03)	Pep3190	2023-02-06_Fusion_36176.raw	85	572.335	2;3	1129.59	0.28106	0.30074	94.124	8	7	0.14367	0.18839	104.17	8	7	0.65497	0.78108	28.9	8	7	0.21602	0.23964	28.531	2	2	0.18146	0.21352	10.294	2	2	0.84003	0.86167	18.238	2	2	2.0995	1.7913	18.752	2	2	1.7497	1.5533	12.638
KVGPVPVLV	9	1	1	0	K(+4.03)VGPVPVL(+3.02)V	Pep3344	2023-02-06_Fusion_36176.raw	85	457.824	2	906.59	0.34348	0.40377	84.035	4	0	0.24132	0.56142	83.833	4	0	0.81432	1.0068	22.453	4	0	0.26122	0.30963		1	0	0.26692	0.32669		1	0	1.0183	1.0416		1	0	2.5377	1.9067		1	0	3.0327	2.3019
SLSSWSLMK	9	1	2	0	SL(+6.02)SSWSL(+6.02)MK(+8.01)	Pep894	2023-02-06_Fusion_36176.raw	85	529.796	2;3	1037.52	1.4792	1.8623	84.561	9	9	1.4389	1.8485	155.53	9	9	0.86689	0.91633	173.82	9	9	1.1664	1.4686	51.332	4	4	0.81729	1.0976	62.721	4	4	0.80125	0.82298	26.703	4	4	5.6938	4.9447	106.08	2	2	5.1395	4.0753	111.8
DEFKVVVV	8	1	0	0	DEFK(+8.01)VVVV	Pep995	2023-02-06_Fusion_36176.raw	85	471.773	1;2	933.517	1.7779	1.8133	71.82	12	8	1.2157	1.0597	96.474	12	8	1.0026	1.0317	95.31	12	8	0.55736	0.62894		1	0	0.52789	0.61706		1	0	0.94132	0.95456		1	0	2.7439	2.0967		1	0	2.767	2.0664
KIADRFLLY	9	1	2	1	K(+4.03)IADR(+6.02)FL(+3.02)L(+3.02)Y	Pep3241	2023-02-06_Fusion_36176.raw	85	577.876	2;3	1137.65	4.9337	4.2052	136.5	5	3	5.1932	4.3721	133.82	5	3	0.97004	1.0114	18.901	5	3	0.57213	0.73604	3.7162	2	0	0.47952	0.65789	0.94101	2	0	0.95103	0.98704	4.9674	2	0	9.7199	8.6826	58.875	3	3	9.4287	8.8119	42.315
ASVAWAVLK	9	1	1	0	ASVAWAVL(+3.02)K(+4.03)	Pep3321	2023-02-06_Fusion_36176.raw	85	476.304	1;2;3	943.549	1.973	1.7661	60.522	10	7	1.4381	1.3525	127.32	10	7	0.75131	0.78999	98.826	10	7	1.2225	1.449	21.165	3	2	1.0337	1.2561	130.76	3	2	1.1694	1.1992	131.8	3	2	3.2414	2.3552	58.658	5	5	2.9695	2.0694	158.06
RLLGTEFQV	9	0	2	1	R(+6.02)L(+3.02)L(+3.02)GTEFQV	Pep3404	2023-02-06_Fusion_36176.raw	85	537.829	2	1061.59	1.1436	1.1921	125.31	6	2	0.90956	1.2132	89.836	6	2	0.79474	0.90373	43.509	6	2	0.76933	1.1225		1	0	0.51789	0.6702		1	0	0.74448	0.79666		1	0	7.3186	6.8584	107.26	3	2	5.6302	4.6827	71.792
KLIDFGSGALLK	12	2	3	0	KLIDFGSGALLK	Pep3300	2023-02-06_Fusion_36176.raw	85	631.38	2	1260.74	0.93753	1.0965	131.2	5	3	0.60154	0.80864	106.35	5	3	0.62227	0.76601	48.236	5	3	0.38823	0.48539		1	1	0.44457	0.57998		1	1	1.1451	1.2273		1	1	12.237	8.0951	40.171	2	2	5.8733	4.298	26.443
[truncated: 5,979 more rows]
[truncated: 202 more columns]
