# Supplementary material for: SILAC-based quantification reveals modulation of the immunopeptidome in BRAF and MEK inhibitor sensitive and resistant melanoma cells
Source: Front Immunol. 2025 Jan 6;15:1490821. doi: 10.3389/fimmu.2024.1490821 (PMC11744270; doi:10.3389/fimmu.2024.1490821)
Supplement: Supplementary file 7 [file Table6.xlsx]

## Sheet: Sheet1
De-Novo-Seq-PeptidePRISM
patient	Fraction	Source File	Feature	PEAKS_de_novo_peptide_(I2L)	Scan	Tag length	Denovo score	ALC (%)	Length	m/z	z	RT	Predict RT	Mass	ppm	local confidence (%)	tag (>=0%)	mode	ID	PSM rank	Location count	Delta first	Decoy	Genome	Location	Category	Sequence	CategoryInfo	ModSequence	Delta next	spectra	Annotation	Top location count	UniqueCategory	UniqueGenome	PEP	Q	wrongQ	Hydrophobicity	Intensity	Gene	Symbol	ORF location	ORF TIS prio	ORF TIS	ORF length (nt)	ORF nterm (aa)	ORF cterm (aa)	Region nterm
IPM68_Kera_all_merged	4	2022-06-12_Fusion_32407.raw	F4:40088	VAMLPGLAL	F4:15994	9	49	49	9	884.528	1	59.18	-	883.52	0.8	31 31 37 96 42 31 46 55 77	VAMLPGLAL	HCD	F4:15994-F4:40088	2	2	1	T	h.ens90	21-:26170599-26170626	UTR5	VAMLPGLAL		VAMLPGLAL	100	1	UTR5	1	UTR5	h.ens90	0.341	0.0323	1		169740	ENSG00000142192	APP	21-:26170494-26170794	ACG	GTG	213	27	34	161
IPM68_Melanocytes	2	2022-06-12_Fusion_32402.raw	F2:47016	VAMLPGLAL	F2:17253	9	75	75	9	884.528	1	59.22	-	883.52	1.1	35 34 31 96 96 95 97 98 99	VAMLPGLAL	HCD	F2:17253-F2:47016	4	2	1	T	h.ens90	21-:26170599-26170626	UTR5	VAMLPGLAL		VAMLPGLAL	100	1	UTR5	1	UTR5	h.ens90	0.024	0.00583	1		1120500	ENSG00000142192	APP	21-:26170494-26170794	ACG	GTG	213	27	34	161
IPM68_Kera_all_merged	8	2022-06-12_Fusion_32413.raw	F8:9080	RTM(+15.99)TQLVRK	F8:3197	9	81	81	9	383.557	3	15.55	-	1147.65	0.6	69 92 90 92 85 72 72 81 79	RTM(+15.99)TQLVRK	ETD	F8:3197-F8:9080	1	1	0	T	h.ens90	3+:48927601-48927628	OffFrame	RTMTQIVRK		RTMTQIVRK	100	2	OffFrame	1	OffFrame	h.ens90	0.0218	0.00596	1		321010	ENSG00000177479	ARIH2	3+:48927574-48927664	ATG	ATG	69	2	11	43
IPM68_Kera_all_merged	7	2022-06-12_Fusion_32412.raw	F7:27440	STLTYRMTK	F7:6092	9	99	99	9	550.792	2	23.21	-	1099.57	0.5	99 99 100 100 99 98 98 99 100	STLTYRMTK	HCD	F7:6092-F7:27440	1	6	0	T	h.ens90	16-:18896795-18896822	UTR5	STLTYRMTK		STLTYRMTK	100	2	UTR5	1	UTR5	h.ens90	0.00102	0.000833	1		406990	ENSG00000157106	SMG1	16-:18896753-18896921	ATG	ATG	81	4	13	206
IPM68_Melanocytes	1	2022-06-12_Fusion_32401.raw	F1:29638	STLTYRMTK	F1:6177	9	95	95	9	550.792	2	23.23	-	1099.57	-0.6	95 98 99 99 97 92 90 96 98	STLTYRMTK	HCD	F1:6177-F1:29638	1	6	0	T	h.ens90	16-:18896795-18896822	UTR5	STLTYRMTK		STLTYRMTK	100	1	UTR5	1	UTR5	h.ens90	0.00213	0.00137	1		7291900	ENSG00000157106	SMG1	16-:18896753-18896921	ATG	ATG	81	4	13	206
IPM68_Melanocytes	2	2022-06-12_Fusion_32402.raw	F2:10165	AVLKPGAWSRK	F2:5566	11	95	95	11	404.913	3	22.74	-	1211.71	1.7	88 91 99 99 99 99 99 96 92 90 96	AVLKPGAWSRK	HCD	F2:5566-F2:10165	1	1	0	T	h.ens90	22+:39040875-39040908	UTR5	AVLKPGAWSRK		AVLKPGAWSRK	100	2	UTR5	1	UTR5	h.ens90	0	0	1		6088500	ENSG00000128394	APOBEC3F	22+:39040788-39040911	ATG	ACG	72	12	0	272
IPM68_Melanocytes	1	2022-06-12_Fusion_32401.raw	F1:32235	GTLMWHQMK	F1:7935	9	97	97	9	566.276	2	27.51	-	1130.54	0.9	89 93 99 100 100 99 98 98 100	GTLMWHQMK	HCD	F1:7935-F1:32235	1	1	0	T	h.ens90	3+:184315770-184315797	UTR5	GTLMWHQMK		GTLMWHQMK	100	1	UTR5	1	UTR5	h.ens90	0.0015	0.0011	1		13455000	ENSG00000114867	EIF4G1	3+:184314511-184314674|184315488-184315545|184315762-184315800	ATG	ATG	87	19	0	238
IPM68_Kera_all_merged	7	2022-06-12_Fusion_32412.raw	F7:15943	SVVSVLVQK	F7:9988	9	90	90	9	479.8	2	33.14	-	957.586	0.7	70 78 99 97 94 95 96 91 98	SVVSVLVQK	HCD	F7:9988-F7:15943	1	1	0	T	h.ens90	8-:41987514-41987541	OffFrame	SVVSVLVQK		SVVSVLVQK	100	2	OffFrame	1	OffFrame	h.ens90	0.00711	0.00306	1		952560	ENSG00000083168	KAT6A	8-:41981936-41981954|41987454-41987563|42048377-42048601	ATG	CTG	141	12	25	622
IPM68_Kera_all_merged	3	2022-06-12_Fusion_32406.raw	-	KTMMTVTRK	F3:3906	9	79	79	9	548.304	2	17.7	-	1094.59	0.2	96 94 92 90 85 80 44 44 94	KTMMTVTRK	HCD	F3:3906	1	1	0	T	h.ens90	10+:125823666-125823693	OffFrame	KTMMTVTRK		KTMMTVTRK	100	3	OffFrame	1	OffFrame	h.ens90	0.0266	0.00671	1		0	ENSG00000107949	BCCIP	10+:125823549-125823726	ATG	ATG	63	1	10	109
IPM68_Melanocytes	2	2022-06-12_Fusion_32402.raw	F2:5425	KTMMTVTRK	F2:3872	9	51	51	9	365.872	3	17.63	-	1094.59	0.4	56 73 71 67 18 18 49 51 61	KTMMTVTRK	ETD	F2:3872-F2:5425	2	1	2	T	h.ens90	10+:125823666-125823693	OffFrame	KTMMTVTRK		KTMMTVTRK	100	1	OffFrame	1	OffFrame	h.ens90	0.284	0.0504	1		9164000	ENSG00000107949	BCCIP	10+:125823549-125823726	ATG	ATG	63	1	10	109
IPM68_Kera_all_merged	4	2022-06-12_Fusion_32407.raw	F4:4928	RSLDKPLAR	F4:4226	9	68	68	9	352.549	3	19.17	-	1054.62	-0.1	24 20 27 60 93 98 99 99 99	RSLDKPLAR	HCD	F4:4226-F4:4928	4	1	13	T	h.ens90	19+:36236123-36236150	UTR5	RSIDKPLAR		RSIDKPLAR	100	2	UTR5	1	UTR5	h.ens90	0.0663	0.0115	1		906660	ENSG00000167635	ZNF146	19+:36235982-36236153	ATG	GTG	57	9	0	1132
IPM68_Melanocytes	2	2022-06-12_Fusion_32402.raw	F2:3970	RSLDKPLAR	F2:4360	9	82	82	9	352.549	3	19.13	-	1054.62	-0.6	48 48 66 96 95 97 97 97 98	RSLDKPLAR	HCD	F2:4360-F2:3970	1	1	0	T	h.ens90	19+:36236123-36236150	UTR5	RSIDKPLAR		RSIDKPLAR	100	2	UTR5	1	UTR5	h.ens90	0.0118	0.00378	1		6522000	ENSG00000167635	ZNF146	19+:36235982-36236153	ATG	GTG	57	9	0	1132
IPM68_Melanocytes	1	2022-06-12_Fusion_32401.raw	F1:27079	KTVDGALVAAK	F1:5707	11	95	95	11	536.822	2	22.12	-	1071.63	-0.1	97 96 97 98 90 92 97 95 94 95 98	KTVDGALVAAK	HCD	F1:5707-F1:27079	1	1	0	T	h.ens90	3+:152300364-152300367|152301918-152301948	ncRNA	KTVDGALVAAK		KTVDGALVAAK	100	1	ncRNA	1	ncRNA	h.ens90	0	0	1		3951100	ENSG00000152601	MBNL1	3+:152300184-152300367|152301918-152301951	ATG	ATC	207	57	0	1147
IPM68_Kera_all_merged	7	2022-06-12_Fusion_32412.raw	F7:23865	AMYSNNLLK	F7:8825	9	96	96	9	527.274	2	30.13	-	1052.53	1	93 91 99 99 94 93 97 98 99	AMYSNNLLK	HCD	F7:8825-F7:23865	1	1	0	T	h.ens90	6+:42051074-42051101	UTR5	AMYSNNLLK		AMYSNNLLK	100	1	UTR5	1	UTR5	h.ens90	0.00235	0.00143	1		632570	ENSG00000137413	TAF8	6+:42050990-42051104	ATG	ATG	45	5	0	199
IPM68_Melanocytes	2	2022-06-12_Fusion_32402.raw	F2:47651	AESGLLTEL	F2:13503	9	54	54	9	932.495	1	48.31	-	931.486	1.1	29 41 41 36 56 83 93 54 61	AESGLLTEL	HCD	F2:13503-F2:47651	1	2	0	T	h.ens90	10+:110919636-110919657|110964124-110964130	UTR5	AESGLLTEL		AESGLLTEL	100	1	UTR5	1	UTR5	h.ens90	0.113	0.0185	1		333050	ENSG00000108061	SHOC2	10+:110919594-110919657|110964124-110964133	ATG	ATG	33	1	0	90
IPM68_Kera_all_merged	3	2022-06-12_Fusion_32406.raw	F3:15293	QVAEVTLAK	F3:7120	9	98	98	9	479.782	2	25.84	-	957.549	-0.3	92 95 99 100 99 99 100 100 99	QVAEVTLAK	HCD	F3:7120-F3:15293	1	1	0	T	h.ens90	3+:123629554-123629581	ncRNA	QVAEVTLAK		QVAEVTLAK	100	2	ncRNA	1	ncRNA	h.ens90	0.0189	0.0136	1		194890	ENSG00000239523	MYLK-AS1	3+:123629284-123629662	ATG	ATC	162	18	26	307
IPM68_Kera_all_merged	7	2022-06-12_Fusion_32412.raw	F7:34359	STLHLASQFTK	F7:7579	11	99	99	11	616.836	2	26.98	-	1231.66	0.5	98 99 100 100 100 100 98 96 100 100 100	STLHLASQFTK	HCD	F7:7579-F7:34359	1	1	0	T	h.ens90	6+:106519198-106519231	OffFrame	STIHLASQFTK		STIHLASQFTK	100	4	OffFrame	1	OffFrame	h.ens90	6.3e-06	4.45e-06	1		953990	ENSG00000112297	CRYBG1	6+:106519159-106519360	ATG	ATG	165	1	42	766
IPM68_Kera_all_merged	7	2022-06-12_Fusion_32412.raw	F7:16606	TTFSPSLSK	F7:7250	9	88	88	9	484.258	2	26.07	-	966.502	-0.5	81 78 96 94 89 85 87 90 96	TTFSPSLSK	HCD	F7:7250-F7:16606	1	2	0	T	h.ens90	3-:47511147-47511174	UTR5	TTFSPSISK		TTFSPSISK	100	1	UTR5	1	UTR5	h.ens90	0.00874	0.00339	1		65856	ENSG00000163832	ELP6	3-:47511123-47511216	ATG	ATG	69	6	7	442
IPM68_Melanocytes	2	2022-06-12_Fusion_32402.raw	F2:8525	RSASSATQVHK	F2:2928	11	46	46	11	391.211	3	14.44	-	1170.61	0.6	25 26 34 48 62 50 23 21 70 62 90	RSASSATQVHK	HCD	F2:2928-F2:8525	2	2	0	T	h.ens90	8-:17245238-17245247|17246674-17246698	UTR5	RSASSATQVHK		RSASSATQVHK	100	1	UTR5	1	UTR5	h.ens90	0.000292	1.69e-05	1		109810	ENSG00000198791	CNOT7	8-:17245235-17245247|17246674-17246872	ATG	ATG	54	6	0	180
IPM68_Kera_all_merged	3	2022-06-12_Fusion_32406.raw	F3:25487	ATAGPGTVKQR	F3:3411	11	98	98	11	543.308	2	16.55	-	1084.6	1.6	99 99 100 99 99 99 99 99 98 98 98	ATAGPGTVKQR	HCD	F3:3411-F3:25487	1	1	0	T	h.ens90	17-:7583260-7583293	ncRNA	ATAGPGTVKQR		ATAGPGTVKQR	100	8	ncRNA	1	ncRNA	h.ens90	2.34e-07	1.45e-07	1		943960	ENSG00000233223	AC016876.1	17-:7582546-7583599	ATG	ATG	759	4	237	225
IPM68_Melanocytes	1	2022-06-12_Fusion_32401.raw	F1:28251	ATAGPGTVKQR	F1:3491	11	98	98	11	543.307	2	16.55	-	1084.6	0.9	98 99 100 100 100 99 99 99 98 98 98	ATAGPGTVKQR	HCD	F1:3491-F1:28251	1	1	0	T	h.ens90	17-:7583260-7583293	ncRNA	ATAGPGTVKQR		ATAGPGTVKQR	100	4	ncRNA	1	ncRNA	h.ens90	0	0	1		4856500	ENSG00000233223	AC016876.1	17-:7582546-7583599	ATG	ATG	759	4	237	225
IPM68_Kera_all_merged	3	2022-06-12_Fusion_32406.raw	F3:24137	STYSSQLRK	F3:4235	9	97	97	9	535.286	2	18.55	-	1068.56	0.5	99 100 100 100 98 93 96 96 99	STYSSQLRK	HCD	F3:4235-F3:24137	1	1	0	T	h.ens90	1+:201789777-201789792|201790688-201790700	OffFrame	STYSSQIRK		STYSSQIRK	100	2	OffFrame	1	OffFrame	h.ens90	0.002	0.00131	1		951730	ENSG00000134369	NAV1	1+:201782645-201782869|201783405-201783852|201785309-201785351|201786428-201786577|201788467-201788638|201789739-201789792|201790688-201790766|201793791-201793875|201794465-201794657	ATG	CTG	447	26	113	1876
IPM68_Kera_all_merged	7	2022-06-12_Fusion_32412.raw	F7:3507	AVSAAAVAK	F7:4988	9	86	86	9	394.237	2	20.37	-	786.46	-0.1	42 48 97 99 99 99 98 98 98	AVSAAAVAK	HCD	F7:4988-F7:3507	4	1	2	T	h.ens90	14-:69398246-69398273	UTR5	AVSAAAVAK		AVSAAAVAK	100	1	UTR5	1	UTR5	h.ens90	0.0113	0.00397	1		227230	ENSG00000100632	ERH	14-:69397982-69398288	ACG	ACG	297	2	87	354
IPM68_Kera_all_merged	3	2022-06-12_Fusion_32406.raw	F3:26517	RLSHWTATK	F3:4241	9	98	98	9	550.304	2	18.58	-	1098.59	-0.5	96 96 98 98 100 100 100 100 100	RLSHWTATK	HCD	F3:4241-F3:26517	1	1	0	T	h.ens90	15+:22838786-22838813	UTR5	RISHWTATK		RISHWTATK	100	10	UTR5	1	UTR5	h.ens90	0.00143	0.00102	1		6252800	ENSG00000140157	NIPA2	15+:22838699-22838861	ATG	ACG	114	13	15	127
IPM68_Melanocytes	1	2022-06-12_Fusion_32401.raw	F1:29570	RLSHWTATK	F1:4236	9	96	96	9	550.304	2	18.47	-	1098.59	0.8	93 92 94 94 99 100 100 100 100	RLSHWTATK	HCD	F1:4236-F1:29570	1	1	0	T	h.ens90	15+:22838786-22838813	UTR5	RISHWTATK		RISHWTATK	100	3	UTR5	1	UTR5	h.ens90	0.0018	0.00123	1		33122000	ENSG00000140157	NIPA2	15+:22838699-22838861	ATG	ACG	114	13	15	127
IPM68_Kera_all_merged	3	2022-06-12_Fusion_32406.raw	F3:21068	KTLQTQLAK	F3:4730	9	96	96	9	515.816	2	19.79	-	1029.62	0.1	100 99 99 95 89 91 99 100 100	KTLQTQLAK	HCD	F3:4730-F3:21068	1	1	0	T	h.ens90	12-:122520526-122520553	UTR5	KTLQTQIAK		KTLQTQIAK	100	2	UTR5	1	UTR5	h.ens90	0.00235	0.00143	1		699050	ENSG00000111011	RSRC2	12-:122520523-122520581|122521384-122521428|122522142-122522271	ATG	CTG	51	7	0	185
IPM68_Kera_all_merged	3	2022-06-12_Fusion_32406.raw	F3:22377	KTSQLTLQK	F3:5148	9	98	98	9	523.814	2	20.92	-	1045.61	1	100 99 98 95 99 100 100 99 99	KTSQLTLQK	HCD	F3:5148-F3:22377	1	2	0	T	h.ens90	12+:27026507-27026534	OffFrame	KTSQLTLQK		KTSQLTLQK	100	2	OffFrame	1	OffFrame	h.ens90	0.00153	0.0011	1		3131700	ENSG00000152944	MED21	12+:27022725-27022871|27026419-27026534|27027346-27027373	ATG	CTG	123	23	8	130
IPM68_Melanocytes	1	2022-06-12_Fusion_32401.raw	F1:24698	KTSQLTLQK	F1:5140	9	96	96	9	523.814	2	20.76	-	1045.61	1	99 98 95 91 95 97 98 95 99	KTSQLTLQK	HCD	F1:5140-F1:24698	1	2	0	T	h.ens90	12+:27026507-27026534	OffFrame	KTSQLTLQK		KTSQLTLQK	100	2	OffFrame	1	OffFrame	h.ens90	0.00434	0.00297	1		9116700	ENSG00000152944	MED21	12+:27022725-27022871|27026419-27026534|27027346-27027373	ATG	CTG	123	23	8	130
IPM68_Kera_all_merged	4	2022-06-12_Fusion_32407.raw	F4:10973	RVHEVFRVGK	F4:4558	10	98	98	10	409.575	3	20.36	-	1225.7	-0.3	92 94 100 100 100 100 100 100 99 100	RVHEVFRVGK	HCD	F4:4558-F4:10973	1	1	0	T	h.ens90	11+:108009109-108009139	UTR5	RVHEVFRVGK		RVHEVFRVGK	100	4	UTR5	1	UTR5	h.ens90	0.000492	0.000471	1		6710600	ENSG00000166266	CUL5	11+:108008956-108009148	ATG	ATG	108	23	2	377
IPM68_Melanocytes	1	2022-06-12_Fusion_32401.raw	F1:38165	RVHEVFRVGK	F1:4959	10	95	95	10	613.86	2	20.25	-	1225.7	0.3	97 97 97 99 97 92 93 95 94 98	RVHEVFRVGK	HCD	F1:4959-F1:38165	1	1	0	T	h.ens90	11+:108009109-108009139	UTR5	RVHEVFRVGK		RVHEVFRVGK	100	3	UTR5	1	UTR5	h.ens90	7.56e-07	2.7e-07	1		1468200	ENSG00000166266	CUL5	11+:108008956-108009148	ATG	ATG	108	23	2	377
IPM68_Kera_all_merged	3	2022-06-12_Fusion_32406.raw	F3:8769	STAGFVTGK	F3:6353	9	98	98	9	434.233	2	23.93	-	866.45	2.4	97 98 99 98 98 98 98 98 99	STAGFVTGK	HCD	F3:6353-F3:8769	1	1	0	T	h.ens90	20-:47298829-47298856	OffFrame	STAGFVTGK		STAGFVTGK	100	1	OffFrame	1	OffFrame	h.ens90	0.00153	0.0011	1		439840	ENSG00000101040	ZMYND8	20-:47298775-47298913	ATG	ATG	87	2	17	325
IPM68_Kera_all_merged	3	2022-06-12_Fusion_32406.raw	F3:36783	KTYQDLQNTLK	F3:6538	11	98	98	11	676.365	2	24.36	-	1350.71	1.2	100 100 99 98 99 99 96 95 98 99 100	KTYQDLQNTLK	HCD	F3:6538-F3:36783	1	1	0	T	h.ens90	17+:7501326-7501359	ncRNA	KTYQDIQNTIK		KTYQDIQNTIK	100	1	ncRNA	1	ncRNA	h.ens90	2.34e-07	1.45e-07	1		146000	ENSG00000181222	POLR2A	17+:7484731-7484857|7495940-7496073|7496209-7496346|7496439-7496613|7496763-7497045|7497355-7497517|7497649-7497870|7498077-7498210|7499038-7499163|7499280-7499491|7500638-7500848|7500939-7501108|7501288-7501383|7501525-7501729|7501899-7502122|7502517-7502701|7503120-7503292|7503384-7503490|7503585-7503791|7508250-7508475|7508943-7509190|7509531-7509632|7511214-7511319|7511405-7511588|7511810-751…	ATG	ATC	3966	37	1273	2487
IPM68_Melanocytes	1	2022-06-12_Fusion_32401.raw	F1:42069	KTYQDLQNTLK	F1:6606	11	99	99	11	676.365	2	24.27	-	1350.71	0.8	100 100 100 99 100 100 98 97 99 100 100	KTYQDLQNTLK	HCD	F1:6606-F1:42069	1	1	0	T	h.ens90	17+:7501326-7501359	ncRNA	KTYQDIQNTIK		KTYQDIQNTIK	100	1	ncRNA	1	ncRNA	h.ens90	0	0	1		1171000	ENSG00000181222	POLR2A	17+:7484731-7484857|7495940-7496073|7496209-7496346|7496439-7496613|7496763-7497045|7497355-7497517|7497649-7497870|7498077-7498210|7499038-7499163|7499280-7499491|7500638-7500848|7500939-7501108|7501288-7501383|7501525-7501729|7501899-7502122|7502517-7502701|7503120-7503292|7503384-7503490|7503585-7503791|7508250-7508475|7508943-7509190|7509531-7509632|7511214-7511319|7511405-7511588|7511810-751…	ATG	ATC	3966	37	1273	2487
IPM68_Kera_all_merged	3	2022-06-12_Fusion_32406.raw	F3:18748	KMSPAMPLK	F3:6559	9	98	98	9	501.778	2	24.43	-	1001.54	1.1	99 98 99 97 98 99 99 100 100	KMSPAMPLK	HCD	F3:6559-F3:18748	1	1	0	T	h.ens90	19-:5928044-5928071	UTR5	KMSPAMPLK		KMSPAMPLK	100	2	UTR5	1	UTR5	h.ens90	0.00143	0.00102	1		329940	ENSG00000031823	RANBP3	19-:5927981-5928087|5931418-5931531|5932451-5932544|5933413-5933437	ATG	ATG	111	7	20	499
IPM68_Kera_all_merged	7	2022-06-12_Fusion_32412.raw	F7:13093	ALGLPQPPK	F7:8809	9	53	53	9	460.781	2	30.07	-	919.549	-0.7	38 44 45 43 21 27 85 83 92	ALGLPQPPK	HCD	F7:8809-F7:13093	4	24	6	T	h.ens90	13+:114322140-114322167	ncRNA	AIGLPQPPK		AIGLPQPPK	100	2	ncRNA	1	ncRNA	h.ens90	0.819	0.27	1		581060	ENSG00000198824	CHAMP1	13+:114321870-114322170	ATG	CTG	69	13	0	170
IPM68_Melanocytes	1	2022-06-12_Fusion_32401.raw	F1:13555	ALGLPQPPK	F1:8972	9	78	78	9	460.782	2	30.19	-	919.549	-0.6	50 55 88 90 78 81 88 84 94	ALGLPQPPK	HCD	F1:8972-F1:13555	1	24	0	T	h.ens90	13+:114322140-114322167	ncRNA	AIGLPQPPK		AIGLPQPPK	100	2	ncRNA	1	ncRNA	h.ens90	0.167	0.0503	1		3560800	ENSG00000198824	CHAMP1	13+:114321870-114322170	ATG	CTG	69	13	0	170
IPM68_Kera_all_merged	4	2022-06-12_Fusion_32407.raw	F4:8918	RTLDLTYRK	F4:5247	9	82	82	9	389.228	3	22.8	-	1164.66	0.4	41 46 73 99 100 100 95 89 95	RTLDLTYRK	HCD	F4:5247-F4:8918	2	1	0	T	h.ens90	10-:118336312-118336339	OffFrame	RTLDLTYRK		RTLDLTYRK	100	4	OffFrame	1	OffFrame	h.ens90	0.0196	0.0056	1		1393400	ENSG00000165669	FAM204A	10-:118336273-118336384	ATG	ATG	81	5	12	76
IPM68_Melanocytes	2	2022-06-12_Fusion_32402.raw	F2:8294	RTLDLTYRK	F2:5573	9	61	61	9	389.228	3	22.74	-	1164.66	0.8	64 82 36 37 54 55 72 76 78	RTLDLTYRK	ETD	F2:5573-F2:8294	2	1	0	T	h.ens90	10-:118336312-118336339	OffFrame	RTLDLTYRK		RTLDLTYRK	100	1	OffFrame	1	OffFrame	h.ens90	0.149	0.0304	1		12921000	ENSG00000165669	FAM204A	10-:118336273-118336384	ATG	ATG	81	5	12	76
IPM68_Kera_all_merged	3	2022-06-12_Fusion_32406.raw	F3:7258	AVSGVALAR	F3:6881	9	98	98	9	422.256	2	25.27	-	842.497	0.3	96 97 100 100 99 99 98 99 100	AVSGVALAR	HCD	F3:6881-F3:7258	1	1	0	T	h.ens90	15+:41774575-41774602	UTR5	AVSGVALAR		AVSGVALAR	100	3	UTR5	1	UTR5	h.ens90	0.00143	0.00102	1		5180000	ENSG00000137802	MAPKBP1	15+:41774485-41774614	ATG	ATG	51	4	3	142
IPM68_Melanocytes	1	2022-06-12_Fusion_32401.raw	F1:7724	AVSGVALAR	F1:6978	9	97	97	9	422.256	2	25.23	-	842.497	0.6	94 95 99 99 98 97 96 96 98	AVSGVALAR	HCD	F1:6978-F1:7724	1	1	0	T	h.ens90	15+:41774575-41774602	UTR5	AVSGVALAR		AVSGVALAR	100	1	UTR5	1	UTR5	h.ens90	0.0015	0.0011	1		10604000	ENSG00000137802	MAPKBP1	15+:41774485-41774614	ATG	ATG	51	4	3	142
IPM68_Kera_all_merged	8	2022-06-12_Fusion_32413.raw	F8:10296	VTYHMFRTK	F8:5385	9	99	99	9	394.875	3	23.39	-	1181.6	1.4	99 100 100 100 100 99 98 98 99	VTYHMFRTK	HCD	F8:5385-F8:10296	1	2	0	T	h.ens90	1-:23337854-23337861|23338489-23338509	UTR5	VTYHMFRTK		VTYHMFRTK	100	7	UTR5	1	UTR5	h.ens90	0.00102	0.000833	1		2029400	ENSG00000125944	HNRNPR	1-:23337830-23337861|23338489-23338599	ATG	GTG	93	14	7	225
IPM68_Melanocytes	1	2022-06-12_Fusion_32401.raw	F1:35801	VTYHMFRTK	F1:6208	9	97	97	9	591.811	2	23.33	-	1181.6	4.4	98 99 99 99 99 98 96 95 98	VTYHMFRTK	HCD	F1:6208-F1:35801	1	2	0	T	h.ens90	1-:23337854-23337861|23338489-23338509	UTR5	VTYHMFRTK		VTYHMFRTK	100	3	UTR5	1	UTR5	h.ens90	0.0015	0.0011	1		8595800	ENSG00000125944	HNRNPR	1-:23337830-23337861|23338489-23338599	ATG	GTG	93	14	7	225
IPM68_Melanocytes	1	2022-06-12_Fusion_32401.raw	F1:31213	ASFFTTGSSSK	F1:8485	11	84	84	11	560.267	2	28.77	-	1118.52	-4.1	87 88 95 97 96 59 46 87 88 88 94	ASFFTTGSSSK	HCD	F1:8485-F1:31213	1	1	0	T	h.ens90	12-:122871237-122871270	ncRNA	ASFFTTGSSSK		ASFFTTGSSSK	100	1	ncRNA	1	ncRNA	h.ens90	5.52e-06	6.91e-07	1		11389000	ENSG00000280138	AC027290.2	12-:122871234-122871423	ATG	CTG	141	35	0	17450
IPM68_Melanocytes	1	2022-06-12_Fusion_32401.raw	F1:32062	AEEPLAGRTW	F1:9778	10	88	88	10	565.286	2	32.2	-	1128.56	0.7	64 78 99 98 97 94 85 84 87 94	AEEPLAGRTW	HCD	F1:9778-F1:32062	1	1	0	T	h.ens90	11-:67351863-67351893	UTR3	AEEPLAGRTW		AEEPLAGRTW	100	2	UTR3	1	UTR3	h.ens90	0.0141	0.00413	1		4678400	ENSG00000175482	POLD4	11-:67351833-67352019|67352690-67353026	ATG	ATG	165	35	9	101
IPM68_Kera_all_merged	3	2022-06-12_Fusion_32406.raw	F3:17006	SSSFLLLSK	F3:11535	9	63	63	9	491.286	2	37.1	-	980.554	4.3	30 57 47 40 83 87 75 64 85	SSSFLLLSK	HCD	F3:11535-F3:17006	1	20	0	T	h.ens90	3+:120601222-120601249	OffFrame	SSSFIILSK		SSSFIILSK	100	1	OffFrame	1	OffFrame	h.ens90	0.111	0.0164	1		167960	ENSG00000065518	NDUFB4	3+:120601153-120601261	ATG	GTG	108	23	3	292
IPM68_Melanocytes	1	2022-06-12_Fusion_32401.raw	F1:18442	SSSFLLLSK	F1:11773	9	98	98	9	491.285	2	37.04	-	980.554	0.7	91 100 100 99 100 100 99 98 98	SSSFLLLSK	HCD	F1:11773-F1:18442	1	20	0	T	h.ens90	3+:120601222-120601249	OffFrame	SSSFIILSK		SSSFIILSK	100	1	OffFrame	1	OffFrame	h.ens90	0.00296	0.00235	1		8664500	ENSG00000065518	NDUFB4	3+:120601153-120601261	ATG	GTG	108	23	3	292
IPM68_Kera_all_merged	7	2022-06-12_Fusion_32412.raw	F7:25570	RLYPTSNPK	F7:4819	9	91	91	9	538.298	2	19.99	-	1074.58	-0.4	87 89 93 90 91 91 93 97 99	RLYPTSNPK	HCD	F7:4819-F7:25570	1	2	0	T	h.ens90	16+:31180225-31180227|31182397-31182422	OffFrame	RLYPTSNPK		RLYPTSNPK	100	1	OffFrame	1	OffFrame	h.ens90	0.00613	0.00278	1		570140	ENSG00000089280	FUS	16+:31179985-31180227|31182397-31182512	CTG	GTG	285	56	29	11
IPM68_Melanocytes	2	2022-06-12_Fusion_32402.raw	F2:5075	LVHTNFVEK	F2:5654	9	73	73	9	362.869	3	23	-	1085.59	-0.5	49 75 75 86 78 67 64 91 73	LVHTNFVEK	ETD	F2:5654-F2:5075	1	1	0	T	h.ens90	2-:47839688-47839715	OffFrame	IVHTNFVEK		IVHTNFVEK	100	1	OffFrame	1	OffFrame	h.ens90	0.066	0.0157	1		1779700	ENSG00000138081	FBXO11	2-:47838949-47839003|47839418-47839500|47839641-47839769|47905488-47905716	ATG	GTG	258	16	60	286
IPM68_Kera_all_merged	8	2022-06-12_Fusion_32413.raw	F8:3231	SLSRPLLGK	F8:5689	9	49	49	9	324.206	3	24.41	-	969.597	0	45 46 52 20 7 75 73 50 73	SLSRPLLGK	ETD	F8:5689-F8:3231	2	2	1	T	h.ens90	14-:24308591-24308618	UTR5	SLSRPLIGK		SLSRPLIGK	100	1	UTR5	1	UTR5	h.ens90	0.341	0.0323	1		125010	ENSG00000136305	CIDEB	14-:24308531-24308735	ATG	ATC	120	11	19	1101
IPM68_Kera_all_merged	7	2022-06-12_Fusion_32412.raw	F7:34793	RTLPTSGTWTK	F7:6531	11	98	98	11	624.341	2	24.32	-	1246.67	1	97 97 99 97 98 99 99 100 100 100 100	RTLPTSGTWTK	HCD	F7:6531-F7:34793	1	1	0	T	h.ens90	X+:136497820-136497853	OffFrame	RTLPTSGTWTK		RTLPTSGTWTK	100	2	OffFrame	1	OffFrame	h.ens90	1.01e-05	6.29e-06	1		811100	ENSG00000102241	HTATSF1	X+:136497688-136497874	ATG	ATG	93	13	6	136
IPM68_Melanocytes	1	2022-06-12_Fusion_32401.raw	F1:38985	RTLPTSGTWTK	F1:6600	11	96	96	11	624.342	2	24.26	-	1246.67	1.6	94 94 96 92 95 97 98 99 99 100 100	RTLPTSGTWTK	HCD	F1:6600-F1:38985	1	1	0	T	h.ens90	X+:136497820-136497853	OffFrame	RTLPTSGTWTK		RTLPTSGTWTK	100	1	OffFrame	1	OffFrame	h.ens90	0	0	1		5639700	ENSG00000102241	HTATSF1	X+:136497688-136497874	ATG	ATG	93	13	6	136
IPM68_Kera_all_merged	3	2022-06-12_Fusion_32406.raw	F3:17552	KTNALLSLK	F3:7182	9	99	99	9	494.313	2	26.01	-	986.612	0.1	100 99 99 99 100 100 100 100 100	KTNALLSLK	HCD	F3:7182-F3:17552	1	2	0	T	h.ens90	12-:9857556-9857583	OffFrame	KTNAIISLK		KTNAIISLK	100	2	OffFrame	1	OffFrame	h.ens90	0.0011	0.000893	1		804650	ENSG00000110852	CLEC2B	12-:9857499-9857628	ATG	ATG	102	6	18	127
IPM68_Kera_all_merged	4	2022-06-12_Fusion_32407.raw	F4:40299	SVASLSLTK	F4:6593	9	99	99	9	905.531	1	27.65	-	904.523	0.8	97 98 100 100 100 100 100 100 100	SVASLSLTK	HCD	F4:6593-F4:40299	1	7	0	T	h.ens90	14-:49619037-49619064	OffFrame	SVASISLTK		SVASISLTK	100	8	OffFrame	1	OffFrame	h.ens90	0.0011	0.000893	1		1471300	ENSG00000165502	RPL36AL	14-:49619034-49619140|49620561-49620668	CTG	ACG	78	16	0	40
IPM68_Melanocytes	1	2022-06-12_Fusion_32401.raw	F1:12325	SVASLSLTK	F1:7928	9	98	98	9	453.269	2	27.59	-	904.523	1.7	96 96 99 99 98 98 99 98 99	SVASLSLTK	HCD	F1:7928-F1:12325	1	7	0	T	h.ens90	14-:49619037-49619064	OffFrame	SVASISLTK		SVASISLTK	100	2	OffFrame	1	OffFrame	h.ens90	0.00296	0.00235	1		206370000	ENSG00000165502	RPL36AL	14-:49619034-49619140|49620561-49620668	CTG	ACG	78	16	0	40
IPM68_Kera_all_merged	7	2022-06-12_Fusion_32412.raw	F7:17906	QVLGVVLQK	F7:9349	9	96	96	9	492.317	2	31.47	-	982.617	0.9	88 92 99 99 100 99 99 97 98	QVLGVVLQK	HCD	F7:9349-F7:17906	1	1	0	T	h.ens90	8-:123256147-123256171|123267272-123267275	UTR5	QVIGVVLQK		QVIGVVLQK	100	2	UTR5	1	UTR5	h.ens90	0.00235	0.00143	1		661160	ENSG00000165156	ZHX1	8-:123256096-123256171|123267272-123267323	ATG	CTG	96	6	16	477
IPM68_Melanocytes	1	2022-06-12_Fusion_32401.raw	F1:18658	QVLGVVLQK	F1:9519	9	95	95	9	492.317	2	31.51	-	982.617	1.2	85 89 99 99 99 98 97 95 97	QVLGVVLQK	HCD	F1:9519-F1:18658	1	1	0	T	h.ens90	8-:123256147-123256171|123267272-123267275	UTR5	QVIGVVLQK		QVIGVVLQK	100	2	UTR5	1	UTR5	h.ens90	0.00213	0.00137	1		20389000	ENSG00000165156	ZHX1	8-:123256096-123256171|123267272-123267323	ATG	CTG	96	6	16	477
IPM68_Kera_all_merged	3	2022-06-12_Fusion_32406.raw	F3:14575	ASVKSLSEK	F3:4216	9	92	92	9	474.772	2	18.25	-	947.529	1.1	93 96 98 97 92 88 86 92 95	ASVKSLSEK	HCD	F3:4216-F3:14575	1	1	0	T	h.ens90	14+:57269219-57269246	UTR5	ASVKSLSEK		ASVKSLSEK	100	1	UTR5	1	UTR5	h.ens90	0.00489	0.00234	1		1385600	ENSG00000053770	AP5M1	14+:57269153-57269291	ATG	ATG	84	4	14	311
IPM68_Melanocytes	1	2022-06-12_Fusion_32401.raw	F1:15729	ASVKSLSEK	F1:4211	9	97	97	9	474.772	2	18.12	-	947.529	1.3	96 98 99 99 97 97 96 98 99	ASVKSLSEK	HCD	F1:4211-F1:15729	1	1	0	T	h.ens90	14+:57269219-57269246	UTR5	ASVKSLSEK		ASVKSLSEK	100	1	UTR5	1	UTR5	h.ens90	0.0015	0.0011	1		44207000	ENSG00000053770	AP5M1	14+:57269153-57269291	ATG	ATG	84	4	14	311
IPM68_Kera_all_merged	8	2022-06-12_Fusion_32413.raw	F8:3240	TTMGHTPAR	F8:3471	9	96	96	9	324.496	3	16.59	-	970.466	-0.1	92 93 95 98 97 99 98 98 98	TTMGHTPAR	HCD	F8:3471-F8:3240	1	1	0	T	h.ens90	11-:118262500-118262527	OffFrame	TTMGHTPAR		TTMGHTPAR	100	6	OffFrame	1	OffFrame	h.ens90	0.00252	0.00153	1		569910	ENSG00000149573	MPZL2	11-:118262497-118262611	ATG	ACG	63	11	0	346
IPM68_Kera_all_merged	3	2022-06-12_Fusion_32406.raw	F3:17615	ELSPSVTKK	F3:4400	9	97	97	9	494.787	2	18.95	-	987.56	-0.3	93 94 100 99 98 98 99 99 100	ELSPSVTKK	HCD	F3:4400-F3:17615	1	1	0	T	h.ens90	3-:72379270-72379297	OffFrame	EISPSVTKK		EISPSVTKK	22	2	OffFrame	1	OffFrame	h.ens90	0.002	0.00131	1		254160	ENSG00000163602	RYBP	3-:72378384-72378637|72379039-72379138|72379250-72379427|72446495-72446605	CTG	GTG	507	36	123	256
IPM68_Melanocytes	1	2022-06-12_Fusion_32401.raw	F1:19127	ELSPSVTKK	F1:4407	9	97	97	9	494.788	2	18.91	-	987.56	1.1	93 93 99 99 99 99 99 100 100	ELSPSVTKK	HCD	F1:4407-F1:19127	1	1	0	T	h.ens90	3-:72379270-72379297	OffFrame	EISPSVTKK		EISPSVTKK	100	1	OffFrame	1	OffFrame	h.ens90	0.00362	0.00265	1		3171900	ENSG00000163602	RYBP	3-:72378384-72378637|72379039-72379138|72379250-72379427|72446495-72446605	CTG	GTG	507	36	123	256
IPM68_Kera_all_merged	3	2022-06-12_Fusion_32406.raw	F3:16530	MAAQATVQR	F3:4765	9	99	99	9	488.256	2	19.9	-	974.497	0.2	99 100 100 99 100 99 99 97 98	MAAQATVQR	HCD	F3:4765-F3:16530	1	1	0	T	h.ens90	14+:45095279-45095306	OffFrame	MAAQATVQR		MAAQATVQR	100	4	OffFrame	1	OffFrame	h.ens90	0.0011	0.000893	1		1224300	ENSG00000185246	PRPF39	14+:45095228-45095309	ATG	ATG	30	0	0	40
IPM68_Melanocytes	1	2022-06-12_Fusion_32401.raw	F1:17930	MAAQATVQR	F1:4796	9	97	97	9	488.256	2	19.83	-	974.497	0.5	95 99 100 99 98 98 97 94 95	MAAQATVQR	HCD	F1:4796-F1:17930	1	1	0	T	h.ens90	14+:45095279-45095306	OffFrame	MAAQATVQR		MAAQATVQR	100	1	OffFrame	1	OffFrame	h.ens90	0.00362	0.00265	1		13136000	ENSG00000185246	PRPF39	14+:45095228-45095309	ATG	ATG	30	0	0	40
IPM68_Kera_all_merged	3	2022-06-12_Fusion_32406.raw	F3:9272	MVAAAGVAGK	F3:5760	10	99	99	10	437.745	2	22.4	-	873.474	1.4	99 100 100 100 100 99 99 99 99 99	MVAAAGVAGK	HCD	F3:5760-F3:9272	1	1	0	T	h.ens90	X+:47147392-47147422	UTR5	MVAAAGVAGK		MVAAAGVAGK	100	4	UTR5	1	UTR5	h.ens90	0.00047	0.000462	1		5469400	ENSG00000182872	RBM10	X+:47145302-47145485|47147356-47147425	ATG	ATG	33	0	0	653
IPM68_Melanocytes	1	2022-06-12_Fusion_32401.raw	F1:11119	M(+15.99)VAAAGVAGK	F1:4775	10	98	98	10	445.742	2	19.77	-	889.469	0.9	98 99 100 100 99 98 98 98 98 99	M(+15.99)VAAAGVAGK	HCD	F1:4775-F1:11119	1	1	0	T	h.ens90	X+:47147392-47147422	UTR5	MVAAAGVAGK		MVAAAGVAGK	100	2	UTR5	1	UTR5	h.ens90	1.3e-07	4.21e-08	1		3874000	ENSG00000182872	RBM10	X+:47145302-47145485|47147356-47147425	ATG	ATG	33	0	0	653
IPM68_Kera_all_merged	7	2022-06-12_Fusion_32412.raw	F7:22502	FTTENNLAK	F7:5960	9	99	99	9	519.267	2	22.88	-	1036.52	0.4	100 100 100 100 98 98 99 99 99	FTTENNLAK	HCD	F7:5960-F7:22502	1	1	0	T	h.ens90	17+:5488826-5488853	UTR5	FTTENNIAK		FTTENNIAK	100	2	UTR5	1	UTR5	h.ens90	0.00102	0.000833	1		673520	ENSG00000167842	MIS12	17+:5488533-5488589|5488822-5488856	ATG	CTG	72	14	0	709
IPM68_Kera_all_merged	3	2022-06-12_Fusion_32406.raw	F3:23292	EANGPVTTLR	F3:6694	10	98	98	10	529.285	2	24.77	-	1056.56	0	99 97 100 100 100 100 100 98 98 97	EANGPVTTLR	HCD	F3:6694-F3:23292	1	1	0	T	h.ens90	22-:26506908-26506928|26510063-26510073	OffFrame	EANGPVTTLR		EANGPVTTLR	100	1	OffFrame	1	OffFrame	h.ens90	4.72e-07	4.53e-07	1		445450	ENSG00000100109	TFIP11	22-:26506779-26506928|26510063-26510281|26510616-26510702|26511118-26511195|26512098-26512099	ATG	ATG	177	6	42	199
IPM68_Melanocytes	1	2022-06-12_Fusion_32401.raw	F1:25685	EANGPVTTLR	F1:6789	10	97	97	10	529.286	2	24.74	-	1056.56	1	97 94 99 99 99 99 99 97 96 95	EANGPVTTLR	HCD	F1:6789-F1:25685	1	1	0	T	h.ens90	22-:26506908-26506928|26510063-26510073	OffFrame	EANGPVTTLR		EANGPVTTLR	100	1	OffFrame	1	OffFrame	h.ens90	0.000249	8.44e-05	1		2679600	ENSG00000100109	TFIP11	22-:26506779-26506928|26510063-26510281|26510616-26510702|26511118-26511195|26512098-26512099	ATG	ATG	177	6	42	199
IPM68_Kera_all_merged	3	2022-06-12_Fusion_32406.raw	F3:16150	ETWPGGPAR	F3:7237	9	87	87	9	485.741	2	26.1	-	969.467	0.5	97 95 99 99 98 92 49 57 97	ETWPGGPAR	HCD	F3:7237-F3:16150	2	3	1	T	h.ens90	1+:203007460-203007487	UTR5	ETWPGGPAR		ETWPGGPAR	100	4	UTR5	1	UTR5	h.ens90	0.00998	0.00368	1		10958000	ENSG00000163444	TMEM183A	1+:203007316-203007490	ATG	ATG	87	19	0	75
IPM68_Melanocytes	1	2022-06-12_Fusion_32401.raw	F1:17499	ETWPGGPAR	F1:7288	9	94	94	9	485.741	2	26.07	-	969.467	1.4	96 93 98 99 98 92 87 91 97	ETWPGGPAR	HCD	F1:7288-F1:17499	1	3	0	T	h.ens90	1+:203007460-203007487	UTR5	ETWPGGPAR		ETWPGGPAR	100	2	UTR5	1	UTR5	h.ens90	0.00249	0.00151	1		70499000	ENSG00000163444	TMEM183A	1+:203007316-203007490	ATG	ATG	87	19	0	75
IPM68_Kera_all_merged	7	2022-06-12_Fusion_32412.raw	F7:16606	TTFSPSLSK	F7:7250	9	88	88	9	484.258	2	26.07	-	966.502	-0.5	81 78 96 94 89 85 87 90 96	TTFSPSLSK	HCD	F7:7250-F7:16606	1	2	0	T	h.ens90	3-:47511147-47511174	UTR5	TTFSPSISK		TTFSPSISK	100	1	UTR5	1	UTR5	h.ens90	0.00874	0.00339	1		65856	ENSG00000163832	ELP6	3-:47511123-47511216	ATG	ATG	69	6	7	442
IPM68_Kera_all_merged	7	2022-06-12_Fusion_32412.raw	F7:13303	MAVSVAMSK	F7:7524	9	96	96	9	462.239	2	26.81	-	922.462	2.4	91 98 99 99 99 98 94 97 97	MAVSVAMSK	HCD	F7:7524-F7:13303	1	1	0	T	h.ens90	19+:37080361-37080388	UTR5	MAVSVAMSK		MAVSVAMSK	100	2	UTR5	1	UTR5	h.ens90	0.00235	0.00143	1		324540	ENSG00000197050	ZNF420	19+:37078434-37078570|37080344-37080388|37089038-37089113	ATG	ATG	102	0	24	108
IPM68_Melanocytes	1	2022-06-12_Fusion_32401.raw	F1:13742	MAVSVAMSK	F1:7637	9	96	96	9	462.239	2	26.83	-	922.462	1.7	89 97 99 99 99 98 94 97 97	MAVSVAMSK	HCD	F1:7637-F1:13742	1	1	0	T	h.ens90	19+:37080361-37080388	UTR5	MAVSVAMSK		MAVSVAMSK	100	1	UTR5	1	UTR5	h.ens90	0.0018	0.00123	1		8190200	ENSG00000197050	ZNF420	19+:37078434-37078570|37080344-37080388|37089038-37089113	ATG	ATG	102	0	24	108
IPM68_Kera_all_merged	3	2022-06-12_Fusion_32406.raw	F3:13103	EAAVLPSLK	F3:9677	9	79	79	9	464.279	2	32.39	-	926.544	0.2	66 52 90 91 92 80 77 76 90	EAAVLPSLK	HCD	F3:9677-F3:13103	1	1	0	T	h.ens90	1+:161226042-161226069	UTR5	EAAVLPSLK		EAAVLPSLK	100	1	UTR5	1	UTR5	h.ens90	0.0248	0.00626	1		60766	ENSG00000158882	TOMM40L	1+:161225985-161226132	ATG	ATG	99	3	20	104
IPM68_Melanocytes	1	2022-06-12_Fusion_32401.raw	F1:14092	EAAVLPSLK	F1:9874	9	78	78	9	464.279	2	32.36	-	926.544	0.2	57 44 87 89 90 82 83 83 93	EAAVLPSLK	HCD	F1:9874-F1:14092	1	1	0	T	h.ens90	1+:161226042-161226069	UTR5	EAAVLPSLK		EAAVLPSLK	100	1	UTR5	1	UTR5	h.ens90	0.0182	0.00487	1		1501100	ENSG00000158882	TOMM40L	1+:161225985-161226132	ATG	ATG	99	3	20	104
IPM68_Kera_all_merged	3	2022-06-12_Fusion_32406.raw	F3:34867	MTYQQPFSNR	F3:7881	10	98	98	10	636.295	2	27.8	-	1270.58	-0.3	99 100 100 99 98 98 99 96 96 99	MTYQQPFSNR	HCD	F3:7881-F3:34867	1	1	0	T	h.ens90	9-:35068321-35068351	UTR5	MTYQQPFSNR		MTYQQPFSNR	100	2	UTR5	1	UTR5	h.ens90	0.000492	0.000471	1		605500	ENSG00000165280	VCP	9-:35068300-35068362|35072276-35072592	ATG	ATG	51	0	6	362
IPM68_Melanocytes	1	2022-06-12_Fusion_32401.raw	F1:39888	MTYQQPFSNR	F1:8006	10	96	96	10	636.296	2	27.72	-	1270.58	0.7	99 100 100 98 97 96 97 93 92 97	MTYQQPFSNR	HCD	F1:8006-F1:39888	1	1	0	T	h.ens90	9-:35068321-35068351	UTR5	MTYQQPFSNR		MTYQQPFSNR	100	1	UTR5	1	UTR5	h.ens90	5.24e-07	1.85e-07	1		4013700	ENSG00000165280	VCP	9-:35068300-35068362|35072276-35072592	ATG	ATG	51	0	6	362
IPM68_Kera_all_merged	7	2022-06-12_Fusion_32412.raw	F7:11006	MASEAAGTR	F7:3592	9	98	98	9	447.211	2	16.89	-	892.407	0.2	98 99 100 100 100 99 95 95 98	MASEAAGTR	HCD	F7:3592-F7:11006	1	1	0	T	h.ens90	2+:27370638-27370665	UTR5	MASEAAGTR		MASEAAGTR	100	2	UTR5	1	UTR5	h.ens90	0.00143	0.00102	1		2044700	ENSG00000115234	SNX17	2+:27370500-27370668	ATG	ATG	30	0	0	143
IPM68_Melanocytes	1	2022-06-12_Fusion_32401.raw	F1:11350	MASEAAGTR	F1:3668	9	96	96	9	447.211	2	16.99	-	892.407	0	94 98 99 100 99 97 90 92 97	MASEAAGTR	HCD	F1:3668-F1:11350	1	1	0	T	h.ens90	2+:27370638-27370665	UTR5	MASEAAGTR		MASEAAGTR	100	1	UTR5	1	UTR5	h.ens90	0.0018	0.00123	1		4714600	ENSG00000115234	SNX17	2+:27370500-27370668	ATG	ATG	30	0	0	143
IPM68_Kera_all_merged	3	2022-06-12_Fusion_32406.raw	F3:8412	TSSPVGSAR	F3:4123	9	98	98	9	431.225	2	18.33	-	860.435	1.3	99 100 100 100 100 98 95 93 98	TSSPVGSAR	HCD	F3:4123-F3:8412	1	1	0	T	h.ens90	2-:60546198-60546225	UTR5	TSSPVGSAR		TSSPVGSAR	100	4	UTR5	1	UTR5	h.ens90	0.00143	0.00102	1		5944600	ENSG00000119866	BCL11A	2-:60546195-60546417	ATG	ATG	33	1	0	122
IPM68_Kera_all_merged	3	2022-06-12_Fusion_32406.raw	F3:12270	EAAAAQLSR	F3:4882	9	98	98	9	458.746	2	20.2	-	915.477	0.5	99 99 100 100 100 98 98 97 96	EAAAAQLSR	HCD	F3:4882-F3:12270	1	1	0	T	h.ens90	11-:2991875-2991902	UTR5	EAAAAQISR		EAAAAQISR	100	2	UTR5	1	UTR5	h.ens90	0.00143	0.00102	1		973760	ENSG00000205531	NAP1L4	11-:2991872-2992283	CTG	CTG	108	26	0	200
IPM68_Kera_all_merged	7	2022-06-12_Fusion_32412.raw	F7:18690	MTSSPVGSAR	F7:5073	10	94	94	10	496.745	2	20.57	-	991.476	0.8	98 100 100 100 99 98 87 83 87 96	MTSSPVGSAR	HCD	F7:5073-F7:18690	2	1	1	T	h.ens90	2-:60546198-60546228	UTR5	MTSSPVGSAR		MTSSPVGSAR	100	2	UTR5	1	UTR5	h.ens90	0.000644	0.000526	1		149700	ENSG00000119866	BCL11A	2-:60546195-60546417	ATG	ATG	33	0	0	119
IPM68_Kera_all_merged	8	2022-06-12_Fusion_32413.raw	F8:10296	VTYHMFRTK	F8:5385	9	99	99	9	394.875	3	23.39	-	1181.6	1.4	99 100 100 100 100 99 98 98 99	VTYHMFRTK	HCD	F8:5385-F8:10296	1	2	0	T	h.ens90	1-:23337854-23337861|23338489-23338509	UTR5	VTYHMFRTK		VTYHMFRTK	100	7	UTR5	1	UTR5	h.ens90	0.00102	0.000833	1		2029400	ENSG00000125944	HNRNPR	1-:23337830-23337861|23338489-23338599	ATG	GTG	93	14	7	225
IPM68_Melanocytes	1	2022-06-12_Fusion_32401.raw	F1:35801	VTYHMFRTK	F1:6208	9	97	97	9	591.811	2	23.33	-	1181.6	4.4	98 99 99 99 99 98 96 95 98	VTYHMFRTK	HCD	F1:6208-F1:35801	1	2	0	T	h.ens90	1-:23337854-23337861|23338489-23338509	UTR5	VTYHMFRTK		VTYHMFRTK	100	3	UTR5	1	UTR5	h.ens90	0.0015	0.0011	1		8595800	ENSG00000125944	HNRNPR	1-:23337830-23337861|23338489-23338599	ATG	GTG	93	14	7	225
IPM68_Kera_all_merged	3	2022-06-12_Fusion_32406.raw	F3:17616	EVALVSAATK	F3:7460	10	99	99	10	494.788	2	26.73	-	987.56	0.9	97 97 100 100 100 100 100 100 100 100	EVALVSAATK	HCD	F3:7460-F3:17616	1	1	0	T	h.ens90	7-:77696090-77696120	ncRNA	EVAIVSAATK		EVAIVSAATK	100	4	ncRNA	1	ncRNA	h.ens90	0.00215	0.00211	1		6035900	ENSG00000214293	APTR	7-:77695946-77696699	ATG	ATG	180	2	47	145
IPM68_Melanocytes	1	2022-06-12_Fusion_32401.raw	F1:19128	EVALVSAATK	F1:7621	10	96	96	10	494.788	2	26.72	-	987.56	1.5	90 85 99 99 99 97 97 98 99 99	EVALVSAATK	HCD	F1:7621-F1:19128	1	1	0	T	h.ens90	7-:77696090-77696120	ncRNA	EVAIVSAATK		EVAIVSAATK	100	1	ncRNA	1	ncRNA	h.ens90	0.000962	0.000339	1		4405800	ENSG00000214293	APTR	7-:77695946-77696699	ATG	ATG	180	2	47	145
IPM68_Kera_all_merged	4	2022-06-12_Fusion_32407.raw	F4:6602	EVFRVGKLR	F4:5857	9	99	99	9	368.561	3	25.02	-	1102.66	-0.5	99 99 100 100 100 100 100 100 100	EVFRVGKLR	HCD	F4:5857-F4:6602	1	1	0	T	h.ens90	11+:108009118-108009145	UTR5	EVFRVGKLR		EVFRVGKLR	100	4	UTR5	1	UTR5	h.ens90	0.00102	0.000833	1		1817100	ENSG00000166266	CUL5	11+:108008956-108009148	ATG	GTG	108	26	0	386
IPM68_Melanocytes	2	2022-06-12_Fusion_32402.raw	F2:5756	EVFRVGKLR	F2:6271	9	99	99	9	368.561	3	24.91	-	1102.66	-0.4	98 99 99 99 99 99 99 99 99	EVFRVGKLR	HCD	F2:6271-F2:5756	1	1	0	T	h.ens90	11+:108009118-108009145	UTR5	EVFRVGKLR		EVFRVGKLR	100	2	UTR5	1	UTR5	h.ens90	0.000972	0.000851	1		7665400	ENSG00000166266	CUL5	11+:108008956-108009148	ATG	GTG	108	26	0	386
IPM68_Kera_all_merged	4	2022-06-12_Fusion_32407.raw	F4:40299	SVASLSLTK	F4:6593	9	99	99	9	905.531	1	27.65	-	904.523	0.8	97 98 100 100 100 100 100 100 100	SVASLSLTK	HCD	F4:6593-F4:40299	1	7	0	T	h.ens90	14-:49619037-49619064	OffFrame	SVASISLTK		SVASISLTK	100	8	OffFrame	1	OffFrame	h.ens90	0.0011	0.000893	1		1471300	ENSG00000165502	RPL36AL	14-:49619034-49619140|49620561-49620668	CTG	ACG	78	16	0	40
IPM68_Melanocytes	1	2022-06-12_Fusion_32401.raw	F1:12325	SVASLSLTK	F1:7928	9	98	98	9	453.269	2	27.59	-	904.523	1.7	96 96 99 99 98 98 99 98 99	SVASLSLTK	HCD	F1:7928-F1:12325	1	7	0	T	h.ens90	14-:49619037-49619064	OffFrame	SVASISLTK		SVASISLTK	100	2	OffFrame	1	OffFrame	h.ens90	0.00296	0.00235	1		206370000	ENSG00000165502	RPL36AL	14-:49619034-49619140|49620561-49620668	CTG	ACG	78	16	0	40
IPM68_Kera_all_merged	4	2022-06-12_Fusion_32407.raw	F4:10936	HTVQWWLKK	F4:6634	9	76	76	9	409.233	3	27.75	-	1224.68	0.9	37 73 59 75 74 83 93 95 95	HTVQWWLKK	ETD	F4:6634-F4:10936	1	4	0	T	h.ens90	3-:14945989-14946016	ncRNA	HTVQWWLKK		HTVQWWLKK	100	2	ncRNA	1	ncRNA	h.ens90	0.311	0.0913	1		180070	ENSG00000225733	FGD5-AS1	3-:14945917-14946127	ATG	ATC	168	23	23	559
IPM68_Melanocytes	2	2022-06-12_Fusion_32402.raw	F2:10676	HTVQWWLKK	F2:7102	9	88	88	9	409.233	3	27.61	-	1224.68	1.5	69 92 87 88 89 87 94 97 96	HTVQWWLKK	ETD	F2:7102-F2:10676	1	4	0	T	h.ens90	3-:14945989-14946016	ncRNA	HTVQWWLKK		HTVQWWLKK	100	2	ncRNA	1	ncRNA	h.ens90	0.0577	0.0264	1		8832200	ENSG00000225733	FGD5-AS1	3-:14945917-14946127	ATG	ATC	168	23	23	559
IPM68_Kera_all_merged	3	2022-06-12_Fusion_32406.raw	F3:28566	ESFYGLGTTR	F3:9684	10	99	99	10	565.778	2	32.34	-	1129.54	1.2	99 99 100 100 100 100 99 98 98 99	ESFYGLGTTR	HCD	F3:9684-F3:28566	1	1	0	T	h.ens90	5+:140702029-140702059	UTR5	ESFYGIGTTR		ESFYGIGTTR	100	6	UTR5	1	UTR5	h.ens90	0.00047	0.000462	1		14021000	ENSG00000146007	ZMAT2	5+:140698736-140698831|140700818-140700912|140702005-140702129|140703917-140703949	ATG	CTG	159	9	33	270
IPM68_Melanocytes	1	2022-06-12_Fusion_32401.raw	F1:32133	ESFYGLGTTR	F1:9890	10	95	95	10	565.778	2	32.31	-	1129.54	0.3	97 96 100 100 99 98 92 91 90 95	ESFYGLGTTR	HCD	F1:9890-F1:32133	1	1	0	T	h.ens90	5+:140702029-140702059	UTR5	ESFYGIGTTR		ESFYGIGTTR	100	2	UTR5	1	UTR5	h.ens90	7.56e-07	2.7e-07	1		23810000	ENSG00000146007	ZMAT2	5+:140698736-140698831|140700818-140700912|140702005-140702129|140703917-140703949	ATG	CTG	159	9	33	270
IPM68_Kera_all_merged	3	2022-06-12_Fusion_32406.raw	F3:30123	MTWDGSYLGK	F3:10938	10	98	98	10	579.269	2	35.49	-	1156.52	1.1	99 100 100 100 99 99 95 95 99 99	MTWDGSYLGK	HCD	F3:10938-F3:30123	1	1	0	T	h.ens90	4+:6967347-6967377	OffFrame	MTWDGSYLGK		MTWDGSYLGK	100	6	OffFrame	1	OffFrame	h.ens90	4.72e-07	4.53e-07	1		1404100	ENSG00000132405	TBC1D14	4+:6924077-6924111|6967303-6967424|6994183-6994241	ATG	ATG	135	0	34	766
IPM68_Melanocytes	1	2022-06-12_Fusion_32401.raw	F1:34171	MTWDGSYLGK	F1:11115	10	96	96	10	579.269	2	35.5	-	1156.52	1.6	96 99 99 99 98 98 90 91 98 98	MTWDGSYLGK	HCD	F1:11115-F1:34171	1	1	0	T	h.ens90	4+:6967347-6967377	OffFrame	MTWDGSYLGK		MTWDGSYLGK	100	2	OffFrame	1	OffFrame	h.ens90	0.000411	0.000145	1		4508200	ENSG00000132405	TBC1D14	4+:6924077-6924111|6967303-6967424|6994183-6994241	ATG	ATG	135	0	34	766
IPM68_Kera_all_merged	7	2022-06-12_Fusion_32412.raw	F7:20363	AVFPPLLQK	F7:12580	9	90	90	9	506.813	2	39.59	-	1011.61	-0.6	55 72 100 100 99 98 98 95 98	AVFPPLLQK	HCD	F7:12580-F7:20363	3	1	1	T	h.ens90	12+:65463610-65463637	UTR3	AVFPPLIQK		AVFPPLIQK	100	8	UTR3	1	UTR3	h.ens90	0.0967	0.0438	1		781640	ENSG00000174099	MSRB3	12+:65463499-65463664	ATG	ATG	66	4	8	288
IPM68_Melanocytes	1	2022-06-12_Fusion_32401.raw	-	AVFPPLLQK	F1:12836	9	86	86	9	506.813	2	39.76	-	1011.61	0.3	48 61 99 98 95 95 95 89 97	AVFPPLLQK	HCD	F1:12836	3	1	1	T	h.ens90	12+:65463610-65463637	UTR3	AVFPPLIQK		AVFPPLIQK	100	2	UTR3	1	UTR3	h.ens90	0.215	0.0982	1		0	ENSG00000174099	MSRB3	12+:65463499-65463664	ATG	ATG	66	4	8	288
IPM68_Kera_all_merged	7	2022-06-12_Fusion_32412.raw	F7:17906	QVLGVVLQK	F7:9349	9	96	96	9	492.317	2	31.47	-	982.617	0.9	88 92 99 99 100 99 99 97 98	QVLGVVLQK	HCD	F7:9349-F7:17906	1	1	0	T	h.ens90	8-:123256147-123256171|123267272-123267275	UTR5	QVIGVVLQK		QVIGVVLQK	100	2	UTR5	1	UTR5	h.ens90	0.00235	0.00143	1		661160	ENSG00000165156	ZHX1	8-:123256096-123256171|123267272-123267323	ATG	CTG	96	6	16	477
IPM68_Melanocytes	1	2022-06-12_Fusion_32401.raw	F1:18658	QVLGVVLQK	F1:9519	9	95	95	9	492.317	2	31.51	-	982.617	1.2	85 89 99 99 99 98 97 95 97	QVLGVVLQK	HCD	F1:9519-F1:18658	1	1	0	T	h.ens90	8-:123256147-123256171|123267272-123267275	UTR5	QVIGVVLQK		QVIGVVLQK	100	2	UTR5	1	UTR5	h.ens90	0.00213	0.00137	1		20389000	ENSG00000165156	ZHX1	8-:123256096-123256171|123267272-123267323	ATG	CTG	96	6	16	477
IPM68_Kera_all_merged	3	2022-06-12_Fusion_32406.raw	F3:21938	MAAMMAFLR	F3:15360	9	98	98	9	521.256	2	47.2	-	1040.5	1.4	93 98 99 99 99 99 98 98 99	MAAMMAFLR	HCD	F3:15360-F3:21938	1	1	0	T	h.ens90	18-:49491706-49491733	UTR5	MAAMMAFLR		MAAMMAFLR	100	10	UTR5	1	UTR5	h.ens90	0.00143	0.00102	1		1015000	ENSG00000265681	RPL17	18-:49491691-49491778	ATG	ATG	42	0	4	107
IPM68_Melanocytes	1	2022-06-12_Fusion_32401.raw	F1:24164	MAAMMAFLR	F1:15811	9	97	97	9	521.256	2	47.29	-	1040.5	0.7	94 99 99 99 97 98 97 97 98	MAAMMAFLR	HCD	F1:15811-F1:24164	1	1	0	T	h.ens90	18-:49491706-49491733	UTR5	MAAMMAFLR		MAAMMAFLR	100	1	UTR5	1	UTR5	h.ens90	0.0015	0.0011	1		3013300	ENSG00000265681	RPL17	18-:49491691-49491778	ATG	ATG	42	0	4	107
IPM68_Melanocytes	1	2022-06-12_Fusion_32401.raw	F1:27977	ETSSLHRPR	F1:3343	9	76	76	9	541.789	2	16.13	-	1081.56	0.4	92 78 83 73 70 67 77 68 83	ETSSLHRPR	HCD	F1:3343-F1:27977	2	1	4	T	h.ens90	1+:150150924-150150951	UTR5	ETSSLHRPR		ETSSLHRPR	100	2	UTR5	1	UTR5	h.ens90	0.022	0.0055	1		141690	ENSG00000023902	PLEKHO1	1+:150150291-150151026	ATG	ATG	105	1	24	617
IPM68_Kera_all_merged	7	2022-06-12_Fusion_32412.raw	F7:20836	TTLDSPTAGR	F7:5562	10	93	93	10	509.762	2	21.89	-	1017.51	0.2	100 99 100 100 100 99 96 93 66 85	TTLDSPTAGR	HCD	F7:5562-F7:20836	1	1	0	T	h.ens90	5-:32444256-32444286	OffFrame	TTLDSPTAGR		TTLDSPTAGR	100	2	OffFrame	1	OffFrame	h.ens90	6.81e-07	5.23e-07	1		2387500	ENSG00000056097	ZFR	5-:32444001-32444691	ATG	ATG	306	7	84	79
IPM68_Melanocytes	1	2022-06-12_Fusion_32401.raw	F1:21971	TTLDSPTAGR	F1:5601	10	90	90	10	509.762	2	21.88	-	1017.51	1.2	98 98 99 100 99 97 93 89 54 77	TTLDSPTAGR	HCD	F1:5601-F1:21971	1	1	0	T	h.ens90	5-:32444256-32444286	OffFrame	TTLDSPTAGR		TTLDSPTAGR	100	1	OffFrame	1	OffFrame	h.ens90	0.00199	0.000634	1		20123000	ENSG00000056097	ZFR	5-:32444001-32444691	ATG	ATG	306	7	84	79
IPM68_Melanocytes	2	2022-06-12_Fusion_32402.raw	-	SVKLPSSPR	F2:5471	9	77	77	9	324.194	3	22.48	-	969.561	0.2	36 40 61 95 93 93 93 92 94	SVKLPSSPR	HCD	F2:5471	1	1	0	T	h.ens90	11-:10804014-10804041	OffFrame	SVKIPSSPR		SVKIPSSPR	100	1	OffFrame	1	OffFrame	h.ens90	0.0471	0.0124	1		0	ENSG00000110321	EIF4G2	11-:10803894-10804113	ATG	ATG	153	2	39	559
IPM68_Kera_all_merged	3	2022-06-12_Fusion_32406.raw	F3:13485	EAVGVMATR	F3:6719	9	99	99	9	467.245	2	24.82	-	932.475	0.8	99 99 100 100 100 99 98 98 99	EAVGVMATR	HCD	F3:6719-F3:13485	1	1	0	T	h.ens90	3-:69052200-69052227	UTR5	EAVGVMATR		EAVGVMATR	100	4	UTR5	1	UTR5	h.ens90	0.00102	0.000833	1		9326300	ENSG00000144747	TMF1	3-:69052197-69052329	ATG	ATC	90	20	0	76
IPM68_Kera_all_merged	3	2022-06-12_Fusion_32406.raw	F3:12293	VVRASSGLK	F3:3845	9	98	98	9	458.783	2	17.58	-	915.55	1.2	99 99 99 97 98 94 96 100 100	VVRASSGLK	HCD	F3:3845-F3:12293	1	1	0	T	h.ens90	16+:66934600-66934627	UTR5	VVRASSGLK		VVRASSGLK	100	5	UTR5	1	UTR5	h.ens90	0.00143	0.00102	1		1289200	ENSG00000172831	CES2	16+:66934519-66934678	ATG	ATG	126	16	16	157
IPM68_Melanocytes	1	2022-06-12_Fusion_32401.raw	F1:13236	VVRASSGLK	F1:3881	9	94	94	9	458.783	2	17.57	-	915.55	0.4	95 95 95 94 95 90 87 99 100	VVRASSGLK	HCD	F1:3881-F1:13236	1	1	0	T	h.ens90	16+:66934600-66934627	UTR5	VVRASSGLK		VVRASSGLK	100	1	UTR5	1	UTR5	h.ens90	0.00249	0.00151	1		2200100	ENSG00000172831	CES2	16+:66934519-66934678	ATG	ATG	126	16	16	157
IPM68_Kera_all_merged	7	2022-06-12_Fusion_32412.raw	F7:15590	RPRPGGSDL	F7:4306	9	67	67	9	477.759	2	18.67	-	953.504	-0.7	94 86 87 37 29 31 51 96 99	RPRPGGSDL	HCD	F7:4306-F7:15590	2	1	3	T	h.ens90	8+:95133962-95133989	UTR5	RPRPGGSDL		RPRPGGSDL	100	1	UTR5	1	UTR5	h.ens90	0.0726	0.0122	1		246050	ENSG00000175895	PLEKHF2	8+:95133647-95134034	CTG	CTG	75	1	14	159
IPM68_Kera_all_merged	7	2022-06-12_Fusion_32412.raw	F7:7375	QPAAGGRAL	F7:5315	9	85	85	9	420.739	2	21.24	-	839.461	2.3	79 93 98 98 92 61 58 94 98	QPAAGGRAL	HCD	F7:5315-F7:7375	1	1	0	T	h.ens90	15-:89330237-89330264	OffFrame	QPAAGGRAL		QPAAGGRAL	100	2	OffFrame	1	OffFrame	h.ens90	0.0138	0.00458	1		863900	ENSG00000140521	POLG	15-:89330207-89330417	ATG	GTG	102	15	9	671
IPM68_Kera_all_merged	4	2022-06-12_Fusion_32407.raw	F4:40255	SPTLNVSAL	F4:11022	9	72	72	9	901.5	1	42.38	-	900.492	1.7	51 44 71 83 75 89 96 64 79	SPTLNVSAL	HCD	F4:11022-F4:40255	1	4	0	T	h.ens90	15+:52046030-52046057	UTR5	SPTLNVSAL		SPTLNVSAL	100	6	UTR5	1	UTR5	h.ens90	0.0459	0.00918	1		153360	ENSG00000069956	MAPK6	15+:52045946-52046060	ATG	CTG	45	5	0	377
IPM68_Melanocytes	2	2022-06-12_Fusion_32402.raw	F2:47228	SPTLNVSAL	F2:11442	9	78	78	9	901.5	1	42.41	-	900.492	1.7	55 50 74 80 70 86 97 96 98	SPTLNVSAL	HCD	F2:11442-F2:47228	1	4	0	T	h.ens90	15+:52046030-52046057	UTR5	SPTLNVSAL		SPTLNVSAL	100	3	UTR5	1	UTR5	h.ens90	0.0182	0.00487	1		1138300	ENSG00000069956	MAPK6	15+:52045946-52046060	ATG	CTG	45	5	0	377
IPM68_Kera_all_merged	3	2022-06-12_Fusion_32406.raw	F3:16056	GPAALRLSAL	F3:12391	10	92	92	10	484.798	2	39.31	-	967.581	0.5	97 99 100 100 99 84 75 71 98 99	GPAALRLSAL	HCD	F3:12391-F3:16056	1	1	0	T	h.ens90	3+:9649725-9649742|9653620-9653633	OffFrame	GPAALRLSAL		GPAALRLSAL	100	1	OffFrame	1	OffFrame	h.ens90	7.58e-07	5.44e-07	1		401000	ENSG00000163719	MTMR14	3+:9649554-9649742|9653620-9653681	ATG	ATG	87	3	15	142
IPM68_Melanocytes	1	2022-06-12_Fusion_32401.raw	F1:17379	GPAALRLSAL	F1:12670	10	90	90	10	484.798	2	39.37	-	967.581	0.4	96 98 100 99 99 75 72 73 98 99	GPAALRLSAL	HCD	F1:12670-F1:17379	1	1	0	T	h.ens90	3+:9649725-9649742|9653620-9653633	OffFrame	GPAALRLSAL		GPAALRLSAL	100	1	OffFrame	1	OffFrame	h.ens90	0.00199	0.000634	1		4792000	ENSG00000163719	MTMR14	3+:9649554-9649742|9653620-9653681	ATG	ATG	87	3	15	142
IPM68_Kera_all_merged	8	2022-06-12_Fusion_32413.raw	F8:2942	APRASRPSL	F8:4661	9	98	98	9	318.854	3	20.67	-	953.541	0	99 98 99 97 96 97 99 99 100	APRASRPSL	HCD	F8:4661-F8:2942	1	1	0	T	h.ens90	X-:153971139-153971166	UTR5	APRASRPSL		APRASRPSL	100	9	UTR5	1	UTR5	h.ens90	0.00143	0.00102	1		33024000	ENSG00000172534	HCFC1	X-:153971136-153971397	ATG	ATG	36	2	0	641
IPM68_Melanocytes	2	2022-06-12_Fusion_32402.raw	F2:1729	APRASRPSL	F2:4843	9	94	94	9	318.855	3	20.58	-	953.541	1.4	97 95 97 93 91 92 94 96 99	APRASRPSL	HCD	F2:4843-F2:1729	1	1	0	T	h.ens90	X-:153971139-153971166	UTR5	APRASRPSL		APRASRPSL	100	4	UTR5	1	UTR5	h.ens90	0.00249	0.00151	1		232420000	ENSG00000172534	HCFC1	X-:153971136-153971397	ATG	ATG	36	2	0	641
IPM68_Kera_all_merged	7	2022-06-12_Fusion_32412.raw	F7:27440	STLTYRMTK	F7:6092	9	99	99	9	550.792	2	23.21	-	1099.57	0.5	99 99 100 100 99 98 98 99 100	STLTYRMTK	HCD	F7:6092-F7:27440	1	6	0	T	h.ens90	16-:18896795-18896822	UTR5	STLTYRMTK		STLTYRMTK	100	2	UTR5	1	UTR5	h.ens90	0.00102	0.000833	1		406990	ENSG00000157106	SMG1	16-:18896753-18896921	ATG	ATG	81	4	13	206
IPM68_Melanocytes	1	2022-06-12_Fusion_32401.raw	F1:29638	STLTYRMTK	F1:6177	9	95	95	9	550.792	2	23.23	-	1099.57	-0.6	95 98 99 99 97 92 90 96 98	STLTYRMTK	HCD	F1:6177-F1:29638	1	6	0	T	h.ens90	16-:18896795-18896822	UTR5	STLTYRMTK		STLTYRMTK	100	1	UTR5	1	UTR5	h.ens90	0.00213	0.00137	1		7291900	ENSG00000157106	SMG1	16-:18896753-18896921	ATG	ATG	81	4	13	206
IPM68_Kera_all_merged	7	2022-06-12_Fusion_32412.raw	F7:13148	TPAPRPAVL	F7:7881	9	76	76	9	461.28	2	27.66	-	920.544	0.6	94 95 99 97 53 32 45 74 99	TPAPRPAVL	HCD	F7:7881-F7:13148	3	1	2	T	h.ens90	16+:30700741-30700768	UTR5	TPAPRPAVL		TPAPRPAVL	100	1	UTR5	1	UTR5	h.ens90	0.0324	0.0074	1		1018400	ENSG00000080603	SRCAP	16+:30698223-30698461|30699907-30699981|30700615-30700878|30704063-30704082	ATG	ACG	171	5	42	302
IPM68_Melanocytes	1	2022-06-12_Fusion_32401.raw	F1:13616	TPAPRPAVL	F1:8026	9	70	70	9	461.28	2	27.65	-	920.544	1.8	92 91 97 90 44 28 36 55 98	TPAPRPAVL	HCD	F1:8026-F1:13616	1	1	0	T	h.ens90	16+:30700741-30700768	UTR5	TPAPRPAVL		TPAPRPAVL	100	1	UTR5	1	UTR5	h.ens90	0.0357	0.00778	1		9230500	ENSG00000080603	SRCAP	16+:30698223-30698461|30699907-30699981|30700615-30700878|30704063-30704082	ATG	ACG	171	5	42	302
IPM68_Melanocytes	1	2022-06-12_Fusion_32401.raw	F1:35260	RPWKPSTSTL	F1:7084	10	47	47	10	586.823	2	25.43	-	1171.63	-2.7	82 31 45 32 11 11 19 54 93 97	RPWKPSTSTL	HCD	F1:7084-F1:35260	5	1	4	T	h.ens90	17-:21198721-21198751	OffFrame	RPWKPSTSTL		RPWKPSTSTL	100	1	OffFrame	1	OffFrame	h.ens90	0.165	0.0158	1		604460	ENSG00000178307	TMEM11	17-:21198718-21198835	ATG	ACG	66	11	0	151
IPM68_Kera_all_merged	4	2022-06-12_Fusion_32407.raw	F4:7820	RVYGWRLGK	F4:6002	9	99	99	9	378.889	3	25.53	-	1133.65	0.4	99 100 100 100 100 100 99 99 100	RVYGWRLGK	HCD/ETD	F4:6002-F4:7820	1	1	0	T	h.ens90	9-:35725252-35725279	OffFrame	RVYGWRLGK		RVYGWRLGK	100	4	OffFrame	1	OffFrame	h.ens90	0.0011	0.000893	1			ENSG00000137076	TLN1	9-:35724922-35724959|35725223-35725321|35725564-35725651	ATG	ATG	105	4	21	172
IPM68_Melanocytes	2	2022-06-12_Fusion_32402.raw	F2:7082	RVYGWRLGK	F2:6449	9	85	85	9	378.889	3	25.42	-	1133.65	0.7	45 55 98 99 99 92 85 95 98	RVYGWRLGK	HCD	F2:6449-F2:7082	2	1	1	T	h.ens90	9-:35725252-35725279	OffFrame	RVYGWRLGK		RVYGWRLGK	100	2	OffFrame	1	OffFrame	h.ens90	0.0196	0.00746	1		3718600	ENSG00000137076	TLN1	9-:35724922-35724959|35725223-35725321|35725564-35725651	ATG	ATG	105	4	21	172
IPM68_Melanocytes	2	2022-06-12_Fusion_32402.raw	F2:7077	RVKMWVMGK	F2:6689	9	76	76	9	378.881	3	26.25	-	1133.62	0.3	57 81 90 92 53 74 85 71 82	RVKMWVMGK	ETD	F2:6689-F2:7077	1	1	0	T	h.ens90	6-:24719491-24719518	UTR5	RVKMWVMGK		RVKMWVMGK	100	2	UTR5	1	UTR5	h.ens90	0.022	0.0055	1		9450100	ENSG00000112308	C6orf62	6-:24719329-24719881	ATG	CTG	225	12	53	1318
IPM68_Kera_all_merged	3	2022-06-12_Fusion_32406.raw	F3:10862	LPGARSSPL	F3:7490	9	71	71	9	449.262	2	26.69	-	896.508	0.8	97 92 83 35 28 42 71 94 98	LPGARSSPL	HCD	F3:7490-F3:10862	5	3	2	T	h.ens90	19+:49667078-49667105	OffFrame	LPGARSSPL		LPGARSSPL	100	1	OffFrame	1	OffFrame	h.ens90	0.0538	0.0104	1		745520	ENSG00000126453	BCL2L12	19+:49667003-49667108	ATG	CTG	42	4	0	419
IPM68_Melanocytes	1	2022-06-12_Fusion_32401.raw	F1:18638	VPSDRLALL	F1:12978	9	88	88	9	492.298	2	40.15	-	982.581	0.8	99 98 97 96 60 70 81 99 100	VPSDRLALL	HCD	F1:12978-F1:18638	1	4	0	T	h.ens90	15+:74798240-74798267	UTR5	VPSDRLALL		VPSDRLALL	100	1	UTR5	1	UTR5	h.ens90	0.00563	0.0025	1		4321100	ENSG00000103653	CSK	15+:74782104-74782148|74782667-74782720|74798232-74798270	ATG	ATG	33	1	0	672
IPM68_Kera_all_merged	3	2022-06-12_Fusion_32406.raw	F3:7258	AVSGVALAR	F3:6881	9	98	98	9	422.256	2	25.27	-	842.497	0.3	96 97 100 100 99 99 98 99 100	AVSGVALAR	HCD	F3:6881-F3:7258	1	1	0	T	h.ens90	15+:41774575-41774602	UTR5	AVSGVALAR		AVSGVALAR	100	3	UTR5	1	UTR5	h.ens90	0.00143	0.00102	1		5180000	ENSG00000137802	MAPKBP1	15+:41774485-41774614	ATG	ATG	51	4	3	142
IPM68_Melanocytes	1	2022-06-12_Fusion_32401.raw	F1:7724	AVSGVALAR	F1:6978	9	97	97	9	422.256	2	25.23	-	842.497	0.6	94 95 99 99 98 97 96 96 98	AVSGVALAR	HCD	F1:6978-F1:7724	1	1	0	T	h.ens90	15+:41774575-41774602	UTR5	AVSGVALAR		AVSGVALAR	100	1	UTR5	1	UTR5	h.ens90	0.0015	0.0011	1		10604000	ENSG00000137802	MAPKBP1	15+:41774485-41774614	ATG	ATG	51	4	3	142
IPM68_Kera_all_merged	4	2022-06-12_Fusion_32407.raw	F4:10973	RVHEVFRVGK	F4:4558	10	98	98	10	409.575	3	20.36	-	1225.7	-0.3	92 94 100 100 100 100 100 100 99 100	RVHEVFRVGK	HCD	F4:4558-F4:10973	1	1	0	T	h.ens90	11+:108009109-108009139	UTR5	RVHEVFRVGK		RVHEVFRVGK	100	4	UTR5	1	UTR5	h.ens90	0.000492	0.000471	1		6710600	ENSG00000166266	CUL5	11+:108008956-108009148	ATG	ATG	108	23	2	377
IPM68_Melanocytes	1	2022-06-12_Fusion_32401.raw	F1:38165	RVHEVFRVGK	F1:4959	10	95	95	10	613.86	2	20.25	-	1225.7	0.3	97 97 97 99 97 92 93 95 94 98	RVHEVFRVGK	HCD	F1:4959-F1:38165	1	1	0	T	h.ens90	11+:108009109-108009139	UTR5	RVHEVFRVGK		RVHEVFRVGK	100	3	UTR5	1	UTR5	h.ens90	7.56e-07	2.7e-07	1		1468200	ENSG00000166266	CUL5	11+:108008956-108009148	ATG	ATG	108	23	2	377
IPM68_Kera_all_merged	7	2022-06-12_Fusion_32412.raw	F7:17906	QVLGVVLQK	F7:9349	9	96	96	9	492.317	2	31.47	-	982.617	0.9	88 92 99 99 100 99 99 97 98	QVLGVVLQK	HCD	F7:9349-F7:17906	1	1	0	T	h.ens90	8-:123256147-123256171|123267272-123267275	UTR5	QVIGVVLQK		QVIGVVLQK	100	2	UTR5	1	UTR5	h.ens90	0.00235	0.00143	1		661160	ENSG00000165156	ZHX1	8-:123256096-123256171|123267272-123267323	ATG	CTG	96	6	16	477
IPM68_Melanocytes	1	2022-06-12_Fusion_32401.raw	F1:18658	QVLGVVLQK	F1:9519	9	95	95	9	492.317	2	31.51	-	982.617	1.2	85 89 99 99 99 98 97 95 97	QVLGVVLQK	HCD	F1:9519-F1:18658	1	1	0	T	h.ens90	8-:123256147-123256171|123267272-123267275	UTR5	QVIGVVLQK		QVIGVVLQK	100	2	UTR5	1	UTR5	h.ens90	0.00213	0.00137	1		20389000	ENSG00000165156	ZHX1	8-:123256096-123256171|123267272-123267323	ATG	CTG	96	6	16	477
IPM68_Melanocytes	2	2022-06-12_Fusion_32402.raw	F2:14381	RVFANSHHNLK	F2:3433	11	90	90	11	441.574	3	16.29	-	1321.7	-0.2	69 62 78 96 96 99 100 100 98 99 100	RVFANSHHNLK	HCD	F2:3433-F2:14381	2	1	0	T	h.ens90	5+:103129417-103129450	UTR5	RVFANSHHNIK		RVFANSHHNIK	100	2	UTR5	1	UTR5	h.ens90	6.7e-07	6.13e-08	1		27855000	ENSG00000145725	PPIP5K2	5+:103129342-103129453	ATG	ATG	54	6	0	401
IPM68_Kera_all_merged	3	2022-06-12_Fusion_32406.raw	F3:26517	RLSHWTATK	F3:4241	9	98	98	9	550.304	2	18.58	-	1098.59	-0.5	96 96 98 98 100 100 100 100 100	RLSHWTATK	HCD	F3:4241-F3:26517	1	1	0	T	h.ens90	15+:22838786-22838813	UTR5	RISHWTATK		RISHWTATK	100	10	UTR5	1	UTR5	h.ens90	0.00143	0.00102	1		6252800	ENSG00000140157	NIPA2	15+:22838699-22838861	ATG	ACG	114	13	15	127
IPM68_Melanocytes	1	2022-06-12_Fusion_32401.raw	F1:29570	RLSHWTATK	F1:4236	9	96	96	9	550.304	2	18.47	-	1098.59	0.8	93 92 94 94 99 100 100 100 100	RLSHWTATK	HCD	F1:4236-F1:29570	1	1	0	T	h.ens90	15+:22838786-22838813	UTR5	RISHWTATK		RISHWTATK	100	3	UTR5	1	UTR5	h.ens90	0.0018	0.00123	1		33122000	ENSG00000140157	NIPA2	15+:22838699-22838861	ATG	ACG	114	13	15	127
IPM68_Melanocytes	1	2022-06-12_Fusion_32401.raw	F1:27079	KTVDGALVAAK	F1:5707	11	95	95	11	536.822	2	22.12	-	1071.63	-0.1	97 96 97 98 90 92 97 95 94 95 98	KTVDGALVAAK	HCD	F1:5707-F1:27079	1	1	0	T	h.ens90	3+:152300364-152300367|152301918-152301948	ncRNA	KTVDGALVAAK		KTVDGALVAAK	100	1	ncRNA	1	ncRNA	h.ens90	0	0	1		3951100	ENSG00000152601	MBNL1	3+:152300184-152300367|152301918-152301951	ATG	ATC	207	57	0	1147
IPM68_Melanocytes	1	2022-06-12_Fusion_32401.raw	F1:35482	RFYNPPGTPK	F1:6229	10	90	90	10	588.812	2	23.46	-	1175.61	0	85 87 91 94 97 81 78 96 96 98	RFYNPPGTPK	HCD	F1:6229-F1:35482	1	1	0	T	h.ens90	5-:180071947-180071977	UTR5	RFYNPPGTPK		RFYNPPGTPK	100	1	UTR5	1	UTR5	h.ens90	2.54e-06	8.09e-07	1		11915000	ENSG00000113269	RNF130	5-:180071926-180072082	ATG	ATG	63	4	6	141
IPM68_Kera_all_merged	3	2022-06-12_Fusion_32406.raw	F3:16133	ALLGVRGVGK	F3:7293	10	98	98	10	485.315	2	26.26	-	968.613	1.4	99 100 100 99 98 97 97 98 99 100	ALLGVRGVGK	HCD	F3:7293-F3:16133	1	1	0	T	h.ens90	17+:75979391-75979421	UTR5	ALLGVRGVGK		ALLGVRGVGK	100	2	UTR5	1	UTR5	h.ens90	0.000492	0.000471	1		2055300	ENSG00000257949	TEN1	17+:75979253-75979424	ATG	CTG	144	37	0	172
IPM68_Melanocytes	1	2022-06-12_Fusion_32401.raw	F1:17477	ALLGVRGVGK	F1:7406	10	98	98	10	485.314	2	26.28	-	968.613	0.3	99 99 100 99 98 97 97 98 99 100	ALLGVRGVGK	HCD	F1:7406-F1:17477	1	1	0	T	h.ens90	17+:75979391-75979421	UTR5	ALLGVRGVGK		ALLGVRGVGK	100	1	UTR5	1	UTR5	h.ens90	1.3e-07	4.21e-08	1		31374000	ENSG00000257949	TEN1	17+:75979253-75979424	ATG	CTG	144	37	0	172
IPM68_Kera_all_merged	3	2022-06-12_Fusion_32406.raw	F3:17552	KTNALLSLK	F3:7182	9	99	99	9	494.313	2	26.01	-	986.612	0.1	100 99 99 99 100 100 100 100 100	KTNALLSLK	HCD	F3:7182-F3:17552	1	2	0	T	h.ens90	12-:9857556-9857583	OffFrame	KTNAIISLK		KTNAIISLK	100	2	OffFrame	1	OffFrame	h.ens90	0.0011	0.000893	1		804650	ENSG00000110852	CLEC2B	12-:9857499-9857628	ATG	ATG	102	6	18	127
IPM68_Kera_all_merged	7	2022-06-12_Fusion_32412.raw	F7:20363	AVFPPLLQK	F7:12580	9	90	90	9	506.813	2	39.59	-	1011.61	-0.6	55 72 100 100 99 98 98 95 98	AVFPPLLQK	HCD	F7:12580-F7:20363	3	1	1	T	h.ens90	12+:65463610-65463637	UTR3	AVFPPLIQK		AVFPPLIQK	100	8	UTR3	1	UTR3	h.ens90	0.0967	0.0438	1		781640	ENSG00000174099	MSRB3	12+:65463499-65463664	ATG	ATG	66	4	8	288
IPM68_Melanocytes	1	2022-06-12_Fusion_32401.raw	-	AVFPPLLQK	F1:12836	9	86	86	9	506.813	2	39.76	-	1011.61	0.3	48 61 99 98 95 95 95 89 97	AVFPPLLQK	HCD	F1:12836	3	1	1	T	h.ens90	12+:65463610-65463637	UTR3	AVFPPLIQK		AVFPPLIQK	100	2	UTR3	1	UTR3	h.ens90	0.215	0.0982	1		0	ENSG00000174099	MSRB3	12+:65463499-65463664	ATG	ATG	66	4	8	288
IPM68_Melanocytes	1	2022-06-12_Fusion_32401.raw	F1:15368	LLSLVTGLK	F1:13862	9	98	98	9	472.314	2	42.43	-	942.611	1.8	99 99 99 99 98 98 97 97 97	LLSLVTGLK	HCD	F1:13862-F1:15368	1	3	0	T	h.ens90	17+:41690883-41690910	UTR3	LLSLVTGLK		LLSLVTGLK	100	2	UTR3	1	UTR3	h.ens90	0.0441	0.0353	1		4214700	ENSG00000173812	EIF1	17+:41690844-41690928	ATG	ATG	60	5	5	57
IPM68_Kera_all_merged	4	2022-06-12_Fusion_32407.raw	F4:4596	KLRLGEVTK	F4:4855	9	93	93	9	348.557	3	21.47	-	1042.65	0.2	100 99 99 97 64 88 99 100 100	KLRLGEVTK	HCD	F4:4855-F4:4596	1	1	0	T	h.ens90	14-:73366948-73366975	UTR5	KLRLGEVTK		KLRLGEVTK	100	6	UTR5	1	UTR5	h.ens90	0.00415	0.0021	1		11016000	ENSG00000133961	NUMB	14-:73366798-73367140	ATG	ATG	183	2	49	263
IPM68_Melanocytes	1	2022-06-12_Fusion_32401.raw	F1:24435	KLRLGEVTK	F1:5426	9	89	89	9	522.332	2	21.41	-	1042.65	0	98 98 97 93 45 76 99 100 100	KLRLGEVTK	HCD	F1:5426-F1:24435	1	1	0	T	h.ens90	14-:73366948-73366975	UTR5	KLRLGEVTK		KLRLGEVTK	100	3	UTR5	1	UTR5	h.ens90	0.00496	0.00232	1		11178000	ENSG00000133961	NUMB	14-:73366798-73367140	ATG	ATG	183	2	49	263
IPM68_Kera_all_merged	3	2022-06-12_Fusion_32406.raw	F3:28424	KLWDPLDLK	F3:13477	9	98	98	9	564.325	2	42.2	-	1126.64	-3.4	99 99 99 99 95 95 98 99 99	KLWDPLDLK	HCD	F3:13477-F3:28424	1	1	0	T	h.ens90	2-:149579597-149579624	OffFrame	KLWDPLDLK		KLWDPLDLK	100	2	OffFrame	1	OffFrame	h.ens90	0.00153	0.0011	1		341200	ENSG00000168288	MMADHC	2-:149579567-149579648|149582126-149582216	ATG	ATG	60	1	9	178
IPM68_Melanocytes	1	2022-06-12_Fusion_32401.raw	F1:31936	KLWDPLDLK	F1:13856	9	99	99	9	564.327	2	42.24	-	1126.64	-0.1	99 99 100 100 99 99 99 99 99	KLWDPLDLK	HCD	F1:13856-F1:31936	1	1	0	T	h.ens90	2-:149579597-149579624	OffFrame	KLWDPLDLK		KLWDPLDLK	100	2	OffFrame	1	OffFrame	h.ens90	0.00235	0.00206	1		7491900	ENSG00000168288	MMADHC	2-:149579567-149579648|149582126-149582216	ATG	ATG	60	1	9	178
IPM68_Kera_all_merged	3	2022-06-12_Fusion_32406.raw	F3:17902	ALFVLSTLK	F3:14615	9	94	94	9	496.313	2	45.2	-	990.611	-0.4	76 83 99 99 99 98 97 97 97	ALFVLSTLK	HCD	F3:14615-F3:17902	1	1	0	T	h.ens90	15-:34983322-34983349	OffFrame	AIFVLSTLK		AIFVLSTLK	100	3	OffFrame	1	OffFrame	h.ens90	0.00374	0.002	1		846890	ENSG00000198146	ZNF770	15-:34983307-34983382	ATG	ATG	48	2	4	85
IPM68_Melanocytes	1	2022-06-12_Fusion_32401.raw	F1:19426	ALFVLSTLK	F1:15024	9	98	98	9	496.313	2	45.33	-	990.611	-0.2	96 97 100 100 99 99 99 99 98	ALFVLSTLK	HCD	F1:15024-F1:19426	1	1	0	T	h.ens90	15-:34983322-34983349	OffFrame	AIFVLSTLK		AIFVLSTLK	100	4	OffFrame	1	OffFrame	h.ens90	0.00296	0.00235	1		5272200	ENSG00000198146	ZNF770	15-:34983307-34983382	ATG	ATG	48	2	4	85
IPM68_Kera_all_merged	8	2022-06-12_Fusion_32413.raw	F8:4750	RATKPTVQK	F8:2831	9	78	78	9	343.545	3	14.26	-	1027.61	0.3	50 50 65 77 95 94 94 90 96	RATKPTVQK	HCD	F8:2831-F8:4750	1	1	0	T	h.ens90	22-:19068222-19068225|19089367-19089391	UTR5	RATKPTVQK		RATKPTVQK	100	2	UTR5	1	UTR5	h.ens90	0.0272	0.00662	1		63490	ENSG00000070413	DGCR2	22-:19068219-19068225|19089367-19089490|19122127-19122217	ATG	ATG	33	1	0	379
IPM68_Melanocytes	2	2022-06-12_Fusion_32402.raw	F2:3150	RATKPTVQK	F2:2919	9	75	75	9	343.545	3	14.44	-	1027.61	-0.5	39 43 59 72 93 92 92 89 95	RATKPTVQK	HCD	F2:2919-F2:3150	1	1	0	T	h.ens90	22-:19068222-19068225|19089367-19089391	UTR5	RATKPTVQK		RATKPTVQK	100	2	UTR5	1	UTR5	h.ens90	0.024	0.00583	1		83032	ENSG00000070413	DGCR2	22-:19068219-19068225|19089367-19089490|19122127-19122217	ATG	ATG	33	1	0	379
IPM68_Kera_all_merged	3	2022-06-12_Fusion_32406.raw	F3:30269	KLLSKQVTDK	F3:3846	10	99	99	10	580.356	2	17.56	-	1158.7	0	100 100 100 100 100 99 100 100 100 100	KLLSKQVTDK	HCD	F3:3846-F3:30269	1	1	0	T	h.ens90	18-:21575222-21575252	UTR5	KILSKQVTDK		KILSKQVTDK	100	4	UTR5	1	UTR5	h.ens90	0.00047	0.000462	1		599690	ENSG00000141446	ESCO1	18-:21575219-21575312	ATG	GTG	90	19	0	529
IPM68_Melanocytes	1	2022-06-12_Fusion_32401.raw	F1:34384	KLLSKQVTDK	F1:3862	10	99	99	10	580.356	2	17.57	-	1158.7	0.7	100 100 100 100 99 99 100 100 100 100	KLLSKQVTDK	HCD	F1:3862-F1:34384	1	1	0	T	h.ens90	18-:21575222-21575252	UTR5	KILSKQVTDK		KILSKQVTDK	100	3	UTR5	1	UTR5	h.ens90	0	0	1		19879000	ENSG00000141446	ESCO1	18-:21575219-21575312	ATG	GTG	90	19	0	529
IPM68_Kera_all_merged	4	2022-06-12_Fusion_32407.raw	F4:10973	RVHEVFRVGK	F4:4558	10	98	98	10	409.575	3	20.36	-	1225.7	-0.3	92 94 100 100 100 100 100 100 99 100	RVHEVFRVGK	HCD	F4:4558-F4:10973	1	1	0	T	h.ens90	11+:108009109-108009139	UTR5	RVHEVFRVGK		RVHEVFRVGK	100	4	UTR5	1	UTR5	h.ens90	0.000492	0.000471	1		6710600	ENSG00000166266	CUL5	11+:108008956-108009148	ATG	ATG	108	23	2	377
IPM68_Melanocytes	1	2022-06-12_Fusion_32401.raw	F1:38165	RVHEVFRVGK	F1:4959	10	95	95	10	613.86	2	20.25	-	1225.7	0.3	97 97 97 99 97 92 93 95 94 98	RVHEVFRVGK	HCD	F1:4959-F1:38165	1	1	0	T	h.ens90	11+:108009109-108009139	UTR5	RVHEVFRVGK		RVHEVFRVGK	100	3	UTR5	1	UTR5	h.ens90	7.56e-07	2.7e-07	1		1468200	ENSG00000166266	CUL5	11+:108008956-108009148	ATG	ATG	108	23	2	377
IPM68_Kera_all_merged	4	2022-06-12_Fusion_32407.raw	F4:40299	SVASLSLTK	F4:6593	9	99	99	9	905.531	1	27.65	-	904.523	0.8	97 98 100 100 100 100 100 100 100	SVASLSLTK	HCD	F4:6593-F4:40299	1	7	0	T	h.ens90	14-:49619037-49619064	OffFrame	SVASISLTK		SVASISLTK	100	8	OffFrame	1	OffFrame	h.ens90	0.0011	0.000893	1		1471300	ENSG00000165502	RPL36AL	14-:49619034-49619140|49620561-49620668	CTG	ACG	78	16	0	40
IPM68_Melanocytes	1	2022-06-12_Fusion_32401.raw	F1:12325	SVASLSLTK	F1:7928	9	98	98	9	453.269	2	27.59	-	904.523	1.7	96 96 99 99 98 98 99 98 99	SVASLSLTK	HCD	F1:7928-F1:12325	1	7	0	T	h.ens90	14-:49619037-49619064	OffFrame	SVASISLTK		SVASISLTK	100	2	OffFrame	1	OffFrame	h.ens90	0.00296	0.00235	1		206370000	ENSG00000165502	RPL36AL	14-:49619034-49619140|49620561-49620668	CTG	ACG	78	16	0	40
IPM68_Kera_all_merged	4	2022-06-12_Fusion_32407.raw	F4:7820	RVYGWRLGK	F4:6002	9	99	99	9	378.889	3	25.53	-	1133.65	0.4	99 100 100 100 100 100 99 99 100	RVYGWRLGK	HCD/ETD	F4:6002-F4:7820	1	1	0	T	h.ens90	9-:35725252-35725279	OffFrame	RVYGWRLGK		RVYGWRLGK	100	4	OffFrame	1	OffFrame	h.ens90	0.0011	0.000893	1			ENSG00000137076	TLN1	9-:35724922-35724959|35725223-35725321|35725564-35725651	ATG	ATG	105	4	21	172
IPM68_Melanocytes	2	2022-06-12_Fusion_32402.raw	F2:7082	RVYGWRLGK	F2:6449	9	85	85	9	378.889	3	25.42	-	1133.65	0.7	45 55 98 99 99 92 85 95 98	RVYGWRLGK	HCD	F2:6449-F2:7082	2	1	1	T	h.ens90	9-:35725252-35725279	OffFrame	RVYGWRLGK		RVYGWRLGK	100	2	OffFrame	1	OffFrame	h.ens90	0.0196	0.00746	1		3718600	ENSG00000137076	TLN1	9-:35724922-35724959|35725223-35725321|35725564-35725651	ATG	ATG	105	4	21	172
IPM68_Kera_all_merged	3	2022-06-12_Fusion_32406.raw	F3:21233	TLFRVVVAK	F3:8883	9	89	89	9	516.832	2	30.39	-	1031.65	0.3	97 96 70 61 83 100 100 100 100	TLFRVVVAK	HCD	F3:8883-F3:21233	1	1	0	T	h.ens90	X+:107639332-107639359	OffFrame	TLFRVVVAK		TLFRVVVAK	100	3	OffFrame	1	OffFrame	h.ens90	0.00818	0.00334	1		1117300	ENSG00000147224	PRPS1	X+:107639260-107639374	ATG	ATG	48	2	4	160
IPM68_Melanocytes	1	2022-06-12_Fusion_32401.raw	F1:23406	TLFRVVVAK	F1:9072	9	99	99	9	516.833	2	30.39	-	1031.65	1.5	98 98 98 98 99 100 100 100 100	TLFRVVVAK	HCD	F1:9072-F1:23406	1	1	0	T	h.ens90	X+:107639332-107639359	OffFrame	TLFRVVVAK		TLFRVVVAK	100	2	OffFrame	1	OffFrame	h.ens90	0.00235	0.00206	1		4253300	ENSG00000147224	PRPS1	X+:107639260-107639374	ATG	ATG	48	2	4	160
IPM68_Kera_all_merged	3	2022-06-12_Fusion_32406.raw	F3:12293	VVRASSGLK	F3:3845	9	98	98	9	458.783	2	17.58	-	915.55	1.2	99 99 99 97 98 94 96 100 100	VVRASSGLK	HCD	F3:3845-F3:12293	1	1	0	T	h.ens90	16+:66934600-66934627	UTR5	VVRASSGLK		VVRASSGLK	100	5	UTR5	1	UTR5	h.ens90	0.00143	0.00102	1		1289200	ENSG00000172831	CES2	16+:66934519-66934678	ATG	ATG	126	16	16	157
IPM68_Melanocytes	1	2022-06-12_Fusion_32401.raw	F1:13236	VVRASSGLK	F1:3881	9	94	94	9	458.783	2	17.57	-	915.55	0.4	95 95 95 94 95 90 87 99 100	VVRASSGLK	HCD	F1:3881-F1:13236	1	1	0	T	h.ens90	16+:66934600-66934627	UTR5	VVRASSGLK		VVRASSGLK	100	1	UTR5	1	UTR5	h.ens90	0.00249	0.00151	1		2200100	ENSG00000172831	CES2	16+:66934519-66934678	ATG	ATG	126	16	16	157
IPM68_Kera_all_merged	8	2022-06-12_Fusion_32413.raw	F8:9009	LLKDGLMTKK	F8:4794	10	98	98	10	382.902	3	21.25	-	1145.68	1.2	98 98 99 99 96 98 99 99 100 100	LLKDGLMTKK	HCD	F8:4794-F8:9009	1	1	0	T	h.ens90	22+:49883543-49883573	UTR5	ILKDGIMTKK		ILKDGIMTKK	100	4	UTR5	1	UTR5	h.ens90	0.000492	0.000471	1		698670	ENSG00000100426	ZBED4	22+:49853857-49853989|49883333-49883576	ATG	ATC	57	8	0	358
IPM68_Melanocytes	1	2022-06-12_Fusion_32401.raw	F1:33431	LLKDGLMTKK	F1:5377	10	98	98	10	573.849	2	21.3	-	1145.68	-0.1	99 99 99 99 97 98 99 100 100 100	LLKDGLMTKK	HCD	F1:5377-F1:33431	1	1	0	T	h.ens90	22+:49883543-49883573	UTR5	ILKDGIMTKK		ILKDGIMTKK	100	2	UTR5	1	UTR5	h.ens90	1.3e-07	4.21e-08	1		3231200	ENSG00000100426	ZBED4	22+:49853857-49853989|49883333-49883576	ATG	ATC	57	8	0	358
IPM68_Kera_all_merged	4	2022-06-12_Fusion_32407.raw	-	KLTYLYLQK	F4:6816	9	79	79	9	390.569	3	28.38	-	1168.69	0.4	51 52 58 74 94 99 98 94 98	KLTYLYLQK	HCD	F4:6816	1	1	0	T	h.ens90	3+:44354756-44354783	UTR5	KLTYIYIQK		KLTYIYIQK	100	1	UTR5	1	UTR5	h.ens90	0.0248	0.00626	1		0	ENSG00000179152	TCAIM	3+:44338627-44338834|44354738-44354798	ATG	ATG	54	4	4	401
IPM68_Kera_all_merged	8	2022-06-12_Fusion_32413.raw	F8:4750	RATKPTVQK	F8:2831	9	78	78	9	343.545	3	14.26	-	1027.61	0.3	50 50 65 77 95 94 94 90 96	RATKPTVQK	HCD	F8:2831-F8:4750	1	1	0	T	h.ens90	22-:19068222-19068225|19089367-19089391	UTR5	RATKPTVQK		RATKPTVQK	100	2	UTR5	1	UTR5	h.ens90	0.0272	0.00662	1		63490	ENSG00000070413	DGCR2	22-:19068219-19068225|19089367-19089490|19122127-19122217	ATG	ATG	33	1	0	379
IPM68_Melanocytes	2	2022-06-12_Fusion_32402.raw	F2:3150	RATKPTVQK	F2:2919	9	75	75	9	343.545	3	14.44	-	1027.61	-0.5	39 43 59 72 93 92 92 89 95	RATKPTVQK	HCD	F2:2919-F2:3150	1	1	0	T	h.ens90	22-:19068222-19068225|19089367-19089391	UTR5	RATKPTVQK		RATKPTVQK	100	2	UTR5	1	UTR5	h.ens90	0.024	0.00583	1		83032	ENSG00000070413	DGCR2	22-:19068219-19068225|19089367-19089490|19122127-19122217	ATG	ATG	33	1	0	379
IPM68_Kera_all_merged	4	2022-06-12_Fusion_32407.raw	F4:9696	QLYRHSQEK	F4:3051	9	87	87	9	396.876	3	14.98	-	1187.6	0.1	86 94 89 87 94 78 65 97 99	QLYRHSQEK	HCD	F4:3051-F4:9696	1	1	0	T	h.ens90	1+:11989191-11989218	OffFrame	QLYRHSQEK		QLYRHSQEK	100	4	OffFrame	1	OffFrame	h.ens90	0.0107	0.00394	1		131400	ENSG00000116688	MFN2	1+:11980442-11980484|11989164-11989221	ATG	ATG	33	1	0	23
IPM68_Melanocytes	2	2022-06-12_Fusion_32402.raw	F2:9215	QLYRHSQEK	F2:3052	9	83	83	9	396.876	3	14.92	-	1187.6	1.5	56 89 89 88 88 88 84 93 77	QLYRHSQEK	ETD	F2:3052-F2:9215	1	1	0	T	h.ens90	1+:11989191-11989218	OffFrame	QLYRHSQEK		QLYRHSQEK	100	1	OffFrame	1	OffFrame	h.ens90	0.025	0.00853	1		282680	ENSG00000116688	MFN2	1+:11980442-11980484|11989164-11989221	ATG	ATG	33	1	0	23
IPM68_Kera_all_merged	4	2022-06-12_Fusion_32407.raw	F4:3545	RPRGPRTAP	F4:3215	9	34	34	9	336.533	3	15.6	-	1006.58	-0.5	31 49 70 12 6 55 55 25 9	RPRGPRTAP	ETD	F4:3215-F4:3545	1	1	0	T	h.ens90	16-:88785014-88785041	UTR5	RPRGPRTAP		RPRGPRTAP	100	1	UTR5	1	UTR5	h.ens90	0.594	0.0566	1		202710	ENSG00000103335	PIEZO1	16-:88785011-88785143	ATG	ATG	39	3	0	170
IPM68_Melanocytes	2	2022-06-12_Fusion_32402.raw	F2:2621	RPRGPRTAP	F2:3232	9	76	76	9	336.533	3	15.62	-	1006.58	-0.6	85 92 95 92 49 47 47 86 91	RPRGPRTAP	HCD	F2:3232-F2:2621	1	1	0	T	h.ens90	16-:88785014-88785041	UTR5	RPRGPRTAP		RPRGPRTAP	17	1	UTR5	1	UTR5	h.ens90	0.022	0.0055	1		2545100	ENSG00000103335	PIEZO1	16-:88785011-88785143	ATG	ATG	39	3	0	170
IPM68_Melanocytes	2	2022-06-12_Fusion_32402.raw	F2:14381	RVFANSHHNLK	F2:3433	11	90	90	11	441.574	3	16.29	-	1321.7	-0.2	69 62 78 96 96 99 100 100 98 99 100	RVFANSHHNLK	HCD	F2:3433-F2:14381	2	1	0	T	h.ens90	5+:103129417-103129450	UTR5	RVFANSHHNIK		RVFANSHHNIK	100	2	UTR5	1	UTR5	h.ens90	6.7e-07	6.13e-08	1		27855000	ENSG00000145725	PPIP5K2	5+:103129342-103129453	ATG	ATG	54	6	0	401
IPM68_Kera_all_merged	3	2022-06-12_Fusion_32406.raw	F3:26517	RLSHWTATK	F3:4241	9	98	98	9	550.304	2	18.58	-	1098.59	-0.5	96 96 98 98 100 100 100 100 100	RLSHWTATK	HCD	F3:4241-F3:26517	1	1	0	T	h.ens90	15+:22838786-22838813	UTR5	RISHWTATK		RISHWTATK	100	10	UTR5	1	UTR5	h.ens90	0.00143	0.00102	1		6252800	ENSG00000140157	NIPA2	15+:22838699-22838861	ATG	ACG	114	13	15	127
IPM68_Melanocytes	1	2022-06-12_Fusion_32401.raw	F1:29570	RLSHWTATK	F1:4236	9	96	96	9	550.304	2	18.47	-	1098.59	0.8	93 92 94 94 99 100 100 100 100	RLSHWTATK	HCD	F1:4236-F1:29570	1	1	0	T	h.ens90	15+:22838786-22838813	UTR5	RISHWTATK		RISHWTATK	100	3	UTR5	1	UTR5	h.ens90	0.0018	0.00123	1		33122000	ENSG00000140157	NIPA2	15+:22838699-22838861	ATG	ACG	114	13	15	127
IPM68_Kera_all_merged	7	2022-06-12_Fusion_32412.raw	F7:7486	GPSGGRGAAL	F7:5250	10	80	80	10	421.728	2	21.08	-	841.441	0.4	98 99 99 96 53 36 46 78 99 100	GPSGGRGAAL	HCD	F7:5250-F7:7486	4	1	7	T	h.ens90	8+:144104708-144104738	UTR5	GPSGGRGAAL		GPSGGRGAAL	100	2	UTR5	1	UTR5	h.ens90	0.00624	0.00119	1		1897000	ENSG00000179632	MAF1	8+:144104387-144104747	ATG	ACG	123	28	2	210
IPM68_Melanocytes	1	2022-06-12_Fusion_32401.raw	F1:7617	GPSGGRGAAL	F1:5301	10	70	70	10	421.728	2	21.07	-	841.441	0.7	92 96 98 92 41 25 28 46 94 98	GPSGGRGAAL	HCD	F1:5301-F1:7617	5	1	10	T	h.ens90	8+:144104708-144104738	UTR5	GPSGGRGAAL		GPSGGRGAAL	100	1	UTR5	1	UTR5	h.ens90	5.15e-05	5.87e-06	1		3081600	ENSG00000179632	MAF1	8+:144104387-144104747	ATG	ACG	123	28	2	210
IPM68_Melanocytes	2	2022-06-12_Fusion_32402.raw	F2:6904	RSAEPWRTK	F2:4455	9	77	77	9	377.54	3	19.42	-	1129.6	-0.4	33 34 52 91 99 99 96 96 98	RSAEPWRTK	HCD	F2:4455-F2:6904	2	1	6	T	h.ens90	3-:52239003-52239030	UTR5	RSAEPWRTK		RSAEPWRTK	100	2	UTR5	1	UTR5	h.ens90	0.02	0.00518	1		8556800	ENSG00000247596	TWF2	3-:52238811-52239252	CTG	ACG	342	41	63	230
IPM68_Kera_all_merged	3	2022-06-12_Fusion_32406.raw	F3:7258	AVSGVALAR	F3:6881	9	98	98	9	422.256	2	25.27	-	842.497	0.3	96 97 100 100 99 99 98 99 100	AVSGVALAR	HCD	F3:6881-F3:7258	1	1	0	T	h.ens90	15+:41774575-41774602	UTR5	AVSGVALAR		AVSGVALAR	100	3	UTR5	1	UTR5	h.ens90	0.00143	0.00102	1		5180000	ENSG00000137802	MAPKBP1	15+:41774485-41774614	ATG	ATG	51	4	3	142
IPM68_Melanocytes	1	2022-06-12_Fusion_32401.raw	F1:7724	AVSGVALAR	F1:6978	9	97	97	9	422.256	2	25.23	-	842.497	0.6	94 95 99 99 98 97 96 96 98	AVSGVALAR	HCD	F1:6978-F1:7724	1	1	0	T	h.ens90	15+:41774575-41774602	UTR5	AVSGVALAR		AVSGVALAR	100	1	UTR5	1	UTR5	h.ens90	0.0015	0.0011	1		10604000	ENSG00000137802	MAPKBP1	15+:41774485-41774614	ATG	ATG	51	4	3	142
IPM68_Melanocytes	1	2022-06-12_Fusion_32401.raw	F1:35482	RFYNPPGTPK	F1:6229	10	90	90	10	588.812	2	23.46	-	1175.61	0	85 87 91 94 97 81 78 96 96 98	RFYNPPGTPK	HCD	F1:6229-F1:35482	1	1	0	T	h.ens90	5-:180071947-180071977	UTR5	RFYNPPGTPK		RFYNPPGTPK	100	1	UTR5	1	UTR5	h.ens90	2.54e-06	8.09e-07	1		11915000	ENSG00000113269	RNF130	5-:180071926-180072082	ATG	ATG	63	4	6	141
IPM68_Kera_all_merged	4	2022-06-12_Fusion_32407.raw	F4:40299	SVASLSLTK	F4:6593	9	99	99	9	905.531	1	27.65	-	904.523	0.8	97 98 100 100 100 100 100 100 100	SVASLSLTK	HCD	F4:6593-F4:40299	1	7	0	T	h.ens90	14-:49619037-49619064	OffFrame	SVASISLTK		SVASISLTK	100	8	OffFrame	1	OffFrame	h.ens90	0.0011	0.000893	1		1471300	ENSG00000165502	RPL36AL	14-:49619034-49619140|49620561-49620668	CTG	ACG	78	16	0	40
IPM68_Melanocytes	1	2022-06-12_Fusion_32401.raw	F1:12325	SVASLSLTK	F1:7928	9	98	98	9	453.269	2	27.59	-	904.523	1.7	96 96 99 99 98 98 99 98 99	SVASLSLTK	HCD	F1:7928-F1:12325	1	7	0	T	h.ens90	14-:49619037-49619064	OffFrame	SVASISLTK		SVASISLTK	100	2	OffFrame	1	OffFrame	h.ens90	0.00296	0.00235	1		206370000	ENSG00000165502	RPL36AL	14-:49619034-49619140|49620561-49620668	CTG	ACG	78	16	0	40
IPM68_Melanocytes	1	2022-06-12_Fusion_32401.raw	F1:12075	ALWATAAAK	F1:8359	9	84	84	9	451.759	2	28.59	-	901.502	0.3	60 65 96 94 87 86 89 87 93	ALWATAAAK	HCD	F1:8359-F1:12075	1	1	0	T	h.ens90	1+:161159547-161159574	UTR5	AIWATAAAK		AIWATAAAK	100	1	UTR5	1	UTR5	h.ens90	0.00927	0.00331	1		2267300	ENSG00000143258	USP21	1+:161159478-161159628	ATG	ATG	105	8	17	84
IPM68_Kera_all_merged	8	2022-06-12_Fusion_32413.raw	F8:10739	LLYFQTQRK	F8:6494	9	95	95	9	399.565	3	27.34	-	1195.67	0.8	99 100 100 99 96 94 94 87 94	LLYFQTQRK	HCD	F8:6494-F8:10739	1	1	0	T	h.ens90	2+:206159711-206159738	UTR5	LIYFQTQRK		LIYFQTQRK	100	4	UTR5	1	UTR5	h.ens90	0.00289	0.00164	1		405720	ENSG00000114942	EEF1B2	2+:206159696-206159825	ATG	ATG	126	4	28	107
IPM68_Melanocytes	1	2022-06-12_Fusion_32401.raw	F1:36636	LLYFQTQRK	F1:7857	9	95	95	9	598.845	2	27.33	-	1195.67	2.5	100 100 100 99 95 90 89 91 97	LLYFQTQRK	HCD	F1:7857-F1:36636	1	1	0	T	h.ens90	2+:206159711-206159738	UTR5	LIYFQTQRK		LIYFQTQRK	100	3	UTR5	1	UTR5	h.ens90	0.00213	0.00137	1		2865600	ENSG00000114942	EEF1B2	2+:206159696-206159825	ATG	ATG	126	4	28	107
IPM68_Kera_all_merged	4	2022-06-12_Fusion_32407.raw	-	KLTYLYLQK	F4:6816	9	79	79	9	390.569	3	28.38	-	1168.69	0.4	51 52 58 74 94 99 98 94 98	KLTYLYLQK	HCD	F4:6816	1	1	0	T	h.ens90	3+:44354756-44354783	UTR5	KLTYIYIQK		KLTYIYIQK	100	1	UTR5	1	UTR5	h.ens90	0.0248	0.00626	1		0	ENSG00000179152	TCAIM	3+:44338627-44338834|44354738-44354798	ATG	ATG	54	4	4	401
IPM68_Kera_all_merged	7	2022-06-12_Fusion_32412.raw	F7:23865	AMYSNNLLK	F7:8825	9	96	96	9	527.274	2	30.13	-	1052.53	1	93 91 99 99 94 93 97 98 99	AMYSNNLLK	HCD	F7:8825-F7:23865	1	1	0	T	h.ens90	6+:42051074-42051101	UTR5	AMYSNNLLK		AMYSNNLLK	100	1	UTR5	1	UTR5	h.ens90	0.00235	0.00143	1		632570	ENSG00000137413	TAF8	6+:42050990-42051104	ATG	ATG	45	5	0	199
IPM68_Kera_all_merged	7	2022-06-12_Fusion_32412.raw	F7:17906	QVLGVVLQK	F7:9349	9	96	96	9	492.317	2	31.47	-	982.617	0.9	88 92 99 99 100 99 99 97 98	QVLGVVLQK	HCD	F7:9349-F7:17906	1	1	0	T	h.ens90	8-:123256147-123256171|123267272-123267275	UTR5	QVIGVVLQK		QVIGVVLQK	100	2	UTR5	1	UTR5	h.ens90	0.00235	0.00143	1		661160	ENSG00000165156	ZHX1	8-:123256096-123256171|123267272-123267323	ATG	CTG	96	6	16	477
IPM68_Melanocytes	1	2022-06-12_Fusion_32401.raw	F1:18658	QVLGVVLQK	F1:9519	9	95	95	9	492.317	2	31.51	-	982.617	1.2	85 89 99 99 99 98 97 95 97	QVLGVVLQK	HCD	F1:9519-F1:18658	1	1	0	T	h.ens90	8-:123256147-123256171|123267272-123267275	UTR5	QVIGVVLQK		QVIGVVLQK	100	2	UTR5	1	UTR5	h.ens90	0.00213	0.00137	1		20389000	ENSG00000165156	ZHX1	8-:123256096-123256171|123267272-123267323	ATG	CTG	96	6	16	477
IPM68_Kera_all_merged	3	2022-06-12_Fusion_32406.raw	F3:17902	ALFVLSTLK	F3:14615	9	94	94	9	496.313	2	45.2	-	990.611	-0.4	76 83 99 99 99 98 97 97 97	ALFVLSTLK	HCD	F3:14615-F3:17902	1	1	0	T	h.ens90	15-:34983322-34983349	OffFrame	AIFVLSTLK		AIFVLSTLK	100	3	OffFrame	1	OffFrame	h.ens90	0.00374	0.002	1		846890	ENSG00000198146	ZNF770	15-:34983307-34983382	ATG	ATG	48	2	4	85
IPM68_Melanocytes	1	2022-06-12_Fusion_32401.raw	F1:19426	ALFVLSTLK	F1:15024	9	98	98	9	496.313	2	45.33	-	990.611	-0.2	96 97 100 100 99 99 99 99 98	ALFVLSTLK	HCD	F1:15024-F1:19426	1	1	0	T	h.ens90	15-:34983322-34983349	OffFrame	AIFVLSTLK		AIFVLSTLK	100	4	OffFrame	1	OffFrame	h.ens90	0.00296	0.00235	1		5272200	ENSG00000198146	ZNF770	15-:34983307-34983382	ATG	ATG	48	2	4	85
IPM68_Kera_all_merged	3	2022-06-12_Fusion_32406.raw	F3:12293	VVRASSGLK	F3:3845	9	98	98	9	458.783	2	17.58	-	915.55	1.2	99 99 99 97 98 94 96 100 100	VVRASSGLK	HCD	F3:3845-F3:12293	1	1	0	T	h.ens90	16+:66934600-66934627	UTR5	VVRASSGLK		VVRASSGLK	100	5	UTR5	1	UTR5	h.ens90	0.00143	0.00102	1		1289200	ENSG00000172831	CES2	16+:66934519-66934678	ATG	ATG	126	16	16	157
IPM68_Melanocytes	1	2022-06-12_Fusion_32401.raw	F1:13236	VVRASSGLK	F1:3881	9	94	94	9	458.783	2	17.57	-	915.55	0.4	95 95 95 94 95 90 87 99 100	VVRASSGLK	HCD	F1:3881-F1:13236	1	1	0	T	h.ens90	16+:66934600-66934627	UTR5	VVRASSGLK		VVRASSGLK	100	1	UTR5	1	UTR5	h.ens90	0.00249	0.00151	1		2200100	ENSG00000172831	CES2	16+:66934519-66934678	ATG	ATG	126	16	16	157
IPM68_Kera_all_merged	7	2022-06-12_Fusion_32412.raw	F7:7375	QPAAGGRAL	F7:5315	9	85	85	9	420.739	2	21.24	-	839.461	2.3	79 93 98 98 92 61 58 94 98	QPAAGGRAL	HCD	F7:5315-F7:7375	1	1	0	T	h.ens90	15-:89330237-89330264	OffFrame	QPAAGGRAL		QPAAGGRAL	100	2	OffFrame	1	OffFrame	h.ens90	0.0138	0.00458	1		863900	ENSG00000140521	POLG	15-:89330207-89330417	ATG	GTG	102	15	9	671
IPM68_Kera_all_merged	8	2022-06-12_Fusion_32413.raw	F8:2942	APRASRPSL	F8:4661	9	98	98	9	318.854	3	20.67	-	953.541	0	99 98 99 97 96 97 99 99 100	APRASRPSL	HCD	F8:4661-F8:2942	1	1	0	T	h.ens90	X-:153971139-153971166	UTR5	APRASRPSL		APRASRPSL	100	9	UTR5	1	UTR5	h.ens90	0.00143	0.00102	1		33024000	ENSG00000172534	HCFC1	X-:153971136-153971397	ATG	ATG	36	2	0	641
IPM68_Melanocytes	2	2022-06-12_Fusion_32402.raw	F2:1729	APRASRPSL	F2:4843	9	94	94	9	318.855	3	20.58	-	953.541	1.4	97 95 97 93 91 92 94 96 99	APRASRPSL	HCD	F2:4843-F2:1729	1	1	0	T	h.ens90	X-:153971139-153971166	UTR5	APRASRPSL		APRASRPSL	100	4	UTR5	1	UTR5	h.ens90	0.00249	0.00151	1		232420000	ENSG00000172534	HCFC1	X-:153971136-153971397	ATG	ATG	36	2	0	641
IPM68_Kera_all_merged	3	2022-06-12_Fusion_32406.raw	F3:16056	GPAALRLSAL	F3:12391	10	92	92	10	484.798	2	39.31	-	967.581	0.5	97 99 100 100 99 84 75 71 98 99	GPAALRLSAL	HCD	F3:12391-F3:16056	1	1	0	T	h.ens90	3+:9649725-9649742|9653620-9653633	OffFrame	GPAALRLSAL		GPAALRLSAL	100	1	OffFrame	1	OffFrame	h.ens90	7.58e-07	5.44e-07	1		401000	ENSG00000163719	MTMR14	3+:9649554-9649742|9653620-9653681	ATG	ATG	87	3	15	142
IPM68_Melanocytes	1	2022-06-12_Fusion_32401.raw	F1:17379	GPAALRLSAL	F1:12670	10	90	90	10	484.798	2	39.37	-	967.581	0.4	96 98 100 99 99 75 72 73 98 99	GPAALRLSAL	HCD	F1:12670-F1:17379	1	1	0	T	h.ens90	3+:9649725-9649742|9653620-9653633	OffFrame	GPAALRLSAL		GPAALRLSAL	100	1	OffFrame	1	OffFrame	h.ens90	0.00199	0.000634	1		4792000	ENSG00000163719	MTMR14	3+:9649554-9649742|9653620-9653681	ATG	ATG	87	3	15	142
IPM68_Melanocytes	1	2022-06-12_Fusion_32401.raw	F1:19865	RLYSSGTGR	F1:3681	9	98	98	9	498.765	2	17.06	-	995.515	1.6	98 98 99 99 99 97 97 97 99	RLYSSGTGR	HCD	F1:3681-F1:19865	1	2	0	T	h.ens90	20-:4795965-4795966|4798009-4798035	OffFrame	RIYSSGTGR		RIYSSGTGR	100	1	OffFrame	1	OffFrame	h.ens90	0.00296	0.00235	1		606280	ENSG00000101265	RASSF2	20-:4795932-4795966|4798009-4798062	ATG	ATG	69	3	10	109
IPM68_Kera_all_merged	3	2022-06-12_Fusion_32406.raw	F3:30269	KLLSKQVTDK	F3:3846	10	99	99	10	580.356	2	17.56	-	1158.7	0	100 100 100 100 100 99 100 100 100 100	KLLSKQVTDK	HCD	F3:3846-F3:30269	1	1	0	T	h.ens90	18-:21575222-21575252	UTR5	KILSKQVTDK		KILSKQVTDK	100	4	UTR5	1	UTR5	h.ens90	0.00047	0.000462	1		599690	ENSG00000141446	ESCO1	18-:21575219-21575312	ATG	GTG	90	19	0	529
IPM68_Melanocytes	1	2022-06-12_Fusion_32401.raw	F1:34384	KLLSKQVTDK	F1:3862	10	99	99	10	580.356	2	17.57	-	1158.7	0.7	100 100 100 100 99 99 100 100 100 100	KLLSKQVTDK	HCD	F1:3862-F1:34384	1	1	0	T	h.ens90	18-:21575222-21575252	UTR5	KILSKQVTDK		KILSKQVTDK	100	3	UTR5	1	UTR5	h.ens90	0	0	1		19879000	ENSG00000141446	ESCO1	18-:21575219-21575312	ATG	GTG	90	19	0	529
IPM68_Kera_all_merged	4	2022-06-12_Fusion_32407.raw	F4:9003	RVWKHLTTK	F4:3801	9	87	87	9	390.236	3	17.68	-	1167.69	0	58 58 77 98 99 100 100 100 100	RVWKHLTTK	HCD	F4:3801-F4:9003	1	1	0	T	h.ens90	12-:49110533-49110560	UTR5	RVWKHLTTK		RVWKHLTTK	100	4	UTR5	1	UTR5	h.ens90	0.00998	0.00368	1		2614800	ENSG00000139636	LMBR1L	12-:49110479-49110647	ATG	CTG	90	3	17	338
IPM68_Melanocytes	1	2022-06-12_Fusion_32401.raw	F1:35023	RVWKHLTTK	F1:3878	9	97	97	9	584.851	2	17.59	-	1167.69	-0.6	95 94 96 97 96 99 99 100 100	RVWKHLTTK	HCD	F1:3878-F1:35023	1	1	0	T	h.ens90	12-:49110533-49110560	UTR5	RVWKHLTTK		RVWKHLTTK	100	3	UTR5	1	UTR5	h.ens90	0.0015	0.0011	1		4259500	ENSG00000139636	LMBR1L	12-:49110479-49110647	ATG	CTG	90	3	17	338
IPM68_Kera_all_merged	4	2022-06-12_Fusion_32407.raw	F4:4928	RSLDKPLAR	F4:4226	9	68	68	9	352.549	3	19.17	-	1054.62	-0.1	24 20 27 60 93 98 99 99 99	RSLDKPLAR	HCD	F4:4226-F4:4928	4	1	13	T	h.ens90	19+:36236123-36236150	UTR5	RSIDKPLAR		RSIDKPLAR	100	2	UTR5	1	UTR5	h.ens90	0.0663	0.0115	1		906660	ENSG00000167635	ZNF146	19+:36235982-36236153	ATG	GTG	57	9	0	1132
IPM68_Melanocytes	2	2022-06-12_Fusion_32402.raw	F2:3970	RSLDKPLAR	F2:4360	9	82	82	9	352.549	3	19.13	-	1054.62	-0.6	48 48 66 96 95 97 97 97 98	RSLDKPLAR	HCD	F2:4360-F2:3970	1	1	0	T	h.ens90	19+:36236123-36236150	UTR5	RSIDKPLAR		RSIDKPLAR	100	2	UTR5	1	UTR5	h.ens90	0.0118	0.00378	1		6522000	ENSG00000167635	ZNF146	19+:36235982-36236153	ATG	GTG	57	9	0	1132
IPM68_Kera_all_merged	3	2022-06-12_Fusion_32406.raw	F3:21068	KTLQTQLAK	F3:4730	9	96	96	9	515.816	2	19.79	-	1029.62	0.1	100 99 99 95 89 91 99 100 100	KTLQTQLAK	HCD	F3:4730-F3:21068	1	1	0	T	h.ens90	12-:122520526-122520553	UTR5	KTLQTQIAK		KTLQTQIAK	100	2	UTR5	1	UTR5	h.ens90	0.00235	0.00143	1		699050	ENSG00000111011	RSRC2	12-:122520523-122520581|122521384-122521428|122522142-122522271	ATG	CTG	51	7	0	185
IPM68_Kera_all_merged	7	2022-06-12_Fusion_32412.raw	F7:13844	KVLGDVATK	F7:5042	9	94	94	9	465.785	2	20.53	-	929.555	0.7	98 96 93 82 91 97 98 99 99	KVLGDVATK	HCD	F7:5042-F7:13844	1	1	0	T	h.ens90	2-:171058167-171058194	OffFrame	KVLGDVATK		KVLGDVATK	100	2	OffFrame	1	OffFrame	h.ens90	0.00374	0.002	1		73746	ENSG00000198586	TLK1	2-:171056535-171056566|171058150-171058197|171059923-171059986|171061080-171061156|171082780-171082797	ATG	ATG	156	27	15	409
IPM68_Melanocytes	1	2022-06-12_Fusion_32401.raw	F1:14314	KVLGDVATK	F1:5063	9	95	95	9	465.786	2	20.5	-	929.555	2.3	98 97 95 86 93 96 98 98 99	KVLGDVATK	HCD	F1:5063-F1:14314	1	1	0	T	h.ens90	2-:171058167-171058194	OffFrame	KVLGDVATK		KVLGDVATK	100	1	OffFrame	1	OffFrame	h.ens90	0.00513	0.0033	1		1474500	ENSG00000198586	TLK1	2-:171056535-171056566|171058150-171058197|171059923-171059986|171061080-171061156|171082780-171082797	ATG	ATG	156	27	15	409
IPM68_Kera_all_merged	4	2022-06-12_Fusion_32407.raw	F4:10973	RVHEVFRVGK	F4:4558	10	98	98	10	409.575	3	20.36	-	1225.7	-0.3	92 94 100 100 100 100 100 100 99 100	RVHEVFRVGK	HCD	F4:4558-F4:10973	1	1	0	T	h.ens90	11+:108009109-108009139	UTR5	RVHEVFRVGK		RVHEVFRVGK	100	4	UTR5	1	UTR5	h.ens90	0.000492	0.000471	1		6710600	ENSG00000166266	CUL5	11+:108008956-108009148	ATG	ATG	108	23	2	377
IPM68_Melanocytes	1	2022-06-12_Fusion_32401.raw	F1:38165	RVHEVFRVGK	F1:4959	10	95	95	10	613.86	2	20.25	-	1225.7	0.3	97 97 97 99 97 92 93 95 94 98	RVHEVFRVGK	HCD	F1:4959-F1:38165	1	1	0	T	h.ens90	11+:108009109-108009139	UTR5	RVHEVFRVGK		RVHEVFRVGK	100	3	UTR5	1	UTR5	h.ens90	7.56e-07	2.7e-07	1		1468200	ENSG00000166266	CUL5	11+:108008956-108009148	ATG	ATG	108	23	2	377
IPM68_Kera_all_merged	8	2022-06-12_Fusion_32413.raw	F8:9009	LLKDGLMTKK	F8:4794	10	98	98	10	382.902	3	21.25	-	1145.68	1.2	98 98 99 99 96 98 99 99 100 100	LLKDGLMTKK	HCD	F8:4794-F8:9009	1	1	0	T	h.ens90	22+:49883543-49883573	UTR5	ILKDGIMTKK		ILKDGIMTKK	100	4	UTR5	1	UTR5	h.ens90	0.000492	0.000471	1		698670	ENSG00000100426	ZBED4	22+:49853857-49853989|49883333-49883576	ATG	ATC	57	8	0	358
IPM68_Melanocytes	1	2022-06-12_Fusion_32401.raw	F1:33431	LLKDGLMTKK	F1:5377	10	98	98	10	573.849	2	21.3	-	1145.68	-0.1	99 99 99 99 97 98 99 100 100 100	LLKDGLMTKK	HCD	F1:5377-F1:33431	1	1	0	T	h.ens90	22+:49883543-49883573	UTR5	ILKDGIMTKK		ILKDGIMTKK	100	2	UTR5	1	UTR5	h.ens90	1.3e-07	4.21e-08	1		3231200	ENSG00000100426	ZBED4	22+:49853857-49853989|49883333-49883576	ATG	ATC	57	8	0	358
IPM68_Kera_all_merged	3	2022-06-12_Fusion_32406.raw	F3:25842	KLSSSYFMK	F3:7418	9	99	99	9	545.784	2	26.62	-	1089.55	0.5	100 100 100 100 100 100 100 100 100	KLSSSYFMK	HCD	F3:7418-F3:25842	1	1	0	T	h.ens90	15+:45606856-45606883	UTR3	KLSSSYFMK		KLSSSYFMK	100	2	UTR3	1	UTR3	h.ens90	0.0162	0.0132	1		1150900	ENSG00000104164	BLOC1S6	15+:45606820-45606886	ATG	ATG	39	3	0	342
IPM68_Melanocytes	1	2022-06-12_Fusion_32401.raw	F1:28701	KLSSSYFMK	F1:7534	9	99	99	9	545.785	2	26.58	-	1089.55	2	99 100 100 100 100 100 100 100 100	KLSSSYFMK	HCD	F1:7534-F1:28701	1	1	0	T	h.ens90	15+:45606856-45606883	UTR3	KLSSSYFMK		KLSSSYFMK	100	1	UTR3	1	UTR3	h.ens90	0.0353	0.031	1		17685000	ENSG00000104164	BLOC1S6	15+:45606820-45606886	ATG	ATG	39	3	0	342
IPM68_Kera_all_merged	7	2022-06-12_Fusion_32412.raw	F7:13148	TPAPRPAVL	F7:7881	9	76	76	9	461.28	2	27.66	-	920.544	0.6	94 95 99 97 53 32 45 74 99	TPAPRPAVL	HCD	F7:7881-F7:13148	3	1	2	T	h.ens90	16+:30700741-30700768	UTR5	TPAPRPAVL		TPAPRPAVL	100	1	UTR5	1	UTR5	h.ens90	0.0324	0.0074	1		1018400	ENSG00000080603	SRCAP	16+:30698223-30698461|30699907-30699981|30700615-30700878|30704063-30704082	ATG	ACG	171	5	42	302
IPM68_Melanocytes	1	2022-06-12_Fusion_32401.raw	F1:13616	TPAPRPAVL	F1:8026	9	70	70	9	461.28	2	27.65	-	920.544	1.8	92 91 97 90 44 28 36 55 98	TPAPRPAVL	HCD	F1:8026-F1:13616	1	1	0	T	h.ens90	16+:30700741-30700768	UTR5	TPAPRPAVL		TPAPRPAVL	100	1	UTR5	1	UTR5	h.ens90	0.0357	0.00778	1		9230500	ENSG00000080603	SRCAP	16+:30698223-30698461|30699907-30699981|30700615-30700878|30704063-30704082	ATG	ACG	171	5	42	302
IPM68_Kera_all_merged	7	2022-06-12_Fusion_32412.raw	F7:20363	AVFPPLLQK	F7:12580	9	90	90	9	506.813	2	39.59	-	1011.61	-0.6	55 72 100 100 99 98 98 95 98	AVFPPLLQK	HCD	F7:12580-F7:20363	3	1	1	T	h.ens90	12+:65463610-65463637	UTR3	AVFPPLIQK		AVFPPLIQK	100	8	UTR3	1	UTR3	h.ens90	0.0967	0.0438	1		781640	ENSG00000174099	MSRB3	12+:65463499-65463664	ATG	ATG	66	4	8	288
IPM68_Melanocytes	1	2022-06-12_Fusion_32401.raw	-	AVFPPLLQK	F1:12836	9	86	86	9	506.813	2	39.76	-	1011.61	0.3	48 61 99 98 95 95 95 89 97	AVFPPLLQK	HCD	F1:12836	3	1	1	T	h.ens90	12+:65463610-65463637	UTR3	AVFPPLIQK		AVFPPLIQK	100	2	UTR3	1	UTR3	h.ens90	0.215	0.0982	1		0	ENSG00000174099	MSRB3	12+:65463499-65463664	ATG	ATG	66	4	8	288
IPM68_Kera_all_merged	8	2022-06-12_Fusion_32413.raw	F8:4750	RATKPTVQK	F8:2831	9	78	78	9	343.545	3	14.26	-	1027.61	0.3	50 50 65 77 95 94 94 90 96	RATKPTVQK	HCD	F8:2831-F8:4750	1	1	0	T	h.ens90	22-:19068222-19068225|19089367-19089391	UTR5	RATKPTVQK		RATKPTVQK	100	2	UTR5	1	UTR5	h.ens90	0.0272	0.00662	1		63490	ENSG00000070413	DGCR2	22-:19068219-19068225|19089367-19089490|19122127-19122217	ATG	ATG	33	1	0	379
IPM68_Melanocytes	2	2022-06-12_Fusion_32402.raw	F2:3150	RATKPTVQK	F2:2919	9	75	75	9	343.545	3	14.44	-	1027.61	-0.5	39 43 59 72 93 92 92 89 95	RATKPTVQK	HCD	F2:2919-F2:3150	1	1	0	T	h.ens90	22-:19068222-19068225|19089367-19089391	UTR5	RATKPTVQK		RATKPTVQK	100	2	UTR5	1	UTR5	h.ens90	0.024	0.00583	1		83032	ENSG00000070413	DGCR2	22-:19068219-19068225|19089367-19089490|19122127-19122217	ATG	ATG	33	1	0	379
IPM68_Kera_all_merged	4	2022-06-12_Fusion_32407.raw	F4:9696	QLYRHSQEK	F4:3051	9	87	87	9	396.876	3	14.98	-	1187.6	0.1	86 94 89 87 94 78 65 97 99	QLYRHSQEK	HCD	F4:3051-F4:9696	1	1	0	T	h.ens90	1+:11989191-11989218	OffFrame	QLYRHSQEK		QLYRHSQEK	100	4	OffFrame	1	OffFrame	h.ens90	0.0107	0.00394	1		131400	ENSG00000116688	MFN2	1+:11980442-11980484|11989164-11989221	ATG	ATG	33	1	0	23
IPM68_Melanocytes	2	2022-06-12_Fusion_32402.raw	F2:9215	QLYRHSQEK	F2:3052	9	83	83	9	396.876	3	14.92	-	1187.6	1.5	56 89 89 88 88 88 84 93 77	QLYRHSQEK	ETD	F2:3052-F2:9215	1	1	0	T	h.ens90	1+:11989191-11989218	OffFrame	QLYRHSQEK		QLYRHSQEK	100	1	OffFrame	1	OffFrame	h.ens90	0.025	0.00853	1		282680	ENSG00000116688	MFN2	1+:11980442-11980484|11989164-11989221	ATG	ATG	33	1	0	23
IPM68_Melanocytes	2	2022-06-12_Fusion_32402.raw	F2:14381	RVFANSHHNLK	F2:3433	11	90	90	11	441.574	3	16.29	-	1321.7	-0.2	69 62 78 96 96 99 100 100 98 99 100	RVFANSHHNLK	HCD	F2:3433-F2:14381	2	1	0	T	h.ens90	5+:103129417-103129450	UTR5	RVFANSHHNIK		RVFANSHHNIK	100	2	UTR5	1	UTR5	h.ens90	6.7e-07	6.13e-08	1		27855000	ENSG00000145725	PPIP5K2	5+:103129342-103129453	ATG	ATG	54	6	0	401
IPM68_Kera_all_merged	3	2022-06-12_Fusion_32406.raw	F3:12293	VVRASSGLK	F3:3845	9	98	98	9	458.783	2	17.58	-	915.55	1.2	99 99 99 97 98 94 96 100 100	VVRASSGLK	HCD	F3:3845-F3:12293	1	1	0	T	h.ens90	16+:66934600-66934627	UTR5	VVRASSGLK		VVRASSGLK	100	5	UTR5	1	UTR5	h.ens90	0.00143	0.00102	1		1289200	ENSG00000172831	CES2	16+:66934519-66934678	ATG	ATG	126	16	16	157
IPM68_Melanocytes	1	2022-06-12_Fusion_32401.raw	F1:13236	VVRASSGLK	F1:3881	9	94	94	9	458.783	2	17.57	-	915.55	0.4	95 95 95 94 95 90 87 99 100	VVRASSGLK	HCD	F1:3881-F1:13236	1	1	0	T	h.ens90	16+:66934600-66934627	UTR5	VVRASSGLK		VVRASSGLK	100	1	UTR5	1	UTR5	h.ens90	0.00249	0.00151	1		2200100	ENSG00000172831	CES2	16+:66934519-66934678	ATG	ATG	126	16	16	157
IPM68_Kera_all_merged	3	2022-06-12_Fusion_32406.raw	F3:30269	KLLSKQVTDK	F3:3846	10	99	99	10	580.356	2	17.56	-	1158.7	0	100 100 100 100 100 99 100 100 100 100	KLLSKQVTDK	HCD	F3:3846-F3:30269	1	1	0	T	h.ens90	18-:21575222-21575252	UTR5	KILSKQVTDK		KILSKQVTDK	100	4	UTR5	1	UTR5	h.ens90	0.00047	0.000462	1		599690	ENSG00000141446	ESCO1	18-:21575219-21575312	ATG	GTG	90	19	0	529
IPM68_Melanocytes	1	2022-06-12_Fusion_32401.raw	F1:34384	KLLSKQVTDK	F1:3862	10	99	99	10	580.356	2	17.57	-	1158.7	0.7	100 100 100 100 99 99 100 100 100 100	KLLSKQVTDK	HCD	F1:3862-F1:34384	1	1	0	T	h.ens90	18-:21575222-21575252	UTR5	KILSKQVTDK		KILSKQVTDK	100	3	UTR5	1	UTR5	h.ens90	0	0	1		19879000	ENSG00000141446	ESCO1	18-:21575219-21575312	ATG	GTG	90	19	0	529
IPM68_Kera_all_merged	4	2022-06-12_Fusion_32407.raw	F4:9003	RVWKHLTTK	F4:3801	9	87	87	9	390.236	3	17.68	-	1167.69	0	58 58 77 98 99 100 100 100 100	RVWKHLTTK	HCD	F4:3801-F4:9003	1	1	0	T	h.ens90	12-:49110533-49110560	UTR5	RVWKHLTTK		RVWKHLTTK	100	4	UTR5	1	UTR5	h.ens90	0.00998	0.00368	1		2614800	ENSG00000139636	LMBR1L	12-:49110479-49110647	ATG	CTG	90	3	17	338
IPM68_Melanocytes	1	2022-06-12_Fusion_32401.raw	F1:35023	RVWKHLTTK	F1:3878	9	97	97	9	584.851	2	17.59	-	1167.69	-0.6	95 94 96 97 96 99 99 100 100	RVWKHLTTK	HCD	F1:3878-F1:35023	1	1	0	T	h.ens90	12-:49110533-49110560	UTR5	RVWKHLTTK		RVWKHLTTK	100	3	UTR5	1	UTR5	h.ens90	0.0015	0.0011	1		4259500	ENSG00000139636	LMBR1L	12-:49110479-49110647	ATG	CTG	90	3	17	338
IPM68_Kera_all_merged	3	2022-06-12_Fusion_32406.raw	F3:26517	RLSHWTATK	F3:4241	9	98	98	9	550.304	2	18.58	-	1098.59	-0.5	96 96 98 98 100 100 100 100 100	RLSHWTATK	HCD	F3:4241-F3:26517	1	1	0	T	h.ens90	15+:22838786-22838813	UTR5	RISHWTATK		RISHWTATK	100	10	UTR5	1	UTR5	h.ens90	0.00143	0.00102	1		6252800	ENSG00000140157	NIPA2	15+:22838699-22838861	ATG	ACG	114	13	15	127
IPM68_Melanocytes	1	2022-06-12_Fusion_32401.raw	F1:29570	RLSHWTATK	F1:4236	9	96	96	9	550.304	2	18.47	-	1098.59	0.8	93 92 94 94 99 100 100 100 100	RLSHWTATK	HCD	F1:4236-F1:29570	1	1	0	T	h.ens90	15+:22838786-22838813	UTR5	RISHWTATK		RISHWTATK	100	3	UTR5	1	UTR5	h.ens90	0.0018	0.00123	1		33122000	ENSG00000140157	NIPA2	15+:22838699-22838861	ATG	ACG	114	13	15	127
IPM68_Melanocytes	2	2022-06-12_Fusion_32402.raw	F2:12521	SLSGSLSAK	F2:5781	9	31	31	9	425.238	2	23.37	-	848.46	1	53 50 31 13 21 15 31 35 39	SLSGSLSAK	ETD	F2:5781-F2:12521	1	3	0	T	h.ens90	17+:76733060-76733087	UTR5	SLSGSLSAK		SLSGSLSAK	100	1	UTR5	1	UTR5	h.ens90	0.444	0.0469	1		1432800	ENSG00000181038	METTL23	17+:76726883-76727178|76729689-76729794|76732977-76733102	ATG	ATG	84	14	4	571
IPM68_Kera_all_merged	4	2022-06-12_Fusion_32407.raw	F4:4596	KLRLGEVTK	F4:4855	9	93	93	9	348.557	3	21.47	-	1042.65	0.2	100 99 99 97 64 88 99 100 100	KLRLGEVTK	HCD	F4:4855-F4:4596	1	1	0	T	h.ens90	14-:73366948-73366975	UTR5	KLRLGEVTK		KLRLGEVTK	100	6	UTR5	1	UTR5	h.ens90	0.00415	0.0021	1		11016000	ENSG00000133961	NUMB	14-:73366798-73367140	ATG	ATG	183	2	49	263
IPM68_Melanocytes	1	2022-06-12_Fusion_32401.raw	F1:24435	KLRLGEVTK	F1:5426	9	89	89	9	522.332	2	21.41	-	1042.65	0	98 98 97 93 45 76 99 100 100	KLRLGEVTK	HCD	F1:5426-F1:24435	1	1	0	T	h.ens90	14-:73366948-73366975	UTR5	KLRLGEVTK		KLRLGEVTK	100	3	UTR5	1	UTR5	h.ens90	0.00496	0.00232	1		11178000	ENSG00000133961	NUMB	14-:73366798-73367140	ATG	ATG	183	2	49	263
IPM68_Kera_all_merged	8	2022-06-12_Fusion_32413.raw	F8:10296	VTYHMFRTK	F8:5385	9	99	99	9	394.875	3	23.39	-	1181.6	1.4	99 100 100 100 100 99 98 98 99	VTYHMFRTK	HCD	F8:5385-F8:10296	1	2	0	T	h.ens90	1-:23337854-23337861|23338489-23338509	UTR5	VTYHMFRTK		VTYHMFRTK	100	7	UTR5	1	UTR5	h.ens90	0.00102	0.000833	1		2029400	ENSG00000125944	HNRNPR	1-:23337830-23337861|23338489-23338599	ATG	GTG	93	14	7	225
IPM68_Melanocytes	1	2022-06-12_Fusion_32401.raw	F1:35801	VTYHMFRTK	F1:6208	9	97	97	9	591.811	2	23.33	-	1181.6	4.4	98 99 99 99 99 98 96 95 98	VTYHMFRTK	HCD	F1:6208-F1:35801	1	2	0	T	h.ens90	1-:23337854-23337861|23338489-23338509	UTR5	VTYHMFRTK		VTYHMFRTK	100	3	UTR5	1	UTR5	h.ens90	0.0015	0.0011	1		8595800	ENSG00000125944	HNRNPR	1-:23337830-23337861|23338489-23338599	ATG	GTG	93	14	7	225
IPM68_Kera_all_merged	4	2022-06-12_Fusion_32407.raw	F4:40299	SVASLSLTK	F4:6593	9	99	99	9	905.531	1	27.65	-	904.523	0.8	97 98 100 100 100 100 100 100 100	SVASLSLTK	HCD	F4:6593-F4:40299	1	7	0	T	h.ens90	14-:49619037-49619064	OffFrame	SVASISLTK		SVASISLTK	100	8	OffFrame	1	OffFrame	h.ens90	0.0011	0.000893	1		1471300	ENSG00000165502	RPL36AL	14-:49619034-49619140|49620561-49620668	CTG	ACG	78	16	0	40
IPM68_Melanocytes	1	2022-06-12_Fusion_32401.raw	F1:12325	SVASLSLTK	F1:7928	9	98	98	9	453.269	2	27.59	-	904.523	1.7	96 96 99 99 98 98 99 98 99	SVASLSLTK	HCD	F1:7928-F1:12325	1	7	0	T	h.ens90	14-:49619037-49619064	OffFrame	SVASISLTK		SVASISLTK	100	2	OffFrame	1	OffFrame	h.ens90	0.00296	0.00235	1		206370000	ENSG00000165502	RPL36AL	14-:49619034-49619140|49620561-49620668	CTG	ACG	78	16	0	40
IPM68_Kera_all_merged	3	2022-06-12_Fusion_32406.raw	F3:16133	ALLGVRGVGK	F3:7293	10	98	98	10	485.315	2	26.26	-	968.613	1.4	99 100 100 99 98 97 97 98 99 100	ALLGVRGVGK	HCD	F3:7293-F3:16133	1	1	0	T	h.ens90	17+:75979391-75979421	UTR5	ALLGVRGVGK		ALLGVRGVGK	100	2	UTR5	1	UTR5	h.ens90	0.000492	0.000471	1		2055300	ENSG00000257949	TEN1	17+:75979253-75979424	ATG	CTG	144	37	0	172
IPM68_Melanocytes	1	2022-06-12_Fusion_32401.raw	F1:17477	ALLGVRGVGK	F1:7406	10	98	98	10	485.314	2	26.28	-	968.613	0.3	99 99 100 99 98 97 97 98 99 100	ALLGVRGVGK	HCD	F1:7406-F1:17477	1	1	0	T	h.ens90	17+:75979391-75979421	UTR5	ALLGVRGVGK		ALLGVRGVGK	100	1	UTR5	1	UTR5	h.ens90	1.3e-07	4.21e-08	1		31374000	ENSG00000257949	TEN1	17+:75979253-75979424	ATG	CTG	144	37	0	172
IPM68_Kera_all_merged	3	2022-06-12_Fusion_32406.raw	F3:17774	ALYGGRLLK	F3:7202	9	99	99	9	495.809	2	26.1	-	989.602	1.7	99 100 100 100 98 98 100 100 100	ALYGGRLLK	HCD	F3:7202-F3:17774	1	1	0	T	h.ens90	9+:33295337-33295364	OffFrame	ALYGGRILK		ALYGGRILK	100	8	OffFrame	1	OffFrame	h.ens90	0.0011	0.000893	1		42927000	ENSG00000086102	NFX1	9+:33294797-33295367	ATG	GTG	114	28	0	943
IPM68_Melanocytes	1	2022-06-12_Fusion_32401.raw	F1:19308	ALYGGRLLK	F1:7340	9	98	98	9	495.809	2	26.12	-	989.602	0.8	99 99 100 98 95 95 98 100 100	ALYGGRLLK	HCD	F1:7340-F1:19308	1	1	0	T	h.ens90	9+:33295337-33295364	OffFrame	ALYGGRILK		ALYGGRILK	100	3	OffFrame	1	OffFrame	h.ens90	0.00296	0.00235	1		38415000	ENSG00000086102	NFX1	9+:33294797-33295367	ATG	GTG	114	28	0	943
IPM68_Kera_all_merged	8	2022-06-12_Fusion_32413.raw	F8:10739	LLYFQTQRK	F8:6494	9	95	95	9	399.565	3	27.34	-	1195.67	0.8	99 100 100 99 96 94 94 87 94	LLYFQTQRK	HCD	F8:6494-F8:10739	1	1	0	T	h.ens90	2+:206159711-206159738	UTR5	LIYFQTQRK		LIYFQTQRK	100	4	UTR5	1	UTR5	h.ens90	0.00289	0.00164	1		405720	ENSG00000114942	EEF1B2	2+:206159696-206159825	ATG	ATG	126	4	28	107
IPM68_Melanocytes	1	2022-06-12_Fusion_32401.raw	F1:36636	LLYFQTQRK	F1:7857	9	95	95	9	598.845	2	27.33	-	1195.67	2.5	100 100 100 99 95 90 89 91 97	LLYFQTQRK	HCD	F1:7857-F1:36636	1	1	0	T	h.ens90	2+:206159711-206159738	UTR5	LIYFQTQRK		LIYFQTQRK	100	3	UTR5	1	UTR5	h.ens90	0.00213	0.00137	1		2865600	ENSG00000114942	EEF1B2	2+:206159696-206159825	ATG	ATG	126	4	28	107
IPM68_Kera_all_merged	4	2022-06-12_Fusion_32407.raw	-	KLTYLYLQK	F4:6816	9	79	79	9	390.569	3	28.38	-	1168.69	0.4	51 52 58 74 94 99 98 94 98	KLTYLYLQK	HCD	F4:6816	1	1	0	T	h.ens90	3+:44354756-44354783	UTR5	KLTYIYIQK		KLTYIYIQK	100	1	UTR5	1	UTR5	h.ens90	0.0248	0.00626	1		0	ENSG00000179152	TCAIM	3+:44338627-44338834|44354738-44354798	ATG	ATG	54	4	4	401
IPM68_Kera_all_merged	4	2022-06-12_Fusion_32407.raw	F4:12820	RLLSKNSLLLK	F4:6284	11	96	96	11	428.95	3	26.53	-	1283.83	0.3	90 85 93 99 100 99 99 100 100 100 100	RLLSKNSLLLK	HCD	F4:6284-F4:12820	1	1	0	T	h.ens90	3+:183717677-183717710	OffFrame	RLLSKNSLLLK		RLLSKNSLLLK	100	4	OffFrame	1	OffFrame	h.ens90	1.85e-05	1.01e-05	1		4122300	ENSG00000163872	YEATS2	3+:183715154-183715262|183717650-183717713	ATG	CTG	57	7	0	127
IPM68_Melanocytes	2	2022-06-12_Fusion_32402.raw	F2:12963	RLLSKNSLLLK	F2:6783	11	94	94	11	428.95	3	26.54	-	1283.83	-0.5	82 77 87 98 99 99 99 100 100 100 100	RLLSKNSLLLK	HCD	F2:6783-F2:12963	1	1	0	T	h.ens90	3+:183717677-183717710	OffFrame	RLLSKNSLLLK		RLLSKNSLLLK	100	3	OffFrame	1	OffFrame	h.ens90	0	0	1		73289000	ENSG00000163872	YEATS2	3+:183715154-183715262|183717650-183717713	ATG	CTG	57	7	0	127
IPM68_Kera_all_merged	7	2022-06-12_Fusion_32412.raw	F7:23865	AMYSNNLLK	F7:8825	9	96	96	9	527.274	2	30.13	-	1052.53	1	93 91 99 99 94 93 97 98 99	AMYSNNLLK	HCD	F7:8825-F7:23865	1	1	0	T	h.ens90	6+:42051074-42051101	UTR5	AMYSNNLLK		AMYSNNLLK	100	1	UTR5	1	UTR5	h.ens90	0.00235	0.00143	1		632570	ENSG00000137413	TAF8	6+:42050990-42051104	ATG	ATG	45	5	0	199
IPM68_Melanocytes	1	2022-06-12_Fusion_32401.raw	F1:15368	LLSLVTGLK	F1:13862	9	98	98	9	472.314	2	42.43	-	942.611	1.8	99 99 99 99 98 98 97 97 97	LLSLVTGLK	HCD	F1:13862-F1:15368	1	3	0	T	h.ens90	17+:41690883-41690910	UTR3	LLSLVTGLK		LLSLVTGLK	100	2	UTR3	1	UTR3	h.ens90	0.0441	0.0353	1		4214700	ENSG00000173812	EIF1	17+:41690844-41690928	ATG	ATG	60	5	5	57
IPM68_Kera_all_merged	3	2022-06-12_Fusion_32406.raw	F3:22377	KTSQLTLQK	F3:5148	9	98	98	9	523.814	2	20.92	-	1045.61	1	100 99 98 95 99 100 100 99 99	KTSQLTLQK	HCD	F3:5148-F3:22377	1	2	0	T	h.ens90	12+:27026507-27026534	OffFrame	KTSQLTLQK		KTSQLTLQK	100	2	OffFrame	1	OffFrame	h.ens90	0.00153	0.0011	1		3131700	ENSG00000152944	MED21	12+:27022725-27022871|27026419-27026534|27027346-27027373	ATG	CTG	123	23	8	130
IPM68_Melanocytes	1	2022-06-12_Fusion_32401.raw	F1:24698	KTSQLTLQK	F1:5140	9	96	96	9	523.814	2	20.76	-	1045.61	1	99 98 95 91 95 97 98 95 99	KTSQLTLQK	HCD	F1:5140-F1:24698	1	2	0	T	h.ens90	12+:27026507-27026534	OffFrame	KTSQLTLQK		KTSQLTLQK	100	2	OffFrame	1	OffFrame	h.ens90	0.00434	0.00297	1		9116700	ENSG00000152944	MED21	12+:27022725-27022871|27026419-27026534|27027346-27027373	ATG	CTG	123	23	8	130
IPM68_Kera_all_merged	4	2022-06-12_Fusion_32407.raw	F4:10973	RVHEVFRVGK	F4:4558	10	98	98	10	409.575	3	20.36	-	1225.7	-0.3	92 94 100 100 100 100 100 100 99 100	RVHEVFRVGK	HCD	F4:4558-F4:10973	1	1	0	T	h.ens90	11+:108009109-108009139	UTR5	RVHEVFRVGK		RVHEVFRVGK	100	4	UTR5	1	UTR5	h.ens90	0.000492	0.000471	1		6710600	ENSG00000166266	CUL5	11+:108008956-108009148	ATG	ATG	108	23	2	377
IPM68_Melanocytes	1	2022-06-12_Fusion_32401.raw	F1:38165	RVHEVFRVGK	F1:4959	10	95	95	10	613.86	2	20.25	-	1225.7	0.3	97 97 97 99 97 92 93 95 94 98	RVHEVFRVGK	HCD	F1:4959-F1:38165	1	1	0	T	h.ens90	11+:108009109-108009139	UTR5	RVHEVFRVGK		RVHEVFRVGK	100	3	UTR5	1	UTR5	h.ens90	7.56e-07	2.7e-07	1		1468200	ENSG00000166266	CUL5	11+:108008956-108009148	ATG	ATG	108	23	2	377
IPM68_Kera_all_merged	8	2022-06-12_Fusion_32413.raw	F8:9009	LLKDGLMTKK	F8:4794	10	98	98	10	382.902	3	21.25	-	1145.68	1.2	98 98 99 99 96 98 99 99 100 100	LLKDGLMTKK	HCD	F8:4794-F8:9009	1	1	0	T	h.ens90	22+:49883543-49883573	UTR5	ILKDGIMTKK		ILKDGIMTKK	100	4	UTR5	1	UTR5	h.ens90	0.000492	0.000471	1		698670	ENSG00000100426	ZBED4	22+:49853857-49853989|49883333-49883576	ATG	ATC	57	8	0	358
IPM68_Melanocytes	1	2022-06-12_Fusion_32401.raw	F1:33431	LLKDGLMTKK	F1:5377	10	98	98	10	573.849	2	21.3	-	1145.68	-0.1	99 99 99 99 97 98 99 100 100 100	LLKDGLMTKK	HCD	F1:5377-F1:33431	1	1	0	T	h.ens90	22+:49883543-49883573	UTR5	ILKDGIMTKK		ILKDGIMTKK	100	2	UTR5	1	UTR5	h.ens90	1.3e-07	4.21e-08	1		3231200	ENSG00000100426	ZBED4	22+:49853857-49853989|49883333-49883576	ATG	ATC	57	8	0	358
IPM68_Melanocytes	1	2022-06-12_Fusion_32401.raw	F1:35482	RFYNPPGTPK	F1:6229	10	90	90	10	588.812	2	23.46	-	1175.61	0	85 87 91 94 97 81 78 96 96 98	RFYNPPGTPK	HCD	F1:6229-F1:35482	1	1	0	T	h.ens90	5-:180071947-180071977	UTR5	RFYNPPGTPK		RFYNPPGTPK	100	1	UTR5	1	UTR5	h.ens90	2.54e-06	8.09e-07	1		11915000	ENSG00000113269	RNF130	5-:180071926-180072082	ATG	ATG	63	4	6	141
IPM68_Kera_all_merged	7	2022-06-12_Fusion_32412.raw	F7:17906	QVLGVVLQK	F7:9349	9	96	96	9	492.317	2	31.47	-	982.617	0.9	88 92 99 99 100 99 99 97 98	QVLGVVLQK	HCD	F7:9349-F7:17906	1	1	0	T	h.ens90	8-:123256147-123256171|123267272-123267275	UTR5	QVIGVVLQK		QVIGVVLQK	100	2	UTR5	1	UTR5	h.ens90	0.00235	0.00143	1		661160	ENSG00000165156	ZHX1	8-:123256096-123256171|123267272-123267323	ATG	CTG	96	6	16	477
IPM68_Melanocytes	1	2022-06-12_Fusion_32401.raw	F1:18658	QVLGVVLQK	F1:9519	9	95	95	9	492.317	2	31.51	-	982.617	1.2	85 89 99 99 99 98 97 95 97	QVLGVVLQK	HCD	F1:9519-F1:18658	1	1	0	T	h.ens90	8-:123256147-123256171|123267272-123267275	UTR5	QVIGVVLQK		QVIGVVLQK	100	2	UTR5	1	UTR5	h.ens90	0.00213	0.00137	1		20389000	ENSG00000165156	ZHX1	8-:123256096-123256171|123267272-123267323	ATG	CTG	96	6	16	477
IPM68_Melanocytes	1	2022-06-12_Fusion_32401.raw	F1:18809	EEAVVLRGL	F1:12115	9	84	84	9	493.288	2	37.96	-	984.56	0.5	99 99 99 99 98 96 46 36 92	EEAVVLRGL	HCD	F1:12115-F1:18809	1	3	0	T	h.ens90	2+:74458564-74458591	UTR5	EEAVVLRGL		EEAVVLRGL	100	1	UTR5	1	UTR5	h.ens90	0.00927	0.00331	1		2654600	ENSG00000239779	WBP1	2+:74458441-74458594	ATG	CTG	75	15	0	236
IPM68_Melanocytes	1	2022-06-12_Fusion_32401.raw	F1:18809	EEAVVLRGL	F1:12115	9	84	84	9	493.288	2	37.96	-	984.56	0.5	99 99 99 99 98 96 46 36 92	EEAVVLRGL	HCD	F1:12115-F1:18809	1	3	0	T	h.ens90	2+:74458564-74458591	UTR5	EEAVVLRGL		EEAVVLRGL	100	1	UTR5	1	UTR5	h.ens90	0.00927	0.00331	1		2654600	ENSG00000239779	WBP1	2+:74458441-74458594	ATG	CTG	75	15	0	236
IPM68_Kera_all_merged	4	2022-06-12_Fusion_32407.raw	F4:10973	RVHEVFRVGK	F4:4558	10	98	98	10	409.575	3	20.36	-	1225.7	-0.3	92 94 100 100 100 100 100 100 99 100	RVHEVFRVGK	HCD	F4:4558-F4:10973	1	1	0	T	h.ens90	11+:108009109-108009139	UTR5	RVHEVFRVGK		RVHEVFRVGK	100	4	UTR5	1	UTR5	h.ens90	0.000492	0.000471	1		6710600	ENSG00000166266	CUL5	11+:108008956-108009148	ATG	ATG	108	23	2	377
IPM68_Melanocytes	1	2022-06-12_Fusion_32401.raw	F1:38165	RVHEVFRVGK	F1:4959	10	95	95	10	613.86	2	20.25	-	1225.7	0.3	97 97 97 99 97 92 93 95 94 98	RVHEVFRVGK	HCD	F1:4959-F1:38165	1	1	0	T	h.ens90	11+:108009109-108009139	UTR5	RVHEVFRVGK		RVHEVFRVGK	100	3	UTR5	1	UTR5	h.ens90	7.56e-07	2.7e-07	1		1468200	ENSG00000166266	CUL5	11+:108008956-108009148	ATG	ATG	108	23	2	377
IPM68_Kera_all_merged	4	2022-06-12_Fusion_32407.raw	F4:4596	KLRLGEVTK	F4:4855	9	93	93	9	348.557	3	21.47	-	1042.65	0.2	100 99 99 97 64 88 99 100 100	KLRLGEVTK	HCD	F4:4855-F4:4596	1	1	0	T	h.ens90	14-:73366948-73366975	UTR5	KLRLGEVTK		KLRLGEVTK	100	6	UTR5	1	UTR5	h.ens90	0.00415	0.0021	1		11016000	ENSG00000133961	NUMB	14-:73366798-73367140	ATG	ATG	183	2	49	263
IPM68_Melanocytes	1	2022-06-12_Fusion_32401.raw	F1:24435	KLRLGEVTK	F1:5426	9	89	89	9	522.332	2	21.41	-	1042.65	0	98 98 97 93 45 76 99 100 100	KLRLGEVTK	HCD	F1:5426-F1:24435	1	1	0	T	h.ens90	14-:73366948-73366975	UTR5	KLRLGEVTK		KLRLGEVTK	100	3	UTR5	1	UTR5	h.ens90	0.00496	0.00232	1		11178000	ENSG00000133961	NUMB	14-:73366798-73367140	ATG	ATG	183	2	49	263
IPM68_Melanocytes	1	2022-06-12_Fusion_32401.raw	F1:35482	RFYNPPGTPK	F1:6229	10	90	90	10	588.812	2	23.46	-	1175.61	0	85 87 91 94 97 81 78 96 96 98	RFYNPPGTPK	HCD	F1:6229-F1:35482	1	1	0	T	h.ens90	5-:180071947-180071977	UTR5	RFYNPPGTPK		RFYNPPGTPK	100	1	UTR5	1	UTR5	h.ens90	2.54e-06	8.09e-07	1		11915000	ENSG00000113269	RNF130	5-:180071926-180072082	ATG	ATG	63	4	6	141
IPM68_Kera_all_merged	4	2022-06-12_Fusion_32407.raw	F4:40299	SVASLSLTK	F4:6593	9	99	99	9	905.531	1	27.65	-	904.523	0.8	97 98 100 100 100 100 100 100 100	SVASLSLTK	HCD	F4:6593-F4:40299	1	7	0	T	h.ens90	14-:49619037-49619064	OffFrame	SVASISLTK		SVASISLTK	100	8	OffFrame	1	OffFrame	h.ens90	0.0011	0.000893	1		1471300	ENSG00000165502	RPL36AL	14-:49619034-49619140|49620561-49620668	CTG	ACG	78	16	0	40
IPM68_Melanocytes	1	2022-06-12_Fusion_32401.raw	F1:12325	SVASLSLTK	F1:7928	9	98	98	9	453.269	2	27.59	-	904.523	1.7	96 96 99 99 98 98 99 98 99	SVASLSLTK	HCD	F1:7928-F1:12325	1	7	0	T	h.ens90	14-:49619037-49619064	OffFrame	SVASISLTK		SVASISLTK	100	2	OffFrame	1	OffFrame	h.ens90	0.00296	0.00235	1		206370000	ENSG00000165502	RPL36AL	14-:49619034-49619140|49620561-49620668	CTG	ACG	78	16	0	40
IPM68_Kera_all_merged	4	2022-06-12_Fusion_32407.raw	-	KLTYLYLQK	F4:6816	9	79	79	9	390.569	3	28.38	-	1168.69	0.4	51 52 58 74 94 99 98 94 98	KLTYLYLQK	HCD	F4:6816	1	1	0	T	h.ens90	3+:44354756-44354783	UTR5	KLTYIYIQK		KLTYIYIQK	100	1	UTR5	1	UTR5	h.ens90	0.0248	0.00626	1		0	ENSG00000179152	TCAIM	3+:44338627-44338834|44354738-44354798	ATG	ATG	54	4	4	401
IPM68_Kera_all_merged	3	2022-06-12_Fusion_32406.raw	F3:15360	SLFSGSFSK	F3:10779	9	87	87	9	480.245	2	35.22	-	958.476	0.2	49 59 98 99 97 96 96 93 98	SLFSGSFSK	HCD	F3:10779-F3:15360	3	2	0	T	h.ens90	2+:28393202-28393229	UTR5	SLFSGSFSK		SLFSGSFSK	100	4	UTR5	1	UTR5	h.ens90	0.00998	0.00368	1		1008000	ENSG00000075426	FOSL2	2+:28393085-28393292	CTG	ACG	186	32	20	345
IPM68_Melanocytes	1	2022-06-12_Fusion_32401.raw	F1:16619	SLFSGSFSK	F1:11018	9	68	68	9	480.246	2	35.21	-	958.476	1.6	0 0 95 94 83 83 83 85 95	SLFSGSFSK	HCD	F1:11018-F1:16619	4	2	12	T	h.ens90	2+:28393202-28393229	UTR5	SLFSGSFSK		SLFSGSFSK	100	1	UTR5	1	UTR5	h.ens90	0.0412	0.00871	1		615730	ENSG00000075426	FOSL2	2+:28393085-28393292	CTG	ACG	186	32	20	345
IPM68_Kera_all_merged	3	2022-06-12_Fusion_32406.raw	F3:17902	ALFVLSTLK	F3:14615	9	94	94	9	496.313	2	45.2	-	990.611	-0.4	76 83 99 99 99 98 97 97 97	ALFVLSTLK	HCD	F3:14615-F3:17902	1	1	0	T	h.ens90	15-:34983322-34983349	OffFrame	AIFVLSTLK		AIFVLSTLK	100	3	OffFrame	1	OffFrame	h.ens90	0.00374	0.002	1		846890	ENSG00000198146	ZNF770	15-:34983307-34983382	ATG	ATG	48	2	4	85
IPM68_Melanocytes	1	2022-06-12_Fusion_32401.raw	F1:19426	ALFVLSTLK	F1:15024	9	98	98	9	496.313	2	45.33	-	990.611	-0.2	96 97 100 100 99 99 99 99 98	ALFVLSTLK	HCD	F1:15024-F1:19426	1	1	0	T	h.ens90	15-:34983322-34983349	OffFrame	AIFVLSTLK		AIFVLSTLK	100	4	OffFrame	1	OffFrame	h.ens90	0.00296	0.00235	1		5272200	ENSG00000198146	ZNF770	15-:34983307-34983382	ATG	ATG	48	2	4	85
IPM68_Kera_all_merged	3	2022-06-12_Fusion_32406.raw	F3:17774	ALYGGRLLK	F3:7202	9	99	99	9	495.809	2	26.1	-	989.602	1.7	99 100 100 100 98 98 100 100 100	ALYGGRLLK	HCD	F3:7202-F3:17774	1	1	0	T	h.ens90	9+:33295337-33295364	OffFrame	ALYGGRILK		ALYGGRILK	100	8	OffFrame	1	OffFrame	h.ens90	0.0011	0.000893	1		42927000	ENSG00000086102	NFX1	9+:33294797-33295367	ATG	GTG	114	28	0	943
IPM68_Melanocytes	1	2022-06-12_Fusion_32401.raw	F1:19308	ALYGGRLLK	F1:7340	9	98	98	9	495.809	2	26.12	-	989.602	0.8	99 99 100 98 95 95 98 100 100	ALYGGRLLK	HCD	F1:7340-F1:19308	1	1	0	T	h.ens90	9+:33295337-33295364	OffFrame	ALYGGRILK		ALYGGRILK	100	3	OffFrame	1	OffFrame	h.ens90	0.00296	0.00235	1		38415000	ENSG00000086102	NFX1	9+:33294797-33295367	ATG	GTG	114	28	0	943
IPM68_Kera_all_merged	7	2022-06-12_Fusion_32412.raw	F7:17906	QVLGVVLQK	F7:9349	9	96	96	9	492.317	2	31.47	-	982.617	0.9	88 92 99 99 100 99 99 97 98	QVLGVVLQK	HCD	F7:9349-F7:17906	1	1	0	T	h.ens90	8-:123256147-123256171|123267272-123267275	UTR5	QVIGVVLQK		QVIGVVLQK	100	2	UTR5	1	UTR5	h.ens90	0.00235	0.00143	1		661160	ENSG00000165156	ZHX1	8-:123256096-123256171|123267272-123267323	ATG	CTG	96	6	16	477
IPM68_Melanocytes	1	2022-06-12_Fusion_32401.raw	F1:18658	QVLGVVLQK	F1:9519	9	95	95	9	492.317	2	31.51	-	982.617	1.2	85 89 99 99 99 98 97 95 97	QVLGVVLQK	HCD	F1:9519-F1:18658	1	1	0	T	h.ens90	8-:123256147-123256171|123267272-123267275	UTR5	QVIGVVLQK		QVIGVVLQK	100	2	UTR5	1	UTR5	h.ens90	0.00213	0.00137	1		20389000	ENSG00000165156	ZHX1	8-:123256096-123256171|123267272-123267323	ATG	CTG	96	6	16	477
IPM68_Kera_all_merged	7	2022-06-12_Fusion_32412.raw	F7:20363	AVFPPLLQK	F7:12580	9	90	90	9	506.813	2	39.59	-	1011.61	-0.6	55 72 100 100 99 98 98 95 98	AVFPPLLQK	HCD	F7:12580-F7:20363	3	1	1	T	h.ens90	12+:65463610-65463637	UTR3	AVFPPLIQK		AVFPPLIQK	100	8	UTR3	1	UTR3	h.ens90	0.0967	0.0438	1		781640	ENSG00000174099	MSRB3	12+:65463499-65463664	ATG	ATG	66	4	8	288
IPM68_Melanocytes	1	2022-06-12_Fusion_32401.raw	-	AVFPPLLQK	F1:12836	9	86	86	9	506.813	2	39.76	-	1011.61	0.3	48 61 99 98 95 95 95 89 97	AVFPPLLQK	HCD	F1:12836	3	1	1	T	h.ens90	12+:65463610-65463637	UTR3	AVFPPLIQK		AVFPPLIQK	100	2	UTR3	1	UTR3	h.ens90	0.215	0.0982	1		0	ENSG00000174099	MSRB3	12+:65463499-65463664	ATG	ATG	66	4	8	288
IPM68_Kera_all_merged	4	2022-06-12_Fusion_32407.raw	F4:9003	RVWKHLTTK	F4:3801	9	87	87	9	390.236	3	17.68	-	1167.69	0	58 58 77 98 99 100 100 100 100	RVWKHLTTK	HCD	F4:3801-F4:9003	1	1	0	T	h.ens90	12-:49110533-49110560	UTR5	RVWKHLTTK		RVWKHLTTK	100	4	UTR5	1	UTR5	h.ens90	0.00998	0.00368	1		2614800	ENSG00000139636	LMBR1L	12-:49110479-49110647	ATG	CTG	90	3	17	338
IPM68_Melanocytes	1	2022-06-12_Fusion_32401.raw	F1:35023	RVWKHLTTK	F1:3878	9	97	97	9	584.851	2	17.59	-	1167.69	-0.6	95 94 96 97 96 99 99 100 100	RVWKHLTTK	HCD	F1:3878-F1:35023	1	1	0	T	h.ens90	12-:49110533-49110560	UTR5	RVWKHLTTK		RVWKHLTTK	100	3	UTR5	1	UTR5	h.ens90	0.0015	0.0011	1		4259500	ENSG00000139636	LMBR1L	12-:49110479-49110647	ATG	CTG	90	3	17	338
IPM68_Kera_all_merged	3	2022-06-12_Fusion_32406.raw	F3:26517	RLSHWTATK	F3:4241	9	98	98	9	550.304	2	18.58	-	1098.59	-0.5	96 96 98 98 100 100 100 100 100	RLSHWTATK	HCD	F3:4241-F3:26517	1	1	0	T	h.ens90	15+:22838786-22838813	UTR5	RISHWTATK		RISHWTATK	100	10	UTR5	1	UTR5	h.ens90	0.00143	0.00102	1		6252800	ENSG00000140157	NIPA2	15+:22838699-22838861	ATG	ACG	114	13	15	127
IPM68_Melanocytes	1	2022-06-12_Fusion_32401.raw	F1:29570	RLSHWTATK	F1:4236	9	96	96	9	550.304	2	18.47	-	1098.59	0.8	93 92 94 94 99 100 100 100 100	RLSHWTATK	HCD	F1:4236-F1:29570	1	1	0	T	h.ens90	15+:22838786-22838813	UTR5	RISHWTATK		RISHWTATK	100	3	UTR5	1	UTR5	h.ens90	0.0018	0.00123	1		33122000	ENSG00000140157	NIPA2	15+:22838699-22838861	ATG	ACG	114	13	15	127
IPM68_Kera_all_merged	3	2022-06-12_Fusion_32406.raw	F3:29427	ALFSRPTQPK	F3:6497	10	89	89	10	572.828	2	24.3	-	1143.64	1	99 100 100 99 99 91 56 56 94 98	ALFSRPTQPK	HCD	F3:6497-F3:29427	2	1	1	T	h.ens90	6-:33321353-33321383	OffFrame	ALFSRPTQPK		ALFSRPTQPK	100	3	OffFrame	1	OffFrame	h.ens90	1.12e-06	6.24e-07	1		1142200	ENSG00000204209	DAXX	6-:33321344-33321567|33321718-33322008|33322861-33322900	ATG	ATG	48	3	2	391
IPM68_Melanocytes	2	2022-06-12_Fusion_32402.raw	F2:7487	ALFSRPTQPK	F2:6050	10	38	38	10	382.221	3	24.21	-	1143.64	1.3	48 55 40 69 15 5 59 27 8 62	ALFSRPTQPK	ETD	F2:6050-F2:7487	1	1	0	T	h.ens90	6-:33321353-33321383	OffFrame	ALFSRPTQPK		ALFSRPTQPK	100	1	OffFrame	1	OffFrame	h.ens90	0.296	0.0226	1		5119400	ENSG00000204209	DAXX	6-:33321344-33321567|33321718-33322008|33322861-33322900	ATG	ATG	48	3	2	391
IPM68_Kera_all_merged	7	2022-06-12_Fusion_32412.raw	F7:13148	TPAPRPAVL	F7:7881	9	76	76	9	461.28	2	27.66	-	920.544	0.6	94 95 99 97 53 32 45 74 99	TPAPRPAVL	HCD	F7:7881-F7:13148	3	1	2	T	h.ens90	16+:30700741-30700768	UTR5	TPAPRPAVL		TPAPRPAVL	100	1	UTR5	1	UTR5	h.ens90	0.0324	0.0074	1		1018400	ENSG00000080603	SRCAP	16+:30698223-30698461|30699907-30699981|30700615-30700878|30704063-30704082	ATG	ACG	171	5	42	302
IPM68_Melanocytes	1	2022-06-12_Fusion_32401.raw	F1:13616	TPAPRPAVL	F1:8026	9	70	70	9	461.28	2	27.65	-	920.544	1.8	92 91 97 90 44 28 36 55 98	TPAPRPAVL	HCD	F1:8026-F1:13616	1	1	0	T	h.ens90	16+:30700741-30700768	UTR5	TPAPRPAVL		TPAPRPAVL	100	1	UTR5	1	UTR5	h.ens90	0.0357	0.00778	1		9230500	ENSG00000080603	SRCAP	16+:30698223-30698461|30699907-30699981|30700615-30700878|30704063-30704082	ATG	ACG	171	5	42	302
IPM68_Kera_all_merged	4	2022-06-12_Fusion_32407.raw	F4:12820	RLLSKNSLLLK	F4:6284	11	96	96	11	428.95	3	26.53	-	1283.83	0.3	90 85 93 99 100 99 99 100 100 100 100	RLLSKNSLLLK	HCD	F4:6284-F4:12820	1	1	0	T	h.ens90	3+:183717677-183717710	OffFrame	RLLSKNSLLLK		RLLSKNSLLLK	100	4	OffFrame	1	OffFrame	h.ens90	1.85e-05	1.01e-05	1		4122300	ENSG00000163872	YEATS2	3+:183715154-183715262|183717650-183717713	ATG	CTG	57	7	0	127
IPM68_Melanocytes	2	2022-06-12_Fusion_32402.raw	F2:12963	RLLSKNSLLLK	F2:6783	11	94	94	11	428.95	3	26.54	-	1283.83	-0.5	82 77 87 98 99 99 99 100 100 100 100	RLLSKNSLLLK	HCD	F2:6783-F2:12963	1	1	0	T	h.ens90	3+:183717677-183717710	OffFrame	RLLSKNSLLLK		RLLSKNSLLLK	100	3	OffFrame	1	OffFrame	h.ens90	0	0	1		73289000	ENSG00000163872	YEATS2	3+:183715154-183715262|183717650-183717713	ATG	CTG	57	7	0	127
IPM68_Melanocytes	1	2022-06-12_Fusion_32401.raw	F1:18638	VPSDRLALL	F1:12978	9	88	88	9	492.298	2	40.15	-	982.581	0.8	99 98 97 96 60 70 81 99 100	VPSDRLALL	HCD	F1:12978-F1:18638	1	4	0	T	h.ens90	15+:74798240-74798267	UTR5	VPSDRLALL		VPSDRLALL	100	1	UTR5	1	UTR5	h.ens90	0.00563	0.0025	1		4321100	ENSG00000103653	CSK	15+:74782104-74782148|74782667-74782720|74798232-74798270	ATG	ATG	33	1	0	672
IPM68_Kera_all_merged	3	2022-06-12_Fusion_32406.raw	F3:35392	YLYWGNLAYK	F3:14034	10	98	98	10	645.83	2	43.62	-	1289.64	0.6	98 99 100 100 98 96 98 98 99 99	YLYWGNLAYK	HCD	F3:14034-F3:35392	1	2	0	T	h.ens90	14+:103335672-103335702	UTR5	YLYWGNIAYK		YLYWGNIAYK	100	4	UTR5	1	UTR5	h.ens90	0.000492	0.000471	1		1441800	ENSG00000100664	EIF5	14+:103334251-103334597|103335652-103335924	ATG	CTG	294	14	73	724
IPM68_Melanocytes	1	2022-06-12_Fusion_32401.raw	F1:40507	YLYWGNLAYK	F1:14430	10	98	98	10	645.83	2	43.73	-	1289.64	1	98 99 100 100 98 96 97 97 98 99	YLYWGNLAYK	HCD	F1:14430-F1:40507	1	2	0	T	h.ens90	14+:103335672-103335702	UTR5	YLYWGNIAYK		YLYWGNIAYK	100	1	UTR5	1	UTR5	h.ens90	1.3e-07	4.21e-08	1		4281800	ENSG00000100664	EIF5	14+:103334251-103334597|103335652-103335924	ATG	CTG	294	14	73	724
IPM68_Kera_all_merged	4	2022-06-12_Fusion_32407.raw	F4:3545	RPRGPRTAP	F4:3215	9	34	34	9	336.533	3	15.6	-	1006.58	-0.5	31 49 70 12 6 55 55 25 9	RPRGPRTAP	ETD	F4:3215-F4:3545	1	1	0	T	h.ens90	16-:88785014-88785041	UTR5	RPRGPRTAP		RPRGPRTAP	100	1	UTR5	1	UTR5	h.ens90	0.594	0.0566	1		202710	ENSG00000103335	PIEZO1	16-:88785011-88785143	ATG	ATG	39	3	0	170
IPM68_Melanocytes	2	2022-06-12_Fusion_32402.raw	F2:2621	RPRGPRTAP	F2:3232	9	76	76	9	336.533	3	15.62	-	1006.58	-0.6	85 92 95 92 49 47 47 86 91	RPRGPRTAP	HCD	F2:3232-F2:2621	1	1	0	T	h.ens90	16-:88785014-88785041	UTR5	RPRGPRTAP		RPRGPRTAP	17	1	UTR5	1	UTR5	h.ens90	0.022	0.0055	1		2545100	ENSG00000103335	PIEZO1	16-:88785011-88785143	ATG	ATG	39	3	0	170
IPM68_Kera_all_merged	3	2022-06-12_Fusion_32406.raw	F3:26425	DLMNLLHSR	F3:11182	9	94	94	9	549.79	2	36.13	-	1097.57	-0.4	91 91 98 98 99 99 90 92 96	DLMNLLHSR	HCD	F3:11182-F3:26425	1	1	0	T	h.ens90	5+:78388876-78388903	UTR5	DLMNIIHSR		DLMNIIHSR	100	1	UTR5	1	UTR5	h.ens90	0.00349	0.00187	1		105490	ENSG00000085365	SCAMP1	5+:78388858-78388918	ATG	ATG	54	4	4	292
IPM68_Kera_all_merged	3	2022-06-12_Fusion_32406.raw	F3:29654	ESNSKLWER	F3:6087	9	99	99	9	574.789	2	23.23	-	1147.56	0.5	98 98 99 100 100 100 100 100 99	ESNSKLWER	HCD	F3:6087-F3:29654	1	1	0	T	h.ens90	11-:10803544-10803571	OffFrame	ESNSKIWER		ESNSKIWER	100	6	OffFrame	1	OffFrame	h.ens90	0.0011	0.000893	1		1261000	ENSG00000110321	EIF4G2	11-:10803520-10803590|10803898-10804050|10804136-10804184	ATG	ACG	219	56	7	721
IPM68_Melanocytes	1	2022-06-12_Fusion_32401.raw	F1:33544	ESNSKLWER	F1:6134	9	98	98	9	574.788	2	23.17	-	1147.56	-0.7	97 98 99 99 100 100 99 99 99	ESNSKLWER	HCD	F1:6134-F1:33544	1	1	0	T	h.ens90	11-:10803544-10803571	OffFrame	ESNSKIWER		ESNSKIWER	100	3	OffFrame	1	OffFrame	h.ens90	0.00296	0.00235	1		7066800	ENSG00000110321	EIF4G2	11-:10803520-10803590|10803898-10804050|10804136-10804184	ATG	ACG	219	56	7	721
IPM68_Melanocytes	1	2022-06-12_Fusion_32401.raw	F1:43621	DVFHLDTYLYR	F1:14849	11	97	97	11	721.359	2	44.82	-	1440.7	0.3	98 97 100 100 100 100 91 91 99 100 100	DVFHLDTYLYR	HCD	F1:14849-F1:43621	1	1	0	T	h.ens90	5+:88269550-88269583	ncRNA	DVFHIDTYLYR		DVFHIDTYLYR	100	5	ncRNA	1	ncRNA	h.ens90	0	0	1		956080	ENSG00000247828	TMEM161B-AS1	5+:88269478-88269586	ATG	ATG	39	1	0	159
IPM68_Melanocytes	1	2022-06-12_Fusion_32401.raw	F1:28800	DLMLPTVFR	F1:17117	9	81	81	9	546.303	2	50.51	-	1090.58	6.5	55 52 93 98 91 86 83 82 91	DLMLPTVFR	HCD	F1:17117-F1:28800	1	1	0	T	h.ens90	2+:216414957-216414984	OffFrame	DLMIPTVFR		DLMIPTVFR	100	1	OffFrame	1	OffFrame	h.ens90	0.0314	0.00971	1		1207400	ENSG00000138375	SMARCAL1	2+:216414900-216415122	ATG	CTG	177	4	45	253
IPM68_Melanocytes	1	2022-06-12_Fusion_32401.raw	F1:39673	STKDMALAWSR	F1:8645	11	98	98	11	633.319	2	29.24	-	1264.62	-0.1	97 99 100 100 99 100 99 99 98 97 96	STKDMALAWSR	HCD	F1:8645-F1:39673	1	1	0	T	h.ens90	8+:42394263-42394278|42395083-42395101	OffFrame	STKDMALAWSR		STKDMALAWSR	100	1	OffFrame	1	OffFrame	h.ens90	0	0	1		740240	ENSG00000078668	VDAC3	8+:42394242-42394278|42395083-42395104	ATG	ATG	42	2	0	52
IPM68_Kera_all_merged	4	2022-06-12_Fusion_32407.raw	F4:9003	RVWKHLTTK	F4:3801	9	87	87	9	390.236	3	17.68	-	1167.69	0	58 58 77 98 99 100 100 100 100	RVWKHLTTK	HCD	F4:3801-F4:9003	1	1	0	T	h.ens90	12-:49110533-49110560	UTR5	RVWKHLTTK		RVWKHLTTK	100	4	UTR5	1	UTR5	h.ens90	0.00998	0.00368	1		2614800	ENSG00000139636	LMBR1L	12-:49110479-49110647	ATG	CTG	90	3	17	338
IPM68_Melanocytes	1	2022-06-12_Fusion_32401.raw	F1:35023	RVWKHLTTK	F1:3878	9	97	97	9	584.851	2	17.59	-	1167.69	-0.6	95 94 96 97 96 99 99 100 100	RVWKHLTTK	HCD	F1:3878-F1:35023	1	1	0	T	h.ens90	12-:49110533-49110560	UTR5	RVWKHLTTK		RVWKHLTTK	100	3	UTR5	1	UTR5	h.ens90	0.0015	0.0011	1		4259500	ENSG00000139636	LMBR1L	12-:49110479-49110647	ATG	CTG	90	3	17	338
IPM68_Kera_all_merged	3	2022-06-12_Fusion_32406.raw	F3:26517	RLSHWTATK	F3:4241	9	98	98	9	550.304	2	18.58	-	1098.59	-0.5	96 96 98 98 100 100 100 100 100	RLSHWTATK	HCD	F3:4241-F3:26517	1	1	0	T	h.ens90	15+:22838786-22838813	UTR5	RISHWTATK		RISHWTATK	100	10	UTR5	1	UTR5	h.ens90	0.00143	0.00102	1		6252800	ENSG00000140157	NIPA2	15+:22838699-22838861	ATG	ACG	114	13	15	127
IPM68_Melanocytes	1	2022-06-12_Fusion_32401.raw	F1:29570	RLSHWTATK	F1:4236	9	96	96	9	550.304	2	18.47	-	1098.59	0.8	93 92 94 94 99 100 100 100 100	RLSHWTATK	HCD	F1:4236-F1:29570	1	1	0	T	h.ens90	15+:22838786-22838813	UTR5	RISHWTATK		RISHWTATK	100	3	UTR5	1	UTR5	h.ens90	0.0018	0.00123	1		33122000	ENSG00000140157	NIPA2	15+:22838699-22838861	ATG	ACG	114	13	15	127
IPM68_Kera_all_merged	7	2022-06-12_Fusion_32412.raw	F7:13844	KVLGDVATK	F7:5042	9	94	94	9	465.785	2	20.53	-	929.555	0.7	98 96 93 82 91 97 98 99 99	KVLGDVATK	HCD	F7:5042-F7:13844	1	1	0	T	h.ens90	2-:171058167-171058194	OffFrame	KVLGDVATK		KVLGDVATK	100	2	OffFrame	1	OffFrame	h.ens90	0.00374	0.002	1		73746	ENSG00000198586	TLK1	2-:171056535-171056566|171058150-171058197|171059923-171059986|171061080-171061156|171082780-171082797	ATG	ATG	156	27	15	409
IPM68_Melanocytes	1	2022-06-12_Fusion_32401.raw	F1:14314	KVLGDVATK	F1:5063	9	95	95	9	465.786	2	20.5	-	929.555	2.3	98 97 95 86 93 96 98 98 99	KVLGDVATK	HCD	F1:5063-F1:14314	1	1	0	T	h.ens90	2-:171058167-171058194	OffFrame	KVLGDVATK		KVLGDVATK	100	1	OffFrame	1	OffFrame	h.ens90	0.00513	0.0033	1		1474500	ENSG00000198586	TLK1	2-:171056535-171056566|171058150-171058197|171059923-171059986|171061080-171061156|171082780-171082797	ATG	ATG	156	27	15	409
IPM68_Kera_all_merged	3	2022-06-12_Fusion_32406.raw	F3:21068	KTLQTQLAK	F3:4730	9	96	96	9	515.816	2	19.79	-	1029.62	0.1	100 99 99 95 89 91 99 100 100	KTLQTQLAK	HCD	F3:4730-F3:21068	1	1	0	T	h.ens90	12-:122520526-122520553	UTR5	KTLQTQIAK		KTLQTQIAK	100	2	UTR5	1	UTR5	h.ens90	0.00235	0.00143	1		699050	ENSG00000111011	RSRC2	12-:122520523-122520581|122521384-122521428|122522142-122522271	ATG	CTG	51	7	0	185
IPM68_Kera_all_merged	3	2022-06-12_Fusion_32406.raw	F3:22377	KTSQLTLQK	F3:5148	9	98	98	9	523.814	2	20.92	-	1045.61	1	100 99 98 95 99 100 100 99 99	KTSQLTLQK	HCD	F3:5148-F3:22377	1	2	0	T	h.ens90	12+:27026507-27026534	OffFrame	KTSQLTLQK		KTSQLTLQK	100	2	OffFrame	1	OffFrame	h.ens90	0.00153	0.0011	1		3131700	ENSG00000152944	MED21	12+:27022725-27022871|27026419-27026534|27027346-27027373	ATG	CTG	123	23	8	130
IPM68_Melanocytes	1	2022-06-12_Fusion_32401.raw	F1:24698	KTSQLTLQK	F1:5140	9	96	96	9	523.814	2	20.76	-	1045.61	1	99 98 95 91 95 97 98 95 99	KTSQLTLQK	HCD	F1:5140-F1:24698	1	2	0	T	h.ens90	12+:27026507-27026534	OffFrame	KTSQLTLQK		KTSQLTLQK	100	2	OffFrame	1	OffFrame	h.ens90	0.00434	0.00297	1		9116700	ENSG00000152944	MED21	12+:27022725-27022871|27026419-27026534|27027346-27027373	ATG	CTG	123	23	8	130
IPM68_Kera_all_merged	8	2022-06-12_Fusion_32413.raw	F8:2942	APRASRPSL	F8:4661	9	98	98	9	318.854	3	20.67	-	953.541	0	99 98 99 97 96 97 99 99 100	APRASRPSL	HCD	F8:4661-F8:2942	1	1	0	T	h.ens90	X-:153971139-153971166	UTR5	APRASRPSL		APRASRPSL	100	9	UTR5	1	UTR5	h.ens90	0.00143	0.00102	1		33024000	ENSG00000172534	HCFC1	X-:153971136-153971397	ATG	ATG	36	2	0	641
IPM68_Melanocytes	2	2022-06-12_Fusion_32402.raw	F2:1729	APRASRPSL	F2:4843	9	94	94	9	318.855	3	20.58	-	953.541	1.4	97 95 97 93 91 92 94 96 99	APRASRPSL	HCD	F2:4843-F2:1729	1	1	0	T	h.ens90	X-:153971139-153971166	UTR5	APRASRPSL		APRASRPSL	100	4	UTR5	1	UTR5	h.ens90	0.00249	0.00151	1		232420000	ENSG00000172534	HCFC1	X-:153971136-153971397	ATG	ATG	36	2	0	641
IPM68_Kera_all_merged	8	2022-06-12_Fusion_32413.raw	F8:9009	LLKDGLMTKK	F8:4794	10	98	98	10	382.902	3	21.25	-	1145.68	1.2	98 98 99 99 96 98 99 99 100 100	LLKDGLMTKK	HCD	F8:4794-F8:9009	1	1	0	T	h.ens90	22+:49883543-49883573	UTR5	ILKDGIMTKK		ILKDGIMTKK	100	4	UTR5	1	UTR5	h.ens90	0.000492	0.000471	1		698670	ENSG00000100426	ZBED4	22+:49853857-49853989|49883333-49883576	ATG	ATC	57	8	0	358
IPM68_Melanocytes	1	2022-06-12_Fusion_32401.raw	F1:33431	LLKDGLMTKK	F1:5377	10	98	98	10	573.849	2	21.3	-	1145.68	-0.1	99 99 99 99 97 98 99 100 100 100	LLKDGLMTKK	HCD	F1:5377-F1:33431	1	1	0	T	h.ens90	22+:49883543-49883573	UTR5	ILKDGIMTKK		ILKDGIMTKK	100	2	UTR5	1	UTR5	h.ens90	1.3e-07	4.21e-08	1		3231200	ENSG00000100426	ZBED4	22+:49853857-49853989|49883333-49883576	ATG	ATC	57	8	0	358
IPM68_Kera_all_merged	4	2022-06-12_Fusion_32407.raw	F4:4596	KLRLGEVTK	F4:4855	9	93	93	9	348.557	3	21.47	-	1042.65	0.2	100 99 99 97 64 88 99 100 100	KLRLGEVTK	HCD	F4:4855-F4:4596	1	1	0	T	h.ens90	14-:73366948-73366975	UTR5	KLRLGEVTK		KLRLGEVTK	100	6	UTR5	1	UTR5	h.ens90	0.00415	0.0021	1		11016000	ENSG00000133961	NUMB	14-:73366798-73367140	ATG	ATG	183	2	49	263
IPM68_Melanocytes	1	2022-06-12_Fusion_32401.raw	F1:24435	KLRLGEVTK	F1:5426	9	89	89	9	522.332	2	21.41	-	1042.65	0	98 98 97 93 45 76 99 100 100	KLRLGEVTK	HCD	F1:5426-F1:24435	1	1	0	T	h.ens90	14-:73366948-73366975	UTR5	KLRLGEVTK		KLRLGEVTK	100	3	UTR5	1	UTR5	h.ens90	0.00496	0.00232	1		11178000	ENSG00000133961	NUMB	14-:73366798-73367140	ATG	ATG	183	2	49	263
IPM68_Melanocytes	1	2022-06-12_Fusion_32401.raw	-	GVYTGKLSEK	F1:5480	10	96	96	10	541.299	2	21.55	-	1080.58	1.7	95 97 99 98 94 95 97 95 97 98	GVYTGKLSEK	HCD	F1:5480	1	1	0	T	h.ens90	1-:15973066-15973096	UTR5	GVYTGKLSEK		GVYTGKLSEK	100	1	UTR5	1	UTR5	h.ens90	5.24e-07	1.85e-07	1		0	ENSG00000116809	ZBTB17	1-:15973039-15973125|15975982-15976019	ATG	ATG	93	12	8	126
IPM68_Kera_all_merged	3	2022-06-12_Fusion_32406.raw	F3:35738	RTWSGSPTMQR	F3:5707	11	97	97	11	653.82	2	22.34	-	1305.62	0.8	98 98 99 99 99 99 92 94 98 97 99	RTWSGSPTMQR	HCD	F3:5707-F3:35738	1	2	0	T	h.ens90	15+:43800719-43800752	OffFrame	RTWSGSPTMQR		RTWSGSPTMQR	100	15	OffFrame	1	OffFrame	h.ens90	1.42e-05	8.17e-06	1		14466000	ENSG00000242028	HYPK	15+:43800620-43800788	ATG	GTG	84	5	11	121
IPM68_Melanocytes	1	2022-06-12_Fusion_32401.raw	F1:40912	RTWSGSPTMQR	F1:5775	11	93	93	11	653.82	2	22.3	-	1305.62	0.3	95 92 94 95 98 93 86 88 95 94 99	RTWSGSPTMQR	HCD	F1:5775-F1:40912	1	2	0	T	h.ens90	15+:43800719-43800752	OffFrame	RTWSGSPTMQR		RTWSGSPTMQR	100	4	OffFrame	1	OffFrame	h.ens90	0	0	1		31893000	ENSG00000242028	HYPK	15+:43800620-43800788	ATG	GTG	84	5	11	121
IPM68_Melanocytes	1	2022-06-12_Fusion_32401.raw	F1:35482	RFYNPPGTPK	F1:6229	10	90	90	10	588.812	2	23.46	-	1175.61	0	85 87 91 94 97 81 78 96 96 98	RFYNPPGTPK	HCD	F1:6229-F1:35482	1	1	0	T	h.ens90	5-:180071947-180071977	UTR5	RFYNPPGTPK		RFYNPPGTPK	100	1	UTR5	1	UTR5	h.ens90	2.54e-06	8.09e-07	1		11915000	ENSG00000113269	RNF130	5-:180071926-180072082	ATG	ATG	63	4	6	141
IPM68_Kera_all_merged	3	2022-06-12_Fusion_32406.raw	F3:36783	KTYQDLQNTLK	F3:6538	11	98	98	11	676.365	2	24.36	-	1350.71	1.2	100 100 99 98 99 99 96 95 98 99 100	KTYQDLQNTLK	HCD	F3:6538-F3:36783	1	1	0	T	h.ens90	17+:7501326-7501359	ncRNA	KTYQDIQNTIK		KTYQDIQNTIK	100	1	ncRNA	1	ncRNA	h.ens90	2.34e-07	1.45e-07	1		146000	ENSG00000181222	POLR2A	17+:7484731-7484857|7495940-7496073|7496209-7496346|7496439-7496613|7496763-7497045|7497355-7497517|7497649-7497870|7498077-7498210|7499038-7499163|7499280-7499491|7500638-7500848|7500939-7501108|7501288-7501383|7501525-7501729|7501899-7502122|7502517-7502701|7503120-7503292|7503384-7503490|7503585-7503791|7508250-7508475|7508943-7509190|7509531-7509632|7511214-7511319|7511405-7511588|7511810-751…	ATG	ATC	3966	37	1273	2487
IPM68_Melanocytes	1	2022-06-12_Fusion_32401.raw	F1:42069	KTYQDLQNTLK	F1:6606	11	99	99	11	676.365	2	24.27	-	1350.71	0.8	100 100 100 99 100 100 98 97 99 100 100	KTYQDLQNTLK	HCD	F1:6606-F1:42069	1	1	0	T	h.ens90	17+:7501326-7501359	ncRNA	KTYQDIQNTIK		KTYQDIQNTIK	100	1	ncRNA	1	ncRNA	h.ens90	0	0	1		1171000	ENSG00000181222	POLR2A	17+:7484731-7484857|7495940-7496073|7496209-7496346|7496439-7496613|7496763-7497045|7497355-7497517|7497649-7497870|7498077-7498210|7499038-7499163|7499280-7499491|7500638-7500848|7500939-7501108|7501288-7501383|7501525-7501729|7501899-7502122|7502517-7502701|7503120-7503292|7503384-7503490|7503585-7503791|7508250-7508475|7508943-7509190|7509531-7509632|7511214-7511319|7511405-7511588|7511810-751…	ATG	ATC	3966	37	1273	2487
IPM68_Kera_all_merged	3	2022-06-12_Fusion_32406.raw	F3:17774	ALYGGRLLK	F3:7202	9	99	99	9	495.809	2	26.1	-	989.602	1.7	99 100 100 100 98 98 100 100 100	ALYGGRLLK	HCD	F3:7202-F3:17774	1	1	0	T	h.ens90	9+:33295337-33295364	OffFrame	ALYGGRILK		ALYGGRILK	100	8	OffFrame	1	OffFrame	h.ens90	0.0011	0.000893	1		42927000	ENSG00000086102	NFX1	9+:33294797-33295367	ATG	GTG	114	28	0	943
IPM68_Melanocytes	1	2022-06-12_Fusion_32401.raw	F1:19308	ALYGGRLLK	F1:7340	9	98	98	9	495.809	2	26.12	-	989.602	0.8	99 99 100 98 95 95 98 100 100	ALYGGRLLK	HCD	F1:7340-F1:19308	1	1	0	T	h.ens90	9+:33295337-33295364	OffFrame	ALYGGRILK		ALYGGRILK	100	3	OffFrame	1	OffFrame	h.ens90	0.00296	0.00235	1		38415000	ENSG00000086102	NFX1	9+:33294797-33295367	ATG	GTG	114	28	0	943
IPM68_Kera_all_merged	7	2022-06-12_Fusion_32412.raw	F7:26012	APRAFLPLPV	F7:16254	10	82	82	10	540.832	2	49.65	-	1079.65	1.2	76 59 72 73 71 80 97 99 96 98	APRAFLPLPV	HCD	F7:16254-F7:26012	1	1	0	T	h.ens90	17+:3668829-3668859	UTR5	APRAFLPLPV		APRAFLPLPV	100	9	UTR5	1	UTR5	h.ens90	0.00418	0.00101	1		76251000	ENSG00000127774	EMC6	17+:3668643-3668862	ATG	ATG	36	1	0	8
IPM68_Melanocytes	2	2022-06-12_Fusion_32402.raw	F2:49461	APRAFLPLPV	F2:13945	10	89	89	10	1080.66	1	49.65	-	1079.65	0	94 92 84 86 86 98 97 98 76 87	APRAFLPLPV	HCD	F2:13945-F2:49461	1	1	0	T	h.ens90	17+:3668829-3668859	UTR5	APRAFLPLPV		APRAFLPLPV	100	11	UTR5	1	UTR5	h.ens90	3.09e-06	9.41e-07	1		2923900	ENSG00000127774	EMC6	17+:3668643-3668862	ATG	ATG	36	1	0	8
IPM68_Kera_all_merged	3	2022-06-12_Fusion_32406.raw	F3:21077	SLLSLVTGLK	F3:17851	10	97	97	10	515.829	2	53.73	-	1029.64	0.7	95 97 100 99 99 98 97 90 96 98	SLLSLVTGLK	HCD	F3:17851-F3:21077	1	1	0	T	h.ens90	17+:41690880-41690910	UTR3	SLLSLVTGLK		SLLSLVTGLK	100	5	UTR3	1	UTR3	h.ens90	0.00111	0.00103	1		4377700	ENSG00000173812	EIF1	17+:41690844-41690928	ATG	ATG	60	4	5	54
IPM68_Melanocytes	2	2022-06-12_Fusion_32402.raw	F2:49011	SLLSLVTGLK	F2:15371	10	98	98	10	1030.65	1	53.74	-	1029.64	0.3	92 95 99 99 100 100 99 98 100 100	SLLSLVTGLK	HCD	F2:15371-F2:49011	1	1	0	T	h.ens90	17+:41690880-41690910	UTR3	SLLSLVTGLK		SLLSLVTGLK	100	10	UTR3	1	UTR3	h.ens90	0.000499	0.000161	1		6433900	ENSG00000173812	EIF1	17+:41690844-41690928	ATG	ATG	60	4	5	54
IPM68_Melanocytes	1	2022-06-12_Fusion_32401.raw	F1:27079	KTVDGALVAAK	F1:5707	11	95	95	11	536.822	2	22.12	-	1071.63	-0.1	97 96 97 98 90 92 97 95 94 95 98	KTVDGALVAAK	HCD	F1:5707-F1:27079	1	1	0	T	h.ens90	3+:152300364-152300367|152301918-152301948	ncRNA	KTVDGALVAAK		KTVDGALVAAK	100	1	ncRNA	1	ncRNA	h.ens90	0	0	1		3951100	ENSG00000152601	MBNL1	3+:152300184-152300367|152301918-152301951	ATG	ATC	207	57	0	1147
IPM68_Kera_all_merged	8	2022-06-12_Fusion_32413.raw	F8:10296	VTYHMFRTK	F8:5385	9	99	99	9	394.875	3	23.39	-	1181.6	1.4	99 100 100 100 100 99 98 98 99	VTYHMFRTK	HCD	F8:5385-F8:10296	1	2	0	T	h.ens90	1-:23337854-23337861|23338489-23338509	UTR5	VTYHMFRTK		VTYHMFRTK	100	7	UTR5	1	UTR5	h.ens90	0.00102	0.000833	1		2029400	ENSG00000125944	HNRNPR	1-:23337830-23337861|23338489-23338599	ATG	GTG	93	14	7	225
IPM68_Melanocytes	1	2022-06-12_Fusion_32401.raw	F1:35801	VTYHMFRTK	F1:6208	9	97	97	9	591.811	2	23.33	-	1181.6	4.4	98 99 99 99 99 98 96 95 98	VTYHMFRTK	HCD	F1:6208-F1:35801	1	2	0	T	h.ens90	1-:23337854-23337861|23338489-23338509	UTR5	VTYHMFRTK		VTYHMFRTK	100	3	UTR5	1	UTR5	h.ens90	0.0015	0.0011	1		8595800	ENSG00000125944	HNRNPR	1-:23337830-23337861|23338489-23338599	ATG	GTG	93	14	7	225
IPM68_Kera_all_merged	3	2022-06-12_Fusion_32406.raw	F3:25842	KLSSSYFMK	F3:7418	9	99	99	9	545.784	2	26.62	-	1089.55	0.5	100 100 100 100 100 100 100 100 100	KLSSSYFMK	HCD	F3:7418-F3:25842	1	1	0	T	h.ens90	15+:45606856-45606883	UTR3	KLSSSYFMK		KLSSSYFMK	100	2	UTR3	1	UTR3	h.ens90	0.0162	0.0132	1		1150900	ENSG00000104164	BLOC1S6	15+:45606820-45606886	ATG	ATG	39	3	0	342
IPM68_Melanocytes	1	2022-06-12_Fusion_32401.raw	F1:28701	KLSSSYFMK	F1:7534	9	99	99	9	545.785	2	26.58	-	1089.55	2	99 100 100 100 100 100 100 100 100	KLSSSYFMK	HCD	F1:7534-F1:28701	1	1	0	T	h.ens90	15+:45606856-45606883	UTR3	KLSSSYFMK		KLSSSYFMK	100	1	UTR3	1	UTR3	h.ens90	0.0353	0.031	1		17685000	ENSG00000104164	BLOC1S6	15+:45606820-45606886	ATG	ATG	39	3	0	342
IPM68_Kera_all_merged	3	2022-06-12_Fusion_32406.raw	F3:30269	KLLSKQVTDK	F3:3846	10	99	99	10	580.356	2	17.56	-	1158.7	0	100 100 100 100 100 99 100 100 100 100	KLLSKQVTDK	HCD	F3:3846-F3:30269	1	1	0	T	h.ens90	18-:21575222-21575252	UTR5	KILSKQVTDK		KILSKQVTDK	100	4	UTR5	1	UTR5	h.ens90	0.00047	0.000462	1		599690	ENSG00000141446	ESCO1	18-:21575219-21575312	ATG	GTG	90	19	0	529
IPM68_Melanocytes	1	2022-06-12_Fusion_32401.raw	F1:34384	KLLSKQVTDK	F1:3862	10	99	99	10	580.356	2	17.57	-	1158.7	0.7	100 100 100 100 99 99 100 100 100 100	KLLSKQVTDK	HCD	F1:3862-F1:34384	1	1	0	T	h.ens90	18-:21575222-21575252	UTR5	KILSKQVTDK		KILSKQVTDK	100	3	UTR5	1	UTR5	h.ens90	0	0	1		19879000	ENSG00000141446	ESCO1	18-:21575219-21575312	ATG	GTG	90	19	0	529
IPM68_Kera_all_merged	4	2022-06-12_Fusion_32407.raw	F4:9003	RVWKHLTTK	F4:3801	9	87	87	9	390.236	3	17.68	-	1167.69	0	58 58 77 98 99 100 100 100 100	RVWKHLTTK	HCD	F4:3801-F4:9003	1	1	0	T	h.ens90	12-:49110533-49110560	UTR5	RVWKHLTTK		RVWKHLTTK	100	4	UTR5	1	UTR5	h.ens90	0.00998	0.00368	1		2614800	ENSG00000139636	LMBR1L	12-:49110479-49110647	ATG	CTG	90	3	17	338
IPM68_Melanocytes	1	2022-06-12_Fusion_32401.raw	F1:35023	RVWKHLTTK	F1:3878	9	97	97	9	584.851	2	17.59	-	1167.69	-0.6	95 94 96 97 96 99 99 100 100	RVWKHLTTK	HCD	F1:3878-F1:35023	1	1	0	T	h.ens90	12-:49110533-49110560	UTR5	RVWKHLTTK		RVWKHLTTK	100	3	UTR5	1	UTR5	h.ens90	0.0015	0.0011	1		4259500	ENSG00000139636	LMBR1L	12-:49110479-49110647	ATG	CTG	90	3	17	338
IPM68_Kera_all_merged	7	2022-06-12_Fusion_32412.raw	F7:13844	KVLGDVATK	F7:5042	9	94	94	9	465.785	2	20.53	-	929.555	0.7	98 96 93 82 91 97 98 99 99	KVLGDVATK	HCD	F7:5042-F7:13844	1	1	0	T	h.ens90	2-:171058167-171058194	OffFrame	KVLGDVATK		KVLGDVATK	100	2	OffFrame	1	OffFrame	h.ens90	0.00374	0.002	1		73746	ENSG00000198586	TLK1	2-:171056535-171056566|171058150-171058197|171059923-171059986|171061080-171061156|171082780-171082797	ATG	ATG	156	27	15	409
IPM68_Melanocytes	1	2022-06-12_Fusion_32401.raw	F1:14314	KVLGDVATK	F1:5063	9	95	95	9	465.786	2	20.5	-	929.555	2.3	98 97 95 86 93 96 98 98 99	KVLGDVATK	HCD	F1:5063-F1:14314	1	1	0	T	h.ens90	2-:171058167-171058194	OffFrame	KVLGDVATK		KVLGDVATK	100	1	OffFrame	1	OffFrame	h.ens90	0.00513	0.0033	1		1474500	ENSG00000198586	TLK1	2-:171056535-171056566|171058150-171058197|171059923-171059986|171061080-171061156|171082780-171082797	ATG	ATG	156	27	15	409
IPM68_Kera_all_merged	3	2022-06-12_Fusion_32406.raw	F3:22377	KTSQLTLQK	F3:5148	9	98	98	9	523.814	2	20.92	-	1045.61	1	100 99 98 95 99 100 100 99 99	KTSQLTLQK	HCD	F3:5148-F3:22377	1	2	0	T	h.ens90	12+:27026507-27026534	OffFrame	KTSQLTLQK		KTSQLTLQK	100	2	OffFrame	1	OffFrame	h.ens90	0.00153	0.0011	1		3131700	ENSG00000152944	MED21	12+:27022725-27022871|27026419-27026534|27027346-27027373	ATG	CTG	123	23	8	130
IPM68_Melanocytes	1	2022-06-12_Fusion_32401.raw	F1:24698	KTSQLTLQK	F1:5140	9	96	96	9	523.814	2	20.76	-	1045.61	1	99 98 95 91 95 97 98 95 99	KTSQLTLQK	HCD	F1:5140-F1:24698	1	2	0	T	h.ens90	12+:27026507-27026534	OffFrame	KTSQLTLQK		KTSQLTLQK	100	2	OffFrame	1	OffFrame	h.ens90	0.00434	0.00297	1		9116700	ENSG00000152944	MED21	12+:27022725-27022871|27026419-27026534|27027346-27027373	ATG	CTG	123	23	8	130
IPM68_Kera_all_merged	4	2022-06-12_Fusion_32407.raw	F4:10973	RVHEVFRVGK	F4:4558	10	98	98	10	409.575	3	20.36	-	1225.7	-0.3	92 94 100 100 100 100 100 100 99 100	RVHEVFRVGK	HCD	F4:4558-F4:10973	1	1	0	T	h.ens90	11+:108009109-108009139	UTR5	RVHEVFRVGK		RVHEVFRVGK	100	4	UTR5	1	UTR5	h.ens90	0.000492	0.000471	1		6710600	ENSG00000166266	CUL5	11+:108008956-108009148	ATG	ATG	108	23	2	377
IPM68_Melanocytes	1	2022-06-12_Fusion_32401.raw	F1:38165	RVHEVFRVGK	F1:4959	10	95	95	10	613.86	2	20.25	-	1225.7	0.3	97 97 97 99 97 92 93 95 94 98	RVHEVFRVGK	HCD	F1:4959-F1:38165	1	1	0	T	h.ens90	11+:108009109-108009139	UTR5	RVHEVFRVGK		RVHEVFRVGK	100	3	UTR5	1	UTR5	h.ens90	7.56e-07	2.7e-07	1		1468200	ENSG00000166266	CUL5	11+:108008956-108009148	ATG	ATG	108	23	2	377
IPM68_Kera_all_merged	8	2022-06-12_Fusion_32413.raw	F8:2942	APRASRPSL	F8:4661	9	98	98	9	318.854	3	20.67	-	953.541	0	99 98 99 97 96 97 99 99 100	APRASRPSL	HCD	F8:4661-F8:2942	1	1	0	T	h.ens90	X-:153971139-153971166	UTR5	APRASRPSL		APRASRPSL	100	9	UTR5	1	UTR5	h.ens90	0.00143	0.00102	1		33024000	ENSG00000172534	HCFC1	X-:153971136-153971397	ATG	ATG	36	2	0	641
IPM68_Melanocytes	2	2022-06-12_Fusion_32402.raw	F2:1729	APRASRPSL	F2:4843	9	94	94	9	318.855	3	20.58	-	953.541	1.4	97 95 97 93 91 92 94 96 99	APRASRPSL	HCD	F2:4843-F2:1729	1	1	0	T	h.ens90	X-:153971139-153971166	UTR5	APRASRPSL		APRASRPSL	100	4	UTR5	1	UTR5	h.ens90	0.00249	0.00151	1		232420000	ENSG00000172534	HCFC1	X-:153971136-153971397	ATG	ATG	36	2	0	641
IPM68_Kera_all_merged	8	2022-06-12_Fusion_32413.raw	F8:9009	LLKDGLMTKK	F8:4794	10	98	98	10	382.902	3	21.25	-	1145.68	1.2	98 98 99 99 96 98 99 99 100 100	LLKDGLMTKK	HCD	F8:4794-F8:9009	1	1	0	T	h.ens90	22+:49883543-49883573	UTR5	ILKDGIMTKK		ILKDGIMTKK	100	4	UTR5	1	UTR5	h.ens90	0.000492	0.000471	1		698670	ENSG00000100426	ZBED4	22+:49853857-49853989|49883333-49883576	ATG	ATC	57	8	0	358
IPM68_Melanocytes	1	2022-06-12_Fusion_32401.raw	F1:33431	LLKDGLMTKK	F1:5377	10	98	98	10	573.849	2	21.3	-	1145.68	-0.1	99 99 99 99 97 98 99 100 100 100	LLKDGLMTKK	HCD	F1:5377-F1:33431	1	1	0	T	h.ens90	22+:49883543-49883573	UTR5	ILKDGIMTKK		ILKDGIMTKK	100	2	UTR5	1	UTR5	h.ens90	1.3e-07	4.21e-08	1		3231200	ENSG00000100426	ZBED4	22+:49853857-49853989|49883333-49883576	ATG	ATC	57	8	0	358
IPM68_Kera_all_merged	4	2022-06-12_Fusion_32407.raw	F4:4596	KLRLGEVTK	F4:4855	9	93	93	9	348.557	3	21.47	-	1042.65	0.2	100 99 99 97 64 88 99 100 100	KLRLGEVTK	HCD	F4:4855-F4:4596	1	1	0	T	h.ens90	14-:73366948-73366975	UTR5	KLRLGEVTK		KLRLGEVTK	100	6	UTR5	1	UTR5	h.ens90	0.00415	0.0021	1		11016000	ENSG00000133961	NUMB	14-:73366798-73367140	ATG	ATG	183	2	49	263
IPM68_Melanocytes	1	2022-06-12_Fusion_32401.raw	F1:24435	KLRLGEVTK	F1:5426	9	89	89	9	522.332	2	21.41	-	1042.65	0	98 98 97 93 45 76 99 100 100	KLRLGEVTK	HCD	F1:5426-F1:24435	1	1	0	T	h.ens90	14-:73366948-73366975	UTR5	KLRLGEVTK		KLRLGEVTK	100	3	UTR5	1	UTR5	h.ens90	0.00496	0.00232	1		11178000	ENSG00000133961	NUMB	14-:73366798-73367140	ATG	ATG	183	2	49	263
IPM68_Melanocytes	1	2022-06-12_Fusion_32401.raw	F1:27079	KTVDGALVAAK	F1:5707	11	95	95	11	536.822	2	22.12	-	1071.63	-0.1	97 96 97 98 90 92 97 95 94 95 98	KTVDGALVAAK	HCD	F1:5707-F1:27079	1	1	0	T	h.ens90	3+:152300364-152300367|152301918-152301948	ncRNA	KTVDGALVAAK		KTVDGALVAAK	100	1	ncRNA	1	ncRNA	h.ens90	0	0	1		3951100	ENSG00000152601	MBNL1	3+:152300184-152300367|152301918-152301951	ATG	ATC	207	57	0	1147
IPM68_Melanocytes	1	2022-06-12_Fusion_32401.raw	-	GVYTGKLSEK	F1:5480	10	96	96	10	541.299	2	21.55	-	1080.58	1.7	95 97 99 98 94 95 97 95 97 98	GVYTGKLSEK	HCD	F1:5480	1	1	0	T	h.ens90	1-:15973066-15973096	UTR5	GVYTGKLSEK		GVYTGKLSEK	100	1	UTR5	1	UTR5	h.ens90	5.24e-07	1.85e-07	1		0	ENSG00000116809	ZBTB17	1-:15973039-15973125|15975982-15976019	ATG	ATG	93	12	8	126
IPM68_Kera_all_merged	3	2022-06-12_Fusion_32406.raw	F3:35738	RTWSGSPTMQR	F3:5707	11	97	97	11	653.82	2	22.34	-	1305.62	0.8	98 98 99 99 99 99 92 94 98 97 99	RTWSGSPTMQR	HCD	F3:5707-F3:35738	1	2	0	T	h.ens90	15+:43800719-43800752	OffFrame	RTWSGSPTMQR		RTWSGSPTMQR	100	15	OffFrame	1	OffFrame	h.ens90	1.42e-05	8.17e-06	1		14466000	ENSG00000242028	HYPK	15+:43800620-43800788	ATG	GTG	84	5	11	121
IPM68_Melanocytes	1	2022-06-12_Fusion_32401.raw	F1:40912	RTWSGSPTMQR	F1:5775	11	93	93	11	653.82	2	22.3	-	1305.62	0.3	95 92 94 95 98 93 86 88 95 94 99	RTWSGSPTMQR	HCD	F1:5775-F1:40912	1	2	0	T	h.ens90	15+:43800719-43800752	OffFrame	RTWSGSPTMQR		RTWSGSPTMQR	100	4	OffFrame	1	OffFrame	h.ens90	0	0	1		31893000	ENSG00000242028	HYPK	15+:43800620-43800788	ATG	GTG	84	5	11	121
IPM68_Kera_all_merged	3	2022-06-12_Fusion_32406.raw	F3:7258	AVSGVALAR	F3:6881	9	98	98	9	422.256	2	25.27	-	842.497	0.3	96 97 100 100 99 99 98 99 100	AVSGVALAR	HCD	F3:6881-F3:7258	1	1	0	T	h.ens90	15+:41774575-41774602	UTR5	AVSGVALAR		AVSGVALAR	100	3	UTR5	1	UTR5	h.ens90	0.00143	0.00102	1		5180000	ENSG00000137802	MAPKBP1	15+:41774485-41774614	ATG	ATG	51	4	3	142
IPM68_Melanocytes	1	2022-06-12_Fusion_32401.raw	F1:7724	AVSGVALAR	F1:6978	9	97	97	9	422.256	2	25.23	-	842.497	0.6	94 95 99 99 98 97 96 96 98	AVSGVALAR	HCD	F1:6978-F1:7724	1	1	0	T	h.ens90	15+:41774575-41774602	UTR5	AVSGVALAR		AVSGVALAR	100	1	UTR5	1	UTR5	h.ens90	0.0015	0.0011	1		10604000	ENSG00000137802	MAPKBP1	15+:41774485-41774614	ATG	ATG	51	4	3	142
IPM68_Melanocytes	2	2022-06-12_Fusion_32402.raw	F2:10490	SMNSKALRWK	F2:5655	10	96	96	10	407.557	3	22.98	-	1219.65	0.3	92 93 97 98 99 99 99 94 95 98	SMNSKALRWK	HCD	F2:5655-F2:10490	1	1	0	T	h.ens90	6+:13286164-13286194	OffFrame	SMNSKALRWK		SMNSKALRWK	100	2	OffFrame	1	OffFrame	h.ens90	0.000411	0.000145	1		13426000	ENSG00000112137	PHACTR1	6+:13278321-13278329|13283421-13283562|13286145-13286206	ATG	CTG	111	23	3	1669
IPM68_Kera_all_merged	8	2022-06-12_Fusion_32413.raw	F8:10296	VTYHMFRTK	F8:5385	9	99	99	9	394.875	3	23.39	-	1181.6	1.4	99 100 100 100 100 99 98 98 99	VTYHMFRTK	HCD	F8:5385-F8:10296	1	2	0	T	h.ens90	1-:23337854-23337861|23338489-23338509	UTR5	VTYHMFRTK		VTYHMFRTK	100	7	UTR5	1	UTR5	h.ens90	0.00102	0.000833	1		2029400	ENSG00000125944	HNRNPR	1-:23337830-23337861|23338489-23338599	ATG	GTG	93	14	7	225
IPM68_Melanocytes	1	2022-06-12_Fusion_32401.raw	F1:35801	VTYHMFRTK	F1:6208	9	97	97	9	591.811	2	23.33	-	1181.6	4.4	98 99 99 99 99 98 96 95 98	VTYHMFRTK	HCD	F1:6208-F1:35801	1	2	0	T	h.ens90	1-:23337854-23337861|23338489-23338509	UTR5	VTYHMFRTK		VTYHMFRTK	100	3	UTR5	1	UTR5	h.ens90	0.0015	0.0011	1		8595800	ENSG00000125944	HNRNPR	1-:23337830-23337861|23338489-23338599	ATG	GTG	93	14	7	225
IPM68_Melanocytes	1	2022-06-12_Fusion_32401.raw	F1:35482	RFYNPPGTPK	F1:6229	10	90	90	10	588.812	2	23.46	-	1175.61	0	85 87 91 94 97 81 78 96 96 98	RFYNPPGTPK	HCD	F1:6229-F1:35482	1	1	0	T	h.ens90	5-:180071947-180071977	UTR5	RFYNPPGTPK		RFYNPPGTPK	100	1	UTR5	1	UTR5	h.ens90	2.54e-06	8.09e-07	1		11915000	ENSG00000113269	RNF130	5-:180071926-180072082	ATG	ATG	63	4	6	141
IPM68_Kera_all_merged	3	2022-06-12_Fusion_32406.raw	F3:17552	KTNALLSLK	F3:7182	9	99	99	9	494.313	2	26.01	-	986.612	0.1	100 99 99 99 100 100 100 100 100	KTNALLSLK	HCD	F3:7182-F3:17552	1	2	0	T	h.ens90	12-:9857556-9857583	OffFrame	KTNAIISLK		KTNAIISLK	100	2	OffFrame	1	OffFrame	h.ens90	0.0011	0.000893	1		804650	ENSG00000110852	CLEC2B	12-:9857499-9857628	ATG	ATG	102	6	18	127
IPM68_Kera_all_merged	7	2022-06-12_Fusion_32412.raw	F7:13148	TPAPRPAVL	F7:7881	9	76	76	9	461.28	2	27.66	-	920.544	0.6	94 95 99 97 53 32 45 74 99	TPAPRPAVL	HCD	F7:7881-F7:13148	3	1	2	T	h.ens90	16+:30700741-30700768	UTR5	TPAPRPAVL		TPAPRPAVL	100	1	UTR5	1	UTR5	h.ens90	0.0324	0.0074	1		1018400	ENSG00000080603	SRCAP	16+:30698223-30698461|30699907-30699981|30700615-30700878|30704063-30704082	ATG	ACG	171	5	42	302
IPM68_Melanocytes	1	2022-06-12_Fusion_32401.raw	F1:13616	TPAPRPAVL	F1:8026	9	70	70	9	461.28	2	27.65	-	920.544	1.8	92 91 97 90 44 28 36 55 98	TPAPRPAVL	HCD	F1:8026-F1:13616	1	1	0	T	h.ens90	16+:30700741-30700768	UTR5	TPAPRPAVL		TPAPRPAVL	100	1	UTR5	1	UTR5	h.ens90	0.0357	0.00778	1		9230500	ENSG00000080603	SRCAP	16+:30698223-30698461|30699907-30699981|30700615-30700878|30704063-30704082	ATG	ACG	171	5	42	302
IPM68_Kera_all_merged	4	2022-06-12_Fusion_32407.raw	F4:7820	RVYGWRLGK	F4:6002	9	99	99	9	378.889	3	25.53	-	1133.65	0.4	99 100 100 100 100 100 99 99 100	RVYGWRLGK	HCD/ETD	F4:6002-F4:7820	1	1	0	T	h.ens90	9-:35725252-35725279	OffFrame	RVYGWRLGK		RVYGWRLGK	100	4	OffFrame	1	OffFrame	h.ens90	0.0011	0.000893	1			ENSG00000137076	TLN1	9-:35724922-35724959|35725223-35725321|35725564-35725651	ATG	ATG	105	4	21	172
IPM68_Melanocytes	2	2022-06-12_Fusion_32402.raw	F2:7082	RVYGWRLGK	F2:6449	9	85	85	9	378.889	3	25.42	-	1133.65	0.7	45 55 98 99 99 92 85 95 98	RVYGWRLGK	HCD	F2:6449-F2:7082	2	1	1	T	h.ens90	9-:35725252-35725279	OffFrame	RVYGWRLGK		RVYGWRLGK	100	2	OffFrame	1	OffFrame	h.ens90	0.0196	0.00746	1		3718600	ENSG00000137076	TLN1	9-:35724922-35724959|35725223-35725321|35725564-35725651	ATG	ATG	105	4	21	172
IPM68_Kera_all_merged	3	2022-06-12_Fusion_32406.raw	F3:17774	ALYGGRLLK	F3:7202	9	99	99	9	495.809	2	26.1	-	989.602	1.7	99 100 100 100 98 98 100 100 100	ALYGGRLLK	HCD	F3:7202-F3:17774	1	1	0	T	h.ens90	9+:33295337-33295364	OffFrame	ALYGGRILK		ALYGGRILK	100	8	OffFrame	1	OffFrame	h.ens90	0.0011	0.000893	1		42927000	ENSG00000086102	NFX1	9+:33294797-33295367	ATG	GTG	114	28	0	943
IPM68_Melanocytes	1	2022-06-12_Fusion_32401.raw	F1:19308	ALYGGRLLK	F1:7340	9	98	98	9	495.809	2	26.12	-	989.602	0.8	99 99 100 98 95 95 98 100 100	ALYGGRLLK	HCD	F1:7340-F1:19308	1	1	0	T	h.ens90	9+:33295337-33295364	OffFrame	ALYGGRILK		ALYGGRILK	100	3	OffFrame	1	OffFrame	h.ens90	0.00296	0.00235	1		38415000	ENSG00000086102	NFX1	9+:33294797-33295367	ATG	GTG	114	28	0	943
IPM68_Kera_all_merged	4	2022-06-12_Fusion_32407.raw	F4:4661	RLAVKALFK	F4:6121	9	70	70	9	349.235	3	25.99	-	1044.68	1.1	29 41 52 69 75 95 93 91 93	RLAVKALFK	HCD	F4:6121-F4:4661	2	1	0	T	h.ens90	11+:102347575-102347602	UTR5	RLAVKAIFK		RLAVKAIFK	100	2	UTR5	1	UTR5	h.ens90	0.0551	0.0103	1		59772	ENSG00000110330	BIRC2	11+:102347380-102347731	CTG	CTG	207	17	42	202
IPM68_Melanocytes	1	2022-06-12_Fusion_32401.raw	F1:24910	APVRSHGLVL	F1:7759	10	71	71	10	524.817	2	27.1	-	1047.62	0.6	91 79 84 43 47 35 61 76 97 99	APVRSHGLVL	HCD	F1:7759-F1:24910	1	1	0	T	h.ens90	2+:206765620-206765650	UTR5	APVRSHGLVL		APVRSHGLVL	100	3	UTR5	1	UTR5	h.ens90	4.67e-05	5.48e-06	1		8863000	ENSG00000118246	FASTKD2	2+:206765587-206765653	ATG	ATG	39	2	0	189
IPM68_Melanocytes	2	2022-06-12_Fusion_32402.raw	F2:7077	RVKMWVMGK	F2:6689	9	76	76	9	378.881	3	26.25	-	1133.62	0.3	57 81 90 92 53 74 85 71 82	RVKMWVMGK	ETD	F2:6689-F2:7077	1	1	0	T	h.ens90	6-:24719491-24719518	UTR5	RVKMWVMGK		RVKMWVMGK	100	2	UTR5	1	UTR5	h.ens90	0.022	0.0055	1		9450100	ENSG00000112308	C6orf62	6-:24719329-24719881	ATG	CTG	225	12	53	1318
IPM68_Kera_all_merged	8	2022-06-12_Fusion_32413.raw	F8:10739	LLYFQTQRK	F8:6494	9	95	95	9	399.565	3	27.34	-	1195.67	0.8	99 100 100 99 96 94 94 87 94	LLYFQTQRK	HCD	F8:6494-F8:10739	1	1	0	T	h.ens90	2+:206159711-206159738	UTR5	LIYFQTQRK		LIYFQTQRK	100	4	UTR5	1	UTR5	h.ens90	0.00289	0.00164	1		405720	ENSG00000114942	EEF1B2	2+:206159696-206159825	ATG	ATG	126	4	28	107
IPM68_Melanocytes	1	2022-06-12_Fusion_32401.raw	F1:36636	LLYFQTQRK	F1:7857	9	95	95	9	598.845	2	27.33	-	1195.67	2.5	100 100 100 99 95 90 89 91 97	LLYFQTQRK	HCD	F1:7857-F1:36636	1	1	0	T	h.ens90	2+:206159711-206159738	UTR5	LIYFQTQRK		LIYFQTQRK	100	3	UTR5	1	UTR5	h.ens90	0.00213	0.00137	1		2865600	ENSG00000114942	EEF1B2	2+:206159696-206159825	ATG	ATG	126	4	28	107
IPM68_Kera_all_merged	3	2022-06-12_Fusion_32406.raw	F3:25842	KLSSSYFMK	F3:7418	9	99	99	9	545.784	2	26.62	-	1089.55	0.5	100 100 100 100 100 100 100 100 100	KLSSSYFMK	HCD	F3:7418-F3:25842	1	1	0	T	h.ens90	15+:45606856-45606883	UTR3	KLSSSYFMK		KLSSSYFMK	100	2	UTR3	1	UTR3	h.ens90	0.0162	0.0132	1		1150900	ENSG00000104164	BLOC1S6	15+:45606820-45606886	ATG	ATG	39	3	0	342
IPM68_Melanocytes	1	2022-06-12_Fusion_32401.raw	F1:28701	KLSSSYFMK	F1:7534	9	99	99	9	545.785	2	26.58	-	1089.55	2	99 100 100 100 100 100 100 100 100	KLSSSYFMK	HCD	F1:7534-F1:28701	1	1	0	T	h.ens90	15+:45606856-45606883	UTR3	KLSSSYFMK		KLSSSYFMK	100	1	UTR3	1	UTR3	h.ens90	0.0353	0.031	1		17685000	ENSG00000104164	BLOC1S6	15+:45606820-45606886	ATG	ATG	39	3	0	342
IPM68_Kera_all_merged	3	2022-06-12_Fusion_32406.raw	-	RARWPAGSL	F3:7609	9	84	84	9	507.286	2	27.08	-	1012.56	0.9	88 87 89 92 66 64 90 91 96	RARWPAGSL	HCD	F3:7609	1	3	0	T	h.ens90	3-:49358190-49358217	OffFrame	RARWPAGSL		RARWPAGSL	100	6	OffFrame	1	OffFrame	h.ens90	0.0156	0.00491	1		0	ENSG00000233276	GPX1	3-:49358187-49358259	ATG	ATG	42	4	0	61
IPM68_Melanocytes	1	2022-06-12_Fusion_32401.raw	F1:21512	RARWPAGSL	F1:7721	9	76	76	9	507.286	2	27.05	-	1012.56	0.9	84 82 85 58 50 55 87 89 95	RARWPAGSL	HCD	F1:7721-F1:21512	1	3	0	T	h.ens90	3-:49358190-49358217	OffFrame	RARWPAGSL		RARWPAGSL	100	4	OffFrame	1	OffFrame	h.ens90	0.0516	0.0132	1		13410000	ENSG00000233276	GPX1	3-:49358187-49358259	ATG	ATG	42	4	0	61
IPM68_Kera_all_merged	4	2022-06-12_Fusion_32407.raw	F4:11713	RLWGYSLPKK	F4:6244	10	88	88	10	416.58	3	26.4	-	1246.72	0.8	50 56 77 99 100 100 100 99 99 100	RLWGYSLPKK	HCD	F4:6244-F4:11713	1	3	0	T	h.ens90	1+:203796598-203796601|203801574-203801601	UTR5	RIWGYSLPKK		RIWGYSLPKK	100	4	UTR5	1	UTR5	h.ens90	0.00136	0.000684	1		1868500	ENSG00000058673	ZC3H11A	1+:203796493-203796601|203801574-203801616	ATG	ATG	54	3	4	430
IPM68_Melanocytes	2	2022-06-12_Fusion_32402.raw	F2:11547	RLWGYSLPKK	F2:6746	10	85	85	10	416.581	3	26.39	-	1246.72	1.7	47 52 68 97 99 100 99 97 98 99	RLWGYSLPKK	HCD	F2:6746-F2:11547	1	3	0	T	h.ens90	1+:203796598-203796601|203801574-203801601	UTR5	RIWGYSLPKK		RIWGYSLPKK	100	2	UTR5	1	UTR5	h.ens90	6.49e-06	1.57e-06	1		5693800	ENSG00000058673	ZC3H11A	1+:203796493-203796601|203801574-203801616	ATG	ATG	54	3	4	430
IPM68_Kera_all_merged	3	2022-06-12_Fusion_32406.raw	F3:21233	TLFRVVVAK	F3:8883	9	89	89	9	516.832	2	30.39	-	1031.65	0.3	97 96 70 61 83 100 100 100 100	TLFRVVVAK	HCD	F3:8883-F3:21233	1	1	0	T	h.ens90	X+:107639332-107639359	OffFrame	TLFRVVVAK		TLFRVVVAK	100	3	OffFrame	1	OffFrame	h.ens90	0.00818	0.00334	1		1117300	ENSG00000147224	PRPS1	X+:107639260-107639374	ATG	ATG	48	2	4	160
IPM68_Melanocytes	1	2022-06-12_Fusion_32401.raw	F1:23406	TLFRVVVAK	F1:9072	9	99	99	9	516.833	2	30.39	-	1031.65	1.5	98 98 98 98 99 100 100 100 100	TLFRVVVAK	HCD	F1:9072-F1:23406	1	1	0	T	h.ens90	X+:107639332-107639359	OffFrame	TLFRVVVAK		TLFRVVVAK	100	2	OffFrame	1	OffFrame	h.ens90	0.00235	0.00206	1		4253300	ENSG00000147224	PRPS1	X+:107639260-107639374	ATG	ATG	48	2	4	160
IPM68_Kera_all_merged	4	2022-06-12_Fusion_32407.raw	F4:7222	RVPGFRLFK	F4:7019	9	82	82	9	373.898	3	29.13	-	1118.67	-0.2	62 68 95 68 74 83 90 98 99	RVPGFRLFK	HCD	F4:7019-F4:7222	1	1	0	T	h.ens90	13+:50910123-50910140|50927406-50927416	OffFrame	RVPGFRIFK		RVPGFRIFK	100	5	OffFrame	1	OffFrame	h.ens90	0.0196	0.0056	1		647560	ENSG00000136104	RNASEH2B	13+:50909892-50910140|50927406-50927467	CTG	CTG	108	10	16	47
IPM68_Melanocytes	2	2022-06-12_Fusion_32402.raw	F2:6447	RVPGFRLFK	F2:7518	9	85	85	9	373.898	3	28.94	-	1118.67	0.7	59 64 90 93 96 82 87 97 98	RVPGFRLFK	HCD	F2:7518-F2:6447	1	1	0	T	h.ens90	13+:50910123-50910140|50927406-50927416	OffFrame	RVPGFRIFK		RVPGFRIFK	100	1	OffFrame	1	OffFrame	h.ens90	0.0196	0.00746	1		8153700	ENSG00000136104	RNASEH2B	13+:50909892-50910140|50927406-50927467	CTG	CTG	108	10	16	47
IPM68_Kera_all_merged	3	2022-06-12_Fusion_32406.raw	F3:21304	LLSSLMLEK	F3:11718	9	99	99	9	517.302	2	37.57	-	1032.59	0.7	100 100 100 100 99 97 99 99 99	LLSSLMLEK	HCD	F3:11718-F3:21304	1	4	0	T	h.ens90	14-:55013507-55013534	UTR5	ILSSLMLEK		ILSSLMLEK	100	6	UTR5	1	UTR5	h.ens90	0.00102	0.000833	1		1376400	ENSG00000198554	WDHD1	14-:55013486-55013561	ATG	ATC	51	1	6	140
IPM68_Melanocytes	1	2022-06-12_Fusion_32401.raw	F1:23471	LLSSLMLEK	F1:11935	9	97	97	9	517.302	2	37.59	-	1032.59	-0.1	99 99 99 99 97 92 98 99 97	LLSSLMLEK	HCD	F1:11935-F1:23471	1	4	0	T	h.ens90	14-:55013507-55013534	UTR5	ILSSLMLEK		ILSSLMLEK	100	3	UTR5	1	UTR5	h.ens90	0.0015	0.0011	1		5248700	ENSG00000198554	WDHD1	14-:55013486-55013561	ATG	ATC	51	1	6	140
IPM68_Melanocytes	1	2022-06-12_Fusion_32401.raw	F1:15368	LLSLVTGLK	F1:13862	9	98	98	9	472.314	2	42.43	-	942.611	1.8	99 99 99 99 98 98 97 97 97	LLSLVTGLK	HCD	F1:13862-F1:15368	1	3	0	T	h.ens90	17+:41690883-41690910	UTR3	LLSLVTGLK		LLSLVTGLK	100	2	UTR3	1	UTR3	h.ens90	0.0441	0.0353	1		4214700	ENSG00000173812	EIF1	17+:41690844-41690928	ATG	ATG	60	5	5	57
IPM68_Kera_all_merged	3	2022-06-12_Fusion_32406.raw	F3:27459	ALWWPQSPK	F3:13578	9	95	95	9	556.797	2	42.34	-	1111.58	-2.1	87 89 99 100 98 95 97 96 99	ALWWPQSPK	HCD	F3:13578-F3:27459	1	1	0	T	h.ens90	7+:143381650-143381677	OffFrame	ALWWPQSPK		ALWWPQSPK	100	4	OffFrame	1	OffFrame	h.ens90	0.0031	0.00176	1		593600	ENSG00000159840	ZYX	7+:143381113-143381409|143381556-143381680	CTG	ACG	129	33	0	79
IPM68_Kera_all_merged	7	2022-06-12_Fusion_32412.raw	F7:26012	APRAFLPLPV	F7:16254	10	82	82	10	540.832	2	49.65	-	1079.65	1.2	76 59 72 73 71 80 97 99 96 98	APRAFLPLPV	HCD	F7:16254-F7:26012	1	1	0	T	h.ens90	17+:3668829-3668859	UTR5	APRAFLPLPV		APRAFLPLPV	100	9	UTR5	1	UTR5	h.ens90	0.00418	0.00101	1		76251000	ENSG00000127774	EMC6	17+:3668643-3668862	ATG	ATG	36	1	0	8
IPM68_Melanocytes	2	2022-06-12_Fusion_32402.raw	F2:49461	APRAFLPLPV	F2:13945	10	89	89	10	1080.66	1	49.65	-	1079.65	0	94 92 84 86 86 98 97 98 76 87	APRAFLPLPV	HCD	F2:13945-F2:49461	1	1	0	T	h.ens90	17+:3668829-3668859	UTR5	APRAFLPLPV		APRAFLPLPV	100	11	UTR5	1	UTR5	h.ens90	3.09e-06	9.41e-07	1		2923900	ENSG00000127774	EMC6	17+:3668643-3668862	ATG	ATG	36	1	0	8
IPM68_Melanocytes	2	2022-06-12_Fusion_32402.raw	F2:1618	GLAPPFRGK	F2:6394	9	79	79	9	314.856	3	25.28	-	941.545	1.7	28 44 72 99 99 96 92 88 95	GLAPPFRGK	HCD	F2:6394-F2:1618	3	1	1	T	h.ens90	4-:103076560-103076587	UTR5	GLAPPFRGK		GLAPPFRGK	100	1	UTR5	1	UTR5	h.ens90	0.0164	0.00458	1		3933500	ENSG00000164038	SLC9B2	4-:103076263-103076635	ATG	ATG	330	2	98	186
IPM68_Kera_all_merged	3	2022-06-12_Fusion_32406.raw	F3:26517	RLSHWTATK	F3:4241	9	98	98	9	550.304	2	18.58	-	1098.59	-0.5	96 96 98 98 100 100 100 100 100	RLSHWTATK	HCD	F3:4241-F3:26517	1	1	0	T	h.ens90	15+:22838786-22838813	UTR5	RISHWTATK		RISHWTATK	100	10	UTR5	1	UTR5	h.ens90	0.00143	0.00102	1		6252800	ENSG00000140157	NIPA2	15+:22838699-22838861	ATG	ACG	114	13	15	127
IPM68_Melanocytes	1	2022-06-12_Fusion_32401.raw	F1:29570	RLSHWTATK	F1:4236	9	96	96	9	550.304	2	18.47	-	1098.59	0.8	93 92 94 94 99 100 100 100 100	RLSHWTATK	HCD	F1:4236-F1:29570	1	1	0	T	h.ens90	15+:22838786-22838813	UTR5	RISHWTATK		RISHWTATK	100	3	UTR5	1	UTR5	h.ens90	0.0018	0.00123	1		33122000	ENSG00000140157	NIPA2	15+:22838699-22838861	ATG	ACG	114	13	15	127
IPM68_Kera_all_merged	3	2022-06-12_Fusion_32406.raw	F3:27975	RTTTWNTLK	F3:6347	9	97	97	9	560.81	2	23.98	-	1119.6	1.1	94 95 98 99 99 98 100 100 100	RTTTWNTLK	HCD	F3:6347-F3:27975	1	1	0	T	h.ens90	15-:49145065-49145078|49155524-49155538	OffFrame	RTTTWNTLK		RTTTWNTLK	100	4	OffFrame	1	OffFrame	h.ens90	0.002	0.00131	1		23325000	ENSG00000166200	COPS2	15-:49145005-49145078|49155524-49155679	ATG	ATG	93	2	19	40
IPM68_Melanocytes	1	2022-06-12_Fusion_32401.raw	-	RTTTWNTLK	F1:6425	9	91	91	9	560.809	2	23.86	-	1119.6	0	92 69 82 88 97 96 99 99 100	RTTTWNTLK	HCD	F1:6425	1	1	0	T	h.ens90	15-:49145065-49145078|49155524-49155538	OffFrame	RTTTWNTLK		RTTTWNTLK	100	2	OffFrame	1	OffFrame	h.ens90	0.00918	0.00476	1		0	ENSG00000166200	COPS2	15-:49145005-49145078|49155524-49155679	ATG	ATG	93	2	19	40
IPM68_Kera_all_merged	3	2022-06-12_Fusion_32406.raw	F3:34127	RTWTPTMQTK	F3:6586	10	90	90	10	625.323	2	24.47	-	1248.63	2.4	92 61 65 94 97 99 99 99 100 100	RTWTPTMQTK	HCD	F3:6586-F3:34127	1	1	0	T	h.ens90	2-:166311500-166311530	OffFrame	RTWTPTMQTK		RTWTPTMQTK	100	7	OffFrame	1	OffFrame	h.ens90	9.74e-07	5.94e-07	1		5408400	ENSG00000169432	SCN9A	2-:166311494-166311785	ATG	ATG	75	13	1	226
IPM68_Kera_all_merged	3	2022-06-12_Fusion_32406.raw	F3:16133	ALLGVRGVGK	F3:7293	10	98	98	10	485.315	2	26.26	-	968.613	1.4	99 100 100 99 98 97 97 98 99 100	ALLGVRGVGK	HCD	F3:7293-F3:16133	1	1	0	T	h.ens90	17+:75979391-75979421	UTR5	ALLGVRGVGK		ALLGVRGVGK	100	2	UTR5	1	UTR5	h.ens90	0.000492	0.000471	1		2055300	ENSG00000257949	TEN1	17+:75979253-75979424	ATG	CTG	144	37	0	172
IPM68_Melanocytes	1	2022-06-12_Fusion_32401.raw	F1:17477	ALLGVRGVGK	F1:7406	10	98	98	10	485.314	2	26.28	-	968.613	0.3	99 99 100 99 98 97 97 98 99 100	ALLGVRGVGK	HCD	F1:7406-F1:17477	1	1	0	T	h.ens90	17+:75979391-75979421	UTR5	ALLGVRGVGK		ALLGVRGVGK	100	1	UTR5	1	UTR5	h.ens90	1.3e-07	4.21e-08	1		31374000	ENSG00000257949	TEN1	17+:75979253-75979424	ATG	CTG	144	37	0	172
IPM68_Kera_all_merged	4	2022-06-12_Fusion_32407.raw	F4:40299	SVASLSLTK	F4:6593	9	99	99	9	905.531	1	27.65	-	904.523	0.8	97 98 100 100 100 100 100 100 100	SVASLSLTK	HCD	F4:6593-F4:40299	1	7	0	T	h.ens90	14-:49619037-49619064	OffFrame	SVASISLTK		SVASISLTK	100	8	OffFrame	1	OffFrame	h.ens90	0.0011	0.000893	1		1471300	ENSG00000165502	RPL36AL	14-:49619034-49619140|49620561-49620668	CTG	ACG	78	16	0	40
IPM68_Melanocytes	1	2022-06-12_Fusion_32401.raw	F1:12325	SVASLSLTK	F1:7928	9	98	98	9	453.269	2	27.59	-	904.523	1.7	96 96 99 99 98 98 99 98 99	SVASLSLTK	HCD	F1:7928-F1:12325	1	7	0	T	h.ens90	14-:49619037-49619064	OffFrame	SVASISLTK		SVASISLTK	100	2	OffFrame	1	OffFrame	h.ens90	0.00296	0.00235	1		206370000	ENSG00000165502	RPL36AL	14-:49619034-49619140|49620561-49620668	CTG	ACG	78	16	0	40
IPM68_Melanocytes	1	2022-06-12_Fusion_32401.raw	F1:32235	GTLMWHQMK	F1:7935	9	97	97	9	566.276	2	27.51	-	1130.54	0.9	89 93 99 100 100 99 98 98 100	GTLMWHQMK	HCD	F1:7935-F1:32235	1	1	0	T	h.ens90	3+:184315770-184315797	UTR5	GTLMWHQMK		GTLMWHQMK	100	1	UTR5	1	UTR5	h.ens90	0.0015	0.0011	1		13455000	ENSG00000114867	EIF4G1	3+:184314511-184314674|184315488-184315545|184315762-184315800	ATG	ATG	87	19	0	238
IPM68_Melanocytes	1	2022-06-12_Fusion_32401.raw	F1:33563	GSWEKVLTTK	F1:8427	10	89	89	10	574.819	2	28.65	-	1147.62	-0.1	86 88 95 97 90 91 79 78 96 98	GSWEKVLTTK	HCD	F1:8427-F1:33563	1	1	0	T	h.ens90	19-:23261729-23261744|23274075-23274090	ncRNA	GSWEKVLTTK		GSWEKVLTTK	100	1	ncRNA	1	ncRNA	h.ens90	0.00564	0.00172	1		5478000	ENSG00000284428	AC092329.4	19-:23261702-23261744|23274075-23274135	ATG	ATG	72	5	8	161
IPM68_Kera_all_merged	3	2022-06-12_Fusion_32406.raw	F3:28824	KTWGSELWK	F3:9420	9	94	94	9	567.799	2	31.88	-	1133.59	-2.7	99 99 99 97 73 88 99 100 100	KTWGSELWK	HCD	F3:9420-F3:28824	1	1	0	T	h.ens90	6-:31728693-31728720	OffFrame	KTWGSELWK		KTWGSELWK	100	2	OffFrame	1	OffFrame	h.ens90	0.00374	0.002	1		944530	ENSG00000213722	DDAH2	6-:31728690-31728745|31730050-31730247	ATG	ATG	51	7	0	322
IPM68_Melanocytes	1	2022-06-12_Fusion_32401.raw	F1:32508	KTWGSELWK	F1:9593	9	96	96	9	567.799	2	31.86	-	1133.59	-2.7	99 99 99 97 82 93 100 100 100	KTWGSELWK	HCD	F1:9593-F1:32508	1	1	0	T	h.ens90	6-:31728693-31728720	OffFrame	KTWGSELWK		KTWGSELWK	100	1	OffFrame	1	OffFrame	h.ens90	0.00434	0.00297	1		17325000	ENSG00000213722	DDAH2	6-:31728690-31728745|31730050-31730247	ATG	ATG	51	7	0	322
IPM68_Kera_all_merged	3	2022-06-12_Fusion_32406.raw	F3:21681	SLSSWSLMK	F3:12436	9	96	96	9	519.769	2	39.44	-	1037.52	1.3	92 95 99 98 97 98 98 96 98	SLSSWSLMK	HCD	F3:12436-F3:21681	1	3	0	T	h.ens90	3-:131501602-131501629	UTR5	SLSSWSLMK		SLSSWSLMK	100	5	UTR5	1	UTR5	h.ens90	0.00235	0.00143	1		1036200	ENSG00000114686	MRPL3	3-:131501587-131501715|131502782-131502876	ATG	ATG	51	3	4	310
IPM68_Melanocytes	2	2022-06-12_Fusion_32402.raw	F2:49094	SLSSWSLMK	F2:10490	9	90	90	9	1038.53	1	39.46	-	1037.52	0	54 66 99 99 99 99 99 98 99	SLSSWSLMK	HCD	F2:10490-F2:49094	1	3	0	T	h.ens90	3-:131501602-131501629	UTR5	SLSSWSLMK		SLSSWSLMK	100	3	UTR5	1	UTR5	h.ens90	0.00436	0.00214	1		420500	ENSG00000114686	MRPL3	3-:131501587-131501715|131502782-131502876	ATG	ATG	51	3	4	310
IPM68_Melanocytes	1	2022-06-12_Fusion_32401.raw	F1:30703	SPWLLRVEL	F1:17986	9	98	98	9	556.828	2	52.85	-	1111.64	1.8	98 99 100 100 100 98 96 98 99	SPWLLRVEL	HCD	F1:17986-F1:30703	1	1	0	T	h.ens90	17+:7509099-7509126	ncRNA	SPWLLRVEL		SPWLLRVEL	100	2	ncRNA	1	ncRNA	h.ens90	0.0131	0.0104	1		2428800	ENSG00000181222	POLR2A	17+:7484731-7484857|7495940-7496073|7496209-7496346|7496439-7496613|7496763-7497045|7497355-7497517|7497649-7497870|7498077-7498210|7499038-7499163|7499280-7499491|7500638-7500848|7500939-7501108|7501288-7501383|7501525-7501729|7501899-7502122|7502517-7502701|7503120-7503292|7503384-7503490|7503585-7503791|7508250-7508475|7508943-7509190|7509531-7509632|7511214-7511319|7511405-7511588|7511810-751…	ATG	ATC	2349	9	764	4020
IPM68_Kera_all_merged	3	2022-06-12_Fusion_32406.raw	F3:21077	SLLSLVTGLK	F3:17851	10	97	97	10	515.829	2	53.73	-	1029.64	0.7	95 97 100 99 99 98 97 90 96 98	SLLSLVTGLK	HCD	F3:17851-F3:21077	1	1	0	T	h.ens90	17+:41690880-41690910	UTR3	SLLSLVTGLK		SLLSLVTGLK	100	5	UTR3	1	UTR3	h.ens90	0.00111	0.00103	1		4377700	ENSG00000173812	EIF1	17+:41690844-41690928	ATG	ATG	60	4	5	54
IPM68_Melanocytes	2	2022-06-12_Fusion_32402.raw	F2:49011	SLLSLVTGLK	F2:15371	10	98	98	10	1030.65	1	53.74	-	1029.64	0.3	92 95 99 99 100 100 99 98 100 100	SLLSLVTGLK	HCD	F2:15371-F2:49011	1	1	0	T	h.ens90	17+:41690880-41690910	UTR3	SLLSLVTGLK		SLLSLVTGLK	100	10	UTR3	1	UTR3	h.ens90	0.000499	0.000161	1		6433900	ENSG00000173812	EIF1	17+:41690844-41690928	ATG	ATG	60	4	5	54
IPM68_Melanocytes	2	2022-06-12_Fusion_32402.raw	F2:5075	LVHTNFVEK	F2:5654	9	73	73	9	362.869	3	23	-	1085.59	-0.5	49 75 75 86 78 67 64 91 73	LVHTNFVEK	ETD	F2:5654-F2:5075	1	1	0	T	h.ens90	2-:47839688-47839715	OffFrame	IVHTNFVEK		IVHTNFVEK	100	1	OffFrame	1	OffFrame	h.ens90	0.066	0.0157	1		1779700	ENSG00000138081	FBXO11	2-:47838949-47839003|47839418-47839500|47839641-47839769|47905488-47905716	ATG	GTG	258	16	60	286
IPM68_Kera_all_merged	7	2022-06-12_Fusion_32412.raw	F7:27440	STLTYRMTK	F7:6092	9	99	99	9	550.792	2	23.21	-	1099.57	0.5	99 99 100 100 99 98 98 99 100	STLTYRMTK	HCD	F7:6092-F7:27440	1	6	0	T	h.ens90	16-:18896795-18896822	UTR5	STLTYRMTK		STLTYRMTK	100	2	UTR5	1	UTR5	h.ens90	0.00102	0.000833	1		406990	ENSG00000157106	SMG1	16-:18896753-18896921	ATG	ATG	81	4	13	206
IPM68_Melanocytes	1	2022-06-12_Fusion_32401.raw	F1:29638	STLTYRMTK	F1:6177	9	95	95	9	550.792	2	23.23	-	1099.57	-0.6	95 98 99 99 97 92 90 96 98	STLTYRMTK	HCD	F1:6177-F1:29638	1	6	0	T	h.ens90	16-:18896795-18896822	UTR5	STLTYRMTK		STLTYRMTK	100	1	UTR5	1	UTR5	h.ens90	0.00213	0.00137	1		7291900	ENSG00000157106	SMG1	16-:18896753-18896921	ATG	ATG	81	4	13	206
IPM68_Kera_all_merged	4	2022-06-12_Fusion_32407.raw	F4:12820	RLLSKNSLLLK	F4:6284	11	96	96	11	428.95	3	26.53	-	1283.83	0.3	90 85 93 99 100 99 99 100 100 100 100	RLLSKNSLLLK	HCD	F4:6284-F4:12820	1	1	0	T	h.ens90	3+:183717677-183717710	OffFrame	RLLSKNSLLLK		RLLSKNSLLLK	100	4	OffFrame	1	OffFrame	h.ens90	1.85e-05	1.01e-05	1		4122300	ENSG00000163872	YEATS2	3+:183715154-183715262|183717650-183717713	ATG	CTG	57	7	0	127
IPM68_Melanocytes	2	2022-06-12_Fusion_32402.raw	F2:12963	RLLSKNSLLLK	F2:6783	11	94	94	11	428.95	3	26.54	-	1283.83	-0.5	82 77 87 98 99 99 99 100 100 100 100	RLLSKNSLLLK	HCD	F2:6783-F2:12963	1	1	0	T	h.ens90	3+:183717677-183717710	OffFrame	RLLSKNSLLLK		RLLSKNSLLLK	100	3	OffFrame	1	OffFrame	h.ens90	0	0	1		73289000	ENSG00000163872	YEATS2	3+:183715154-183715262|183717650-183717713	ATG	CTG	57	7	0	127
IPM68_Kera_all_merged	3	2022-06-12_Fusion_32406.raw	F3:16926	APKSSSGFSL	F3:9113	10	94	94	10	490.757	2	30.87	-	979.497	1.3	99 98 99 99 94 85 83 93 100 100	APKSSSGFSL	HCD	F3:9113-F3:16926	1	6	0	T	h.ens90	16-:18788995-18789025	OffFrame	APKSSSGFSL		APKSSSGFSL	100	5	OffFrame	1	OffFrame	h.ens90	6.19e-07	5.05e-07	1		5284900	ENSG00000260342	AC138811.2	16-:18788992-18789100	ATG	ATG	75	14	0	88
IPM68_Melanocytes	1	2022-06-12_Fusion_32401.raw	F1:18354	APKSSSGFSL	F1:9213	10	86	86	10	490.757	2	30.78	-	979.497	1.7	96 95 95 98 81 63 59 80 99 99	APKSSSGFSL	HCD	F1:9213-F1:18354	1	6	0	T	h.ens90	16-:18788995-18789025	OffFrame	APKSSSGFSL		APKSSSGFSL	100	2	OffFrame	1	OffFrame	h.ens90	0.00423	0.0011	1		16114000	ENSG00000260342	AC138811.2	16-:18788992-18789100	ATG	ATG	75	14	0	88
IPM68_Kera_all_merged	4	2022-06-12_Fusion_32407.raw	F4:17315	KLWQVLGVVLQK	F4:11883	12	52	52	12	470.966	3	45.32	-	1409.88	-0.2	34 0 0 0 58 93 41 45 92 92 86 92	KLWQVLGVVLQK	HCD	F4:11883-F4:17315	9	1	9	T	h.ens90	8-:123256147-123256171|123267272-123267284	UTR5	KLWQVIGVVLQK		KLWQVIGVVLQK	100	1	UTR5	1	UTR5	h.ens90	0.0152	0.00202	1		56742	ENSG00000165156	ZHX1	8-:123256096-123256171|123267272-123267323	ATG	ATG	96	3	16	468
IPM68_Melanocytes	1	2022-06-12_Fusion_32401.raw	F1:43206	KLWQVLGVVLQK	F1:15043	12	99	99	12	705.945	2	45.36	-	1409.88	0.2	100 100 100 99 100 100 99 100 100 100 98 99	KLWQVLGVVLQK	HCD	F1:15043-F1:43206	1	1	0	T	h.ens90	8-:123256147-123256171|123267272-123267284	UTR5	KLWQVIGVVLQK		KLWQVIGVVLQK	100	6	UTR5	1	UTR5	h.ens90	0	0	1		5183500	ENSG00000165156	ZHX1	8-:123256096-123256171|123267272-123267323	ATG	ATG	96	3	16	468
IPM68_Kera_all_merged	3	2022-06-12_Fusion_32406.raw	F3:29020	ATFFGLQLLK	F3:17802	10	96	96	10	569.337	2	53.52	-	1136.66	0.1	83 90 100 100 98 98 97 99 100 99	ATFFGLQLLK	HCD	F3:17802-F3:29020	1	1	0	T	h.ens90	16+:57204559-57204589	UTR5	ATFFGIQLLK		ATFFGIQLLK	100	4	UTR5	1	UTR5	h.ens90	0.000551	0.000495	1		762270	ENSG00000159579	RSPRY1	16+:57204535-57204658	ATG	ATG	117	6	22	774
IPM68_Melanocytes	1	2022-06-12_Fusion_32401.raw	F1:32744	ATFFGLQLLK	F1:18322	10	98	98	10	569.337	2	53.61	-	1136.66	0.1	97 98 100 100 98 97 96 98 99 99	ATFFGLQLLK	HCD	F1:18322-F1:32744	1	1	0	T	h.ens90	16+:57204559-57204589	UTR5	ATFFGIQLLK		ATFFGIQLLK	100	3	UTR5	1	UTR5	h.ens90	1.3e-07	4.21e-08	1		9645300	ENSG00000159579	RSPRY1	16+:57204535-57204658	ATG	ATG	117	6	22	774
IPM68_Kera_all_merged	4	2022-06-12_Fusion_32407.raw	F4:9003	RVWKHLTTK	F4:3801	9	87	87	9	390.236	3	17.68	-	1167.69	0	58 58 77 98 99 100 100 100 100	RVWKHLTTK	HCD	F4:3801-F4:9003	1	1	0	T	h.ens90	12-:49110533-49110560	UTR5	RVWKHLTTK		RVWKHLTTK	100	4	UTR5	1	UTR5	h.ens90	0.00998	0.00368	1		2614800	ENSG00000139636	LMBR1L	12-:49110479-49110647	ATG	CTG	90	3	17	338
IPM68_Melanocytes	1	2022-06-12_Fusion_32401.raw	F1:35023	RVWKHLTTK	F1:3878	9	97	97	9	584.851	2	17.59	-	1167.69	-0.6	95 94 96 97 96 99 99 100 100	RVWKHLTTK	HCD	F1:3878-F1:35023	1	1	0	T	h.ens90	12-:49110533-49110560	UTR5	RVWKHLTTK		RVWKHLTTK	100	3	UTR5	1	UTR5	h.ens90	0.0015	0.0011	1		4259500	ENSG00000139636	LMBR1L	12-:49110479-49110647	ATG	CTG	90	3	17	338
IPM68_Kera_all_merged	4	2022-06-12_Fusion_32407.raw	F4:10973	RVHEVFRVGK	F4:4558	10	98	98	10	409.575	3	20.36	-	1225.7	-0.3	92 94 100 100 100 100 100 100 99 100	RVHEVFRVGK	HCD	F4:4558-F4:10973	1	1	0	T	h.ens90	11+:108009109-108009139	UTR5	RVHEVFRVGK		RVHEVFRVGK	100	4	UTR5	1	UTR5	h.ens90	0.000492	0.000471	1		6710600	ENSG00000166266	CUL5	11+:108008956-108009148	ATG	ATG	108	23	2	377
IPM68_Melanocytes	1	2022-06-12_Fusion_32401.raw	F1:38165	RVHEVFRVGK	F1:4959	10	95	95	10	613.86	2	20.25	-	1225.7	0.3	97 97 97 99 97 92 93 95 94 98	RVHEVFRVGK	HCD	F1:4959-F1:38165	1	1	0	T	h.ens90	11+:108009109-108009139	UTR5	RVHEVFRVGK		RVHEVFRVGK	100	3	UTR5	1	UTR5	h.ens90	7.56e-07	2.7e-07	1		1468200	ENSG00000166266	CUL5	11+:108008956-108009148	ATG	ATG	108	23	2	377
IPM68_Kera_all_merged	8	2022-06-12_Fusion_32413.raw	F8:2942	APRASRPSL	F8:4661	9	98	98	9	318.854	3	20.67	-	953.541	0	99 98 99 97 96 97 99 99 100	APRASRPSL	HCD	F8:4661-F8:2942	1	1	0	T	h.ens90	X-:153971139-153971166	UTR5	APRASRPSL		APRASRPSL	100	9	UTR5	1	UTR5	h.ens90	0.00143	0.00102	1		33024000	ENSG00000172534	HCFC1	X-:153971136-153971397	ATG	ATG	36	2	0	641
IPM68_Melanocytes	2	2022-06-12_Fusion_32402.raw	F2:1729	APRASRPSL	F2:4843	9	94	94	9	318.855	3	20.58	-	953.541	1.4	97 95 97 93 91 92 94 96 99	APRASRPSL	HCD	F2:4843-F2:1729	1	1	0	T	h.ens90	X-:153971139-153971166	UTR5	APRASRPSL		APRASRPSL	100	4	UTR5	1	UTR5	h.ens90	0.00249	0.00151	1		232420000	ENSG00000172534	HCFC1	X-:153971136-153971397	ATG	ATG	36	2	0	641
IPM68_Melanocytes	1	2022-06-12_Fusion_32401.raw	-	GVYTGKLSEK	F1:5480	10	96	96	10	541.299	2	21.55	-	1080.58	1.7	95 97 99 98 94 95 97 95 97 98	GVYTGKLSEK	HCD	F1:5480	1	1	0	T	h.ens90	1-:15973066-15973096	UTR5	GVYTGKLSEK		GVYTGKLSEK	100	1	UTR5	1	UTR5	h.ens90	5.24e-07	1.85e-07	1		0	ENSG00000116809	ZBTB17	1-:15973039-15973125|15975982-15976019	ATG	ATG	93	12	8	126
IPM68_Kera_all_merged	3	2022-06-12_Fusion_32406.raw	F3:25842	KLSSSYFMK	F3:7418	9	99	99	9	545.784	2	26.62	-	1089.55	0.5	100 100 100 100 100 100 100 100 100	KLSSSYFMK	HCD	F3:7418-F3:25842	1	1	0	T	h.ens90	15+:45606856-45606883	UTR3	KLSSSYFMK		KLSSSYFMK	100	2	UTR3	1	UTR3	h.ens90	0.0162	0.0132	1		1150900	ENSG00000104164	BLOC1S6	15+:45606820-45606886	ATG	ATG	39	3	0	342
IPM68_Melanocytes	1	2022-06-12_Fusion_32401.raw	F1:28701	KLSSSYFMK	F1:7534	9	99	99	9	545.785	2	26.58	-	1089.55	2	99 100 100 100 100 100 100 100 100	KLSSSYFMK	HCD	F1:7534-F1:28701	1	1	0	T	h.ens90	15+:45606856-45606883	UTR3	KLSSSYFMK		KLSSSYFMK	100	1	UTR3	1	UTR3	h.ens90	0.0353	0.031	1		17685000	ENSG00000104164	BLOC1S6	15+:45606820-45606886	ATG	ATG	39	3	0	342
IPM68_Kera_all_merged	4	2022-06-12_Fusion_32407.raw	-	KLTYLYLQK	F4:6816	9	79	79	9	390.569	3	28.38	-	1168.69	0.4	51 52 58 74 94 99 98 94 98	KLTYLYLQK	HCD	F4:6816	1	1	0	T	h.ens90	3+:44354756-44354783	UTR5	KLTYIYIQK		KLTYIYIQK	100	1	UTR5	1	UTR5	h.ens90	0.0248	0.00626	1		0	ENSG00000179152	TCAIM	3+:44338627-44338834|44354738-44354798	ATG	ATG	54	4	4	401
IPM68_Melanocytes	1	2022-06-12_Fusion_32401.raw	F1:15368	LLSLVTGLK	F1:13862	9	98	98	9	472.314	2	42.43	-	942.611	1.8	99 99 99 99 98 98 97 97 97	LLSLVTGLK	HCD	F1:13862-F1:15368	1	3	0	T	h.ens90	17+:41690883-41690910	UTR3	LLSLVTGLK		LLSLVTGLK	100	2	UTR3	1	UTR3	h.ens90	0.0441	0.0353	1		4214700	ENSG00000173812	EIF1	17+:41690844-41690928	ATG	ATG	60	5	5	57
IPM68_Kera_all_merged	7	2022-06-12_Fusion_32412.raw	F7:26012	APRAFLPLPV	F7:16254	10	82	82	10	540.832	2	49.65	-	1079.65	1.2	76 59 72 73 71 80 97 99 96 98	APRAFLPLPV	HCD	F7:16254-F7:26012	1	1	0	T	h.ens90	17+:3668829-3668859	UTR5	APRAFLPLPV		APRAFLPLPV	100	9	UTR5	1	UTR5	h.ens90	0.00418	0.00101	1		76251000	ENSG00000127774	EMC6	17+:3668643-3668862	ATG	ATG	36	1	0	8
IPM68_Melanocytes	2	2022-06-12_Fusion_32402.raw	F2:49461	APRAFLPLPV	F2:13945	10	89	89	10	1080.66	1	49.65	-	1079.65	0	94 92 84 86 86 98 97 98 76 87	APRAFLPLPV	HCD	F2:13945-F2:49461	1	1	0	T	h.ens90	17+:3668829-3668859	UTR5	APRAFLPLPV		APRAFLPLPV	100	11	UTR5	1	UTR5	h.ens90	3.09e-06	9.41e-07	1		2923900	ENSG00000127774	EMC6	17+:3668643-3668862	ATG	ATG	36	1	0	8
IPM68_Kera_all_merged	3	2022-06-12_Fusion_32406.raw	F3:21077	SLLSLVTGLK	F3:17851	10	97	97	10	515.829	2	53.73	-	1029.64	0.7	95 97 100 99 99 98 97 90 96 98	SLLSLVTGLK	HCD	F3:17851-F3:21077	1	1	0	T	h.ens90	17+:41690880-41690910	UTR3	SLLSLVTGLK		SLLSLVTGLK	100	5	UTR3	1	UTR3	h.ens90	0.00111	0.00103	1		4377700	ENSG00000173812	EIF1	17+:41690844-41690928	ATG	ATG	60	4	5	54
IPM68_Melanocytes	2	2022-06-12_Fusion_32402.raw	F2:49011	SLLSLVTGLK	F2:15371	10	98	98	10	1030.65	1	53.74	-	1029.64	0.3	92 95 99 99 100 100 99 98 100 100	SLLSLVTGLK	HCD	F2:15371-F2:49011	1	1	0	T	h.ens90	17+:41690880-41690910	UTR3	SLLSLVTGLK		SLLSLVTGLK	100	10	UTR3	1	UTR3	h.ens90	0.000499	0.000161	1		6433900	ENSG00000173812	EIF1	17+:41690844-41690928	ATG	ATG	60	4	5	54
IPM68_Kera_all_merged	3	2022-06-12_Fusion_32406.raw	F3:26517	RLSHWTATK	F3:4241	9	98	98	9	550.304	2	18.58	-	1098.59	-0.5	96 96 98 98 100 100 100 100 100	RLSHWTATK	HCD	F3:4241-F3:26517	1	1	0	T	h.ens90	15+:22838786-22838813	UTR5	RISHWTATK		RISHWTATK	100	10	UTR5	1	UTR5	h.ens90	0.00143	0.00102	1		6252800	ENSG00000140157	NIPA2	15+:22838699-22838861	ATG	ACG	114	13	15	127
IPM68_Melanocytes	1	2022-06-12_Fusion_32401.raw	F1:29570	RLSHWTATK	F1:4236	9	96	96	9	550.304	2	18.47	-	1098.59	0.8	93 92 94 94 99 100 100 100 100	RLSHWTATK	HCD	F1:4236-F1:29570	1	1	0	T	h.ens90	15+:22838786-22838813	UTR5	RISHWTATK		RISHWTATK	100	3	UTR5	1	UTR5	h.ens90	0.0018	0.00123	1		33122000	ENSG00000140157	NIPA2	15+:22838699-22838861	ATG	ACG	114	13	15	127
IPM68_Kera_all_merged	3	2022-06-12_Fusion_32406.raw	F3:22377	KTSQLTLQK	F3:5148	9	98	98	9	523.814	2	20.92	-	1045.61	1	100 99 98 95 99 100 100 99 99	KTSQLTLQK	HCD	F3:5148-F3:22377	1	2	0	T	h.ens90	12+:27026507-27026534	OffFrame	KTSQLTLQK		KTSQLTLQK	100	2	OffFrame	1	OffFrame	h.ens90	0.00153	0.0011	1		3131700	ENSG00000152944	MED21	12+:27022725-27022871|27026419-27026534|27027346-27027373	ATG	CTG	123	23	8	130
IPM68_Melanocytes	1	2022-06-12_Fusion_32401.raw	F1:24698	KTSQLTLQK	F1:5140	9	96	96	9	523.814	2	20.76	-	1045.61	1	99 98 95 91 95 97 98 95 99	KTSQLTLQK	HCD	F1:5140-F1:24698	1	2	0	T	h.ens90	12+:27026507-27026534	OffFrame	KTSQLTLQK		KTSQLTLQK	100	2	OffFrame	1	OffFrame	h.ens90	0.00434	0.00297	1		9116700	ENSG00000152944	MED21	12+:27022725-27022871|27026419-27026534|27027346-27027373	ATG	CTG	123	23	8	130
IPM68_Kera_all_merged	8	2022-06-12_Fusion_32413.raw	F8:9009	LLKDGLMTKK	F8:4794	10	98	98	10	382.902	3	21.25	-	1145.68	1.2	98 98 99 99 96 98 99 99 100 100	LLKDGLMTKK	HCD	F8:4794-F8:9009	1	1	0	T	h.ens90	22+:49883543-49883573	UTR5	ILKDGIMTKK		ILKDGIMTKK	100	4	UTR5	1	UTR5	h.ens90	0.000492	0.000471	1		698670	ENSG00000100426	ZBED4	22+:49853857-49853989|49883333-49883576	ATG	ATC	57	8	0	358
IPM68_Melanocytes	1	2022-06-12_Fusion_32401.raw	F1:33431	LLKDGLMTKK	F1:5377	10	98	98	10	573.849	2	21.3	-	1145.68	-0.1	99 99 99 99 97 98 99 100 100 100	LLKDGLMTKK	HCD	F1:5377-F1:33431	1	1	0	T	h.ens90	22+:49883543-49883573	UTR5	ILKDGIMTKK		ILKDGIMTKK	100	2	UTR5	1	UTR5	h.ens90	1.3e-07	4.21e-08	1		3231200	ENSG00000100426	ZBED4	22+:49853857-49853989|49883333-49883576	ATG	ATC	57	8	0	358
IPM68_Kera_all_merged	3	2022-06-12_Fusion_32406.raw	F3:17774	ALYGGRLLK	F3:7202	9	99	99	9	495.809	2	26.1	-	989.602	1.7	99 100 100 100 98 98 100 100 100	ALYGGRLLK	HCD	F3:7202-F3:17774	1	1	0	T	h.ens90	9+:33295337-33295364	OffFrame	ALYGGRILK		ALYGGRILK	100	8	OffFrame	1	OffFrame	h.ens90	0.0011	0.000893	1		42927000	ENSG00000086102	NFX1	9+:33294797-33295367	ATG	GTG	114	28	0	943
IPM68_Melanocytes	1	2022-06-12_Fusion_32401.raw	F1:19308	ALYGGRLLK	F1:7340	9	98	98	9	495.809	2	26.12	-	989.602	0.8	99 99 100 98 95 95 98 100 100	ALYGGRLLK	HCD	F1:7340-F1:19308	1	1	0	T	h.ens90	9+:33295337-33295364	OffFrame	ALYGGRILK		ALYGGRILK	100	3	OffFrame	1	OffFrame	h.ens90	0.00296	0.00235	1		38415000	ENSG00000086102	NFX1	9+:33294797-33295367	ATG	GTG	114	28	0	943
IPM68_Kera_all_merged	3	2022-06-12_Fusion_32406.raw	F3:16926	APKSSSGFSL	F3:9113	10	94	94	10	490.757	2	30.87	-	979.497	1.3	99 98 99 99 94 85 83 93 100 100	APKSSSGFSL	HCD	F3:9113-F3:16926	1	6	0	T	h.ens90	16-:18788995-18789025	OffFrame	APKSSSGFSL		APKSSSGFSL	100	5	OffFrame	1	OffFrame	h.ens90	6.19e-07	5.05e-07	1		5284900	ENSG00000260342	AC138811.2	16-:18788992-18789100	ATG	ATG	75	14	0	88
IPM68_Melanocytes	1	2022-06-12_Fusion_32401.raw	F1:18354	APKSSSGFSL	F1:9213	10	86	86	10	490.757	2	30.78	-	979.497	1.7	96 95 95 98 81 63 59 80 99 99	APKSSSGFSL	HCD	F1:9213-F1:18354	1	6	0	T	h.ens90	16-:18788995-18789025	OffFrame	APKSSSGFSL		APKSSSGFSL	100	2	OffFrame	1	OffFrame	h.ens90	0.00423	0.0011	1		16114000	ENSG00000260342	AC138811.2	16-:18788992-18789100	ATG	ATG	75	14	0	88
IPM68_Kera_all_merged	4	2022-06-12_Fusion_32407.raw	F4:40299	SVASLSLTK	F4:6593	9	99	99	9	905.531	1	27.65	-	904.523	0.8	97 98 100 100 100 100 100 100 100	SVASLSLTK	HCD	F4:6593-F4:40299	1	7	0	T	h.ens90	14-:49619037-49619064	OffFrame	SVASISLTK		SVASISLTK	100	8	OffFrame	1	OffFrame	h.ens90	0.0011	0.000893	1		1471300	ENSG00000165502	RPL36AL	14-:49619034-49619140|49620561-49620668	CTG	ACG	78	16	0	40
IPM68_Melanocytes	1	2022-06-12_Fusion_32401.raw	F1:12325	SVASLSLTK	F1:7928	9	98	98	9	453.269	2	27.59	-	904.523	1.7	96 96 99 99 98 98 99 98 99	SVASLSLTK	HCD	F1:7928-F1:12325	1	7	0	T	h.ens90	14-:49619037-49619064	OffFrame	SVASISLTK		SVASISLTK	100	2	OffFrame	1	OffFrame	h.ens90	0.00296	0.00235	1		206370000	ENSG00000165502	RPL36AL	14-:49619034-49619140|49620561-49620668	CTG	ACG	78	16	0	40
IPM68_Melanocytes	1	2022-06-12_Fusion_32401.raw	F1:32235	GTLMWHQMK	F1:7935	9	97	97	9	566.276	2	27.51	-	1130.54	0.9	89 93 99 100 100 99 98 98 100	GTLMWHQMK	HCD	F1:7935-F1:32235	1	1	0	T	h.ens90	3+:184315770-184315797	UTR5	GTLMWHQMK		GTLMWHQMK	100	1	UTR5	1	UTR5	h.ens90	0.0015	0.0011	1		13455000	ENSG00000114867	EIF4G1	3+:184314511-184314674|184315488-184315545|184315762-184315800	ATG	ATG	87	19	0	238
IPM68_Melanocytes	2	2022-06-12_Fusion_32402.raw	-	SVKLPSSPR	F2:5471	9	77	77	9	324.194	3	22.48	-	969.561	0.2	36 40 61 95 93 93 93 92 94	SVKLPSSPR	HCD	F2:5471	1	1	0	T	h.ens90	11-:10804014-10804041	OffFrame	SVKIPSSPR		SVKIPSSPR	100	1	OffFrame	1	OffFrame	h.ens90	0.0471	0.0124	1		0	ENSG00000110321	EIF4G2	11-:10803894-10804113	ATG	ATG	153	2	39	559
IPM68_Melanocytes	1	2022-06-12_Fusion_32401.raw	F1:35482	RFYNPPGTPK	F1:6229	10	90	90	10	588.812	2	23.46	-	1175.61	0	85 87 91 94 97 81 78 96 96 98	RFYNPPGTPK	HCD	F1:6229-F1:35482	1	1	0	T	h.ens90	5-:180071947-180071977	UTR5	RFYNPPGTPK		RFYNPPGTPK	100	1	UTR5	1	UTR5	h.ens90	2.54e-06	8.09e-07	1		11915000	ENSG00000113269	RNF130	5-:180071926-180072082	ATG	ATG	63	4	6	141
IPM68_Melanocytes	1	2022-06-12_Fusion_32401.raw	-	RSAALSWLR	F1:9981	9	74	74	9	530.306	2	32.61	-	1058.6	-0.7	88 83 55 56 88 55 62 92 95	RSAALSWLR	HCD	F1:9981	1	1	0	T	h.ens90	17-:4242340-4242367	OffFrame	RSAALSWLR		RSAALSWLR	100	1	OffFrame	1	OffFrame	h.ens90	0.061	0.0148	1		0	ENSG00000185722	ANKFY1	17-:4242112-4242418	ATG	ATG	288	11	75	217
IPM68_Melanocytes	1	2022-06-12_Fusion_32401.raw	F1:39673	STKDMALAWSR	F1:8645	11	98	98	11	633.319	2	29.24	-	1264.62	-0.1	97 99 100 100 99 100 99 99 98 97 96	STKDMALAWSR	HCD	F1:8645-F1:39673	1	1	0	T	h.ens90	8+:42394263-42394278|42395083-42395101	OffFrame	STKDMALAWSR		STKDMALAWSR	100	1	OffFrame	1	OffFrame	h.ens90	0	0	1		740240	ENSG00000078668	VDAC3	8+:42394242-42394278|42395083-42395104	ATG	ATG	42	2	0	52
IPM68_Kera_all_merged	7	2022-06-12_Fusion_32412.raw	F7:26012	APRAFLPLPV	F7:16254	10	82	82	10	540.832	2	49.65	-	1079.65	1.2	76 59 72 73 71 80 97 99 96 98	APRAFLPLPV	HCD	F7:16254-F7:26012	1	1	0	T	h.ens90	17+:3668829-3668859	UTR5	APRAFLPLPV		APRAFLPLPV	100	9	UTR5	1	UTR5	h.ens90	0.00418	0.00101	1		76251000	ENSG00000127774	EMC6	17+:3668643-3668862	ATG	ATG	36	1	0	8
IPM68_Melanocytes	2	2022-06-12_Fusion_32402.raw	F2:49461	APRAFLPLPV	F2:13945	10	89	89	10	1080.66	1	49.65	-	1079.65	0	94 92 84 86 86 98 97 98 76 87	APRAFLPLPV	HCD	F2:13945-F2:49461	1	1	0	T	h.ens90	17+:3668829-3668859	UTR5	APRAFLPLPV		APRAFLPLPV	100	11	UTR5	1	UTR5	h.ens90	3.09e-06	9.41e-07	1		2923900	ENSG00000127774	EMC6	17+:3668643-3668862	ATG	ATG	36	1	0	8
IPM68_Melanocytes	1	2022-06-12_Fusion_32401.raw	F1:32062	AEEPLAGRTW	F1:9778	10	88	88	10	565.286	2	32.2	-	1128.56	0.7	64 78 99 98 97 94 85 84 87 94	AEEPLAGRTW	HCD	F1:9778-F1:32062	1	1	0	T	h.ens90	11-:67351863-67351893	UTR3	AEEPLAGRTW		AEEPLAGRTW	100	2	UTR3	1	UTR3	h.ens90	0.0141	0.00413	1		4678400	ENSG00000175482	POLD4	11-:67351833-67352019|67352690-67353026	ATG	ATG	165	35	9	101
IPM68_Melanocytes	2	2022-06-12_Fusion_32402.raw	-	SVKLPSSPR	F2:5471	9	77	77	9	324.194	3	22.48	-	969.561	0.2	36 40 61 95 93 93 93 92 94	SVKLPSSPR	HCD	F2:5471	1	1	0	T	h.ens90	11-:10804014-10804041	OffFrame	SVKIPSSPR		SVKIPSSPR	100	1	OffFrame	1	OffFrame	h.ens90	0.0471	0.0124	1		0	ENSG00000110321	EIF4G2	11-:10803894-10804113	ATG	ATG	153	2	39	559
IPM68_Kera_all_merged	3	2022-06-12_Fusion_32406.raw	F3:13485	EAVGVMATR	F3:6719	9	99	99	9	467.245	2	24.82	-	932.475	0.8	99 99 100 100 100 99 98 98 99	EAVGVMATR	HCD	F3:6719-F3:13485	1	1	0	T	h.ens90	3-:69052200-69052227	UTR5	EAVGVMATR		EAVGVMATR	100	4	UTR5	1	UTR5	h.ens90	0.00102	0.000833	1		9326300	ENSG00000144747	TMF1	3-:69052197-69052329	ATG	ATC	90	20	0	76
IPM68_Kera_all_merged	7	2022-06-12_Fusion_32412.raw	F7:27440	STLTYRMTK	F7:6092	9	99	99	9	550.792	2	23.21	-	1099.57	0.5	99 99 100 100 99 98 98 99 100	STLTYRMTK	HCD	F7:6092-F7:27440	1	6	0	T	h.ens90	16-:18896795-18896822	UTR5	STLTYRMTK		STLTYRMTK	100	2	UTR5	1	UTR5	h.ens90	0.00102	0.000833	1		406990	ENSG00000157106	SMG1	16-:18896753-18896921	ATG	ATG	81	4	13	206
IPM68_Melanocytes	1	2022-06-12_Fusion_32401.raw	F1:29638	STLTYRMTK	F1:6177	9	95	95	9	550.792	2	23.23	-	1099.57	-0.6	95 98 99 99 97 92 90 96 98	STLTYRMTK	HCD	F1:6177-F1:29638	1	6	0	T	h.ens90	16-:18896795-18896822	UTR5	STLTYRMTK		STLTYRMTK	100	1	UTR5	1	UTR5	h.ens90	0.00213	0.00137	1		7291900	ENSG00000157106	SMG1	16-:18896753-18896921	ATG	ATG	81	4	13	206
IPM68_Kera_all_merged	8	2022-06-12_Fusion_32413.raw	F8:10296	VTYHMFRTK	F8:5385	9	99	99	9	394.875	3	23.39	-	1181.6	1.4	99 100 100 100 100 99 98 98 99	VTYHMFRTK	HCD	F8:5385-F8:10296	1	2	0	T	h.ens90	1-:23337854-23337861|23338489-23338509	UTR5	VTYHMFRTK		VTYHMFRTK	100	7	UTR5	1	UTR5	h.ens90	0.00102	0.000833	1		2029400	ENSG00000125944	HNRNPR	1-:23337830-23337861|23338489-23338599	ATG	GTG	93	14	7	225
IPM68_Melanocytes	1	2022-06-12_Fusion_32401.raw	F1:35801	VTYHMFRTK	F1:6208	9	97	97	9	591.811	2	23.33	-	1181.6	4.4	98 99 99 99 99 98 96 95 98	VTYHMFRTK	HCD	F1:6208-F1:35801	1	2	0	T	h.ens90	1-:23337854-23337861|23338489-23338509	UTR5	VTYHMFRTK		VTYHMFRTK	100	3	UTR5	1	UTR5	h.ens90	0.0015	0.0011	1		8595800	ENSG00000125944	HNRNPR	1-:23337830-23337861|23338489-23338599	ATG	GTG	93	14	7	225
IPM68_Kera_all_merged	3	2022-06-12_Fusion_32406.raw	F3:16150	ETWPGGPAR	F3:7237	9	87	87	9	485.741	2	26.1	-	969.467	0.5	97 95 99 99 98 92 49 57 97	ETWPGGPAR	HCD	F3:7237-F3:16150	2	3	1	T	h.ens90	1+:203007460-203007487	UTR5	ETWPGGPAR		ETWPGGPAR	100	4	UTR5	1	UTR5	h.ens90	0.00998	0.00368	1		10958000	ENSG00000163444	TMEM183A	1+:203007316-203007490	ATG	ATG	87	19	0	75
IPM68_Melanocytes	1	2022-06-12_Fusion_32401.raw	F1:17499	ETWPGGPAR	F1:7288	9	94	94	9	485.741	2	26.07	-	969.467	1.4	96 93 98 99 98 92 87 91 97	ETWPGGPAR	HCD	F1:7288-F1:17499	1	3	0	T	h.ens90	1+:203007460-203007487	UTR5	ETWPGGPAR		ETWPGGPAR	100	2	UTR5	1	UTR5	h.ens90	0.00249	0.00151	1		70499000	ENSG00000163444	TMEM183A	1+:203007316-203007490	ATG	ATG	87	19	0	75
IPM68_Kera_all_merged	7	2022-06-12_Fusion_32412.raw	F7:13303	MAVSVAMSK	F7:7524	9	96	96	9	462.239	2	26.81	-	922.462	2.4	91 98 99 99 99 98 94 97 97	MAVSVAMSK	HCD	F7:7524-F7:13303	1	1	0	T	h.ens90	19+:37080361-37080388	UTR5	MAVSVAMSK		MAVSVAMSK	100	2	UTR5	1	UTR5	h.ens90	0.00235	0.00143	1		324540	ENSG00000197050	ZNF420	19+:37078434-37078570|37080344-37080388|37089038-37089113	ATG	ATG	102	0	24	108
IPM68_Melanocytes	1	2022-06-12_Fusion_32401.raw	F1:13742	MAVSVAMSK	F1:7637	9	96	96	9	462.239	2	26.83	-	922.462	1.7	89 97 99 99 99 98 94 97 97	MAVSVAMSK	HCD	F1:7637-F1:13742	1	1	0	T	h.ens90	19+:37080361-37080388	UTR5	MAVSVAMSK		MAVSVAMSK	100	1	UTR5	1	UTR5	h.ens90	0.0018	0.00123	1		8190200	ENSG00000197050	ZNF420	19+:37078434-37078570|37080344-37080388|37089038-37089113	ATG	ATG	102	0	24	108
IPM68_Kera_all_merged	3	2022-06-12_Fusion_32406.raw	F3:34867	MTYQQPFSNR	F3:7881	10	98	98	10	636.295	2	27.8	-	1270.58	-0.3	99 100 100 99 98 98 99 96 96 99	MTYQQPFSNR	HCD	F3:7881-F3:34867	1	1	0	T	h.ens90	9-:35068321-35068351	UTR5	MTYQQPFSNR		MTYQQPFSNR	100	2	UTR5	1	UTR5	h.ens90	0.000492	0.000471	1		605500	ENSG00000165280	VCP	9-:35068300-35068362|35072276-35072592	ATG	ATG	51	0	6	362
IPM68_Melanocytes	1	2022-06-12_Fusion_32401.raw	F1:39888	MTYQQPFSNR	F1:8006	10	96	96	10	636.296	2	27.72	-	1270.58	0.7	99 100 100 98 97 96 97 93 92 97	MTYQQPFSNR	HCD	F1:8006-F1:39888	1	1	0	T	h.ens90	9-:35068321-35068351	UTR5	MTYQQPFSNR		MTYQQPFSNR	100	1	UTR5	1	UTR5	h.ens90	5.24e-07	1.85e-07	1		4013700	ENSG00000165280	VCP	9-:35068300-35068362|35072276-35072592	ATG	ATG	51	0	6	362
IPM68_Kera_all_merged	4	2022-06-12_Fusion_32407.raw	F4:10936	HTVQWWLKK	F4:6634	9	76	76	9	409.233	3	27.75	-	1224.68	0.9	37 73 59 75 74 83 93 95 95	HTVQWWLKK	ETD	F4:6634-F4:10936	1	4	0	T	h.ens90	3-:14945989-14946016	ncRNA	HTVQWWLKK		HTVQWWLKK	100	2	ncRNA	1	ncRNA	h.ens90	0.311	0.0913	1		180070	ENSG00000225733	FGD5-AS1	3-:14945917-14946127	ATG	ATC	168	23	23	559
IPM68_Melanocytes	2	2022-06-12_Fusion_32402.raw	F2:10676	HTVQWWLKK	F2:7102	9	88	88	9	409.233	3	27.61	-	1224.68	1.5	69 92 87 88 89 87 94 97 96	HTVQWWLKK	ETD	F2:7102-F2:10676	1	4	0	T	h.ens90	3-:14945989-14946016	ncRNA	HTVQWWLKK		HTVQWWLKK	100	2	ncRNA	1	ncRNA	h.ens90	0.0577	0.0264	1		8832200	ENSG00000225733	FGD5-AS1	3-:14945917-14946127	ATG	ATC	168	23	23	559
IPM68_Kera_all_merged	7	2022-06-12_Fusion_32412.raw	F7:17906	QVLGVVLQK	F7:9349	9	96	96	9	492.317	2	31.47	-	982.617	0.9	88 92 99 99 100 99 99 97 98	QVLGVVLQK	HCD	F7:9349-F7:17906	1	1	0	T	h.ens90	8-:123256147-123256171|123267272-123267275	UTR5	QVIGVVLQK		QVIGVVLQK	100	2	UTR5	1	UTR5	h.ens90	0.00235	0.00143	1		661160	ENSG00000165156	ZHX1	8-:123256096-123256171|123267272-123267323	ATG	CTG	96	6	16	477
IPM68_Melanocytes	1	2022-06-12_Fusion_32401.raw	F1:18658	QVLGVVLQK	F1:9519	9	95	95	9	492.317	2	31.51	-	982.617	1.2	85 89 99 99 99 98 97 95 97	QVLGVVLQK	HCD	F1:9519-F1:18658	1	1	0	T	h.ens90	8-:123256147-123256171|123267272-123267275	UTR5	QVIGVVLQK		QVIGVVLQK	100	2	UTR5	1	UTR5	h.ens90	0.00213	0.00137	1		20389000	ENSG00000165156	ZHX1	8-:123256096-123256171|123267272-123267323	ATG	CTG	96	6	16	477
IPM68_Kera_all_merged	3	2022-06-12_Fusion_32406.raw	F3:28566	ESFYGLGTTR	F3:9684	10	99	99	10	565.778	2	32.34	-	1129.54	1.2	99 99 100 100 100 100 99 98 98 99	ESFYGLGTTR	HCD	F3:9684-F3:28566	1	1	0	T	h.ens90	5+:140702029-140702059	UTR5	ESFYGIGTTR		ESFYGIGTTR	100	6	UTR5	1	UTR5	h.ens90	0.00047	0.000462	1		14021000	ENSG00000146007	ZMAT2	5+:140698736-140698831|140700818-140700912|140702005-140702129|140703917-140703949	ATG	CTG	159	9	33	270
IPM68_Melanocytes	1	2022-06-12_Fusion_32401.raw	F1:32133	ESFYGLGTTR	F1:9890	10	95	95	10	565.778	2	32.31	-	1129.54	0.3	97 96 100 100 99 98 92 91 90 95	ESFYGLGTTR	HCD	F1:9890-F1:32133	1	1	0	T	h.ens90	5+:140702029-140702059	UTR5	ESFYGIGTTR		ESFYGIGTTR	100	2	UTR5	1	UTR5	h.ens90	7.56e-07	2.7e-07	1		23810000	ENSG00000146007	ZMAT2	5+:140698736-140698831|140700818-140700912|140702005-140702129|140703917-140703949	ATG	CTG	159	9	33	270
IPM68_Melanocytes	1	2022-06-12_Fusion_32401.raw	F1:33630	DTVWLTMRK	F1:9641	9	80	80	9	575.308	2	31.75	-	1148.6	0.1	53 49 97 98 97 87 72 80 93	DTVWLTMRK	HCD	F1:9641-F1:33630	2	3	0	T	h.ens90	5+:74768970-74768997	OffFrame	DTVWITMRK		DTVWITMRK	100	1	OffFrame	1	OffFrame	h.ens90	0.035	0.0103	1		1472800	ENSG00000164346	NSA2	5+:74767295-74767363|74768930-74769054	ATG	ATG	87	1	18	43
IPM68_Melanocytes	2	2022-06-12_Fusion_32402.raw	-	SVKLPSSPR	F2:5471	9	77	77	9	324.194	3	22.48	-	969.561	0.2	36 40 61 95 93 93 93 92 94	SVKLPSSPR	HCD	F2:5471	1	1	0	T	h.ens90	11-:10804014-10804041	OffFrame	SVKIPSSPR		SVKIPSSPR	100	1	OffFrame	1	OffFrame	h.ens90	0.0471	0.0124	1		0	ENSG00000110321	EIF4G2	11-:10803894-10804113	ATG	ATG	153	2	39	559
IPM68_Kera_all_merged	4	2022-06-12_Fusion_32407.raw	F4:5756	AVVRRLLPR	F4:5285	9	60	60	9	360.577	3	22.93	-	1078.71	-0.5	56 72 69 69 88 84 23 9 71	AVVRRLLPR	ETD	F4:5285-F4:5756	2	2	5	T	h.ens90	12+:109477653-109477680	UTR5	AVVRRLLPR		AVVRRLLPR	100	2	UTR5	1	UTR5	h.ens90	0.137	0.0182	1		579150	ENSG00000151148	UBE3B	12+:109477629-109477710	ATG	ATG	60	1	9	12
IPM68_Melanocytes	1	2022-06-12_Fusion_32401.raw	F1:39673	STKDMALAWSR	F1:8645	11	98	98	11	633.319	2	29.24	-	1264.62	-0.1	97 99 100 100 99 100 99 99 98 97 96	STKDMALAWSR	HCD	F1:8645-F1:39673	1	1	0	T	h.ens90	8+:42394263-42394278|42395083-42395101	OffFrame	STKDMALAWSR		STKDMALAWSR	100	1	OffFrame	1	OffFrame	h.ens90	0	0	1		740240	ENSG00000078668	VDAC3	8+:42394242-42394278|42395083-42395104	ATG	ATG	42	2	0	52
IPM68_Melanocytes	1	2022-06-12_Fusion_32401.raw	F1:31200	FVSVVQKRR	F1:4814	9	90	90	9	559.843	2	19.87	-	1117.67	-0.4	96 96 98 98 92 86 85 79 88	FVSVVQKRR	HCD	F1:4814-F1:31200	1	1	0	T	h.ens90	3-:15796592-15796619	ncRNA	FVSVVQKRR		FVSVVQKRR	100	3	ncRNA	1	ncRNA	h.ens90	0.0452	0.0227	1		3988100	ENSG00000206560	ANKRD28	3-:15796529-15796655	ATG	ATG	93	1	20	207
IPM68_Kera_all_merged	3	2022-06-12_Fusion_32406.raw	F3:7241	SAGGPVTVR	F3:5329	9	99	99	9	422.238	2	21.37	-	842.461	1.8	97 99 100 100 100 100 99 99 99	SAGGPVTVR	HCD	F3:5329-F3:7241	1	1	0	T	h.ens90	6-:24720379-24720406	UTR5	SAGGPVTVR		SAGGPVTVR	100	3	UTR5	1	UTR5	h.ens90	0.00102	0.000833	1		11129000	ENSG00000112308	C6orf62	6-:24720331-24720598	ATG	CTG	108	11	15	430
IPM68_Melanocytes	1	2022-06-12_Fusion_32401.raw	F1:7702	SAGGPVTVR	F1:5372	9	98	98	9	422.238	2	21.35	-	842.461	1.6	95 97 100 100 100 99 99 99 99	SAGGPVTVR	HCD	F1:5372-F1:7702	1	1	0	T	h.ens90	6-:24720379-24720406	UTR5	SAGGPVTVR		SAGGPVTVR	100	2	UTR5	1	UTR5	h.ens90	0.00123	0.000973	1		126720000	ENSG00000112308	C6orf62	6-:24720331-24720598	ATG	CTG	108	11	15	430
IPM68_Kera_all_merged	7	2022-06-12_Fusion_32412.raw	F7:17065	TVTDPSTPR	F7:4795	9	78	78	9	487.252	2	19.96	-	972.488	1.5	46 51 93 96 85 80 76 83 93	TVTDPSTPR	HCD	F7:4795-F7:17065	4	1	11	T	h.ens90	19+:49524659-49524686	OffFrame	TVTDPSTPR		TVTDPSTPR	100	1	OffFrame	1	OffFrame	h.ens90	0.0291	0.0071	1		485170	ENSG00000104870	FCGRT	19+:49524527-49524695	ATG	GTG	78	14	2	754
IPM68_Melanocytes	1	2022-06-12_Fusion_32401.raw	F1:17759	TVTDPSTPR	F1:4840	9	92	92	9	487.251	2	19.98	-	972.488	0.5	92 93 98 99 93 92 90 84 94	TVTDPSTPR	HCD	F1:4840-F1:17759	1	1	0	T	h.ens90	19+:49524659-49524686	OffFrame	TVTDPSTPR		TVTDPSTPR	100	1	OffFrame	1	OffFrame	h.ens90	0.00801	0.00437	1		8300500	ENSG00000104870	FCGRT	19+:49524527-49524695	ATG	GTG	78	14	2	754
IPM68_Kera_all_merged	7	2022-06-12_Fusion_32412.raw	F7:13618	SAGPAQQLR	F7:5285	9	98	98	9	464.255	2	21.11	-	926.493	1.1	96 98 100 100 99 97 96 98 99	SAGPAQQLR	HCD	F7:5285-F7:13618	1	1	0	T	h.ens90	2+:10303009-10303036	UTR5	SAGPAQQLR		SAGPAQQLR	100	3	UTR5	1	UTR5	h.ens90	0.00143	0.00102	1		2642600	ENSG00000115756	HPCAL1	2+:10302361-10303060	ATG	ATG	54	1	7	103
IPM68_Melanocytes	1	2022-06-12_Fusion_32401.raw	F1:14072	SAGPAQQLR	F1:5330	9	97	97	9	464.254	2	21.12	-	926.493	0.4	94 96 100 99 99 96 95 97 98	SAGPAQQLR	HCD	F1:5330-F1:14072	1	1	0	T	h.ens90	2+:10303009-10303036	UTR5	SAGPAQQLR		SAGPAQQLR	100	2	UTR5	1	UTR5	h.ens90	0.0015	0.0011	1		47724000	ENSG00000115756	HPCAL1	2+:10302361-10303060	ATG	ATG	54	1	7	103
IPM68_Kera_all_merged	3	2022-06-12_Fusion_32406.raw	F3:9272	MVAAAGVAGK	F3:5760	10	99	99	10	437.745	2	22.4	-	873.474	1.4	99 100 100 100 100 99 99 99 99 99	MVAAAGVAGK	HCD	F3:5760-F3:9272	1	1	0	T	h.ens90	X+:47147392-47147422	UTR5	MVAAAGVAGK		MVAAAGVAGK	100	4	UTR5	1	UTR5	h.ens90	0.00047	0.000462	1		5469400	ENSG00000182872	RBM10	X+:47145302-47145485|47147356-47147425	ATG	ATG	33	0	0	653
IPM68_Melanocytes	1	2022-06-12_Fusion_32401.raw	F1:11119	M(+15.99)VAAAGVAGK	F1:4775	10	98	98	10	445.742	2	19.77	-	889.469	0.9	98 99 100 100 99 98 98 98 98 99	M(+15.99)VAAAGVAGK	HCD	F1:4775-F1:11119	1	1	0	T	h.ens90	X+:47147392-47147422	UTR5	MVAAAGVAGK		MVAAAGVAGK	100	2	UTR5	1	UTR5	h.ens90	1.3e-07	4.21e-08	1		3874000	ENSG00000182872	RBM10	X+:47145302-47145485|47147356-47147425	ATG	ATG	33	0	0	653
IPM68_Kera_all_merged	7	2022-06-12_Fusion_32412.raw	F7:20836	TTLDSPTAGR	F7:5562	10	93	93	10	509.762	2	21.89	-	1017.51	0.2	100 99 100 100 100 99 96 93 66 85	TTLDSPTAGR	HCD	F7:5562-F7:20836	1	1	0	T	h.ens90	5-:32444256-32444286	OffFrame	TTLDSPTAGR		TTLDSPTAGR	100	2	OffFrame	1	OffFrame	h.ens90	6.81e-07	5.23e-07	1		2387500	ENSG00000056097	ZFR	5-:32444001-32444691	ATG	ATG	306	7	84	79
IPM68_Melanocytes	1	2022-06-12_Fusion_32401.raw	F1:21971	TTLDSPTAGR	F1:5601	10	90	90	10	509.762	2	21.88	-	1017.51	1.2	98 98 99 100 99 97 93 89 54 77	TTLDSPTAGR	HCD	F1:5601-F1:21971	1	1	0	T	h.ens90	5-:32444256-32444286	OffFrame	TTLDSPTAGR		TTLDSPTAGR	100	1	OffFrame	1	OffFrame	h.ens90	0.00199	0.000634	1		20123000	ENSG00000056097	ZFR	5-:32444001-32444691	ATG	ATG	306	7	84	79
IPM68_Kera_all_merged	3	2022-06-12_Fusion_32406.raw	F3:31263	M(+15.99)AASGAGAEVSGR	F3:4385	13	98	98	13	590.274	2	18.92	-	1178.53	-0.3	98 100 100 100 99 99 98 99 99 99 95 94 98	M(+15.99)AASGAGAEVSGR	HCD	F3:4385-F3:31263	1	1	0	T	h.ens90	1-:153977531-153977570	UTR5	MAASGAGAEVSGR		MAASGAGAEVSGR	100	4	UTR5	1	UTR5	h.ens90	2.34e-07	1.45e-07	1		221380	ENSG00000143543	JTB	1-:153977528-153977570	ATG	ATG	42	0	0	118
IPM68_Melanocytes	1	2022-06-12_Fusion_32401.raw	F1:35623	M(+15.99)AASGAGAEVSGR	F1:4406	13	98	98	13	590.275	2	18.89	-	1178.53	0.9	97 99 100 100 100 100 98 98 99 99 96 96 98	M(+15.99)AASGAGAEVSGR	HCD	F1:4406-F1:35623	1	1	0	T	h.ens90	1-:153977531-153977570	UTR5	MAASGAGAEVSGR		MAASGAGAEVSGR	100	2	UTR5	1	UTR5	h.ens90	0	0	1		1865000	ENSG00000143543	JTB	1-:153977528-153977570	ATG	ATG	42	0	0	118
IPM68_Kera_all_merged	3	2022-06-12_Fusion_32406.raw	F3:28868	QTFENQVNR	F3:5692	9	98	98	9	568.278	2	22.25	-	1134.54	0.3	96 99 100 100 98 98 98 98 98	QTFENQVNR	HCD	F3:5692-F3:28868	1	1	0	T	h.ens90	17+:7501582-7501609	ncRNA	QTFENQVNR		QTFENQVNR	100	2	ncRNA	1	ncRNA	h.ens90	0.0189	0.0136	1		868070	ENSG00000181222	POLR2A	17+:7484731-7484857|7495940-7496073|7496209-7496346|7496439-7496613|7496763-7497045|7497355-7497517|7497649-7497870|7498077-7498210|7499038-7499163|7499280-7499491|7500638-7500848|7500939-7501108|7501288-7501383|7501525-7501729|7501899-7502122|7502517-7502701|7503120-7503292|7503384-7503490|7503585-7503791|7508250-7508475|7508943-7509190|7509531-7509632|7511214-7511319|7511405-7511588|7511810-751…	ATG	CTG	3966	75	1237	2601
IPM68_Melanocytes	1	2022-06-12_Fusion_32401.raw	F1:32561	QTFENQVNR	F1:5750	9	97	97	9	568.278	2	22.23	-	1134.54	0.5	93 99 100 99 97 96 98 96 96	QTFENQVNR	HCD	F1:5750-F1:32561	1	1	0	T	h.ens90	17+:7501582-7501609	ncRNA	QTFENQVNR		QTFENQVNR	100	1	ncRNA	1	ncRNA	h.ens90	0.016	0.0118	1		4820000	ENSG00000181222	POLR2A	17+:7484731-7484857|7495940-7496073|7496209-7496346|7496439-7496613|7496763-7497045|7497355-7497517|7497649-7497870|7498077-7498210|7499038-7499163|7499280-7499491|7500638-7500848|7500939-7501108|7501288-7501383|7501525-7501729|7501899-7502122|7502517-7502701|7503120-7503292|7503384-7503490|7503585-7503791|7508250-7508475|7508943-7509190|7509531-7509632|7511214-7511319|7511405-7511588|7511810-751…	ATG	CTG	3966	75	1237	2601
IPM68_Kera_all_merged	3	2022-06-12_Fusion_32406.raw	F3:29654	ESNSKLWER	F3:6087	9	99	99	9	574.789	2	23.23	-	1147.56	0.5	98 98 99 100 100 100 100 100 99	ESNSKLWER	HCD	F3:6087-F3:29654	1	1	0	T	h.ens90	11-:10803544-10803571	OffFrame	ESNSKIWER		ESNSKIWER	100	6	OffFrame	1	OffFrame	h.ens90	0.0011	0.000893	1		1261000	ENSG00000110321	EIF4G2	11-:10803520-10803590|10803898-10804050|10804136-10804184	ATG	ACG	219	56	7	721
IPM68_Melanocytes	1	2022-06-12_Fusion_32401.raw	F1:33544	ESNSKLWER	F1:6134	9	98	98	9	574.788	2	23.17	-	1147.56	-0.7	97 98 99 99 100 100 99 99 99	ESNSKLWER	HCD	F1:6134-F1:33544	1	1	0	T	h.ens90	11-:10803544-10803571	OffFrame	ESNSKIWER		ESNSKIWER	100	3	OffFrame	1	OffFrame	h.ens90	0.00296	0.00235	1		7066800	ENSG00000110321	EIF4G2	11-:10803520-10803590|10803898-10804050|10804136-10804184	ATG	ACG	219	56	7	721
IPM68_Kera_all_merged	3	2022-06-12_Fusion_32406.raw	F3:13485	EAVGVMATR	F3:6719	9	99	99	9	467.245	2	24.82	-	932.475	0.8	99 99 100 100 100 99 98 98 99	EAVGVMATR	HCD	F3:6719-F3:13485	1	1	0	T	h.ens90	3-:69052200-69052227	UTR5	EAVGVMATR		EAVGVMATR	100	4	UTR5	1	UTR5	h.ens90	0.00102	0.000833	1		9326300	ENSG00000144747	TMF1	3-:69052197-69052329	ATG	ATC	90	20	0	76
IPM68_Kera_all_merged	3	2022-06-12_Fusion_32406.raw	F3:14565	EAAAVGGFAR	F3:7060	10	99	99	10	474.749	2	25.76	-	947.482	1.3	99 99 100 100 100 100 98 98 98 99	EAAAVGGFAR	HCD	F3:7060-F3:14565	1	1	0	T	h.ens90	12-:108731476-108731506	UTR5	EAAAVGGFAR		EAAAVGGFAR	100	4	UTR5	1	UTR5	h.ens90	0.00047	0.000462	1		18393000	ENSG00000110880	CORO1C	12-:108731395-108731683	CTG	CTG	114	1	26	90
IPM68_Melanocytes	1	2022-06-12_Fusion_32401.raw	F1:15714	EAAAVGGFAR	F1:7172	10	98	98	10	474.749	2	25.74	-	947.482	1	98 98 100 100 100 99 96 95 97 99	EAAAVGGFAR	HCD	F1:7172-F1:15714	1	1	0	T	h.ens90	12-:108731476-108731506	UTR5	EAAAVGGFAR		EAAAVGGFAR	100	2	UTR5	1	UTR5	h.ens90	1.3e-07	4.21e-08	1		69808000	ENSG00000110880	CORO1C	12-:108731395-108731683	CTG	CTG	114	1	26	90
IPM68_Kera_all_merged	3	2022-06-12_Fusion_32406.raw	F3:29038	MTLEMRTTR	F3:6636	9	98	98	9	569.789	2	24.64	-	1137.56	-0.3	99 99 100 100 96 97 99 100 100	MTLEMRTTR	HCD	F3:6636-F3:29038	1	1	0	T	h.ens90	10+:100987829-100987856	ncRNA	MTIEMRTTR		MTIEMRTTR	100	5	ncRNA	1	ncRNA	h.ens90	0.0189	0.0136	1		1864000	ENSG00000107815	TWNK	10+:100987802-100987892	ATG	ATG	63	0	11	35
IPM68_Melanocytes	1	2022-06-12_Fusion_32401.raw	F1:32782	MTLEMRTTR	F1:6729	9	95	95	9	569.789	2	24.63	-	1137.56	0.2	96 98 99 98 84 89 96 98 99	MTLEMRTTR	HCD	F1:6729-F1:32782	2	1	1	T	h.ens90	10+:100987829-100987856	ncRNA	MTIEMRTTR		MTIEMRTTR	100	3	ncRNA	1	ncRNA	h.ens90	0.0225	0.0146	1		12365000	ENSG00000107815	TWNK	10+:100987802-100987892	ATG	ATG	63	0	11	35
IPM68_Kera_all_merged	3	2022-06-12_Fusion_32406.raw	F3:16150	ETWPGGPAR	F3:7237	9	87	87	9	485.741	2	26.1	-	969.467	0.5	97 95 99 99 98 92 49 57 97	ETWPGGPAR	HCD	F3:7237-F3:16150	2	3	1	T	h.ens90	1+:203007460-203007487	UTR5	ETWPGGPAR		ETWPGGPAR	100	4	UTR5	1	UTR5	h.ens90	0.00998	0.00368	1		10958000	ENSG00000163444	TMEM183A	1+:203007316-203007490	ATG	ATG	87	19	0	75
IPM68_Melanocytes	1	2022-06-12_Fusion_32401.raw	F1:17499	ETWPGGPAR	F1:7288	9	94	94	9	485.741	2	26.07	-	969.467	1.4	96 93 98 99 98 92 87 91 97	ETWPGGPAR	HCD	F1:7288-F1:17499	1	3	0	T	h.ens90	1+:203007460-203007487	UTR5	ETWPGGPAR		ETWPGGPAR	100	2	UTR5	1	UTR5	h.ens90	0.00249	0.00151	1		70499000	ENSG00000163444	TMEM183A	1+:203007316-203007490	ATG	ATG	87	19	0	75
IPM68_Kera_all_merged	3	2022-06-12_Fusion_32406.raw	F3:20008	EVVTEVVSR	F3:7194	9	99	99	9	509.283	2	26.06	-	1016.55	0.4	98 97 100 100 100 100 100 99 99	EVVTEVVSR	HCD	F3:7194-F3:20008	1	1	0	T	h.ens90	10-:43646140-43646167	UTR5	EVVTEVVSR		EVVTEVVSR	100	2	UTR5	1	UTR5	h.ens90	0.00102	0.000833	1		2562700	ENSG00000169740	ZNF32	10-:43646059-43646326	ATG	ATG	126	6	26	155
IPM68_Melanocytes	1	2022-06-12_Fusion_32401.raw	F1:21902	EVVTEVVSR	F1:7314	9	97	97	9	509.283	2	26.08	-	1016.55	0.9	95 94 99 99 99 99 98 98 98	EVVTEVVSR	HCD	F1:7314-F1:21902	1	1	0	T	h.ens90	10-:43646140-43646167	UTR5	EVVTEVVSR		EVVTEVVSR	100	1	UTR5	1	UTR5	h.ens90	0.0015	0.0011	1		24111000	ENSG00000169740	ZNF32	10-:43646059-43646326	ATG	ATG	126	6	26	155
IPM68_Kera_all_merged	7	2022-06-12_Fusion_32412.raw	F7:25577	MAVGGTAVLTR	F7:7707	11	99	99	11	538.301	2	27.36	-	1074.59	0.9	99 100 100 100 100 99 99 99 98 98 99	MAVGGTAVLTR	HCD	F7:7707-F7:25577	1	1	0	T	h.ens90	X-:103686663-103686696	UTR5	MAVGGTAVITR		MAVGGTAVITR	100	6	UTR5	1	UTR5	h.ens90	1.45e-07	1.03e-07	1		16170000	ENSG00000123562	MORF4L2	X-:103686558-103686768	ATG	ATG	138	0	34	122
IPM68_Melanocytes	1	2022-06-12_Fusion_32401.raw	F1:27334	MAVGGTAVLTR	F1:7900	11	98	98	11	538.3	2	27.36	-	1074.59	0.3	93 99 100 100 99 99 99 99 97 96 98	MAVGGTAVLTR	HCD	F1:7900-F1:27334	1	1	0	T	h.ens90	X-:103686663-103686696	UTR5	MAVGGTAVITR		MAVGGTAVITR	100	2	UTR5	1	UTR5	h.ens90	0	0	1		118980000	ENSG00000123562	MORF4L2	X-:103686558-103686768	ATG	ATG	138	0	34	122
IPM68_Kera_all_merged	7	2022-06-12_Fusion_32412.raw	F7:34359	STLHLASQFTK	F7:7579	11	99	99	11	616.836	2	26.98	-	1231.66	0.5	98 99 100 100 100 100 98 96 100 100 100	STLHLASQFTK	HCD	F7:7579-F7:34359	1	1	0	T	h.ens90	6+:106519198-106519231	OffFrame	STIHLASQFTK		STIHLASQFTK	100	4	OffFrame	1	OffFrame	h.ens90	6.3e-06	4.45e-06	1		953990	ENSG00000112297	CRYBG1	6+:106519159-106519360	ATG	ATG	165	1	42	766
IPM68_Kera_all_merged	3	2022-06-12_Fusion_32406.raw	F3:18152	FSGSMVVLR	F3:10460	9	99	99	9	498.271	2	34.28	-	994.527	0.2	99 100 100 99 99 99 99 99 99	FSGSMVVLR	HCD	F3:10460-F3:18152	1	1	0	T	h.ens90	5+:57175989-57176016	UTR5	FSGSMVVLR		FSGSMVVLR	100	6	UTR5	1	UTR5	h.ens90	0.00102	0.000833	1		1329500	ENSG00000062194	GPBP1	5+:57175929-57176019	ATG	ATG	39	3	0	705
IPM68_Melanocytes	1	2022-06-12_Fusion_32401.raw	F1:19738	FSGSMVVLR	F1:10613	9	99	99	9	498.272	2	34.26	-	994.527	1.6	99 99 100 100 99 99 99 99 99	FSGSMVVLR	HCD	F1:10613-F1:19738	1	1	0	T	h.ens90	5+:57175989-57176016	UTR5	FSGSMVVLR		FSGSMVVLR	100	3	UTR5	1	UTR5	h.ens90	0.000972	0.000851	1		18788000	ENSG00000062194	GPBP1	5+:57175929-57176019	ATG	ATG	39	3	0	705
IPM68_Kera_all_merged	3	2022-06-12_Fusion_32406.raw	F3:28723	ELPSSLSFPR	F3:11804	10	98	98	10	566.804	2	37.94	-	1131.59	0.8	98 98 100 100 99 99 97 97 95 98	ELPSSLSFPR	HCD	F3:11804-F3:28723	1	1	0	T	h.ens90	17-:78997906-78997936	UTR5	ELPSSLSFPR		ELPSSLSFPR	100	10	UTR5	1	UTR5	h.ens90	0.000492	0.000471	1		68384000	ENSG00000171302	CANT1	17-:78997621-78997644|78997839-78997963|79000099-79000270|79005371-79005481|79009663-79009763	ATG	ATG	123	1	29	181
IPM68_Melanocytes	1	2022-06-12_Fusion_32401.raw	F1:32352	ELPSSLSFPR	F1:12090	10	95	95	10	566.804	2	37.93	-	1131.59	1.9	96 95 99 99 98 97 93 93 91 97	ELPSSLSFPR	HCD	F1:12090-F1:32352	1	1	0	T	h.ens90	17-:78997906-78997936	UTR5	ELPSSLSFPR		ELPSSLSFPR	100	4	UTR5	1	UTR5	h.ens90	7.56e-07	2.7e-07	1		115670000	ENSG00000171302	CANT1	17-:78997621-78997644|78997839-78997963|79000099-79000270|79005371-79005481|79009663-79009763	ATG	ATG	123	1	29	181
IPM68_Kera_all_merged	7	2022-06-12_Fusion_32412.raw	-	ETSQESFWLR	F7:12333	10	86	86	10	641.807	2	39.14	-	1281.6	0.7	79 70 94 90 95 89 88 83 83 90	ETSQESFWLR	HCD	F7:12333	1	1	0	T	h.ens90	14+:54522531-54522561	OffFrame	ETSQESFWLR		ETSQESFWLR	100	1	OffFrame	1	OffFrame	h.ens90	1.85e-06	7.39e-07	1		0	ENSG00000100532	CGRRF1	14+:54509991-54510063|54522453-54522570	ATG	ATG	120	27	2	182
IPM68_Melanocytes	1	2022-06-12_Fusion_32401.raw	F1:40231	ETSQESFWLR	F1:12591	10	98	98	10	641.808	2	39.23	-	1281.6	1.8	98 96 99 98 99 99 99 98 98 98	ETSQESFWLR	HCD	F1:12591-F1:40231	1	1	0	T	h.ens90	14+:54522531-54522561	OffFrame	ETSQESFWLR		ETSQESFWLR	100	2	OffFrame	1	OffFrame	h.ens90	0.000102	3.31e-05	1		2240700	ENSG00000100532	CGRRF1	14+:54509991-54510063|54522453-54522570	ATG	ATG	120	27	2	182
IPM68_Melanocytes	1	2022-06-12_Fusion_32401.raw	F1:43621	DVFHLDTYLYR	F1:14849	11	97	97	11	721.359	2	44.82	-	1440.7	0.3	98 97 100 100 100 100 91 91 99 100 100	DVFHLDTYLYR	HCD	F1:14849-F1:43621	1	1	0	T	h.ens90	5+:88269550-88269583	ncRNA	DVFHIDTYLYR		DVFHIDTYLYR	100	5	ncRNA	1	ncRNA	h.ens90	0	0	1		956080	ENSG00000247828	TMEM161B-AS1	5+:88269478-88269586	ATG	ATG	39	1	0	159
IPM68_Kera_all_merged	3	2022-06-12_Fusion_32406.raw	F3:23935	DLFTGVMKR	F3:10122	9	95	95	9	533.789	2	33.55	-	1065.56	0.3	92 93 99 100 99 99 91 92 96	DLFTGVMKR	HCD	F3:10122-F3:23935	1	1	0	T	h.ens90	10-:110297714-110297741	ncRNA	DIFTGVMKR		DIFTGVMKR	100	2	ncRNA	1	ncRNA	h.ens90	0.0376	0.0217	1		885530	ENSG00000119953	SMNDC1	10-:110297699-110297745|110298647-110298790|110303467-110303587|110304747-110304846	ATG	ATG	72	10	4	426
IPM68_Kera_all_merged	7	2022-06-12_Fusion_32412.raw	F7:23382	TTAVSNLVSR	F7:7482	10	96	96	10	524.294	2	26.63	-	1046.57	1	100 100 100 100 99 97 98 98 90 88	TTAVSNLVSR	HCD	F7:7482-F7:23382	1	1	0	T	h.ens90	6-:26056172-26056202	OffFrame	TTAVSNLVSR		TTAVSNLVSR	100	2	OffFrame	1	OffFrame	h.ens90	5.3e-07	4.76e-07	1		8271500	ENSG00000187837	HIST1H1C	6-:26056163-26056241	ATG	ATG	51	4	2	226
IPM68_Melanocytes	1	2022-06-12_Fusion_32401.raw	F1:24789	TTAVSNLVSR	F1:7563	10	95	95	10	524.293	2	26.63	-	1046.57	-0.4	99 100 100 100 98 96 98 98 86 81	TTAVSNLVSR	HCD	F1:7563-F1:24789	1	1	0	T	h.ens90	6-:26056172-26056202	OffFrame	TTAVSNLVSR		TTAVSNLVSR	100	1	OffFrame	1	OffFrame	h.ens90	0.000593	0.000212	1		14484000	ENSG00000187837	HIST1H1C	6-:26056163-26056241	ATG	ATG	51	4	2	226
IPM68_Kera_all_merged	7	2022-06-12_Fusion_32412.raw	F7:32020	AVFAAATAVAMR	F7:11006	12	89	89	12	589.822	2	35.8	-	1177.63	1.2	57 68 99 100 100 99 98 97 90 89 83 96	AVFAAATAVAMR	HCD	F7:11006-F7:32020	3	1	1	T	h.ens90	7-:17940333-17940369	UTR5	AVFAAATAVAMR		AVFAAATAVAMR	100	1	UTR5	1	UTR5	h.ens90	0.00124	0.000526	1		459420	ENSG00000071189	SNX13	7-:17940324-17941089	ATG	CTG	159	38	2	125
IPM68_Melanocytes	1	2022-06-12_Fusion_32401.raw	F1:35596	AVFAAATAVAMR	F1:11240	12	91	91	12	589.822	2	35.85	-	1177.63	1.1	59 68 99 100 100 100 99 99 97 92 87 97	AVFAAATAVAMR	HCD	F1:11240-F1:35596	3	1	5	T	h.ens90	7-:17940333-17940369	UTR5	AVFAAATAVAMR		AVFAAATAVAMR	100	4	UTR5	1	UTR5	h.ens90	2.41e-07	1.84e-08	1		17825000	ENSG00000071189	SNX13	7-:17940324-17941089	ATG	CTG	159	38	2	125
IPM68_Melanocytes	1	2022-06-12_Fusion_32401.raw	F1:42020	ELVQFFQGLLR	F1:19027	11	94	94	11	675.382	2	55.52	-	1348.75	-0.6	85 84 99 99 100 99 96 89 93 97 98	ELVQFFQGLLR	HCD	F1:19027-F1:42020	1	1	0	T	h.ens90	10+:68337311-68337333|68338502-68338513	ncRNA	EIVQFFQGILR		EIVQFFQGILR	100	2	ncRNA	1	ncRNA	h.ens90	0	0	1		6962300	ENSG00000096746	HNRNPH3	10+:68337164-68337333|68338502-68338606	ATG	ATG	204	26	30	273
IPM68_Kera_all_merged	3	2022-06-12_Fusion_32406.raw	F3:19845	SVSAVLGARR	F3:6172	10	97	97	10	508.304	2	23.48	-	1014.59	0.8	99 99 100 100 100 99 92 89 95 99	SVSAVLGARR	HCD	F3:6172-F3:19845	2	1	0	T	h.ens90	20+:45363238-45363268	UTR5	SVSAVLGARR		SVSAVLGARR	100	4	UTR5	1	UTR5	h.ens90	0.000518	0.000482	1		7619100	ENSG00000204070	SYS1	20+:45362971-45363271	ATG	CTG	42	3	0	211
IPM68_Melanocytes	1	2022-06-12_Fusion_32401.raw	F1:21740	SVSAVLGARR	F1:6239	10	72	72	10	508.304	2	23.46	-	1014.59	0.1	58 62 95 96 96 88 27 26 80 97	SVSAVLGARR	HCD	F1:6239-F1:21740	4	1	14	T	h.ens90	20+:45363238-45363268	UTR5	SVSAVLGARR		SVSAVLGARR	100	1	UTR5	1	UTR5	h.ens90	4.22e-05	5.1e-06	1		49401000	ENSG00000204070	SYS1	20+:45362971-45363271	ATG	CTG	42	3	0	211
IPM68_Kera_all_merged	7	2022-06-12_Fusion_32412.raw	F7:24620	STMSTNGLPR	F7:6532	10	98	98	10	532.264	2	24.35	-	1062.51	1.7	98 99 100 100 99 98 97 98 97 98	STMSTNGLPR	HCD	F7:6532-F7:24620	1	1	0	T	h.ens90	8-:11853333-11853363	OffFrame	STMSTNGIPR		STMSTNGIPR	100	4	OffFrame	1	OffFrame	h.ens90	4.72e-07	4.53e-07	1		2731000	ENSG00000164733	CTSB	8-:11852664-11852695|11853328-11853479|11867253-11867391|11868000-11868112	ATG	ATG	75	3	11	91
IPM68_Melanocytes	1	2022-06-12_Fusion_32401.raw	F1:26183	STMSTNGLPR	F1:6599	10	95	95	10	532.263	2	24.28	-	1062.51	-1.4	95 96 99 99 98 96 92 94 91 95	STMSTNGLPR	HCD	F1:6599-F1:26183	2	1	0	T	h.ens90	8-:11853333-11853363	OffFrame	STMSTNGIPR		STMSTNGIPR	100	1	OffFrame	1	OffFrame	h.ens90	0.000593	0.000212	1		13073000	ENSG00000164733	CTSB	8-:11852664-11852695|11853328-11853479|11867253-11867391|11868000-11868112	ATG	ATG	75	3	11	91
IPM68_Kera_all_merged	4	2022-06-12_Fusion_32407.raw	F4:40299	SVASLSLTK	F4:6593	9	99	99	9	905.531	1	27.65	-	904.523	0.8	97 98 100 100 100 100 100 100 100	SVASLSLTK	HCD	F4:6593-F4:40299	1	7	0	T	h.ens90	14-:49619037-49619064	OffFrame	SVASISLTK		SVASISLTK	100	8	OffFrame	1	OffFrame	h.ens90	0.0011	0.000893	1		1471300	ENSG00000165502	RPL36AL	14-:49619034-49619140|49620561-49620668	CTG	ACG	78	16	0	40
IPM68_Melanocytes	1	2022-06-12_Fusion_32401.raw	F1:12325	SVASLSLTK	F1:7928	9	98	98	9	453.269	2	27.59	-	904.523	1.7	96 96 99 99 98 98 99 98 99	SVASLSLTK	HCD	F1:7928-F1:12325	1	7	0	T	h.ens90	14-:49619037-49619064	OffFrame	SVASISLTK		SVASISLTK	100	2	OffFrame	1	OffFrame	h.ens90	0.00296	0.00235	1		206370000	ENSG00000165502	RPL36AL	14-:49619034-49619140|49620561-49620668	CTG	ACG	78	16	0	40
IPM68_Kera_all_merged	3	2022-06-12_Fusion_32406.raw	F3:21649	EALTVVLHR	F3:8028	9	99	99	9	519.309	2	28.2	-	1036.6	0.6	99 99 100 100 100 100 100 99 99	EALTVVLHR	HCD	F3:8028-F3:21649	1	1	0	T	h.ens90	1+:168242960-168242987	UTR3	EAITVVLHR		EAITVVLHR	100	5	UTR3	1	UTR3	h.ens90	0.0162	0.0132	1		2031000	ENSG00000213064	SFT2D2	1+:168242855-168243068	ATG	ATG	111	1	26	420
IPM68_Kera_all_merged	3	2022-06-12_Fusion_32406.raw	F3:34116	DSFSALQVLLR	F3:18652	11	95	95	11	624.852	2	55.78	-	1247.69	1.4	81 77 100 100 100 100 99 100 100 100 100	DSFSALQVLLR	HCD	F3:18652-F3:34116	2	1	1	T	h.ens90	13+:49075343-49075364|49114654-49114666	OffFrame	DSFSALQVLLR		DSFSALQVLLR	100	9	OffFrame	1	OffFrame	h.ens90	2.31e-05	1.2e-05	1		2205200	ENSG00000102531	FNDC3A	13+:49075331-49075364|49114654-49114675	ATG	ATG	45	1	2	154
IPM68_Melanocytes	1	2022-06-12_Fusion_32401.raw	F1:39044	DSFSALQVLLR	F1:19262	11	95	95	11	624.851	2	55.89	-	1247.69	0.4	78 73 99 100 100 100 98 99 100 99 99	DSFSALQVLLR	HCD	F1:19262-F1:39044	1	1	0	T	h.ens90	13+:49075343-49075364|49114654-49114666	OffFrame	DSFSALQVLLR		DSFSALQVLLR	100	4	OffFrame	1	OffFrame	h.ens90	0	0	1		14169000	ENSG00000102531	FNDC3A	13+:49075331-49075364|49114654-49114675	ATG	ATG	45	1	2	154
IPM68_Kera_all_merged	3	2022-06-12_Fusion_32406.raw	F3:14039	APREVTVAV	F3:7666	9	72	72	9	471.274	2	27.26	-	940.534	0	65 44 57 74 63 70 84 98 99	APREVTVAV	HCD	F3:7666-F3:14039	1	1	0	T	h.ens90	16+:31183989-31184002|31184208-31184222	OffFrame	APREVTVAV		APREVTVAV	100	2	OffFrame	1	OffFrame	h.ens90	0.0491	0.00984	1		2065100	ENSG00000089280	FUS	16+:31180125-31180227|31182397-31182422|31182512-31182664|31183857-31184002|31184208-31184396|31184938-31184968	ATG	ATG	255	8	67	322
IPM68_Kera_all_merged	7	2022-06-12_Fusion_32412.raw	F7:26012	APRAFLPLPV	F7:16254	10	82	82	10	540.832	2	49.65	-	1079.65	1.2	76 59 72 73 71 80 97 99 96 98	APRAFLPLPV	HCD	F7:16254-F7:26012	1	1	0	T	h.ens90	17+:3668829-3668859	UTR5	APRAFLPLPV		APRAFLPLPV	100	9	UTR5	1	UTR5	h.ens90	0.00418	0.00101	1		76251000	ENSG00000127774	EMC6	17+:3668643-3668862	ATG	ATG	36	1	0	8
IPM68_Melanocytes	2	2022-06-12_Fusion_32402.raw	F2:49461	APRAFLPLPV	F2:13945	10	89	89	10	1080.66	1	49.65	-	1079.65	0	94 92 84 86 86 98 97 98 76 87	APRAFLPLPV	HCD	F2:13945-F2:49461	1	1	0	T	h.ens90	17+:3668829-3668859	UTR5	APRAFLPLPV		APRAFLPLPV	100	11	UTR5	1	UTR5	h.ens90	3.09e-06	9.41e-07	1		2923900	ENSG00000127774	EMC6	17+:3668643-3668862	ATG	ATG	36	1	0	8
IPM68_Kera_all_merged	7	2022-06-12_Fusion_32412.raw	F7:27194	RTNNLLLPR	F7:7354	9	93	93	9	548.834	2	26.38	-	1095.65	1.9	93 86 84 88 97 99 99 97 99	RTNNLLLPR	HCD	F7:7354-F7:27194	1	1	0	T	h.ens90	9-:136863409-136863436	OffFrame	RTNNILLPR		RTNNILLPR	100	2	OffFrame	1	OffFrame	h.ens90	0.00445	0.00225	1		199550	ENSG00000107223	EDF1	9-:136863358-136863448|136863819-136863861	ATG	CTG	111	11	16	142
IPM68_Melanocytes	1	2022-06-12_Fusion_32401.raw	F1:29345	RTNNLLLPR	F1:7472	9	94	94	9	548.833	2	26.42	-	1095.65	0	93 87 87 89 97 99 99 98 99	RTNNLLLPR	HCD	F1:7472-F1:29345	1	1	0	T	h.ens90	9-:136863409-136863436	OffFrame	RTNNILLPR		RTNNILLPR	100	1	OffFrame	1	OffFrame	h.ens90	0.006	0.00364	1		4462000	ENSG00000107223	EDF1	9-:136863358-136863448|136863819-136863861	ATG	CTG	111	11	16	142
IPM68_Melanocytes	1	2022-06-12_Fusion_32401.raw	F1:39673	STKDMALAWSR	F1:8645	11	98	98	11	633.319	2	29.24	-	1264.62	-0.1	97 99 100 100 99 100 99 99 98 97 96	STKDMALAWSR	HCD	F1:8645-F1:39673	1	1	0	T	h.ens90	8+:42394263-42394278|42395083-42395101	OffFrame	STKDMALAWSR		STKDMALAWSR	100	1	OffFrame	1	OffFrame	h.ens90	0	0	1		740240	ENSG00000078668	VDAC3	8+:42394242-42394278|42395083-42395104	ATG	ATG	42	2	0	52
IPM68_Melanocytes	1	2022-06-12_Fusion_32401.raw	F1:18809	EEAVVLRGL	F1:12115	9	84	84	9	493.288	2	37.96	-	984.56	0.5	99 99 99 99 98 96 46 36 92	EEAVVLRGL	HCD	F1:12115-F1:18809	1	3	0	T	h.ens90	2+:74458564-74458591	UTR5	EEAVVLRGL		EEAVVLRGL	100	1	UTR5	1	UTR5	h.ens90	0.00927	0.00331	1		2654600	ENSG00000239779	WBP1	2+:74458441-74458594	ATG	CTG	75	15	0	236
IPM68_Kera_all_merged	3	2022-06-12_Fusion_32406.raw	F3:20008	EVVTEVVSR	F3:7194	9	99	99	9	509.283	2	26.06	-	1016.55	0.4	98 97 100 100 100 100 100 99 99	EVVTEVVSR	HCD	F3:7194-F3:20008	1	1	0	T	h.ens90	10-:43646140-43646167	UTR5	EVVTEVVSR		EVVTEVVSR	100	2	UTR5	1	UTR5	h.ens90	0.00102	0.000833	1		2562700	ENSG00000169740	ZNF32	10-:43646059-43646326	ATG	ATG	126	6	26	155
IPM68_Melanocytes	1	2022-06-12_Fusion_32401.raw	F1:21902	EVVTEVVSR	F1:7314	9	97	97	9	509.283	2	26.08	-	1016.55	0.9	95 94 99 99 99 99 98 98 98	EVVTEVVSR	HCD	F1:7314-F1:21902	1	1	0	T	h.ens90	10-:43646140-43646167	UTR5	EVVTEVVSR		EVVTEVVSR	100	1	UTR5	1	UTR5	h.ens90	0.0015	0.0011	1		24111000	ENSG00000169740	ZNF32	10-:43646059-43646326	ATG	ATG	126	6	26	155
IPM68_Melanocytes	1	2022-06-12_Fusion_32401.raw	F1:32062	AEEPLAGRTW	F1:9778	10	88	88	10	565.286	2	32.2	-	1128.56	0.7	64 78 99 98 97 94 85 84 87 94	AEEPLAGRTW	HCD	F1:9778-F1:32062	1	1	0	T	h.ens90	11-:67351863-67351893	UTR3	AEEPLAGRTW		AEEPLAGRTW	100	2	UTR3	1	UTR3	h.ens90	0.0141	0.00413	1		4678400	ENSG00000175482	POLD4	11-:67351833-67352019|67352690-67353026	ATG	ATG	165	35	9	101
IPM68_Kera_all_merged	8	2022-06-12_Fusion_32413.raw	F8:4750	RATKPTVQK	F8:2831	9	78	78	9	343.545	3	14.26	-	1027.61	0.3	50 50 65 77 95 94 94 90 96	RATKPTVQK	HCD	F8:2831-F8:4750	1	1	0	T	h.ens90	22-:19068222-19068225|19089367-19089391	UTR5	RATKPTVQK		RATKPTVQK	100	2	UTR5	1	UTR5	h.ens90	0.0272	0.00662	1		63490	ENSG00000070413	DGCR2	22-:19068219-19068225|19089367-19089490|19122127-19122217	ATG	ATG	33	1	0	379
IPM68_Melanocytes	2	2022-06-12_Fusion_32402.raw	F2:3150	RATKPTVQK	F2:2919	9	75	75	9	343.545	3	14.44	-	1027.61	-0.5	39 43 59 72 93 92 92 89 95	RATKPTVQK	HCD	F2:2919-F2:3150	1	1	0	T	h.ens90	22-:19068222-19068225|19089367-19089391	UTR5	RATKPTVQK		RATKPTVQK	100	2	UTR5	1	UTR5	h.ens90	0.024	0.00583	1		83032	ENSG00000070413	DGCR2	22-:19068219-19068225|19089367-19089490|19122127-19122217	ATG	ATG	33	1	0	379
IPM68_Kera_all_merged	3	2022-06-12_Fusion_32406.raw	F3:26517	RLSHWTATK	F3:4241	9	98	98	9	550.304	2	18.58	-	1098.59	-0.5	96 96 98 98 100 100 100 100 100	RLSHWTATK	HCD	F3:4241-F3:26517	1	1	0	T	h.ens90	15+:22838786-22838813	UTR5	RISHWTATK		RISHWTATK	100	10	UTR5	1	UTR5	h.ens90	0.00143	0.00102	1		6252800	ENSG00000140157	NIPA2	15+:22838699-22838861	ATG	ACG	114	13	15	127
IPM68_Melanocytes	1	2022-06-12_Fusion_32401.raw	F1:29570	RLSHWTATK	F1:4236	9	96	96	9	550.304	2	18.47	-	1098.59	0.8	93 92 94 94 99 100 100 100 100	RLSHWTATK	HCD	F1:4236-F1:29570	1	1	0	T	h.ens90	15+:22838786-22838813	UTR5	RISHWTATK		RISHWTATK	100	3	UTR5	1	UTR5	h.ens90	0.0018	0.00123	1		33122000	ENSG00000140157	NIPA2	15+:22838699-22838861	ATG	ACG	114	13	15	127
IPM68_Kera_all_merged	3	2022-06-12_Fusion_32406.raw	F3:22377	KTSQLTLQK	F3:5148	9	98	98	9	523.814	2	20.92	-	1045.61	1	100 99 98 95 99 100 100 99 99	KTSQLTLQK	HCD	F3:5148-F3:22377	1	2	0	T	h.ens90	12+:27026507-27026534	OffFrame	KTSQLTLQK		KTSQLTLQK	100	2	OffFrame	1	OffFrame	h.ens90	0.00153	0.0011	1		3131700	ENSG00000152944	MED21	12+:27022725-27022871|27026419-27026534|27027346-27027373	ATG	CTG	123	23	8	130
IPM68_Melanocytes	1	2022-06-12_Fusion_32401.raw	F1:24698	KTSQLTLQK	F1:5140	9	96	96	9	523.814	2	20.76	-	1045.61	1	99 98 95 91 95 97 98 95 99	KTSQLTLQK	HCD	F1:5140-F1:24698	1	2	0	T	h.ens90	12+:27026507-27026534	OffFrame	KTSQLTLQK		KTSQLTLQK	100	2	OffFrame	1	OffFrame	h.ens90	0.00434	0.00297	1		9116700	ENSG00000152944	MED21	12+:27022725-27022871|27026419-27026534|27027346-27027373	ATG	CTG	123	23	8	130
IPM68_Kera_all_merged	4	2022-06-12_Fusion_32407.raw	F4:10973	RVHEVFRVGK	F4:4558	10	98	98	10	409.575	3	20.36	-	1225.7	-0.3	92 94 100 100 100 100 100 100 99 100	RVHEVFRVGK	HCD	F4:4558-F4:10973	1	1	0	T	h.ens90	11+:108009109-108009139	UTR5	RVHEVFRVGK		RVHEVFRVGK	100	4	UTR5	1	UTR5	h.ens90	0.000492	0.000471	1		6710600	ENSG00000166266	CUL5	11+:108008956-108009148	ATG	ATG	108	23	2	377
IPM68_Melanocytes	1	2022-06-12_Fusion_32401.raw	F1:38165	RVHEVFRVGK	F1:4959	10	95	95	10	613.86	2	20.25	-	1225.7	0.3	97 97 97 99 97 92 93 95 94 98	RVHEVFRVGK	HCD	F1:4959-F1:38165	1	1	0	T	h.ens90	11+:108009109-108009139	UTR5	RVHEVFRVGK		RVHEVFRVGK	100	3	UTR5	1	UTR5	h.ens90	7.56e-07	2.7e-07	1		1468200	ENSG00000166266	CUL5	11+:108008956-108009148	ATG	ATG	108	23	2	377
IPM68_Kera_all_merged	7	2022-06-12_Fusion_32412.raw	F7:24620	STMSTNGLPR	F7:6532	10	98	98	10	532.264	2	24.35	-	1062.51	1.7	98 99 100 100 99 98 97 98 97 98	STMSTNGLPR	HCD	F7:6532-F7:24620	1	1	0	T	h.ens90	8-:11853333-11853363	OffFrame	STMSTNGIPR		STMSTNGIPR	100	4	OffFrame	1	OffFrame	h.ens90	4.72e-07	4.53e-07	1		2731000	ENSG00000164733	CTSB	8-:11852664-11852695|11853328-11853479|11867253-11867391|11868000-11868112	ATG	ATG	75	3	11	91
IPM68_Melanocytes	1	2022-06-12_Fusion_32401.raw	F1:26183	STMSTNGLPR	F1:6599	10	95	95	10	532.263	2	24.28	-	1062.51	-1.4	95 96 99 99 98 96 92 94 91 95	STMSTNGLPR	HCD	F1:6599-F1:26183	2	1	0	T	h.ens90	8-:11853333-11853363	OffFrame	STMSTNGIPR		STMSTNGIPR	100	1	OffFrame	1	OffFrame	h.ens90	0.000593	0.000212	1		13073000	ENSG00000164733	CTSB	8-:11852664-11852695|11853328-11853479|11867253-11867391|11868000-11868112	ATG	ATG	75	3	11	91
IPM68_Kera_all_merged	4	2022-06-12_Fusion_32407.raw	F4:40299	SVASLSLTK	F4:6593	9	99	99	9	905.531	1	27.65	-	904.523	0.8	97 98 100 100 100 100 100 100 100	SVASLSLTK	HCD	F4:6593-F4:40299	1	7	0	T	h.ens90	14-:49619037-49619064	OffFrame	SVASISLTK		SVASISLTK	100	8	OffFrame	1	OffFrame	h.ens90	0.0011	0.000893	1		1471300	ENSG00000165502	RPL36AL	14-:49619034-49619140|49620561-49620668	CTG	ACG	78	16	0	40
IPM68_Melanocytes	1	2022-06-12_Fusion_32401.raw	F1:12325	SVASLSLTK	F1:7928	9	98	98	9	453.269	2	27.59	-	904.523	1.7	96 96 99 99 98 98 99 98 99	SVASLSLTK	HCD	F1:7928-F1:12325	1	7	0	T	h.ens90	14-:49619037-49619064	OffFrame	SVASISLTK		SVASISLTK	100	2	OffFrame	1	OffFrame	h.ens90	0.00296	0.00235	1		206370000	ENSG00000165502	RPL36AL	14-:49619034-49619140|49620561-49620668	CTG	ACG	78	16	0	40
IPM68_Kera_all_merged	7	2022-06-12_Fusion_32412.raw	F7:34359	STLHLASQFTK	F7:7579	11	99	99	11	616.836	2	26.98	-	1231.66	0.5	98 99 100 100 100 100 98 96 100 100 100	STLHLASQFTK	HCD	F7:7579-F7:34359	1	1	0	T	h.ens90	6+:106519198-106519231	OffFrame	STIHLASQFTK		STIHLASQFTK	100	4	OffFrame	1	OffFrame	h.ens90	6.3e-06	4.45e-06	1		953990	ENSG00000112297	CRYBG1	6+:106519159-106519360	ATG	ATG	165	1	42	766
IPM68_Kera_all_merged	7	2022-06-12_Fusion_32412.raw	F7:13093	ALGLPQPPK	F7:8809	9	53	53	9	460.781	2	30.07	-	919.549	-0.7	38 44 45 43 21 27 85 83 92	ALGLPQPPK	HCD	F7:8809-F7:13093	4	24	6	T	h.ens90	13+:114322140-114322167	ncRNA	AIGLPQPPK		AIGLPQPPK	100	2	ncRNA	1	ncRNA	h.ens90	0.819	0.27	1		581060	ENSG00000198824	CHAMP1	13+:114321870-114322170	ATG	CTG	69	13	0	170
IPM68_Melanocytes	1	2022-06-12_Fusion_32401.raw	F1:13555	ALGLPQPPK	F1:8972	9	78	78	9	460.782	2	30.19	-	919.549	-0.6	50 55 88 90 78 81 88 84 94	ALGLPQPPK	HCD	F1:8972-F1:13555	1	24	0	T	h.ens90	13+:114322140-114322167	ncRNA	AIGLPQPPK		AIGLPQPPK	100	2	ncRNA	1	ncRNA	h.ens90	0.167	0.0503	1		3560800	ENSG00000198824	CHAMP1	13+:114321870-114322170	ATG	CTG	69	13	0	170
IPM68_Kera_all_merged	7	2022-06-12_Fusion_32412.raw	F7:17906	QVLGVVLQK	F7:9349	9	96	96	9	492.317	2	31.47	-	982.617	0.9	88 92 99 99 100 99 99 97 98	QVLGVVLQK	HCD	F7:9349-F7:17906	1	1	0	T	h.ens90	8-:123256147-123256171|123267272-123267275	UTR5	QVIGVVLQK		QVIGVVLQK	100	2	UTR5	1	UTR5	h.ens90	0.00235	0.00143	1		661160	ENSG00000165156	ZHX1	8-:123256096-123256171|123267272-123267323	ATG	CTG	96	6	16	477
IPM68_Melanocytes	1	2022-06-12_Fusion_32401.raw	F1:18658	QVLGVVLQK	F1:9519	9	95	95	9	492.317	2	31.51	-	982.617	1.2	85 89 99 99 99 98 97 95 97	QVLGVVLQK	HCD	F1:9519-F1:18658	1	1	0	T	h.ens90	8-:123256147-123256171|123267272-123267275	UTR5	QVIGVVLQK		QVIGVVLQK	100	2	UTR5	1	UTR5	h.ens90	0.00213	0.00137	1		20389000	ENSG00000165156	ZHX1	8-:123256096-123256171|123267272-123267323	ATG	CTG	96	6	16	477
IPM68_Kera_all_merged	3	2022-06-12_Fusion_32406.raw	F3:33251	VQYALKNLFK	F3:10388	10	71	71	10	612.363	2	34.17	-	1222.71	3.3	33 37 94 95 93 90 42 45 90 95	VQYALKNLFK	HCD	F3:10388-F3:33251	3	2	3	T	h.ens90	15+:80120432-80120462	OffFrame	VQYAIKNIFK		VQYAIKNIFK	100	1	OffFrame	1	OffFrame	h.ens90	2.93e-05	2.52e-06	1		30312	ENSG00000086666	ZFAND6	15+:80120339-80120489	ATG	ATG	66	3	8	88
IPM68_Melanocytes	1	2022-06-12_Fusion_32401.raw	F1:38027	VQYALKNLFK	F1:10615	10	97	97	10	612.361	2	34.15	-	1222.71	-0.1	93 96 99 99 99 99 95 97 98 99	VQYALKNLFK	HCD	F1:10615-F1:38027	1	2	0	T	h.ens90	15+:80120432-80120462	OffFrame	VQYAIKNIFK		VQYAIKNIFK	100	1	OffFrame	1	OffFrame	h.ens90	0.000249	8.44e-05	1		1504900	ENSG00000086666	ZFAND6	15+:80120339-80120489	ATG	ATG	66	3	8	88
IPM68_Melanocytes	1	2022-06-12_Fusion_32401.raw	F1:27814	AVLVWSFMK	F1:16624	9	88	88	9	540.799	2	49.33	-	1079.58	-0.4	46 59 99 100 99 98 98 98 99	AVLVWSFMK	HCD	F1:16624-F1:27814	4	1	1	T	h.ens90	4-:52029793-52029820	OffFrame	AVIVWSFMK		AVIVWSFMK	100	2	OffFrame	1	OffFrame	h.ens90	0.0135	0.00602	1		2091600	ENSG00000163069	SGCB	4-:52029751-52029838	ATG	ATG	72	1	13	286
IPM68_Kera_all_merged	3	2022-06-12_Fusion_32406.raw	F3:24145	MLFSGVFLR	F3:16188	9	96	96	9	535.297	2	49.24	-	1068.58	0.3	93 98 99 98 95 96 96 96 98	MLFSGVFLR	HCD	F3:16188-F3:24145	1	1	0	T	h.ens90	8+:26293680-26293707	UTR5	MIFSGVFLR		MIFSGVFLR	100	4	UTR5	1	UTR5	h.ens90	0.00235	0.00143	1		539770	ENSG00000221914	PPP2R2A	8+:26291580-26291826|26293665-26293710	ATG	ATG	30	0	0	188
IPM68_Melanocytes	1	2022-06-12_Fusion_32401.raw	F1:26732	MLFSGVFLR	F1:16689	9	87	87	9	535.297	2	49.35	-	1068.58	-0.6	86 92 94 92 83 86 85 81 90	MLFSGVFLR	HCD	F1:16689-F1:26732	2	1	1	T	h.ens90	8+:26293680-26293707	UTR5	MIFSGVFLR		MIFSGVFLR	100	1	UTR5	1	UTR5	h.ens90	0.00639	0.00269	1		3530900	ENSG00000221914	PPP2R2A	8+:26291580-26291826|26293665-26293710	ATG	ATG	30	0	0	188
IPM68_Kera_all_merged	4	2022-06-12_Fusion_32407.raw	F4:10936	HTVQWWLKK	F4:6634	9	76	76	9	409.233	3	27.75	-	1224.68	0.9	37 73 59 75 74 83 93 95 95	HTVQWWLKK	ETD	F4:6634-F4:10936	1	4	0	T	h.ens90	3-:14945989-14946016	ncRNA	HTVQWWLKK		HTVQWWLKK	100	2	ncRNA	1	ncRNA	h.ens90	0.311	0.0913	1		180070	ENSG00000225733	FGD5-AS1	3-:14945917-14946127	ATG	ATC	168	23	23	559
IPM68_Melanocytes	2	2022-06-12_Fusion_32402.raw	F2:10676	HTVQWWLKK	F2:7102	9	88	88	9	409.233	3	27.61	-	1224.68	1.5	69 92 87 88 89 87 94 97 96	HTVQWWLKK	ETD	F2:7102-F2:10676	1	4	0	T	h.ens90	3-:14945989-14946016	ncRNA	HTVQWWLKK		HTVQWWLKK	100	2	ncRNA	1	ncRNA	h.ens90	0.0577	0.0264	1		8832200	ENSG00000225733	FGD5-AS1	3-:14945917-14946127	ATG	ATC	168	23	23	559
IPM68_Kera_all_merged	7	2022-06-12_Fusion_32412.raw	F7:27440	STLTYRMTK	F7:6092	9	99	99	9	550.792	2	23.21	-	1099.57	0.5	99 99 100 100 99 98 98 99 100	STLTYRMTK	HCD	F7:6092-F7:27440	1	6	0	T	h.ens90	16-:18896795-18896822	UTR5	STLTYRMTK		STLTYRMTK	100	2	UTR5	1	UTR5	h.ens90	0.00102	0.000833	1		406990	ENSG00000157106	SMG1	16-:18896753-18896921	ATG	ATG	81	4	13	206
IPM68_Melanocytes	1	2022-06-12_Fusion_32401.raw	F1:29638	STLTYRMTK	F1:6177	9	95	95	9	550.792	2	23.23	-	1099.57	-0.6	95 98 99 99 97 92 90 96 98	STLTYRMTK	HCD	F1:6177-F1:29638	1	6	0	T	h.ens90	16-:18896795-18896822	UTR5	STLTYRMTK		STLTYRMTK	100	1	UTR5	1	UTR5	h.ens90	0.00213	0.00137	1		7291900	ENSG00000157106	SMG1	16-:18896753-18896921	ATG	ATG	81	4	13	206
IPM68_Kera_all_merged	3	2022-06-12_Fusion_32406.raw	F3:27975	RTTTWNTLK	F3:6347	9	97	97	9	560.81	2	23.98	-	1119.6	1.1	94 95 98 99 99 98 100 100 100	RTTTWNTLK	HCD	F3:6347-F3:27975	1	1	0	T	h.ens90	15-:49145065-49145078|49155524-49155538	OffFrame	RTTTWNTLK		RTTTWNTLK	100	4	OffFrame	1	OffFrame	h.ens90	0.002	0.00131	1		23325000	ENSG00000166200	COPS2	15-:49145005-49145078|49155524-49155679	ATG	ATG	93	2	19	40
IPM68_Melanocytes	1	2022-06-12_Fusion_32401.raw	-	RTTTWNTLK	F1:6425	9	91	91	9	560.809	2	23.86	-	1119.6	0	92 69 82 88 97 96 99 99 100	RTTTWNTLK	HCD	F1:6425	1	1	0	T	h.ens90	15-:49145065-49145078|49155524-49155538	OffFrame	RTTTWNTLK		RTTTWNTLK	100	2	OffFrame	1	OffFrame	h.ens90	0.00918	0.00476	1		0	ENSG00000166200	COPS2	15-:49145005-49145078|49155524-49155679	ATG	ATG	93	2	19	40
IPM68_Kera_all_merged	8	2022-06-12_Fusion_32413.raw	F8:10296	VTYHMFRTK	F8:5385	9	99	99	9	394.875	3	23.39	-	1181.6	1.4	99 100 100 100 100 99 98 98 99	VTYHMFRTK	HCD	F8:5385-F8:10296	1	2	0	T	h.ens90	1-:23337854-23337861|23338489-23338509	UTR5	VTYHMFRTK		VTYHMFRTK	100	7	UTR5	1	UTR5	h.ens90	0.00102	0.000833	1		2029400	ENSG00000125944	HNRNPR	1-:23337830-23337861|23338489-23338599	ATG	GTG	93	14	7	225
IPM68_Melanocytes	1	2022-06-12_Fusion_32401.raw	F1:35801	VTYHMFRTK	F1:6208	9	97	97	9	591.811	2	23.33	-	1181.6	4.4	98 99 99 99 99 98 96 95 98	VTYHMFRTK	HCD	F1:6208-F1:35801	1	2	0	T	h.ens90	1-:23337854-23337861|23338489-23338509	UTR5	VTYHMFRTK		VTYHMFRTK	100	3	UTR5	1	UTR5	h.ens90	0.0015	0.0011	1		8595800	ENSG00000125944	HNRNPR	1-:23337830-23337861|23338489-23338599	ATG	GTG	93	14	7	225
IPM68_Kera_all_merged	8	2022-06-12_Fusion_32413.raw	F8:3231	SLSRPLLGK	F8:5689	9	49	49	9	324.206	3	24.41	-	969.597	0	45 46 52 20 7 75 73 50 73	SLSRPLLGK	ETD	F8:5689-F8:3231	2	2	1	T	h.ens90	14-:24308591-24308618	UTR5	SLSRPLIGK		SLSRPLIGK	100	1	UTR5	1	UTR5	h.ens90	0.341	0.0323	1		125010	ENSG00000136305	CIDEB	14-:24308531-24308735	ATG	ATC	120	11	19	1101
IPM68_Kera_all_merged	3	2022-06-12_Fusion_32406.raw	F3:17552	KTNALLSLK	F3:7182	9	99	99	9	494.313	2	26.01	-	986.612	0.1	100 99 99 99 100 100 100 100 100	KTNALLSLK	HCD	F3:7182-F3:17552	1	2	0	T	h.ens90	12-:9857556-9857583	OffFrame	KTNAIISLK		KTNAIISLK	100	2	OffFrame	1	OffFrame	h.ens90	0.0011	0.000893	1		804650	ENSG00000110852	CLEC2B	12-:9857499-9857628	ATG	ATG	102	6	18	127
IPM68_Kera_all_merged	3	2022-06-12_Fusion_32406.raw	F3:27166	RVFSWSQAK	F3:7347	9	98	98	9	554.799	2	26.42	-	1107.58	0.5	97 96 98 99 99 99 98 100 100	RVFSWSQAK	HCD	F3:7347-F3:27166	1	1	0	T	h.ens90	1-:111139660-111139687	UTR5	RVFSWSQAK		RVFSWSQAK	100	2	UTR5	1	UTR5	h.ens90	0.00143	0.00102	1		1399600	ENSG00000156171	DRAM2	1-:111139633-111139792	ATG	ATG	72	6	8	353
IPM68_Melanocytes	1	2022-06-12_Fusion_32401.raw	F1:30352	RVFSWSQAK	F1:7459	9	96	96	9	554.799	2	26.38	-	1107.58	0.5	95 93 96 97 98 98 96 99 100	RVFSWSQAK	HCD	F1:7459-F1:30352	1	1	0	T	h.ens90	1-:111139660-111139687	UTR5	RVFSWSQAK		RVFSWSQAK	100	1	UTR5	1	UTR5	h.ens90	0.0018	0.00123	1		10513000	ENSG00000156171	DRAM2	1-:111139633-111139792	ATG	ATG	72	6	8	353
IPM68_Kera_all_merged	7	2022-06-12_Fusion_32412.raw	F7:18138	VLSKVLSLK	F7:7358	9	99	99	9	493.834	2	26.42	-	985.654	0	99 99 100 100 99 99 99 100 100	VLSKVLSLK	HCD	F7:7358-F7:18138	1	8	0	T	h.ens90	2-:175178156-175178183	UTR3	VISKVISLK		VISKVISLK	100	6	UTR3	1	UTR3	h.ens90	0.0162	0.0132	1		871490	ENSG00000154518	ATP5G3	2-:175177937-175178240	ATG	ATG	252	2	72	104
IPM68_Melanocytes	1	2022-06-12_Fusion_32401.raw	F1:18919	VLSKVLSLK	F1:7495	9	80	80	9	493.834	2	26.45	-	985.654	0.3	93 93 60 52 88 87 83 84 88	VLSKVLSLK	HCD	F1:7495-F1:18919	1	8	0	T	h.ens90	2-:175178156-175178183	UTR3	VISKVISLK		VISKVISLK	100	1	UTR3	1	UTR3	h.ens90	0.361	0.14	1		2338700	ENSG00000154518	ATP5G3	2-:175177937-175178240	ATG	ATG	252	2	72	104
IPM68_Kera_all_merged	3	2022-06-12_Fusion_32406.raw	F3:10862	LPGARSSPL	F3:7490	9	71	71	9	449.262	2	26.69	-	896.508	0.8	97 92 83 35 28 42 71 94 98	LPGARSSPL	HCD	F3:7490-F3:10862	5	3	2	T	h.ens90	19+:49667078-49667105	OffFrame	LPGARSSPL		LPGARSSPL	100	1	OffFrame	1	OffFrame	h.ens90	0.0538	0.0104	1		745520	ENSG00000126453	BCL2L12	19+:49667003-49667108	ATG	CTG	42	4	0	419
IPM68_Kera_all_merged	7	2022-06-12_Fusion_32412.raw	F7:14481	STFSSLVAK	F7:8989	9	91	91	9	470.261	2	30.6	-	938.507	-0.2	70 76 99 97 95 96 97 97 97	STFSSLVAK	HCD	F7:8989-F7:14481	2	1	2	T	h.ens90	11-:504836-504863	UTR5	STFSSLVAK		STFSSLVAK	100	2	UTR5	1	UTR5	h.ens90	0.00572	0.00259	1		157400	ENSG00000023191	RNH1	11-:504545-505094	ATG	ATG	468	50	96	325
IPM68_Melanocytes	1	2022-06-12_Fusion_32401.raw	F1:15011	STFSSLVAK	F1:9164	9	83	83	9	470.262	2	30.65	-	938.507	1.9	58 61 94 90 85 88 91 91 96	STFSSLVAK	HCD	F1:9164-F1:15011	1	1	0	T	h.ens90	11-:504836-504863	UTR5	STFSSLVAK		STFSSLVAK	100	1	UTR5	1	UTR5	h.ens90	0.0105	0.00354	1		1596100	ENSG00000023191	RNH1	11-:504545-505094	ATG	ATG	468	50	96	325
IPM68_Kera_all_merged	3	2022-06-12_Fusion_32406.raw	F3:15360	SLFSGSFSK	F3:10779	9	87	87	9	480.245	2	35.22	-	958.476	0.2	49 59 98 99 97 96 96 93 98	SLFSGSFSK	HCD	F3:10779-F3:15360	3	2	0	T	h.ens90	2+:28393202-28393229	UTR5	SLFSGSFSK		SLFSGSFSK	100	4	UTR5	1	UTR5	h.ens90	0.00998	0.00368	1		1008000	ENSG00000075426	FOSL2	2+:28393085-28393292	CTG	ACG	186	32	20	345
IPM68_Melanocytes	1	2022-06-12_Fusion_32401.raw	F1:16619	SLFSGSFSK	F1:11018	9	68	68	9	480.246	2	35.21	-	958.476	1.6	0 0 95 94 83 83 83 85 95	SLFSGSFSK	HCD	F1:11018-F1:16619	4	2	12	T	h.ens90	2+:28393202-28393229	UTR5	SLFSGSFSK		SLFSGSFSK	100	1	UTR5	1	UTR5	h.ens90	0.0412	0.00871	1		615730	ENSG00000075426	FOSL2	2+:28393085-28393292	CTG	ACG	186	32	20	345
IPM68_Kera_all_merged	3	2022-06-12_Fusion_32406.raw	F3:27955	HTMGFWLTK	F3:11227	9	84	84	9	560.785	2	36.2	-	1119.55	1.6	88 94 90 49 52 95 99 98 99	HTMGFWLTK	HCD	F3:11227-F3:27955	2	1	5	T	h.ens90	3+:10146543-10146570	OffFrame	HTMGFWLTK		HTMGFWLTK	100	1	OffFrame	1	OffFrame	h.ens90	0.0156	0.00491	1		242580	ENSG00000134086	VHL	3+:10142046-10142187|10146513-10146636|10149786-10149798	ATG	ATG	114	3	25	370
IPM68_Melanocytes	1	2022-06-12_Fusion_32401.raw	F1:36099	AVMGPAQVVGMK	F1:10148	12	87	87	12	594.317	2	33.09	-	1186.62	-0.1	49 56 97 99 98 97 95 96 96 87 84 97	AVMGPAQVVGMK	HCD	F1:10148-F1:36099	3	1	1	T	h.ens90	19+:57614482-57614503|57620159-57620174	ncRNA	AVMGPAQVVGMK		AVMGPAQVVGMK	100	1	ncRNA	1	ncRNA	h.ens90	0.0335	0.00427	1		1094700	ENSG00000213762	ZNF134	19+:57614317-57614503|57620159-57620177	ATG	ATG	51	4	0	250
IPM68_Kera_all_merged	3	2022-06-12_Fusion_32406.raw	F3:31270	MMMTSPLQLK	F3:12442	10	97	97	10	590.301	2	39.48	-	1178.59	1.1	100 100 100 100 99 96 96 93 97 99	MMMTSPLQLK	HCD	F3:12442-F3:31270	1	1	0	T	h.ens90	13-:40951430-40951436|40958835-40958859	OffFrame	MMMTSPLQLK		MMMTSPLQLK	100	5	OffFrame	1	OffFrame	h.ens90	4.98e-07	4.64e-07	1		344210	ENSG00000120690	ELF1	13-:40951328-40951436|40958835-40958865	ATG	ATG	132	0	33	229
IPM68_Melanocytes	1	2022-06-12_Fusion_32401.raw	F1:35631	MMMTSPLQLK	F1:12779	10	98	98	10	590.3	2	39.53	-	1178.59	-0.1	99 100 100 100 99 98 98 96 98 99	MMMTSPLQLK	HCD	F1:12779-F1:35631	1	1	0	T	h.ens90	13-:40951430-40951436|40958835-40958859	OffFrame	MMMTSPLQLK		MMMTSPLQLK	100	1	OffFrame	1	OffFrame	h.ens90	0.000102	3.31e-05	1		1289400	ENSG00000120690	ELF1	13-:40951328-40951436|40958835-40958865	ATG	ATG	132	0	33	229
IPM68_Kera_all_merged	3	2022-06-12_Fusion_32406.raw	F3:17902	ALFVLSTLK	F3:14615	9	94	94	9	496.313	2	45.2	-	990.611	-0.4	76 83 99 99 99 98 97 97 97	ALFVLSTLK	HCD	F3:14615-F3:17902	1	1	0	T	h.ens90	15-:34983322-34983349	OffFrame	AIFVLSTLK		AIFVLSTLK	100	3	OffFrame	1	OffFrame	h.ens90	0.00374	0.002	1		846890	ENSG00000198146	ZNF770	15-:34983307-34983382	ATG	ATG	48	2	4	85
IPM68_Melanocytes	1	2022-06-12_Fusion_32401.raw	F1:19426	ALFVLSTLK	F1:15024	9	98	98	9	496.313	2	45.33	-	990.611	-0.2	96 97 100 100 99 99 99 99 98	ALFVLSTLK	HCD	F1:15024-F1:19426	1	1	0	T	h.ens90	15-:34983322-34983349	OffFrame	AIFVLSTLK		AIFVLSTLK	100	4	OffFrame	1	OffFrame	h.ens90	0.00296	0.00235	1		5272200	ENSG00000198146	ZNF770	15-:34983307-34983382	ATG	ATG	48	2	4	85
IPM68_Melanocytes	1	2022-06-12_Fusion_32401.raw	F1:29209	MPTMRLLSF	F1:17115	9	94	94	9	548.289	2	50.49	-	1094.56	1.4	99 99 99 95 70 87 99 100 100	MPTMRLLSF	HCD	F1:17115-F1:29209	1	1	0	T	h.ens90	1-:156020149-156020167|156020887-156020896	UTR5	MPTMRLLSF		MPTMRLLSF	100	5	UTR5	1	UTR5	h.ens90	0.00249	0.00151	1		22683000	ENSG00000163479	SSR2	1-:156020008-156020167|156020887-156021076	ATG	ATG	168	0	46	63
IPM68_Kera_all_merged	3	2022-06-12_Fusion_32406.raw	F3:29020	ATFFGLQLLK	F3:17802	10	96	96	10	569.337	2	53.52	-	1136.66	0.1	83 90 100 100 98 98 97 99 100 99	ATFFGLQLLK	HCD	F3:17802-F3:29020	1	1	0	T	h.ens90	16+:57204559-57204589	UTR5	ATFFGIQLLK		ATFFGIQLLK	100	4	UTR5	1	UTR5	h.ens90	0.000551	0.000495	1		762270	ENSG00000159579	RSPRY1	16+:57204535-57204658	ATG	ATG	117	6	22	774
IPM68_Melanocytes	1	2022-06-12_Fusion_32401.raw	F1:32744	ATFFGLQLLK	F1:18322	10	98	98	10	569.337	2	53.61	-	1136.66	0.1	97 98 100 100 98 97 96 98 99 99	ATFFGLQLLK	HCD	F1:18322-F1:32744	1	1	0	T	h.ens90	16+:57204559-57204589	UTR5	ATFFGIQLLK		ATFFGIQLLK	100	3	UTR5	1	UTR5	h.ens90	1.3e-07	4.21e-08	1		9645300	ENSG00000159579	RSPRY1	16+:57204535-57204658	ATG	ATG	117	6	22	774
IPM68_Melanocytes	2	2022-06-12_Fusion_32402.raw	F2:8525	RSASSATQVHK	F2:2928	11	46	46	11	391.211	3	14.44	-	1170.61	0.6	25 26 34 48 62 50 23 21 70 62 90	RSASSATQVHK	HCD	F2:2928-F2:8525	2	2	0	T	h.ens90	8-:17245238-17245247|17246674-17246698	UTR5	RSASSATQVHK		RSASSATQVHK	100	1	UTR5	1	UTR5	h.ens90	0.000292	1.69e-05	1		109810	ENSG00000198791	CNOT7	8-:17245235-17245247|17246674-17246872	ATG	ATG	54	6	0	180
IPM68_Kera_all_merged	8	2022-06-12_Fusion_32413.raw	F8:2495	ATARPGPTR	F8:3144	9	95	95	9	309.511	3	15.38	-	925.509	1.3	99 97 94 94 98 96 90 93 97	ATARPGPTR	HCD	F8:3144-F8:2495	2	1	1	T	h.ens90	1-:183635541-183635568	OffFrame	ATARPGPTR		ATARPGPTR	100	2	OffFrame	1	OffFrame	h.ens90	0.0031	0.00176	1		231250	ENSG00000162704	ARPC5	1-:183635364-183635748	ATG	ATG	210	2	58	91
IPM68_Kera_all_merged	3	2022-06-12_Fusion_32406.raw	F3:23657	SVYAGGRGPAK	F3:4004	11	98	98	11	531.788	2	18.01	-	1061.56	0.1	99 99 100 100 98 96 97 98 97 99 100	SVYAGGRGPAK	HCD	F3:4004-F3:23657	1	1	0	T	h.ens90	3-:49929714-49929747	UTR5	SVYAGGRGPAK		SVYAGGRGPAK	100	3	UTR5	1	UTR5	h.ens90	2.34e-07	1.45e-07	1		2223900	ENSG00000164077	MON1A	3-:49929648-49929903	ATG	ATG	102	1	21	426
IPM68_Melanocytes	1	2022-06-12_Fusion_32401.raw	F1:26126	SVYAGGRGPAK	F1:4031	11	76	76	11	531.789	2	17.98	-	1061.56	0.8	94 95 99 98 91 44 49 87 39 53 97	SVYAGGRGPAK	HCD	F1:4031-F1:26126	7	1	11	T	h.ens90	3-:49929714-49929747	UTR5	SVYAGGRGPAK		SVYAGGRGPAK	100	1	UTR5	1	UTR5	h.ens90	2.69e-05	2.38e-06	1		6884800	ENSG00000164077	MON1A	3-:49929648-49929903	ATG	ATG	102	1	21	426
IPM68_Kera_all_merged	8	2022-06-12_Fusion_32413.raw	F8:7014	QTLRVHTLK	F8:4543	9	79	79	9	365.892	3	20.38	-	1094.66	-0.7	53 89 62 60 90 89 92 93 88	QTLRVHTLK	ETD	F8:4543-F8:7014	1	1	0	T	h.ens90	2-:169824601-169824628	UTR5	QTLRVHTLK		QTLRVHTLK	100	2	UTR5	1	UTR5	h.ens90	0.0248	0.00626	1		856490	ENSG00000138382	METTL5	2-:169824577-169824640|169824781-169824838	CTG	CTG	60	3	7	286
IPM68_Melanocytes	2	2022-06-12_Fusion_32402.raw	F2:5444	QTLRVHTLK	F2:4782	9	79	79	9	365.893	3	20.39	-	1094.66	0.9	49 88 64 61 90 90 92 94 88	QTLRVHTLK	ETD	F2:4782-F2:5444	1	1	0	T	h.ens90	2-:169824601-169824628	UTR5	QTLRVHTLK		QTLRVHTLK	100	1	UTR5	1	UTR5	h.ens90	0.0164	0.00458	1		13881000	ENSG00000138382	METTL5	2-:169824577-169824640|169824781-169824838	CTG	CTG	60	3	7	286
IPM68_Melanocytes	2	2022-06-12_Fusion_32402.raw	F2:10165	AVLKPGAWSRK	F2:5566	11	95	95	11	404.913	3	22.74	-	1211.71	1.7	88 91 99 99 99 99 99 96 92 90 96	AVLKPGAWSRK	HCD	F2:5566-F2:10165	1	1	0	T	h.ens90	22+:39040875-39040908	UTR5	AVLKPGAWSRK		AVLKPGAWSRK	100	2	UTR5	1	UTR5	h.ens90	0	0	1		6088500	ENSG00000128394	APOBEC3F	22+:39040788-39040911	ATG	ACG	72	12	0	272
IPM68_Kera_all_merged	3	2022-06-12_Fusion_32406.raw	F3:7258	AVSGVALAR	F3:6881	9	98	98	9	422.256	2	25.27	-	842.497	0.3	96 97 100 100 99 99 98 99 100	AVSGVALAR	HCD	F3:6881-F3:7258	1	1	0	T	h.ens90	15+:41774575-41774602	UTR5	AVSGVALAR		AVSGVALAR	100	3	UTR5	1	UTR5	h.ens90	0.00143	0.00102	1		5180000	ENSG00000137802	MAPKBP1	15+:41774485-41774614	ATG	ATG	51	4	3	142
IPM68_Melanocytes	1	2022-06-12_Fusion_32401.raw	F1:7724	AVSGVALAR	F1:6978	9	97	97	9	422.256	2	25.23	-	842.497	0.6	94 95 99 99 98 97 96 96 98	AVSGVALAR	HCD	F1:6978-F1:7724	1	1	0	T	h.ens90	15+:41774575-41774602	UTR5	AVSGVALAR		AVSGVALAR	100	1	UTR5	1	UTR5	h.ens90	0.0015	0.0011	1		10604000	ENSG00000137802	MAPKBP1	15+:41774485-41774614	ATG	ATG	51	4	3	142
IPM68_Kera_all_merged	7	2022-06-12_Fusion_32412.raw	F7:34793	RTLPTSGTWTK	F7:6531	11	98	98	11	624.341	2	24.32	-	1246.67	1	97 97 99 97 98 99 99 100 100 100 100	RTLPTSGTWTK	HCD	F7:6531-F7:34793	1	1	0	T	h.ens90	X+:136497820-136497853	OffFrame	RTLPTSGTWTK		RTLPTSGTWTK	100	2	OffFrame	1	OffFrame	h.ens90	1.01e-05	6.29e-06	1		811100	ENSG00000102241	HTATSF1	X+:136497688-136497874	ATG	ATG	93	13	6	136
IPM68_Melanocytes	1	2022-06-12_Fusion_32401.raw	F1:38985	RTLPTSGTWTK	F1:6600	11	96	96	11	624.342	2	24.26	-	1246.67	1.6	94 94 96 92 95 97 98 99 99 100 100	RTLPTSGTWTK	HCD	F1:6600-F1:38985	1	1	0	T	h.ens90	X+:136497820-136497853	OffFrame	RTLPTSGTWTK		RTLPTSGTWTK	100	1	OffFrame	1	OffFrame	h.ens90	0	0	1		5639700	ENSG00000102241	HTATSF1	X+:136497688-136497874	ATG	ATG	93	13	6	136
IPM68_Kera_all_merged	7	2022-06-12_Fusion_32412.raw	F7:25269	TSLSRPLLGK	F7:6898	10	93	93	10	536.33	2	25.24	-	1070.64	0.3	97 97 98 95 94 69 87 98 100 100	TSLSRPLLGK	HCD	F7:6898-F7:25269	1	1	0	T	h.ens90	14-:24308591-24308621	UTR5	TSLSRPLIGK		TSLSRPLIGK	100	2	UTR5	1	UTR5	h.ens90	0.000708	0.000545	1		258190	ENSG00000136305	CIDEB	14-:24308531-24308735	ATG	ATC	120	10	19	1098
IPM68_Kera_all_merged	7	2022-06-12_Fusion_32412.raw	F7:17820	STSSVLMMK	F7:7864	9	88	88	9	492.249	2	27.64	-	982.483	0.3	44 80 99 97 96 96 93 94 97	STSSVLMMK	HCD	F7:7864-F7:17820	2	1	3	T	h.ens90	8-:141254517-141254544	ncRNA	STSSVIMMK		STSSVIMMK	100	1	ncRNA	1	ncRNA	h.ens90	0.106	0.0439	1		599310	ENSG00000022567	SLC45A4	8-:141254466-141254629|141308095-141308250	ATG	ATC	147	23	16	282
IPM68_Melanocytes	1	2022-06-12_Fusion_32401.raw	F1:31213	ASFFTTGSSSK	F1:8485	11	84	84	11	560.267	2	28.77	-	1118.52	-4.1	87 88 95 97 96 59 46 87 88 88 94	ASFFTTGSSSK	HCD	F1:8485-F1:31213	1	1	0	T	h.ens90	12-:122871237-122871270	ncRNA	ASFFTTGSSSK		ASFFTTGSSSK	100	1	ncRNA	1	ncRNA	h.ens90	5.52e-06	6.91e-07	1		11389000	ENSG00000280138	AC027290.2	12-:122871234-122871423	ATG	CTG	141	35	0	17450
IPM68_Melanocytes	1	2022-06-12_Fusion_32401.raw	F1:32235	GTLMWHQMK	F1:7935	9	97	97	9	566.276	2	27.51	-	1130.54	0.9	89 93 99 100 100 99 98 98 100	GTLMWHQMK	HCD	F1:7935-F1:32235	1	1	0	T	h.ens90	3+:184315770-184315797	UTR5	GTLMWHQMK		GTLMWHQMK	100	1	UTR5	1	UTR5	h.ens90	0.0015	0.0011	1		13455000	ENSG00000114867	EIF4G1	3+:184314511-184314674|184315488-184315545|184315762-184315800	ATG	ATG	87	19	0	238
IPM68_Kera_all_merged	3	2022-06-12_Fusion_32406.raw	F3:11197	AAAAFVVPR	F3:9100	9	99	99	9	451.266	2	30.91	-	900.518	0.2	99 100 100 100 100 100 99 98 98	AAAAFVVPR	HCD	F3:9100-F3:11197	1	1	0	T	h.ens90	13+:48975934-48975961	UTR5	AAAAFVVPR		AAAAFVVPR	100	2	UTR5	1	UTR5	h.ens90	0.00102	0.000833	1		554710	ENSG00000102531	FNDC3A	13+:48975613-48976012	ATG	ATG	81	1	16	23
IPM68_Melanocytes	1	2022-06-12_Fusion_32401.raw	F1:12011	AAAAFVVPR	F1:9296	9	98	98	9	451.267	2	30.9	-	900.518	1.1	99 99 100 100 99 99 99 97 97	AAAAFVVPR	HCD	F1:9296-F1:12011	1	1	0	T	h.ens90	13+:48975934-48975961	UTR5	AAAAFVVPR		AAAAFVVPR	100	1	UTR5	1	UTR5	h.ens90	0.00123	0.000973	1		2418500	ENSG00000102531	FNDC3A	13+:48975613-48976012	ATG	ATG	81	1	16	23
IPM68_Kera_all_merged	3	2022-06-12_Fusion_32406.raw	F3:30307	MLFSQLFFK	F3:18463	9	98	98	9	580.812	2	55.28	-	1159.61	-0.1	94 99 100 99 98 99 99 100 100	MLFSQLFFK	HCD	F3:18463-F3:30307	1	1	0	T	h.ens90	22-:50244305-50244332	OffFrame	MLFSQIFFK		MLFSQIFFK	100	9	OffFrame	1	OffFrame	h.ens90	0.00153	0.0011	1		1207300	ENSG00000128159	TUBGCP6	22-:50244227-50244374	ATG	ATG	105	0	25	127
IPM68_Melanocytes	1	2022-06-12_Fusion_32401.raw	F1:35480	M(+15.99)LFSQLFFK	F1:17041	9	98	98	9	588.81	2	50.3	-	1175.61	0.3	98 99 99 99 97 99 99 99 99	M(+15.99)LFSQLFFK	HCD	F1:17041-F1:35480	1	1	0	T	h.ens90	22-:50244305-50244332	OffFrame	MLFSQIFFK		MLFSQIFFK	100	8	OffFrame	1	OffFrame	h.ens90	0.00296	0.00235	1		4232300	ENSG00000128159	TUBGCP6	22-:50244227-50244374	ATG	ATG	105	0	25	127
IPM68_Melanocytes	2	2022-06-12_Fusion_32402.raw	F2:47651	AESGLLTEL	F2:13503	9	54	54	9	932.495	1	48.31	-	931.486	1.1	29 41 41 36 56 83 93 54 61	AESGLLTEL	HCD	F2:13503-F2:47651	1	2	0	T	h.ens90	10+:110919636-110919657|110964124-110964130	UTR5	AESGLLTEL		AESGLLTEL	100	1	UTR5	1	UTR5	h.ens90	0.113	0.0185	1		333050	ENSG00000108061	SHOC2	10+:110919594-110919657|110964124-110964133	ATG	ATG	33	1	0	90
IPM68_Melanocytes	1	2022-06-12_Fusion_32401.raw	F1:23019	LPSSQREVL	F1:7674	9	74	74	9	514.792	2	26.89	-	1027.57	2.2	94 92 95 86 78 35 46 44 98	LPSSQREVL	HCD	F1:7674-F1:23019	2	1	3	T	h.ens90	1-:32386890-32386895|32394079-32394101	OffFrame	LPSSQREVL		LPSSQREVL	100	1	OffFrame	1	OffFrame	h.ens90	0.061	0.0148	1		7258400	ENSG00000160058	BSDC1	1-:32386887-32386895|32394079-32394263	ATG	CTG	57	9	0	50
IPM68_Kera_all_merged	3	2022-06-12_Fusion_32406.raw	F3:16926	APKSSSGFSL	F3:9113	10	94	94	10	490.757	2	30.87	-	979.497	1.3	99 98 99 99 94 85 83 93 100 100	APKSSSGFSL	HCD	F3:9113-F3:16926	1	6	0	T	h.ens90	16-:18788995-18789025	OffFrame	APKSSSGFSL		APKSSSGFSL	100	5	OffFrame	1	OffFrame	h.ens90	6.19e-07	5.05e-07	1		5284900	ENSG00000260342	AC138811.2	16-:18788992-18789100	ATG	ATG	75	14	0	88
IPM68_Melanocytes	1	2022-06-12_Fusion_32401.raw	F1:18354	APKSSSGFSL	F1:9213	10	86	86	10	490.757	2	30.78	-	979.497	1.7	96 95 95 98 81 63 59 80 99 99	APKSSSGFSL	HCD	F1:9213-F1:18354	1	6	0	T	h.ens90	16-:18788995-18789025	OffFrame	APKSSSGFSL		APKSSSGFSL	100	2	OffFrame	1	OffFrame	h.ens90	0.00423	0.0011	1		16114000	ENSG00000260342	AC138811.2	16-:18788992-18789100	ATG	ATG	75	14	0	88
IPM68_Kera_all_merged	7	2022-06-12_Fusion_32412.raw	F7:13148	TPAPRPAVL	F7:7881	9	76	76	9	461.28	2	27.66	-	920.544	0.6	94 95 99 97 53 32 45 74 99	TPAPRPAVL	HCD	F7:7881-F7:13148	3	1	2	T	h.ens90	16+:30700741-30700768	UTR5	TPAPRPAVL		TPAPRPAVL	100	1	UTR5	1	UTR5	h.ens90	0.0324	0.0074	1		1018400	ENSG00000080603	SRCAP	16+:30698223-30698461|30699907-30699981|30700615-30700878|30704063-30704082	ATG	ACG	171	5	42	302
IPM68_Melanocytes	1	2022-06-12_Fusion_32401.raw	F1:13616	TPAPRPAVL	F1:8026	9	70	70	9	461.28	2	27.65	-	920.544	1.8	92 91 97 90 44 28 36 55 98	TPAPRPAVL	HCD	F1:8026-F1:13616	1	1	0	T	h.ens90	16+:30700741-30700768	UTR5	TPAPRPAVL		TPAPRPAVL	100	1	UTR5	1	UTR5	h.ens90	0.0357	0.00778	1		9230500	ENSG00000080603	SRCAP	16+:30698223-30698461|30699907-30699981|30700615-30700878|30704063-30704082	ATG	ACG	171	5	42	302
IPM68_Kera_all_merged	7	2022-06-12_Fusion_32412.raw	F7:16236	APRHPVSQA	F7:3053	9	34	34	9	481.762	2	15.49	-	961.509	0.7	21 16 26 24 33 43 80 25 42	APRHPVSQA	HCD	F7:3053-F7:16236	2	1	0	T	h.ens90	17+:77141062-77141089	UTR5	APRHPVSQA		APRHPVSQA	100	1	UTR5	1	UTR5	h.ens90	0.594	0.0566	1		47746	ENSG00000129657	SEC14L1	17+:77140933-77141101	ATG	ATG	45	2	3	84
IPM68_Kera_all_merged	4	2022-06-12_Fusion_32407.raw	F4:3677	GPRRGRDSL	F4:3271	9	40	40	9	338.525	3	15.77	-	1012.55	0.1	18 15 41 35 17 58 61 63 61	GPRRGRDSL	ETD	F4:3271-F4:3677	3	2	6	T	h.ens90	7-:100478910-100478937	UTR5	GPRRGRDSL		GPRRGRDSL	100	1	UTR5	1	UTR5	h.ens90	0.532	0.0463	1		485340	ENSG00000166925	TSC22D4	7-:100478907-100479450	ATG	ATG	39	3	0	342
IPM68_Melanocytes	1	2022-06-12_Fusion_32401.raw	F1:15729	RPRGPTPPA	F1:4100	9	62	62	9	474.772	2	18.12	-	947.53	0	86 78 81 33 25 42 91 51 72	RPRGPTPPA	HCD	F1:4100-F1:15729	2	1	3	T	h.ens90	11-:65613970-65613997	UTR5	RPRGPTPPA		RPRGPTPPA	100	3	UTR5	1	UTR5	h.ens90	0.0627	0.0121	1		44207000	ENSG00000173327	MAP3K11	11-:65613967-65614465	ATG	GTG	45	5	0	245
IPM68_Kera_all_merged	8	2022-06-12_Fusion_32413.raw	F8:2942	APRASRPSL	F8:4661	9	98	98	9	318.854	3	20.67	-	953.541	0	99 98 99 97 96 97 99 99 100	APRASRPSL	HCD	F8:4661-F8:2942	1	1	0	T	h.ens90	X-:153971139-153971166	UTR5	APRASRPSL		APRASRPSL	100	9	UTR5	1	UTR5	h.ens90	0.00143	0.00102	1		33024000	ENSG00000172534	HCFC1	X-:153971136-153971397	ATG	ATG	36	2	0	641
IPM68_Melanocytes	2	2022-06-12_Fusion_32402.raw	F2:1729	APRASRPSL	F2:4843	9	94	94	9	318.855	3	20.58	-	953.541	1.4	97 95 97 93 91 92 94 96 99	APRASRPSL	HCD	F2:4843-F2:1729	1	1	0	T	h.ens90	X-:153971139-153971166	UTR5	APRASRPSL		APRASRPSL	100	4	UTR5	1	UTR5	h.ens90	0.00249	0.00151	1		232420000	ENSG00000172534	HCFC1	X-:153971136-153971397	ATG	ATG	36	2	0	641
IPM68_Kera_all_merged	3	2022-06-12_Fusion_32406.raw	-	RARWPAGSL	F3:7609	9	84	84	9	507.286	2	27.08	-	1012.56	0.9	88 87 89 92 66 64 90 91 96	RARWPAGSL	HCD	F3:7609	1	3	0	T	h.ens90	3-:49358190-49358217	OffFrame	RARWPAGSL		RARWPAGSL	100	6	OffFrame	1	OffFrame	h.ens90	0.0156	0.00491	1		0	ENSG00000233276	GPX1	3-:49358187-49358259	ATG	ATG	42	4	0	61
IPM68_Melanocytes	1	2022-06-12_Fusion_32401.raw	F1:21512	RARWPAGSL	F1:7721	9	76	76	9	507.286	2	27.05	-	1012.56	0.9	84 82 85 58 50 55 87 89 95	RARWPAGSL	HCD	F1:7721-F1:21512	1	3	0	T	h.ens90	3-:49358190-49358217	OffFrame	RARWPAGSL		RARWPAGSL	100	4	OffFrame	1	OffFrame	h.ens90	0.0516	0.0132	1		13410000	ENSG00000233276	GPX1	3-:49358187-49358259	ATG	ATG	42	4	0	61
IPM68_Kera_all_merged	3	2022-06-12_Fusion_32406.raw	F3:16056	GPAALRLSAL	F3:12391	10	92	92	10	484.798	2	39.31	-	967.581	0.5	97 99 100 100 99 84 75 71 98 99	GPAALRLSAL	HCD	F3:12391-F3:16056	1	1	0	T	h.ens90	3+:9649725-9649742|9653620-9653633	OffFrame	GPAALRLSAL		GPAALRLSAL	100	1	OffFrame	1	OffFrame	h.ens90	7.58e-07	5.44e-07	1		401000	ENSG00000163719	MTMR14	3+:9649554-9649742|9653620-9653681	ATG	ATG	87	3	15	142
IPM68_Melanocytes	1	2022-06-12_Fusion_32401.raw	F1:17379	GPAALRLSAL	F1:12670	10	90	90	10	484.798	2	39.37	-	967.581	0.4	96 98 100 99 99 75 72 73 98 99	GPAALRLSAL	HCD	F1:12670-F1:17379	1	1	0	T	h.ens90	3+:9649725-9649742|9653620-9653633	OffFrame	GPAALRLSAL		GPAALRLSAL	100	1	OffFrame	1	OffFrame	h.ens90	0.00199	0.000634	1		4792000	ENSG00000163719	MTMR14	3+:9649554-9649742|9653620-9653681	ATG	ATG	87	3	15	142
IPM68_Kera_all_merged	4	2022-06-12_Fusion_32407.raw	F4:5631	VPHRSSGHSL	F4:3326	10	64	64	10	359.525	3	15.95	-	1075.55	0.6	43 17 49 61 93 92 75 75 72 65	VPHRSSGHSL	ETD	F4:3326-F4:5631	2	1	4	T	h.ens90	1-:224434120-224434150	UTR5	VPHRSSGHSL		VPHRSSGHSL	100	2	UTR5	1	UTR5	h.ens90	0.0661	0.00486	1		1058000	ENSG00000162923	WDR26	1-:224433679-224434495	CTG	GTG	702	77	146	149
IPM68_Melanocytes	1	2022-06-12_Fusion_32401.raw	F1:27428	VPHRSSGHSL	F1:3232	10	84	84	10	538.784	2	15.9	-	1075.55	0.9	99 98 95 90 60 68 74 75 91 99	VPHRSSGHSL	HCD	F1:3232-F1:27428	1	1	0	T	h.ens90	1-:224434120-224434150	UTR5	VPHRSSGHSL		VPHRSSGHSL	100	2	UTR5	1	UTR5	h.ens90	7.76e-06	1.76e-06	1		730840	ENSG00000162923	WDR26	1-:224433679-224434495	CTG	GTG	702	77	146	149
IPM68_Kera_all_merged	3	2022-06-12_Fusion_32406.raw	F3:16113	TPAGQRRAL	F3:3972	9	84	84	9	485.283	2	17.91	-	968.552	-0.2	97 95 96 57 47 85 92 92 97	TPAGQRRAL	HCD	F3:3972-F3:16113	1	1	0	T	h.ens90	19-:7293922-7293949	UTR5	TPAGQRRAL		TPAGQRRAL	100	4	UTR5	1	UTR5	h.ens90	0.0145	0.00458	1		3915500	ENSG00000171105	INSR	19-:7293919-7294087	ATG	ATG	33	1	0	85
IPM68_Melanocytes	1	2022-06-12_Fusion_32401.raw	F1:17450	TPAGQRRAL	F1:3995	9	80	80	9	485.283	2	17.91	-	968.552	0.7	96 93 95 46 42 84 88 87 95	TPAGQRRAL	HCD	F1:3995-F1:17450	1	1	0	T	h.ens90	19-:7293922-7293949	UTR5	TPAGQRRAL		TPAGQRRAL	100	2	UTR5	1	UTR5	h.ens90	0.0148	0.0043	1		33974000	ENSG00000171105	INSR	19-:7293919-7294087	ATG	ATG	33	1	0	85
IPM68_Kera_all_merged	7	2022-06-12_Fusion_32412.raw	F7:7375	QPAAGGRAL	F7:5315	9	85	85	9	420.739	2	21.24	-	839.461	2.3	79 93 98 98 92 61 58 94 98	QPAAGGRAL	HCD	F7:5315-F7:7375	1	1	0	T	h.ens90	15-:89330237-89330264	OffFrame	QPAAGGRAL		QPAAGGRAL	100	2	OffFrame	1	OffFrame	h.ens90	0.0138	0.00458	1		863900	ENSG00000140521	POLG	15-:89330207-89330417	ATG	GTG	102	15	9	671
IPM68_Kera_all_merged	3	2022-06-12_Fusion_32406.raw	F3:10609	NPRPGLGAL	F3:8783	9	81	81	9	447.761	2	30.12	-	893.508	0	88 88 94 54 47 66 96 98 99	NPRPGLGAL	HCD	F3:8783-F3:10609	1	1	0	T	h.ens90	11-:67505255-67505282	UTR5	NPRPGLGAL		NPRPGLGAL	100	1	UTR5	1	UTR5	h.ens90	0.0204	0.00556	1		273740	ENSG00000110697	PITPNM1	11-:67505210-67505594	ATG	ATG	114	14	14	90
IPM68_Melanocytes	1	2022-06-12_Fusion_32401.raw	-	NPRPGLGAL	F1:8969	9	63	63	9	447.762	2	30.09	-	893.508	1.2	83 79 76 23 23 40 53 96 99	NPRPGLGAL	HCD	F1:8969	4	1	5	T	h.ens90	11-:67505255-67505282	UTR5	NPRPGLGAL		NPRPGLGAL	100	1	UTR5	1	UTR5	h.ens90	0.0584	0.0115	1		0	ENSG00000110697	PITPNM1	11-:67505210-67505594	ATG	ATG	114	14	14	90
IPM68_Melanocytes	1	2022-06-12_Fusion_32401.raw	F1:18638	VPSDRLALL	F1:12978	9	88	88	9	492.298	2	40.15	-	982.581	0.8	99 98 97 96 60 70 81 99 100	VPSDRLALL	HCD	F1:12978-F1:18638	1	4	0	T	h.ens90	15+:74798240-74798267	UTR5	VPSDRLALL		VPSDRLALL	100	1	UTR5	1	UTR5	h.ens90	0.00563	0.0025	1		4321100	ENSG00000103653	CSK	15+:74782104-74782148|74782667-74782720|74798232-74798270	ATG	ATG	33	1	0	672
IPM68_Kera_all_merged	7	2022-06-12_Fusion_32412.raw	F7:26012	APRAFLPLPV	F7:16254	10	82	82	10	540.832	2	49.65	-	1079.65	1.2	76 59 72 73 71 80 97 99 96 98	APRAFLPLPV	HCD	F7:16254-F7:26012	1	1	0	T	h.ens90	17+:3668829-3668859	UTR5	APRAFLPLPV		APRAFLPLPV	100	9	UTR5	1	UTR5	h.ens90	0.00418	0.00101	1		76251000	ENSG00000127774	EMC6	17+:3668643-3668862	ATG	ATG	36	1	0	8
IPM68_Melanocytes	2	2022-06-12_Fusion_32402.raw	F2:49461	APRAFLPLPV	F2:13945	10	89	89	10	1080.66	1	49.65	-	1079.65	0	94 92 84 86 86 98 97 98 76 87	APRAFLPLPV	HCD	F2:13945-F2:49461	1	1	0	T	h.ens90	17+:3668829-3668859	UTR5	APRAFLPLPV		APRAFLPLPV	100	11	UTR5	1	UTR5	h.ens90	3.09e-06	9.41e-07	1		2923900	ENSG00000127774	EMC6	17+:3668643-3668862	ATG	ATG	36	1	0	8
IPM68_Melanocytes	1	2022-06-12_Fusion_32401.raw	F1:30703	SPWLLRVEL	F1:17986	9	98	98	9	556.828	2	52.85	-	1111.64	1.8	98 99 100 100 100 98 96 98 99	SPWLLRVEL	HCD	F1:17986-F1:30703	1	1	0	T	h.ens90	17+:7509099-7509126	ncRNA	SPWLLRVEL		SPWLLRVEL	100	2	ncRNA	1	ncRNA	h.ens90	0.0131	0.0104	1		2428800	ENSG00000181222	POLR2A	17+:7484731-7484857|7495940-7496073|7496209-7496346|7496439-7496613|7496763-7497045|7497355-7497517|7497649-7497870|7498077-7498210|7499038-7499163|7499280-7499491|7500638-7500848|7500939-7501108|7501288-7501383|7501525-7501729|7501899-7502122|7502517-7502701|7503120-7503292|7503384-7503490|7503585-7503791|7508250-7508475|7508943-7509190|7509531-7509632|7511214-7511319|7511405-7511588|7511810-751…	ATG	ATC	2349	9	764	4020
IPM68_Kera_all_merged	3	2022-06-12_Fusion_32406.raw	F3:27975	RTTTWNTLK	F3:6347	9	97	97	9	560.81	2	23.98	-	1119.6	1.1	94 95 98 99 99 98 100 100 100	RTTTWNTLK	HCD	F3:6347-F3:27975	1	1	0	T	h.ens90	15-:49145065-49145078|49155524-49155538	OffFrame	RTTTWNTLK		RTTTWNTLK	100	4	OffFrame	1	OffFrame	h.ens90	0.002	0.00131	1		23325000	ENSG00000166200	COPS2	15-:49145005-49145078|49155524-49155679	ATG	ATG	93	2	19	40
IPM68_Melanocytes	1	2022-06-12_Fusion_32401.raw	-	RTTTWNTLK	F1:6425	9	91	91	9	560.809	2	23.86	-	1119.6	0	92 69 82 88 97 96 99 99 100	RTTTWNTLK	HCD	F1:6425	1	1	0	T	h.ens90	15-:49145065-49145078|49155524-49155538	OffFrame	RTTTWNTLK		RTTTWNTLK	100	2	OffFrame	1	OffFrame	h.ens90	0.00918	0.00476	1		0	ENSG00000166200	COPS2	15-:49145005-49145078|49155524-49155679	ATG	ATG	93	2	19	40
IPM68_Kera_all_merged	3	2022-06-12_Fusion_32406.raw	F3:17552	KTNALLSLK	F3:7182	9	99	99	9	494.313	2	26.01	-	986.612	0.1	100 99 99 99 100 100 100 100 100	KTNALLSLK	HCD	F3:7182-F3:17552	1	2	0	T	h.ens90	12-:9857556-9857583	OffFrame	KTNAIISLK		KTNAIISLK	100	2	OffFrame	1	OffFrame	h.ens90	0.0011	0.000893	1		804650	ENSG00000110852	CLEC2B	12-:9857499-9857628	ATG	ATG	102	6	18	127
IPM68_Kera_all_merged	3	2022-06-12_Fusion_32406.raw	F3:27166	RVFSWSQAK	F3:7347	9	98	98	9	554.799	2	26.42	-	1107.58	0.5	97 96 98 99 99 99 98 100 100	RVFSWSQAK	HCD	F3:7347-F3:27166	1	1	0	T	h.ens90	1-:111139660-111139687	UTR5	RVFSWSQAK		RVFSWSQAK	100	2	UTR5	1	UTR5	h.ens90	0.00143	0.00102	1		1399600	ENSG00000156171	DRAM2	1-:111139633-111139792	ATG	ATG	72	6	8	353
IPM68_Melanocytes	1	2022-06-12_Fusion_32401.raw	F1:30352	RVFSWSQAK	F1:7459	9	96	96	9	554.799	2	26.38	-	1107.58	0.5	95 93 96 97 98 98 96 99 100	RVFSWSQAK	HCD	F1:7459-F1:30352	1	1	0	T	h.ens90	1-:111139660-111139687	UTR5	RVFSWSQAK		RVFSWSQAK	100	1	UTR5	1	UTR5	h.ens90	0.0018	0.00123	1		10513000	ENSG00000156171	DRAM2	1-:111139633-111139792	ATG	ATG	72	6	8	353
IPM68_Kera_all_merged	3	2022-06-12_Fusion_32406.raw	F3:16133	ALLGVRGVGK	F3:7293	10	98	98	10	485.315	2	26.26	-	968.613	1.4	99 100 100 99 98 97 97 98 99 100	ALLGVRGVGK	HCD	F3:7293-F3:16133	1	1	0	T	h.ens90	17+:75979391-75979421	UTR5	ALLGVRGVGK		ALLGVRGVGK	100	2	UTR5	1	UTR5	h.ens90	0.000492	0.000471	1		2055300	ENSG00000257949	TEN1	17+:75979253-75979424	ATG	CTG	144	37	0	172
IPM68_Melanocytes	1	2022-06-12_Fusion_32401.raw	F1:17477	ALLGVRGVGK	F1:7406	10	98	98	10	485.314	2	26.28	-	968.613	0.3	99 99 100 99 98 97 97 98 99 100	ALLGVRGVGK	HCD	F1:7406-F1:17477	1	1	0	T	h.ens90	17+:75979391-75979421	UTR5	ALLGVRGVGK		ALLGVRGVGK	100	1	UTR5	1	UTR5	h.ens90	1.3e-07	4.21e-08	1		31374000	ENSG00000257949	TEN1	17+:75979253-75979424	ATG	CTG	144	37	0	172
IPM68_Kera_all_merged	7	2022-06-12_Fusion_32412.raw	F7:18138	VLSKVLSLK	F7:7358	9	99	99	9	493.834	2	26.42	-	985.654	0	99 99 100 100 99 99 99 100 100	VLSKVLSLK	HCD	F7:7358-F7:18138	1	8	0	T	h.ens90	2-:175178156-175178183	UTR3	VISKVISLK		VISKVISLK	100	6	UTR3	1	UTR3	h.ens90	0.0162	0.0132	1		871490	ENSG00000154518	ATP5G3	2-:175177937-175178240	ATG	ATG	252	2	72	104
IPM68_Melanocytes	1	2022-06-12_Fusion_32401.raw	F1:18919	VLSKVLSLK	F1:7495	9	80	80	9	493.834	2	26.45	-	985.654	0.3	93 93 60 52 88 87 83 84 88	VLSKVLSLK	HCD	F1:7495-F1:18919	1	8	0	T	h.ens90	2-:175178156-175178183	UTR3	VISKVISLK		VISKVISLK	100	1	UTR3	1	UTR3	h.ens90	0.361	0.14	1		2338700	ENSG00000154518	ATP5G3	2-:175177937-175178240	ATG	ATG	252	2	72	104
IPM68_Kera_all_merged	4	2022-06-12_Fusion_32407.raw	F4:10936	HTVQWWLKK	F4:6634	9	76	76	9	409.233	3	27.75	-	1224.68	0.9	37 73 59 75 74 83 93 95 95	HTVQWWLKK	ETD	F4:6634-F4:10936	1	4	0	T	h.ens90	3-:14945989-14946016	ncRNA	HTVQWWLKK		HTVQWWLKK	100	2	ncRNA	1	ncRNA	h.ens90	0.311	0.0913	1		180070	ENSG00000225733	FGD5-AS1	3-:14945917-14946127	ATG	ATC	168	23	23	559
IPM68_Melanocytes	2	2022-06-12_Fusion_32402.raw	F2:10676	HTVQWWLKK	F2:7102	9	88	88	9	409.233	3	27.61	-	1224.68	1.5	69 92 87 88 89 87 94 97 96	HTVQWWLKK	ETD	F2:7102-F2:10676	1	4	0	T	h.ens90	3-:14945989-14946016	ncRNA	HTVQWWLKK		HTVQWWLKK	100	2	ncRNA	1	ncRNA	h.ens90	0.0577	0.0264	1		8832200	ENSG00000225733	FGD5-AS1	3-:14945917-14946127	ATG	ATC	168	23	23	559
IPM68_Kera_all_merged	4	2022-06-12_Fusion_32407.raw	F4:40299	SVASLSLTK	F4:6593	9	99	99	9	905.531	1	27.65	-	904.523	0.8	97 98 100 100 100 100 100 100 100	SVASLSLTK	HCD	F4:6593-F4:40299	1	7	0	T	h.ens90	14-:49619037-49619064	OffFrame	SVASISLTK		SVASISLTK	100	8	OffFrame	1	OffFrame	h.ens90	0.0011	0.000893	1		1471300	ENSG00000165502	RPL36AL	14-:49619034-49619140|49620561-49620668	CTG	ACG	78	16	0	40
IPM68_Melanocytes	1	2022-06-12_Fusion_32401.raw	F1:12325	SVASLSLTK	F1:7928	9	98	98	9	453.269	2	27.59	-	904.523	1.7	96 96 99 99 98 98 99 98 99	SVASLSLTK	HCD	F1:7928-F1:12325	1	7	0	T	h.ens90	14-:49619037-49619064	OffFrame	SVASISLTK		SVASISLTK	100	2	OffFrame	1	OffFrame	h.ens90	0.00296	0.00235	1		206370000	ENSG00000165502	RPL36AL	14-:49619034-49619140|49620561-49620668	CTG	ACG	78	16	0	40
IPM68_Melanocytes	1	2022-06-12_Fusion_32401.raw	F1:18638	VPSDRLALL	F1:12978	9	88	88	9	492.298	2	40.15	-	982.581	0.8	99 98 97 96 60 70 81 99 100	VPSDRLALL	HCD	F1:12978-F1:18638	1	4	0	T	h.ens90	15+:74798240-74798267	UTR5	VPSDRLALL		VPSDRLALL	100	1	UTR5	1	UTR5	h.ens90	0.00563	0.0025	1		4321100	ENSG00000103653	CSK	15+:74782104-74782148|74782667-74782720|74798232-74798270	ATG	ATG	33	1	0	672
IPM68_Kera_all_merged	3	2022-06-12_Fusion_32406.raw	F3:27459	ALWWPQSPK	F3:13578	9	95	95	9	556.797	2	42.34	-	1111.58	-2.1	87 89 99 100 98 95 97 96 99	ALWWPQSPK	HCD	F3:13578-F3:27459	1	1	0	T	h.ens90	7+:143381650-143381677	OffFrame	ALWWPQSPK		ALWWPQSPK	100	4	OffFrame	1	OffFrame	h.ens90	0.0031	0.00176	1		593600	ENSG00000159840	ZYX	7+:143381113-143381409|143381556-143381680	CTG	ACG	129	33	0	79
IPM68_Melanocytes	1	2022-06-12_Fusion_32401.raw	F1:15368	LLSLVTGLK	F1:13862	9	98	98	9	472.314	2	42.43	-	942.611	1.8	99 99 99 99 98 98 97 97 97	LLSLVTGLK	HCD	F1:13862-F1:15368	1	3	0	T	h.ens90	17+:41690883-41690910	UTR3	LLSLVTGLK		LLSLVTGLK	100	2	UTR3	1	UTR3	h.ens90	0.0441	0.0353	1		4214700	ENSG00000173812	EIF1	17+:41690844-41690928	ATG	ATG	60	5	5	57
IPM68_Melanocytes	1	2022-06-12_Fusion_32401.raw	F1:37120	RTLSDFLLLK	F1:14782	10	75	75	10	603.367	2	44.71	-	1204.72	1.6	81 36 42 39 62 96 99 100 100 100	RTLSDFLLLK	HCD	F1:14782-F1:37120	1	1	0	T	h.ens90	15+:85579041-85579071	OffFrame	RTLSDFLLLK		RTLSDFLLLK	100	1	OffFrame	1	OffFrame	h.ens90	0.0232	0.00318	1		556100	ENSG00000170776	AKAP13	15+:85578975-85579146	ATG	GTG	138	11	24	973
IPM68_Kera_all_merged	3	2022-06-12_Fusion_32406.raw	F3:21842	HLFLVLLGK	F3:14890	9	71	71	9	520.335	2	45.87	-	1038.66	-3.8	46 62 52 44 59 98 97 91 97	HLFLVLLGK	HCD	F3:14890-F3:21842	1	5	0	T	h.ens90	10+:43155273-43155300	OffFrame	HLFLVLLGK		HLFLVLLGK	100	2	OffFrame	1	OffFrame	h.ens90	0.0538	0.0104	1		53386	ENSG00000169826	CSGALNACT2	10+:43155168-43155375	ATG	ATG	105	1	24	124
IPM68_Kera_all_merged	3	2022-06-12_Fusion_32406.raw	F3:21962	MLFFVSAVK	F3:15690	9	99	99	9	521.294	2	47.96	-	1040.57	1.5	98 100 100 100 99 99 99 99 99	MLFFVSAVK	HCD	F3:15690-F3:21962	1	1	0	T	h.ens90	3-:47443054-47443081	UTR5	MLFFVSAVK		MLFFVSAVK	100	8	UTR5	1	UTR5	h.ens90	0.00102	0.000833	1		2620800	ENSG00000114650	SCAP	3-:47443039-47443091|47475798-47475947	ATG	ATG	42	0	4	325
IPM68_Melanocytes	1	2022-06-12_Fusion_32401.raw	F1:24208	MLFFVSAVK	F1:16122	9	98	98	9	521.294	2	48.02	-	1040.57	1	97 100 100 100 99 98 98 99 99	MLFFVSAVK	HCD	F1:16122-F1:24208	1	1	0	T	h.ens90	3-:47443054-47443081	UTR5	MLFFVSAVK		MLFFVSAVK	100	5	UTR5	1	UTR5	h.ens90	0.00123	0.000973	1		40079000	ENSG00000114650	SCAP	3-:47443039-47443091|47475798-47475947	ATG	ATG	42	0	4	325
IPM68_Kera_all_merged	3	2022-06-12_Fusion_32406.raw	F3:21077	SLLSLVTGLK	F3:17851	10	97	97	10	515.829	2	53.73	-	1029.64	0.7	95 97 100 99 99 98 97 90 96 98	SLLSLVTGLK	HCD	F3:17851-F3:21077	1	1	0	T	h.ens90	17+:41690880-41690910	UTR3	SLLSLVTGLK		SLLSLVTGLK	100	5	UTR3	1	UTR3	h.ens90	0.00111	0.00103	1		4377700	ENSG00000173812	EIF1	17+:41690844-41690928	ATG	ATG	60	4	5	54
IPM68_Melanocytes	2	2022-06-12_Fusion_32402.raw	F2:49011	SLLSLVTGLK	F2:15371	10	98	98	10	1030.65	1	53.74	-	1029.64	0.3	92 95 99 99 100 100 99 98 100 100	SLLSLVTGLK	HCD	F2:15371-F2:49011	1	1	0	T	h.ens90	17+:41690880-41690910	UTR3	SLLSLVTGLK		SLLSLVTGLK	100	10	UTR3	1	UTR3	h.ens90	0.000499	0.000161	1		6433900	ENSG00000173812	EIF1	17+:41690844-41690928	ATG	ATG	60	4	5	54
IPM68_Kera_all_merged	3	2022-06-12_Fusion_32406.raw	F3:29304	KLSMFQLLY	F3:17559	9	79	79	9	571.818	2	52.97	-	1141.62	0.5	71 66 74 66 80 69 92 100 100	KLSMFQLLY	HCD	F3:17559-F3:29304	1	1	0	T	h.ens90	3+:16269154-16269181	UTR5	KLSMFQLLY		KLSMFQLLY	100	10	UTR5	1	UTR5	h.ens90	0.0248	0.00626	1		3176800	ENSG00000154814	OXNAD1	3+:16269145-16269256	ATG	ATG	108	2	24	336
IPM68_Melanocytes	1	2022-06-12_Fusion_32401.raw	F1:33145	KLSMFQLLY	F1:18036	9	77	77	9	571.818	2	53.04	-	1141.62	0.4	57 55 84 85 69 61 84 99 99	KLSMFQLLY	HCD	F1:18036-F1:33145	1	1	0	T	h.ens90	3+:16269154-16269181	UTR5	KLSMFQLLY		KLSMFQLLY	100	9	UTR5	1	UTR5	h.ens90	0.02	0.00518	1		47062000	ENSG00000154814	OXNAD1	3+:16269145-16269256	ATG	ATG	108	2	24	336
IPM68_Melanocytes	1	2022-06-12_Fusion_32401.raw	F1:30703	SPWLLRVEL	F1:17986	9	98	98	9	556.828	2	52.85	-	1111.64	1.8	98 99 100 100 100 98 96 98 99	SPWLLRVEL	HCD	F1:17986-F1:30703	1	1	0	T	h.ens90	17+:7509099-7509126	ncRNA	SPWLLRVEL		SPWLLRVEL	100	2	ncRNA	1	ncRNA	h.ens90	0.0131	0.0104	1		2428800	ENSG00000181222	POLR2A	17+:7484731-7484857|7495940-7496073|7496209-7496346|7496439-7496613|7496763-7497045|7497355-7497517|7497649-7497870|7498077-7498210|7499038-7499163|7499280-7499491|7500638-7500848|7500939-7501108|7501288-7501383|7501525-7501729|7501899-7502122|7502517-7502701|7503120-7503292|7503384-7503490|7503585-7503791|7508250-7508475|7508943-7509190|7509531-7509632|7511214-7511319|7511405-7511588|7511810-751…	ATG	ATC	2349	9	764	4020
IPM68_Kera_all_merged	3	2022-06-12_Fusion_32406.raw	F3:29020	ATFFGLQLLK	F3:17802	10	96	96	10	569.337	2	53.52	-	1136.66	0.1	83 90 100 100 98 98 97 99 100 99	ATFFGLQLLK	HCD	F3:17802-F3:29020	1	1	0	T	h.ens90	16+:57204559-57204589	UTR5	ATFFGIQLLK		ATFFGIQLLK	100	4	UTR5	1	UTR5	h.ens90	0.000551	0.000495	1		762270	ENSG00000159579	RSPRY1	16+:57204535-57204658	ATG	ATG	117	6	22	774
IPM68_Melanocytes	1	2022-06-12_Fusion_32401.raw	F1:32744	ATFFGLQLLK	F1:18322	10	98	98	10	569.337	2	53.61	-	1136.66	0.1	97 98 100 100 98 97 96 98 99 99	ATFFGLQLLK	HCD	F1:18322-F1:32744	1	1	0	T	h.ens90	16+:57204559-57204589	UTR5	ATFFGIQLLK		ATFFGIQLLK	100	3	UTR5	1	UTR5	h.ens90	1.3e-07	4.21e-08	1		9645300	ENSG00000159579	RSPRY1	16+:57204535-57204658	ATG	ATG	117	6	22	774
IPM68_Kera_all_merged	3	2022-06-12_Fusion_32406.raw	F3:30307	MLFSQLFFK	F3:18463	9	98	98	9	580.812	2	55.28	-	1159.61	-0.1	94 99 100 99 98 99 99 100 100	MLFSQLFFK	HCD	F3:18463-F3:30307	1	1	0	T	h.ens90	22-:50244305-50244332	OffFrame	MLFSQIFFK		MLFSQIFFK	100	9	OffFrame	1	OffFrame	h.ens90	0.00153	0.0011	1		1207300	ENSG00000128159	TUBGCP6	22-:50244227-50244374	ATG	ATG	105	0	25	127
IPM68_Melanocytes	1	2022-06-12_Fusion_32401.raw	F1:35480	M(+15.99)LFSQLFFK	F1:17041	9	98	98	9	588.81	2	50.3	-	1175.61	0.3	98 99 99 99 97 99 99 99 99	M(+15.99)LFSQLFFK	HCD	F1:17041-F1:35480	1	1	0	T	h.ens90	22-:50244305-50244332	OffFrame	MLFSQIFFK		MLFSQIFFK	100	8	OffFrame	1	OffFrame	h.ens90	0.00296	0.00235	1		4232300	ENSG00000128159	TUBGCP6	22-:50244227-50244374	ATG	ATG	105	0	25	127
IPM68_Kera_all_merged	8	2022-06-12_Fusion_32413.raw	F8:4750	RATKPTVQK	F8:2831	9	78	78	9	343.545	3	14.26	-	1027.61	0.3	50 50 65 77 95 94 94 90 96	RATKPTVQK	HCD	F8:2831-F8:4750	1	1	0	T	h.ens90	22-:19068222-19068225|19089367-19089391	UTR5	RATKPTVQK		RATKPTVQK	100	2	UTR5	1	UTR5	h.ens90	0.0272	0.00662	1		63490	ENSG00000070413	DGCR2	22-:19068219-19068225|19089367-19089490|19122127-19122217	ATG	ATG	33	1	0	379
IPM68_Melanocytes	2	2022-06-12_Fusion_32402.raw	F2:3150	RATKPTVQK	F2:2919	9	75	75	9	343.545	3	14.44	-	1027.61	-0.5	39 43 59 72 93 92 92 89 95	RATKPTVQK	HCD	F2:2919-F2:3150	1	1	0	T	h.ens90	22-:19068222-19068225|19089367-19089391	UTR5	RATKPTVQK		RATKPTVQK	100	2	UTR5	1	UTR5	h.ens90	0.024	0.00583	1		83032	ENSG00000070413	DGCR2	22-:19068219-19068225|19089367-19089490|19122127-19122217	ATG	ATG	33	1	0	379
IPM68_Kera_all_merged	4	2022-06-12_Fusion_32407.raw	F4:9696	QLYRHSQEK	F4:3051	9	87	87	9	396.876	3	14.98	-	1187.6	0.1	86 94 89 87 94 78 65 97 99	QLYRHSQEK	HCD	F4:3051-F4:9696	1	1	0	T	h.ens90	1+:11989191-11989218	OffFrame	QLYRHSQEK		QLYRHSQEK	100	4	OffFrame	1	OffFrame	h.ens90	0.0107	0.00394	1		131400	ENSG00000116688	MFN2	1+:11980442-11980484|11989164-11989221	ATG	ATG	33	1	0	23
IPM68_Melanocytes	2	2022-06-12_Fusion_32402.raw	F2:9215	QLYRHSQEK	F2:3052	9	83	83	9	396.876	3	14.92	-	1187.6	1.5	56 89 89 88 88 88 84 93 77	QLYRHSQEK	ETD	F2:3052-F2:9215	1	1	0	T	h.ens90	1+:11989191-11989218	OffFrame	QLYRHSQEK		QLYRHSQEK	100	1	OffFrame	1	OffFrame	h.ens90	0.025	0.00853	1		282680	ENSG00000116688	MFN2	1+:11980442-11980484|11989164-11989221	ATG	ATG	33	1	0	23
IPM68_Kera_all_merged	4	2022-06-12_Fusion_32407.raw	F4:3677	GPRRGRDSL	F4:3271	9	40	40	9	338.525	3	15.77	-	1012.55	0.1	18 15 41 35 17 58 61 63 61	GPRRGRDSL	ETD	F4:3271-F4:3677	3	2	6	T	h.ens90	7-:100478910-100478937	UTR5	GPRRGRDSL		GPRRGRDSL	100	1	UTR5	1	UTR5	h.ens90	0.532	0.0463	1		485340	ENSG00000166925	TSC22D4	7-:100478907-100479450	ATG	ATG	39	3	0	342
IPM68_Kera_all_merged	3	2022-06-12_Fusion_32406.raw	F3:16113	TPAGQRRAL	F3:3972	9	84	84	9	485.283	2	17.91	-	968.552	-0.2	97 95 96 57 47 85 92 92 97	TPAGQRRAL	HCD	F3:3972-F3:16113	1	1	0	T	h.ens90	19-:7293922-7293949	UTR5	TPAGQRRAL		TPAGQRRAL	100	4	UTR5	1	UTR5	h.ens90	0.0145	0.00458	1		3915500	ENSG00000171105	INSR	19-:7293919-7294087	ATG	ATG	33	1	0	85
IPM68_Melanocytes	1	2022-06-12_Fusion_32401.raw	F1:17450	TPAGQRRAL	F1:3995	9	80	80	9	485.283	2	17.91	-	968.552	0.7	96 93 95 46 42 84 88 87 95	TPAGQRRAL	HCD	F1:3995-F1:17450	1	1	0	T	h.ens90	19-:7293922-7293949	UTR5	TPAGQRRAL		TPAGQRRAL	100	2	UTR5	1	UTR5	h.ens90	0.0148	0.0043	1		33974000	ENSG00000171105	INSR	19-:7293919-7294087	ATG	ATG	33	1	0	85
IPM68_Kera_all_merged	4	2022-06-12_Fusion_32407.raw	F4:9003	RVWKHLTTK	F4:3801	9	87	87	9	390.236	3	17.68	-	1167.69	0	58 58 77 98 99 100 100 100 100	RVWKHLTTK	HCD	F4:3801-F4:9003	1	1	0	T	h.ens90	12-:49110533-49110560	UTR5	RVWKHLTTK		RVWKHLTTK	100	4	UTR5	1	UTR5	h.ens90	0.00998	0.00368	1		2614800	ENSG00000139636	LMBR1L	12-:49110479-49110647	ATG	CTG	90	3	17	338
IPM68_Melanocytes	1	2022-06-12_Fusion_32401.raw	F1:35023	RVWKHLTTK	F1:3878	9	97	97	9	584.851	2	17.59	-	1167.69	-0.6	95 94 96 97 96 99 99 100 100	RVWKHLTTK	HCD	F1:3878-F1:35023	1	1	0	T	h.ens90	12-:49110533-49110560	UTR5	RVWKHLTTK		RVWKHLTTK	100	3	UTR5	1	UTR5	h.ens90	0.0015	0.0011	1		4259500	ENSG00000139636	LMBR1L	12-:49110479-49110647	ATG	CTG	90	3	17	338
IPM68_Kera_all_merged	3	2022-06-12_Fusion_32406.raw	F3:22377	KTSQLTLQK	F3:5148	9	98	98	9	523.814	2	20.92	-	1045.61	1	100 99 98 95 99 100 100 99 99	KTSQLTLQK	HCD	F3:5148-F3:22377	1	2	0	T	h.ens90	12+:27026507-27026534	OffFrame	KTSQLTLQK		KTSQLTLQK	100	2	OffFrame	1	OffFrame	h.ens90	0.00153	0.0011	1		3131700	ENSG00000152944	MED21	12+:27022725-27022871|27026419-27026534|27027346-27027373	ATG	CTG	123	23	8	130
IPM68_Melanocytes	1	2022-06-12_Fusion_32401.raw	F1:24698	KTSQLTLQK	F1:5140	9	96	96	9	523.814	2	20.76	-	1045.61	1	99 98 95 91 95 97 98 95 99	KTSQLTLQK	HCD	F1:5140-F1:24698	1	2	0	T	h.ens90	12+:27026507-27026534	OffFrame	KTSQLTLQK		KTSQLTLQK	100	2	OffFrame	1	OffFrame	h.ens90	0.00434	0.00297	1		9116700	ENSG00000152944	MED21	12+:27022725-27022871|27026419-27026534|27027346-27027373	ATG	CTG	123	23	8	130
IPM68_Kera_all_merged	4	2022-06-12_Fusion_32407.raw	F4:10973	RVHEVFRVGK	F4:4558	10	98	98	10	409.575	3	20.36	-	1225.7	-0.3	92 94 100 100 100 100 100 100 99 100	RVHEVFRVGK	HCD	F4:4558-F4:10973	1	1	0	T	h.ens90	11+:108009109-108009139	UTR5	RVHEVFRVGK		RVHEVFRVGK	100	4	UTR5	1	UTR5	h.ens90	0.000492	0.000471	1		6710600	ENSG00000166266	CUL5	11+:108008956-108009148	ATG	ATG	108	23	2	377
IPM68_Melanocytes	1	2022-06-12_Fusion_32401.raw	F1:38165	RVHEVFRVGK	F1:4959	10	95	95	10	613.86	2	20.25	-	1225.7	0.3	97 97 97 99 97 92 93 95 94 98	RVHEVFRVGK	HCD	F1:4959-F1:38165	1	1	0	T	h.ens90	11+:108009109-108009139	UTR5	RVHEVFRVGK		RVHEVFRVGK	100	3	UTR5	1	UTR5	h.ens90	7.56e-07	2.7e-07	1		1468200	ENSG00000166266	CUL5	11+:108008956-108009148	ATG	ATG	108	23	2	377
IPM68_Kera_all_merged	7	2022-06-12_Fusion_32412.raw	F7:7375	QPAAGGRAL	F7:5315	9	85	85	9	420.739	2	21.24	-	839.461	2.3	79 93 98 98 92 61 58 94 98	QPAAGGRAL	HCD	F7:5315-F7:7375	1	1	0	T	h.ens90	15-:89330237-89330264	OffFrame	QPAAGGRAL		QPAAGGRAL	100	2	OffFrame	1	OffFrame	h.ens90	0.0138	0.00458	1		863900	ENSG00000140521	POLG	15-:89330207-89330417	ATG	GTG	102	15	9	671
IPM68_Kera_all_merged	4	2022-06-12_Fusion_32407.raw	F4:4596	KLRLGEVTK	F4:4855	9	93	93	9	348.557	3	21.47	-	1042.65	0.2	100 99 99 97 64 88 99 100 100	KLRLGEVTK	HCD	F4:4855-F4:4596	1	1	0	T	h.ens90	14-:73366948-73366975	UTR5	KLRLGEVTK		KLRLGEVTK	100	6	UTR5	1	UTR5	h.ens90	0.00415	0.0021	1		11016000	ENSG00000133961	NUMB	14-:73366798-73367140	ATG	ATG	183	2	49	263
IPM68_Melanocytes	1	2022-06-12_Fusion_32401.raw	F1:24435	KLRLGEVTK	F1:5426	9	89	89	9	522.332	2	21.41	-	1042.65	0	98 98 97 93 45 76 99 100 100	KLRLGEVTK	HCD	F1:5426-F1:24435	1	1	0	T	h.ens90	14-:73366948-73366975	UTR5	KLRLGEVTK		KLRLGEVTK	100	3	UTR5	1	UTR5	h.ens90	0.00496	0.00232	1		11178000	ENSG00000133961	NUMB	14-:73366798-73367140	ATG	ATG	183	2	49	263
IPM68_Kera_all_merged	8	2022-06-12_Fusion_32413.raw	F8:2942	APRASRPSL	F8:4661	9	98	98	9	318.854	3	20.67	-	953.541	0	99 98 99 97 96 97 99 99 100	APRASRPSL	HCD	F8:4661-F8:2942	1	1	0	T	h.ens90	X-:153971139-153971166	UTR5	APRASRPSL		APRASRPSL	100	9	UTR5	1	UTR5	h.ens90	0.00143	0.00102	1		33024000	ENSG00000172534	HCFC1	X-:153971136-153971397	ATG	ATG	36	2	0	641
IPM68_Melanocytes	2	2022-06-12_Fusion_32402.raw	F2:1729	APRASRPSL	F2:4843	9	94	94	9	318.855	3	20.58	-	953.541	1.4	97 95 97 93 91 92 94 96 99	APRASRPSL	HCD	F2:4843-F2:1729	1	1	0	T	h.ens90	X-:153971139-153971166	UTR5	APRASRPSL		APRASRPSL	100	4	UTR5	1	UTR5	h.ens90	0.00249	0.00151	1		232420000	ENSG00000172534	HCFC1	X-:153971136-153971397	ATG	ATG	36	2	0	641
IPM68_Melanocytes	1	2022-06-12_Fusion_32401.raw	F1:24910	APVRSHGLVL	F1:7759	10	71	71	10	524.817	2	27.1	-	1047.62	0.6	91 79 84 43 47 35 61 76 97 99	APVRSHGLVL	HCD	F1:7759-F1:24910	1	1	0	T	h.ens90	2+:206765620-206765650	UTR5	APVRSHGLVL		APVRSHGLVL	100	3	UTR5	1	UTR5	h.ens90	4.67e-05	5.48e-06	1		8863000	ENSG00000118246	FASTKD2	2+:206765587-206765653	ATG	ATG	39	2	0	189
IPM68_Kera_all_merged	3	2022-06-12_Fusion_32406.raw	F3:17774	ALYGGRLLK	F3:7202	9	99	99	9	495.809	2	26.1	-	989.602	1.7	99 100 100 100 98 98 100 100 100	ALYGGRLLK	HCD	F3:7202-F3:17774	1	1	0	T	h.ens90	9+:33295337-33295364	OffFrame	ALYGGRILK		ALYGGRILK	100	8	OffFrame	1	OffFrame	h.ens90	0.0011	0.000893	1		42927000	ENSG00000086102	NFX1	9+:33294797-33295367	ATG	GTG	114	28	0	943
IPM68_Melanocytes	1	2022-06-12_Fusion_32401.raw	F1:19308	ALYGGRLLK	F1:7340	9	98	98	9	495.809	2	26.12	-	989.602	0.8	99 99 100 98 95 95 98 100 100	ALYGGRLLK	HCD	F1:7340-F1:19308	1	1	0	T	h.ens90	9+:33295337-33295364	OffFrame	ALYGGRILK		ALYGGRILK	100	3	OffFrame	1	OffFrame	h.ens90	0.00296	0.00235	1		38415000	ENSG00000086102	NFX1	9+:33294797-33295367	ATG	GTG	114	28	0	943
IPM68_Kera_all_merged	3	2022-06-12_Fusion_32406.raw	F3:25842	KLSSSYFMK	F3:7418	9	99	99	9	545.784	2	26.62	-	1089.55	0.5	100 100 100 100 100 100 100 100 100	KLSSSYFMK	HCD	F3:7418-F3:25842	1	1	0	T	h.ens90	15+:45606856-45606883	UTR3	KLSSSYFMK		KLSSSYFMK	100	2	UTR3	1	UTR3	h.ens90	0.0162	0.0132	1		1150900	ENSG00000104164	BLOC1S6	15+:45606820-45606886	ATG	ATG	39	3	0	342
IPM68_Melanocytes	1	2022-06-12_Fusion_32401.raw	F1:28701	KLSSSYFMK	F1:7534	9	99	99	9	545.785	2	26.58	-	1089.55	2	99 100 100 100 100 100 100 100 100	KLSSSYFMK	HCD	F1:7534-F1:28701	1	1	0	T	h.ens90	15+:45606856-45606883	UTR3	KLSSSYFMK		KLSSSYFMK	100	1	UTR3	1	UTR3	h.ens90	0.0353	0.031	1		17685000	ENSG00000104164	BLOC1S6	15+:45606820-45606886	ATG	ATG	39	3	0	342
IPM68_Melanocytes	1	2022-06-12_Fusion_32401.raw	F1:12075	ALWATAAAK	F1:8359	9	84	84	9	451.759	2	28.59	-	901.502	0.3	60 65 96 94 87 86 89 87 93	ALWATAAAK	HCD	F1:8359-F1:12075	1	1	0	T	h.ens90	1+:161159547-161159574	UTR5	AIWATAAAK		AIWATAAAK	100	1	UTR5	1	UTR5	h.ens90	0.00927	0.00331	1		2267300	ENSG00000143258	USP21	1+:161159478-161159628	ATG	ATG	105	8	17	84
IPM68_Melanocytes	2	2022-06-12_Fusion_32402.raw	F2:9909	HLWFGFKSGK	F2:8120	10	76	76	10	402.885	3	31.11	-	1205.63	0.1	38 92 83 99 98 96 44 35 82 94	HLWFGFKSGK	HCD	F2:8120-F2:9909	1	1	0	T	h.ens90	17-:31321637-31321667	UTR5	HLWFGFKSGK		HLWFGFKSGK	100	1	UTR5	1	UTR5	h.ens90	2.67e-05	3.75e-06	1		285490	ENSG00000126860	EVI2A	17-:31321565-31321820	ATG	ATG	108	2	23	217
IPM68_Kera_all_merged	3	2022-06-12_Fusion_32406.raw	F3:21233	TLFRVVVAK	F3:8883	9	89	89	9	516.832	2	30.39	-	1031.65	0.3	97 96 70 61 83 100 100 100 100	TLFRVVVAK	HCD	F3:8883-F3:21233	1	1	0	T	h.ens90	X+:107639332-107639359	OffFrame	TLFRVVVAK		TLFRVVVAK	100	3	OffFrame	1	OffFrame	h.ens90	0.00818	0.00334	1		1117300	ENSG00000147224	PRPS1	X+:107639260-107639374	ATG	ATG	48	2	4	160
IPM68_Melanocytes	1	2022-06-12_Fusion_32401.raw	F1:23406	TLFRVVVAK	F1:9072	9	99	99	9	516.833	2	30.39	-	1031.65	1.5	98 98 98 98 99 100 100 100 100	TLFRVVVAK	HCD	F1:9072-F1:23406	1	1	0	T	h.ens90	X+:107639332-107639359	OffFrame	TLFRVVVAK		TLFRVVVAK	100	2	OffFrame	1	OffFrame	h.ens90	0.00235	0.00206	1		4253300	ENSG00000147224	PRPS1	X+:107639260-107639374	ATG	ATG	48	2	4	160
IPM68_Kera_all_merged	7	2022-06-12_Fusion_32412.raw	F7:17906	QVLGVVLQK	F7:9349	9	96	96	9	492.317	2	31.47	-	982.617	0.9	88 92 99 99 100 99 99 97 98	QVLGVVLQK	HCD	F7:9349-F7:17906	1	1	0	T	h.ens90	8-:123256147-123256171|123267272-123267275	UTR5	QVIGVVLQK		QVIGVVLQK	100	2	UTR5	1	UTR5	h.ens90	0.00235	0.00143	1		661160	ENSG00000165156	ZHX1	8-:123256096-123256171|123267272-123267323	ATG	CTG	96	6	16	477
IPM68_Melanocytes	1	2022-06-12_Fusion_32401.raw	F1:18658	QVLGVVLQK	F1:9519	9	95	95	9	492.317	2	31.51	-	982.617	1.2	85 89 99 99 99 98 97 95 97	QVLGVVLQK	HCD	F1:9519-F1:18658	1	1	0	T	h.ens90	8-:123256147-123256171|123267272-123267275	UTR5	QVIGVVLQK		QVIGVVLQK	100	2	UTR5	1	UTR5	h.ens90	0.00213	0.00137	1		20389000	ENSG00000165156	ZHX1	8-:123256096-123256171|123267272-123267323	ATG	CTG	96	6	16	477
IPM68_Kera_all_merged	3	2022-06-12_Fusion_32406.raw	F3:19965	KLSFPLLAK	F3:11442	9	99	99	9	508.829	2	36.85	-	1015.64	1.2	100 100 100 100 99 100 100 100 100	KLSFPLLAK	HCD	F3:11442-F3:19965	1	4	0	T	h.ens90	1+:117368076-117368103	UTR5	KLSFPILAK		KLSFPILAK	100	5	UTR5	1	UTR5	h.ens90	0.00102	0.000833	1		1536100	ENSG00000198162	MAN1A2	1+:117368031-117368142	ATG	ACG	111	15	12	628
IPM68_Melanocytes	1	2022-06-12_Fusion_32401.raw	F1:21857	KLSFPLLAK	F1:11645	9	94	94	9	508.829	2	36.81	-	1015.64	1.2	98 98 98 97 76 88 99 99 99	KLSFPLLAK	HCD	F1:11645-F1:21857	1	4	0	T	h.ens90	1+:117368076-117368103	UTR5	KLSFPILAK		KLSFPILAK	100	2	UTR5	1	UTR5	h.ens90	0.00249	0.00151	1		3497800	ENSG00000198162	MAN1A2	1+:117368031-117368142	ATG	ACG	111	15	12	628
IPM68_Melanocytes	1	2022-06-12_Fusion_32401.raw	F1:26494	LPSPSLSRPL	F1:11507	10	69	69	10	533.815	2	36.39	-	1065.62	-1.7	94 94 97 93 90 36 26 19 59 90	LPSPSLSRPL	HCD	F1:11507-F1:26494	2	2	2	T	h.ens90	10-:76970225-76970255	ncRNA	LPSPSLSRPL		LPSPSLSRPL	100	1	ncRNA	1	ncRNA	h.ens90	0.0941	0.0114	1		2674300	ENSG00000156113	KCNMA1	10-:76970222-76970351	CTG	GTG	51	6	0	744
IPM68_Kera_all_merged	3	2022-06-12_Fusion_32406.raw	F3:16056	GPAALRLSAL	F3:12391	10	92	92	10	484.798	2	39.31	-	967.581	0.5	97 99 100 100 99 84 75 71 98 99	GPAALRLSAL	HCD	F3:12391-F3:16056	1	1	0	T	h.ens90	3+:9649725-9649742|9653620-9653633	OffFrame	GPAALRLSAL		GPAALRLSAL	100	1	OffFrame	1	OffFrame	h.ens90	7.58e-07	5.44e-07	1		401000	ENSG00000163719	MTMR14	3+:9649554-9649742|9653620-9653681	ATG	ATG	87	3	15	142
IPM68_Melanocytes	1	2022-06-12_Fusion_32401.raw	F1:17379	GPAALRLSAL	F1:12670	10	90	90	10	484.798	2	39.37	-	967.581	0.4	96 98 100 99 99 75 72 73 98 99	GPAALRLSAL	HCD	F1:12670-F1:17379	1	1	0	T	h.ens90	3+:9649725-9649742|9653620-9653633	OffFrame	GPAALRLSAL		GPAALRLSAL	100	1	OffFrame	1	OffFrame	h.ens90	0.00199	0.000634	1		4792000	ENSG00000163719	MTMR14	3+:9649554-9649742|9653620-9653681	ATG	ATG	87	3	15	142
IPM68_Kera_all_merged	3	2022-06-12_Fusion_32406.raw	F3:28424	KLWDPLDLK	F3:13477	9	98	98	9	564.325	2	42.2	-	1126.64	-3.4	99 99 99 99 95 95 98 99 99	KLWDPLDLK	HCD	F3:13477-F3:28424	1	1	0	T	h.ens90	2-:149579597-149579624	OffFrame	KLWDPLDLK		KLWDPLDLK	100	2	OffFrame	1	OffFrame	h.ens90	0.00153	0.0011	1		341200	ENSG00000168288	MMADHC	2-:149579567-149579648|149582126-149582216	ATG	ATG	60	1	9	178
IPM68_Melanocytes	1	2022-06-12_Fusion_32401.raw	F1:31936	KLWDPLDLK	F1:13856	9	99	99	9	564.327	2	42.24	-	1126.64	-0.1	99 99 100 100 99 99 99 99 99	KLWDPLDLK	HCD	F1:13856-F1:31936	1	1	0	T	h.ens90	2-:149579597-149579624	OffFrame	KLWDPLDLK		KLWDPLDLK	100	2	OffFrame	1	OffFrame	h.ens90	0.00235	0.00206	1		7491900	ENSG00000168288	MMADHC	2-:149579567-149579648|149582126-149582216	ATG	ATG	60	1	9	178
IPM68_Kera_all_merged	3	2022-06-12_Fusion_32406.raw	F3:35392	YLYWGNLAYK	F3:14034	10	98	98	10	645.83	2	43.62	-	1289.64	0.6	98 99 100 100 98 96 98 98 99 99	YLYWGNLAYK	HCD	F3:14034-F3:35392	1	2	0	T	h.ens90	14+:103335672-103335702	UTR5	YLYWGNIAYK		YLYWGNIAYK	100	4	UTR5	1	UTR5	h.ens90	0.000492	0.000471	1		1441800	ENSG00000100664	EIF5	14+:103334251-103334597|103335652-103335924	ATG	CTG	294	14	73	724
IPM68_Melanocytes	1	2022-06-12_Fusion_32401.raw	F1:40507	YLYWGNLAYK	F1:14430	10	98	98	10	645.83	2	43.73	-	1289.64	1	98 99 100 100 98 96 97 97 98 99	YLYWGNLAYK	HCD	F1:14430-F1:40507	1	2	0	T	h.ens90	14+:103335672-103335702	UTR5	YLYWGNIAYK		YLYWGNIAYK	100	1	UTR5	1	UTR5	h.ens90	1.3e-07	4.21e-08	1		4281800	ENSG00000100664	EIF5	14+:103334251-103334597|103335652-103335924	ATG	CTG	294	14	73	724
IPM68_Kera_all_merged	4	2022-06-12_Fusion_32407.raw	F4:17315	KLWQVLGVVLQK	F4:11883	12	52	52	12	470.966	3	45.32	-	1409.88	-0.2	34 0 0 0 58 93 41 45 92 92 86 92	KLWQVLGVVLQK	HCD	F4:11883-F4:17315	9	1	9	T	h.ens90	8-:123256147-123256171|123267272-123267284	UTR5	KLWQVIGVVLQK		KLWQVIGVVLQK	100	1	UTR5	1	UTR5	h.ens90	0.0152	0.00202	1		56742	ENSG00000165156	ZHX1	8-:123256096-123256171|123267272-123267323	ATG	ATG	96	3	16	468
IPM68_Melanocytes	1	2022-06-12_Fusion_32401.raw	F1:43206	KLWQVLGVVLQK	F1:15043	12	99	99	12	705.945	2	45.36	-	1409.88	0.2	100 100 100 99 100 100 99 100 100 100 98 99	KLWQVLGVVLQK	HCD	F1:15043-F1:43206	1	1	0	T	h.ens90	8-:123256147-123256171|123267272-123267284	UTR5	KLWQVIGVVLQK		KLWQVIGVVLQK	100	6	UTR5	1	UTR5	h.ens90	0	0	1		5183500	ENSG00000165156	ZHX1	8-:123256096-123256171|123267272-123267323	ATG	ATG	96	3	16	468
IPM68_Kera_all_merged	7	2022-06-12_Fusion_32412.raw	F7:35987	LLLDQSLLLMK	F7:15850	11	99	99	11	643.891	2	48.5	-	1285.77	0.6	96 100 100 100 99 100 100 100 99 99 99	LLLDQSLLLMK	HCD	F7:15850-F7:35987	1	1	0	T	h.ens90	17-:44894457-44894490	OffFrame	IILDQSLILMK		IILDQSLILMK	100	8	OffFrame	1	OffFrame	h.ens90	6.3e-06	4.45e-06	1		417300	ENSG00000108883	EFTUD2	17-:44886719-44886750|44894416-44894525|44899368-44899645	ATG	ATG	117	4	23	31
IPM68_Melanocytes	1	2022-06-12_Fusion_32401.raw	F1:40405	LLLDQSLLLMK	F1:16293	11	98	98	11	643.892	2	48.58	-	1285.77	1	95 100 100 99 98 99 100 100 99 97 98	LLLDQSLLLMK	HCD	F1:16293-F1:40405	1	1	0	T	h.ens90	17-:44894457-44894490	OffFrame	IILDQSLILMK		IILDQSLILMK	100	4	OffFrame	1	OffFrame	h.ens90	0	0	1		6342400	ENSG00000108883	EFTUD2	17-:44886719-44886750|44894416-44894525|44899368-44899645	ATG	ATG	117	4	23	31
IPM68_Kera_all_merged	4	2022-06-12_Fusion_32407.raw	F4:5631	VPHRSSGHSL	F4:3326	10	64	64	10	359.525	3	15.95	-	1075.55	0.6	43 17 49 61 93 92 75 75 72 65	VPHRSSGHSL	ETD	F4:3326-F4:5631	2	1	4	T	h.ens90	1-:224434120-224434150	UTR5	VPHRSSGHSL		VPHRSSGHSL	100	2	UTR5	1	UTR5	h.ens90	0.0661	0.00486	1		1058000	ENSG00000162923	WDR26	1-:224433679-224434495	CTG	GTG	702	77	146	149
IPM68_Melanocytes	1	2022-06-12_Fusion_32401.raw	F1:27428	VPHRSSGHSL	F1:3232	10	84	84	10	538.784	2	15.9	-	1075.55	0.9	99 98 95 90 60 68 74 75 91 99	VPHRSSGHSL	HCD	F1:3232-F1:27428	1	1	0	T	h.ens90	1-:224434120-224434150	UTR5	VPHRSSGHSL		VPHRSSGHSL	100	2	UTR5	1	UTR5	h.ens90	7.76e-06	1.76e-06	1		730840	ENSG00000162923	WDR26	1-:224433679-224434495	CTG	GTG	702	77	146	149
IPM68_Kera_all_merged	4	2022-06-12_Fusion_32407.raw	F4:3957	RPHKDSGLL	F4:4530	9	71	71	9	341.529	3	20.29	-	1021.57	-0.7	55 62 71 76 75 54 58 94 100	RPHKDSGLL	HCD	F4:4530-F4:3957	1	1	0	T	h.ens90	10-:72210756-72210783	OffFrame	RPHKDSGLL		RPHKDSGLL	100	4	OffFrame	1	OffFrame	h.ens90	0.0538	0.0104	1		1145700	ENSG00000138303	ASCC1	10-:72210753-72210831|72213186-72213270	ATG	ACG	48	6	0	160
IPM68_Melanocytes	1	2022-06-12_Fusion_32401.raw	F1:22408	RPHKDSGLL	F1:4912	9	71	71	9	511.79	2	20.11	-	1021.57	-0.6	86 86 85 48 51 44 51 97 100	RPHKDSGLL	HCD	F1:4912-F1:22408	1	1	0	T	h.ens90	10-:72210756-72210783	OffFrame	RPHKDSGLL		RPHKDSGLL	100	3	OffFrame	1	OffFrame	h.ens90	0.0766	0.0176	1		1258400	ENSG00000138303	ASCC1	10-:72210753-72210831|72213186-72213270	ATG	ACG	48	6	0	160
IPM68_Kera_all_merged	3	2022-06-12_Fusion_32406.raw	F3:10862	LPGARSSPL	F3:7490	9	71	71	9	449.262	2	26.69	-	896.508	0.8	97 92 83 35 28 42 71 94 98	LPGARSSPL	HCD	F3:7490-F3:10862	5	3	2	T	h.ens90	19+:49667078-49667105	OffFrame	LPGARSSPL		LPGARSSPL	100	1	OffFrame	1	OffFrame	h.ens90	0.0538	0.0104	1		745520	ENSG00000126453	BCL2L12	19+:49667003-49667108	ATG	CTG	42	4	0	419
IPM68_Kera_all_merged	3	2022-06-12_Fusion_32406.raw	F3:16926	APKSSSGFSL	F3:9113	10	94	94	10	490.757	2	30.87	-	979.497	1.3	99 98 99 99 94 85 83 93 100 100	APKSSSGFSL	HCD	F3:9113-F3:16926	1	6	0	T	h.ens90	16-:18788995-18789025	OffFrame	APKSSSGFSL		APKSSSGFSL	100	5	OffFrame	1	OffFrame	h.ens90	6.19e-07	5.05e-07	1		5284900	ENSG00000260342	AC138811.2	16-:18788992-18789100	ATG	ATG	75	14	0	88
IPM68_Melanocytes	1	2022-06-12_Fusion_32401.raw	F1:18354	APKSSSGFSL	F1:9213	10	86	86	10	490.757	2	30.78	-	979.497	1.7	96 95 95 98 81 63 59 80 99 99	APKSSSGFSL	HCD	F1:9213-F1:18354	1	6	0	T	h.ens90	16-:18788995-18789025	OffFrame	APKSSSGFSL		APKSSSGFSL	100	2	OffFrame	1	OffFrame	h.ens90	0.00423	0.0011	1		16114000	ENSG00000260342	AC138811.2	16-:18788992-18789100	ATG	ATG	75	14	0	88
IPM68_Kera_all_merged	3	2022-06-12_Fusion_32406.raw	F3:10609	NPRPGLGAL	F3:8783	9	81	81	9	447.761	2	30.12	-	893.508	0	88 88 94 54 47 66 96 98 99	NPRPGLGAL	HCD	F3:8783-F3:10609	1	1	0	T	h.ens90	11-:67505255-67505282	UTR5	NPRPGLGAL		NPRPGLGAL	100	1	UTR5	1	UTR5	h.ens90	0.0204	0.00556	1		273740	ENSG00000110697	PITPNM1	11-:67505210-67505594	ATG	ATG	114	14	14	90
IPM68_Melanocytes	1	2022-06-12_Fusion_32401.raw	-	NPRPGLGAL	F1:8969	9	63	63	9	447.762	2	30.09	-	893.508	1.2	83 79 76 23 23 40 53 96 99	NPRPGLGAL	HCD	F1:8969	4	1	5	T	h.ens90	11-:67505255-67505282	UTR5	NPRPGLGAL		NPRPGLGAL	100	1	UTR5	1	UTR5	h.ens90	0.0584	0.0115	1		0	ENSG00000110697	PITPNM1	11-:67505210-67505594	ATG	ATG	114	14	14	90
IPM68_Kera_all_merged	3	2022-06-12_Fusion_32406.raw	F3:21681	SLSSWSLMK	F3:12436	9	96	96	9	519.769	2	39.44	-	1037.52	1.3	92 95 99 98 97 98 98 96 98	SLSSWSLMK	HCD	F3:12436-F3:21681	1	3	0	T	h.ens90	3-:131501602-131501629	UTR5	SLSSWSLMK		SLSSWSLMK	100	5	UTR5	1	UTR5	h.ens90	0.00235	0.00143	1		1036200	ENSG00000114686	MRPL3	3-:131501587-131501715|131502782-131502876	ATG	ATG	51	3	4	310
IPM68_Melanocytes	2	2022-06-12_Fusion_32402.raw	F2:49094	SLSSWSLMK	F2:10490	9	90	90	9	1038.53	1	39.46	-	1037.52	0	54 66 99 99 99 99 99 98 99	SLSSWSLMK	HCD	F2:10490-F2:49094	1	3	0	T	h.ens90	3-:131501602-131501629	UTR5	SLSSWSLMK		SLSSWSLMK	100	3	UTR5	1	UTR5	h.ens90	0.00436	0.00214	1		420500	ENSG00000114686	MRPL3	3-:131501587-131501715|131502782-131502876	ATG	ATG	51	3	4	310
IPM68_Kera_all_merged	3	2022-06-12_Fusion_32406.raw	F3:17902	ALFVLSTLK	F3:14615	9	94	94	9	496.313	2	45.2	-	990.611	-0.4	76 83 99 99 99 98 97 97 97	ALFVLSTLK	HCD	F3:14615-F3:17902	1	1	0	T	h.ens90	15-:34983322-34983349	OffFrame	AIFVLSTLK		AIFVLSTLK	100	3	OffFrame	1	OffFrame	h.ens90	0.00374	0.002	1		846890	ENSG00000198146	ZNF770	15-:34983307-34983382	ATG	ATG	48	2	4	85
IPM68_Melanocytes	1	2022-06-12_Fusion_32401.raw	F1:19426	ALFVLSTLK	F1:15024	9	98	98	9	496.313	2	45.33	-	990.611	-0.2	96 97 100 100 99 99 99 99 98	ALFVLSTLK	HCD	F1:15024-F1:19426	1	1	0	T	h.ens90	15-:34983322-34983349	OffFrame	AIFVLSTLK		AIFVLSTLK	100	4	OffFrame	1	OffFrame	h.ens90	0.00296	0.00235	1		5272200	ENSG00000198146	ZNF770	15-:34983307-34983382	ATG	ATG	48	2	4	85
IPM68_Melanocytes	1	2022-06-12_Fusion_32401.raw	F1:40664	TLLSFKTVLFK	F1:15020	11	97	97	11	648.899	2	45.25	-	1295.79	-0.6	98 99 100 99 98 97 96 97 97 98 99	TLLSFKTVLFK	HCD	F1:15020-F1:40664	1	1	0	T	h.ens90	2+:200815358-200815391	OffFrame	TLLSFKTVLFK		TLLSFKTVLFK	100	1	OffFrame	1	OffFrame	h.ens90	0	0	1		215650	ENSG00000082153	BZW1	2+:200815280-200815397	ATG	ATG	57	6	1	178
IPM68_Kera_all_merged	7	2022-06-12_Fusion_32412.raw	F7:26012	APRAFLPLPV	F7:16254	10	82	82	10	540.832	2	49.65	-	1079.65	1.2	76 59 72 73 71 80 97 99 96 98	APRAFLPLPV	HCD	F7:16254-F7:26012	1	1	0	T	h.ens90	17+:3668829-3668859	UTR5	APRAFLPLPV		APRAFLPLPV	100	9	UTR5	1	UTR5	h.ens90	0.00418	0.00101	1		76251000	ENSG00000127774	EMC6	17+:3668643-3668862	ATG	ATG	36	1	0	8
IPM68_Melanocytes	2	2022-06-12_Fusion_32402.raw	F2:49461	APRAFLPLPV	F2:13945	10	89	89	10	1080.66	1	49.65	-	1079.65	0	94 92 84 86 86 98 97 98 76 87	APRAFLPLPV	HCD	F2:13945-F2:49461	1	1	0	T	h.ens90	17+:3668829-3668859	UTR5	APRAFLPLPV		APRAFLPLPV	100	11	UTR5	1	UTR5	h.ens90	3.09e-06	9.41e-07	1		2923900	ENSG00000127774	EMC6	17+:3668643-3668862	ATG	ATG	36	1	0	8
IPM68_Kera_all_merged	3	2022-06-12_Fusion_32406.raw	F3:28524	MTLMVFLFK	F3:20387	9	98	98	9	565.312	2	60.54	-	1128.61	2.7	96 99 99 98 99 99 99 99 99	MTLMVFLFK	HCD	F3:20387-F3:28524	1	1	0	T	h.ens90	14+:65455647-65455674	UTR5	MTLMVFLFK		MTLMVFLFK	100	4	UTR5	1	UTR5	h.ens90	0.00143	0.00102	1		75111	ENSG00000033170	FUT8	14+:65411877-65411993|65430215-65430309|65455620-65455683	ATG	ATG	36	0	2	1429
IPM68_Melanocytes	1	2022-06-12_Fusion_32401.raw	F1:33331	M(+15.99)TLMVFLFK	F1:18582	9	99	99	9	573.309	2	54.38	-	1144.6	0.7	99 100 100 100 100 99 99 99 99	M(+15.99)TLMVFLFK	HCD	F1:18582-F1:33331	1	1	0	T	h.ens90	14+:65455647-65455674	UTR5	MTLMVFLFK		MTLMVFLFK	100	8	UTR5	1	UTR5	h.ens90	0.000972	0.000851	1		1554900	ENSG00000033170	FUT8	14+:65411877-65411993|65430215-65430309|65455620-65455683	ATG	ATG	36	0	2	1429
IPM68_Kera_all_merged	4	2022-06-12_Fusion_32407.raw	-	KLTYLYLQK	F4:6816	9	79	79	9	390.569	3	28.38	-	1168.69	0.4	51 52 58 74 94 99 98 94 98	KLTYLYLQK	HCD	F4:6816	1	1	0	T	h.ens90	3+:44354756-44354783	UTR5	KLTYIYIQK		KLTYIYIQK	100	1	UTR5	1	UTR5	h.ens90	0.0248	0.00626	1		0	ENSG00000179152	TCAIM	3+:44338627-44338834|44354738-44354798	ATG	ATG	54	4	4	401
IPM68_Kera_all_merged	7	2022-06-12_Fusion_32412.raw	F7:23865	AMYSNNLLK	F7:8825	9	96	96	9	527.274	2	30.13	-	1052.53	1	93 91 99 99 94 93 97 98 99	AMYSNNLLK	HCD	F7:8825-F7:23865	1	1	0	T	h.ens90	6+:42051074-42051101	UTR5	AMYSNNLLK		AMYSNNLLK	100	1	UTR5	1	UTR5	h.ens90	0.00235	0.00143	1		632570	ENSG00000137413	TAF8	6+:42050990-42051104	ATG	ATG	45	5	0	199
IPM68_Kera_all_merged	3	2022-06-12_Fusion_32406.raw	F3:24219	APRLPSMVSL	F3:13436	10	87	87	10	535.806	2	42.14	-	1069.6	1.5	93 86 82 85 73 79 83 99 100 100	APRLPSMVSL	HCD	F3:13436-F3:24219	1	1	0	T	h.ens90	17-:76572704-76572734	OffFrame	APRLPSMVSL		APRLPSMVSL	100	10	OffFrame	1	OffFrame	h.ens90	1.55e-06	6.96e-07	1		14112000	ENSG00000070731	ST6GALNAC2	17-:76572701-76572758	ATG	ATG	39	2	0	571
IPM68_Melanocytes	2	2022-06-12_Fusion_32402.raw	F2:49392	APRLPSMVSL	F2:11355	10	86	86	10	1070.6	1	42.13	-	1069.6	0.5	96 95 99 99 69 67 66 86 89 94	APRLPSMVSL	HCD	F2:11355-F2:49392	1	1	0	T	h.ens90	17-:76572704-76572734	OffFrame	APRLPSMVSL		APRLPSMVSL	100	7	OffFrame	1	OffFrame	h.ens90	0.00423	0.0011	1		1908400	ENSG00000070731	ST6GALNAC2	17-:76572701-76572758	ATG	ATG	39	2	0	571
IPM68_Melanocytes	1	2022-06-12_Fusion_32401.raw	F1:29209	MPTMRLLSF	F1:17115	9	94	94	9	548.289	2	50.49	-	1094.56	1.4	99 99 99 95 70 87 99 100 100	MPTMRLLSF	HCD	F1:17115-F1:29209	1	1	0	T	h.ens90	1-:156020149-156020167|156020887-156020896	UTR5	MPTMRLLSF		MPTMRLLSF	100	5	UTR5	1	UTR5	h.ens90	0.00249	0.00151	1		22683000	ENSG00000163479	SSR2	1-:156020008-156020167|156020887-156021076	ATG	ATG	168	0	46	63
IPM68_Melanocytes	1	2022-06-12_Fusion_32401.raw	F1:29209	MPTMRLLSF	F1:17115	9	94	94	9	548.289	2	50.49	-	1094.56	1.4	99 99 99 95 70 87 99 100 100	MPTMRLLSF	HCD	F1:17115-F1:29209	1	1	0	T	h.ens90	1-:156020149-156020167|156020887-156020896	UTR5	MPTMRLLSF		MPTMRLLSF	100	5	UTR5	1	UTR5	h.ens90	0.00249	0.00151	1		22683000	ENSG00000163479	SSR2	1-:156020008-156020167|156020887-156021076	ATG	ATG	168	0	46	63
IPM68_Kera_all_merged	3	2022-06-12_Fusion_32406.raw	F3:10862	LPGARSSPL	F3:7490	9	71	71	9	449.262	2	26.69	-	896.508	0.8	97 92 83 35 28 42 71 94 98	LPGARSSPL	HCD	F3:7490-F3:10862	5	3	2	T	h.ens90	19+:49667078-49667105	OffFrame	LPGARSSPL		LPGARSSPL	100	1	OffFrame	1	OffFrame	h.ens90	0.0538	0.0104	1		745520	ENSG00000126453	BCL2L12	19+:49667003-49667108	ATG	CTG	42	4	0	419
IPM68_Kera_all_merged	8	2022-06-12_Fusion_32413.raw	F8:4750	RATKPTVQK	F8:2831	9	78	78	9	343.545	3	14.26	-	1027.61	0.3	50 50 65 77 95 94 94 90 96	RATKPTVQK	HCD	F8:2831-F8:4750	1	1	0	T	h.ens90	22-:19068222-19068225|19089367-19089391	UTR5	RATKPTVQK		RATKPTVQK	100	2	UTR5	1	UTR5	h.ens90	0.0272	0.00662	1		63490	ENSG00000070413	DGCR2	22-:19068219-19068225|19089367-19089490|19122127-19122217	ATG	ATG	33	1	0	379
IPM68_Melanocytes	2	2022-06-12_Fusion_32402.raw	F2:3150	RATKPTVQK	F2:2919	9	75	75	9	343.545	3	14.44	-	1027.61	-0.5	39 43 59 72 93 92 92 89 95	RATKPTVQK	HCD	F2:2919-F2:3150	1	1	0	T	h.ens90	22-:19068222-19068225|19089367-19089391	UTR5	RATKPTVQK		RATKPTVQK	100	2	UTR5	1	UTR5	h.ens90	0.024	0.00583	1		83032	ENSG00000070413	DGCR2	22-:19068219-19068225|19089367-19089490|19122127-19122217	ATG	ATG	33	1	0	379
IPM68_Kera_all_merged	8	2022-06-12_Fusion_32413.raw	F8:2495	ATARPGPTR	F8:3144	9	95	95	9	309.511	3	15.38	-	925.509	1.3	99 97 94 94 98 96 90 93 97	ATARPGPTR	HCD	F8:3144-F8:2495	2	1	1	T	h.ens90	1-:183635541-183635568	OffFrame	ATARPGPTR		ATARPGPTR	100	2	OffFrame	1	OffFrame	h.ens90	0.0031	0.00176	1		231250	ENSG00000162704	ARPC5	1-:183635364-183635748	ATG	ATG	210	2	58	91
IPM68_Kera_all_merged	3	2022-06-12_Fusion_32406.raw	F3:25487	ATAGPGTVKQR	F3:3411	11	98	98	11	543.308	2	16.55	-	1084.6	1.6	99 99 100 99 99 99 99 99 98 98 98	ATAGPGTVKQR	HCD	F3:3411-F3:25487	1	1	0	T	h.ens90	17-:7583260-7583293	ncRNA	ATAGPGTVKQR		ATAGPGTVKQR	100	8	ncRNA	1	ncRNA	h.ens90	2.34e-07	1.45e-07	1		943960	ENSG00000233223	AC016876.1	17-:7582546-7583599	ATG	ATG	759	4	237	225
IPM68_Melanocytes	1	2022-06-12_Fusion_32401.raw	F1:28251	ATAGPGTVKQR	F1:3491	11	98	98	11	543.307	2	16.55	-	1084.6	0.9	98 99 100 100 100 99 99 99 98 98 98	ATAGPGTVKQR	HCD	F1:3491-F1:28251	1	1	0	T	h.ens90	17-:7583260-7583293	ncRNA	ATAGPGTVKQR		ATAGPGTVKQR	100	4	ncRNA	1	ncRNA	h.ens90	0	0	1		4856500	ENSG00000233223	AC016876.1	17-:7582546-7583599	ATG	ATG	759	4	237	225
IPM68_Kera_all_merged	3	2022-06-12_Fusion_32406.raw	-	KTMMTVTRK	F3:3906	9	79	79	9	548.304	2	17.7	-	1094.59	0.2	96 94 92 90 85 80 44 44 94	KTMMTVTRK	HCD	F3:3906	1	1	0	T	h.ens90	10+:125823666-125823693	OffFrame	KTMMTVTRK		KTMMTVTRK	100	3	OffFrame	1	OffFrame	h.ens90	0.0266	0.00671	1		0	ENSG00000107949	BCCIP	10+:125823549-125823726	ATG	ATG	63	1	10	109
IPM68_Melanocytes	2	2022-06-12_Fusion_32402.raw	F2:5425	KTMMTVTRK	F2:3872	9	51	51	9	365.872	3	17.63	-	1094.59	0.4	56 73 71 67 18 18 49 51 61	KTMMTVTRK	ETD	F2:3872-F2:5425	2	1	2	T	h.ens90	10+:125823666-125823693	OffFrame	KTMMTVTRK		KTMMTVTRK	100	1	OffFrame	1	OffFrame	h.ens90	0.284	0.0504	1		9164000	ENSG00000107949	BCCIP	10+:125823549-125823726	ATG	ATG	63	1	10	109
IPM68_Kera_all_merged	3	2022-06-12_Fusion_32406.raw	F3:22377	KTSQLTLQK	F3:5148	9	98	98	9	523.814	2	20.92	-	1045.61	1	100 99 98 95 99 100 100 99 99	KTSQLTLQK	HCD	F3:5148-F3:22377	1	2	0	T	h.ens90	12+:27026507-27026534	OffFrame	KTSQLTLQK		KTSQLTLQK	100	2	OffFrame	1	OffFrame	h.ens90	0.00153	0.0011	1		3131700	ENSG00000152944	MED21	12+:27022725-27022871|27026419-27026534|27027346-27027373	ATG	CTG	123	23	8	130
IPM68_Melanocytes	1	2022-06-12_Fusion_32401.raw	F1:24698	KTSQLTLQK	F1:5140	9	96	96	9	523.814	2	20.76	-	1045.61	1	99 98 95 91 95 97 98 95 99	KTSQLTLQK	HCD	F1:5140-F1:24698	1	2	0	T	h.ens90	12+:27026507-27026534	OffFrame	KTSQLTLQK		KTSQLTLQK	100	2	OffFrame	1	OffFrame	h.ens90	0.00434	0.00297	1		9116700	ENSG00000152944	MED21	12+:27022725-27022871|27026419-27026534|27027346-27027373	ATG	CTG	123	23	8	130
IPM68_Kera_all_merged	3	2022-06-12_Fusion_32406.raw	F3:14946	ATTALALHR	F3:5747	9	99	99	9	477.28	2	22.38	-	952.545	0.4	99 99 100 100 100 100 99 98 99	ATTALALHR	HCD	F3:5747-F3:14946	1	1	0	T	h.ens90	X-:135051335-135051362	UTR3	ATTAIAIHR		ATTAIAIHR	100	2	UTR3	1	UTR3	h.ens90	0.0162	0.0132	1		733240	ENSG00000203950	RTL8A	X-:135051308-135051476|135051916-135052180	ATG	CTG	210	52	8	404
IPM68_Melanocytes	1	2022-06-12_Fusion_32401.raw	F1:16136	ATTALALHR	F1:5816	9	99	99	9	477.28	2	22.38	-	952.545	0.7	98 99 100 100 100 100 99 98 99	ATTALALHR	HCD	F1:5816-F1:16136	1	1	0	T	h.ens90	X-:135051335-135051362	UTR3	ATTAIAIHR		ATTAIAIHR	100	1	UTR3	1	UTR3	h.ens90	0.0353	0.031	1		4571800	ENSG00000203950	RTL8A	X-:135051308-135051476|135051916-135052180	ATG	CTG	210	52	8	404
IPM68_Kera_all_merged	3	2022-06-12_Fusion_32406.raw	F3:8769	STAGFVTGK	F3:6353	9	98	98	9	434.233	2	23.93	-	866.45	2.4	97 98 99 98 98 98 98 98 99	STAGFVTGK	HCD	F3:6353-F3:8769	1	1	0	T	h.ens90	20-:47298829-47298856	OffFrame	STAGFVTGK		STAGFVTGK	100	1	OffFrame	1	OffFrame	h.ens90	0.00153	0.0011	1		439840	ENSG00000101040	ZMYND8	20-:47298775-47298913	ATG	ATG	87	2	17	325
IPM68_Kera_all_merged	3	2022-06-12_Fusion_32406.raw	F3:27975	RTTTWNTLK	F3:6347	9	97	97	9	560.81	2	23.98	-	1119.6	1.1	94 95 98 99 99 98 100 100 100	RTTTWNTLK	HCD	F3:6347-F3:27975	1	1	0	T	h.ens90	15-:49145065-49145078|49155524-49155538	OffFrame	RTTTWNTLK		RTTTWNTLK	100	4	OffFrame	1	OffFrame	h.ens90	0.002	0.00131	1		23325000	ENSG00000166200	COPS2	15-:49145005-49145078|49155524-49155679	ATG	ATG	93	2	19	40
IPM68_Melanocytes	1	2022-06-12_Fusion_32401.raw	-	RTTTWNTLK	F1:6425	9	91	91	9	560.809	2	23.86	-	1119.6	0	92 69 82 88 97 96 99 99 100	RTTTWNTLK	HCD	F1:6425	1	1	0	T	h.ens90	15-:49145065-49145078|49155524-49155538	OffFrame	RTTTWNTLK		RTTTWNTLK	100	2	OffFrame	1	OffFrame	h.ens90	0.00918	0.00476	1		0	ENSG00000166200	COPS2	15-:49145005-49145078|49155524-49155679	ATG	ATG	93	2	19	40
IPM68_Kera_all_merged	7	2022-06-12_Fusion_32412.raw	F7:27440	STLTYRMTK	F7:6092	9	99	99	9	550.792	2	23.21	-	1099.57	0.5	99 99 100 100 99 98 98 99 100	STLTYRMTK	HCD	F7:6092-F7:27440	1	6	0	T	h.ens90	16-:18896795-18896822	UTR5	STLTYRMTK		STLTYRMTK	100	2	UTR5	1	UTR5	h.ens90	0.00102	0.000833	1		406990	ENSG00000157106	SMG1	16-:18896753-18896921	ATG	ATG	81	4	13	206
IPM68_Melanocytes	1	2022-06-12_Fusion_32401.raw	F1:29638	STLTYRMTK	F1:6177	9	95	95	9	550.792	2	23.23	-	1099.57	-0.6	95 98 99 99 97 92 90 96 98	STLTYRMTK	HCD	F1:6177-F1:29638	1	6	0	T	h.ens90	16-:18896795-18896822	UTR5	STLTYRMTK		STLTYRMTK	100	1	UTR5	1	UTR5	h.ens90	0.00213	0.00137	1		7291900	ENSG00000157106	SMG1	16-:18896753-18896921	ATG	ATG	81	4	13	206
IPM68_Kera_all_merged	3	2022-06-12_Fusion_32406.raw	F3:14300	KVSSVLLAK	F3:6540	9	99	99	9	472.811	2	24.39	-	943.607	0.7	100 99 99 98 98 100 100 100 100	KVSSVLLAK	HCD	F3:6540-F3:14300	1	1	0	T	h.ens90	1-:156738726-156738753	UTR5	KVSSVLLAK		KVSSVLLAK	100	2	UTR5	1	UTR5	h.ens90	0.00102	0.000833	1		1439600	ENSG00000143314	MRPL24	1-:156738552-156738764|156741179-156741210	ATG	CTG	222	7	57	90
IPM68_Kera_all_merged	8	2022-06-12_Fusion_32413.raw	F8:10296	VTYHMFRTK	F8:5385	9	99	99	9	394.875	3	23.39	-	1181.6	1.4	99 100 100 100 100 99 98 98 99	VTYHMFRTK	HCD	F8:5385-F8:10296	1	2	0	T	h.ens90	1-:23337854-23337861|23338489-23338509	UTR5	VTYHMFRTK		VTYHMFRTK	100	7	UTR5	1	UTR5	h.ens90	0.00102	0.000833	1		2029400	ENSG00000125944	HNRNPR	1-:23337830-23337861|23338489-23338599	ATG	GTG	93	14	7	225
IPM68_Melanocytes	1	2022-06-12_Fusion_32401.raw	F1:35801	VTYHMFRTK	F1:6208	9	97	97	9	591.811	2	23.33	-	1181.6	4.4	98 99 99 99 99 98 96 95 98	VTYHMFRTK	HCD	F1:6208-F1:35801	1	2	0	T	h.ens90	1-:23337854-23337861|23338489-23338509	UTR5	VTYHMFRTK		VTYHMFRTK	100	3	UTR5	1	UTR5	h.ens90	0.0015	0.0011	1		8595800	ENSG00000125944	HNRNPR	1-:23337830-23337861|23338489-23338599	ATG	GTG	93	14	7	225
IPM68_Kera_all_merged	7	2022-06-12_Fusion_32412.raw	F7:24620	STMSTNGLPR	F7:6532	10	98	98	10	532.264	2	24.35	-	1062.51	1.7	98 99 100 100 99 98 97 98 97 98	STMSTNGLPR	HCD	F7:6532-F7:24620	1	1	0	T	h.ens90	8-:11853333-11853363	OffFrame	STMSTNGIPR		STMSTNGIPR	100	4	OffFrame	1	OffFrame	h.ens90	4.72e-07	4.53e-07	1		2731000	ENSG00000164733	CTSB	8-:11852664-11852695|11853328-11853479|11867253-11867391|11868000-11868112	ATG	ATG	75	3	11	91
IPM68_Melanocytes	1	2022-06-12_Fusion_32401.raw	F1:26183	STMSTNGLPR	F1:6599	10	95	95	10	532.263	2	24.28	-	1062.51	-1.4	95 96 99 99 98 96 92 94 91 95	STMSTNGLPR	HCD	F1:6599-F1:26183	2	1	0	T	h.ens90	8-:11853333-11853363	OffFrame	STMSTNGIPR		STMSTNGIPR	100	1	OffFrame	1	OffFrame	h.ens90	0.000593	0.000212	1		13073000	ENSG00000164733	CTSB	8-:11852664-11852695|11853328-11853479|11867253-11867391|11868000-11868112	ATG	ATG	75	3	11	91
IPM68_Kera_all_merged	7	2022-06-12_Fusion_32412.raw	F7:34793	RTLPTSGTWTK	F7:6531	11	98	98	11	624.341	2	24.32	-	1246.67	1	97 97 99 97 98 99 99 100 100 100 100	RTLPTSGTWTK	HCD	F7:6531-F7:34793	1	1	0	T	h.ens90	X+:136497820-136497853	OffFrame	RTLPTSGTWTK		RTLPTSGTWTK	100	2	OffFrame	1	OffFrame	h.ens90	1.01e-05	6.29e-06	1		811100	ENSG00000102241	HTATSF1	X+:136497688-136497874	ATG	ATG	93	13	6	136
IPM68_Melanocytes	1	2022-06-12_Fusion_32401.raw	F1:38985	RTLPTSGTWTK	F1:6600	11	96	96	11	624.342	2	24.26	-	1246.67	1.6	94 94 96 92 95 97 98 99 99 100 100	RTLPTSGTWTK	HCD	F1:6600-F1:38985	1	1	0	T	h.ens90	X+:136497820-136497853	OffFrame	RTLPTSGTWTK		RTLPTSGTWTK	100	1	OffFrame	1	OffFrame	h.ens90	0	0	1		5639700	ENSG00000102241	HTATSF1	X+:136497688-136497874	ATG	ATG	93	13	6	136
IPM68_Kera_all_merged	3	2022-06-12_Fusion_32406.raw	F3:27166	RVFSWSQAK	F3:7347	9	98	98	9	554.799	2	26.42	-	1107.58	0.5	97 96 98 99 99 99 98 100 100	RVFSWSQAK	HCD	F3:7347-F3:27166	1	1	0	T	h.ens90	1-:111139660-111139687	UTR5	RVFSWSQAK		RVFSWSQAK	100	2	UTR5	1	UTR5	h.ens90	0.00143	0.00102	1		1399600	ENSG00000156171	DRAM2	1-:111139633-111139792	ATG	ATG	72	6	8	353
IPM68_Melanocytes	1	2022-06-12_Fusion_32401.raw	F1:30352	RVFSWSQAK	F1:7459	9	96	96	9	554.799	2	26.38	-	1107.58	0.5	95 93 96 97 98 98 96 99 100	RVFSWSQAK	HCD	F1:7459-F1:30352	1	1	0	T	h.ens90	1-:111139660-111139687	UTR5	RVFSWSQAK		RVFSWSQAK	100	1	UTR5	1	UTR5	h.ens90	0.0018	0.00123	1		10513000	ENSG00000156171	DRAM2	1-:111139633-111139792	ATG	ATG	72	6	8	353
IPM68_Kera_all_merged	3	2022-06-12_Fusion_32406.raw	F3:17774	ALYGGRLLK	F3:7202	9	99	99	9	495.809	2	26.1	-	989.602	1.7	99 100 100 100 98 98 100 100 100	ALYGGRLLK	HCD	F3:7202-F3:17774	1	1	0	T	h.ens90	9+:33295337-33295364	OffFrame	ALYGGRILK		ALYGGRILK	100	8	OffFrame	1	OffFrame	h.ens90	0.0011	0.000893	1		42927000	ENSG00000086102	NFX1	9+:33294797-33295367	ATG	GTG	114	28	0	943
IPM68_Melanocytes	1	2022-06-12_Fusion_32401.raw	F1:19308	ALYGGRLLK	F1:7340	9	98	98	9	495.809	2	26.12	-	989.602	0.8	99 99 100 98 95 95 98 100 100	ALYGGRLLK	HCD	F1:7340-F1:19308	1	1	0	T	h.ens90	9+:33295337-33295364	OffFrame	ALYGGRILK		ALYGGRILK	100	3	OffFrame	1	OffFrame	h.ens90	0.00296	0.00235	1		38415000	ENSG00000086102	NFX1	9+:33294797-33295367	ATG	GTG	114	28	0	943
IPM68_Kera_all_merged	7	2022-06-12_Fusion_32412.raw	F7:18138	VLSKVLSLK	F7:7358	9	99	99	9	493.834	2	26.42	-	985.654	0	99 99 100 100 99 99 99 100 100	VLSKVLSLK	HCD	F7:7358-F7:18138	1	8	0	T	h.ens90	2-:175178156-175178183	UTR3	VISKVISLK		VISKVISLK	100	6	UTR3	1	UTR3	h.ens90	0.0162	0.0132	1		871490	ENSG00000154518	ATP5G3	2-:175177937-175178240	ATG	ATG	252	2	72	104
IPM68_Melanocytes	1	2022-06-12_Fusion_32401.raw	F1:18919	VLSKVLSLK	F1:7495	9	80	80	9	493.834	2	26.45	-	985.654	0.3	93 93 60 52 88 87 83 84 88	VLSKVLSLK	HCD	F1:7495-F1:18919	1	8	0	T	h.ens90	2-:175178156-175178183	UTR3	VISKVISLK		VISKVISLK	100	1	UTR3	1	UTR3	h.ens90	0.361	0.14	1		2338700	ENSG00000154518	ATP5G3	2-:175177937-175178240	ATG	ATG	252	2	72	104
IPM68_Melanocytes	1	2022-06-12_Fusion_32401.raw	F1:32235	GTLMWHQMK	F1:7935	9	97	97	9	566.276	2	27.51	-	1130.54	0.9	89 93 99 100 100 99 98 98 100	GTLMWHQMK	HCD	F1:7935-F1:32235	1	1	0	T	h.ens90	3+:184315770-184315797	UTR5	GTLMWHQMK		GTLMWHQMK	100	1	UTR5	1	UTR5	h.ens90	0.0015	0.0011	1		13455000	ENSG00000114867	EIF4G1	3+:184314511-184314674|184315488-184315545|184315762-184315800	ATG	ATG	87	19	0	238
IPM68_Kera_all_merged	4	2022-06-12_Fusion_32407.raw	F4:40299	SVASLSLTK	F4:6593	9	99	99	9	905.531	1	27.65	-	904.523	0.8	97 98 100 100 100 100 100 100 100	SVASLSLTK	HCD	F4:6593-F4:40299	1	7	0	T	h.ens90	14-:49619037-49619064	OffFrame	SVASISLTK		SVASISLTK	100	8	OffFrame	1	OffFrame	h.ens90	0.0011	0.000893	1		1471300	ENSG00000165502	RPL36AL	14-:49619034-49619140|49620561-49620668	CTG	ACG	78	16	0	40
IPM68_Melanocytes	1	2022-06-12_Fusion_32401.raw	F1:12325	SVASLSLTK	F1:7928	9	98	98	9	453.269	2	27.59	-	904.523	1.7	96 96 99 99 98 98 99 98 99	SVASLSLTK	HCD	F1:7928-F1:12325	1	7	0	T	h.ens90	14-:49619037-49619064	OffFrame	SVASISLTK		SVASISLTK	100	2	OffFrame	1	OffFrame	h.ens90	0.00296	0.00235	1		206370000	ENSG00000165502	RPL36AL	14-:49619034-49619140|49620561-49620668	CTG	ACG	78	16	0	40
IPM68_Kera_all_merged	7	2022-06-12_Fusion_32412.raw	F7:34359	STLHLASQFTK	F7:7579	11	99	99	11	616.836	2	26.98	-	1231.66	0.5	98 99 100 100 100 100 98 96 100 100 100	STLHLASQFTK	HCD	F7:7579-F7:34359	1	1	0	T	h.ens90	6+:106519198-106519231	OffFrame	STIHLASQFTK		STIHLASQFTK	100	4	OffFrame	1	OffFrame	h.ens90	6.3e-06	4.45e-06	1		953990	ENSG00000112297	CRYBG1	6+:106519159-106519360	ATG	ATG	165	1	42	766
IPM68_Kera_all_merged	7	2022-06-12_Fusion_32412.raw	F7:13093	ALGLPQPPK	F7:8809	9	53	53	9	460.781	2	30.07	-	919.549	-0.7	38 44 45 43 21 27 85 83 92	ALGLPQPPK	HCD	F7:8809-F7:13093	4	24	6	T	h.ens90	13+:114322140-114322167	ncRNA	AIGLPQPPK		AIGLPQPPK	100	2	ncRNA	1	ncRNA	h.ens90	0.819	0.27	1		581060	ENSG00000198824	CHAMP1	13+:114321870-114322170	ATG	CTG	69	13	0	170
IPM68_Melanocytes	1	2022-06-12_Fusion_32401.raw	F1:13555	ALGLPQPPK	F1:8972	9	78	78	9	460.782	2	30.19	-	919.549	-0.6	50 55 88 90 78 81 88 84 94	ALGLPQPPK	HCD	F1:8972-F1:13555	1	24	0	T	h.ens90	13+:114322140-114322167	ncRNA	AIGLPQPPK		AIGLPQPPK	100	2	ncRNA	1	ncRNA	h.ens90	0.167	0.0503	1		3560800	ENSG00000198824	CHAMP1	13+:114321870-114322170	ATG	CTG	69	13	0	170
IPM68_Melanocytes	1	2022-06-12_Fusion_32401.raw	F1:32062	AEEPLAGRTW	F1:9778	10	88	88	10	565.286	2	32.2	-	1128.56	0.7	64 78 99 98 97 94 85 84 87 94	AEEPLAGRTW	HCD	F1:9778-F1:32062	1	1	0	T	h.ens90	11-:67351863-67351893	UTR3	AEEPLAGRTW		AEEPLAGRTW	100	2	UTR3	1	UTR3	h.ens90	0.0141	0.00413	1		4678400	ENSG00000175482	POLD4	11-:67351833-67352019|67352690-67353026	ATG	ATG	165	35	9	101
IPM68_Kera_all_merged	3	2022-06-12_Fusion_32406.raw	F3:19464	MTMSTLLSK	F3:10393	9	98	98	9	506.265	2	34.24	-	1010.51	0.6	99 100 99 98 98 99 99 99 99	MTMSTLLSK	HCD	F3:10393-F3:19464	1	2	0	T	h.ens90	5+:8460008-8460035	ncRNA	MTMSTILSK		MTMSTILSK	100	7	ncRNA	1	ncRNA	h.ens90	0.0189	0.0136	1		2103900	ENSG00000247516	MIR4458HG	5+:8459945-8460062	ATG	ATG	54	0	8	152
IPM68_Melanocytes	2	2022-06-12_Fusion_32402.raw	F2:48765	MTMSTLLSK	F2:8967	9	99	99	9	1011.52	1	34.2	-	1010.51	1.2	97 98 99 100 100 100 100 100 100	MTMSTLLSK	HCD	F2:8967-F2:48765	1	2	0	T	h.ens90	5+:8460008-8460035	ncRNA	MTMSTILSK		MTMSTILSK	100	3	ncRNA	1	ncRNA	h.ens90	0.0104	0.00913	1		1334800	ENSG00000247516	MIR4458HG	5+:8459945-8460062	ATG	ATG	54	0	8	152
IPM68_Kera_all_merged	3	2022-06-12_Fusion_32406.raw	F3:27955	HTMGFWLTK	F3:11227	9	84	84	9	560.785	2	36.2	-	1119.55	1.6	88 94 90 49 52 95 99 98 99	HTMGFWLTK	HCD	F3:11227-F3:27955	2	1	5	T	h.ens90	3+:10146543-10146570	OffFrame	HTMGFWLTK		HTMGFWLTK	100	1	OffFrame	1	OffFrame	h.ens90	0.0156	0.00491	1		242580	ENSG00000134086	VHL	3+:10142046-10142187|10146513-10146636|10149786-10149798	ATG	ATG	114	3	25	370
IPM68_Kera_all_merged	3	2022-06-12_Fusion_32406.raw	F3:33251	VQYALKNLFK	F3:10388	10	71	71	10	612.363	2	34.17	-	1222.71	3.3	33 37 94 95 93 90 42 45 90 95	VQYALKNLFK	HCD	F3:10388-F3:33251	3	2	3	T	h.ens90	15+:80120432-80120462	OffFrame	VQYAIKNIFK		VQYAIKNIFK	100	1	OffFrame	1	OffFrame	h.ens90	2.93e-05	2.52e-06	1		30312	ENSG00000086666	ZFAND6	15+:80120339-80120489	ATG	ATG	66	3	8	88
IPM68_Melanocytes	1	2022-06-12_Fusion_32401.raw	F1:38027	VQYALKNLFK	F1:10615	10	97	97	10	612.361	2	34.15	-	1222.71	-0.1	93 96 99 99 99 99 95 97 98 99	VQYALKNLFK	HCD	F1:10615-F1:38027	1	2	0	T	h.ens90	15+:80120432-80120462	OffFrame	VQYAIKNIFK		VQYAIKNIFK	100	1	OffFrame	1	OffFrame	h.ens90	0.000249	8.44e-05	1		1504900	ENSG00000086666	ZFAND6	15+:80120339-80120489	ATG	ATG	66	3	8	88
IPM68_Melanocytes	1	2022-06-12_Fusion_32401.raw	F1:36099	AVMGPAQVVGMK	F1:10148	12	87	87	12	594.317	2	33.09	-	1186.62	-0.1	49 56 97 99 98 97 95 96 96 87 84 97	AVMGPAQVVGMK	HCD	F1:10148-F1:36099	3	1	1	T	h.ens90	19+:57614482-57614503|57620159-57620174	ncRNA	AVMGPAQVVGMK		AVMGPAQVVGMK	100	1	ncRNA	1	ncRNA	h.ens90	0.0335	0.00427	1		1094700	ENSG00000213762	ZNF134	19+:57614317-57614503|57620159-57620177	ATG	ATG	51	4	0	250
IPM68_Kera_all_merged	7	2022-06-12_Fusion_32412.raw	F7:32020	AVFAAATAVAMR	F7:11006	12	89	89	12	589.822	2	35.8	-	1177.63	1.2	57 68 99 100 100 99 98 97 90 89 83 96	AVFAAATAVAMR	HCD	F7:11006-F7:32020	3	1	1	T	h.ens90	7-:17940333-17940369	UTR5	AVFAAATAVAMR		AVFAAATAVAMR	100	1	UTR5	1	UTR5	h.ens90	0.00124	0.000526	1		459420	ENSG00000071189	SNX13	7-:17940324-17941089	ATG	CTG	159	38	2	125
IPM68_Melanocytes	1	2022-06-12_Fusion_32401.raw	F1:35596	AVFAAATAVAMR	F1:11240	12	91	91	12	589.822	2	35.85	-	1177.63	1.1	59 68 99 100 100 100 99 99 97 92 87 97	AVFAAATAVAMR	HCD	F1:11240-F1:35596	3	1	5	T	h.ens90	7-:17940333-17940369	UTR5	AVFAAATAVAMR		AVFAAATAVAMR	100	4	UTR5	1	UTR5	h.ens90	2.41e-07	1.84e-08	1		17825000	ENSG00000071189	SNX13	7-:17940324-17941089	ATG	CTG	159	38	2	125
IPM68_Melanocytes	1	2022-06-12_Fusion_32401.raw	F1:36354	LTLRWLMMK	F1:14228	9	95	95	9	596.338	2	43.16	-	1190.67	-3.8	97 92 93 91 94 97 97 98 99	LTLRWLMMK	HCD	F1:14228-F1:36354	1	23	0	T	h.ens90	5+:171390077-171390104	OffFrame	ITLRWIMMK		ITLRWIMMK	100	1	OffFrame	1	OffFrame	h.ens90	0.00513	0.0033	1		2099600	ENSG00000181163	NPM1	5+:171387985-171388006|171390074-171390125	ATC	ATC	48	0	6	85
IPM68_Kera_all_merged	7	2022-06-12_Fusion_32412.raw	F7:24605	KLLPFFLGK	F7:14522	9	98	98	9	531.839	2	44.94	-	1061.66	0.7	99 100 100 97 96 99 98 97 98	KLLPFFLGK	HCD	F7:14522-F7:24605	1	1	0	T	h.ens90	20-:41533377-41533404	OffFrame	KLLPFFLGK		KLLPFFLGK	100	2	OffFrame	1	OffFrame	h.ens90	0.00153	0.0011	1		173200	ENSG00000124177	CHD6	20-:41533374-41533548	ATG	CTG	81	17	0	199
IPM68_Melanocytes	1	2022-06-12_Fusion_32401.raw	F1:26169	KLLPFFLGK	F1:14934	9	99	99	9	531.84	2	45.06	-	1061.66	1.1	99 100 100 99 99 100 100 99 99	KLLPFFLGK	HCD	F1:14934-F1:26169	1	1	0	T	h.ens90	20-:41533377-41533404	OffFrame	KLLPFFLGK		KLLPFFLGK	100	1	OffFrame	1	OffFrame	h.ens90	0.00235	0.00206	1		3046600	ENSG00000124177	CHD6	20-:41533374-41533548	ATG	CTG	81	17	0	199
IPM68_Kera_all_merged	3	2022-06-12_Fusion_32406.raw	F3:17902	ALFVLSTLK	F3:14615	9	94	94	9	496.313	2	45.2	-	990.611	-0.4	76 83 99 99 99 98 97 97 97	ALFVLSTLK	HCD	F3:14615-F3:17902	1	1	0	T	h.ens90	15-:34983322-34983349	OffFrame	AIFVLSTLK		AIFVLSTLK	100	3	OffFrame	1	OffFrame	h.ens90	0.00374	0.002	1		846890	ENSG00000198146	ZNF770	15-:34983307-34983382	ATG	ATG	48	2	4	85
IPM68_Melanocytes	1	2022-06-12_Fusion_32401.raw	F1:19426	ALFVLSTLK	F1:15024	9	98	98	9	496.313	2	45.33	-	990.611	-0.2	96 97 100 100 99 99 99 99 98	ALFVLSTLK	HCD	F1:15024-F1:19426	1	1	0	T	h.ens90	15-:34983322-34983349	OffFrame	AIFVLSTLK		AIFVLSTLK	100	4	OffFrame	1	OffFrame	h.ens90	0.00296	0.00235	1		5272200	ENSG00000198146	ZNF770	15-:34983307-34983382	ATG	ATG	48	2	4	85
IPM68_Melanocytes	1	2022-06-12_Fusion_32401.raw	F1:29752	GTLGLTVLLSK	F1:15321	11	88	88	11	551.348	2	46.05	-	1100.68	1.8	37 50 98 98 99 98 98 99 99 98 97	GTLGLTVLLSK	HCD	F1:15321-F1:29752	4	1	2	T	h.ens90	5-:81235224-81235257	Intronic	GTLGITVLLSK		GTLGITVLLSK	100	1	Intronic	1	Intronic	h.ens90	0.00824	0.000972	1		883410	ENSG00000247572	CKMT2-AS1	5-:81235221-81235308	ATG	ATG	39	1	0	66029
IPM68_Melanocytes	1	2022-06-12_Fusion_32401.raw	F1:27814	AVLVWSFMK	F1:16624	9	88	88	9	540.799	2	49.33	-	1079.58	-0.4	46 59 99 100 99 98 98 98 99	AVLVWSFMK	HCD	F1:16624-F1:27814	4	1	1	T	h.ens90	4-:52029793-52029820	OffFrame	AVIVWSFMK		AVIVWSFMK	100	2	OffFrame	1	OffFrame	h.ens90	0.0135	0.00602	1		2091600	ENSG00000163069	SGCB	4-:52029751-52029838	ATG	ATG	72	1	13	286
IPM68_Kera_all_merged	3	2022-06-12_Fusion_32406.raw	F3:29020	ATFFGLQLLK	F3:17802	10	96	96	10	569.337	2	53.52	-	1136.66	0.1	83 90 100 100 98 98 97 99 100 99	ATFFGLQLLK	HCD	F3:17802-F3:29020	1	1	0	T	h.ens90	16+:57204559-57204589	UTR5	ATFFGIQLLK		ATFFGIQLLK	100	4	UTR5	1	UTR5	h.ens90	0.000551	0.000495	1		762270	ENSG00000159579	RSPRY1	16+:57204535-57204658	ATG	ATG	117	6	22	774
IPM68_Melanocytes	1	2022-06-12_Fusion_32401.raw	F1:32744	ATFFGLQLLK	F1:18322	10	98	98	10	569.337	2	53.61	-	1136.66	0.1	97 98 100 100 98 97 96 98 99 99	ATFFGLQLLK	HCD	F1:18322-F1:32744	1	1	0	T	h.ens90	16+:57204559-57204589	UTR5	ATFFGIQLLK		ATFFGIQLLK	100	3	UTR5	1	UTR5	h.ens90	1.3e-07	4.21e-08	1		9645300	ENSG00000159579	RSPRY1	16+:57204535-57204658	ATG	ATG	117	6	22	774
IPM68_Kera_all_merged	3	2022-06-12_Fusion_32406.raw	F3:30307	MLFSQLFFK	F3:18463	9	98	98	9	580.812	2	55.28	-	1159.61	-0.1	94 99 100 99 98 99 99 100 100	MLFSQLFFK	HCD	F3:18463-F3:30307	1	1	0	T	h.ens90	22-:50244305-50244332	OffFrame	MLFSQIFFK		MLFSQIFFK	100	9	OffFrame	1	OffFrame	h.ens90	0.00153	0.0011	1		1207300	ENSG00000128159	TUBGCP6	22-:50244227-50244374	ATG	ATG	105	0	25	127
IPM68_Melanocytes	1	2022-06-12_Fusion_32401.raw	F1:35480	M(+15.99)LFSQLFFK	F1:17041	9	98	98	9	588.81	2	50.3	-	1175.61	0.3	98 99 99 99 97 99 99 99 99	M(+15.99)LFSQLFFK	HCD	F1:17041-F1:35480	1	1	0	T	h.ens90	22-:50244305-50244332	OffFrame	MLFSQIFFK		MLFSQIFFK	100	8	OffFrame	1	OffFrame	h.ens90	0.00296	0.00235	1		4232300	ENSG00000128159	TUBGCP6	22-:50244227-50244374	ATG	ATG	105	0	25	127
IPM68_Melanocytes	2	2022-06-12_Fusion_32402.raw	F2:8525	RSASSATQVHK	F2:2928	11	46	46	11	391.211	3	14.44	-	1170.61	0.6	25 26 34 48 62 50 23 21 70 62 90	RSASSATQVHK	HCD	F2:2928-F2:8525	2	2	0	T	h.ens90	8-:17245238-17245247|17246674-17246698	UTR5	RSASSATQVHK		RSASSATQVHK	100	1	UTR5	1	UTR5	h.ens90	0.000292	1.69e-05	1		109810	ENSG00000198791	CNOT7	8-:17245235-17245247|17246674-17246872	ATG	ATG	54	6	0	180
IPM68_Kera_all_merged	3	2022-06-12_Fusion_32406.raw	F3:23657	SVYAGGRGPAK	F3:4004	11	98	98	11	531.788	2	18.01	-	1061.56	0.1	99 99 100 100 98 96 97 98 97 99 100	SVYAGGRGPAK	HCD	F3:4004-F3:23657	1	1	0	T	h.ens90	3-:49929714-49929747	UTR5	SVYAGGRGPAK		SVYAGGRGPAK	100	3	UTR5	1	UTR5	h.ens90	2.34e-07	1.45e-07	1		2223900	ENSG00000164077	MON1A	3-:49929648-49929903	ATG	ATG	102	1	21	426
IPM68_Melanocytes	1	2022-06-12_Fusion_32401.raw	F1:26126	SVYAGGRGPAK	F1:4031	11	76	76	11	531.789	2	17.98	-	1061.56	0.8	94 95 99 98 91 44 49 87 39 53 97	SVYAGGRGPAK	HCD	F1:4031-F1:26126	7	1	11	T	h.ens90	3-:49929714-49929747	UTR5	SVYAGGRGPAK		SVYAGGRGPAK	100	1	UTR5	1	UTR5	h.ens90	2.69e-05	2.38e-06	1		6884800	ENSG00000164077	MON1A	3-:49929648-49929903	ATG	ATG	102	1	21	426
IPM68_Kera_all_merged	3	2022-06-12_Fusion_32406.raw	F3:26368	RVSGTSSLYK	F3:4817	10	90	90	10	549.302	2	20.03	-	1096.59	0.9	95 91 93 59 68 98 99 100 100 100	RVSGTSSLYK	HCD	F3:4817-F3:26368	1	1	0	T	h.ens90	19+:42326102-42326132	UTR5	RVSGTSSIYK		RVSGTSSIYK	100	2	UTR5	1	UTR5	h.ens90	0.00101	0.000618	1		740990	ENSG00000105429	MEGF8	19+:42325910-42326150	ATG	ATG	201	51	5	494
IPM68_Melanocytes	1	2022-06-12_Fusion_32401.raw	F1:29390	RVSGTSSLYK	F1:4821	10	89	89	10	549.302	2	19.94	-	1096.59	0.8	95 92 91 52 65 98 99 99 100 100	RVSGTSSLYK	HCD	F1:4821-F1:29390	1	1	0	T	h.ens90	19+:42326102-42326132	UTR5	RVSGTSSIYK		RVSGTSSIYK	100	1	UTR5	1	UTR5	h.ens90	3.09e-06	9.41e-07	1		23140000	ENSG00000105429	MEGF8	19+:42325910-42326150	ATG	ATG	201	51	5	494
IPM68_Kera_all_merged	4	2022-06-12_Fusion_32407.raw	F4:10973	RVHEVFRVGK	F4:4558	10	98	98	10	409.575	3	20.36	-	1225.7	-0.3	92 94 100 100 100 100 100 100 99 100	RVHEVFRVGK	HCD	F4:4558-F4:10973	1	1	0	T	h.ens90	11+:108009109-108009139	UTR5	RVHEVFRVGK		RVHEVFRVGK	100	4	UTR5	1	UTR5	h.ens90	0.000492	0.000471	1		6710600	ENSG00000166266	CUL5	11+:108008956-108009148	ATG	ATG	108	23	2	377
IPM68_Melanocytes	1	2022-06-12_Fusion_32401.raw	F1:38165	RVHEVFRVGK	F1:4959	10	95	95	10	613.86	2	20.25	-	1225.7	0.3	97 97 97 99 97 92 93 95 94 98	RVHEVFRVGK	HCD	F1:4959-F1:38165	1	1	0	T	h.ens90	11+:108009109-108009139	UTR5	RVHEVFRVGK		RVHEVFRVGK	100	3	UTR5	1	UTR5	h.ens90	7.56e-07	2.7e-07	1		1468200	ENSG00000166266	CUL5	11+:108008956-108009148	ATG	ATG	108	23	2	377
IPM68_Melanocytes	1	2022-06-12_Fusion_32401.raw	-	GVYTGKLSEK	F1:5480	10	96	96	10	541.299	2	21.55	-	1080.58	1.7	95 97 99 98 94 95 97 95 97 98	GVYTGKLSEK	HCD	F1:5480	1	1	0	T	h.ens90	1-:15973066-15973096	UTR5	GVYTGKLSEK		GVYTGKLSEK	100	1	UTR5	1	UTR5	h.ens90	5.24e-07	1.85e-07	1		0	ENSG00000116809	ZBTB17	1-:15973039-15973125|15975982-15976019	ATG	ATG	93	12	8	126
IPM68_Melanocytes	1	2022-06-12_Fusion_32401.raw	F1:27079	KTVDGALVAAK	F1:5707	11	95	95	11	536.822	2	22.12	-	1071.63	-0.1	97 96 97 98 90 92 97 95 94 95 98	KTVDGALVAAK	HCD	F1:5707-F1:27079	1	1	0	T	h.ens90	3+:152300364-152300367|152301918-152301948	ncRNA	KTVDGALVAAK		KTVDGALVAAK	100	1	ncRNA	1	ncRNA	h.ens90	0	0	1		3951100	ENSG00000152601	MBNL1	3+:152300184-152300367|152301918-152301951	ATG	ATC	207	57	0	1147
IPM68_Melanocytes	2	2022-06-12_Fusion_32402.raw	F2:10165	AVLKPGAWSRK	F2:5566	11	95	95	11	404.913	3	22.74	-	1211.71	1.7	88 91 99 99 99 99 99 96 92 90 96	AVLKPGAWSRK	HCD	F2:5566-F2:10165	1	1	0	T	h.ens90	22+:39040875-39040908	UTR5	AVLKPGAWSRK		AVLKPGAWSRK	100	2	UTR5	1	UTR5	h.ens90	0	0	1		6088500	ENSG00000128394	APOBEC3F	22+:39040788-39040911	ATG	ACG	72	12	0	272
IPM68_Kera_all_merged	4	2022-06-12_Fusion_32407.raw	F4:8918	RTLDLTYRK	F4:5247	9	82	82	9	389.228	3	22.8	-	1164.66	0.4	41 46 73 99 100 100 95 89 95	RTLDLTYRK	HCD	F4:5247-F4:8918	2	1	0	T	h.ens90	10-:118336312-118336339	OffFrame	RTLDLTYRK		RTLDLTYRK	100	4	OffFrame	1	OffFrame	h.ens90	0.0196	0.0056	1		1393400	ENSG00000165669	FAM204A	10-:118336273-118336384	ATG	ATG	81	5	12	76
IPM68_Melanocytes	2	2022-06-12_Fusion_32402.raw	F2:8294	RTLDLTYRK	F2:5573	9	61	61	9	389.228	3	22.74	-	1164.66	0.8	64 82 36 37 54 55 72 76 78	RTLDLTYRK	ETD	F2:5573-F2:8294	2	1	0	T	h.ens90	10-:118336312-118336339	OffFrame	RTLDLTYRK		RTLDLTYRK	100	1	OffFrame	1	OffFrame	h.ens90	0.149	0.0304	1		12921000	ENSG00000165669	FAM204A	10-:118336273-118336384	ATG	ATG	81	5	12	76
IPM68_Kera_all_merged	3	2022-06-12_Fusion_32406.raw	F3:7258	AVSGVALAR	F3:6881	9	98	98	9	422.256	2	25.27	-	842.497	0.3	96 97 100 100 99 99 98 99 100	AVSGVALAR	HCD	F3:6881-F3:7258	1	1	0	T	h.ens90	15+:41774575-41774602	UTR5	AVSGVALAR		AVSGVALAR	100	3	UTR5	1	UTR5	h.ens90	0.00143	0.00102	1		5180000	ENSG00000137802	MAPKBP1	15+:41774485-41774614	ATG	ATG	51	4	3	142
IPM68_Melanocytes	1	2022-06-12_Fusion_32401.raw	F1:7724	AVSGVALAR	F1:6978	9	97	97	9	422.256	2	25.23	-	842.497	0.6	94 95 99 99 98 97 96 96 98	AVSGVALAR	HCD	F1:6978-F1:7724	1	1	0	T	h.ens90	15+:41774575-41774602	UTR5	AVSGVALAR		AVSGVALAR	100	1	UTR5	1	UTR5	h.ens90	0.0015	0.0011	1		10604000	ENSG00000137802	MAPKBP1	15+:41774485-41774614	ATG	ATG	51	4	3	142
IPM68_Melanocytes	1	2022-06-12_Fusion_32401.raw	F1:31213	ASFFTTGSSSK	F1:8485	11	84	84	11	560.267	2	28.77	-	1118.52	-4.1	87 88 95 97 96 59 46 87 88 88 94	ASFFTTGSSSK	HCD	F1:8485-F1:31213	1	1	0	T	h.ens90	12-:122871237-122871270	ncRNA	ASFFTTGSSSK		ASFFTTGSSSK	100	1	ncRNA	1	ncRNA	h.ens90	5.52e-06	6.91e-07	1		11389000	ENSG00000280138	AC027290.2	12-:122871234-122871423	ATG	CTG	141	35	0	17450
IPM68_Kera_all_merged	4	2022-06-12_Fusion_32407.raw	F4:10936	HTVQWWLKK	F4:6634	9	76	76	9	409.233	3	27.75	-	1224.68	0.9	37 73 59 75 74 83 93 95 95	HTVQWWLKK	ETD	F4:6634-F4:10936	1	4	0	T	h.ens90	3-:14945989-14946016	ncRNA	HTVQWWLKK		HTVQWWLKK	100	2	ncRNA	1	ncRNA	h.ens90	0.311	0.0913	1		180070	ENSG00000225733	FGD5-AS1	3-:14945917-14946127	ATG	ATC	168	23	23	559
IPM68_Melanocytes	2	2022-06-12_Fusion_32402.raw	F2:10676	HTVQWWLKK	F2:7102	9	88	88	9	409.233	3	27.61	-	1224.68	1.5	69 92 87 88 89 87 94 97 96	HTVQWWLKK	ETD	F2:7102-F2:10676	1	4	0	T	h.ens90	3-:14945989-14946016	ncRNA	HTVQWWLKK		HTVQWWLKK	100	2	ncRNA	1	ncRNA	h.ens90	0.0577	0.0264	1		8832200	ENSG00000225733	FGD5-AS1	3-:14945917-14946127	ATG	ATC	168	23	23	559
IPM68_Kera_all_merged	3	2022-06-12_Fusion_32406.raw	F3:31270	MMMTSPLQLK	F3:12442	10	97	97	10	590.301	2	39.48	-	1178.59	1.1	100 100 100 100 99 96 96 93 97 99	MMMTSPLQLK	HCD	F3:12442-F3:31270	1	1	0	T	h.ens90	13-:40951430-40951436|40958835-40958859	OffFrame	MMMTSPLQLK		MMMTSPLQLK	100	5	OffFrame	1	OffFrame	h.ens90	4.98e-07	4.64e-07	1		344210	ENSG00000120690	ELF1	13-:40951328-40951436|40958835-40958865	ATG	ATG	132	0	33	229
IPM68_Melanocytes	1	2022-06-12_Fusion_32401.raw	F1:35631	MMMTSPLQLK	F1:12779	10	98	98	10	590.3	2	39.53	-	1178.59	-0.1	99 100 100 100 99 98 98 96 98 99	MMMTSPLQLK	HCD	F1:12779-F1:35631	1	1	0	T	h.ens90	13-:40951430-40951436|40958835-40958859	OffFrame	MMMTSPLQLK		MMMTSPLQLK	100	1	OffFrame	1	OffFrame	h.ens90	0.000102	3.31e-05	1		1289400	ENSG00000120690	ELF1	13-:40951328-40951436|40958835-40958865	ATG	ATG	132	0	33	229
IPM68_Kera_all_merged	3	2022-06-12_Fusion_32406.raw	F3:28524	MTLMVFLFK	F3:20387	9	98	98	9	565.312	2	60.54	-	1128.61	2.7	96 99 99 98 99 99 99 99 99	MTLMVFLFK	HCD	F3:20387-F3:28524	1	1	0	T	h.ens90	14+:65455647-65455674	UTR5	MTLMVFLFK		MTLMVFLFK	100	4	UTR5	1	UTR5	h.ens90	0.00143	0.00102	1		75111	ENSG00000033170	FUT8	14+:65411877-65411993|65430215-65430309|65455620-65455683	ATG	ATG	36	0	2	1429
IPM68_Melanocytes	1	2022-06-12_Fusion_32401.raw	F1:33331	M(+15.99)TLMVFLFK	F1:18582	9	99	99	9	573.309	2	54.38	-	1144.6	0.7	99 100 100 100 100 99 99 99 99	M(+15.99)TLMVFLFK	HCD	F1:18582-F1:33331	1	1	0	T	h.ens90	14+:65455647-65455674	UTR5	MTLMVFLFK		MTLMVFLFK	100	8	UTR5	1	UTR5	h.ens90	0.000972	0.000851	1		1554900	ENSG00000033170	FUT8	14+:65411877-65411993|65430215-65430309|65455620-65455683	ATG	ATG	36	0	2	1429
IPM68_Melanocytes	2	2022-06-12_Fusion_32402.raw	F2:5075	LVHTNFVEK	F2:5654	9	73	73	9	362.869	3	23	-	1085.59	-0.5	49 75 75 86 78 67 64 91 73	LVHTNFVEK	ETD	F2:5654-F2:5075	1	1	0	T	h.ens90	2-:47839688-47839715	OffFrame	IVHTNFVEK		IVHTNFVEK	100	1	OffFrame	1	OffFrame	h.ens90	0.066	0.0157	1		1779700	ENSG00000138081	FBXO11	2-:47838949-47839003|47839418-47839500|47839641-47839769|47905488-47905716	ATG	GTG	258	16	60	286
IPM68_Kera_all_merged	8	2022-06-12_Fusion_32413.raw	F8:3231	SLSRPLLGK	F8:5689	9	49	49	9	324.206	3	24.41	-	969.597	0	45 46 52 20 7 75 73 50 73	SLSRPLLGK	ETD	F8:5689-F8:3231	2	2	1	T	h.ens90	14-:24308591-24308618	UTR5	SLSRPLIGK		SLSRPLIGK	100	1	UTR5	1	UTR5	h.ens90	0.341	0.0323	1		125010	ENSG00000136305	CIDEB	14-:24308531-24308735	ATG	ATC	120	11	19	1101
IPM68_Kera_all_merged	3	2022-06-12_Fusion_32406.raw	F3:17552	KTNALLSLK	F3:7182	9	99	99	9	494.313	2	26.01	-	986.612	0.1	100 99 99 99 100 100 100 100 100	KTNALLSLK	HCD	F3:7182-F3:17552	1	2	0	T	h.ens90	12-:9857556-9857583	OffFrame	KTNAIISLK		KTNAIISLK	100	2	OffFrame	1	OffFrame	h.ens90	0.0011	0.000893	1		804650	ENSG00000110852	CLEC2B	12-:9857499-9857628	ATG	ATG	102	6	18	127
IPM68_Melanocytes	1	2022-06-12_Fusion_32401.raw	F1:29001	RVSELNFTK	F1:7049	9	88	88	9	547.303	2	25.38	-	1092.59	-0.6	91 87 58 76 95 94 98 99 100	RVSELNFTK	HCD	F1:7049-F1:29001	1	1	0	T	h.ens90	20-:41618381-41618408	UTR5	RVSELNFTK		RVSELNFTK	100	1	UTR5	1	UTR5	h.ens90	0.00563	0.0025	1		2362600	ENSG00000124177	CHD6	20-:41618378-41618981	ATG	ATG	78	16	0	86
IPM68_Kera_all_merged	7	2022-06-12_Fusion_32412.raw	F7:25269	TSLSRPLLGK	F7:6898	10	93	93	10	536.33	2	25.24	-	1070.64	0.3	97 97 98 95 94 69 87 98 100 100	TSLSRPLLGK	HCD	F7:6898-F7:25269	1	1	0	T	h.ens90	14-:24308591-24308621	UTR5	TSLSRPLIGK		TSLSRPLIGK	100	2	UTR5	1	UTR5	h.ens90	0.000708	0.000545	1		258190	ENSG00000136305	CIDEB	14-:24308531-24308735	ATG	ATC	120	10	19	1098
IPM68_Kera_all_merged	8	2022-06-12_Fusion_32413.raw	F8:10739	LLYFQTQRK	F8:6494	9	95	95	9	399.565	3	27.34	-	1195.67	0.8	99 100 100 99 96 94 94 87 94	LLYFQTQRK	HCD	F8:6494-F8:10739	1	1	0	T	h.ens90	2+:206159711-206159738	UTR5	LIYFQTQRK		LIYFQTQRK	100	4	UTR5	1	UTR5	h.ens90	0.00289	0.00164	1		405720	ENSG00000114942	EEF1B2	2+:206159696-206159825	ATG	ATG	126	4	28	107
IPM68_Melanocytes	1	2022-06-12_Fusion_32401.raw	F1:36636	LLYFQTQRK	F1:7857	9	95	95	9	598.845	2	27.33	-	1195.67	2.5	100 100 100 99 95 90 89 91 97	LLYFQTQRK	HCD	F1:7857-F1:36636	1	1	0	T	h.ens90	2+:206159711-206159738	UTR5	LIYFQTQRK		LIYFQTQRK	100	3	UTR5	1	UTR5	h.ens90	0.00213	0.00137	1		2865600	ENSG00000114942	EEF1B2	2+:206159696-206159825	ATG	ATG	126	4	28	107
IPM68_Kera_all_merged	3	2022-06-12_Fusion_32406.raw	F3:29124	MTMSTLLSKK	F3:8162	10	99	99	10	570.312	2	28.58	-	1138.61	0.5	99 100 100 100 100 100 100 99 100 100	MTMSTLLSKK	HCD	F3:8162-F3:29124	1	1	0	T	h.ens90	5+:8460008-8460038	ncRNA	MTMSTILSKK		MTMSTILSKK	100	15	ncRNA	1	ncRNA	h.ens90	0.00215	0.00211	1		5123600	ENSG00000247516	MIR4458HG	5+:8459945-8460062	ATG	ATG	54	0	7	152
IPM68_Melanocytes	1	2022-06-12_Fusion_32401.raw	F1:32895	MTMSTLLSKK	F1:8296	10	99	99	10	570.313	2	28.5	-	1138.61	1.6	98 100 99 99 99 99 99 99 99 99	MTMSTLLSKK	HCD	F1:8296-F1:32895	1	1	0	T	h.ens90	5+:8460008-8460038	ncRNA	MTMSTILSKK		MTMSTILSKK	100	6	ncRNA	1	ncRNA	h.ens90	0	0	1		73036000	ENSG00000247516	MIR4458HG	5+:8459945-8460062	ATG	ATG	54	0	7	152
IPM68_Kera_all_merged	7	2022-06-12_Fusion_32412.raw	F7:14481	STFSSLVAK	F7:8989	9	91	91	9	470.261	2	30.6	-	938.507	-0.2	70 76 99 97 95 96 97 97 97	STFSSLVAK	HCD	F7:8989-F7:14481	2	1	2	T	h.ens90	11-:504836-504863	UTR5	STFSSLVAK		STFSSLVAK	100	2	UTR5	1	UTR5	h.ens90	0.00572	0.00259	1		157400	ENSG00000023191	RNH1	11-:504545-505094	ATG	ATG	468	50	96	325
IPM68_Melanocytes	1	2022-06-12_Fusion_32401.raw	F1:15011	STFSSLVAK	F1:9164	9	83	83	9	470.262	2	30.65	-	938.507	1.9	58 61 94 90 85 88 91 91 96	STFSSLVAK	HCD	F1:9164-F1:15011	1	1	0	T	h.ens90	11-:504836-504863	UTR5	STFSSLVAK		STFSSLVAK	100	1	UTR5	1	UTR5	h.ens90	0.0105	0.00354	1		1596100	ENSG00000023191	RNH1	11-:504545-505094	ATG	ATG	468	50	96	325
IPM68_Kera_all_merged	3	2022-06-12_Fusion_32406.raw	F3:11197	AAAAFVVPR	F3:9100	9	99	99	9	451.266	2	30.91	-	900.518	0.2	99 100 100 100 100 100 99 98 98	AAAAFVVPR	HCD	F3:9100-F3:11197	1	1	0	T	h.ens90	13+:48975934-48975961	UTR5	AAAAFVVPR		AAAAFVVPR	100	2	UTR5	1	UTR5	h.ens90	0.00102	0.000833	1		554710	ENSG00000102531	FNDC3A	13+:48975613-48976012	ATG	ATG	81	1	16	23
IPM68_Melanocytes	1	2022-06-12_Fusion_32401.raw	F1:12011	AAAAFVVPR	F1:9296	9	98	98	9	451.267	2	30.9	-	900.518	1.1	99 99 100 100 99 99 99 97 97	AAAAFVVPR	HCD	F1:9296-F1:12011	1	1	0	T	h.ens90	13+:48975934-48975961	UTR5	AAAAFVVPR		AAAAFVVPR	100	1	UTR5	1	UTR5	h.ens90	0.00123	0.000973	1		2418500	ENSG00000102531	FNDC3A	13+:48975613-48976012	ATG	ATG	81	1	16	23
IPM68_Kera_all_merged	7	2022-06-12_Fusion_32412.raw	F7:17906	QVLGVVLQK	F7:9349	9	96	96	9	492.317	2	31.47	-	982.617	0.9	88 92 99 99 100 99 99 97 98	QVLGVVLQK	HCD	F7:9349-F7:17906	1	1	0	T	h.ens90	8-:123256147-123256171|123267272-123267275	UTR5	QVIGVVLQK		QVIGVVLQK	100	2	UTR5	1	UTR5	h.ens90	0.00235	0.00143	1		661160	ENSG00000165156	ZHX1	8-:123256096-123256171|123267272-123267323	ATG	CTG	96	6	16	477
IPM68_Melanocytes	1	2022-06-12_Fusion_32401.raw	F1:18658	QVLGVVLQK	F1:9519	9	95	95	9	492.317	2	31.51	-	982.617	1.2	85 89 99 99 99 98 97 95 97	QVLGVVLQK	HCD	F1:9519-F1:18658	1	1	0	T	h.ens90	8-:123256147-123256171|123267272-123267275	UTR5	QVIGVVLQK		QVIGVVLQK	100	2	UTR5	1	UTR5	h.ens90	0.00213	0.00137	1		20389000	ENSG00000165156	ZHX1	8-:123256096-123256171|123267272-123267323	ATG	CTG	96	6	16	477
IPM68_Kera_all_merged	7	2022-06-12_Fusion_32412.raw	F7:26506	QVLLVQPYK	F7:9644	9	68	68	9	544.328	2	32.13	-	1086.64	-1.3	32 42 96 92 43 44 86 89 93	QVLLVQPYK	HCD	F7:9644-F7:26506	4	1	12	T	h.ens90	1-:77641624-77641651	UTR5	QVILVQPYK		QVILVQPYK	100	1	UTR5	1	UTR5	h.ens90	0.0663	0.0115	1		88387	ENSG00000036549	ZZZ3	1-:77641621-77641693	ATG	ATG	51	7	0	162
IPM68_Kera_all_merged	3	2022-06-12_Fusion_32406.raw	F3:15360	SLFSGSFSK	F3:10779	9	87	87	9	480.245	2	35.22	-	958.476	0.2	49 59 98 99 97 96 96 93 98	SLFSGSFSK	HCD	F3:10779-F3:15360	3	2	0	T	h.ens90	2+:28393202-28393229	UTR5	SLFSGSFSK		SLFSGSFSK	100	4	UTR5	1	UTR5	h.ens90	0.00998	0.00368	1		1008000	ENSG00000075426	FOSL2	2+:28393085-28393292	CTG	ACG	186	32	20	345
IPM68_Melanocytes	1	2022-06-12_Fusion_32401.raw	F1:16619	SLFSGSFSK	F1:11018	9	68	68	9	480.246	2	35.21	-	958.476	1.6	0 0 95 94 83 83 83 85 95	SLFSGSFSK	HCD	F1:11018-F1:16619	4	2	12	T	h.ens90	2+:28393202-28393229	UTR5	SLFSGSFSK		SLFSGSFSK	100	1	UTR5	1	UTR5	h.ens90	0.0412	0.00871	1		615730	ENSG00000075426	FOSL2	2+:28393085-28393292	CTG	ACG	186	32	20	345
IPM68_Kera_all_merged	3	2022-06-12_Fusion_32406.raw	F3:17006	SSSFLLLSK	F3:11535	9	63	63	9	491.286	2	37.1	-	980.554	4.3	30 57 47 40 83 87 75 64 85	SSSFLLLSK	HCD	F3:11535-F3:17006	1	20	0	T	h.ens90	3+:120601222-120601249	OffFrame	SSSFIILSK		SSSFIILSK	100	1	OffFrame	1	OffFrame	h.ens90	0.111	0.0164	1		167960	ENSG00000065518	NDUFB4	3+:120601153-120601261	ATG	GTG	108	23	3	292
IPM68_Melanocytes	1	2022-06-12_Fusion_32401.raw	F1:18442	SSSFLLLSK	F1:11773	9	98	98	9	491.285	2	37.04	-	980.554	0.7	91 100 100 99 100 100 99 98 98	SSSFLLLSK	HCD	F1:11773-F1:18442	1	20	0	T	h.ens90	3+:120601222-120601249	OffFrame	SSSFIILSK		SSSFIILSK	100	1	OffFrame	1	OffFrame	h.ens90	0.00296	0.00235	1		8664500	ENSG00000065518	NDUFB4	3+:120601153-120601261	ATG	GTG	108	23	3	292
IPM68_Melanocytes	1	2022-06-12_Fusion_32401.raw	F1:38772	MEEPLSLHTW	F1:13726	10	81	81	10	621.794	2	42.01	-	1241.58	-1.1	35 66 80 93 94 90 91 81 91 96	MEEPLSLHTW	HCD	F1:13726-F1:38772	1	1	0	T	h.ens90	8-:125083984-125084014	UTR5	MEEPISLHTW		MEEPISLHTW	100	1	UTR5	1	UTR5	h.ens90	1.3e-05	2.4e-06	1		84317	ENSG00000164961	WASHC5	8-:125083951-125084022|125091614-125091741	ATG	ATG	63	0	10	234
IPM68_Melanocytes	2	2022-06-12_Fusion_32402.raw	F2:47651	AESGLLTEL	F2:13503	9	54	54	9	932.495	1	48.31	-	931.486	1.1	29 41 41 36 56 83 93 54 61	AESGLLTEL	HCD	F2:13503-F2:47651	1	2	0	T	h.ens90	10+:110919636-110919657|110964124-110964130	UTR5	AESGLLTEL		AESGLLTEL	100	1	UTR5	1	UTR5	h.ens90	0.113	0.0185	1		333050	ENSG00000108061	SHOC2	10+:110919594-110919657|110964124-110964133	ATG	ATG	33	1	0	90
IPM68_Kera_all_merged	3	2022-06-12_Fusion_32406.raw	F3:10862	LPGARSSPL	F3:7490	9	71	71	9	449.262	2	26.69	-	896.508	0.8	97 92 83 35 28 42 71 94 98	LPGARSSPL	HCD	F3:7490-F3:10862	5	3	2	T	h.ens90	19+:49667078-49667105	OffFrame	LPGARSSPL		LPGARSSPL	100	1	OffFrame	1	OffFrame	h.ens90	0.0538	0.0104	1		745520	ENSG00000126453	BCL2L12	19+:49667003-49667108	ATG	CTG	42	4	0	419
IPM68_Melanocytes	1	2022-06-12_Fusion_32401.raw	F1:29209	MPTMRLLSF	F1:17115	9	94	94	9	548.289	2	50.49	-	1094.56	1.4	99 99 99 95 70 87 99 100 100	MPTMRLLSF	HCD	F1:17115-F1:29209	1	1	0	T	h.ens90	1-:156020149-156020167|156020887-156020896	UTR5	MPTMRLLSF		MPTMRLLSF	100	5	UTR5	1	UTR5	h.ens90	0.00249	0.00151	1		22683000	ENSG00000163479	SSR2	1-:156020008-156020167|156020887-156021076	ATG	ATG	168	0	46	63
IPM68_Melanocytes	1	2022-06-12_Fusion_32401.raw	F1:18809	EEAVVLRGL	F1:12115	9	84	84	9	493.288	2	37.96	-	984.56	0.5	99 99 99 99 98 96 46 36 92	EEAVVLRGL	HCD	F1:12115-F1:18809	1	3	0	T	h.ens90	2+:74458564-74458591	UTR5	EEAVVLRGL		EEAVVLRGL	100	1	UTR5	1	UTR5	h.ens90	0.00927	0.00331	1		2654600	ENSG00000239779	WBP1	2+:74458441-74458594	ATG	CTG	75	15	0	236
IPM68_Melanocytes	1	2022-06-12_Fusion_32401.raw	F1:32062	AEEPLAGRTW	F1:9778	10	88	88	10	565.286	2	32.2	-	1128.56	0.7	64 78 99 98 97 94 85 84 87 94	AEEPLAGRTW	HCD	F1:9778-F1:32062	1	1	0	T	h.ens90	11-:67351863-67351893	UTR3	AEEPLAGRTW		AEEPLAGRTW	100	2	UTR3	1	UTR3	h.ens90	0.0141	0.00413	1		4678400	ENSG00000175482	POLD4	11-:67351833-67352019|67352690-67353026	ATG	ATG	165	35	9	101
IPM68_Melanocytes	1	2022-06-12_Fusion_32401.raw	F1:32062	AEEPLAGRTW	F1:9778	10	88	88	10	565.286	2	32.2	-	1128.56	0.7	64 78 99 98 97 94 85 84 87 94	AEEPLAGRTW	HCD	F1:9778-F1:32062	1	1	0	T	h.ens90	11-:67351863-67351893	UTR3	AEEPLAGRTW		AEEPLAGRTW	100	2	UTR3	1	UTR3	h.ens90	0.0141	0.00413	1		4678400	ENSG00000175482	POLD4	11-:67351833-67352019|67352690-67353026	ATG	ATG	165	35	9	101
IPM68_Kera_all_merged	8	2022-06-12_Fusion_32413.raw	F8:4750	RATKPTVQK	F8:2831	9	78	78	9	343.545	3	14.26	-	1027.61	0.3	50 50 65 77 95 94 94 90 96	RATKPTVQK	HCD	F8:2831-F8:4750	1	1	0	T	h.ens90	22-:19068222-19068225|19089367-19089391	UTR5	RATKPTVQK		RATKPTVQK	100	2	UTR5	1	UTR5	h.ens90	0.0272	0.00662	1		63490	ENSG00000070413	DGCR2	22-:19068219-19068225|19089367-19089490|19122127-19122217	ATG	ATG	33	1	0	379
IPM68_Melanocytes	2	2022-06-12_Fusion_32402.raw	F2:3150	RATKPTVQK	F2:2919	9	75	75	9	343.545	3	14.44	-	1027.61	-0.5	39 43 59 72 93 92 92 89 95	RATKPTVQK	HCD	F2:2919-F2:3150	1	1	0	T	h.ens90	22-:19068222-19068225|19089367-19089391	UTR5	RATKPTVQK		RATKPTVQK	100	2	UTR5	1	UTR5	h.ens90	0.024	0.00583	1		83032	ENSG00000070413	DGCR2	22-:19068219-19068225|19089367-19089490|19122127-19122217	ATG	ATG	33	1	0	379
IPM68_Melanocytes	1	2022-06-12_Fusion_32401.raw	F1:19865	RLYSSGTGR	F1:3681	9	98	98	9	498.765	2	17.06	-	995.515	1.6	98 98 99 99 99 97 97 97 99	RLYSSGTGR	HCD	F1:3681-F1:19865	1	2	0	T	h.ens90	20-:4795965-4795966|4798009-4798035	OffFrame	RIYSSGTGR		RIYSSGTGR	100	1	OffFrame	1	OffFrame	h.ens90	0.00296	0.00235	1		606280	ENSG00000101265	RASSF2	20-:4795932-4795966|4798009-4798062	ATG	ATG	69	3	10	109
IPM68_Melanocytes	2	2022-06-12_Fusion_32402.raw	F2:14381	RVFANSHHNLK	F2:3433	11	90	90	11	441.574	3	16.29	-	1321.7	-0.2	69 62 78 96 96 99 100 100 98 99 100	RVFANSHHNLK	HCD	F2:3433-F2:14381	2	1	0	T	h.ens90	5+:103129417-103129450	UTR5	RVFANSHHNIK		RVFANSHHNIK	100	2	UTR5	1	UTR5	h.ens90	6.7e-07	6.13e-08	1		27855000	ENSG00000145725	PPIP5K2	5+:103129342-103129453	ATG	ATG	54	6	0	401
IPM68_Kera_all_merged	4	2022-06-12_Fusion_32407.raw	F4:9003	RVWKHLTTK	F4:3801	9	87	87	9	390.236	3	17.68	-	1167.69	0	58 58 77 98 99 100 100 100 100	RVWKHLTTK	HCD	F4:3801-F4:9003	1	1	0	T	h.ens90	12-:49110533-49110560	UTR5	RVWKHLTTK		RVWKHLTTK	100	4	UTR5	1	UTR5	h.ens90	0.00998	0.00368	1		2614800	ENSG00000139636	LMBR1L	12-:49110479-49110647	ATG	CTG	90	3	17	338
IPM68_Melanocytes	1	2022-06-12_Fusion_32401.raw	F1:35023	RVWKHLTTK	F1:3878	9	97	97	9	584.851	2	17.59	-	1167.69	-0.6	95 94 96 97 96 99 99 100 100	RVWKHLTTK	HCD	F1:3878-F1:35023	1	1	0	T	h.ens90	12-:49110533-49110560	UTR5	RVWKHLTTK		RVWKHLTTK	100	3	UTR5	1	UTR5	h.ens90	0.0015	0.0011	1		4259500	ENSG00000139636	LMBR1L	12-:49110479-49110647	ATG	CTG	90	3	17	338
IPM68_Kera_all_merged	3	2022-06-12_Fusion_32406.raw	F3:30269	KLLSKQVTDK	F3:3846	10	99	99	10	580.356	2	17.56	-	1158.7	0	100 100 100 100 100 99 100 100 100 100	KLLSKQVTDK	HCD	F3:3846-F3:30269	1	1	0	T	h.ens90	18-:21575222-21575252	UTR5	KILSKQVTDK		KILSKQVTDK	100	4	UTR5	1	UTR5	h.ens90	0.00047	0.000462	1		599690	ENSG00000141446	ESCO1	18-:21575219-21575312	ATG	GTG	90	19	0	529
IPM68_Melanocytes	1	2022-06-12_Fusion_32401.raw	F1:34384	KLLSKQVTDK	F1:3862	10	99	99	10	580.356	2	17.57	-	1158.7	0.7	100 100 100 100 99 99 100 100 100 100	KLLSKQVTDK	HCD	F1:3862-F1:34384	1	1	0	T	h.ens90	18-:21575222-21575252	UTR5	KILSKQVTDK		KILSKQVTDK	100	3	UTR5	1	UTR5	h.ens90	0	0	1		19879000	ENSG00000141446	ESCO1	18-:21575219-21575312	ATG	GTG	90	19	0	529
IPM68_Melanocytes	2	2022-06-12_Fusion_32402.raw	F2:11333	RLLPGSRNTTK	F2:4019	11	80	80	11	414.914	3	18.08	-	1241.72	1	75 81 93 97 93 56 47 83 66 99 99	RLLPGSRNTTK	HCD	F2:4019-F2:11333	1	1	0	T	h.ens90	16+:71849703-71849736	UTR5	RLLPGSRNTTK		RLLPGSRNTTK	100	2	UTR5	1	UTR5	h.ens90	1.32e-05	1.41e-06	1		2884100	ENSG00000224470	ATXN1L	16+:71849517-71849757	ATG	ATG	72	6	6	256
IPM68_Kera_all_merged	3	2022-06-12_Fusion_32406.raw	F3:11262	RVSATGALK	F3:4381	9	88	88	9	451.774	2	18.92	-	901.534	-0.6	90 89 66 71 81 97 99 100 100	RVSATGALK	HCD	F3:4381-F3:11262	1	1	0	T	h.ens90	6-:43516811-43516838	UTR5	RVSATGALK		RVSATGALK	100	2	UTR5	1	UTR5	h.ens90	0.00874	0.00339	1		2403700	ENSG00000137207	YIPF3	6-:43516502-43517120	CTG	ATC	393	19	102	152
IPM68_Melanocytes	1	2022-06-12_Fusion_32401.raw	F1:12082	RVSATGALK	F1:4399	9	86	86	9	451.775	2	18.87	-	901.534	0.2	89 86 54 59 94 96 98 100 100	RVSATGALK	HCD	F1:4399-F1:12082	1	1	0	T	h.ens90	6-:43516811-43516838	UTR5	RVSATGALK		RVSATGALK	100	1	UTR5	1	UTR5	h.ens90	0.00724	0.00289	1		12858000	ENSG00000137207	YIPF3	6-:43516502-43517120	CTG	ATC	393	19	102	152
IPM68_Kera_all_merged	4	2022-06-12_Fusion_32407.raw	F4:9696	QLYRHSQEK	F4:3051	9	87	87	9	396.876	3	14.98	-	1187.6	0.1	86 94 89 87 94 78 65 97 99	QLYRHSQEK	HCD	F4:3051-F4:9696	1	1	0	T	h.ens90	1+:11989191-11989218	OffFrame	QLYRHSQEK		QLYRHSQEK	100	4	OffFrame	1	OffFrame	h.ens90	0.0107	0.00394	1		131400	ENSG00000116688	MFN2	1+:11980442-11980484|11989164-11989221	ATG	ATG	33	1	0	23
IPM68_Melanocytes	2	2022-06-12_Fusion_32402.raw	F2:9215	QLYRHSQEK	F2:3052	9	83	83	9	396.876	3	14.92	-	1187.6	1.5	56 89 89 88 88 88 84 93 77	QLYRHSQEK	ETD	F2:3052-F2:9215	1	1	0	T	h.ens90	1+:11989191-11989218	OffFrame	QLYRHSQEK		QLYRHSQEK	100	1	OffFrame	1	OffFrame	h.ens90	0.025	0.00853	1		282680	ENSG00000116688	MFN2	1+:11980442-11980484|11989164-11989221	ATG	ATG	33	1	0	23
IPM68_Kera_all_merged	8	2022-06-12_Fusion_32413.raw	F8:13096	RSSSEASFLRK	F8:4700	11	79	79	11	423.23	3	20.94	-	1266.67	0	40 43 63 87 96 100 100 96 86 80 84	RSSSEASFLRK	HCD	F8:4700-F8:13096	2	1	1	T	h.ens90	11+:46700931-46700964	UTR5	RSSSEASFLRK		RSSSEASFLRK	100	3	UTR5	1	UTR5	h.ens90	3.45e-06	1e-06	1		72995	ENSG00000175213	ZNF408	11+:46700238-46700982	ATG	ATG	54	1	5	114
IPM68_Kera_all_merged	7	2022-06-12_Fusion_32412.raw	F7:20154	RSATSM(+15.99)LTK	F7:3639	9	53	53	9	505.769	2	16.96	-	1009.52	0.3	36 35 0 0 51 63 96 98 99	RSATSM(+15.99)LTK	HCD	F7:3639-F7:20154	8	1	10	T	h.ens90	X-:48918822-48918849	UTR5	RSATSMLTK		RSATSMLTK	100	2	UTR5	1	UTR5	h.ens90	0.251	0.0266	1		128990	ENSG00000102096	PIM2	X-:48918645-48919137	CTG	CTG	207	1	58	175
IPM68_Melanocytes	1	2022-06-12_Fusion_32401.raw	F1:19649	RSATSMLTK	F1:5325	9	71	71	9	497.771	2	21.18	-	993.528	0.6	75 69 33 46 60 62 99 100 100	RSATSMLTK	HCD	F1:5325-F1:19649	3	1	9	T	h.ens90	X-:48918822-48918849	UTR5	RSATSMLTK		RSATSMLTK	100	2	UTR5	1	UTR5	h.ens90	0.0332	0.00735	1		10522000	ENSG00000102096	PIM2	X-:48918645-48919137	CTG	CTG	207	1	58	175
IPM68_Kera_all_merged	4	2022-06-12_Fusion_32407.raw	F4:4596	KLRLGEVTK	F4:4855	9	93	93	9	348.557	3	21.47	-	1042.65	0.2	100 99 99 97 64 88 99 100 100	KLRLGEVTK	HCD	F4:4855-F4:4596	1	1	0	T	h.ens90	14-:73366948-73366975	UTR5	KLRLGEVTK		KLRLGEVTK	100	6	UTR5	1	UTR5	h.ens90	0.00415	0.0021	1		11016000	ENSG00000133961	NUMB	14-:73366798-73367140	ATG	ATG	183	2	49	263
IPM68_Melanocytes	1	2022-06-12_Fusion_32401.raw	F1:24435	KLRLGEVTK	F1:5426	9	89	89	9	522.332	2	21.41	-	1042.65	0	98 98 97 93 45 76 99 100 100	KLRLGEVTK	HCD	F1:5426-F1:24435	1	1	0	T	h.ens90	14-:73366948-73366975	UTR5	KLRLGEVTK		KLRLGEVTK	100	3	UTR5	1	UTR5	h.ens90	0.00496	0.00232	1		11178000	ENSG00000133961	NUMB	14-:73366798-73367140	ATG	ATG	183	2	49	263
IPM68_Melanocytes	1	2022-06-12_Fusion_32401.raw	-	GVYTGKLSEK	F1:5480	10	96	96	10	541.299	2	21.55	-	1080.58	1.7	95 97 99 98 94 95 97 95 97 98	GVYTGKLSEK	HCD	F1:5480	1	1	0	T	h.ens90	1-:15973066-15973096	UTR5	GVYTGKLSEK		GVYTGKLSEK	100	1	UTR5	1	UTR5	h.ens90	5.24e-07	1.85e-07	1		0	ENSG00000116809	ZBTB17	1-:15973039-15973125|15975982-15976019	ATG	ATG	93	12	8	126
IPM68_Kera_all_merged	3	2022-06-12_Fusion_32406.raw	F3:27975	RTTTWNTLK	F3:6347	9	97	97	9	560.81	2	23.98	-	1119.6	1.1	94 95 98 99 99 98 100 100 100	RTTTWNTLK	HCD	F3:6347-F3:27975	1	1	0	T	h.ens90	15-:49145065-49145078|49155524-49155538	OffFrame	RTTTWNTLK		RTTTWNTLK	100	4	OffFrame	1	OffFrame	h.ens90	0.002	0.00131	1		23325000	ENSG00000166200	COPS2	15-:49145005-49145078|49155524-49155679	ATG	ATG	93	2	19	40
IPM68_Melanocytes	1	2022-06-12_Fusion_32401.raw	-	RTTTWNTLK	F1:6425	9	91	91	9	560.809	2	23.86	-	1119.6	0	92 69 82 88 97 96 99 99 100	RTTTWNTLK	HCD	F1:6425	1	1	0	T	h.ens90	15-:49145065-49145078|49155524-49155538	OffFrame	RTTTWNTLK		RTTTWNTLK	100	2	OffFrame	1	OffFrame	h.ens90	0.00918	0.00476	1		0	ENSG00000166200	COPS2	15-:49145005-49145078|49155524-49155679	ATG	ATG	93	2	19	40
IPM68_Kera_all_merged	3	2022-06-12_Fusion_32406.raw	F3:14300	KVSSVLLAK	F3:6540	9	99	99	9	472.811	2	24.39	-	943.607	0.7	100 99 99 98 98 100 100 100 100	KVSSVLLAK	HCD	F3:6540-F3:14300	1	1	0	T	h.ens90	1-:156738726-156738753	UTR5	KVSSVLLAK		KVSSVLLAK	100	2	UTR5	1	UTR5	h.ens90	0.00102	0.000833	1		1439600	ENSG00000143314	MRPL24	1-:156738552-156738764|156741179-156741210	ATG	CTG	222	7	57	90
IPM68_Kera_all_merged	8	2022-06-12_Fusion_32413.raw	F8:3231	SLSRPLLGK	F8:5689	9	49	49	9	324.206	3	24.41	-	969.597	0	45 46 52 20 7 75 73 50 73	SLSRPLLGK	ETD	F8:5689-F8:3231	2	2	1	T	h.ens90	14-:24308591-24308618	UTR5	SLSRPLIGK		SLSRPLIGK	100	1	UTR5	1	UTR5	h.ens90	0.341	0.0323	1		125010	ENSG00000136305	CIDEB	14-:24308531-24308735	ATG	ATC	120	11	19	1101
IPM68_Kera_all_merged	3	2022-06-12_Fusion_32406.raw	F3:27166	RVFSWSQAK	F3:7347	9	98	98	9	554.799	2	26.42	-	1107.58	0.5	97 96 98 99 99 99 98 100 100	RVFSWSQAK	HCD	F3:7347-F3:27166	1	1	0	T	h.ens90	1-:111139660-111139687	UTR5	RVFSWSQAK		RVFSWSQAK	100	2	UTR5	1	UTR5	h.ens90	0.00143	0.00102	1		1399600	ENSG00000156171	DRAM2	1-:111139633-111139792	ATG	ATG	72	6	8	353
IPM68_Melanocytes	1	2022-06-12_Fusion_32401.raw	F1:30352	RVFSWSQAK	F1:7459	9	96	96	9	554.799	2	26.38	-	1107.58	0.5	95 93 96 97 98 98 96 99 100	RVFSWSQAK	HCD	F1:7459-F1:30352	1	1	0	T	h.ens90	1-:111139660-111139687	UTR5	RVFSWSQAK		RVFSWSQAK	100	1	UTR5	1	UTR5	h.ens90	0.0018	0.00123	1		10513000	ENSG00000156171	DRAM2	1-:111139633-111139792	ATG	ATG	72	6	8	353
IPM68_Kera_all_merged	3	2022-06-12_Fusion_32406.raw	F3:25842	KLSSSYFMK	F3:7418	9	99	99	9	545.784	2	26.62	-	1089.55	0.5	100 100 100 100 100 100 100 100 100	KLSSSYFMK	HCD	F3:7418-F3:25842	1	1	0	T	h.ens90	15+:45606856-45606883	UTR3	KLSSSYFMK		KLSSSYFMK	100	2	UTR3	1	UTR3	h.ens90	0.0162	0.0132	1		1150900	ENSG00000104164	BLOC1S6	15+:45606820-45606886	ATG	ATG	39	3	0	342
IPM68_Melanocytes	1	2022-06-12_Fusion_32401.raw	F1:28701	KLSSSYFMK	F1:7534	9	99	99	9	545.785	2	26.58	-	1089.55	2	99 100 100 100 100 100 100 100 100	KLSSSYFMK	HCD	F1:7534-F1:28701	1	1	0	T	h.ens90	15+:45606856-45606883	UTR3	KLSSSYFMK		KLSSSYFMK	100	1	UTR3	1	UTR3	h.ens90	0.0353	0.031	1		17685000	ENSG00000104164	BLOC1S6	15+:45606820-45606886	ATG	ATG	39	3	0	342
IPM68_Kera_all_merged	8	2022-06-12_Fusion_32413.raw	F8:10739	LLYFQTQRK	F8:6494	9	95	95	9	399.565	3	27.34	-	1195.67	0.8	99 100 100 99 96 94 94 87 94	LLYFQTQRK	HCD	F8:6494-F8:10739	1	1	0	T	h.ens90	2+:206159711-206159738	UTR5	LIYFQTQRK		LIYFQTQRK	100	4	UTR5	1	UTR5	h.ens90	0.00289	0.00164	1		405720	ENSG00000114942	EEF1B2	2+:206159696-206159825	ATG	ATG	126	4	28	107
IPM68_Melanocytes	1	2022-06-12_Fusion_32401.raw	F1:36636	LLYFQTQRK	F1:7857	9	95	95	9	598.845	2	27.33	-	1195.67	2.5	100 100 100 99 95 90 89 91 97	LLYFQTQRK	HCD	F1:7857-F1:36636	1	1	0	T	h.ens90	2+:206159711-206159738	UTR5	LIYFQTQRK		LIYFQTQRK	100	3	UTR5	1	UTR5	h.ens90	0.00213	0.00137	1		2865600	ENSG00000114942	EEF1B2	2+:206159696-206159825	ATG	ATG	126	4	28	107
IPM68_Kera_all_merged	3	2022-06-12_Fusion_32406.raw	F3:29769	RLAPCPPLQR	F3:7098	10	89	89	10	575.83	2	25.86	-	1149.64	1.1	99 99 99 98 98 88 63 58 91 98	RLAPCPPLQR	HCD	F3:7098-F3:29769	1	3	0	T	h.ens90	17-:7466782-7466810|7467256-7467258	UTR5	RLAPCPPLQR		RLAPCPPLQR	100	3	UTR5	1	UTR5	h.ens90	0.00117	0.000649	1		651210	ENSG00000174282	ZBTB4	17-:7466779-7466810|7467256-7467327|7479455-7479608	ATG	ACG	141	36	0	329
IPM68_Melanocytes	1	2022-06-12_Fusion_32401.raw	F1:33715	RLAPCPPLQR	F1:7231	10	87	87	10	575.83	2	25.84	-	1149.64	0.5	97 97 98 96 97 84 63 59 91 98	RLAPCPPLQR	HCD	F1:7231-F1:33715	1	3	0	T	h.ens90	17-:7466782-7466810|7467256-7467258	UTR5	RLAPCPPLQR		RLAPCPPLQR	100	1	UTR5	1	UTR5	h.ens90	4.5e-06	1.24e-06	1		5143700	ENSG00000174282	ZBTB4	17-:7466779-7466810|7467256-7467327|7479455-7479608	ATG	ACG	141	36	0	329
IPM68_Kera_all_merged	7	2022-06-12_Fusion_32412.raw	F7:18138	VLSKVLSLK	F7:7358	9	99	99	9	493.834	2	26.42	-	985.654	0	99 99 100 100 99 99 99 100 100	VLSKVLSLK	HCD	F7:7358-F7:18138	1	8	0	T	h.ens90	2-:175178156-175178183	UTR3	VISKVISLK		VISKVISLK	100	6	UTR3	1	UTR3	h.ens90	0.0162	0.0132	1		871490	ENSG00000154518	ATP5G3	2-:175177937-175178240	ATG	ATG	252	2	72	104
IPM68_Melanocytes	1	2022-06-12_Fusion_32401.raw	F1:18919	VLSKVLSLK	F1:7495	9	80	80	9	493.834	2	26.45	-	985.654	0.3	93 93 60 52 88 87 83 84 88	VLSKVLSLK	HCD	F1:7495-F1:18919	1	8	0	T	h.ens90	2-:175178156-175178183	UTR3	VISKVISLK		VISKVISLK	100	1	UTR3	1	UTR3	h.ens90	0.361	0.14	1		2338700	ENSG00000154518	ATP5G3	2-:175177937-175178240	ATG	ATG	252	2	72	104
IPM68_Melanocytes	1	2022-06-12_Fusion_32401.raw	F1:32235	GTLMWHQMK	F1:7935	9	97	97	9	566.276	2	27.51	-	1130.54	0.9	89 93 99 100 100 99 98 98 100	GTLMWHQMK	HCD	F1:7935-F1:32235	1	1	0	T	h.ens90	3+:184315770-184315797	UTR5	GTLMWHQMK		GTLMWHQMK	100	1	UTR5	1	UTR5	h.ens90	0.0015	0.0011	1		13455000	ENSG00000114867	EIF4G1	3+:184314511-184314674|184315488-184315545|184315762-184315800	ATG	ATG	87	19	0	238
IPM68_Kera_all_merged	4	2022-06-12_Fusion_32407.raw	F4:40299	SVASLSLTK	F4:6593	9	99	99	9	905.531	1	27.65	-	904.523	0.8	97 98 100 100 100 100 100 100 100	SVASLSLTK	HCD	F4:6593-F4:40299	1	7	0	T	h.ens90	14-:49619037-49619064	OffFrame	SVASISLTK		SVASISLTK	100	8	OffFrame	1	OffFrame	h.ens90	0.0011	0.000893	1		1471300	ENSG00000165502	RPL36AL	14-:49619034-49619140|49620561-49620668	CTG	ACG	78	16	0	40
IPM68_Melanocytes	1	2022-06-12_Fusion_32401.raw	F1:12325	SVASLSLTK	F1:7928	9	98	98	9	453.269	2	27.59	-	904.523	1.7	96 96 99 99 98 98 99 98 99	SVASLSLTK	HCD	F1:7928-F1:12325	1	7	0	T	h.ens90	14-:49619037-49619064	OffFrame	SVASISLTK		SVASISLTK	100	2	OffFrame	1	OffFrame	h.ens90	0.00296	0.00235	1		206370000	ENSG00000165502	RPL36AL	14-:49619034-49619140|49620561-49620668	CTG	ACG	78	16	0	40
IPM68_Kera_all_merged	3	2022-06-12_Fusion_32406.raw	F3:27976	MLFEPRSLK	F3:8586	9	97	97	9	560.813	2	29.57	-	1119.61	0.1	96 99 100 100 97 94 93 96 99	MLFEPRSLK	HCD	F3:8586-F3:27976	1	1	0	T	h.ens90	12+:45302070-45302093|45331294-45331298	OffFrame	MIFEPRSLK		MIFEPRSLK	100	11	OffFrame	1	OffFrame	h.ens90	0.002	0.00131	1		506590	ENSG00000177119	ANO6	12+:45292865-45292934|45302013-45302093|45331294-45331364	ATG	ATG	93	0	21	190
IPM68_Melanocytes	2	2022-06-12_Fusion_32402.raw	F2:6481	MLFEPRSLK	F2:7646	9	93	93	9	374.211	3	29.48	-	1119.61	0.3	89 96 99 99 94 91 89 91 98	MLFEPRSLK	HCD	F2:7646-F2:6481	1	1	0	T	h.ens90	12+:45302070-45302093|45331294-45331298	OffFrame	MIFEPRSLK		MIFEPRSLK	100	2	OffFrame	1	OffFrame	h.ens90	0.00696	0.004	1		7498100	ENSG00000177119	ANO6	12+:45292865-45292934|45302013-45302093|45331294-45331364	ATG	ATG	93	0	21	190
IPM68_Kera_all_merged	7	2022-06-12_Fusion_32412.raw	F7:23865	AMYSNNLLK	F7:8825	9	96	96	9	527.274	2	30.13	-	1052.53	1	93 91 99 99 94 93 97 98 99	AMYSNNLLK	HCD	F7:8825-F7:23865	1	1	0	T	h.ens90	6+:42051074-42051101	UTR5	AMYSNNLLK		AMYSNNLLK	100	1	UTR5	1	UTR5	h.ens90	0.00235	0.00143	1		632570	ENSG00000137413	TAF8	6+:42050990-42051104	ATG	ATG	45	5	0	199
IPM68_Melanocytes	1	2022-06-12_Fusion_32401.raw	F1:32062	AEEPLAGRTW	F1:9778	10	88	88	10	565.286	2	32.2	-	1128.56	0.7	64 78 99 98 97 94 85 84 87 94	AEEPLAGRTW	HCD	F1:9778-F1:32062	1	1	0	T	h.ens90	11-:67351863-67351893	UTR3	AEEPLAGRTW		AEEPLAGRTW	100	2	UTR3	1	UTR3	h.ens90	0.0141	0.00413	1		4678400	ENSG00000175482	POLD4	11-:67351833-67352019|67352690-67353026	ATG	ATG	165	35	9	101
IPM68_Melanocytes	1	2022-06-12_Fusion_32401.raw	F1:30955	RMMPLAGLVK	F1:10860	10	93	93	10	558.325	2	34.73	-	1114.64	0.5	88 82 88 92 94 98 98 99 100 100	RMMPLAGLVK	HCD	F1:10860-F1:30955	1	1	0	T	h.ens90	17-:81666157-81666187	UTR3	RMMPLAGLVK		RMMPLAGLVK	100	2	UTR3	1	UTR3	h.ens90	0.00502	0.00177	1		16433000	ENSG00000204237	OXLD1	17-:81666154-81666298	ATG	ATG	39	2	0	111
IPM68_Kera_all_merged	3	2022-06-12_Fusion_32406.raw	F3:21681	SLSSWSLMK	F3:12436	9	96	96	9	519.769	2	39.44	-	1037.52	1.3	92 95 99 98 97 98 98 96 98	SLSSWSLMK	HCD	F3:12436-F3:21681	1	3	0	T	h.ens90	3-:131501602-131501629	UTR5	SLSSWSLMK		SLSSWSLMK	100	5	UTR5	1	UTR5	h.ens90	0.00235	0.00143	1		1036200	ENSG00000114686	MRPL3	3-:131501587-131501715|131502782-131502876	ATG	ATG	51	3	4	310
IPM68_Melanocytes	2	2022-06-12_Fusion_32402.raw	F2:49094	SLSSWSLMK	F2:10490	9	90	90	9	1038.53	1	39.46	-	1037.52	0	54 66 99 99 99 99 99 98 99	SLSSWSLMK	HCD	F2:10490-F2:49094	1	3	0	T	h.ens90	3-:131501602-131501629	UTR5	SLSSWSLMK		SLSSWSLMK	100	3	UTR5	1	UTR5	h.ens90	0.00436	0.00214	1		420500	ENSG00000114686	MRPL3	3-:131501587-131501715|131502782-131502876	ATG	ATG	51	3	4	310
IPM68_Kera_all_merged	3	2022-06-12_Fusion_32406.raw	F3:27459	ALWWPQSPK	F3:13578	9	95	95	9	556.797	2	42.34	-	1111.58	-2.1	87 89 99 100 98 95 97 96 99	ALWWPQSPK	HCD	F3:13578-F3:27459	1	1	0	T	h.ens90	7+:143381650-143381677	OffFrame	ALWWPQSPK		ALWWPQSPK	100	4	OffFrame	1	OffFrame	h.ens90	0.0031	0.00176	1		593600	ENSG00000159840	ZYX	7+:143381113-143381409|143381556-143381680	CTG	ACG	129	33	0	79
IPM68_Kera_all_merged	3	2022-06-12_Fusion_32406.raw	F3:28424	KLWDPLDLK	F3:13477	9	98	98	9	564.325	2	42.2	-	1126.64	-3.4	99 99 99 99 95 95 98 99 99	KLWDPLDLK	HCD	F3:13477-F3:28424	1	1	0	T	h.ens90	2-:149579597-149579624	OffFrame	KLWDPLDLK		KLWDPLDLK	100	2	OffFrame	1	OffFrame	h.ens90	0.00153	0.0011	1		341200	ENSG00000168288	MMADHC	2-:149579567-149579648|149582126-149582216	ATG	ATG	60	1	9	178
IPM68_Melanocytes	1	2022-06-12_Fusion_32401.raw	F1:31936	KLWDPLDLK	F1:13856	9	99	99	9	564.327	2	42.24	-	1126.64	-0.1	99 99 100 100 99 99 99 99 99	KLWDPLDLK	HCD	F1:13856-F1:31936	1	1	0	T	h.ens90	2-:149579597-149579624	OffFrame	KLWDPLDLK		KLWDPLDLK	100	2	OffFrame	1	OffFrame	h.ens90	0.00235	0.00206	1		7491900	ENSG00000168288	MMADHC	2-:149579567-149579648|149582126-149582216	ATG	ATG	60	1	9	178
IPM68_Kera_all_merged	7	2022-06-12_Fusion_32412.raw	F7:24605	KLLPFFLGK	F7:14522	9	98	98	9	531.839	2	44.94	-	1061.66	0.7	99 100 100 97 96 99 98 97 98	KLLPFFLGK	HCD	F7:14522-F7:24605	1	1	0	T	h.ens90	20-:41533377-41533404	OffFrame	KLLPFFLGK		KLLPFFLGK	100	2	OffFrame	1	OffFrame	h.ens90	0.00153	0.0011	1		173200	ENSG00000124177	CHD6	20-:41533374-41533548	ATG	CTG	81	17	0	199
IPM68_Melanocytes	1	2022-06-12_Fusion_32401.raw	F1:26169	KLLPFFLGK	F1:14934	9	99	99	9	531.84	2	45.06	-	1061.66	1.1	99 100 100 99 99 100 100 99 99	KLLPFFLGK	HCD	F1:14934-F1:26169	1	1	0	T	h.ens90	20-:41533377-41533404	OffFrame	KLLPFFLGK		KLLPFFLGK	100	1	OffFrame	1	OffFrame	h.ens90	0.00235	0.00206	1		3046600	ENSG00000124177	CHD6	20-:41533374-41533548	ATG	CTG	81	17	0	199
IPM68_Kera_all_merged	3	2022-06-12_Fusion_32406.raw	F3:35392	YLYWGNLAYK	F3:14034	10	98	98	10	645.83	2	43.62	-	1289.64	0.6	98 99 100 100 98 96 98 98 99 99	YLYWGNLAYK	HCD	F3:14034-F3:35392	1	2	0	T	h.ens90	14+:103335672-103335702	UTR5	YLYWGNIAYK		YLYWGNIAYK	100	4	UTR5	1	UTR5	h.ens90	0.000492	0.000471	1		1441800	ENSG00000100664	EIF5	14+:103334251-103334597|103335652-103335924	ATG	CTG	294	14	73	724
IPM68_Melanocytes	1	2022-06-12_Fusion_32401.raw	F1:40507	YLYWGNLAYK	F1:14430	10	98	98	10	645.83	2	43.73	-	1289.64	1	98 99 100 100 98 96 97 97 98 99	YLYWGNLAYK	HCD	F1:14430-F1:40507	1	2	0	T	h.ens90	14+:103335672-103335702	UTR5	YLYWGNIAYK		YLYWGNIAYK	100	1	UTR5	1	UTR5	h.ens90	1.3e-07	4.21e-08	1		4281800	ENSG00000100664	EIF5	14+:103334251-103334597|103335652-103335924	ATG	CTG	294	14	73	724
IPM68_Kera_all_merged	3	2022-06-12_Fusion_32406.raw	F3:17902	ALFVLSTLK	F3:14615	9	94	94	9	496.313	2	45.2	-	990.611	-0.4	76 83 99 99 99 98 97 97 97	ALFVLSTLK	HCD	F3:14615-F3:17902	1	1	0	T	h.ens90	15-:34983322-34983349	OffFrame	AIFVLSTLK		AIFVLSTLK	100	3	OffFrame	1	OffFrame	h.ens90	0.00374	0.002	1		846890	ENSG00000198146	ZNF770	15-:34983307-34983382	ATG	ATG	48	2	4	85
IPM68_Melanocytes	1	2022-06-12_Fusion_32401.raw	F1:19426	ALFVLSTLK	F1:15024	9	98	98	9	496.313	2	45.33	-	990.611	-0.2	96 97 100 100 99 99 99 99 98	ALFVLSTLK	HCD	F1:15024-F1:19426	1	1	0	T	h.ens90	15-:34983322-34983349	OffFrame	AIFVLSTLK		AIFVLSTLK	100	4	OffFrame	1	OffFrame	h.ens90	0.00296	0.00235	1		5272200	ENSG00000198146	ZNF770	15-:34983307-34983382	ATG	ATG	48	2	4	85
IPM68_Melanocytes	1	2022-06-12_Fusion_32401.raw	F1:37120	RTLSDFLLLK	F1:14782	10	75	75	10	603.367	2	44.71	-	1204.72	1.6	81 36 42 39 62 96 99 100 100 100	RTLSDFLLLK	HCD	F1:14782-F1:37120	1	1	0	T	h.ens90	15+:85579041-85579071	OffFrame	RTLSDFLLLK		RTLSDFLLLK	100	1	OffFrame	1	OffFrame	h.ens90	0.0232	0.00318	1		556100	ENSG00000170776	AKAP13	15+:85578975-85579146	ATG	GTG	138	11	24	973
IPM68_Melanocytes	1	2022-06-12_Fusion_32401.raw	F1:32034	QLWTVKLLK	F1:12421	9	97	97	9	564.861	2	38.64	-	1127.71	0.6	91 96 99 98 97 97 99 99 99	QLWTVKLLK	HCD	F1:12421-F1:32034	1	1	0	T	h.ens90	1+:172555947-172555974	UTR5	QLWTVKLLK		QLWTVKLLK	100	3	UTR5	1	UTR5	h.ens90	0.0015	0.0011	1		2144400	ENSG00000094975	SUCO	1+:172555890-172556070	ATG	ATG	126	1	31	685
IPM68_Kera_all_merged	3	2022-06-12_Fusion_32406.raw	F3:30307	MLFSQLFFK	F3:18463	9	98	98	9	580.812	2	55.28	-	1159.61	-0.1	94 99 100 99 98 99 99 100 100	MLFSQLFFK	HCD	F3:18463-F3:30307	1	1	0	T	h.ens90	22-:50244305-50244332	OffFrame	MLFSQIFFK		MLFSQIFFK	100	9	OffFrame	1	OffFrame	h.ens90	0.00153	0.0011	1		1207300	ENSG00000128159	TUBGCP6	22-:50244227-50244374	ATG	ATG	105	0	25	127
IPM68_Melanocytes	1	2022-06-12_Fusion_32401.raw	F1:35480	M(+15.99)LFSQLFFK	F1:17041	9	98	98	9	588.81	2	50.3	-	1175.61	0.3	98 99 99 99 97 99 99 99 99	M(+15.99)LFSQLFFK	HCD	F1:17041-F1:35480	1	1	0	T	h.ens90	22-:50244305-50244332	OffFrame	MLFSQIFFK		MLFSQIFFK	100	8	OffFrame	1	OffFrame	h.ens90	0.00296	0.00235	1		4232300	ENSG00000128159	TUBGCP6	22-:50244227-50244374	ATG	ATG	105	0	25	127
IPM68_Kera_all_merged	3	2022-06-12_Fusion_32406.raw	F3:22377	KTSQLTLQK	F3:5148	9	98	98	9	523.814	2	20.92	-	1045.61	1	100 99 98 95 99 100 100 99 99	KTSQLTLQK	HCD	F3:5148-F3:22377	1	2	0	T	h.ens90	12+:27026507-27026534	OffFrame	KTSQLTLQK		KTSQLTLQK	100	2	OffFrame	1	OffFrame	h.ens90	0.00153	0.0011	1		3131700	ENSG00000152944	MED21	12+:27022725-27022871|27026419-27026534|27027346-27027373	ATG	CTG	123	23	8	130
IPM68_Melanocytes	1	2022-06-12_Fusion_32401.raw	F1:24698	KTSQLTLQK	F1:5140	9	96	96	9	523.814	2	20.76	-	1045.61	1	99 98 95 91 95 97 98 95 99	KTSQLTLQK	HCD	F1:5140-F1:24698	1	2	0	T	h.ens90	12+:27026507-27026534	OffFrame	KTSQLTLQK		KTSQLTLQK	100	2	OffFrame	1	OffFrame	h.ens90	0.00434	0.00297	1		9116700	ENSG00000152944	MED21	12+:27022725-27022871|27026419-27026534|27027346-27027373	ATG	CTG	123	23	8	130
IPM68_Kera_all_merged	8	2022-06-12_Fusion_32413.raw	F8:7722	RVRAGSGLLGK	F8:4545	11	68	68	11	371.9	3	20.43	-	1112.68	1	65 90 84 76 16 30 64 85 90 72 84	RVRAGSGLLGK	ETD	F8:4545-F8:7722	1	1	0	T	h.ens90	6+:169754024-169754032|169755282-169755307	UTR5	RVRAGSGLLGK		RVRAGSGLLGK	100	4	UTR5	1	UTR5	h.ens90	6.69e-06	1.47e-06	1		5066500	ENSG00000130023	ERMARD	6+:169753985-169754032|169755282-169755334	ATG	CTG	96	12	8	321
IPM68_Melanocytes	2	2022-06-12_Fusion_32402.raw	F2:6170	RVRAGSGLLGK	F2:4772	11	64	64	11	371.9	3	20.39	-	1112.68	-0.7	58 91 83 74 14 25 59 81 82 60 77	RVRAGSGLLGK	ETD	F2:4772-F2:6170	1	1	0	T	h.ens90	6+:169754024-169754032|169755282-169755307	UTR5	RVRAGSGLLGK		RVRAGSGLLGK	100	1	UTR5	1	UTR5	h.ens90	9.22e-05	6.68e-06	1		29420000	ENSG00000130023	ERMARD	6+:169753985-169754032|169755282-169755334	ATG	CTG	96	12	8	321
IPM68_Kera_all_merged	3	2022-06-12_Fusion_32406.raw	F3:17552	KTNALLSLK	F3:7182	9	99	99	9	494.313	2	26.01	-	986.612	0.1	100 99 99 99 100 100 100 100 100	KTNALLSLK	HCD	F3:7182-F3:17552	1	2	0	T	h.ens90	12-:9857556-9857583	OffFrame	KTNAIISLK		KTNAIISLK	100	2	OffFrame	1	OffFrame	h.ens90	0.0011	0.000893	1		804650	ENSG00000110852	CLEC2B	12-:9857499-9857628	ATG	ATG	102	6	18	127
IPM68_Kera_all_merged	3	2022-06-12_Fusion_32406.raw	F3:29427	ALFSRPTQPK	F3:6497	10	89	89	10	572.828	2	24.3	-	1143.64	1	99 100 100 99 99 91 56 56 94 98	ALFSRPTQPK	HCD	F3:6497-F3:29427	2	1	1	T	h.ens90	6-:33321353-33321383	OffFrame	ALFSRPTQPK		ALFSRPTQPK	100	3	OffFrame	1	OffFrame	h.ens90	1.12e-06	6.24e-07	1		1142200	ENSG00000204209	DAXX	6-:33321344-33321567|33321718-33322008|33322861-33322900	ATG	ATG	48	3	2	391
IPM68_Melanocytes	2	2022-06-12_Fusion_32402.raw	F2:7487	ALFSRPTQPK	F2:6050	10	38	38	10	382.221	3	24.21	-	1143.64	1.3	48 55 40 69 15 5 59 27 8 62	ALFSRPTQPK	ETD	F2:6050-F2:7487	1	1	0	T	h.ens90	6-:33321353-33321383	OffFrame	ALFSRPTQPK		ALFSRPTQPK	100	1	OffFrame	1	OffFrame	h.ens90	0.296	0.0226	1		5119400	ENSG00000204209	DAXX	6-:33321344-33321567|33321718-33322008|33322861-33322900	ATG	ATG	48	3	2	391
IPM68_Kera_all_merged	7	2022-06-12_Fusion_32412.raw	F7:34793	RTLPTSGTWTK	F7:6531	11	98	98	11	624.341	2	24.32	-	1246.67	1	97 97 99 97 98 99 99 100 100 100 100	RTLPTSGTWTK	HCD	F7:6531-F7:34793	1	1	0	T	h.ens90	X+:136497820-136497853	OffFrame	RTLPTSGTWTK		RTLPTSGTWTK	100	2	OffFrame	1	OffFrame	h.ens90	1.01e-05	6.29e-06	1		811100	ENSG00000102241	HTATSF1	X+:136497688-136497874	ATG	ATG	93	13	6	136
IPM68_Melanocytes	1	2022-06-12_Fusion_32401.raw	F1:38985	RTLPTSGTWTK	F1:6600	11	96	96	11	624.342	2	24.26	-	1246.67	1.6	94 94 96 92 95 97 98 99 99 100 100	RTLPTSGTWTK	HCD	F1:6600-F1:38985	1	1	0	T	h.ens90	X+:136497820-136497853	OffFrame	RTLPTSGTWTK		RTLPTSGTWTK	100	1	OffFrame	1	OffFrame	h.ens90	0	0	1		5639700	ENSG00000102241	HTATSF1	X+:136497688-136497874	ATG	ATG	93	13	6	136
IPM68_Kera_all_merged	3	2022-06-12_Fusion_32406.raw	F3:16133	ALLGVRGVGK	F3:7293	10	98	98	10	485.315	2	26.26	-	968.613	1.4	99 100 100 99 98 97 97 98 99 100	ALLGVRGVGK	HCD	F3:7293-F3:16133	1	1	0	T	h.ens90	17+:75979391-75979421	UTR5	ALLGVRGVGK		ALLGVRGVGK	100	2	UTR5	1	UTR5	h.ens90	0.000492	0.000471	1		2055300	ENSG00000257949	TEN1	17+:75979253-75979424	ATG	CTG	144	37	0	172
IPM68_Melanocytes	1	2022-06-12_Fusion_32401.raw	F1:17477	ALLGVRGVGK	F1:7406	10	98	98	10	485.314	2	26.28	-	968.613	0.3	99 99 100 99 98 97 97 98 99 100	ALLGVRGVGK	HCD	F1:7406-F1:17477	1	1	0	T	h.ens90	17+:75979391-75979421	UTR5	ALLGVRGVGK		ALLGVRGVGK	100	1	UTR5	1	UTR5	h.ens90	1.3e-07	4.21e-08	1		31374000	ENSG00000257949	TEN1	17+:75979253-75979424	ATG	CTG	144	37	0	172
IPM68_Kera_all_merged	4	2022-06-12_Fusion_32407.raw	F4:12820	RLLSKNSLLLK	F4:6284	11	96	96	11	428.95	3	26.53	-	1283.83	0.3	90 85 93 99 100 99 99 100 100 100 100	RLLSKNSLLLK	HCD	F4:6284-F4:12820	1	1	0	T	h.ens90	3+:183717677-183717710	OffFrame	RLLSKNSLLLK		RLLSKNSLLLK	100	4	OffFrame	1	OffFrame	h.ens90	1.85e-05	1.01e-05	1		4122300	ENSG00000163872	YEATS2	3+:183715154-183715262|183717650-183717713	ATG	CTG	57	7	0	127
IPM68_Melanocytes	2	2022-06-12_Fusion_32402.raw	F2:12963	RLLSKNSLLLK	F2:6783	11	94	94	11	428.95	3	26.54	-	1283.83	-0.5	82 77 87 98 99 99 99 100 100 100 100	RLLSKNSLLLK	HCD	F2:6783-F2:12963	1	1	0	T	h.ens90	3+:183717677-183717710	OffFrame	RLLSKNSLLLK		RLLSKNSLLLK	100	3	OffFrame	1	OffFrame	h.ens90	0	0	1		73289000	ENSG00000163872	YEATS2	3+:183715154-183715262|183717650-183717713	ATG	CTG	57	7	0	127
IPM68_Kera_all_merged	3	2022-06-12_Fusion_32406.raw	F3:15360	SLFSGSFSK	F3:10779	9	87	87	9	480.245	2	35.22	-	958.476	0.2	49 59 98 99 97 96 96 93 98	SLFSGSFSK	HCD	F3:10779-F3:15360	3	2	0	T	h.ens90	2+:28393202-28393229	UTR5	SLFSGSFSK		SLFSGSFSK	100	4	UTR5	1	UTR5	h.ens90	0.00998	0.00368	1		1008000	ENSG00000075426	FOSL2	2+:28393085-28393292	CTG	ACG	186	32	20	345
IPM68_Melanocytes	1	2022-06-12_Fusion_32401.raw	F1:16619	SLFSGSFSK	F1:11018	9	68	68	9	480.246	2	35.21	-	958.476	1.6	0 0 95 94 83 83 83 85 95	SLFSGSFSK	HCD	F1:11018-F1:16619	4	2	12	T	h.ens90	2+:28393202-28393229	UTR5	SLFSGSFSK		SLFSGSFSK	100	1	UTR5	1	UTR5	h.ens90	0.0412	0.00871	1		615730	ENSG00000075426	FOSL2	2+:28393085-28393292	CTG	ACG	186	32	20	345
IPM68_Kera_all_merged	7	2022-06-12_Fusion_32412.raw	F7:20363	AVFPPLLQK	F7:12580	9	90	90	9	506.813	2	39.59	-	1011.61	-0.6	55 72 100 100 99 98 98 95 98	AVFPPLLQK	HCD	F7:12580-F7:20363	3	1	1	T	h.ens90	12+:65463610-65463637	UTR3	AVFPPLIQK		AVFPPLIQK	100	8	UTR3	1	UTR3	h.ens90	0.0967	0.0438	1		781640	ENSG00000174099	MSRB3	12+:65463499-65463664	ATG	ATG	66	4	8	288
IPM68_Melanocytes	1	2022-06-12_Fusion_32401.raw	-	AVFPPLLQK	F1:12836	9	86	86	9	506.813	2	39.76	-	1011.61	0.3	48 61 99 98 95 95 95 89 97	AVFPPLLQK	HCD	F1:12836	3	1	1	T	h.ens90	12+:65463610-65463637	UTR3	AVFPPLIQK		AVFPPLIQK	100	2	UTR3	1	UTR3	h.ens90	0.215	0.0982	1		0	ENSG00000174099	MSRB3	12+:65463499-65463664	ATG	ATG	66	4	8	288
IPM68_Melanocytes	2	2022-06-12_Fusion_32402.raw	F2:47651	AESGLLTEL	F2:13503	9	54	54	9	932.495	1	48.31	-	931.486	1.1	29 41 41 36 56 83 93 54 61	AESGLLTEL	HCD	F2:13503-F2:47651	1	2	0	T	h.ens90	10+:110919636-110919657|110964124-110964130	UTR5	AESGLLTEL		AESGLLTEL	100	1	UTR5	1	UTR5	h.ens90	0.113	0.0185	1		333050	ENSG00000108061	SHOC2	10+:110919594-110919657|110964124-110964133	ATG	ATG	33	1	0	90
IPM68_Kera_all_merged	3	2022-06-12_Fusion_32406.raw	F3:12293	VVRASSGLK	F3:3845	9	98	98	9	458.783	2	17.58	-	915.55	1.2	99 99 99 97 98 94 96 100 100	VVRASSGLK	HCD	F3:3845-F3:12293	1	1	0	T	h.ens90	16+:66934600-66934627	UTR5	VVRASSGLK		VVRASSGLK	100	5	UTR5	1	UTR5	h.ens90	0.00143	0.00102	1		1289200	ENSG00000172831	CES2	16+:66934519-66934678	ATG	ATG	126	16	16	157
IPM68_Melanocytes	1	2022-06-12_Fusion_32401.raw	F1:13236	VVRASSGLK	F1:3881	9	94	94	9	458.783	2	17.57	-	915.55	0.4	95 95 95 94 95 90 87 99 100	VVRASSGLK	HCD	F1:3881-F1:13236	1	1	0	T	h.ens90	16+:66934600-66934627	UTR5	VVRASSGLK		VVRASSGLK	100	1	UTR5	1	UTR5	h.ens90	0.00249	0.00151	1		2200100	ENSG00000172831	CES2	16+:66934519-66934678	ATG	ATG	126	16	16	157
IPM68_Kera_all_merged	3	2022-06-12_Fusion_32406.raw	F3:26517	RLSHWTATK	F3:4241	9	98	98	9	550.304	2	18.58	-	1098.59	-0.5	96 96 98 98 100 100 100 100 100	RLSHWTATK	HCD	F3:4241-F3:26517	1	1	0	T	h.ens90	15+:22838786-22838813	UTR5	RISHWTATK		RISHWTATK	100	10	UTR5	1	UTR5	h.ens90	0.00143	0.00102	1		6252800	ENSG00000140157	NIPA2	15+:22838699-22838861	ATG	ACG	114	13	15	127
IPM68_Melanocytes	1	2022-06-12_Fusion_32401.raw	F1:29570	RLSHWTATK	F1:4236	9	96	96	9	550.304	2	18.47	-	1098.59	0.8	93 92 94 94 99 100 100 100 100	RLSHWTATK	HCD	F1:4236-F1:29570	1	1	0	T	h.ens90	15+:22838786-22838813	UTR5	RISHWTATK		RISHWTATK	100	3	UTR5	1	UTR5	h.ens90	0.0018	0.00123	1		33122000	ENSG00000140157	NIPA2	15+:22838699-22838861	ATG	ACG	114	13	15	127
IPM68_Kera_all_merged	3	2022-06-12_Fusion_32406.raw	F3:21068	KTLQTQLAK	F3:4730	9	96	96	9	515.816	2	19.79	-	1029.62	0.1	100 99 99 95 89 91 99 100 100	KTLQTQLAK	HCD	F3:4730-F3:21068	1	1	0	T	h.ens90	12-:122520526-122520553	UTR5	KTLQTQIAK		KTLQTQIAK	100	2	UTR5	1	UTR5	h.ens90	0.00235	0.00143	1		699050	ENSG00000111011	RSRC2	12-:122520523-122520581|122521384-122521428|122522142-122522271	ATG	CTG	51	7	0	185
IPM68_Kera_all_merged	3	2022-06-12_Fusion_32406.raw	F3:22978	KTFTVQTTK	F3:5061	9	96	96	9	527.301	2	20.65	-	1052.59	1	99 98 97 94 92 91 97 99 99	KTFTVQTTK	HCD	F3:5061-F3:22978	1	1	0	T	h.ens90	4-:88823056-88823083	UTR5	KTFTVQTTK		KTFTVQTTK	100	2	UTR5	1	UTR5	h.ens90	0.00235	0.00143	1		145590	ENSG00000138640	FAM13A	4-:88822993-88823287	ATG	ATG	120	10	20	278
IPM68_Melanocytes	1	2022-06-12_Fusion_32401.raw	F1:25349	KTFTVQTTK	F1:5078	9	73	73	9	527.301	2	20.52	-	1052.59	0.3	94 92 90 84 36 35 47 87 95	KTFTVQTTK	HCD	F1:5078-F1:25349	1	1	0	T	h.ens90	4-:88823056-88823083	UTR5	KTFTVQTTK		KTFTVQTTK	100	1	UTR5	1	UTR5	h.ens90	0.0284	0.00655	1		5677900	ENSG00000138640	FAM13A	4-:88822993-88823287	ATG	ATG	120	10	20	278
IPM68_Kera_all_merged	7	2022-06-12_Fusion_32412.raw	F7:25570	RLYPTSNPK	F7:4819	9	91	91	9	538.298	2	19.99	-	1074.58	-0.4	87 89 93 90 91 91 93 97 99	RLYPTSNPK	HCD	F7:4819-F7:25570	1	2	0	T	h.ens90	16+:31180225-31180227|31182397-31182422	OffFrame	RLYPTSNPK		RLYPTSNPK	100	1	OffFrame	1	OffFrame	h.ens90	0.00613	0.00278	1		570140	ENSG00000089280	FUS	16+:31179985-31180227|31182397-31182512	CTG	GTG	285	56	29	11
IPM68_Kera_all_merged	4	2022-06-12_Fusion_32407.raw	F4:10973	RVHEVFRVGK	F4:4558	10	98	98	10	409.575	3	20.36	-	1225.7	-0.3	92 94 100 100 100 100 100 100 99 100	RVHEVFRVGK	HCD	F4:4558-F4:10973	1	1	0	T	h.ens90	11+:108009109-108009139	UTR5	RVHEVFRVGK		RVHEVFRVGK	100	4	UTR5	1	UTR5	h.ens90	0.000492	0.000471	1		6710600	ENSG00000166266	CUL5	11+:108008956-108009148	ATG	ATG	108	23	2	377
IPM68_Melanocytes	1	2022-06-12_Fusion_32401.raw	F1:38165	RVHEVFRVGK	F1:4959	10	95	95	10	613.86	2	20.25	-	1225.7	0.3	97 97 97 99 97 92 93 95 94 98	RVHEVFRVGK	HCD	F1:4959-F1:38165	1	1	0	T	h.ens90	11+:108009109-108009139	UTR5	RVHEVFRVGK		RVHEVFRVGK	100	3	UTR5	1	UTR5	h.ens90	7.56e-07	2.7e-07	1		1468200	ENSG00000166266	CUL5	11+:108008956-108009148	ATG	ATG	108	23	2	377
IPM68_Melanocytes	2	2022-06-12_Fusion_32402.raw	F2:10165	AVLKPGAWSRK	F2:5566	11	95	95	11	404.913	3	22.74	-	1211.71	1.7	88 91 99 99 99 99 99 96 92 90 96	AVLKPGAWSRK	HCD	F2:5566-F2:10165	1	1	0	T	h.ens90	22+:39040875-39040908	UTR5	AVLKPGAWSRK		AVLKPGAWSRK	100	2	UTR5	1	UTR5	h.ens90	0	0	1		6088500	ENSG00000128394	APOBEC3F	22+:39040788-39040911	ATG	ACG	72	12	0	272
IPM68_Melanocytes	1	2022-06-12_Fusion_32401.raw	F1:35482	RFYNPPGTPK	F1:6229	10	90	90	10	588.812	2	23.46	-	1175.61	0	85 87 91 94 97 81 78 96 96 98	RFYNPPGTPK	HCD	F1:6229-F1:35482	1	1	0	T	h.ens90	5-:180071947-180071977	UTR5	RFYNPPGTPK		RFYNPPGTPK	100	1	UTR5	1	UTR5	h.ens90	2.54e-06	8.09e-07	1		11915000	ENSG00000113269	RNF130	5-:180071926-180072082	ATG	ATG	63	4	6	141
IPM68_Kera_all_merged	3	2022-06-12_Fusion_32406.raw	F3:36783	KTYQDLQNTLK	F3:6538	11	98	98	11	676.365	2	24.36	-	1350.71	1.2	100 100 99 98 99 99 96 95 98 99 100	KTYQDLQNTLK	HCD	F3:6538-F3:36783	1	1	0	T	h.ens90	17+:7501326-7501359	ncRNA	KTYQDIQNTIK		KTYQDIQNTIK	100	1	ncRNA	1	ncRNA	h.ens90	2.34e-07	1.45e-07	1		146000	ENSG00000181222	POLR2A	17+:7484731-7484857|7495940-7496073|7496209-7496346|7496439-7496613|7496763-7497045|7497355-7497517|7497649-7497870|7498077-7498210|7499038-7499163|7499280-7499491|7500638-7500848|7500939-7501108|7501288-7501383|7501525-7501729|7501899-7502122|7502517-7502701|7503120-7503292|7503384-7503490|7503585-7503791|7508250-7508475|7508943-7509190|7509531-7509632|7511214-7511319|7511405-7511588|7511810-751…	ATG	ATC	3966	37	1273	2487
IPM68_Melanocytes	1	2022-06-12_Fusion_32401.raw	F1:42069	KTYQDLQNTLK	F1:6606	11	99	99	11	676.365	2	24.27	-	1350.71	0.8	100 100 100 99 100 100 98 97 99 100 100	KTYQDLQNTLK	HCD	F1:6606-F1:42069	1	1	0	T	h.ens90	17+:7501326-7501359	ncRNA	KTYQDIQNTIK		KTYQDIQNTIK	100	1	ncRNA	1	ncRNA	h.ens90	0	0	1		1171000	ENSG00000181222	POLR2A	17+:7484731-7484857|7495940-7496073|7496209-7496346|7496439-7496613|7496763-7497045|7497355-7497517|7497649-7497870|7498077-7498210|7499038-7499163|7499280-7499491|7500638-7500848|7500939-7501108|7501288-7501383|7501525-7501729|7501899-7502122|7502517-7502701|7503120-7503292|7503384-7503490|7503585-7503791|7508250-7508475|7508943-7509190|7509531-7509632|7511214-7511319|7511405-7511588|7511810-751…	ATG	ATC	3966	37	1273	2487
IPM68_Kera_all_merged	3	2022-06-12_Fusion_32406.raw	F3:13985	KLSPGLLGR	F3:7348	9	98	98	9	470.801	2	26.46	-	939.587	1.7	100 100 100 99 97 97 96 95 98	KLSPGLLGR	HCD	F3:7348-F3:13985	1	2	0	T	h.ens90	9-:22009054-22009081	UTR5	KLSPGLLGR		KLSPGLLGR	100	2	UTR5	1	UTR5	h.ens90	0.00143	0.00102	1		2390300	ENSG00000147883	CDKN2B	9-:22009006-22009543	ATG	ATG	78	1	15	282
IPM68_Kera_all_merged	7	2022-06-12_Fusion_32412.raw	F7:17906	QVLGVVLQK	F7:9349	9	96	96	9	492.317	2	31.47	-	982.617	0.9	88 92 99 99 100 99 99 97 98	QVLGVVLQK	HCD	F7:9349-F7:17906	1	1	0	T	h.ens90	8-:123256147-123256171|123267272-123267275	UTR5	QVIGVVLQK		QVIGVVLQK	100	2	UTR5	1	UTR5	h.ens90	0.00235	0.00143	1		661160	ENSG00000165156	ZHX1	8-:123256096-123256171|123267272-123267323	ATG	CTG	96	6	16	477
IPM68_Melanocytes	1	2022-06-12_Fusion_32401.raw	F1:18658	QVLGVVLQK	F1:9519	9	95	95	9	492.317	2	31.51	-	982.617	1.2	85 89 99 99 99 98 97 95 97	QVLGVVLQK	HCD	F1:9519-F1:18658	1	1	0	T	h.ens90	8-:123256147-123256171|123267272-123267275	UTR5	QVIGVVLQK		QVIGVVLQK	100	2	UTR5	1	UTR5	h.ens90	0.00213	0.00137	1		20389000	ENSG00000165156	ZHX1	8-:123256096-123256171|123267272-123267323	ATG	CTG	96	6	16	477
IPM68_Kera_all_merged	3	2022-06-12_Fusion_32406.raw	F3:31406	KVSSLFFLNK	F3:10894	10	99	99	10	591.848	2	35.49	-	1181.68	0.1	100 100 100 100 100 100 100 100 99 99	KVSSLFFLNK	HCD	F3:10894-F3:31406	1	1	0	T	h.ens90	2+:9851567-9851597	OffFrame	KVSSIFFINK		KVSSIFFINK	100	4	OffFrame	1	OffFrame	h.ens90	4.52e-07	4.44e-07	1		884250	ENSG00000115750	TAF1B	2+:9849421-9849460|9851540-9851609	ATG	GTG	51	3	3	232
IPM68_Melanocytes	1	2022-06-12_Fusion_32401.raw	F1:35817	KVSSLFFLNK	F1:11130	10	99	99	10	591.849	2	35.47	-	1181.68	2.1	99 100 100 99 99 100 100 100 99 99	KVSSLFFLNK	HCD	F1:11130-F1:35817	1	1	0	T	h.ens90	2+:9851567-9851597	OffFrame	KVSSIFFINK		KVSSIFFINK	100	1	OffFrame	1	OffFrame	h.ens90	0	0	1		2546100	ENSG00000115750	TAF1B	2+:9849421-9849460|9851540-9851609	ATG	GTG	51	3	3	232
IPM68_Kera_all_merged	3	2022-06-12_Fusion_32406.raw	F3:19965	KLSFPLLAK	F3:11442	9	99	99	9	508.829	2	36.85	-	1015.64	1.2	100 100 100 100 99 100 100 100 100	KLSFPLLAK	HCD	F3:11442-F3:19965	1	4	0	T	h.ens90	1+:117368076-117368103	UTR5	KLSFPILAK		KLSFPILAK	100	5	UTR5	1	UTR5	h.ens90	0.00102	0.000833	1		1536100	ENSG00000198162	MAN1A2	1+:117368031-117368142	ATG	ACG	111	15	12	628
IPM68_Melanocytes	1	2022-06-12_Fusion_32401.raw	F1:21857	KLSFPLLAK	F1:11645	9	94	94	9	508.829	2	36.81	-	1015.64	1.2	98 98 98 97 76 88 99 99 99	KLSFPLLAK	HCD	F1:11645-F1:21857	1	4	0	T	h.ens90	1+:117368076-117368103	UTR5	KLSFPILAK		KLSFPILAK	100	2	UTR5	1	UTR5	h.ens90	0.00249	0.00151	1		3497800	ENSG00000198162	MAN1A2	1+:117368031-117368142	ATG	ACG	111	15	12	628
IPM68_Melanocytes	1	2022-06-12_Fusion_32401.raw	F1:15368	LLSLVTGLK	F1:13862	9	98	98	9	472.314	2	42.43	-	942.611	1.8	99 99 99 99 98 98 97 97 97	LLSLVTGLK	HCD	F1:13862-F1:15368	1	3	0	T	h.ens90	17+:41690883-41690910	UTR3	LLSLVTGLK		LLSLVTGLK	100	2	UTR3	1	UTR3	h.ens90	0.0441	0.0353	1		4214700	ENSG00000173812	EIF1	17+:41690844-41690928	ATG	ATG	60	5	5	57
IPM68_Kera_all_merged	3	2022-06-12_Fusion_32406.raw	F3:29304	KLSMFQLLY	F3:17559	9	79	79	9	571.818	2	52.97	-	1141.62	0.5	71 66 74 66 80 69 92 100 100	KLSMFQLLY	HCD	F3:17559-F3:29304	1	1	0	T	h.ens90	3+:16269154-16269181	UTR5	KLSMFQLLY		KLSMFQLLY	100	10	UTR5	1	UTR5	h.ens90	0.0248	0.00626	1		3176800	ENSG00000154814	OXNAD1	3+:16269145-16269256	ATG	ATG	108	2	24	336
IPM68_Melanocytes	1	2022-06-12_Fusion_32401.raw	F1:33145	KLSMFQLLY	F1:18036	9	77	77	9	571.818	2	53.04	-	1141.62	0.4	57 55 84 85 69 61 84 99 99	KLSMFQLLY	HCD	F1:18036-F1:33145	1	1	0	T	h.ens90	3+:16269154-16269181	UTR5	KLSMFQLLY		KLSMFQLLY	100	9	UTR5	1	UTR5	h.ens90	0.02	0.00518	1		47062000	ENSG00000154814	OXNAD1	3+:16269145-16269256	ATG	ATG	108	2	24	336
IPM68_Kera_all_merged	7	2022-06-12_Fusion_32412.raw	F7:13844	KVLGDVATK	F7:5042	9	94	94	9	465.785	2	20.53	-	929.555	0.7	98 96 93 82 91 97 98 99 99	KVLGDVATK	HCD	F7:5042-F7:13844	1	1	0	T	h.ens90	2-:171058167-171058194	OffFrame	KVLGDVATK		KVLGDVATK	100	2	OffFrame	1	OffFrame	h.ens90	0.00374	0.002	1		73746	ENSG00000198586	TLK1	2-:171056535-171056566|171058150-171058197|171059923-171059986|171061080-171061156|171082780-171082797	ATG	ATG	156	27	15	409
IPM68_Melanocytes	1	2022-06-12_Fusion_32401.raw	F1:14314	KVLGDVATK	F1:5063	9	95	95	9	465.786	2	20.5	-	929.555	2.3	98 97 95 86 93 96 98 98 99	KVLGDVATK	HCD	F1:5063-F1:14314	1	1	0	T	h.ens90	2-:171058167-171058194	OffFrame	KVLGDVATK		KVLGDVATK	100	1	OffFrame	1	OffFrame	h.ens90	0.00513	0.0033	1		1474500	ENSG00000198586	TLK1	2-:171056535-171056566|171058150-171058197|171059923-171059986|171061080-171061156|171082780-171082797	ATG	ATG	156	27	15	409
IPM68_Kera_all_merged	8	2022-06-12_Fusion_32413.raw	F8:9009	LLKDGLMTKK	F8:4794	10	98	98	10	382.902	3	21.25	-	1145.68	1.2	98 98 99 99 96 98 99 99 100 100	LLKDGLMTKK	HCD	F8:4794-F8:9009	1	1	0	T	h.ens90	22+:49883543-49883573	UTR5	ILKDGIMTKK		ILKDGIMTKK	100	4	UTR5	1	UTR5	h.ens90	0.000492	0.000471	1		698670	ENSG00000100426	ZBED4	22+:49853857-49853989|49883333-49883576	ATG	ATC	57	8	0	358
IPM68_Melanocytes	1	2022-06-12_Fusion_32401.raw	F1:33431	LLKDGLMTKK	F1:5377	10	98	98	10	573.849	2	21.3	-	1145.68	-0.1	99 99 99 99 97 98 99 100 100 100	LLKDGLMTKK	HCD	F1:5377-F1:33431	1	1	0	T	h.ens90	22+:49883543-49883573	UTR5	ILKDGIMTKK		ILKDGIMTKK	100	2	UTR5	1	UTR5	h.ens90	1.3e-07	4.21e-08	1		3231200	ENSG00000100426	ZBED4	22+:49853857-49853989|49883333-49883576	ATG	ATC	57	8	0	358
IPM68_Kera_all_merged	3	2022-06-12_Fusion_32406.raw	F3:25775	EVYHTTVLK	F3:6113	9	99	99	9	545.302	2	23.35	-	1088.59	1.5	98 99 100 100 100 100 100 100 100	EVYHTTVLK	HCD	F3:6113-F3:25775	1	2	0	T	h.ens90	3+:41224027-41224054	UTR5	EVYHTTVLK		EVYHTTVLK	100	3	UTR5	1	UTR5	h.ens90	0.00102	0.000833	1		1571600	ENSG00000168036	CTNNB1	3+:41199506-41199670|41224020-41224081|41224525-41224534	CTG	CTG	75	4	11	244
IPM68_Melanocytes	1	2022-06-12_Fusion_32401.raw	F1:28636	EVYHTTVLK	F1:6201	9	99	99	9	545.302	2	23.33	-	1088.59	1.7	97 98 99 99 100 99 99 100 100	EVYHTTVLK	HCD	F1:6201-F1:28636	1	2	0	T	h.ens90	3+:41224027-41224054	UTR5	EVYHTTVLK		EVYHTTVLK	100	1	UTR5	1	UTR5	h.ens90	0.000972	0.000851	1		11406000	ENSG00000168036	CTNNB1	3+:41199506-41199670|41224020-41224081|41224525-41224534	CTG	CTG	75	4	11	244
IPM68_Kera_all_merged	3	2022-06-12_Fusion_32406.raw	F3:17774	ALYGGRLLK	F3:7202	9	99	99	9	495.809	2	26.1	-	989.602	1.7	99 100 100 100 98 98 100 100 100	ALYGGRLLK	HCD	F3:7202-F3:17774	1	1	0	T	h.ens90	9+:33295337-33295364	OffFrame	ALYGGRILK		ALYGGRILK	100	8	OffFrame	1	OffFrame	h.ens90	0.0011	0.000893	1		42927000	ENSG00000086102	NFX1	9+:33294797-33295367	ATG	GTG	114	28	0	943
IPM68_Melanocytes	1	2022-06-12_Fusion_32401.raw	F1:19308	ALYGGRLLK	F1:7340	9	98	98	9	495.809	2	26.12	-	989.602	0.8	99 99 100 98 95 95 98 100 100	ALYGGRLLK	HCD	F1:7340-F1:19308	1	1	0	T	h.ens90	9+:33295337-33295364	OffFrame	ALYGGRILK		ALYGGRILK	100	3	OffFrame	1	OffFrame	h.ens90	0.00296	0.00235	1		38415000	ENSG00000086102	NFX1	9+:33294797-33295367	ATG	GTG	114	28	0	943
IPM68_Melanocytes	1	2022-06-12_Fusion_32401.raw	F1:12075	ALWATAAAK	F1:8359	9	84	84	9	451.759	2	28.59	-	901.502	0.3	60 65 96 94 87 86 89 87 93	ALWATAAAK	HCD	F1:8359-F1:12075	1	1	0	T	h.ens90	1+:161159547-161159574	UTR5	AIWATAAAK		AIWATAAAK	100	1	UTR5	1	UTR5	h.ens90	0.00927	0.00331	1		2267300	ENSG00000143258	USP21	1+:161159478-161159628	ATG	ATG	105	8	17	84
IPM68_Kera_all_merged	3	2022-06-12_Fusion_32406.raw	F3:28352	SLYLSYRPK	F3:7744	9	93	93	9	563.817	2	27.44	-	1125.62	1.6	75 89 99 99 99 97 96 94 97	SLYLSYRPK	HCD	F3:7744-F3:28352	1	1	0	T	h.ens90	10-:74138159-74138186	OffFrame	SLYLSYRPK		SLYLSYRPK	100	1	OffFrame	1	OffFrame	h.ens90	0.00445	0.00225	1		282350	ENSG00000185009	AP3M1	10-:74138141-74138306	ATG	CTG	108	21	5	193
IPM68_Kera_all_merged	3	2022-06-12_Fusion_32406.raw	F3:21077	SLLSLVTGLK	F3:17851	10	97	97	10	515.829	2	53.73	-	1029.64	0.7	95 97 100 99 99 98 97 90 96 98	SLLSLVTGLK	HCD	F3:17851-F3:21077	1	1	0	T	h.ens90	17+:41690880-41690910	UTR3	SLLSLVTGLK		SLLSLVTGLK	100	5	UTR3	1	UTR3	h.ens90	0.00111	0.00103	1		4377700	ENSG00000173812	EIF1	17+:41690844-41690928	ATG	ATG	60	4	5	54
IPM68_Melanocytes	2	2022-06-12_Fusion_32402.raw	F2:49011	SLLSLVTGLK	F2:15371	10	98	98	10	1030.65	1	53.74	-	1029.64	0.3	92 95 99 99 100 100 99 98 100 100	SLLSLVTGLK	HCD	F2:15371-F2:49011	1	1	0	T	h.ens90	17+:41690880-41690910	UTR3	SLLSLVTGLK		SLLSLVTGLK	100	10	UTR3	1	UTR3	h.ens90	0.000499	0.000161	1		6433900	ENSG00000173812	EIF1	17+:41690844-41690928	ATG	ATG	60	4	5	54
IPM68_Melanocytes	1	2022-06-12_Fusion_32401.raw	F1:25629	VLQAHTFLK	F1:7623	9	98	98	9	528.814	2	26.74	-	1055.61	0.2	98 99 99 99 97 99 100 100 100	VLQAHTFLK	HCD	F1:7623-F1:25629	1	1	0	T	h.ens90	12-:57823103-57823130	UTR3	VLQAHTFLK		VLQAHTFLK	100	1	UTR3	1	UTR3	h.ens90	0.0441	0.0353	1		3782200	ENSG00000175215	CTDSP2	12-:57822965-57823208	ATG	ATG	225	20	45	471
IPM68_Kera_all_merged	4	2022-06-12_Fusion_32407.raw	-	KLTYLYLQK	F4:6816	9	79	79	9	390.569	3	28.38	-	1168.69	0.4	51 52 58 74 94 99 98 94 98	KLTYLYLQK	HCD	F4:6816	1	1	0	T	h.ens90	3+:44354756-44354783	UTR5	KLTYIYIQK		KLTYIYIQK	100	1	UTR5	1	UTR5	h.ens90	0.0248	0.00626	1		0	ENSG00000179152	TCAIM	3+:44338627-44338834|44354738-44354798	ATG	ATG	54	4	4	401
IPM68_Kera_all_merged	3	2022-06-12_Fusion_32406.raw	F3:27166	RVFSWSQAK	F3:7347	9	98	98	9	554.799	2	26.42	-	1107.58	0.5	97 96 98 99 99 99 98 100 100	RVFSWSQAK	HCD	F3:7347-F3:27166	1	1	0	T	h.ens90	1-:111139660-111139687	UTR5	RVFSWSQAK		RVFSWSQAK	100	2	UTR5	1	UTR5	h.ens90	0.00143	0.00102	1		1399600	ENSG00000156171	DRAM2	1-:111139633-111139792	ATG	ATG	72	6	8	353
IPM68_Melanocytes	1	2022-06-12_Fusion_32401.raw	F1:30352	RVFSWSQAK	F1:7459	9	96	96	9	554.799	2	26.38	-	1107.58	0.5	95 93 96 97 98 98 96 99 100	RVFSWSQAK	HCD	F1:7459-F1:30352	1	1	0	T	h.ens90	1-:111139660-111139687	UTR5	RVFSWSQAK		RVFSWSQAK	100	1	UTR5	1	UTR5	h.ens90	0.0018	0.00123	1		10513000	ENSG00000156171	DRAM2	1-:111139633-111139792	ATG	ATG	72	6	8	353
IPM68_Kera_all_merged	3	2022-06-12_Fusion_32406.raw	F3:19965	KLSFPLLAK	F3:11442	9	99	99	9	508.829	2	36.85	-	1015.64	1.2	100 100 100 100 99 100 100 100 100	KLSFPLLAK	HCD	F3:11442-F3:19965	1	4	0	T	h.ens90	1+:117368076-117368103	UTR5	KLSFPILAK		KLSFPILAK	100	5	UTR5	1	UTR5	h.ens90	0.00102	0.000833	1		1536100	ENSG00000198162	MAN1A2	1+:117368031-117368142	ATG	ACG	111	15	12	628
IPM68_Melanocytes	1	2022-06-12_Fusion_32401.raw	F1:21857	KLSFPLLAK	F1:11645	9	94	94	9	508.829	2	36.81	-	1015.64	1.2	98 98 98 97 76 88 99 99 99	KLSFPLLAK	HCD	F1:11645-F1:21857	1	4	0	T	h.ens90	1+:117368076-117368103	UTR5	KLSFPILAK		KLSFPILAK	100	2	UTR5	1	UTR5	h.ens90	0.00249	0.00151	1		3497800	ENSG00000198162	MAN1A2	1+:117368031-117368142	ATG	ACG	111	15	12	628
IPM68_Kera_all_merged	3	2022-06-12_Fusion_32406.raw	F3:27459	ALWWPQSPK	F3:13578	9	95	95	9	556.797	2	42.34	-	1111.58	-2.1	87 89 99 100 98 95 97 96 99	ALWWPQSPK	HCD	F3:13578-F3:27459	1	1	0	T	h.ens90	7+:143381650-143381677	OffFrame	ALWWPQSPK		ALWWPQSPK	100	4	OffFrame	1	OffFrame	h.ens90	0.0031	0.00176	1		593600	ENSG00000159840	ZYX	7+:143381113-143381409|143381556-143381680	CTG	ACG	129	33	0	79
IPM68_Kera_all_merged	3	2022-06-12_Fusion_32406.raw	F3:28424	KLWDPLDLK	F3:13477	9	98	98	9	564.325	2	42.2	-	1126.64	-3.4	99 99 99 99 95 95 98 99 99	KLWDPLDLK	HCD	F3:13477-F3:28424	1	1	0	T	h.ens90	2-:149579597-149579624	OffFrame	KLWDPLDLK		KLWDPLDLK	100	2	OffFrame	1	OffFrame	h.ens90	0.00153	0.0011	1		341200	ENSG00000168288	MMADHC	2-:149579567-149579648|149582126-149582216	ATG	ATG	60	1	9	178
IPM68_Melanocytes	1	2022-06-12_Fusion_32401.raw	F1:31936	KLWDPLDLK	F1:13856	9	99	99	9	564.327	2	42.24	-	1126.64	-0.1	99 99 100 100 99 99 99 99 99	KLWDPLDLK	HCD	F1:13856-F1:31936	1	1	0	T	h.ens90	2-:149579597-149579624	OffFrame	KLWDPLDLK		KLWDPLDLK	100	2	OffFrame	1	OffFrame	h.ens90	0.00235	0.00206	1		7491900	ENSG00000168288	MMADHC	2-:149579567-149579648|149582126-149582216	ATG	ATG	60	1	9	178
IPM68_Melanocytes	1	2022-06-12_Fusion_32401.raw	F1:37120	RTLSDFLLLK	F1:14782	10	75	75	10	603.367	2	44.71	-	1204.72	1.6	81 36 42 39 62 96 99 100 100 100	RTLSDFLLLK	HCD	F1:14782-F1:37120	1	1	0	T	h.ens90	15+:85579041-85579071	OffFrame	RTLSDFLLLK		RTLSDFLLLK	100	1	OffFrame	1	OffFrame	h.ens90	0.0232	0.00318	1		556100	ENSG00000170776	AKAP13	15+:85578975-85579146	ATG	GTG	138	11	24	973
IPM68_Kera_all_merged	3	2022-06-12_Fusion_32406.raw	F3:21077	SLLSLVTGLK	F3:17851	10	97	97	10	515.829	2	53.73	-	1029.64	0.7	95 97 100 99 99 98 97 90 96 98	SLLSLVTGLK	HCD	F3:17851-F3:21077	1	1	0	T	h.ens90	17+:41690880-41690910	UTR3	SLLSLVTGLK		SLLSLVTGLK	100	5	UTR3	1	UTR3	h.ens90	0.00111	0.00103	1		4377700	ENSG00000173812	EIF1	17+:41690844-41690928	ATG	ATG	60	4	5	54
IPM68_Melanocytes	2	2022-06-12_Fusion_32402.raw	F2:49011	SLLSLVTGLK	F2:15371	10	98	98	10	1030.65	1	53.74	-	1029.64	0.3	92 95 99 99 100 100 99 98 100 100	SLLSLVTGLK	HCD	F2:15371-F2:49011	1	1	0	T	h.ens90	17+:41690880-41690910	UTR3	SLLSLVTGLK		SLLSLVTGLK	100	10	UTR3	1	UTR3	h.ens90	0.000499	0.000161	1		6433900	ENSG00000173812	EIF1	17+:41690844-41690928	ATG	ATG	60	4	5	54
IPM68_Kera_all_merged	4	2022-06-12_Fusion_32407.raw	F4:40299	SVASLSLTK	F4:6593	9	99	99	9	905.531	1	27.65	-	904.523	0.8	97 98 100 100 100 100 100 100 100	SVASLSLTK	HCD	F4:6593-F4:40299	1	7	0	T	h.ens90	14-:49619037-49619064	OffFrame	SVASISLTK		SVASISLTK	100	8	OffFrame	1	OffFrame	h.ens90	0.0011	0.000893	1		1471300	ENSG00000165502	RPL36AL	14-:49619034-49619140|49620561-49620668	CTG	ACG	78	16	0	40
IPM68_Melanocytes	1	2022-06-12_Fusion_32401.raw	F1:12325	SVASLSLTK	F1:7928	9	98	98	9	453.269	2	27.59	-	904.523	1.7	96 96 99 99 98 98 99 98 99	SVASLSLTK	HCD	F1:7928-F1:12325	1	7	0	T	h.ens90	14-:49619037-49619064	OffFrame	SVASISLTK		SVASISLTK	100	2	OffFrame	1	OffFrame	h.ens90	0.00296	0.00235	1		206370000	ENSG00000165502	RPL36AL	14-:49619034-49619140|49620561-49620668	CTG	ACG	78	16	0	40
IPM68_Kera_all_merged	4	2022-06-12_Fusion_32407.raw	-	KLTYLYLQK	F4:6816	9	79	79	9	390.569	3	28.38	-	1168.69	0.4	51 52 58 74 94 99 98 94 98	KLTYLYLQK	HCD	F4:6816	1	1	0	T	h.ens90	3+:44354756-44354783	UTR5	KLTYIYIQK		KLTYIYIQK	100	1	UTR5	1	UTR5	h.ens90	0.0248	0.00626	1		0	ENSG00000179152	TCAIM	3+:44338627-44338834|44354738-44354798	ATG	ATG	54	4	4	401
IPM68_Melanocytes	1	2022-06-12_Fusion_32401.raw	F1:15368	LLSLVTGLK	F1:13862	9	98	98	9	472.314	2	42.43	-	942.611	1.8	99 99 99 99 98 98 97 97 97	LLSLVTGLK	HCD	F1:13862-F1:15368	1	3	0	T	h.ens90	17+:41690883-41690910	UTR3	LLSLVTGLK		LLSLVTGLK	100	2	UTR3	1	UTR3	h.ens90	0.0441	0.0353	1		4214700	ENSG00000173812	EIF1	17+:41690844-41690928	ATG	ATG	60	5	5	57
IPM68_Kera_all_merged	3	2022-06-12_Fusion_32406.raw	F3:35392	YLYWGNLAYK	F3:14034	10	98	98	10	645.83	2	43.62	-	1289.64	0.6	98 99 100 100 98 96 98 98 99 99	YLYWGNLAYK	HCD	F3:14034-F3:35392	1	2	0	T	h.ens90	14+:103335672-103335702	UTR5	YLYWGNIAYK		YLYWGNIAYK	100	4	UTR5	1	UTR5	h.ens90	0.000492	0.000471	1		1441800	ENSG00000100664	EIF5	14+:103334251-103334597|103335652-103335924	ATG	CTG	294	14	73	724
IPM68_Melanocytes	1	2022-06-12_Fusion_32401.raw	F1:40507	YLYWGNLAYK	F1:14430	10	98	98	10	645.83	2	43.73	-	1289.64	1	98 99 100 100 98 96 97 97 98 99	YLYWGNLAYK	HCD	F1:14430-F1:40507	1	2	0	T	h.ens90	14+:103335672-103335702	UTR5	YLYWGNIAYK		YLYWGNIAYK	100	1	UTR5	1	UTR5	h.ens90	1.3e-07	4.21e-08	1		4281800	ENSG00000100664	EIF5	14+:103334251-103334597|103335652-103335924	ATG	CTG	294	14	73	724
IPM68_Melanocytes	1	2022-06-12_Fusion_32401.raw	F1:32034	QLWTVKLLK	F1:12421	9	97	97	9	564.861	2	38.64	-	1127.71	0.6	91 96 99 98 97 97 99 99 99	QLWTVKLLK	HCD	F1:12421-F1:32034	1	1	0	T	h.ens90	1+:172555947-172555974	UTR5	QLWTVKLLK		QLWTVKLLK	100	3	UTR5	1	UTR5	h.ens90	0.0015	0.0011	1		2144400	ENSG00000094975	SUCO	1+:172555890-172556070	ATG	ATG	126	1	31	685
IPM68_Kera_all_merged	3	2022-06-12_Fusion_32406.raw	F3:30307	MLFSQLFFK	F3:18463	9	98	98	9	580.812	2	55.28	-	1159.61	-0.1	94 99 100 99 98 99 99 100 100	MLFSQLFFK	HCD	F3:18463-F3:30307	1	1	0	T	h.ens90	22-:50244305-50244332	OffFrame	MLFSQIFFK		MLFSQIFFK	100	9	OffFrame	1	OffFrame	h.ens90	0.00153	0.0011	1		1207300	ENSG00000128159	TUBGCP6	22-:50244227-50244374	ATG	ATG	105	0	25	127
IPM68_Melanocytes	1	2022-06-12_Fusion_32401.raw	F1:35480	M(+15.99)LFSQLFFK	F1:17041	9	98	98	9	588.81	2	50.3	-	1175.61	0.3	98 99 99 99 97 99 99 99 99	M(+15.99)LFSQLFFK	HCD	F1:17041-F1:35480	1	1	0	T	h.ens90	22-:50244305-50244332	OffFrame	MLFSQIFFK		MLFSQIFFK	100	8	OffFrame	1	OffFrame	h.ens90	0.00296	0.00235	1		4232300	ENSG00000128159	TUBGCP6	22-:50244227-50244374	ATG	ATG	105	0	25	127
IPM68_Kera_all_merged	3	2022-06-12_Fusion_32406.raw	F3:29304	KLSMFQLLY	F3:17559	9	79	79	9	571.818	2	52.97	-	1141.62	0.5	71 66 74 66 80 69 92 100 100	KLSMFQLLY	HCD	F3:17559-F3:29304	1	1	0	T	h.ens90	3+:16269154-16269181	UTR5	KLSMFQLLY		KLSMFQLLY	100	10	UTR5	1	UTR5	h.ens90	0.0248	0.00626	1		3176800	ENSG00000154814	OXNAD1	3+:16269145-16269256	ATG	ATG	108	2	24	336
IPM68_Melanocytes	1	2022-06-12_Fusion_32401.raw	F1:33145	KLSMFQLLY	F1:18036	9	77	77	9	571.818	2	53.04	-	1141.62	0.4	57 55 84 85 69 61 84 99 99	KLSMFQLLY	HCD	F1:18036-F1:33145	1	1	0	T	h.ens90	3+:16269154-16269181	UTR5	KLSMFQLLY		KLSMFQLLY	100	9	UTR5	1	UTR5	h.ens90	0.02	0.00518	1		47062000	ENSG00000154814	OXNAD1	3+:16269145-16269256	ATG	ATG	108	2	24	336
IPM68_Melanocytes	1	2022-06-12_Fusion_32401.raw	F1:29209	MPTMRLLSF	F1:17115	9	94	94	9	548.289	2	50.49	-	1094.56	1.4	99 99 99 95 70 87 99 100 100	MPTMRLLSF	HCD	F1:17115-F1:29209	1	1	0	T	h.ens90	1-:156020149-156020167|156020887-156020896	UTR5	MPTMRLLSF		MPTMRLLSF	100	5	UTR5	1	UTR5	h.ens90	0.00249	0.00151	1		22683000	ENSG00000163479	SSR2	1-:156020008-156020167|156020887-156021076	ATG	ATG	168	0	46	63
IPM68_Kera_all_merged	3	2022-06-12_Fusion_32406.raw	F3:25842	KLSSSYFMK	F3:7418	9	99	99	9	545.784	2	26.62	-	1089.55	0.5	100 100 100 100 100 100 100 100 100	KLSSSYFMK	HCD	F3:7418-F3:25842	1	1	0	T	h.ens90	15+:45606856-45606883	UTR3	KLSSSYFMK		KLSSSYFMK	100	2	UTR3	1	UTR3	h.ens90	0.0162	0.0132	1		1150900	ENSG00000104164	BLOC1S6	15+:45606820-45606886	ATG	ATG	39	3	0	342
IPM68_Melanocytes	1	2022-06-12_Fusion_32401.raw	F1:28701	KLSSSYFMK	F1:7534	9	99	99	9	545.785	2	26.58	-	1089.55	2	99 100 100 100 100 100 100 100 100	KLSSSYFMK	HCD	F1:7534-F1:28701	1	1	0	T	h.ens90	15+:45606856-45606883	UTR3	KLSSSYFMK		KLSSSYFMK	100	1	UTR3	1	UTR3	h.ens90	0.0353	0.031	1		17685000	ENSG00000104164	BLOC1S6	15+:45606820-45606886	ATG	ATG	39	3	0	342
IPM68_Kera_all_merged	3	2022-06-12_Fusion_32406.raw	F3:17552	KTNALLSLK	F3:7182	9	99	99	9	494.313	2	26.01	-	986.612	0.1	100 99 99 99 100 100 100 100 100	KTNALLSLK	HCD	F3:7182-F3:17552	1	2	0	T	h.ens90	12-:9857556-9857583	OffFrame	KTNAIISLK		KTNAIISLK	100	2	OffFrame	1	OffFrame	h.ens90	0.0011	0.000893	1		804650	ENSG00000110852	CLEC2B	12-:9857499-9857628	ATG	ATG	102	6	18	127
IPM68_Kera_all_merged	3	2022-06-12_Fusion_32406.raw	F3:29427	ALFSRPTQPK	F3:6497	10	89	89	10	572.828	2	24.3	-	1143.64	1	99 100 100 99 99 91 56 56 94 98	ALFSRPTQPK	HCD	F3:6497-F3:29427	2	1	1	T	h.ens90	6-:33321353-33321383	OffFrame	ALFSRPTQPK		ALFSRPTQPK	100	3	OffFrame	1	OffFrame	h.ens90	1.12e-06	6.24e-07	1		1142200	ENSG00000204209	DAXX	6-:33321344-33321567|33321718-33322008|33322861-33322900	ATG	ATG	48	3	2	391
IPM68_Melanocytes	2	2022-06-12_Fusion_32402.raw	F2:7487	ALFSRPTQPK	F2:6050	10	38	38	10	382.221	3	24.21	-	1143.64	1.3	48 55 40 69 15 5 59 27 8 62	ALFSRPTQPK	ETD	F2:6050-F2:7487	1	1	0	T	h.ens90	6-:33321353-33321383	OffFrame	ALFSRPTQPK		ALFSRPTQPK	100	1	OffFrame	1	OffFrame	h.ens90	0.296	0.0226	1		5119400	ENSG00000204209	DAXX	6-:33321344-33321567|33321718-33322008|33322861-33322900	ATG	ATG	48	3	2	391
IPM68_Melanocytes	1	2022-06-12_Fusion_32401.raw	F1:35482	RFYNPPGTPK	F1:6229	10	90	90	10	588.812	2	23.46	-	1175.61	0	85 87 91 94 97 81 78 96 96 98	RFYNPPGTPK	HCD	F1:6229-F1:35482	1	1	0	T	h.ens90	5-:180071947-180071977	UTR5	RFYNPPGTPK		RFYNPPGTPK	100	1	UTR5	1	UTR5	h.ens90	2.54e-06	8.09e-07	1		11915000	ENSG00000113269	RNF130	5-:180071926-180072082	ATG	ATG	63	4	6	141
IPM68_Kera_all_merged	3	2022-06-12_Fusion_32406.raw	F3:27166	RVFSWSQAK	F3:7347	9	98	98	9	554.799	2	26.42	-	1107.58	0.5	97 96 98 99 99 99 98 100 100	RVFSWSQAK	HCD	F3:7347-F3:27166	1	1	0	T	h.ens90	1-:111139660-111139687	UTR5	RVFSWSQAK		RVFSWSQAK	100	2	UTR5	1	UTR5	h.ens90	0.00143	0.00102	1		1399600	ENSG00000156171	DRAM2	1-:111139633-111139792	ATG	ATG	72	6	8	353
IPM68_Melanocytes	1	2022-06-12_Fusion_32401.raw	F1:30352	RVFSWSQAK	F1:7459	9	96	96	9	554.799	2	26.38	-	1107.58	0.5	95 93 96 97 98 98 96 99 100	RVFSWSQAK	HCD	F1:7459-F1:30352	1	1	0	T	h.ens90	1-:111139660-111139687	UTR5	RVFSWSQAK		RVFSWSQAK	100	1	UTR5	1	UTR5	h.ens90	0.0018	0.00123	1		10513000	ENSG00000156171	DRAM2	1-:111139633-111139792	ATG	ATG	72	6	8	353
IPM68_Kera_all_merged	3	2022-06-12_Fusion_32406.raw	F3:16133	ALLGVRGVGK	F3:7293	10	98	98	10	485.315	2	26.26	-	968.613	1.4	99 100 100 99 98 97 97 98 99 100	ALLGVRGVGK	HCD	F3:7293-F3:16133	1	1	0	T	h.ens90	17+:75979391-75979421	UTR5	ALLGVRGVGK		ALLGVRGVGK	100	2	UTR5	1	UTR5	h.ens90	0.000492	0.000471	1		2055300	ENSG00000257949	TEN1	17+:75979253-75979424	ATG	CTG	144	37	0	172
IPM68_Melanocytes	1	2022-06-12_Fusion_32401.raw	F1:17477	ALLGVRGVGK	F1:7406	10	98	98	10	485.314	2	26.28	-	968.613	0.3	99 99 100 99 98 97 97 98 99 100	ALLGVRGVGK	HCD	F1:7406-F1:17477	1	1	0	T	h.ens90	17+:75979391-75979421	UTR5	ALLGVRGVGK		ALLGVRGVGK	100	1	UTR5	1	UTR5	h.ens90	1.3e-07	4.21e-08	1		31374000	ENSG00000257949	TEN1	17+:75979253-75979424	ATG	CTG	144	37	0	172
IPM68_Kera_all_merged	3	2022-06-12_Fusion_32406.raw	F3:17774	ALYGGRLLK	F3:7202	9	99	99	9	495.809	2	26.1	-	989.602	1.7	99 100 100 100 98 98 100 100 100	ALYGGRLLK	HCD	F3:7202-F3:17774	1	1	0	T	h.ens90	9+:33295337-33295364	OffFrame	ALYGGRILK		ALYGGRILK	100	8	OffFrame	1	OffFrame	h.ens90	0.0011	0.000893	1		42927000	ENSG00000086102	NFX1	9+:33294797-33295367	ATG	GTG	114	28	0	943
IPM68_Melanocytes	1	2022-06-12_Fusion_32401.raw	F1:19308	ALYGGRLLK	F1:7340	9	98	98	9	495.809	2	26.12	-	989.602	0.8	99 99 100 98 95 95 98 100 100	ALYGGRLLK	HCD	F1:7340-F1:19308	1	1	0	T	h.ens90	9+:33295337-33295364	OffFrame	ALYGGRILK		ALYGGRILK	100	3	OffFrame	1	OffFrame	h.ens90	0.00296	0.00235	1		38415000	ENSG00000086102	NFX1	9+:33294797-33295367	ATG	GTG	114	28	0	943
IPM68_Kera_all_merged	8	2022-06-12_Fusion_32413.raw	F8:10739	LLYFQTQRK	F8:6494	9	95	95	9	399.565	3	27.34	-	1195.67	0.8	99 100 100 99 96 94 94 87 94	LLYFQTQRK	HCD	F8:6494-F8:10739	1	1	0	T	h.ens90	2+:206159711-206159738	UTR5	LIYFQTQRK		LIYFQTQRK	100	4	UTR5	1	UTR5	h.ens90	0.00289	0.00164	1		405720	ENSG00000114942	EEF1B2	2+:206159696-206159825	ATG	ATG	126	4	28	107
IPM68_Melanocytes	1	2022-06-12_Fusion_32401.raw	F1:36636	LLYFQTQRK	F1:7857	9	95	95	9	598.845	2	27.33	-	1195.67	2.5	100 100 100 99 95 90 89 91 97	LLYFQTQRK	HCD	F1:7857-F1:36636	1	1	0	T	h.ens90	2+:206159711-206159738	UTR5	LIYFQTQRK		LIYFQTQRK	100	3	UTR5	1	UTR5	h.ens90	0.00213	0.00137	1		2865600	ENSG00000114942	EEF1B2	2+:206159696-206159825	ATG	ATG	126	4	28	107
IPM68_Kera_all_merged	3	2022-06-12_Fusion_32406.raw	F3:19965	KLSFPLLAK	F3:11442	9	99	99	9	508.829	2	36.85	-	1015.64	1.2	100 100 100 100 99 100 100 100 100	KLSFPLLAK	HCD	F3:11442-F3:19965	1	4	0	T	h.ens90	1+:117368076-117368103	UTR5	KLSFPILAK		KLSFPILAK	100	5	UTR5	1	UTR5	h.ens90	0.00102	0.000833	1		1536100	ENSG00000198162	MAN1A2	1+:117368031-117368142	ATG	ACG	111	15	12	628
IPM68_Melanocytes	1	2022-06-12_Fusion_32401.raw	F1:21857	KLSFPLLAK	F1:11645	9	94	94	9	508.829	2	36.81	-	1015.64	1.2	98 98 98 97 76 88 99 99 99	KLSFPLLAK	HCD	F1:11645-F1:21857	1	4	0	T	h.ens90	1+:117368076-117368103	UTR5	KLSFPILAK		KLSFPILAK	100	2	UTR5	1	UTR5	h.ens90	0.00249	0.00151	1		3497800	ENSG00000198162	MAN1A2	1+:117368031-117368142	ATG	ACG	111	15	12	628
IPM68_Kera_all_merged	3	2022-06-12_Fusion_32406.raw	F3:27459	ALWWPQSPK	F3:13578	9	95	95	9	556.797	2	42.34	-	1111.58	-2.1	87 89 99 100 98 95 97 96 99	ALWWPQSPK	HCD	F3:13578-F3:27459	1	1	0	T	h.ens90	7+:143381650-143381677	OffFrame	ALWWPQSPK		ALWWPQSPK	100	4	OffFrame	1	OffFrame	h.ens90	0.0031	0.00176	1		593600	ENSG00000159840	ZYX	7+:143381113-143381409|143381556-143381680	CTG	ACG	129	33	0	79
IPM68_Kera_all_merged	3	2022-06-12_Fusion_32406.raw	F3:28424	KLWDPLDLK	F3:13477	9	98	98	9	564.325	2	42.2	-	1126.64	-3.4	99 99 99 99 95 95 98 99 99	KLWDPLDLK	HCD	F3:13477-F3:28424	1	1	0	T	h.ens90	2-:149579597-149579624	OffFrame	KLWDPLDLK		KLWDPLDLK	100	2	OffFrame	1	OffFrame	h.ens90	0.00153	0.0011	1		341200	ENSG00000168288	MMADHC	2-:149579567-149579648|149582126-149582216	ATG	ATG	60	1	9	178
IPM68_Melanocytes	1	2022-06-12_Fusion_32401.raw	F1:31936	KLWDPLDLK	F1:13856	9	99	99	9	564.327	2	42.24	-	1126.64	-0.1	99 99 100 100 99 99 99 99 99	KLWDPLDLK	HCD	F1:13856-F1:31936	1	1	0	T	h.ens90	2-:149579597-149579624	OffFrame	KLWDPLDLK		KLWDPLDLK	100	2	OffFrame	1	OffFrame	h.ens90	0.00235	0.00206	1		7491900	ENSG00000168288	MMADHC	2-:149579567-149579648|149582126-149582216	ATG	ATG	60	1	9	178
IPM68_Kera_all_merged	3	2022-06-12_Fusion_32406.raw	F3:28524	MTLMVFLFK	F3:20387	9	98	98	9	565.312	2	60.54	-	1128.61	2.7	96 99 99 98 99 99 99 99 99	MTLMVFLFK	HCD	F3:20387-F3:28524	1	1	0	T	h.ens90	14+:65455647-65455674	UTR5	MTLMVFLFK		MTLMVFLFK	100	4	UTR5	1	UTR5	h.ens90	0.00143	0.00102	1		75111	ENSG00000033170	FUT8	14+:65411877-65411993|65430215-65430309|65455620-65455683	ATG	ATG	36	0	2	1429
IPM68_Melanocytes	1	2022-06-12_Fusion_32401.raw	F1:33331	M(+15.99)TLMVFLFK	F1:18582	9	99	99	9	573.309	2	54.38	-	1144.6	0.7	99 100 100 100 100 99 99 99 99	M(+15.99)TLMVFLFK	HCD	F1:18582-F1:33331	1	1	0	T	h.ens90	14+:65455647-65455674	UTR5	MTLMVFLFK		MTLMVFLFK	100	8	UTR5	1	UTR5	h.ens90	0.000972	0.000851	1		1554900	ENSG00000033170	FUT8	14+:65411877-65411993|65430215-65430309|65455620-65455683	ATG	ATG	36	0	2	1429
IPM68_Melanocytes	1	2022-06-12_Fusion_32401.raw	F1:32034	QLWTVKLLK	F1:12421	9	97	97	9	564.861	2	38.64	-	1127.71	0.6	91 96 99 98 97 97 99 99 99	QLWTVKLLK	HCD	F1:12421-F1:32034	1	1	0	T	h.ens90	1+:172555947-172555974	UTR5	QLWTVKLLK		QLWTVKLLK	100	3	UTR5	1	UTR5	h.ens90	0.0015	0.0011	1		2144400	ENSG00000094975	SUCO	1+:172555890-172556070	ATG	ATG	126	1	31	685
IPM68_Kera_all_merged	3	2022-06-12_Fusion_32406.raw	F3:21077	SLLSLVTGLK	F3:17851	10	97	97	10	515.829	2	53.73	-	1029.64	0.7	95 97 100 99 99 98 97 90 96 98	SLLSLVTGLK	HCD	F3:17851-F3:21077	1	1	0	T	h.ens90	17+:41690880-41690910	UTR3	SLLSLVTGLK		SLLSLVTGLK	100	5	UTR3	1	UTR3	h.ens90	0.00111	0.00103	1		4377700	ENSG00000173812	EIF1	17+:41690844-41690928	ATG	ATG	60	4	5	54
IPM68_Melanocytes	2	2022-06-12_Fusion_32402.raw	F2:49011	SLLSLVTGLK	F2:15371	10	98	98	10	1030.65	1	53.74	-	1029.64	0.3	92 95 99 99 100 100 99 98 100 100	SLLSLVTGLK	HCD	F2:15371-F2:49011	1	1	0	T	h.ens90	17+:41690880-41690910	UTR3	SLLSLVTGLK		SLLSLVTGLK	100	10	UTR3	1	UTR3	h.ens90	0.000499	0.000161	1		6433900	ENSG00000173812	EIF1	17+:41690844-41690928	ATG	ATG	60	4	5	54
IPM68_Kera_all_merged	3	2022-06-12_Fusion_32406.raw	F3:30307	MLFSQLFFK	F3:18463	9	98	98	9	580.812	2	55.28	-	1159.61	-0.1	94 99 100 99 98 99 99 100 100	MLFSQLFFK	HCD	F3:18463-F3:30307	1	1	0	T	h.ens90	22-:50244305-50244332	OffFrame	MLFSQIFFK		MLFSQIFFK	100	9	OffFrame	1	OffFrame	h.ens90	0.00153	0.0011	1		1207300	ENSG00000128159	TUBGCP6	22-:50244227-50244374	ATG	ATG	105	0	25	127
IPM68_Melanocytes	1	2022-06-12_Fusion_32401.raw	F1:35480	M(+15.99)LFSQLFFK	F1:17041	9	98	98	9	588.81	2	50.3	-	1175.61	0.3	98 99 99 99 97 99 99 99 99	M(+15.99)LFSQLFFK	HCD	F1:17041-F1:35480	1	1	0	T	h.ens90	22-:50244305-50244332	OffFrame	MLFSQIFFK		MLFSQIFFK	100	8	OffFrame	1	OffFrame	h.ens90	0.00296	0.00235	1		4232300	ENSG00000128159	TUBGCP6	22-:50244227-50244374	ATG	ATG	105	0	25	127
IPM68_Kera_all_merged	3	2022-06-12_Fusion_32406.raw	F3:29304	KLSMFQLLY	F3:17559	9	79	79	9	571.818	2	52.97	-	1141.62	0.5	71 66 74 66 80 69 92 100 100	KLSMFQLLY	HCD	F3:17559-F3:29304	1	1	0	T	h.ens90	3+:16269154-16269181	UTR5	KLSMFQLLY		KLSMFQLLY	100	10	UTR5	1	UTR5	h.ens90	0.0248	0.00626	1		3176800	ENSG00000154814	OXNAD1	3+:16269145-16269256	ATG	ATG	108	2	24	336
IPM68_Melanocytes	1	2022-06-12_Fusion_32401.raw	F1:33145	KLSMFQLLY	F1:18036	9	77	77	9	571.818	2	53.04	-	1141.62	0.4	57 55 84 85 69 61 84 99 99	KLSMFQLLY	HCD	F1:18036-F1:33145	1	1	0	T	h.ens90	3+:16269154-16269181	UTR5	KLSMFQLLY		KLSMFQLLY	100	9	UTR5	1	UTR5	h.ens90	0.02	0.00518	1		47062000	ENSG00000154814	OXNAD1	3+:16269145-16269256	ATG	ATG	108	2	24	336
IPM68_Kera_all_merged	3	2022-06-12_Fusion_32406.raw	F3:30269	KLLSKQVTDK	F3:3846	10	99	99	10	580.356	2	17.56	-	1158.7	0	100 100 100 100 100 99 100 100 100 100	KLLSKQVTDK	HCD	F3:3846-F3:30269	1	1	0	T	h.ens90	18-:21575222-21575252	UTR5	KILSKQVTDK		KILSKQVTDK	100	4	UTR5	1	UTR5	h.ens90	0.00047	0.000462	1		599690	ENSG00000141446	ESCO1	18-:21575219-21575312	ATG	GTG	90	19	0	529
IPM68_Melanocytes	1	2022-06-12_Fusion_32401.raw	F1:34384	KLLSKQVTDK	F1:3862	10	99	99	10	580.356	2	17.57	-	1158.7	0.7	100 100 100 100 99 99 100 100 100 100	KLLSKQVTDK	HCD	F1:3862-F1:34384	1	1	0	T	h.ens90	18-:21575222-21575252	UTR5	KILSKQVTDK		KILSKQVTDK	100	3	UTR5	1	UTR5	h.ens90	0	0	1		19879000	ENSG00000141446	ESCO1	18-:21575219-21575312	ATG	GTG	90	19	0	529
IPM68_Kera_all_merged	3	2022-06-12_Fusion_32406.raw	F3:22377	KTSQLTLQK	F3:5148	9	98	98	9	523.814	2	20.92	-	1045.61	1	100 99 98 95 99 100 100 99 99	KTSQLTLQK	HCD	F3:5148-F3:22377	1	2	0	T	h.ens90	12+:27026507-27026534	OffFrame	KTSQLTLQK		KTSQLTLQK	100	2	OffFrame	1	OffFrame	h.ens90	0.00153	0.0011	1		3131700	ENSG00000152944	MED21	12+:27022725-27022871|27026419-27026534|27027346-27027373	ATG	CTG	123	23	8	130
IPM68_Melanocytes	1	2022-06-12_Fusion_32401.raw	F1:24698	KTSQLTLQK	F1:5140	9	96	96	9	523.814	2	20.76	-	1045.61	1	99 98 95 91 95 97 98 95 99	KTSQLTLQK	HCD	F1:5140-F1:24698	1	2	0	T	h.ens90	12+:27026507-27026534	OffFrame	KTSQLTLQK		KTSQLTLQK	100	2	OffFrame	1	OffFrame	h.ens90	0.00434	0.00297	1		9116700	ENSG00000152944	MED21	12+:27022725-27022871|27026419-27026534|27027346-27027373	ATG	CTG	123	23	8	130
IPM68_Kera_all_merged	3	2022-06-12_Fusion_32406.raw	F3:7258	AVSGVALAR	F3:6881	9	98	98	9	422.256	2	25.27	-	842.497	0.3	96 97 100 100 99 99 98 99 100	AVSGVALAR	HCD	F3:6881-F3:7258	1	1	0	T	h.ens90	15+:41774575-41774602	UTR5	AVSGVALAR		AVSGVALAR	100	3	UTR5	1	UTR5	h.ens90	0.00143	0.00102	1		5180000	ENSG00000137802	MAPKBP1	15+:41774485-41774614	ATG	ATG	51	4	3	142
IPM68_Melanocytes	1	2022-06-12_Fusion_32401.raw	F1:7724	AVSGVALAR	F1:6978	9	97	97	9	422.256	2	25.23	-	842.497	0.6	94 95 99 99 98 97 96 96 98	AVSGVALAR	HCD	F1:6978-F1:7724	1	1	0	T	h.ens90	15+:41774575-41774602	UTR5	AVSGVALAR		AVSGVALAR	100	1	UTR5	1	UTR5	h.ens90	0.0015	0.0011	1		10604000	ENSG00000137802	MAPKBP1	15+:41774485-41774614	ATG	ATG	51	4	3	142
IPM68_Kera_all_merged	4	2022-06-12_Fusion_32407.raw	F4:40299	SVASLSLTK	F4:6593	9	99	99	9	905.531	1	27.65	-	904.523	0.8	97 98 100 100 100 100 100 100 100	SVASLSLTK	HCD	F4:6593-F4:40299	1	7	0	T	h.ens90	14-:49619037-49619064	OffFrame	SVASISLTK		SVASISLTK	100	8	OffFrame	1	OffFrame	h.ens90	0.0011	0.000893	1		1471300	ENSG00000165502	RPL36AL	14-:49619034-49619140|49620561-49620668	CTG	ACG	78	16	0	40
IPM68_Melanocytes	1	2022-06-12_Fusion_32401.raw	F1:12325	SVASLSLTK	F1:7928	9	98	98	9	453.269	2	27.59	-	904.523	1.7	96 96 99 99 98 98 99 98 99	SVASLSLTK	HCD	F1:7928-F1:12325	1	7	0	T	h.ens90	14-:49619037-49619064	OffFrame	SVASISLTK		SVASISLTK	100	2	OffFrame	1	OffFrame	h.ens90	0.00296	0.00235	1		206370000	ENSG00000165502	RPL36AL	14-:49619034-49619140|49620561-49620668	CTG	ACG	78	16	0	40
IPM68_Kera_all_merged	3	2022-06-12_Fusion_32406.raw	F3:21233	TLFRVVVAK	F3:8883	9	89	89	9	516.832	2	30.39	-	1031.65	0.3	97 96 70 61 83 100 100 100 100	TLFRVVVAK	HCD	F3:8883-F3:21233	1	1	0	T	h.ens90	X+:107639332-107639359	OffFrame	TLFRVVVAK		TLFRVVVAK	100	3	OffFrame	1	OffFrame	h.ens90	0.00818	0.00334	1		1117300	ENSG00000147224	PRPS1	X+:107639260-107639374	ATG	ATG	48	2	4	160
IPM68_Melanocytes	1	2022-06-12_Fusion_32401.raw	F1:23406	TLFRVVVAK	F1:9072	9	99	99	9	516.833	2	30.39	-	1031.65	1.5	98 98 98 98 99 100 100 100 100	TLFRVVVAK	HCD	F1:9072-F1:23406	1	1	0	T	h.ens90	X+:107639332-107639359	OffFrame	TLFRVVVAK		TLFRVVVAK	100	2	OffFrame	1	OffFrame	h.ens90	0.00235	0.00206	1		4253300	ENSG00000147224	PRPS1	X+:107639260-107639374	ATG	ATG	48	2	4	160
IPM68_Kera_all_merged	3	2022-06-12_Fusion_32406.raw	F3:17902	ALFVLSTLK	F3:14615	9	94	94	9	496.313	2	45.2	-	990.611	-0.4	76 83 99 99 99 98 97 97 97	ALFVLSTLK	HCD	F3:14615-F3:17902	1	1	0	T	h.ens90	15-:34983322-34983349	OffFrame	AIFVLSTLK		AIFVLSTLK	100	3	OffFrame	1	OffFrame	h.ens90	0.00374	0.002	1		846890	ENSG00000198146	ZNF770	15-:34983307-34983382	ATG	ATG	48	2	4	85
IPM68_Melanocytes	1	2022-06-12_Fusion_32401.raw	F1:19426	ALFVLSTLK	F1:15024	9	98	98	9	496.313	2	45.33	-	990.611	-0.2	96 97 100 100 99 99 99 99 98	ALFVLSTLK	HCD	F1:15024-F1:19426	1	1	0	T	h.ens90	15-:34983322-34983349	OffFrame	AIFVLSTLK		AIFVLSTLK	100	4	OffFrame	1	OffFrame	h.ens90	0.00296	0.00235	1		5272200	ENSG00000198146	ZNF770	15-:34983307-34983382	ATG	ATG	48	2	4	85
IPM68_Kera_all_merged	3	2022-06-12_Fusion_32406.raw	F3:29020	ATFFGLQLLK	F3:17802	10	96	96	10	569.337	2	53.52	-	1136.66	0.1	83 90 100 100 98 98 97 99 100 99	ATFFGLQLLK	HCD	F3:17802-F3:29020	1	1	0	T	h.ens90	16+:57204559-57204589	UTR5	ATFFGIQLLK		ATFFGIQLLK	100	4	UTR5	1	UTR5	h.ens90	0.000551	0.000495	1		762270	ENSG00000159579	RSPRY1	16+:57204535-57204658	ATG	ATG	117	6	22	774
IPM68_Melanocytes	1	2022-06-12_Fusion_32401.raw	F1:32744	ATFFGLQLLK	F1:18322	10	98	98	10	569.337	2	53.61	-	1136.66	0.1	97 98 100 100 98 97 96 98 99 99	ATFFGLQLLK	HCD	F1:18322-F1:32744	1	1	0	T	h.ens90	16+:57204559-57204589	UTR5	ATFFGIQLLK		ATFFGIQLLK	100	3	UTR5	1	UTR5	h.ens90	1.3e-07	4.21e-08	1		9645300	ENSG00000159579	RSPRY1	16+:57204535-57204658	ATG	ATG	117	6	22	774
IPM68_Kera_all_merged	7	2022-06-12_Fusion_32412.raw	F7:20363	AVFPPLLQK	F7:12580	9	90	90	9	506.813	2	39.59	-	1011.61	-0.6	55 72 100 100 99 98 98 95 98	AVFPPLLQK	HCD	F7:12580-F7:20363	3	1	1	T	h.ens90	12+:65463610-65463637	UTR3	AVFPPLIQK		AVFPPLIQK	100	8	UTR3	1	UTR3	h.ens90	0.0967	0.0438	1		781640	ENSG00000174099	MSRB3	12+:65463499-65463664	ATG	ATG	66	4	8	288
IPM68_Melanocytes	1	2022-06-12_Fusion_32401.raw	-	AVFPPLLQK	F1:12836	9	86	86	9	506.813	2	39.76	-	1011.61	0.3	48 61 99 98 95 95 95 89 97	AVFPPLLQK	HCD	F1:12836	3	1	1	T	h.ens90	12+:65463610-65463637	UTR3	AVFPPLIQK		AVFPPLIQK	100	2	UTR3	1	UTR3	h.ens90	0.215	0.0982	1		0	ENSG00000174099	MSRB3	12+:65463499-65463664	ATG	ATG	66	4	8	288
IPM68_Kera_all_merged	7	2022-06-12_Fusion_32412.raw	F7:17906	QVLGVVLQK	F7:9349	9	96	96	9	492.317	2	31.47	-	982.617	0.9	88 92 99 99 100 99 99 97 98	QVLGVVLQK	HCD	F7:9349-F7:17906	1	1	0	T	h.ens90	8-:123256147-123256171|123267272-123267275	UTR5	QVIGVVLQK		QVIGVVLQK	100	2	UTR5	1	UTR5	h.ens90	0.00235	0.00143	1		661160	ENSG00000165156	ZHX1	8-:123256096-123256171|123267272-123267323	ATG	CTG	96	6	16	477
IPM68_Melanocytes	1	2022-06-12_Fusion_32401.raw	F1:18658	QVLGVVLQK	F1:9519	9	95	95	9	492.317	2	31.51	-	982.617	1.2	85 89 99 99 99 98 97 95 97	QVLGVVLQK	HCD	F1:9519-F1:18658	1	1	0	T	h.ens90	8-:123256147-123256171|123267272-123267275	UTR5	QVIGVVLQK		QVIGVVLQK	100	2	UTR5	1	UTR5	h.ens90	0.00213	0.00137	1		20389000	ENSG00000165156	ZHX1	8-:123256096-123256171|123267272-123267323	ATG	CTG	96	6	16	477
IPM68_Kera_all_merged	7	2022-06-12_Fusion_32412.raw	F7:16499	ALSPVLLPR	F7:11855	9	91	91	9	483.311	2	37.99	-	964.607	1.2	73 75 98 97 98 98 97 93 94	ALSPVLLPR	HCD	F7:11855-F7:16499	1	2	0	T	h.ens90	4+:112231846-112231873	UTR5	ALSPVLLPR		ALSPVLLPR	100	2	UTR5	1	UTR5	h.ens90	0.00572	0.00259	1		67087	ENSG00000138660	AP1AR	4+:112231564-112231903	ATG	ACG	81	8	9	110
IPM68_Melanocytes	1	2022-06-12_Fusion_32401.raw	F1:15368	LLSLVTGLK	F1:13862	9	98	98	9	472.314	2	42.43	-	942.611	1.8	99 99 99 99 98 98 97 97 97	LLSLVTGLK	HCD	F1:13862-F1:15368	1	3	0	T	h.ens90	17+:41690883-41690910	UTR3	LLSLVTGLK		LLSLVTGLK	100	2	UTR3	1	UTR3	h.ens90	0.0441	0.0353	1		4214700	ENSG00000173812	EIF1	17+:41690844-41690928	ATG	ATG	60	5	5	57
IPM68_Kera_all_merged	3	2022-06-12_Fusion_32406.raw	F3:21962	MLFFVSAVK	F3:15690	9	99	99	9	521.294	2	47.96	-	1040.57	1.5	98 100 100 100 99 99 99 99 99	MLFFVSAVK	HCD	F3:15690-F3:21962	1	1	0	T	h.ens90	3-:47443054-47443081	UTR5	MLFFVSAVK		MLFFVSAVK	100	8	UTR5	1	UTR5	h.ens90	0.00102	0.000833	1		2620800	ENSG00000114650	SCAP	3-:47443039-47443091|47475798-47475947	ATG	ATG	42	0	4	325
IPM68_Melanocytes	1	2022-06-12_Fusion_32401.raw	F1:24208	MLFFVSAVK	F1:16122	9	98	98	9	521.294	2	48.02	-	1040.57	1	97 100 100 100 99 98 98 99 99	MLFFVSAVK	HCD	F1:16122-F1:24208	1	1	0	T	h.ens90	3-:47443054-47443081	UTR5	MLFFVSAVK		MLFFVSAVK	100	5	UTR5	1	UTR5	h.ens90	0.00123	0.000973	1		40079000	ENSG00000114650	SCAP	3-:47443039-47443091|47475798-47475947	ATG	ATG	42	0	4	325
IPM68_Kera_all_merged	4	2022-06-12_Fusion_32407.raw	-	KLTYLYLQK	F4:6816	9	79	79	9	390.569	3	28.38	-	1168.69	0.4	51 52 58 74 94 99 98 94 98	KLTYLYLQK	HCD	F4:6816	1	1	0	T	h.ens90	3+:44354756-44354783	UTR5	KLTYIYIQK		KLTYIYIQK	100	1	UTR5	1	UTR5	h.ens90	0.0248	0.00626	1		0	ENSG00000179152	TCAIM	3+:44338627-44338834|44354738-44354798	ATG	ATG	54	4	4	401
IPM68_Kera_all_merged	3	2022-06-12_Fusion_32406.raw	F3:35392	YLYWGNLAYK	F3:14034	10	98	98	10	645.83	2	43.62	-	1289.64	0.6	98 99 100 100 98 96 98 98 99 99	YLYWGNLAYK	HCD	F3:14034-F3:35392	1	2	0	T	h.ens90	14+:103335672-103335702	UTR5	YLYWGNIAYK		YLYWGNIAYK	100	4	UTR5	1	UTR5	h.ens90	0.000492	0.000471	1		1441800	ENSG00000100664	EIF5	14+:103334251-103334597|103335652-103335924	ATG	CTG	294	14	73	724
IPM68_Melanocytes	1	2022-06-12_Fusion_32401.raw	F1:40507	YLYWGNLAYK	F1:14430	10	98	98	10	645.83	2	43.73	-	1289.64	1	98 99 100 100 98 96 97 97 98 99	YLYWGNLAYK	HCD	F1:14430-F1:40507	1	2	0	T	h.ens90	14+:103335672-103335702	UTR5	YLYWGNIAYK		YLYWGNIAYK	100	1	UTR5	1	UTR5	h.ens90	1.3e-07	4.21e-08	1		4281800	ENSG00000100664	EIF5	14+:103334251-103334597|103335652-103335924	ATG	CTG	294	14	73	724
IPM68_Kera_all_merged	3	2022-06-12_Fusion_32406.raw	F3:22377	KTSQLTLQK	F3:5148	9	98	98	9	523.814	2	20.92	-	1045.61	1	100 99 98 95 99 100 100 99 99	KTSQLTLQK	HCD	F3:5148-F3:22377	1	2	0	T	h.ens90	12+:27026507-27026534	OffFrame	KTSQLTLQK		KTSQLTLQK	100	2	OffFrame	1	OffFrame	h.ens90	0.00153	0.0011	1		3131700	ENSG00000152944	MED21	12+:27022725-27022871|27026419-27026534|27027346-27027373	ATG	CTG	123	23	8	130
IPM68_Melanocytes	1	2022-06-12_Fusion_32401.raw	F1:24698	KTSQLTLQK	F1:5140	9	96	96	9	523.814	2	20.76	-	1045.61	1	99 98 95 91 95 97 98 95 99	KTSQLTLQK	HCD	F1:5140-F1:24698	1	2	0	T	h.ens90	12+:27026507-27026534	OffFrame	KTSQLTLQK		KTSQLTLQK	100	2	OffFrame	1	OffFrame	h.ens90	0.00434	0.00297	1		9116700	ENSG00000152944	MED21	12+:27022725-27022871|27026419-27026534|27027346-27027373	ATG	CTG	123	23	8	130
IPM68_Melanocytes	1	2022-06-12_Fusion_32401.raw	F1:35482	RFYNPPGTPK	F1:6229	10	90	90	10	588.812	2	23.46	-	1175.61	0	85 87 91 94 97 81 78 96 96 98	RFYNPPGTPK	HCD	F1:6229-F1:35482	1	1	0	T	h.ens90	5-:180071947-180071977	UTR5	RFYNPPGTPK		RFYNPPGTPK	100	1	UTR5	1	UTR5	h.ens90	2.54e-06	8.09e-07	1		11915000	ENSG00000113269	RNF130	5-:180071926-180072082	ATG	ATG	63	4	6	141
IPM68_Kera_all_merged	3	2022-06-12_Fusion_32406.raw	F3:16133	ALLGVRGVGK	F3:7293	10	98	98	10	485.315	2	26.26	-	968.613	1.4	99 100 100 99 98 97 97 98 99 100	ALLGVRGVGK	HCD	F3:7293-F3:16133	1	1	0	T	h.ens90	17+:75979391-75979421	UTR5	ALLGVRGVGK		ALLGVRGVGK	100	2	UTR5	1	UTR5	h.ens90	0.000492	0.000471	1		2055300	ENSG00000257949	TEN1	17+:75979253-75979424	ATG	CTG	144	37	0	172
IPM68_Melanocytes	1	2022-06-12_Fusion_32401.raw	F1:17477	ALLGVRGVGK	F1:7406	10	98	98	10	485.314	2	26.28	-	968.613	0.3	99 99 100 99 98 97 97 98 99 100	ALLGVRGVGK	HCD	F1:7406-F1:17477	1	1	0	T	h.ens90	17+:75979391-75979421	UTR5	ALLGVRGVGK		ALLGVRGVGK	100	1	UTR5	1	UTR5	h.ens90	1.3e-07	4.21e-08	1		31374000	ENSG00000257949	TEN1	17+:75979253-75979424	ATG	CTG	144	37	0	172
IPM68_Kera_all_merged	3	2022-06-12_Fusion_32406.raw	F3:17774	ALYGGRLLK	F3:7202	9	99	99	9	495.809	2	26.1	-	989.602	1.7	99 100 100 100 98 98 100 100 100	ALYGGRLLK	HCD	F3:7202-F3:17774	1	1	0	T	h.ens90	9+:33295337-33295364	OffFrame	ALYGGRILK		ALYGGRILK	100	8	OffFrame	1	OffFrame	h.ens90	0.0011	0.000893	1		42927000	ENSG00000086102	NFX1	9+:33294797-33295367	ATG	GTG	114	28	0	943
IPM68_Melanocytes	1	2022-06-12_Fusion_32401.raw	F1:19308	ALYGGRLLK	F1:7340	9	98	98	9	495.809	2	26.12	-	989.602	0.8	99 99 100 98 95 95 98 100 100	ALYGGRLLK	HCD	F1:7340-F1:19308	1	1	0	T	h.ens90	9+:33295337-33295364	OffFrame	ALYGGRILK		ALYGGRILK	100	3	OffFrame	1	OffFrame	h.ens90	0.00296	0.00235	1		38415000	ENSG00000086102	NFX1	9+:33294797-33295367	ATG	GTG	114	28	0	943
IPM68_Kera_all_merged	4	2022-06-12_Fusion_32407.raw	F4:40299	SVASLSLTK	F4:6593	9	99	99	9	905.531	1	27.65	-	904.523	0.8	97 98 100 100 100 100 100 100 100	SVASLSLTK	HCD	F4:6593-F4:40299	1	7	0	T	h.ens90	14-:49619037-49619064	OffFrame	SVASISLTK		SVASISLTK	100	8	OffFrame	1	OffFrame	h.ens90	0.0011	0.000893	1		1471300	ENSG00000165502	RPL36AL	14-:49619034-49619140|49620561-49620668	CTG	ACG	78	16	0	40
IPM68_Melanocytes	1	2022-06-12_Fusion_32401.raw	F1:12325	SVASLSLTK	F1:7928	9	98	98	9	453.269	2	27.59	-	904.523	1.7	96 96 99 99 98 98 99 98 99	SVASLSLTK	HCD	F1:7928-F1:12325	1	7	0	T	h.ens90	14-:49619037-49619064	OffFrame	SVASISLTK		SVASISLTK	100	2	OffFrame	1	OffFrame	h.ens90	0.00296	0.00235	1		206370000	ENSG00000165502	RPL36AL	14-:49619034-49619140|49620561-49620668	CTG	ACG	78	16	0	40
IPM68_Kera_all_merged	7	2022-06-12_Fusion_32412.raw	F7:17906	QVLGVVLQK	F7:9349	9	96	96	9	492.317	2	31.47	-	982.617	0.9	88 92 99 99 100 99 99 97 98	QVLGVVLQK	HCD	F7:9349-F7:17906	1	1	0	T	h.ens90	8-:123256147-123256171|123267272-123267275	UTR5	QVIGVVLQK		QVIGVVLQK	100	2	UTR5	1	UTR5	h.ens90	0.00235	0.00143	1		661160	ENSG00000165156	ZHX1	8-:123256096-123256171|123267272-123267323	ATG	CTG	96	6	16	477
IPM68_Melanocytes	1	2022-06-12_Fusion_32401.raw	F1:18658	QVLGVVLQK	F1:9519	9	95	95	9	492.317	2	31.51	-	982.617	1.2	85 89 99 99 99 98 97 95 97	QVLGVVLQK	HCD	F1:9519-F1:18658	1	1	0	T	h.ens90	8-:123256147-123256171|123267272-123267275	UTR5	QVIGVVLQK		QVIGVVLQK	100	2	UTR5	1	UTR5	h.ens90	0.00213	0.00137	1		20389000	ENSG00000165156	ZHX1	8-:123256096-123256171|123267272-123267323	ATG	CTG	96	6	16	477
IPM68_Kera_all_merged	3	2022-06-12_Fusion_32406.raw	F3:19965	KLSFPLLAK	F3:11442	9	99	99	9	508.829	2	36.85	-	1015.64	1.2	100 100 100 100 99 100 100 100 100	KLSFPLLAK	HCD	F3:11442-F3:19965	1	4	0	T	h.ens90	1+:117368076-117368103	UTR5	KLSFPILAK		KLSFPILAK	100	5	UTR5	1	UTR5	h.ens90	0.00102	0.000833	1		1536100	ENSG00000198162	MAN1A2	1+:117368031-117368142	ATG	ACG	111	15	12	628
IPM68_Melanocytes	1	2022-06-12_Fusion_32401.raw	F1:21857	KLSFPLLAK	F1:11645	9	94	94	9	508.829	2	36.81	-	1015.64	1.2	98 98 98 97 76 88 99 99 99	KLSFPLLAK	HCD	F1:11645-F1:21857	1	4	0	T	h.ens90	1+:117368076-117368103	UTR5	KLSFPILAK		KLSFPILAK	100	2	UTR5	1	UTR5	h.ens90	0.00249	0.00151	1		3497800	ENSG00000198162	MAN1A2	1+:117368031-117368142	ATG	ACG	111	15	12	628
IPM68_Kera_all_merged	7	2022-06-12_Fusion_32412.raw	F7:20363	AVFPPLLQK	F7:12580	9	90	90	9	506.813	2	39.59	-	1011.61	-0.6	55 72 100 100 99 98 98 95 98	AVFPPLLQK	HCD	F7:12580-F7:20363	3	1	1	T	h.ens90	12+:65463610-65463637	UTR3	AVFPPLIQK		AVFPPLIQK	100	8	UTR3	1	UTR3	h.ens90	0.0967	0.0438	1		781640	ENSG00000174099	MSRB3	12+:65463499-65463664	ATG	ATG	66	4	8	288
IPM68_Melanocytes	1	2022-06-12_Fusion_32401.raw	-	AVFPPLLQK	F1:12836	9	86	86	9	506.813	2	39.76	-	1011.61	0.3	48 61 99 98 95 95 95 89 97	AVFPPLLQK	HCD	F1:12836	3	1	1	T	h.ens90	12+:65463610-65463637	UTR3	AVFPPLIQK		AVFPPLIQK	100	2	UTR3	1	UTR3	h.ens90	0.215	0.0982	1		0	ENSG00000174099	MSRB3	12+:65463499-65463664	ATG	ATG	66	4	8	288
IPM68_Kera_all_merged	3	2022-06-12_Fusion_32406.raw	F3:17902	ALFVLSTLK	F3:14615	9	94	94	9	496.313	2	45.2	-	990.611	-0.4	76 83 99 99 99 98 97 97 97	ALFVLSTLK	HCD	F3:14615-F3:17902	1	1	0	T	h.ens90	15-:34983322-34983349	OffFrame	AIFVLSTLK		AIFVLSTLK	100	3	OffFrame	1	OffFrame	h.ens90	0.00374	0.002	1		846890	ENSG00000198146	ZNF770	15-:34983307-34983382	ATG	ATG	48	2	4	85
IPM68_Melanocytes	1	2022-06-12_Fusion_32401.raw	F1:19426	ALFVLSTLK	F1:15024	9	98	98	9	496.313	2	45.33	-	990.611	-0.2	96 97 100 100 99 99 99 99 98	ALFVLSTLK	HCD	F1:15024-F1:19426	1	1	0	T	h.ens90	15-:34983322-34983349	OffFrame	AIFVLSTLK		AIFVLSTLK	100	4	OffFrame	1	OffFrame	h.ens90	0.00296	0.00235	1		5272200	ENSG00000198146	ZNF770	15-:34983307-34983382	ATG	ATG	48	2	4	85
IPM68_Kera_all_merged	8	2022-06-12_Fusion_32413.raw	F8:10739	LLYFQTQRK	F8:6494	9	95	95	9	399.565	3	27.34	-	1195.67	0.8	99 100 100 99 96 94 94 87 94	LLYFQTQRK	HCD	F8:6494-F8:10739	1	1	0	T	h.ens90	2+:206159711-206159738	UTR5	LIYFQTQRK		LIYFQTQRK	100	4	UTR5	1	UTR5	h.ens90	0.00289	0.00164	1		405720	ENSG00000114942	EEF1B2	2+:206159696-206159825	ATG	ATG	126	4	28	107
IPM68_Melanocytes	1	2022-06-12_Fusion_32401.raw	F1:36636	LLYFQTQRK	F1:7857	9	95	95	9	598.845	2	27.33	-	1195.67	2.5	100 100 100 99 95 90 89 91 97	LLYFQTQRK	HCD	F1:7857-F1:36636	1	1	0	T	h.ens90	2+:206159711-206159738	UTR5	LIYFQTQRK		LIYFQTQRK	100	3	UTR5	1	UTR5	h.ens90	0.00213	0.00137	1		2865600	ENSG00000114942	EEF1B2	2+:206159696-206159825	ATG	ATG	126	4	28	107
IPM68_Kera_all_merged	3	2022-06-12_Fusion_32406.raw	F3:17552	KTNALLSLK	F3:7182	9	99	99	9	494.313	2	26.01	-	986.612	0.1	100 99 99 99 100 100 100 100 100	KTNALLSLK	HCD	F3:7182-F3:17552	1	2	0	T	h.ens90	12-:9857556-9857583	OffFrame	KTNAIISLK		KTNAIISLK	100	2	OffFrame	1	OffFrame	h.ens90	0.0011	0.000893	1		804650	ENSG00000110852	CLEC2B	12-:9857499-9857628	ATG	ATG	102	6	18	127
IPM68_Kera_all_merged	3	2022-06-12_Fusion_32406.raw	F3:35392	YLYWGNLAYK	F3:14034	10	98	98	10	645.83	2	43.62	-	1289.64	0.6	98 99 100 100 98 96 98 98 99 99	YLYWGNLAYK	HCD	F3:14034-F3:35392	1	2	0	T	h.ens90	14+:103335672-103335702	UTR5	YLYWGNIAYK		YLYWGNIAYK	100	4	UTR5	1	UTR5	h.ens90	0.000492	0.000471	1		1441800	ENSG00000100664	EIF5	14+:103334251-103334597|103335652-103335924	ATG	CTG	294	14	73	724
[truncated: 41,955 more rows]
[truncated: 30 more columns]
