# Supplementary material for: SILAC-based quantification reveals modulation of the immunopeptidome in BRAF and MEK inhibitor sensitive and resistant melanoma cells
Source: Front Immunol. 2025 Jan 6;15:1490821. doi: 10.3389/fimmu.2024.1490821 (PMC11744270; doi:10.3389/fimmu.2024.1490821)
Supplement: Supplementary file 8 [file Table7.xlsx]

## Sheet: Ma-Mel-63a_TRAMETINIB
MQ evidence
Sequence	Length	K_Count	L_Count	R_Count	Modifications	Proteins	Type	Labeling_State	Raw_file	Fraction	Experiment	MS/MS_m/z	Charge	m/z	Mass	Uncalibrated_-_Calibrated_m/z_[ppm]	Uncalibrated_-_Calibrated_m/z_[Da]	Mass_error_[ppm]	Mass_error_[Da]	Uncalibrated_mass_error_[ppm]	Uncalibrated_mass_error_[Da]	Max_intensity_m/z_0	Max_intensity_m/z_1	Max_intensity_m/z_2	Retention_time	Retention_length	Calibrated_retention_time	Calibrated_retention_time_start	Calibrated_retention_time_finish	Retention_time_calibration	Match_time_difference	Match_m/z_difference	Match_q-value	Match_score	Number_of_data_points	Number_of_scans	Number_of_isotopic_peaks	PIF	Fraction_of_total_spectrum	Base_peak_fraction	PEP	MS/MS_count	MS/MS_scan_number	Score	Delta_score	Combinatorics	Ratio_M/L	Ratio_M/L_normalized	Ratio_M/L_shift
RSAPAASER	9	0	0	2	Unmodified	Pep2511	ISO-MSMS	2	2023-01-16_Fusion_35822	101	Treat_T2	482.758	2	472.749	943.484			-0.60474	-0.00028589						14.389	0.2175	14.389	14.269	14.486	0								0.689855	0.00822747	0.0765446	0.018474	1	3279	32.32	22.732	1	5.7592	6.273	0
RSAPAASER	9	0	0	2	Unmodified	Pep2511	ISO-MSMS	2	2023-01-16_Fusion_35827	102	Treat_T1	482.758	2	472.749	943.484			-0.9076	-0.00042907						14.366	0.1794	14.409	14.314	14.493	0.042885								0.87492	0.00596409	0.0822235	0.00015854	1	3333	82.261	61.74	1	3.5406	4.5565	0
RSAPAASER	9	0	0	2	Unmodified	Pep2511	ISO-MSMS	1	2023-01-16_Fusion_35827	102	Treat_T1	478.769	2	472.749	943.484			-0.53726	-0.00025399						14.364	0.19102	14.407	14.314	14.505	0.042886								0.852353	0.0167662	0.280175	5.0106e-13	1	3348	163.91	121.62	1	3.8639	4.9726	0
RSAPAASER	9	0	0	2	Unmodified	Pep2511	ISO-MSMS	1	2023-02-06_Fusion_36171	103	Ctrl_T2	478.77	2	472.749	943.484			0.46251	0.00021865						14.544	0.26728	14.265	14.131	14.398	-0.2794								0.748648	0.0224235	0.862848	0.00034011	1	2926	66.621	41.699	1	12.87	12.406	0
RSAPAASER	9	0	0	2	Unmodified	Pep2511	ISO-MSMS	2	2023-02-06_Fusion_36171	103	Ctrl_T2	482.758	2	472.749	943.484			-2.2137	-0.0010465						14.542	0.26636	14.262	14.124	14.391	-0.27939								0.921199	0.0194894	0.530139	0.011228	1	2929	41.876	28.839	1	12.663	12.207	0
RSAPAASER	9	0	0	2	Unmodified	Pep2511	MULTI-MSMS		2023-02-06_Fusion_36176	104	Ctrl_T1	478.769	2	472.749	943.484	0.48886	0.00023111	-0.73943	-0.00034956	-0.25057	-0.00011846	472.749	478.769	482.757	14.56	0.23957	14.323	14.185	14.424	-0.23652					298	36	13	0.655284	0.00957967	0.191521	0.0046558	2	2991	47.198	35.429	1	1.2705	1.4405	0
RSAPAASER	9	0	0	2	Unmodified	Pep2511	MULTI-MATCH-MSMS		2023-01-16_Fusion_35822	101	Treat_T2		2	472.749	943.484	0.51625	0.00024406	-0.24947	-0.00011794	0.26678	0.00012612	472.749	475.759	477.753	14.397	0.18157	14.397	14.298	14.48	0	0.047179	0.00024421		47.198	138	28	6					0				0	1.1185	1.0283	0
RSAPAASER	9	0	0	2	Unmodified	Pep2511	MULTI-MATCH-MSMS		2023-01-16_Fusion_35827	102	Treat_T1		2	472.749	943.484	0.55393	0.00026187	-0.59803	-0.00028272	-0.044099	-2.0848e-05	472.749	475.759	477.753	14.364	0.1794	14.407	14.314	14.493	0.042885	0.056975	-8.5347e-05		47.198	66	14	7					0				0	0.45864	0.42984	0
RSAPAASER	9	0	0	2	Unmodified	Pep2511	MULTI-MATCH-MSMS		2023-02-06_Fusion_36171	103	Ctrl_T2		2	472.749	943.484	0.007273	3.4383e-06	-0.52499	-0.00024819	-0.51772	-0.00024475	472.749	475.759	477.753	14.551	0.23249	14.272	14.148	14.381	-0.2794	-0.077853	-1.6287e-05		47.198	208	36	8					0				0	4.1491	2.8682	0
KIIGKVHEK	9	3	0	0	Unmodified	Pep242	MSMS	1	2023-01-16_Fusion_35822	101	Treat_T2	532.372	2	526.335	1050.65										14.506	1	14.506	14.006	15.006	0											0.013602	1	3294	49.418	40.555	1
KIIGKVHEK	9	3	0	0	Unmodified	Pep242	ISO-MSMS	1	2023-02-06_Fusion_36171	103	Ctrl_T2	532.373	2	526.335	1050.65			0.46136	0.00024283						14.862	0.2251	14.582	14.451	14.676	-0.28055								0.830162	0.0027511	0.0337833	0.023836	1	3025	30.254	26.508	1	11.79	6.9434	0
KIIGKVHEK	9	3	0	0	Unmodified	Pep242	ISO-MSMS	2	2023-02-06_Fusion_36176	104	Ctrl_T1	538.356	2	526.335	1050.65			-0.57492	-0.0003026						14.665	0.23367	14.428	14.289	14.523	-0.23652								0.773397	0.0141765	0.298388	0.01011	1	2989	44.203	29.052	1	0.65447	0.92153	0
KIIGKVHEK	9	3	0	0	Unmodified	Pep242	ISO-MSMS	1	2023-02-06_Fusion_36176	104	Ctrl_T1	532.372	2	526.335	1050.65			-0.099659	-5.2454e-05						14.662	0.22535	14.426	14.274	14.499	-0.23652								0.954627	0.0050496	0.00937157	0.0020803	1	3014	60.91	53.69	1	0.69117	0.9715	0
KIIGKVHEK	9	3	0	0	Unmodified	Pep242	ISO-MSMS	2	2023-02-06_Fusion_36177	204	Ctrl_T1	359.239	3	351.226	1050.65			-1.4876	-0.00052247						14.617	0.21079	14.419	14.256	14.466	-0.198								0.573131	0.00761946	0.0533272	1.6988e-08	1	5037	105.12	100.41	1	0.62171	0.66908	0
KIIGKVHEK	9	3	0	0	Unmodified	Pep242	ISO-MSMS	0	2023-02-06_Fusion_36177	204	Ctrl_T1	351.226	3	351.226	1050.65			-0.072396	-2.5427e-05						14.628	0.23282	14.43	14.326	14.559	-0.198								0.635506	0.00628068	0.0329272	5.0901e-09	1	5047	119.89	110.6	1	0.61351	0.67816	0
KVFGGTVHKK	10	3	0	0	Unmodified	Pep16	ISO-MSMS	0	2023-01-16_Fusion_35823	201	Treat_T2	367.558	3	367.557	1099.65			2.1977	0.0008078						15.174	0.36614	15.159	14.859	15.226	-0.015412								0.749323	0.0205134	0.340574	9.3424e-21	2	3802	173.88	162.83	1	0.31714	0.31619	0
KVFGGTVHKK	10	3	0	0	Unmodified	Pep16	ISO-MSMS	0	2023-01-16_Fusion_35827	102	Treat_T1	550.833	2	550.832	1099.65			1.1978	0.00065976						15.012	0.19941	15.054	14.974	15.174	0.042782								0.8296	0.00133496	0.0224138	0.0043147	1	3583	54.982	46.661	1			0
KVFGGTVHKK	10	3	0	0	Unmodified	Pep16	ISO-MSMS	2	2023-02-06_Fusion_36171	103	Ctrl_T2	562.854	2	550.832	1099.65			0.19889	0.00010955						15.4	0.49035	15.118	14.906	15.396	-0.282								0.840372	0.00659237	0.0453658	0.0060585	1	3202	50.805	40.574	1	1.191	0.59828	0
KVFGGTVHKK	10	3	0	0	Unmodified	Pep16	ISO-MSMS	1	2023-02-06_Fusion_36172	203	Ctrl_T2	371.582	3	367.557	1099.65			-0.15658	-5.7552e-05						15.357	0.52203	15.072	14.864	15.386	-0.28509								0.569354	0.0085007	0.0525414	1.7582e-14	2	5158	151.44	141.6	1	1.246	0.56569	0
KVFGGTVHKK	10	3	0	0	Unmodified	Pep16	ISO-MSMS	2	2023-02-06_Fusion_36172	203	Ctrl_T2	375.572	3	367.557	1099.65			0.26878	9.8791e-05						15.355	0.54671	15.07	14.888	15.434	-0.28509								0.817091	0.00823934	0.155096	1.7245e-20	2	5172	161.92	145.38	1	1.3321	0.60656	0
KVFGGTVHKK	10	3	0	0	Unmodified	Pep16	ISO-MSMS	0	2023-02-06_Fusion_36176	104	Ctrl_T1	550.834	2	550.832	1099.65			0.68743	0.00037866						15.236	0.5945	14.998	14.821	15.416	-0.23852								0.993343	0.155142	1	6.4046e-06	2	3207	101.82	58.545	1	0.099806	0.12821	0
KVFGGTVHKK	10	3	0	0	Unmodified	Pep16	ISO-MSMS	1	2023-02-06_Fusion_36176	104	Ctrl_T1	556.87	2	550.832	1099.65			-0.051705	-2.8481e-05						15.183	0.2856	14.944	14.832	15.118	-0.23852								0.977357	0.00729362	0.0817552	0.00087722	2	3164	63.216	48.542	1	0.11149	0.14393	0
KVFGGTVHKK	10	3	0	0	Unmodified	Pep16	ISO-MSMS	2	2023-02-06_Fusion_36176	104	Ctrl_T1	562.854	2	550.832	1099.65			0.17881	9.8495e-05						15.189	0.31802	14.951	14.841	15.159	-0.23852								0.852124	0.00852559	0.120571	0.0045507	2	3169	54.416	46.491	1	0.10719	0.1384	0
KVFGGTVHKK	10	3	0	0	Unmodified	Pep16	ISO-MSMS	1	2023-02-06_Fusion_36177	204	Ctrl_T1	371.583	3	367.557	1099.65			-0.082472	-3.0313e-05						15.156	0.29152	14.956	14.82	15.112	-0.20039								0.598742	0.0177643	0.163923	2.3376e-14	2	5196	149.57	141.4	1	0.11563	0.15445	0
KVFGGTVHKK	10	3	0	0	Unmodified	Pep16	ISO-MSMS	2	2023-02-06_Fusion_36177	204	Ctrl_T1	375.572	3	367.557	1099.65			-0.095475	-3.5093e-05						15.157	0.29152	14.956	14.82	15.112	-0.20039								0.768746	0.0181541	0.138254	5.8036e-14	2	5214	138.4	130.69	1	0.12481	0.16894	0
KSYDQVHSGK	10	2	0	0	Unmodified	Pep15	ISO-MSMS	0	2023-01-16_Fusion_35823	201	Treat_T2	383.528	3	383.528	1147.56			0.83836	0.00032154						15.032	0.27088	15.016	14.859	15.13	-0.015587								0.108016	0.00153924	0.0361331	0.057452	1	3791	30.318	27.804	1	1.258	1.3778	0
KSYDQVHSGK	10	2	0	0	Unmodified	Pep15	ISO-MSMS	0	2023-02-06_Fusion_36177	204	Ctrl_T1	383.528	3	383.528	1147.56			0.30323	0.0001163						15.108	0.24765	14.908	14.792	15.04	-0.20016								0.326409	0.00458619	0.0702589	1.0103e-08	1	5201	108.09	97.716	1	0.25454	0.30323	0
AMAPPSHRK	9	1	0	1	Unmodified	Pep2516	MULTI-MSMS		2023-01-16_Fusion_35822	101	Treat_T2	497.767	2	497.766	993.518	0.46925	0.00023357	0.05337	2.6566e-05	0.52262	0.00026014	497.766	502.789	506.778	15.349	0.22662	15.349	15.265	15.491	0					91	20	8	0.636407	0.00235046	0.0156073	0.00015478	3	3571	65.252	65.252	1	0.9521	0.95886	0
AMAPPSHRK	9	1	0	1	Unmodified	Pep2516	ISO-MSMS	1	2023-01-16_Fusion_35823	201	Treat_T2	335.529	3	332.18	993.518			-0.60489	-0.00020093						15.316	0.23558	15.301	15.226	15.461	-0.015412								0.618109	0.00540441	0.191013	7.5769e-05	2	3886	77.674	77.573	1	0.94546	0.94095	0
AMAPPSHRK	9	1	0	1	Unmodified	Pep2516	ISO-MSMS	1	2023-01-16_Fusion_35827	102	Treat_T1	502.789	2	497.766	993.518			0.2926	0.00014564						15.312	0.24769	15.354	15.219	15.466	0.042576								0.704307	0.00458797	0.0664535	0.0003325	1	3686	67.277	65.118	1	1.0066	1.0451	0
AMAPPSHRK	9	1	0	1	Unmodified	Pep2516	ISO-MSMS	1	2023-02-06_Fusion_36171	103	Ctrl_T2	502.79	2	497.766	993.518			-0.013578	-6.7585e-06						15.538	0.21706	15.256	15.158	15.375	-0.282								0.80256	0.00113302	0.00789893	0.029236	1	3228	28.174	28.174	1	3.9645	3.346	0
AMAPPSHRK	9	1	0	1	Unmodified	Pep2516	MSMS	2	2023-02-06_Fusion_36171	103	Ctrl_T2	506.777	2	497.766	993.518										15.526	1	15.244	14.744	15.744	-0.282											0.020501	1	3247	41.029	41.029	1
AMAPPSHRK	9	1	0	1	Unmodified	Pep2516	ISO-MSMS	1	2023-02-06_Fusion_36172	203	Ctrl_T2	335.528	3	332.18	993.518			0.57159	0.00018987						15.539	0.31381	15.254	15.096	15.41	-0.28508								0.522406	0.00598169	0.215501	0.00011727	2	5238	68.016	68.016	1	3.2084	2.8284	0
AMAPPSHRK	9	1	0	1	Unmodified	Pep2516	MULTI-MSMS		2023-02-06_Fusion_36176	104	Ctrl_T1	497.767	2	497.766	993.518	0.41011	0.00020414	-0.64328	-0.0003202	-0.23317	-0.00011606	497.766	502.789	506.778	15.549	0.23826	15.308	15.175	15.413	-0.24066					91	15	9	0.823745	0.00492031	0.0537806	0.00054386	3	3300	61.999	61.999	1	0.50486	0.61897	0
AMAPPSHRK	9	1	0	1	Unmodified	Pep2516	ISO-MSMS	1	2023-02-06_Fusion_36177	204	Ctrl_T1	335.529	3	332.18	993.518			-0.40577	-0.00013479						15.481	0.33684	15.28	15.135	15.472	-0.20039								0.536562	0.00335409	0.138811	0.00030307	2	5325	69.812	66.031	1	0.52469	0.63277	0
AMAPPSHRK	9	1	0	1	Unmodified	Pep2516	MULTI-MATCH-MSMS		2023-01-16_Fusion_35827	102	Treat_T1		2	497.766	993.518	0.56625	0.00028186	-0.0013519	-6.7294e-07	0.56489	0.00028118	497.766	500.777	502.77	15.323	0.22483	15.365	15.219	15.444	0.042576	0.0080237	-3.7288e-05		65.252	46	10	8					0				0	0.15869	0.14873	0
ASKENVSQPK	10	2	0	0	Unmodified	Pep2513	ISO-MSMS	1	2023-01-16_Fusion_35827	102	Treat_T1	548.316	2	544.291	1086.57			-0.053751	-2.9256e-05						14.943	0.15666	14.986	14.917	15.074	0.042782								0.870541	0.00158074	0.0309188	0.0080636	1	3565	46.001	43.322	1	1.8994	2.0858	0
ASKENVSQPK	10	2	0	0	Unmodified	Pep2513	ISO-MSMS	0	2023-01-16_Fusion_35827	102	Treat_T1	544.291	2	544.291	1086.57			-0.62229	-0.00033871						14.943	0.22221	14.986	14.917	15.139	0.042782								0.388379	0.000791266	0.0205331	0.0079982	2	3572	46.158	42.587	1	1.6506	1.8125	0
AVSEHRLSNK	10	1	1	1	Unmodified	Pep225	MULTI-MSMS		2023-01-16_Fusion_35822	101	Treat_T2	582.832	2	570.81	1139.6	0.48291	0.00027565	0.21423	0.00012228	0.69714	0.00039793	570.81	577.342	582.831	15.39	0.20753	15.39	15.284	15.491	0					70	17	7	0.423635	0.00131032	0.028159	0.002477	2	3598	52.716	49.308	1	2.6505	2.7851	0
AVSEHRLSNK	10	1	1	1	Unmodified	Pep225	MULTI-MSMS		2023-01-16_Fusion_35823	201	Treat_T2	385.231	3	380.876	1139.6	0.64538	0.00024581	0.13913	5.299e-05	0.78451	0.0002988	380.876	385.23	388.89	15.381	0.32845	15.365	15.226	15.554	-0.015412					75	13	10	0.742158	0.0101271	0.0497786	3.9132e-32	6	3870	205.36	204.88	1	2.6918	2.7289	0
AVSEHRLSNK	10	1	1	1	Unmodified	Pep225	MULTI-MSMS		2023-01-16_Fusion_35827	102	Treat_T1	577.342	2	570.81	1139.6	0.71716	0.00040936	-0.0022258	-1.2705e-06	0.71493	0.00040809	570.81	577.342	582.831	15.347	0.22971	15.39	15.26	15.489	0.042576					39	10	7	0.575129	0.00208514	0.0470617	4.8806e-07	1	3708	120.31	103.97	1	0.91525	0.91853	0
AVSEHRLSNK	10	1	1	1	Unmodified	Pep225	MULTI-MSMS		2023-01-16_Fusion_35828	202	Treat_T1	385.23	3	380.876	1139.6	0.69564	0.00026495	-0.43475	-0.00016559	0.26089	9.9366e-05	380.876	385.23	388.89	15.317	0.31104	15.381	15.232	15.543	0.064695					87	12	13	0.800193	0.0168057	0.428143	1.4704e-32	6	3954	236.21	236.02	1	1.2362	1.2876	0
AVSEHRLSNK	10	1	1	1	Unmodified	Pep225	ISO-MSMS	2	2023-02-06_Fusion_36171	103	Ctrl_T2	582.831	2	570.81	1139.6			-0.47447	-0.00027083						15.575	0.19245	15.293	15.183	15.375	-0.282								0.655807	0.00196907	0.0460313	0.012968	1	3275	34.253	34.253	1			0
AVSEHRLSNK	10	1	1	1	Unmodified	Pep225	ISO-MSMS	2	2023-02-06_Fusion_36172	203	Ctrl_T2	388.89	3	380.876	1139.6			-0.6006	-0.00022875						15.583	0.41034	15.298	15.073	15.483	-0.28508								0.730979	0.0275163	0.633242	6.9699e-09	2	5231	113.71	111.94	1	11.634	8.8337	0
AVSEHRLSNK	10	1	1	1	Unmodified	Pep225	MULTI-MSMS		2023-02-06_Fusion_36176	104	Ctrl_T1	570.81	2	570.81	1139.6	0.53082	0.000303	0.0045191	2.5795e-06	0.53534	0.00030558	570.81	577.341	582.831	15.553	0.26187	15.313	15.186	15.448	-0.24066					58	16	7	0.705946	0.0017672	0.0349243	0.005859	1	3333	36.395	36.395	1	0.73255	0.81263	0
AVSEHRLSNK	10	1	1	1	Unmodified	Pep225	MULTI-MSMS		2023-02-06_Fusion_36177	204	Ctrl_T1	385.23	3	380.876	1139.6	0.49491	0.0001885	-0.31235	-0.00011897	0.18256	6.9534e-05	380.876	385.23	388.89	15.485	0.38342	15.285	15.112	15.495	-0.20039					112	15	12	0.766616	0.0114672	0.226468	3.0092e-24	8	5289	186.67	186.67	1	0.69935	0.82445	0
ATYGKPVHH	9	1	0	0	Unmodified	Pep824	MULTI-MSMS		2023-01-16_Fusion_35822	101	Treat_T2	507.277	2	505.264	1008.51	0.16283	8.2274e-05	-0.21475	-0.00010851	-0.051915	-2.6231e-05	505.265	507.277	509.271	15.69	0.65149	15.69	15.462	16.114	0					401	44	13	0.916461	0.2569	1	1.6868e-07	5	3707	116.25	74.935	1	1.0906	1.0895	0
ATYGKPVHH	9	1	0	0	Unmodified	Pep824	MULTI-MSMS		2023-01-16_Fusion_35823	201	Treat_T2	338.52	3	337.179	1008.51	-0.057614	-1.9426e-05	0.044524	1.5013e-05	-0.01309	-4.4137e-06	337.179	338.52	339.85	15.712	0.71469	15.697	15.415	16.129	-0.015254					248	29	12	0.833865	0.0187928	0.287453	1.3195e-16	8	3946	164.72	164.72	1	1.2768	1.3081	0
ATYGKPVHH	9	1	0	0	Unmodified	Pep824	ISO-MSMS	1	2023-01-16_Fusion_35827	102	Treat_T1	507.277	2	505.264	1008.51			-1.1436	-0.00057782						15.632	0.61906	15.674	15.466	16.086	0.042576								0.914856	0.325328	1	5.4713e-06	2	3837	98.933	63.315	1	1.1839	1.1824	0
ATYGKPVHH	9	1	0	0	Unmodified	Pep824	ISO-MSMS	0	2023-01-16_Fusion_35827	102	Treat_T1	505.265	2	505.264	1008.51			0.88709	0.00044822						15.633	0.59618	15.675	15.489	16.086	0.042576								0.996907	0.248473	1	4.3727e-06	1	3850	104.44	70.887	1	1.1789	1.1775	0
ATYGKPVHH	9	1	0	0	Unmodified	Pep824	MULTI-MSMS		2023-01-16_Fusion_35828	202	Treat_T1	338.52	3	337.179	1008.51	0.21112	7.1186e-05	-0.0064562	-2.1769e-06	0.20467	6.9009e-05	337.179	338.52	339.85	15.625	0.67315	15.69	15.447	16.12	0.065111					229	27	12	0.829149	0.0103884	0.265615	1.2886e-16	8	4015	179.21	178.37	1	1.3158	1.3808	0
ATYGKPVHH	9	1	0	0	Unmodified	Pep824	MULTI-MSMS		2023-02-06_Fusion_36171	103	Ctrl_T2	507.277	2	505.264	1008.51	-0.37487	-0.00018941	0.21922	0.00011076	-0.15566	-7.8647e-05	505.265	507.278	509.271	15.852	1.0491	15.57	15.166	16.215	-0.282					479	67	11	0.995694	0.235683	0.979142	2.8454e-07	11	3388	110.12	79.543	1	3.2611	2.4919	0
ATYGKPVHH	9	1	0	0	Unmodified	Pep824	MULTI-MSMS		2023-02-06_Fusion_36172	203	Ctrl_T2	338.52	3	337.179	1008.51	-0.2965	-9.9975e-05	0.068749	2.3181e-05	-0.22776	-7.6794e-05	337.179	338.521	339.85	15.869	0.834	15.583	15.337	16.171	-0.28616					275	34	11	0.927806	0.0536103	0.653027	1.3195e-16	8	5287	179.21	179.05	1	3.1385	2.3248	0
ATYGKPVHH	9	1	0	0	Unmodified	Pep824	MULTI-MSMS		2023-02-06_Fusion_36176	104	Ctrl_T1	505.265	2	505.264	1008.51	0.07768	3.9249e-05	-0.19453	-9.8289e-05	-0.11685	-5.904e-05	505.265	507.277	509.271	15.826	0.8309	15.585	15.394	16.224	-0.24066					442	49	13	0.995884	0.225418	1	1.6868e-07	7	3420	116.25	89.12	1	0.70223	0.79241	0
ATYGKPVHH	9	1	0	0	Unmodified	Pep824	MULTI-MSMS		2023-02-06_Fusion_36177	204	Ctrl_T1	338.52	3	337.179	1008.51	-0.048006	-1.6187e-05	0.060336	2.0344e-05	0.01233	4.1575e-06	337.179	338.52	339.85	15.878	0.97719	15.675	15.304	16.281	-0.20312					314	41	13	0.714836	0.0213094	0.436224	3.5054e-17	9	5383	182.39	182.39	1	0.72515	0.81072	0
SVNPNKPATK	10	2	0	0	Unmodified	Pep2514	ISO-MSMS	0	2023-01-16_Fusion_35822	101	Treat_T2	528.296	2	528.296	1054.58			-0.0060587	-3.2008e-06						15.294	0.24746	15.294	15.149	15.396	0								0.399899	0.00235939	0.0145869	0.0010414	1	3565	62.823	59.71	1	0.37147	0.35647	0
SVNPNKPATK	10	2	0	0	Unmodified	Pep2514	ISO-MSMS	0	2023-01-16_Fusion_35827	102	Treat_T1	528.296	2	528.296	1054.58			0.42863	0.00022645						15.25	0.23821	15.293	15.16	15.398	0.042576								0.716996	0.00141479	0.015512	0.00013637	1	3650	83.783	79.087	1	0.15589	0.17119	0
SVNPNKPATK	10	2	0	0	Unmodified	Pep2514	MULTI-MSMS		2023-02-06_Fusion_36171	103	Ctrl_T2	528.297	2	528.296	1054.58	-0.093089	-4.9179e-05	0.49508	0.00026155	0.40199	0.00021237	528.296	532.321	536.31	15.426	0.28041	15.144	14.986	15.267	-0.282					115	24	7	0.300111	0.00121252	0.0186779	0.0085951	2	3193	31.074	31.074	1	1.1349	1.144	0
SVNPNKPATK	10	2	0	0	Unmodified	Pep2514	MULTI-MSMS		2023-02-06_Fusion_36176	104	Ctrl_T1	528.296	2	528.296	1054.58	0.23576	0.00012455	0.25105	0.00013263	0.48681	0.00025718	528.296	532.32	536.31	15.43	0.44812	15.19	15.023	15.471	-0.24066					90	32	7	0.219339	0.00304487	0.0176322	0.0036227	2	3289	47.187	43.579	1	0.09931	0.11995	0
KQPEKVISK	9	3	0	0	Unmodified	Pep2518	ISO-MSMS	2	2023-01-16_Fusion_35822	101	Treat_T2	540.846	2	528.824	1055.63			0.0051277	2.7117e-06						15.402	0.3012	15.402	15.302	15.604	0								0.705185	0.00446073	0.043287	0.00097216	2	3574	63.216	51.169	1	0.79812	0.75271	0
KQPEKVISK	9	3	0	0	Unmodified	Pep2518	ISO-MSMS	2	2023-01-16_Fusion_35823	201	Treat_T2	360.9	3	352.885	1055.63			-0.42699	-0.00015068						15.397	0.39783	15.382	15.273	15.671	-0.015412								0.76423	0.0138182	0.379337	1.7005e-13	2	3884	128.69	110.42	1	1.0106	1.0788	0
KQPEKVISK	9	3	0	0	Unmodified	Pep2518	ISO-MSMS	1	2023-01-16_Fusion_35827	102	Treat_T1	534.863	2	528.824	1055.63			0.00078441	4.1482e-07						15.355	0.34954	15.397	15.239	15.589	0.042576								0.891208	0.00560275	0.0615668	0.00018509	2	3689	79.974	48.9	1	0.26963	0.30859	0
KQPEKVISK	9	3	0	0	Unmodified	Pep2518	ISO-MSMS	0	2023-01-16_Fusion_35827	102	Treat_T1	528.825	2	528.824	1055.63			0.37264	0.00019706						15.367	0.3927	15.409	15.239	15.632	0.042576								0.9599	0.00850665	0.0588246	1.9612e-06	2	3762	116.52	83.625	1	0.24445	0.27946	0
KQPEKVISK	9	3	0	0	Unmodified	Pep2518	ISO-MSMS	2	2023-01-16_Fusion_35827	102	Treat_T1	540.845	2	528.824	1055.63			0.24607	0.00013013						15.371	0.35676	15.413	15.275	15.632	0.042576								0.659867	0.00301932	0.0582379	0.00013895	1	3701	83.948	66.128	1	0.27035	0.30942	0
KQPEKVISK	9	3	0	0	Unmodified	Pep2518	ISO-MSMS	1	2023-01-16_Fusion_35828	202	Treat_T1	356.91	3	352.885	1055.63			-0.24952	-8.8053e-05						15.288	0.40738	15.352	15.183	15.591	0.064695								0.698723	0.00618483	0.0820897	4.2425e-14	2	3966	150.02	131.58	1	0.33999	0.42972	0
KQPEKVISK	9	3	0	0	Unmodified	Pep2518	ISO-MSMS	1	2023-02-06_Fusion_36171	103	Ctrl_T2	534.862	2	528.824	1055.63			0.18247	9.6494e-05						15.538	0.38921	15.256	15.082	15.471	-0.282								0.672328	0.012564	0.208788	0.0017109	2	3274	61.679	45.797	1	6.0318	3.0685	0
KQPEKVISK	9	3	0	0	Unmodified	Pep2518	ISO-MSMS	2	2023-02-06_Fusion_36171	103	Ctrl_T2	540.845	2	528.824	1055.63			-0.60407	-0.00031945						15.541	0.38167	15.259	15.102	15.484	-0.282								0.910359	0.0187693	0.331488	0.00013895	1	3273	83.948	58.389	1	4.1662	2.1027	0
KQPEKVISK	9	3	0	0	Unmodified	Pep2518	ISO-MSMS	1	2023-02-06_Fusion_36172	203	Ctrl_T2	356.91	3	352.885	1055.63			0.58272	0.00020563						15.51	0.43349	15.225	15.05	15.483	-0.28509								0.506991	0.00310125	0.0136396	3.3506e-14	4	5202	151.51	128.77	1	6.1819	2.9383	0
KQPEKVISK	9	3	0	0	Unmodified	Pep2518	ISO-MSMS	2	2023-02-06_Fusion_36172	203	Ctrl_T2	360.9	3	352.885	1055.63			-0.53575	-0.00018906						15.541	0.48185	15.255	15.119	15.601	-0.28508								0.913466	0.0173993	0.266632	9.5816e-14	2	5217	141.1	122.83	1	6.3364	3.0298	0
KQPEKVISK	9	3	0	0	Unmodified	Pep2518	ISO-MSMS	1	2023-02-06_Fusion_36176	104	Ctrl_T1	534.862	2	528.824	1055.63			0.039518	2.0898e-05						15.49	0.36513	15.249	15.106	15.471	-0.24066								0.660705	0.0050708	0.0767028	0.00034419	2	3330	66.27	49.03	1	0.24604	0.35488	0
KQPEKVISK	9	3	0	0	Unmodified	Pep2518	ISO-MSMS	2	2023-02-06_Fusion_36176	104	Ctrl_T1	540.847	2	528.824	1055.63			-0.34837	-0.00018423						15.551	0.33772	15.31	15.156	15.494	-0.24066								0.696413	0.00320353	0.0180304	0.0023081	2	3286	60.436	47.399	1	0.22965	0.33169	0
KQPEKVISK	9	3	0	0	Unmodified	Pep2518	ISO-MSMS	1	2023-02-06_Fusion_36177	204	Ctrl_T1	356.91	3	352.885	1055.63			0.038643	1.3637e-05						15.45	0.43256	15.25	15.087	15.52	-0.20039								0.6454	0.0106386	0.231129	3.3506e-14	2	5297	151.51	128.14	1	0.28861	0.44229	0
KQPEKVISK	9	3	0	0	Unmodified	Pep2518	ISO-MSMS	2	2023-02-06_Fusion_36177	204	Ctrl_T1	360.9	3	352.885	1055.63			-0.5851	-0.00020647						15.489	0.45581	15.289	15.135	15.591	-0.20039								0.805498	0.00811845	0.284775	6.9083e-05	1	5320	79.23	69.943	1	0.24609	0.3764	0
VVNDAGRPK	9	1	0	1	Unmodified	Pep2519	MULTI-MSMS		2023-01-16_Fusion_35822	101	Treat_T2	478.27	2	478.27	954.525	0.45668	0.00021841	-0.14713	-7.0369e-05	0.30954	0.00014804	478.27	483.292	487.281	15.435	0.29251	15.435	15.292	15.584	0					167	22	11	0.627448	0.00450835	0.0464329	3.6147e-07	5	3576	106.04	104.18	1	0.64283	0.6474	0
VVNDAGRPK	9	1	0	1	Unmodified	Pep2519	ISO-MSMS	0	2023-01-16_Fusion_35823	201	Treat_T2	319.182	3	319.182	954.525			-0.22948	-7.3245e-05						15.418	0.35072	15.403	15.25	15.6	-0.015412								0.865083	0.0141464	0.464424	1.8332e-05	2	3897	111.74	110.9	1	0.56776	0.56505	0
VVNDAGRPK	9	1	0	1	Unmodified	Pep2519	ISO-MSMS	1	2023-01-16_Fusion_35823	201	Treat_T2	322.531	3	319.182	954.525			-0.086343	-2.7559e-05						15.418	0.25719	15.403	15.273	15.531	-0.015412								0.0989708	0.00311176	0.0528625	0.0288	1	3908	43.635	40.783	1	0.56722	0.56451	0
VVNDAGRPK	9	1	0	1	Unmodified	Pep2519	ISO-MSMS	1	2023-01-16_Fusion_35827	102	Treat_T1	483.292	2	478.27	954.525			-0.42115	-0.00020142						15.383	0.25252	15.426	15.275	15.528	0.042576								0.784393	0.00666349	0.110453	2.4753e-06	1	3717	113.94	111.54	1	0.22051	0.22896	0
VVNDAGRPK	9	1	0	1	Unmodified	Pep2519	ISO-MSMS	2	2023-01-16_Fusion_35827	102	Treat_T1	487.281	2	478.27	954.525			-0.49543	-0.00023695						15.384	0.22157	15.426	15.291	15.512	0.042577								0.846144	0.00553871	0.0463105	1.9905e-06	1	3727	116.37	93.59	1	0.22144	0.22992	0
VVNDAGRPK	9	1	0	1	Unmodified	Pep2519	ISO-MSMS	0	2023-01-16_Fusion_35828	202	Treat_T1	319.182	3	319.182	954.525			-0.5725	-0.00018273						15.371	0.23722	15.436	15.306	15.543	0.064695								0.715553	0.0103205	0.162578	1.8332e-05	2	3980	113.26	113.26	1	0.20428	0.21089	0
VVNDAGRPK	9	1	0	1	Unmodified	Pep2519	MULTI-MSMS		2023-02-06_Fusion_36171	103	Ctrl_T2	478.269	2	478.27	954.525	-0.009244	-4.4211e-06	-0.53747	-0.00025705	-0.54671	-0.00026147	478.27	483.292	487.281	15.57	0.27288	15.288	15.158	15.431	-0.282					132	18	13	0.543263	0.0082112	0.128104	5.1715e-07	4	3260	97.798	96.07	1	1.3319	1.1241	0
VVNDAGRPK	9	1	0	1	Unmodified	Pep2519	MULTI-MSMS		2023-02-06_Fusion_36176	104	Ctrl_T1	478.27	2	478.27	954.525	0.31146	0.00014896	0.01873	8.9579e-06	0.33019	0.00015792	478.27	483.292	487.281	15.572	0.30838	15.332	15.186	15.494	-0.24066					128	18	11	0.946138	0.017929	0.247306	8.0848e-11	4	3348	141.52	132.99	1	0.1137	0.1394	0
VVNDAGRPK	9	1	0	1	Unmodified	Pep2519	ISO-MSMS	0	2023-02-06_Fusion_36177	204	Ctrl_T1	319.182	3	319.182	954.525			0.058572	1.8695e-05						15.541	0.4097	15.341	15.158	15.568	-0.20039								0.741121	0.0170578	0.573569	5.6283e-05	1	5313	91.069	85.203	1	0.10607	0.12792	0
VVNDAGRPK	9	1	0	1	Unmodified	Pep2519	MULTI-MATCH-MSMS		2023-01-16_Fusion_35827	102	Treat_T1		2	478.27	954.525	0.74301	0.00035536	-0.36597	-0.00017503	0.37703	0.00018032	478.269	481.28	483.274	15.391	0.29079	15.434	15.275	15.566	0.042576	0.061641	-0.00015318		141.52	73	13	9					0				0	0.026557	0.024889	0
ATEDSQRYK	9	1	0	1	Unmodified	Pep2523	ISO-MSMS	2	2023-01-16_Fusion_35822	101	Treat_T2	558.276	2	549.265	1096.51			-0.25708	-0.0001412						15.649	0.25343	15.649	15.507	15.76	0								0.963583	0.00600674	0.046368	7.6378e-07	2	3658	122.52	104.7	1	1.2853	1.2944	0
ATEDSQRYK	9	1	0	1	Unmodified	Pep2523	ISO-MSMS	1	2023-01-16_Fusion_35822	101	Treat_T2	554.288	2	549.265	1096.51			0.73713	0.00040488						15.635	0.20382	15.635	15.534	15.737	0								0.49568	0.00210003	0.0337017	5.255e-06	1	3668	100.02	91.485	1	1.5044	1.5151	0
ATEDSQRYK	9	1	0	1	Unmodified	Pep2523	MULTI-MSMS		2023-01-16_Fusion_35827	102	Treat_T1	549.265	2	549.265	1096.51	0.61472	0.00033764	0.211	0.00011589	0.82572	0.00045354	549.264	554.287	558.276	15.593	0.27499	15.636	15.489	15.764	0.042576					85	19	7	0.962737	0.0031727	0.0367157	1.321e-15	3	3795	156.75	140.29	1	0.62178	0.6456	0
ATEDSQRYK	9	1	0	1	Unmodified	Pep2523	ISO-MSMS	2	2023-02-06_Fusion_36171	103	Ctrl_T2	558.276	2	549.265	1096.51			-1.805	-0.00099141						15.798	0.23243	15.516	15.352	15.584	-0.282								0.786435	0.00185019	0.0118139	5.9588e-06	2	3317	96.492	80.289	1	4.1975	3.5427	0
ATEDSQRYK	9	1	0	1	Unmodified	Pep2523	ISO-MSMS	1	2023-02-06_Fusion_36171	103	Ctrl_T2	554.287	2	549.265	1096.51			0.010063	5.5274e-06						15.787	0.25053	15.505	15.352	15.603	-0.282								0.977959	0.00162296	0.00764388	9.0917e-09	1	3359	131.06	125.14	1	6.7619	5.7071	0
ATEDSQRYK	9	1	0	1	Unmodified	Pep2523	MULTI-MSMS		2023-02-06_Fusion_36176	104	Ctrl_T1	549.266	2	549.265	1096.51	0.40054	0.00022	-0.28841	-0.00015841	0.11212	6.1586e-05	549.265	554.287	558.275	15.8	0.42816	15.559	15.216	15.644	-0.24066					93	27	9	0.913963	0.00454829	0.0485461	2.8932e-07	4	3380	109.86	95.934	1	0.42399	0.51982	0
ATEDSQRYK	9	1	0	1	Unmodified	Pep2523	MULTI-MATCH-MSMS		2023-01-16_Fusion_35822	101	Treat_T2		2	549.265	1096.51	0.3206	0.00017609	-0.18446	-0.00010132	0.13614	7.4777e-05	549.265	552.275	554.268	15.658	0.21836	15.658	15.519	15.737	0	0.010966	-0.00025187		156.75	76	14	8					0				0	0.43978	0.40433	0
ATQKTVDGPSGK	12	2	0	0	Unmodified	Pep4328	ISO-MSMS	0	2023-01-16_Fusion_35822	101	Treat_T2	594.814	2	594.815	1187.61			-0.31242	-0.00018583						15.414	0.28457	15.414	15.265	15.549	0								0.859672	0.00340476	0.0321139	5.4294e-05	2	3613	67.207	59.64	1	0.24136	0.23161	0
ATQKTVDGPSGK	12	2	0	0	Unmodified	Pep4328	ISO-MSMS	2	2023-01-16_Fusion_35822	101	Treat_T2	602.829	2	594.815	1187.61			-0.29358	-0.00017463						15.397	0.1641	15.397	15.312	15.476	0								0.337117	0.000425083	0.00733531	0.024922	1	3592	30.569	27.456	1	0.11375	0.10915	0
SVNASKPSER	10	1	0	1	Unmodified	Pep2517	ISO-MSMS	1	2023-01-16_Fusion_35822	101	Treat_T2	542.803	2	537.781	1073.55			-0.282	-0.00015165						15.39	0.16004	15.39	15.331	15.491	0								0.333093	0.000714622	0.0130084	0.0045507	1	3594	54.416	52.922	1	0.92204	0.92859	0
SVNASKPSER	10	1	0	1	Unmodified	Pep2517	ISO-MSMS	1	2023-01-16_Fusion_35827	102	Treat_T1	542.804	2	537.781	1073.55			-0.33631	-0.00018086						15.33	0.32975	15.373	15.16	15.489	0.042576								0.618287	0.00231569	0.0487716	1.3993e-05	2	3705	94.85	89.648	1	0.68605	0.71233	0
SVNASKPSER	10	1	0	1	Unmodified	Pep2517	MSMS	2	2023-02-06_Fusion_36171	103	Ctrl_T2	546.792	2	537.781	1073.55										15.568	1	15.286	14.786	15.786	-0.282											0.019813	1	3263	43.442	43.442	1
SVNASKPSER	10	1	0	1	Unmodified	Pep2517	MSMS	2	2023-02-06_Fusion_36176	104	Ctrl_T1	546.792	2	537.781	1073.55										15.55	1	15.309	14.809	15.809	-0.24066											0.033746	1	3321	31.422	31.422	1
APGKARPPA	9	1	0	1	Unmodified	Pep4331	ISO-MSMS	2	2023-01-16_Fusion_35822	101	Treat_T2	441.767	2	432.756	863.498			-0.58092	-0.0002514						16.02	0.44169	16.02	15.855	16.296	0								0.681821	0.00191119	0.0204315	0.023408	1	3808	30.42	12.041	1	0.63875	0.64329	0
KLSSQGNVSGK	11	2	1	0	Unmodified	Pep2520	ISO-MSMS	2	2023-01-16_Fusion_35822	101	Treat_T2	563.828	2	552.804	1103.59			0.97764	0.00054044						15.514	0.26258	15.514	15.37	15.632	0								0.976588	0.00201484	0.0135899	0.023621	1	3627	27.772	20.827	1	3.1832	3.6577	0
KLSSQGNVSGK	11	2	1	0	Unmodified	Pep2520	ISO-MSMS	1	2023-01-16_Fusion_35827	102	Treat_T1	558.34	2	552.804	1103.59			0.4857	0.0002685						15.449	0.16829	15.492	15.375	15.543	0.042576								0.538553	0.00169207	0.0168665	0.0089553	1	3764	40.616	33.236	1	1.7111	1.8446	0
KLSSQGNVSGK	11	2	1	0	Unmodified	Pep2520	ISO-MSMS	2	2023-01-16_Fusion_35827	102	Treat_T1	563.828	2	552.804	1103.59			0.17678	9.7723e-05						15.486	0.23549	15.529	15.375	15.61	0.042576								0.611386	0.000771018	0.00927168	0.00039206	1	3778	63.624	49.506	1	1.6585	1.7879	0
KLSSQGNVSGK	11	2	1	0	Unmodified	Pep2520	MSMS	0	2023-01-16_Fusion_35827	102	Treat_T1	552.805	2	552.804	1103.59										15.484	1	15.527	15.027	16.027	0.042576											0.037186	1	3771	26.118	23.115	1
KLSSQGNVSGK	11	2	1	0	Unmodified	Pep2520	ISO-MSMS	1	2023-02-06_Fusion_36171	103	Ctrl_T2	558.338	2	552.804	1103.59			1.1101	0.00061366						15.637	0.2095	15.355	15.222	15.431	-0.282								0.54734	0.00154681	0.029958	0.02312	1	3276	28.013	24.9	1	11.854	12.253	0
KLSSQGNVSGK	11	2	1	0	Unmodified	Pep2520	ISO-MSMS	2	2023-02-06_Fusion_36171	103	Ctrl_T2	563.829	2	552.804	1103.59			-0.12014	-6.6411e-05						15.663	0.23163	15.381	15.267	15.498	-0.282								0.697725	0.00173294	0.0160834	0.010803	1	3295	35.652	32.539	1	13.585	14.042	0
KANPQVLKK	9	3	1	0	Unmodified	Pep1355	ISO-MSMS	1	2023-02-06_Fusion_36172	203	Ctrl_T2	347.585	3	342.554	1024.64			1.0935	0.00037457						16.215	0.32003	15.929	15.779	16.099	-0.28616								0.612488	0.00232192	0.0234687	5.0901e-09	2	5421	119.89	107.1	1	2.8192	1.4951	0
KANPQVLKK	9	3	1	0	Unmodified	Pep1355	MSMS	0	2023-02-06_Fusion_36172	203	Ctrl_T2	342.554	3	342.554	1024.64										16.317	1	16.03	15.53	16.53	-0.28708											0.010537	1	5458	58.917	58.286	1
KANPQVLKK	9	3	1	0	Unmodified	Pep1355	ISO-MSMS	0	2023-02-06_Fusion_36176	104	Ctrl_T1	513.327	2	513.327	1024.64			-3.8372	-0.0019698						16.287	0.42684	16.044	15.848	16.275	-0.24309								0.473856	0.00330548	0.0463708	0.013892	1	3577	42.109	35.47	1	0.20979	0.2503	0
SLYKEGHTK	9	2	1	0	Unmodified	Pep2538	ISO-MSMS	1	2023-01-16_Fusion_35822	101	Treat_T2	537.317	2	531.783	1061.55			-0.72525	-0.00038568						15.966	0.31981	15.966	15.794	16.114	0								0.462753	0.00487324	0.0570979	0.00032998	1	3801	67.494	49.232	1	0.43969	0.50522	0
SLYKEGHTK	9	2	1	0	Unmodified	Pep2538	ISO-MSMS	2	2023-01-16_Fusion_35822	101	Treat_T2	542.807	2	531.783	1061.55			1.642	0.00087318						16.026	0.2969	16.026	15.842	16.139	0								0.760525	0.0043869	0.126686	4.147e-06	2	3841	105.57	76.841	1	0.32056	0.36834	0
SLYKEGHTK	9	2	1	0	Unmodified	Pep2538	ISO-MSMS	0	2023-01-16_Fusion_35822	101	Treat_T2	531.783	2	531.783	1061.55			1.0115	0.00053791						16.029	1.5543	16.029	15.101	16.655	0								0.903794	0.008032	0.0908827	4.9303e-06	1	3820	101.64	39.061	1	0.2455	0.28209	0
SLYKEGHTK	9	2	1	0	Unmodified	Pep2538	ISO-MSMS	1	2023-01-16_Fusion_35823	201	Treat_T2	358.547	3	354.857	1061.55			0.64318	0.00022824						16.002	0.31309	15.987	15.816	16.129	-0.015122								0.673818	0.0214207	0.485121	3.2487e-28	2	4059	189.14	177.6	1	0.82704	1.0055	0
SLYKEGHTK	9	2	1	0	Unmodified	Pep2538	ISO-MSMS	2	2023-01-16_Fusion_35823	201	Treat_T2	362.207	3	354.857	1061.55			0.14793	5.2493e-05						16.02	0.55532	16.005	15.767	16.322	-0.015123								0.833113	0.0233928	0.351648	2.6806e-14	4	4066	152.63	145.93	1	0.606	0.73676	0
SLYKEGHTK	9	2	1	0	Unmodified	Pep2538	ISO-MSMS	0	2023-01-16_Fusion_35827	102	Treat_T1	531.782	2	531.783	1061.55			0.58084	0.00030888						15.94	1.0063	15.982	15.689	16.695	0.042429								0.745151	0.00714833	0.196115	8.0118e-07	1	3922	122.33	65.08	1	0.23376	0.25199	0
SLYKEGHTK	9	2	1	0	Unmodified	Pep2538	ISO-MSMS	1	2023-01-16_Fusion_35827	102	Treat_T1	537.317	2	531.783	1061.55			-1.455	-0.00077376						15.893	0.25238	15.935	15.81	16.062	0.042429								0.590598	0.00318793	0.0670551	6.1564e-06	1	3932	95.502	79.364	1	0.30116	0.32466	0
SLYKEGHTK	9	2	1	0	Unmodified	Pep2538	ISO-MSMS	0	2023-01-16_Fusion_35828	202	Treat_T1	354.858	3	354.857	1061.55			0.80275	0.00028486						15.955	0.3286	16.02	15.838	16.167	0.06511								0.898525	0.0102254	0.165842	2.5706e-21	4	4138	210.26	195.59	1	0.21741	0.23513	0
SLYKEGHTK	9	2	1	0	Unmodified	Pep2538	ISO-MSMS	1	2023-01-16_Fusion_35828	202	Treat_T1	358.547	3	354.857	1061.55			0.40702	0.00014443						15.913	0.35462	15.979	15.789	16.144	0.065111								0.539445	0.00491441	0.0497358	1.0926e-13	2	4150	138.85	127.32	1	0.35866	0.38789	0
SLYKEGHTK	9	2	1	0	Unmodified	Pep2538	ISO-MSMS	1	2023-02-06_Fusion_36171	103	Ctrl_T2	537.317	2	531.783	1061.55			0.12144	6.4578e-05						16.127	0.37584	15.843	15.64	16.015	-0.28373								0.622279	0.00729242	0.0664911	6.0064e-06	1	3472	96.253	73.513	1	1.6235	1.6781	0
SLYKEGHTK	9	2	1	0	Unmodified	Pep2538	ISO-MSMS	2	2023-02-06_Fusion_36171	103	Ctrl_T2	542.807	2	531.783	1061.55			0.90152	0.00047941						16.153	0.41628	15.869	15.627	16.043	-0.28373								0.716937	0.00493843	0.0799664	0.00028346	2	3507	71.501	51.715	1	1.239	1.2807	0
SLYKEGHTK	9	2	1	0	Unmodified	Pep2538	ISO-MSMS	0	2023-02-06_Fusion_36171	103	Ctrl_T2	531.783	2	531.783	1061.55			1.5364	0.00081703						16.175	0.57265	15.891	15.62	16.193	-0.28373								0.639252	0.00354114	0.0678848	0.019476	1	3508	31.934	23.071	1	1.1558	1.1947	0
SLYKEGHTK	9	2	1	0	Unmodified	Pep2538	MULTI-MSMS		2023-02-06_Fusion_36172	203	Ctrl_T2	358.547	3	354.857	1061.55	0.45609	0.00016185	1.6157	0.00057335	2.0718	0.0007352	354.858	358.547	362.208	16.155	0.48123	15.869	15.618	16.099	-0.28616					144	19	12	0.763741	0.0132589	0.280508	2.2495e-24	6	5399	182.39	174.46	1	2.3832	1.9961	0
SLYKEGHTK	9	2	1	0	Unmodified	Pep2538	MULTI-MSMS		2023-02-06_Fusion_36176	104	Ctrl_T1	531.783	2	531.783	1061.55	0.11665	6.2033e-05	0.081756	4.3477e-05	0.19841	0.00010551	531.783	537.316	542.807	16.153	0.92176	15.91	15.579	16.501	-0.24309					147	55	10	0.934455	0.0120642	0.190439	6.4299e-05	1	3539	82.279	52.903	1	0.15034	0.18456	0
SLYKEGHTK	9	2	1	0	Unmodified	Pep2538	ISO-MSMS	0	2023-02-06_Fusion_36177	204	Ctrl_T1	354.858	3	354.857	1061.55			0.2746	9.7445e-05						16.167	0.30723	15.964	15.809	16.116	-0.20312								0.829599	0.0199563	0.281724	2.4912e-20	2	5502	209.37	190.93	1	0.23523	0.28426	0
KMAEEKLTHK	10	3	1	0	Unmodified	Pep22	ISO-MSMS	0	2023-01-16_Fusion_35822	101	Treat_T2	607.833	2	607.832	1213.65			1.3702	0.00083288						16.043	0.16095	16.043	15.937	16.098	0								0.395046	0.00216422	0.033138	0.019501	1	3825	30.254	18.299	1	0.22078	0.21304	0
KMAEEKLTHK	10	3	1	0	Unmodified	Pep22	ISO-MSMS	1	2023-01-16_Fusion_35823	201	Treat_T2	410.588	3	405.557	1213.65			-0.41769	-0.0001694						16.005	0.24302	15.99	15.863	16.106	-0.015122								0.642761	0.0118203	0.115398	3.0298e-21	2	4075	183.43	165.57	1	0.63265	0.67903	0
KMAEEKLTHK	10	3	1	0	Unmodified	Pep22	ISO-MSMS	2	2023-01-16_Fusion_35823	201	Treat_T2	415.578	3	405.557	1213.65			-0.9542	-0.00038698						16.024	0.21989	16.009	15.886	16.106	-0.015121								0.913029	0.0146433	0.272921	7.4158e-21	4	4080	176.79	160.26	1	0.39469	0.4242	0
KMAEEKLTHK	10	3	1	0	Unmodified	Pep22	ISO-MSMS	0	2023-01-16_Fusion_35827	102	Treat_T1	607.832	2	607.832	1213.65			0.31985	0.00019441						15.94	0.2524	15.982	15.833	16.085	0.042429								0.881257	0.010128	0.138254	4.806e-13	1	3951	157.24	106.89	1			0
KMAEEKLTHK	10	3	1	0	Unmodified	Pep22	ISO-MSMS	1	2023-01-16_Fusion_35828	202	Treat_T1	410.588	3	405.557	1213.65			-0.36944	-0.00014983						15.924	0.35462	15.989	15.789	16.144	0.06511								0.547538	0.00326929	0.0404769	0.0091418	1	4152	43.419	11.384	1	0.2111	0.26762	0
KMAEEKLTHK	10	3	1	0	Unmodified	Pep22	ISO-MSMS	2	2023-01-16_Fusion_35828	202	Treat_T1	415.578	3	405.557	1213.65			-0.082078	-3.3287e-05						15.972	0.28087	16.037	15.863	16.144	0.06511								0.287207	0.000486976	0.0259766	7.5736e-14	2	4180	132.69	124.78	1	0.10675	0.13457	0
KMAEEKLTHK	10	3	1	0	Unmodified	Pep22	ISO-MSMS	1	2023-02-06_Fusion_36172	203	Ctrl_T2	410.589	3	405.557	1213.65			-1.1084	-0.0004495						16.191	0.49018	15.905	15.754	16.244	-0.28616								0.856048	0.00729193	0.0605503	9.5931e-29	3	5412	198.65	179.59	1	1.596	0.68755	0
KMAEEKLTHK	10	3	1	0	Unmodified	Pep22	ISO-MSMS	0	2023-02-06_Fusion_36172	203	Ctrl_T2	405.557	3	405.557	1213.65			0.25116	0.00010186						16.232	0.5863	15.946	15.754	16.34	-0.28616								0.654026	0.00281966	0.0297626	1.4615e-20	2	5426	165.9	153.75	1	1.2296	0.53081	0
KMAEEKLTHK	10	3	1	0	Unmodified	Pep22	ISO-MSMS	0	2023-02-06_Fusion_36176	104	Ctrl_T1	607.832	2	607.832	1213.65			0.31288	0.00019018						16.202	0.22705	15.959	15.825	16.052	-0.24309								0.95687	0.00545157	0.0807461	0.00034022	1	3559	65.347	36.26	1	0.10821	0.12517	0
KMAEEKLTHK	10	3	1	0	Unmodified	Pep22	ISO-MSMS	0	2023-02-06_Fusion_36177	204	Ctrl_T1	405.557	3	405.557	1213.65			0.092202	3.7393e-05						16.208	0.38	16.005	15.855	16.235	-0.20312								0.877689	0.0149267	0.171757	3.6264e-38	2	5508	220.39	202.53	1	0.11218	0.17304	0
KMAEEKLTHK	10	3	1	0	Oxidation (M)	Pep22	ISO-MSMS	0	2023-01-16_Fusion_35828	202	Treat_T1	410.889	3	410.889	1229.64			0.27891	0.0001146						13.812	0.23601	13.877	13.741	13.977	0.064116								0.728985	0.00315486	0.0398425	0.034728	1	3492	37.476	36.57	1	0.16349	0.15326	0
KMAEEKLTHK	10	3	1	0	Oxidation (M)	Pep22	MSMS	0	2023-01-16_Fusion_35828	202	Treat_T1	410.889	3	410.889	1229.64										14.12	1	14.184	13.684	14.684	0.064116											0.02929	1	3595	32.32	32.32	1
KMAEEKLTHK	10	3	1	0	Oxidation (M)	Pep22	MSMS	0	2023-01-16_Fusion_35828	202	Treat_T1	410.889	3	410.889	1229.64										14.305	1	14.369	13.869	14.869	0.064308											0.013331	1	3651	41.448	41.448	1
GTYDAKVKK	9	3	0	0	Unmodified	Pep2528	ISO-MSMS	0	2023-01-16_Fusion_35822	101	Treat_T2	505.288	2	505.287	1008.56			0.90119	0.00045536						15.879	0.25791	15.879	15.782	16.04	0								0.812905	0.0184351	0.221427	6.1085e-06	1	3776	95.741	81.739	1	0.31506	0.29542	0
GTYDAKVKK	9	3	0	0	Unmodified	Pep2528	ISO-MSMS	2	2023-01-16_Fusion_35822	101	Treat_T2	517.309	2	505.287	1008.56			-0.32536	-0.0001644						15.881	0.27377	15.881	15.749	16.023	0								0.877362	0.0179938	0.259363	7.2195e-05	1	3781	89.698	71.159	1	0.33791	0.31587	0
GTYDAKVKK	9	3	0	0	Unmodified	Pep2528	ISO-MSMS	2	2023-01-16_Fusion_35823	201	Treat_T2	345.208	3	337.194	1008.56			-0.6891	-0.00023236						15.931	0.28797	15.916	15.743	16.031	-0.015122								0.725562	0.0169188	0.461674	1.7738e-13	2	4051	127.46	118.17	1	0.31002	0.32074	0
GTYDAKVKK	9	3	0	0	Unmodified	Pep2528	ISO-MSMS	0	2023-01-16_Fusion_35827	102	Treat_T1	505.288	2	505.287	1008.56			0.22085	0.00011159						15.869	0.27531	15.911	15.764	16.04	0.042429								0.786622	0.0251918	0.529566	9.5987e-07	1	3904	121.53	92.616	1	0.10872	0.1264	0
GTYDAKVKK	9	3	0	0	Unmodified	Pep2528	ISO-MSMS	2	2023-01-16_Fusion_35827	102	Treat_T1	517.309	2	505.287	1008.56			-1.5462	-0.00078126						15.825	0.26775	15.868	15.749	16.017	0.042576								0.718669	0.00690105	0.228002	2.8884e-05	1	3913	93.429	74.325	1	0.09672	0.11252	0
GTYDAKVKK	9	3	0	0	Unmodified	Pep2528	ISO-MSMS	0	2023-01-16_Fusion_35828	202	Treat_T1	337.194	3	337.194	1008.56			1.3479	0.00045449						15.899	0.30804	15.964	15.789	16.097	0.065111								0.785467	0.00674334	0.165758	2.5706e-21	2	4127	226.68	224.46	1	0.097092	0.10731	0
GTYDAKVKK	9	3	0	0	Unmodified	Pep2528	ISO-MSMS	2	2023-01-16_Fusion_35828	202	Treat_T1	345.208	3	337.194	1008.56			-4.3865	-0.0014791						15.855	0.30985	15.92	15.741	16.051	0.065111								0.362789	0.00125162	0.0269801	0.00012337	1	4143	66.595	60.562	1	0.10085	0.10966	0
GTYDAKVKK	9	3	0	0	Unmodified	Pep2528	ISO-MSMS	0	2023-02-06_Fusion_36171	103	Ctrl_T2	505.288	2	505.287	1008.56			0.87449	0.00044187						16.087	0.31976	15.803	15.654	15.974	-0.28373								0.64129	0.00632015	0.102408	0.012455	1	3461	39.324	37.829	1	0.49202	0.29349	0
GTYDAKVKK	9	3	0	0	Unmodified	Pep2528	ISO-MSMS	0	2023-02-06_Fusion_36176	104	Ctrl_T1	505.288	2	505.287	1008.56			0.117	5.9117e-05						16.043	0.26253	15.8	15.7	15.963	-0.24309								0.572161	0.0132627	0.066907	8.8496e-05	1	3501	88.294	72.652	1	0.091479	0.12752	0
GTYDAKVKK	9	3	0	0	Unmodified	Pep2528	ISO-MSMS	0	2023-02-06_Fusion_36177	204	Ctrl_T1	337.194	3	337.194	1008.56			0.66	0.00022255						16.059	0.25549	15.856	15.739	15.995	-0.20313								0.433835	0.00780201	0.109183	4.2425e-14	2	5489	150.02	149.75	1	0.1295	0.16589	0
KLVKPTTEK	9	3	1	0	Unmodified	Pep2526	ISO-MSMS	0	2023-01-16_Fusion_35822	101	Treat_T2	522.327	2	522.327	1042.64			0.22272	0.00011633						15.856	0.24515	15.856	15.737	15.983	0								0.089758	0.000361762	0.00761436	0.012129	1	3758	40.002	30.414	1	0.73154	0.68605	0
KLVKPTTEK	9	3	1	0	Unmodified	Pep2526	ISO-MSMS	0	2023-01-16_Fusion_35827	102	Treat_T1	522.326	2	522.327	1042.64			0.15251	7.9662e-05						15.802	0.30867	15.845	15.708	16.017	0.042576								0.656852	0.00282251	0.0273993	5.4672e-09	1	3871	141.48	92.686	1	0.40129	0.46786	0
KLVKPTTEK	9	3	1	0	Unmodified	Pep2526	ISO-MSMS	1	2023-01-16_Fusion_35827	102	Treat_T1	529.874	2	522.327	1042.64			0.056861	2.97e-05						15.709	0.19418	15.752	15.708	15.902	0.042576								0.3916	0.00267095	0.0494196	0.00034074	1	3882	66.568	41.692	1	0.70215	0.81928	0
KLVKPTTEK	9	3	1	0	Unmodified	Pep2526	ISO-MSMS	0	2023-01-16_Fusion_35828	202	Treat_T1	348.553	3	348.553	1042.64			0.68486	0.00023871						15.833	0.30969	15.898	15.764	16.074	0.065111								0.371354	0.000823732	0.0171296	0.0001215	1	4131	67.032	59.107	1	0.36494	0.37249	0
KLVKPTTEK	9	3	1	0	Unmodified	Pep2526	ISO-MSMS	1	2023-02-06_Fusion_36171	103	Ctrl_T2	529.874	2	522.327	1042.64			0.36124	0.00018868						15.907	0.29171	15.623	15.562	15.854	-0.28373								0.567454	0.00320002	0.0422815	0.00022163	1	3406	76.827	46.14	1	3.254	2.1944	0
KLVKPTTEK	9	3	1	0	Unmodified	Pep2526	ISO-MSMS	0	2023-02-06_Fusion_36176	104	Ctrl_T1	522.327	2	522.327	1042.64			0.038561	2.0141e-05						16.03	0.32117	15.787	15.642	15.963	-0.24309								0.575778	0.00527264	0.0247949	5.2979e-06	1	3489	99.802	57.926	1	0.27956	0.36448	0
ALSSSRPTK	9	1	1	1	Unmodified	Pep2525	MULTI-MSMS		2023-01-16_Fusion_35822	101	Treat_T2	485.791	2	473.769	945.524	0.46053	0.00021818	0.28576	0.00013539	0.74629	0.00035357	473.77	480.301	485.791	15.741	0.42121	15.741	15.534	15.955	0					107	30	7	0.748881	0.00193794	0.0118567	0.004039	2	3726	49.418	45.672	1	1.0198	1.0716	0
ALSSSRPTK	9	1	1	1	Unmodified	Pep2525	MULTI-MSMS		2023-01-16_Fusion_35827	102	Treat_T1	485.791	2	473.769	945.524	0.67727	0.00032087	-0.18324	-8.6812e-05	0.49404	0.00023406	473.77	480.301	485.791	15.679	0.55786	15.722	15.528	16.086	0.042576					97	31	7	0.717723	0.00224596	0.0162698	8.5635e-05	3	3857	78.264	67.999	1	1.2695	1.2741	0
VPHRSSGHSL	10	0	1	1	Unmodified	Pep4656	ISO-MSMS	0	2023-01-16_Fusion_35823	201	Treat_T2	359.525	3	359.525	1075.55			-0.62032	-0.00022302						16.241	0.2879	16.226	16.057	16.345	-0.015121								0.571637	0.00149828	0.00828925	7.8259e-09	1	4145	112.17	112.17	1	0.99284	1.0024	0
VPHRSSGHSL	10	0	1	1	Unmodified	Pep4656	ISO-MSMS	2	2023-01-16_Fusion_35823	201	Treat_T2	364.868	3	359.525	1075.55			-0.42286	-0.00015203						16.244	0.26191	16.229	16.106	16.368	-0.015123								0.327687	0.00174835	0.0179478	0.013529	1	4152	53.968	52.465	1	1.0372	1.0472	0
ALDTASHTNK	10	1	1	0	Unmodified	Pep823	MSMS	0	2023-01-16_Fusion_35822	101	Treat_T2	529.267	2	529.267	1056.52										15.628	1	15.628	15.128	16.128	0											0.00027639	1	3679	75.378	70.176	1
ALDTASHTNK	10	1	1	0	Unmodified	Pep823	ISO-MSMS	0	2023-01-16_Fusion_35827	102	Treat_T1	529.268	2	529.267	1056.52			-0.29193	-0.00015451						15.624	0.25962	15.667	15.528	15.787	0.042577								0.633821	0.00295145	0.0146164	2.6024e-06	1	3811	116.37	74.945	1	0.24576	0.2811	0
ALDTASHTNK	10	1	1	0	Unmodified	Pep823	ISO-MSMS	1	2023-02-06_Fusion_36171	103	Ctrl_T2	532.79	2	529.267	1056.52			-0.66154	-0.00035013						15.678	0.31529	15.396	15.183	15.498	-0.282								0.72315	0.00291871	0.0218222	0.00053317	1	3322	64.04	55.508	1	7.8179	5.874	0
ALDTASHTNK	10	1	1	0	Unmodified	Pep823	ISO-MSMS	2	2023-02-06_Fusion_36171	103	Ctrl_T2	536.283	2	529.267	1056.52			-2.1647	-0.0011457						15.798	0.13283	15.516	15.396	15.529	-0.282								0.513906	0.00148376	0.0100713	0.0078714	1	3343	46.462	43.054	1			0
ALDTASHTNK	10	1	1	0	Unmodified	Pep823	ISO-MSMS	2	2023-02-06_Fusion_36176	104	Ctrl_T1	536.285	2	529.267	1056.52			-0.12274	-6.4961e-05						15.783	0.20695	15.542	15.375	15.582	-0.24066								0.464517	0.0011073	0.0148372	0.0096545	1	3396	42.19	40.263	1	0.39999	0.47411	0
ALDTASHTNK	10	1	1	0	Unmodified	Pep823	ISO-MSMS	0	2023-02-06_Fusion_36176	104	Ctrl_T1	529.267	2	529.267	1056.52			-0.3538	-0.00018725						15.793	0.38736	15.552	15.228	15.615	-0.24066								0.068375	0.000186655	0.00216003	0.023591	1	3418	28.081	26.922	1	0.43341	0.51372	0
ALDTASHTNK	10	1	1	0	Unmodified	Pep823	ISO-MSMS	0	2023-02-06_Fusion_36177	204	Ctrl_T1	353.181	3	353.181	1056.52			0.34505	0.00012187						15.773	0.21325	15.57	15.399	15.612	-0.20313								0.266468	0.00238997	0.0438595	2.4145e-05	1	5384	89.296	86.782	1	0.50781	0.60365	0
MTNSKQSIAK	10	2	0	0	Unmodified	Pep2527	ISO-MSMS	0	2023-01-16_Fusion_35822	101	Treat_T2	554.295	2	554.295	1106.58			-0.38439	-0.00021307						15.881	0.22203	15.881	15.76	15.983	0								0.625691	0.00528162	0.0500994	0.00025994	1	3770	72.607	65.456	1	0.27016	0.25926	0
MTNSKQSIAK	10	2	0	0	Unmodified	Pep2527	ISO-MSMS	2	2023-01-16_Fusion_35822	101	Treat_T2	562.31	2	554.295	1106.58			0.16895	9.3647e-05						15.861	0.17392	15.861	15.794	15.968	0								0.439121	0.00172505	0.0185702	0.0030715	1	3771	57.96	54.388	1	0.35893	0.34444	0
MTNSKQSIAK	10	2	0	0	Unmodified	Pep2527	ISO-MSMS	1	2023-01-16_Fusion_35822	101	Treat_T2	558.32	2	554.295	1106.58			0.463	0.00025664						15.837	0.20754	15.837	15.76	15.968	0								0.668979	0.00259248	0.0280086	0.0059493	1	3772	51.066	40.356	1	0.40235	0.38611	0
MTNSKQSIAK	10	2	0	0	Unmodified	Pep2527	ISO-MSMS	0	2023-01-16_Fusion_35827	102	Treat_T1	554.295	2	554.295	1106.58			-0.24263	-0.00013449						15.871	0.22946	15.914	15.764	15.994	0.042429								0.817526	0.00559797	0.101758	7.3283e-09	1	3897	137.69	131.02	1	0.17406	0.19113	0
MTNSKQSIAK	10	2	0	0	Unmodified	Pep2527	ISO-MSMS	0	2023-02-06_Fusion_36176	104	Ctrl_T1	554.295	2	554.295	1106.58			-0.18731	-0.00010383						16.027	0.22967	15.784	15.663	15.892	-0.24309								0.857978	0.00203084	0.0103583	0.00029071	1	3484	69.825	62.257	1	0.17554	0.21202	0
SPNQARAQAA	10	0	0	1	Unmodified	Pep2536	ISO-MSMS	0	2023-01-16_Fusion_35822	101	Treat_T2	507.26	2	507.26	1012.51			0.86262	0.00043757						15.996	0.32633	15.996	15.813	16.139	0								0.727797	0.00717269	0.0903391	0.00031071	1	3810	68.016	66.413	1	0.47395	0.43575	0
SPNQARAQAA	10	0	0	1	Unmodified	Pep2536	ISO-MSMS	0	2023-01-16_Fusion_35827	102	Treat_T1	507.26	2	507.26	1012.51			-0.35108	-0.00017809						15.936	0.27527	15.978	15.81	16.085	0.042429								0.484785	0.00373948	0.0641254	0.0001886	1	3961	79.059	79.059	1	0.92593	0.86778	0
SPNQARAQAA	10	0	0	1	Unmodified	Pep2536	ISO-MSMS	0	2023-02-06_Fusion_36176	104	Ctrl_T1	507.26	2	507.26	1012.51			-0.46364	-0.00023519						16.169	0.31011	15.926	15.763	16.073	-0.24309								0.674607	0.00537405	0.105413	0.0092137	1	3556	43.246	39.675	1	0.34179	0.37752	0
ATDGNVVRNK	10	1	0	1	Unmodified	Pep4219	ISO-MSMS	2	2023-01-16_Fusion_35827	102	Treat_T1	546.3	2	537.289	1072.56			1.0869	0.000584						15.762	0.33164	15.804	15.708	16.04	0.042576								0.668314	0.000649092	0.0135886	0.01108	1	3946	38.776	38.776	1	0.68883	0.71521	0
KTLQPSSQNTK	11	2	1	0	Unmodified	Pep2539	ISO-MSMS	0	2023-01-16_Fusion_35827	102	Treat_T1	616.335	2	616.336	1230.66			0.41128	0.00025349						15.946	0.27525	15.988	15.833	16.108	0.042429								0.787506	0.00325936	0.0551879	3.3628e-05	1	3936	81.525	47.649	1	0.38483	0.41485	0
KTLQPSSQNTK	11	2	1	0	Unmodified	Pep2539	ISO-MSMS	1	2023-02-06_Fusion_36171	103	Ctrl_T2	621.87	2	616.336	1230.66			0.54218	0.00033416						16.127	0.34931	15.843	15.64	15.989	-0.28373								0.766564	0.00303172	0.0416633	0.026231	1	3485	26.514	22.063	1	6.5945	6.8165	0
KTLQPSSQNTK	11	2	1	0	Unmodified	Pep2539	ISO-MSMS	0	2023-02-06_Fusion_36176	104	Ctrl_T1	616.336	2	616.336	1230.66			0.43271	0.0002667						16.17	0.34415	15.927	15.745	16.089	-0.24309								0.966334	0.00797725	0.130707	0.00014156	1	3564	64.297	28.354	1	0.25125	0.30845	0
KTLQPSSQNTK	11	2	1	0	Unmodified	Pep2539	ISO-MSMS	0	2023-02-06_Fusion_36177	204	Ctrl_T1	411.226	3	411.226	1230.66			1.2024	0.00049447						16.178	0.28417	15.975	15.832	16.116	-0.20312								0.452222	0.00535883	0.0798015	7.2986e-15	2	5515	141.47	95.469	1	0.34153	0.41271	0
AIQKGVAEK	9	2	0	0	Unmodified	Pep2531	ISO-MSMS	0	2023-01-16_Fusion_35827	102	Treat_T1	472.283	2	472.282	942.55			-0.89363	-0.00042204						15.924	0.22939	15.966	15.81	16.04	0.042429								0.632979	0.000717273	0.0134595	0.0083481	1	3945	47.869	42.559	1	0.044304	0.048651	0
ILANHVAKK	9	2	1	0	Unmodified	Pep2543	ISO-MSMS	1	2023-01-16_Fusion_35823	201	Treat_T2	335.568	3	331.878	992.613			0.24939	8.2766e-05						16.223	0.36341	16.208	15.959	16.322	-0.015123								0.395112	0.000438474	0.00223851	4.4929e-06	1	4149	94.262	86.337	1	0.88162	1.0719	0
ILANHVAKK	9	2	1	0	Unmodified	Pep2543	ISO-MSMS	0	2023-01-16_Fusion_35827	102	Treat_T1	497.314	2	497.314	992.613			-0.29437	-0.00014639						16.129	0.22176	16.171	16.062	16.284	0.042429								0.322115	0.00212802	0.0386869	0.0053029	1	4034	54.205	52.833	1	0.407	0.43875	0
ILANHVAKK	9	2	1	0	Unmodified	Pep2543	ISO-MSMS	0	2023-01-16_Fusion_35828	202	Treat_T1	331.878	3	331.878	992.613			0.37559	0.00012465						16.193	0.23687	16.258	16.121	16.358	0.065527								0.651025	0.0021835	0.0271594	3.3506e-14	2	4230	173.23	173.23	1	0.27371	0.29602	0
ILANHVAKK	9	2	1	0	Unmodified	Pep2543	ISO-MSMS	0	2023-02-06_Fusion_36176	104	Ctrl_T1	497.314	2	497.314	992.613			0.10595	5.2693e-05						16.398	0.18727	16.155	16.035	16.222	-0.24309								0.587348	0.00193613	0.0201053	0.033316	1	3644	26.602	26.602	1			0
ILANHVAKK	9	2	1	0	Unmodified	Pep2543	ISO-MSMS	0	2023-02-06_Fusion_36177	204	Ctrl_T1	331.878	3	331.878	992.613			0.13522	4.4877e-05						16.392	0.23821	16.186	16.04	16.278	-0.20603								0.583262	0.0041113	0.0588464	1.3018e-13	2	5577	135.35	135.35	1	0.15182	0.18347	0
TLSQSRTPK	9	1	1	1	Unmodified	Pep2540	ISO-MSMS	1	2023-01-16_Fusion_35822	101	Treat_T2	515.82	2	509.288	1016.56			-0.22087	-0.00011249						16.034	0.26345	16.034	15.905	16.169	0								0.646903	0.00224861	0.0707561	0.015111	1	3842	33.797	30.05	1	7.7423	8.1355	0
TLSQSRTPK	9	1	1	1	Unmodified	Pep2540	ISO-MSMS	1	2023-01-16_Fusion_35827	102	Treat_T1	515.82	2	509.288	1016.56			-0.62253	-0.00031705						15.992	0.25214	16.035	15.879	16.131	0.042428								0.627684	0.00368127	0.116918	0.00017564	2	3964	80.787	77.041	1	10.447	10.484	0
TLSQSRTPK	9	1	1	1	Unmodified	Pep2540	ISO-MSMS	1	2023-02-06_Fusion_36176	104	Ctrl_T1	515.82	2	509.288	1016.56			-1.2522	-0.00063772						16.2	0.37977	15.957	15.825	16.205	-0.24309								0.601957	0.00274663	0.0478144	0.014236	1	3565	35.618	28.425	1	3.0786	3.4152	0
SLHSAIRQK	9	1	1	1	Unmodified	Pep830	MULTI-MSMS		2023-01-16_Fusion_35822	101	Treat_T2	526.836	2	520.304	1038.59	0.35721	0.00018586	-0.41811	-0.00021754	-0.060901	-3.1687e-05	520.304	526.836	532.325	16.435	0.50202	16.435	16.153	16.655	0					161	27	10	0.691935	0.0146805	0.150267	6.0649e-11	4	3964	145.16	127.25	1	1.323	1.3902	0
SLHSAIRQK	9	1	1	1	Unmodified	Pep830	ISO-MSMS	1	2023-01-16_Fusion_35823	201	Treat_T2	351.56	3	347.205	1038.59			0.01771	6.1488e-06						16.44	0.36319	16.425	16.269	16.632	-0.014832								0.285011	0.00619174	0.0827088	5.811e-05	2	4220	81.784	81.307	1	0.51911	0.52626	0
SLHSAIRQK	9	1	1	1	Unmodified	Pep830	MSMS	0	2023-01-16_Fusion_35827	102	Treat_T1	520.304	2	520.304	1038.59										16.387	1	16.429	15.929	16.929	0.042429											5.8734e-18	1	4123	204.62	178.24	1
SLHSAIRQK	9	1	1	1	Unmodified	Pep830	ISO-MSMS	1	2023-01-16_Fusion_35828	202	Treat_T1	351.56	3	347.205	1038.59			-0.19619	-6.8117e-05						16.332	0.38048	16.398	16.262	16.642	0.065527								0.283587	0.00380746	0.0947124	6.0101e-05	1	4288	81.32	81.114	1	0.79279	0.82572	0
SLHSAIRQK	9	1	1	1	Unmodified	Pep830	ISO-MSMS	0	2023-01-16_Fusion_35828	202	Treat_T1	347.205	3	347.205	1038.59			-0.34623	-0.00012021						16.351	0.309	16.416	16.333	16.642	0.065527								0.670101	0.00341686	0.0934786	1.271e-13	2	4303	135.87	133.52	1	0.76667	0.79852	0
SLHSAIRQK	9	1	1	1	Unmodified	Pep830	ISO-MSMS	2	2023-02-06_Fusion_36171	103	Ctrl_T2	532.325	2	520.304	1038.59			-0.6981	-0.00036323						16.649	0.34773	16.363	16.228	16.576	-0.2859								0.719368	0.0189378	0.329184	5.0084e-06	2	3676	101.25	76.309	1	6.9581	5.9368	0
SLHSAIRQK	9	1	1	1	Unmodified	Pep830	ISO-MSMS	1	2023-02-06_Fusion_36171	103	Ctrl_T2	526.836	2	520.304	1038.59			0.91668	0.00047695						16.607	0.38581	16.321	16.174	16.56	-0.2859								0.857852	0.0382963	0.950657	4.2773e-09	1	3656	144.9	118.44	1	2.3807	2.0313	0
SLHSAIRQK	9	1	1	1	Unmodified	Pep830	ISO-MSMS	1	2023-02-06_Fusion_36172	203	Ctrl_T2	351.56	3	347.205	1038.59			0.5249	0.00018225						16.615	0.41411	16.327	16.146	16.56	-0.28736								0.392954	0.00981748	0.249404	1.3018e-13	2	5552	135.35	133.6	1	0.87946	0.66779	0
SLHSAIRQK	9	1	1	1	Unmodified	Pep830	MULTI-MSMS		2023-02-06_Fusion_36176	104	Ctrl_T1	520.304	2	520.304	1038.59	0.057639	2.999e-05	-0.16397	-8.5313e-05	-0.10633	-5.5323e-05	520.304	526.836	532.325	16.614	0.4572	16.371	16.105	16.562	-0.24318					108	25	9	0.832281	0.0246722	0.121328	7.7117e-11	3	3731	142.19	121.24	1	0.33844	0.37543	0
SLHSAIRQK	9	1	1	1	Unmodified	Pep830	ISO-MSMS	0	2023-02-06_Fusion_36177	204	Ctrl_T1	347.205	3	347.205	1038.59			0.10037	3.4849e-05						16.612	0.25188	16.406	16.301	16.553	-0.20603								0.599204	0.00426858	0.0372198	2.4912e-20	2	5652	168.38	166.88	1	0.47821	0.56375	0
VPGPRRSGA	9	0	0	2	Unmodified	Pep2548	MULTI-MSMS		2023-01-16_Fusion_35822	101	Treat_T2	458.765	2	448.757	895.499	0.30894	0.00013864	-0.41086	-0.00018438	-0.10192	-4.5738e-05	448.757	454.777	458.765	16.49	0.69139	16.49	16.128	16.819	0					278	53	13	0.900766	0.177856	1	5.4902e-07	2	3996	96.111	32.901	1	15.111	16.459	0
VPGPRRSGA	9	0	0	2	Unmodified	Pep2548	ISO-MSMS	2	2023-01-16_Fusion_35823	201	Treat_T2	306.179	3	299.507	895.499			-0.66438	-0.00019899						16.558	0.41829	16.543	16.284	16.702	-0.014832								0.886125	0.0289361	0.292691	0.032447	2	4250	40.994	10.092	1	15.132	15.67	0
VPGPRRSGA	9	0	0	2	Unmodified	Pep2548	ISO-MSMS	1	2023-01-16_Fusion_35823	201	Treat_T2	303.52	3	299.507	895.499			-0.3124	-9.3565e-05						16.562	0.31092	16.547	16.345	16.656	-0.014833								0.557843	0.0067669	0.0705912	0.0001215	1	4228	67.032	28.24	1	15.445	15.995	0
VPGPRRSGA	9	0	0	2	Unmodified	Pep2548	MULTI-MSMS		2023-01-16_Fusion_35827	102	Treat_T1	458.765	2	448.757	895.499	-0.10898	-4.8904e-05	-0.79946	-0.00035876	-0.90843	-0.00040767	448.757	454.776	458.765	16.427	0.82627	16.469	16.108	16.934	0.042429					210	43	12	0.903883	0.110099	1	6.2854e-06	4	4139	93.195	21.9	1	33.079	42.57	0
VPGPRRSGA	9	0	0	2	Unmodified	Pep2548	ISO-MSMS	1	2023-01-16_Fusion_35828	202	Treat_T1	303.52	3	299.507	895.499			-0.1353	-4.0522e-05						16.418	0.40361	16.484	16.262	16.666	0.065525								0.758425	0.00495968	0.136296	0.0001215	1	4295	67.032	26.68	1	34.58	36.06	0
VPGPRRSGA	9	0	0	2	Unmodified	Pep2548	ISO-MSMS	2	2023-01-16_Fusion_35828	202	Treat_T1	306.179	3	299.507	895.499			-0.27148	-8.1309e-05						16.375	0.43134	16.44	16.262	16.693	0.065525								0.95953	0.00189741	0.0636122	0.038756	1	4330	36.424	5.0027	1	34.553	36.033	0
VPGPRRSGA	9	0	0	2	Unmodified	Pep2548	MULTI-MSMS		2023-02-06_Fusion_36171	103	Ctrl_T2	454.777	2	448.757	895.499	-0.45472	-0.00020406	-0.70742	-0.00031746	-1.1621	-0.00052152	448.757	454.777	458.765	16.738	0.64775	16.452	16.113	16.761	-0.2859					240	42	12	0.72982	0.0515134	1	9.8937e-05	3	3689	75.761	13.891	1	6.9987	6.7468	0
VPGPRRSGA	9	0	0	2	Unmodified	Pep2548	ISO-MSMS	2	2023-02-06_Fusion_36172	203	Ctrl_T2	306.179	3	299.507	895.499			-1.1924	-0.00035713						16.742	0.45824	16.455	16.194	16.653	-0.28736								0.784032	0.00809752	0.249834	0.035797	1	5569	38.567	9.4183	1	6.0848	5.449	0
VPGPRRSGA	9	0	0	2	Unmodified	Pep2548	ISO-MSMS	2	2023-02-06_Fusion_36176	104	Ctrl_T1	458.765	2	448.757	895.499			-0.74955	-0.00033637						16.664	0.44744	16.419	16.219	16.667	-0.24566								0.864358	0.0299889	0.185805	0.00027909	1	3761	71.877	10.906	1	0.71731	0.81325	0
VPGPRRSGA	9	0	0	2	Unmodified	Pep2548	ISO-MSMS	1	2023-02-06_Fusion_36177	204	Ctrl_T1	303.52	3	299.507	895.499			-0.015763	-4.7212e-06						16.658	0.34444	16.452	16.255	16.599	-0.20603								0.580456	0.00387254	0.0412112	8.2687e-05	2	5654	76.064	35.712	1	3.3952	3.6443	0
VPGPRRSGA	9	0	0	2	Unmodified	Pep2548	ISO-MSMS	2	2023-02-06_Fusion_36177	204	Ctrl_T1	306.179	3	299.507	895.499			-0.2702	-8.0925e-05						16.658	0.3212	16.452	16.278	16.599	-0.20603								0.786812	0.00646908	0.0629744	0.044821	1	5659	33.192	6.7495	1	3.9384	4.2275	0
VPGPRRSGA	9	0	0	2	Unmodified	Pep2548	MULTI-MATCH-MSMS		2023-02-06_Fusion_36176	104	Ctrl_T1		2	448.757	895.499	-0.089403	-4.012e-05	-1.3437	-0.00060298	-1.4331	-0.0006431	448.757	451.766	453.76	16.689	0.46555	16.443	16.234	16.699	-0.24566	-0.020193	-0.00060463		96.111	142	31	8					0				0	1.9394	2.1421	0
ATYVQPRRK	9	1	0	2	Unmodified	Pep565	ISO-MSMS	0	2023-01-16_Fusion_35823	201	Treat_T2	373.553	3	373.552	1117.64			0.69972	0.00026138						16.793	0.1843	16.778	16.679	16.863	-0.014832								0.247297	0.00050568	0.00235205	0.015111	2	4299	38.962	35.816	1	2.0135	1.9723	0
ATYVQPRRK	9	1	0	2	Unmodified	Pep565	ISO-MSMS	1	2023-01-16_Fusion_35823	201	Treat_T2	378.908	3	373.552	1117.64			0.23247	8.6839e-05						16.81	0.27822	16.795	16.632	16.91	-0.014832								0.560995	0.00480352	0.0196213	1.6767e-08	2	4315	105.39	105.39	1	2.3656	2.3172	0
ATYVQPRRK	9	1	0	2	Unmodified	Pep565	MULTI-MSMS		2023-01-16_Fusion_35828	202	Treat_T1	373.553	3	373.552	1117.64	0.87025	0.00032508	-0.070426	-2.6308e-05	0.79982	0.00029878	373.553	378.907	382.896	16.699	0.43065	16.765	16.502	16.932	0.065527					69	17	6	0.600441	0.00429588	0.0239136	3.618e-06	2	4377	81.784	80.947	1	0.52288	0.53002	0
ATYVQPRRK	9	1	0	2	Unmodified	Pep565	ISO-MSMS	1	2023-02-06_Fusion_36172	203	Ctrl_T2	378.908	3	373.552	1117.64			0.46223	0.00017267						17.016	0.3365	16.727	16.51	16.847	-0.28897								0.59475	0.00543333	0.0617212	5.811e-05	2	5646	81.784	80.261	1	4.4178	4.2947	0
ATYVQPRRK	9	1	0	2	Unmodified	Pep565	MULTI-MSMS		2023-02-06_Fusion_36177	204	Ctrl_T1	373.553	3	373.552	1117.64	0.57611	0.00021521	-0.22029	-8.229e-05	0.35582	0.00013292	373.553	378.907	382.896	16.969	0.37532	16.762	16.552	16.927	-0.20733					102	15	10	0.426005	0.0088377	0.0950776	5.7649e-06	2	5733	73.616	73.019	1	0.26926	0.29242	0
ATYVQPRRK	9	1	0	2	Unmodified	Pep565	MULTI-MATCH		2023-02-06_Fusion_36172	203	Ctrl_T2		3	373.552	1117.64	-0.16989	-6.3461e-05	-0.91404	-0.00034144	-1.0839	-0.0004049	373.553	376.901	379.56	17.024	0.31155	16.735	16.535	16.847	-0.28897	-0.01911	-0.00077017		81.784	63	12	8					0				0	0.92439	0.81493	0
KTIDASVSKK	10	3	0	0	Unmodified	Pep558	ISO-MSMS	1	2023-01-16_Fusion_35822	101	Treat_T2	544.857	2	538.819	1075.62			0.80791	0.00043532						16.234	0.20705	16.234	16.139	16.346	0								0.621129	0.00335666	0.0595975	0.017304	1	3903	31.422	13.602	1	1.0866	1.0369	0
KTIDASVSKK	10	3	0	0	Unmodified	Pep558	ISO-MSMS	2	2023-01-16_Fusion_35822	101	Treat_T2	550.841	2	538.819	1075.62			0.97486	0.00052527						16.259	0.19566	16.259	16.169	16.365	0								0.745627	0.0028847	0.0625811	0.0020034	1	3916	60.518	50.738	1	0.89665	0.85768	0
KTIDASVSKK	10	3	0	0	Unmodified	Pep558	ISO-MSMS	2	2023-01-16_Fusion_35823	201	Treat_T2	367.897	3	359.549	1075.62			0.027535	9.9003e-06						16.277	0.28558	16.262	16.082	16.368	-0.015121								0.747843	0.00351602	0.0253552	0.0059715	1	4157	51.013	46.673	1	1.7398	1.768	0
KTIDASVSKK	10	3	0	0	Unmodified	Pep558	ISO-MSMS	1	2023-01-16_Fusion_35823	201	Treat_T2	363.574	3	359.549	1075.62			-0.033274	-1.1964e-05						16.266	0.26191	16.251	16.106	16.368	-0.015123								0.539246	0.00344651	0.0280165	8.5609e-15	2	4163	154.35	147.22	1	1.704	1.7263	0
KTIDASVSKK	10	3	0	0	Unmodified	Pep558	ISO-MSMS	0	2023-01-16_Fusion_35823	201	Treat_T2	359.549	3	359.549	1075.62			-0.20488	-7.3664e-05						16.284	0.28412	16.269	16.129	16.414	-0.015121								0.294034	0.00111583	0.0191891	1.5172e-08	1	4178	98.997	82.326	1	1.3936	1.3986	0
KTIDASVSKK	10	3	0	0	Unmodified	Pep558	ISO-MSMS	0	2023-01-16_Fusion_35827	102	Treat_T1	538.819	2	538.819	1075.62			-0.23509	-0.00012667						16.207	0.22051	16.25	16.131	16.352	0.042429								0.687259	0.00364462	0.161805	0.011516	1	4057	37.73	28.025	1	0.57209	0.64288	0
KTIDASVSKK	10	3	0	0	Unmodified	Pep558	ISO-MSMS	0	2023-01-16_Fusion_35828	202	Treat_T1	359.549	3	359.549	1075.62			-0.014001	-5.0339e-06						16.234	0.23763	16.299	16.167	16.405	0.065527								0.564634	0.00294741	0.0410532	1.3269e-28	2	4244	190.88	159.03	1	0.66631	0.78425	0
KTIDASVSKK	10	3	0	0	Unmodified	Pep558	ISO-MSMS	1	2023-02-06_Fusion_36172	203	Ctrl_T2	363.574	3	359.549	1075.62			0.30807	0.00011076						16.412	0.29325	16.125	15.974	16.268	-0.28736								0.593016	0.00767846	0.0897187	1.3269e-28	2	5487	190.88	174.2	1	7.8177	3.6882	0
KTIDASVSKK	10	3	0	0	Unmodified	Pep558	ISO-MSMS	0	2023-02-06_Fusion_36176	104	Ctrl_T1	538.819	2	538.819	1075.62			-0.48144	-0.00025941						16.442	0.20731	16.199	16.052	16.26	-0.24309								0.712505	0.00286939	0.0447632	0.0036257	1	3652	56.632	40.751	1	0.23638	0.3011	0
KTIDASVSKK	10	3	0	0	Unmodified	Pep558	ISO-MSMS	1	2023-02-06_Fusion_36177	204	Ctrl_T1	363.574	3	359.549	1075.62			0.15284	5.4952e-05						16.398	0.21438	16.192	16.064	16.278	-0.20603								0.382722	0.0018648	0.0369095	2.0152e-20	2	5584	157.52	145.46	1	0.40274	0.58175	0
KTIDASVSKK	10	3	0	0	Unmodified	Pep558	ISO-MSMS	0	2023-02-06_Fusion_36177	204	Ctrl_T1	359.549	3	359.549	1075.62			0.22973	8.26e-05						16.436	0.40396	16.23	15.968	16.371	-0.20603								0.580233	0.00311249	0.0795966	1.1864e-20	2	5600	170.06	153.39	1	0.29405	0.43947	0
KTDFTRTGK	9	2	0	1	Unmodified	Pep560	ISO-MSMS	2	2023-01-16_Fusion_35823	201	Treat_T2	360.54	3	351.861	1052.56			-0.69615	-0.00024495						16.542	0.28803	16.527	16.368	16.656	-0.014833								0.741203	0.00913613	0.0805608	1.0841e-08	2	4230	112.75	101.43	1	2.089	2.2587	0
KTDFTRTGK	9	2	0	1	Unmodified	Pep560	ISO-MSMS	1	2023-01-16_Fusion_35823	201	Treat_T2	356.551	3	351.861	1052.56			-0.45143	-0.00015884						16.53	0.35794	16.516	16.298	16.656	-0.014832								0.558007	0.0188466	0.131121	3.9584e-09	2	4242	121.29	109.72	1	2.1597	2.3348	0
KTDFTRTGK	9	2	0	1	Unmodified	Pep560	ISO-MSMS	1	2023-01-16_Fusion_35827	102	Treat_T1	534.323	2	527.288	1052.56			-0.16357	-8.6248e-05						16.428	0.25828	16.471	16.307	16.566	0.042429								0.614654	0.00371126	0.0434359	0.010824	1	4134	42.718	34.497	1	1.1647	1.3475	0
KTDFTRTGK	9	2	0	1	Unmodified	Pep560	ISO-MSMS	0	2023-01-16_Fusion_35827	102	Treat_T1	527.29	2	527.288	1052.56			2.3143	0.0012203						16.44	0.23615	16.482	16.33	16.566	0.042429								0.44243	0.00362995	0.0284411	0.01133	1	4156	41.664	34.768	1	1.1105	1.2808	0
KTDFTRTGK	9	2	0	1	Unmodified	Pep560	ISO-MSMS	1	2023-01-16_Fusion_35828	202	Treat_T1	356.551	3	351.861	1052.56			-0.52955	-0.00018633						16.402	0.309	16.467	16.333	16.642	0.065527								0.632534	0.00536529	0.118639	1.1107e-13	2	4316	138.54	129.44	1	1.2316	1.4823	0
KTDFTRTGK	9	2	0	1	Unmodified	Pep560	ISO-MSMS	0	2023-01-16_Fusion_35828	202	Treat_T1	351.862	3	351.861	1052.56			0.92067	0.00032395						16.425	0.28374	16.49	16.382	16.666	0.065525								0.711071	0.00547913	0.108088	2.4912e-20	2	4318	168.38	153.72	1	1.0795	1.2993	0
KTDFTRTGK	9	2	0	1	Unmodified	Pep560	ISO-MSMS	2	2023-02-06_Fusion_36171	103	Ctrl_T2	540.306	2	527.288	1052.56			-1.6781	-0.00088482						16.686	0.37284	16.4	16.128	16.501	-0.2859								0.797675	0.00587116	0.112554	0.00033929	1	3665	66.692	54.165	1	2.1921	1.219	0
KTDFTRTGK	9	2	0	1	Unmodified	Pep560	ISO-MSMS	2	2023-02-06_Fusion_36172	203	Ctrl_T2	360.54	3	351.861	1052.56			-0.47681	-0.00016777						16.69	0.34048	16.402	16.219	16.56	-0.28736								0.848696	0.0175921	0.602344	1.0254e-13	2	5559	139.97	131.27	1	6.5531	2.9028	0
KTDFTRTGK	9	2	0	1	Unmodified	Pep560	ISO-MSMS	1	2023-02-06_Fusion_36172	203	Ctrl_T2	356.551	3	351.861	1052.56			0.14486	5.0972e-05						16.67	0.41359	16.383	16.169	16.583	-0.28736								0.558429	0.020529	0.535758	1.0926e-13	2	5567	138.85	124.91	1	6.7477	2.9769	0
KTDFTRTGK	9	2	0	1	Unmodified	Pep560	ISO-MSMS	0	2023-02-06_Fusion_36176	104	Ctrl_T1	527.289	2	527.288	1052.56			3.1152	0.0016426						16.656	0.24154	16.41	16.234	16.475	-0.24566								0.498125	0.00388651	0.0189464	0.0098618	1	3746	44.719	32.435	1	0.52898	0.68926	0
KTDFTRTGK	9	2	0	1	Unmodified	Pep560	ISO-MSMS	2	2023-02-06_Fusion_36176	104	Ctrl_T1	540.306	2	527.288	1052.56			-3.0677	-0.0016176						16.642	0.29588	16.396	16.219	16.515	-0.24566								0.759785	0.00214793	0.0103691	0.023836	1	3748	30.254	21.04	1	0.5303	0.69055	0
KTDFTRTGK	9	2	0	1	Unmodified	Pep560	ISO-MSMS	0	2023-02-06_Fusion_36177	204	Ctrl_T1	351.862	3	351.861	1052.56			1.0266	0.00036121						16.644	0.29815	16.438	16.278	16.576	-0.20603								0.694794	0.00804604	0.0444004	3.5525e-14	2	5666	151.17	134.26	1	0.65244	0.89409	0
KTDFTRTGK	9	2	0	1	Unmodified	Pep560	ISO-MSMS	1	2023-02-06_Fusion_36177	204	Ctrl_T1	356.551	3	351.861	1052.56			0.66242	0.00023308						16.632	0.27512	16.426	16.278	16.553	-0.20603								0.158736	0.000829845	0.0193898	0.030511	1	5680	42.396	36.363	1	0.89085	1.2208	0
KTTGQVVAMK	10	2	0	0	Unmodified	Pep907	ISO-MSMS	0	2023-02-06_Fusion_36176	104	Ctrl_T1	531.802	2	531.802	1061.59			3.6862	0.0019603						20.834	0.32512	20.567	20.384	20.709	-0.2668								0.594745	0.00331539	0.0230837	0.0092545	1	5329	43.149	13.732	1	2.0952	2.5307	0
KTTGQVVAMK	10	2	0	0	Unmodified	Pep907	ISO-MSMS	2	2023-02-06_Fusion_36176	104	Ctrl_T1	539.817	2	531.802	1061.59			-0.44602	-0.0002372						20.795	0.19843	20.529	20.425	20.624	-0.2668								0.277318	0.00201647	0.0186466	0.012988	1	5337	34.206	24.425	1	0.35524	0.42907	0
SLASKAQTQK	10	2	1	0	Unmodified	Pep2544	MULTI-MSMS		2023-01-16_Fusion_35822	101	Treat_T2	531.301	2	531.301	1060.59	0.47559	0.00025268	0.075862	4.0305e-05	0.55146	0.00029299	531.301	536.836	542.326	16.233	0.30327	16.233	16.081	16.384	0					106	17	11	0.589645	0.00729321	0.107573	2.5388e-06	3	3898	99.802	84.187	1	0.65916	0.7574	0
SLASKAQTQK	10	2	1	0	Unmodified	Pep2544	MULTI-MSMS		2023-01-16_Fusion_35827	102	Treat_T1	531.302	2	531.301	1060.59	-0.35901	-0.00019074	0.38383	0.00020393	0.02482	1.3187e-05	531.301	536.836	542.326	16.172	0.38084	16.215	15.971	16.352	0.042429					69	16	8	0.622122	0.0099137	0.148291	8.5884e-15	2	4030	163.91	105.49	1	0.42806	0.46145	0
SLASKAQTQK	10	2	1	0	Unmodified	Pep2544	MULTI-MSMS		2023-02-06_Fusion_36171	103	Ctrl_T2	536.835	2	531.301	1060.59	-0.28902	-0.00015356	-0.52992	-0.00028155	-0.81894	-0.00043511	531.301	536.835	542.325	16.413	0.3324	16.129	15.954	16.286	-0.28374					125	19	11	0.509352	0.00621807	0.0871404	0.0044521	3	3542	43.185	40.975	1	1.8342	1.896	0
SLASKAQTQK	10	2	1	0	Unmodified	Pep2544	ISO-MSMS	1	2023-02-06_Fusion_36176	104	Ctrl_T1	536.835	2	531.301	1060.59			-0.61606	-0.00032731						16.389	0.22592	16.146	15.996	16.222	-0.24309								0.481299	0.00364531	0.0479754	0.011794	1	3619	37.065	37.065	1	0.3832	0.47043	0
SLASKAQTQK	10	2	1	0	Unmodified	Pep2544	ISO-MSMS	0	2023-02-06_Fusion_36176	104	Ctrl_T1	531.301	2	531.301	1060.59			0.22955	0.00012196						16.46	0.27047	16.217	16.035	16.305	-0.24309								0.692356	0.00653755	0.0603732	0.0003297	1	3635	66.299	58.819	1	0.277	0.34007	0
RVTYPAKAK	9	2	0	1	Unmodified	Pep2559	ISO-MSMS	1	2023-01-16_Fusion_35822	101	Treat_T2	524.347	2	517.311	1032.61			-0.30385	-0.00015719						16.907	0.29857	16.907	16.78	17.079	0								0.790067	0.00303978	0.018503	4.5472e-06	2	4144	103.56	85.578	1	1.7651	1.7509	0
RVTYPAKAK	9	2	0	1	Unmodified	Pep2559	ISO-MSMS	2	2023-01-16_Fusion_35822	101	Treat_T2	530.33	2	517.311	1032.61			-0.33295	-0.00017224						16.927	0.23905	16.927	16.819	17.058	0								0.87575	0.00233047	0.0160831	0.00015285	2	4152	82.75	62.23	1	1.5651	1.5519	0
RVTYPAKAK	9	2	0	1	Unmodified	Pep2559	ISO-MSMS	1	2023-01-16_Fusion_35823	201	Treat_T2	349.9	3	345.21	1032.61			-0.093797	-3.238e-05						16.942	0.49893	16.927	16.745	17.244	-0.014832								0.773046	0.0224375	0.227672	8.4359e-14	4	4334	143.01	140.64	1	2.0797	2.2786	0
RVTYPAKAK	9	2	0	1	Unmodified	Pep2559	ISO-MSMS	2	2023-01-16_Fusion_35823	201	Treat_T2	353.889	3	345.21	1032.61			-0.48979	-0.00016908						16.98	0.33542	16.965	16.768	17.104	-0.014566								0.897908	0.0506386	0.601796	8.3127e-09	2	4361	115.89	113.83	1	1.8136	1.9871	0
RVTYPAKAK	9	2	0	1	Unmodified	Pep2559	ISO-MSMS	1	2023-01-16_Fusion_35827	102	Treat_T1	524.347	2	517.311	1032.61			-0.22515	-0.00011647						16.854	0.3056	16.897	16.753	17.059	0.04228								0.911785	0.0240425	0.107871	5.0571e-13	2	4294	163.69	148.31	1	1.089	1.1961	0
RVTYPAKAK	9	2	0	1	Unmodified	Pep2559	ISO-MSMS	2	2023-01-16_Fusion_35827	102	Treat_T1	530.33	2	517.311	1032.61			-0.1634	-8.453e-05						16.885	0.22546	16.927	16.798	17.023	0.042282								0.977278	0.00735596	0.0353137	0.00017128	1	4300	81.163	60.643	1	1.1194	1.2298	0
RVTYPAKAK	9	2	0	1	Unmodified	Pep2559	ISO-MSMS	1	2023-01-16_Fusion_35828	202	Treat_T1	349.9	3	345.21	1032.61			-0.38874	-0.0001342						16.88	0.4086	16.946	16.741	17.15	0.065971								0.884316	0.0403808	0.539992	3.8263e-20	4	4409	157.86	156.09	1	1.1339	1.3648	0
RVTYPAKAK	9	2	0	1	Unmodified	Pep2559	ISO-MSMS	2	2023-01-16_Fusion_35828	202	Treat_T1	353.889	3	345.21	1032.61			-0.74406	-0.00025686						16.88	0.28918	16.946	16.788	17.077	0.065973								0.825438	0.049895	0.691256	1.2901e-13	2	4442	135.55	129.51	1	1.1234	1.3521	0
RVTYPAKAK	9	2	0	1	Unmodified	Pep2559	ISO-MSMS	1	2023-02-06_Fusion_36171	103	Ctrl_T2	524.347	2	517.311	1032.61			0.12502	6.4673e-05						17.134	0.41778	16.849	16.676	17.094	-0.2859								0.890264	0.0308594	0.655207	1.0144e-09	2	3858	154.28	141.01	1	5.1522	3.0964	0
RVTYPAKAK	9	2	0	1	Unmodified	Pep2559	ISO-MSMS	2	2023-02-06_Fusion_36171	103	Ctrl_T2	530.33	2	517.311	1032.61			-0.65582	-0.00033927						17.165	0.35119	16.877	16.705	17.056	-0.28851								0.960646	0.0155534	0.279557	3.9411e-06	3	3881	106.6	81.676	1	4.9964	2.9955	0
RVTYPAKAK	9	2	0	1	Unmodified	Pep2559	ISO-MSMS	1	2023-02-06_Fusion_36172	203	Ctrl_T2	349.9	3	345.21	1032.61			0.11181	3.8599e-05						17.165	0.5961	16.876	16.651	17.247	-0.28897								0.879702	0.0394567	0.856352	1.7005e-13	4	5682	128.69	128.69	1	5.0443	4.1525	0
RVTYPAKAK	9	2	0	1	Unmodified	Pep2559	ISO-MSMS	2	2023-02-06_Fusion_36172	203	Ctrl_T2	353.889	3	345.21	1032.61			-1.3431	-0.00046364						17.17	0.40682	16.881	16.674	17.081	-0.28897								0.949194	0.0668117	1	1.3059e-13	4	5734	135.28	122.73	1	4.8855	4.0245	0
RVTYPAKAK	9	2	0	1	Unmodified	Pep2559	ISO-MSMS	1	2023-02-06_Fusion_36176	104	Ctrl_T1	524.346	2	517.311	1032.61			-0.20619	-0.00010666						17.134	0.319	16.888	16.744	17.063	-0.24566								0.868546	0.0238942	0.207694	9.3901e-07	2	3942	121.64	108.06	1	0.55479	0.68591	0
RVTYPAKAK	9	2	0	1	Unmodified	Pep2559	ISO-MSMS	2	2023-02-06_Fusion_36176	104	Ctrl_T1	530.329	2	517.311	1032.61			-0.59858	-0.00030965						17.16	0.27587	16.914	16.774	17.05	-0.24566								0.960127	0.0179092	0.324393	2.6284e-06	2	3954	113.18	92.655	1	0.49623	0.61362	0
RVTYPAKAK	9	2	0	1	Unmodified	Pep2559	ISO-MSMS	1	2023-02-06_Fusion_36177	204	Ctrl_T1	349.9	3	345.21	1032.61			-0.24778	-8.5535e-05						17.12	0.47505	16.911	16.689	17.164	-0.2091								0.787682	0.0130607	0.110059	8.4359e-14	4	5766	143.01	143.01	1	0.49089	0.6727	0
RVTYPAKAK	9	2	0	1	Unmodified	Pep2559	ISO-MSMS	2	2023-02-06_Fusion_36177	204	Ctrl_T1	353.89	3	345.21	1032.61			-1.018	-0.00035144						17.125	0.30658	16.916	16.762	17.068	-0.2091								0.857523	0.0271493	0.326429	1.8332e-05	4	5777	91.041	71.797	1	0.4929	0.67546	0
RPKKPGQSF	9	2	0	1	Unmodified	Pep254	ISO-MSMS	1	2023-01-16_Fusion_35827	102	Treat_T1	529.836	2	522.801	1043.59			0.10174	5.3188e-05						17.146	0.34796	17.189	17.023	17.371	0.042257								0.548191	0.00593217	0.0910732	4.8589e-06	1	4403	102	86.851	1	0.6871	0.7994	0
RPKKPGQSF	9	2	0	1	Unmodified	Pep254	MULTI-MSMS		2023-02-06_Fusion_36176	104	Ctrl_T1	522.801	2	522.801	1043.59	-0.029341	-1.534e-05	-0.009288	-4.8558e-06	-0.038629	-2.0195e-05	522.801	529.836	535.82	17.441	0.4278	17.192	16.976	17.404	-0.24852					220	32	10	0.664475	0.0202823	0.0617325	5.2023e-07	5	4057	97.635	82.053	1	0.35058	0.48058	0
RPKKPGQSF	9	2	0	1	Unmodified	Pep254	MULTI-MSMS		2023-02-06_Fusion_36177	204	Ctrl_T1	348.87	3	348.87	1043.59	-0.20451	-7.1349e-05	0.16584	5.7856e-05	-0.038675	-1.3493e-05	348.87	353.56	357.549	17.376	0.51494	17.166	16.926	17.44	-0.2091					110	21	9	0.530443	0.00682836	0.0850671	0.0040555	3	5872	42.287	42.109	1	0.38858	0.5325	0
RPKKPGQSF	9	2	0	1	Unmodified	Pep254	MULTI-MATCH-MSMS		2023-02-06_Fusion_36171	103	Ctrl_T2		2	522.801	1043.59	0.10698	5.5928e-05	-1.8415	-0.00096276	-1.7346	-0.00090683	522.801	528.324	531.811	17.529	0.27351	17.241	17.091	17.365	-0.28851	0.024316	-0.0017474		97.635	65	18	6					0				0	0.77953	0.65792	0
SINKPTSER	9	1	0	1	Unmodified	Pep2545	MULTI-MSMS		2023-01-16_Fusion_35822	101	Treat_T2	521.3	2	516.278	1030.54	0.22463	0.00011597	1.8081	0.00093349	2.0327	0.0010495	516.278	521.301	525.289	16.339	0.48346	16.339	16.098	16.582	0					241	29	15	0.579647	0.0148028	0.138692	2.8858e-05	3	3938	88.948	87.852	1	2.6071	2.6257	0
SINKPTSER	9	1	0	1	Unmodified	Pep2545	MULTI-MSMS		2023-01-16_Fusion_35823	201	Treat_T2	344.521	3	344.521	1030.54	0.39999	0.0001378	0.21017	7.2408e-05	0.61016	0.00021021	344.521	347.87	350.528	16.4	0.45478	16.385	16.153	16.608	-0.014832					91	19	7	0.688956	0.00298189	0.0257696	5.1494e-11	3	4190	124.98	123.44	1	3.2453	3.2298	0
SINKPTSER	9	1	0	1	Unmodified	Pep2545	ISO-MSMS	2	2023-01-16_Fusion_35827	102	Treat_T1	525.288	2	516.278	1030.54			0.30739	0.0001587						16.283	0.2858	16.326	16.192	16.478	0.042429								0.620134	0.00976774	0.383286	0.001505	1	4066	62.107	39.976	1	1.1813	1.2265	0
SINKPTSER	9	1	0	1	Unmodified	Pep2545	ISO-MSMS	0	2023-01-16_Fusion_35827	102	Treat_T1	516.278	2	516.278	1030.54			0.39357	0.00020319						16.283	0.4115	16.326	16.131	16.543	0.042429								0.644636	0.0151979	0.709314	1.2423e-06	1	4073	120.12	109.48	1	1.0873	1.129	0
SINKPTSER	9	1	0	1	Unmodified	Pep2545	MULTI-MSMS		2023-01-16_Fusion_35828	202	Treat_T1	347.869	3	344.521	1030.54	0.40186	0.00013845	0.18915	6.5165e-05	0.59101	0.00020361	344.521	347.87	350.528	16.316	0.5682	16.381	16.097	16.666	0.065527					100	23	9	0.684321	0.0078218	0.202722	3.5054e-17	6	4256	173.23	171.69	1	1.223	1.2626	0
SINKPTSER	9	1	0	1	Unmodified	Pep2545	ISO-MSMS	1	2023-02-06_Fusion_36171	103	Ctrl_T2	521.3	2	516.278	1030.54			0.47336	0.00024439						16.561	0.42418	16.275	16.077	16.501	-0.2859								0.504049	0.0115434	0.257078	0.0001797	2	3596	80.438	53.836	1	11.979	10.111	0
SINKPTSER	9	1	0	1	Unmodified	Pep2545	ISO-MSMS	2	2023-02-06_Fusion_36171	103	Ctrl_T2	525.288	2	516.278	1030.54			0.36952	0.00019077						16.576	0.51345	16.29	15.951	16.465	-0.2859								0.726422	0.00905927	0.131591	0.0012941	1	3598	62.546	40.415	1	10.778	9.0966	0
SINKPTSER	9	1	0	1	Unmodified	Pep2545	ISO-MSMS	2	2023-02-06_Fusion_36172	203	Ctrl_T2	350.528	3	344.521	1030.54			-0.67158	-0.00023137						16.554	0.43722	16.267	16.049	16.487	-0.28736								0.435022	0.0103602	0.120432	7.3729e-05	2	5531	78.149	59.881	1	18.303	16.136	0
SINKPTSER	9	1	0	1	Unmodified	Pep2545	ISO-MSMS	2	2023-02-06_Fusion_36176	104	Ctrl_T1	525.289	2	516.278	1030.54			-0.66175	-0.00034165						16.515	0.29308	16.272	16.105	16.398	-0.24309								0.865361	0.00758011	0.0923302	0.00032151	1	3681	68.224	41.621	1	0.60332	0.73969	0
SINKPTSER	9	1	0	1	Unmodified	Pep2545	ISO-MSMS	1	2023-02-06_Fusion_36176	104	Ctrl_T1	521.3	2	516.278	1030.54			1.5263	0.00078801						16.522	0.37674	16.279	16.124	16.501	-0.24309								0.587728	0.0116931	0.142151	0.00034419	1	3686	66.27	39.668	1	0.59808	0.73327	0
SINKPTSER	9	1	0	1	Unmodified	Pep2545	MULTI-MSMS		2023-02-06_Fusion_36177	204	Ctrl_T1	344.521	3	344.521	1030.54	0.087033	2.9985e-05	0.10743	3.701e-05	0.19446	6.6995e-05	344.521	347.87	350.528	16.528	0.37546	16.322	16.088	16.463	-0.20603					86	15	8	0.705483	0.00950346	0.184563	5.1494e-11	4	5610	137.9	134.96	1	0.49481	0.59674	0
KAFQATQQK	9	2	0	0	Unmodified	Pep833	MULTI-MSMS		2023-01-16_Fusion_35822	101	Treat_T2	525.291	2	525.291	1048.57	0.41226	0.00021656	-0.038534	-2.0241e-05	0.37373	0.00019632	525.291	529.315	533.305	16.678	0.5478	16.678	16.329	16.877	0					437	46	13	0.997532	0.047046	0.120531	1.1825e-53	7	4081	293.5	209.01	1	1.1785	1.1309	0
KAFQATQQK	9	2	0	0	Unmodified	Pep833	MULTI-MSMS		2023-01-16_Fusion_35827	102	Treat_T1	529.316	2	525.291	1048.57	0.20815	0.00010934	0.096192	5.0529e-05	0.30434	0.00015987	525.291	529.315	533.305	16.653	0.66693	16.695	16.215	16.882	0.042282					240	34	13	0.95741	0.0104197	0.100715	1.7971e-53	6	4172	284.62	217.15	1	0.40083	0.44016	0
KAFQATQQK	9	2	0	0	Unmodified	Pep833	ISO-MSMS	0	2023-01-16_Fusion_35828	202	Treat_T1	350.53	3	350.529	1048.57			-0.42665	-0.00014955						16.644	0.23959	16.71	16.573	16.812	0.065527								0.384938	0.000594271	0.00390109	0.028492	1	4374	43.982	33.28	1	0.43669	0.44828	0
KAFQATQQK	9	2	0	0	Unmodified	Pep833	ISO-MSMS	2	2023-02-06_Fusion_36171	103	Ctrl_T2	533.305	2	525.291	1048.57			-1.4528	-0.00076315						16.841	0.66113	16.555	16.284	16.945	-0.2859								0.996315	0.107403	0.514211	4.0883e-28	3	3753	248.96	181.5	1	6.4381	6.4894	0
KAFQATQQK	9	2	0	0	Unmodified	Pep833	ISO-MSMS	1	2023-02-06_Fusion_36171	103	Ctrl_T2	529.316	2	525.291	1048.57			0.013219	6.944e-06						16.834	0.59416	16.548	16.245	16.839	-0.2859								0.933216	0.119056	0.597944	1.6447e-47	2	3729	282.35	199.03	1	6.2593	6.3092	0
KAFQATQQK	9	2	0	0	Unmodified	Pep833	ISO-MSMS	0	2023-02-06_Fusion_36171	103	Ctrl_T2	525.291	2	525.291	1048.57			1.6832	0.00088418						16.852	0.38334	16.567	16.392	16.776	-0.2859								0.824482	0.00340856	0.0754925	0.011786	1	3784	46.158	32.891	1	5.9928	6.0406	0
KAFQATQQK	9	2	0	0	Unmodified	Pep833	ISO-MSMS	1	2023-02-06_Fusion_36176	104	Ctrl_T1	529.315	2	525.291	1048.57			-0.10716	-5.6291e-05						16.82	0.49193	16.574	16.273	16.765	-0.24566								0.765662	0.0318682	0.0863753	1.4842e-36	2	3819	258.17	200.44	1	0.29258	0.35339	0
KAFQATQQK	9	2	0	0	Unmodified	Pep833	ISO-MSMS	2	2023-02-06_Fusion_36176	104	Ctrl_T1	533.305	2	525.291	1048.57			-1.0436	-0.00054818						16.82	0.42393	16.575	16.376	16.8	-0.24566								0.909293	0.0210934	0.156265	1.8409e-36	2	3766	252.72	195.68	1	0.3126	0.37757	0
SSYSQVRNK	9	1	0	1	Unmodified	Pep835	MULTI-MSMS		2023-01-16_Fusion_35822	101	Treat_T2	543.788	2	534.775	1067.54	0.46617	0.0002493	0.090728	4.8519e-05	0.5569	0.00029782	534.775	539.798	543.787	16.761	0.21326	16.761	16.664	16.877	0					161	24	9	0.944531	0.000680268	0.00323024	1.521e-10	4	4092	128.69	125.73	1	1.2178	1.2265	0
SSYSQVRNK	9	1	0	1	Unmodified	Pep835	MULTI-MSMS		2023-01-16_Fusion_35827	102	Treat_T1	534.775	2	534.775	1067.54	0.54322	0.0002905	-0.40995	-0.00021923	0.13328	7.1272e-05	534.775	539.798	543.786	16.741	0.29382	16.783	16.588	16.882	0.042282					83	17	9	0.778236	0.0103377	0.0606795	3.0395e-23	3	4266	214.12	161.26	1	0.5407	0.56141	0
SSYSQVRNK	9	1	0	1	Unmodified	Pep835	MULTI-MSMS		2023-02-06_Fusion_36171	103	Ctrl_T2	539.798	2	534.775	1067.54	0.11968	6.4002e-05	0.084227	4.5042e-05	0.20391	0.00010904	534.776	539.798	543.787	16.947	0.56965	16.661	16.375	16.945	-0.2859					194	41	12	0.861247	0.0119236	0.16815	4.8395e-11	2	3775	147.36	135.85	1	4.1762	3.5247	0
SSYSQVRNK	9	1	0	1	Unmodified	Pep835	MULTI-MSMS		2023-02-06_Fusion_36176	104	Ctrl_T1	534.775	2	534.775	1067.54	0.034196	1.8287e-05	0.053793	2.8767e-05	0.087988	4.7054e-05	534.775	539.798	543.787	16.958	0.25848	16.713	16.574	16.832	-0.24566					113	22	8	0.795089	0.00828263	0.0441356	9.0956e-16	2	3859	166.17	149.07	1	0.44893	0.5504	0
KVSPASGVSK	10	2	0	0	Unmodified	Pep244	MULTI-MSMS		2023-01-16_Fusion_35822	101	Treat_T2	480.28	2	480.28	958.545	0.41799	0.00020075	0.23372	0.00011225	0.65171	0.000313	480.28	484.304	488.293	16.364	0.71818	16.364	15.968	16.686	0					223	46	9	0.564359	0.00534032	0.0650906	0.0013054	4	3929	58.37	44.55	1	1.1015	1.057	0
KVSPASGVSK	10	2	0	0	Unmodified	Pep244	ISO-MSMS	1	2023-01-16_Fusion_35827	102	Treat_T1	484.303	2	480.28	958.545			1.941	0.00093221						16.255	0.59492	16.298	15.971	16.566	0.042429								0.651669	0.00457763	0.0700389	0.00028329	1	4037	70.496	40.292	1	1.0725	1.1777	0
KVSPASGVSK	10	2	0	0	Unmodified	Pep244	ISO-MSMS	2	2023-01-16_Fusion_35827	102	Treat_T1	488.293	2	480.28	958.545			-1.8497	-0.00088837						16.23	0.32852	16.273	16.085	16.414	0.042429								0.39021	0.00348851	0.174588	0.010118	1	4065	41.08	28.873	1	0.96281	1.0573	0
KVSPASGVSK	10	2	0	0	Unmodified	Pep244	ISO-MSMS	1	2023-02-06_Fusion_36171	103	Ctrl_T2	484.305	2	480.28	958.545			1.3747	0.00066025						16.475	0.68088	16.191	15.854	16.534	-0.28373								0.747351	0.0177916	0.350134	9.9428e-05	1	3602	87.123	56.692	1	6.7428	6.7965	0
KVSPASGVSK	10	2	0	0	Unmodified	Pep244	MULTI-MSMS		2023-02-06_Fusion_36176	104	Ctrl_T1	480.28	2	480.28	958.545	0.12482	5.9948e-05	2.8513	0.0013694	2.9761	0.0014294	480.28	484.305	488.294	16.49	0.70615	16.247	15.87	16.576	-0.24309					236	39	12	0.866725	0.0135377	0.125371	0.00013863	5	3689	78.61	35.775	1	0.51819	0.62589	0
VTAPPARNR	9	0	0	2	Unmodified	Pep1381	MULTI-MSMS		2023-01-16_Fusion_35822	101	Treat_T2	497.303	2	491.283	980.552	0.58909	0.00028941	1.0759	0.00052858	1.665	0.00081799	491.283	497.303	501.292	16.995	0.83129	16.995	16.745	17.576	0					296	56	8	0.576593	0.00511942	0.1124	5.3376e-06	7	4287	94.407	94.407	1	2.5488	2.7762	0
VTAPPARNR	9	0	0	2	Unmodified	Pep1381	MULTI-MSMS		2023-01-16_Fusion_35823	201	Treat_T2	331.872	3	327.858	980.552	0.081387	2.6684e-05	0.26674	8.7452e-05	0.34812	0.00011414	327.858	331.871	334.53	17.058	0.98845	17.043	16.768	17.757	-0.014484					244	41	9	0.4963	0.0131361	0.277063	5.7649e-06	12	4420	93.143	91.086	1	2.6979	2.7939	0
VTAPPARNR	9	0	0	2	Unmodified	Pep1381	MULTI-MSMS		2023-01-16_Fusion_35827	102	Treat_T1	491.283	2	491.283	980.552	0.6539	0.00032125	1.3026	0.00063995	1.9565	0.0009612	491.283	497.304	501.292	16.928	0.81915	16.97	16.753	17.573	0.04228					228	41	8	0.773326	0.00631325	0.0497515	2.7026e-07	6	4384	124.08	119.51	1	0.90747	1.1679	0
VTAPPARNR	9	0	0	2	Unmodified	Pep1381	MULTI-MSMS		2023-01-16_Fusion_35828	202	Treat_T1	331.872	3	327.858	980.552	0.58918	0.00019317	0.0090471	2.9662e-06	0.59823	0.00019613	327.858	331.871	334.53	16.969	0.86485	17.035	16.764	17.629	0.065971					217	35	9	0.709316	0.00672514	0.065367	2.703e-06	10	4453	100.02	98.495	1	0.8151	0.84999	0
VTAPPARNR	9	0	0	2	Unmodified	Pep1381	MULTI-SECPEP		2023-01-16_Fusion_35828	202	Treat_T1	501.605	2	491.283	980.552	1.2207	0.0005997	0.57074	0.0002804	1.7914	0.0008801	491.283	497.303	501.292	16.985	0.83927	17.051	16.741	17.58	0.065973					157	34	7	0.538325	0.00208927	0.0128404	0.026615	1	4530	45.738	28.642	1	0.88183	0.91958	0
VTAPPARNR	9	0	0	2	Unmodified	Pep1381	MULTI-MSMS		2023-02-06_Fusion_36171	103	Ctrl_T2	497.303	2	491.283	980.552	0.41035	0.0002016	-0.027501	-1.3511e-05	0.38284	0.00018808	491.284	497.303	501.291	17.27	1.0234	16.982	16.61	17.633	-0.28851					278	68	9	0.78273	0.00372022	0.0341929	6.8184e-05	4	3927	88.942	85.852	1	10.751	10.364	0
VTAPPARNR	9	0	0	2	Unmodified	Pep1381	MULTI-MSMS		2023-02-06_Fusion_36172	203	Ctrl_T2	331.871	3	327.858	980.552	0.087876	2.8811e-05	-0.4158	-0.00013632	-0.32792	-0.00010751	327.858	331.871	334.53	17.26	1.0416	16.971	16.581	17.623	-0.28897					268	43	11	0.709233	0.0119908	0.141855	3.3814e-07	14	5722	111.17	109.64	1	10.938	9.7949	0
VTAPPARNR	9	0	0	2	Unmodified	Pep1381	MULTI-MSMS		2023-02-06_Fusion_36176	104	Ctrl_T1	497.303	2	491.283	980.552	0.16534	8.123e-05	1.0259	0.00050399	1.1912	0.00058522	491.283	497.303	501.291	17.307	0.69009	17.059	16.869	17.559	-0.24852					272	51	8	0.672981	0.00300093	0.0247111	7.6906e-05	3	3971	91.041	88.204	1	0.40051	0.45408	0
VTAPPARNR	9	0	0	2	Unmodified	Pep1381	MULTI-MSMS		2023-02-06_Fusion_36177	204	Ctrl_T1	327.858	3	327.858	980.552	-0.023812	-7.8069e-06	0.044503	1.4591e-05	0.020691	6.7837e-06	327.858	331.871	334.53	17.26	0.80152	17.051	16.832	17.634	-0.2091					194	34	8	0.704828	0.0145578	0.14952	2.263e-10	7	5836	113.26	100.9	1	0.44911	0.48208	0
VTAPPARNR	9	0	0	2	Unmodified	Pep1381	MULTI-MATCH		2023-01-16_Fusion_35823	201	Treat_T2		2	491.283	980.552	0.55788	0.00027408	1.4567	0.00071565	2.0146	0.00098973	491.284	497.303	501.292	17.038	0.77753	17.023	16.702	17.48	-0.014482	-0.013729	0.00043188		45.738	156	32	8					0				0	2.7868	2.886	0
ASYGVSKGK	9	2	0	0	Unmodified	Pep834	ISO-MSMS	2	2023-01-16_Fusion_35822	101	Treat_T2	456.759	2	448.745	895.476			-0.46823	-0.00021011						16.674	0.50816	16.674	16.439	16.947	0								0.922245	0.0614738	0.218391	5.3699e-06	2	4107	99.442	71.742	1	0.20828	0.19987	0
ASYGVSKGK	9	2	0	0	Unmodified	Pep834	ISO-MSMS	0	2023-01-16_Fusion_35823	201	Treat_T2	299.499	3	299.499	895.476			0.34571	0.00010354						16.705	0.32759	16.691	16.536	16.863	-0.014832								0.921592	0.00236639	0.0131208	2.7506e-20	3	4272	182.39	182.39	1	0.21065	0.23071	0
ASYGVSKGK	9	2	0	0	Unmodified	Pep834	ISO-MSMS	1	2023-01-16_Fusion_35823	201	Treat_T2	302.183	3	299.499	895.476			0.022442	6.7215e-06						16.705	0.35432	16.691	16.438	16.792	-0.014832								0.660944	0.00193718	0.00795241	4.2425e-14	1	4283	150.02	140.91	1	0.22647	0.24803	0
ASYGVSKGK	9	2	0	0	Unmodified	Pep834	ISO-MSMS	2	2023-01-16_Fusion_35823	201	Treat_T2	304.842	3	299.499	895.476			0.59274	0.00017752						16.709	0.27901	16.694	16.584	16.863	-0.014832								0.875301	0.000749521	0.00196146	2.1559e-08	2	4293	99.442	98.07	1	0.21591	0.23647	0
ASYGVSKGK	9	2	0	0	Unmodified	Pep834	ISO-MSMS	0	2023-01-16_Fusion_35823	201	Treat_T2	896.485	1	896.484	895.476			-2.2078	-0.0019793						16.728	0.25614	16.713	16.56	16.816	-0.014832								0.867839	0.00217307	0.00663393	4.2401e-06	1	4296	105.1	92.574	1			0
ASYGVSKGK	9	2	0	0	Unmodified	Pep834	MULTI-MSMS		2023-01-16_Fusion_35827	102	Treat_T1	448.746	2	448.745	895.476	0.17631	7.9117e-05	0.15415	6.9173e-05	0.33045	0.00014829	448.746	452.77	456.76	16.658	0.65025	16.7	16.284	16.934	0.042282					217	35	11	0.994438	0.297825	1	4.4642e-07	5	4252	110.55	65.301	1	0.089139	0.097885	0
ASYGVSKGK	9	2	0	0	Unmodified	Pep834	MULTI-MSMS		2023-01-16_Fusion_35828	202	Treat_T1	299.499	3	299.499	895.476	0.46473	0.00013919	-0.087416	-2.6181e-05	0.37732	0.00011301	299.499	302.183	304.842	16.641	0.3107	16.706	16.526	16.837	0.065527					59	12	8	0.902264	0.00344262	0.0413361	2.4808e-24	5	4344	248.57	248.57	1	0.076176	0.078199	0
ASYGVSKGK	9	2	0	0	Unmodified	Pep834	ISO-MSMS	1	2023-02-06_Fusion_36171	103	Ctrl_T2	452.771	2	448.745	895.476			-0.10015	-4.4941e-05						16.833	0.836	16.547	16.028	16.864	-0.2859								0.758375	0.101281	1	0.00018225	2	3703	80.219	66.551	1	0.66831	0.67364	0
ASYGVSKGK	9	2	0	0	Unmodified	Pep834	ISO-MSMS	2	2023-02-06_Fusion_36171	103	Ctrl_T2	456.76	2	448.745	895.476			-1.3366	-0.00059981						16.842	0.67579	16.556	16.228	16.904	-0.2859								0.863665	0.0686128	0.676814	5.431e-06	3	3704	99.136	74.616	1	0.64946	0.65464	0
ASYGVSKGK	9	2	0	0	Unmodified	Pep834	MULTI-MSMS		2023-02-06_Fusion_36172	203	Ctrl_T2	299.499	3	299.499	895.476	-0.16678	-4.995e-05	0.20127	6.0281e-05	0.034493	1.0331e-05	299.499	302.183	304.842	16.904	0.40742	16.617	16.315	16.723	-0.28736					67	16	7	0.94788	0.00539878	0.0427821	4.3992e-17	4	5634	182.39	182.39	1	0.6681	0.63164	0
ASYGVSKGK	9	2	0	0	Unmodified	Pep834	ISO-MSMS	0	2023-02-06_Fusion_36176	104	Ctrl_T1	448.746	2	448.745	895.476			0.1977	8.8718e-05						16.855	0.5628	16.609	16.416	16.979	-0.24566								0.889066	0.342293	1	3.1873e-06	3	3817	110.38	70.354	1	0.10039	0.12126	0
ASYGVSKGK	9	2	0	0	Unmodified	Pep834	ISO-MSMS	1	2023-02-06_Fusion_36176	104	Ctrl_T1	452.77	2	448.745	895.476			-0.88474	-0.00039702						16.799	0.47098	16.554	16.273	16.744	-0.24566								0.637901	0.0295995	0.167135	0.00039334	2	3783	64.42	47.296	1	0.098645	0.11915	0
ASYGVSKGK	9	2	0	0	Unmodified	Pep834	ISO-MSMS	2	2023-02-06_Fusion_36176	104	Ctrl_T1	456.76	2	448.745	895.476			-0.96316	-0.00043221						16.85	0.5387	16.605	16.273	16.811	-0.24566								0.873157	0.0234689	0.119479	5.431e-06	2	3784	99.136	77.439	1	0.10173	0.12287	0
ASYGVSKGK	9	2	0	0	Unmodified	Pep834	ISO-MSMS	0	2023-02-06_Fusion_36177	204	Ctrl_T1	299.499	3	299.499	895.476			-0.14676	-4.3955e-05						16.794	0.25554	16.588	16.485	16.741	-0.20603								0.967018	0.0377099	0.204996	2.7506e-20	2	5701	231.14	231.14	1	0.1004	0.1196	0
ASYGVSKGK	9	2	0	0	Unmodified	Pep834	MSMS	2	2023-02-06_Fusion_36177	204	Ctrl_T1	304.842	3	299.499	895.476										16.82	1	16.614	16.114	17.114	-0.20603											0.0028781	1	5708	67.032	63.836	1
ASYGVSKGK	9	2	0	0	Unmodified	Pep834	MULTI-MATCH-MSMS		2023-01-16_Fusion_35822	101	Treat_T2		2	448.745	895.476	0.2827	0.00012686	0.15706	7.048e-05	0.43976	0.00019734	448.746	450.757	452.753	16.686	0.65748	16.686	16.401	17.058	0	-0.007291	1.1062e-06		110.55	388	57	11					0				0	0.06405	0.063988	0
SVAKPIQK	8	2	0	0	Unmodified	Pep2546	ISO-MSMS	1	2023-01-16_Fusion_35822	101	Treat_T2	439.799	2	435.774	869.533			0.06707	2.9227e-05						16.466	0.28994	16.466	16.314	16.604	0								0.514001	0.00150657	0.0229761	0.0057696	1	3973	53.554	53.554	1	4.1805	4.0118	0
SVAKPIQK	8	2	0	0	Unmodified	Pep2546	ISO-MSMS	1	2023-01-16_Fusion_35827	102	Treat_T1	439.798	2	435.774	869.533			0.049676	2.1648e-05						16.427	0.30426	16.469	16.284	16.589	0.042429								0.511959	0.00440214	0.0338985	9.4861e-05	1	4135	75.972	59.425	1	9.8722	10.841	0
SVAKPIQK	8	2	0	0	Unmodified	Pep2546	ISO-MSMS	1	2023-02-06_Fusion_36171	103	Ctrl_T2	439.799	2	435.774	869.533			0.4175	0.00018194						16.582	0.32422	16.296	16.158	16.482	-0.2859								0.518967	0.0036948	0.0998542	0.00313	1	3631	58.687	46.966	1	6.9572	7.0126	0
SVAKPIQK	8	2	0	0	Unmodified	Pep2546	ISO-MSMS	2	2023-02-06_Fusion_36171	103	Ctrl_T2	443.788	2	435.774	869.533			0.11145	4.8569e-05						16.597	0.30777	16.311	16.174	16.482	-0.2859								0.713894	0.00402915	0.0672674	0.0010571	1	3640	62.717	48.942	1	4.954	4.9935	0
SVAKPIQK	8	2	0	0	Unmodified	Pep2546	ISO-MSMS	1	2023-02-06_Fusion_36176	104	Ctrl_T1	439.799	2	435.774	869.533			0.11135	4.8521e-05						16.554	0.27357	16.311	16.244	16.518	-0.24309								0.463655	0.00205004	0.0167598	0.014703	1	3697	36.185	31.504	1	1.0212	1.2335	0
SVAKPIQK	8	2	0	0	Unmodified	Pep2546	ISO-MSMS	2	2023-02-06_Fusion_36176	104	Ctrl_T1	443.788	2	435.774	869.533			0.20061	8.7419e-05						16.617	0.24154	16.373	16.236	16.477	-0.24364								0.457165	0.00163715	0.0157187	0.012636	1	3712	40.203	38.998	1	0.96752	1.1686	0
VVHGKVLQH	9	1	1	0	Unmodified	Pep839	ISO-MSMS	1	2023-01-16_Fusion_35822	101	Treat_T2	512.325	2	508.804	1015.59			-0.52382	-0.00026652						16.85	0.24278	16.85	16.745	16.988	0								0.543791	0.00707058	0.0442912	2.8289e-06	1	4123	112.17	95.877	1	0.62107	0.59157	0
VVHGKVLQH	9	1	1	0	Unmodified	Pep839	ISO-MSMS	2	2023-01-16_Fusion_35822	101	Treat_T2	515.821	2	508.804	1015.59			-0.64014	-0.00032571						16.884	0.25333	16.884	16.771	17.024	0								0.351227	0.00727787	0.0467195	1.8881e-06	1	4149	116.88	107.3	1	0.62029	0.59083	0
VVHGKVLQH	9	1	1	0	Unmodified	Pep839	MULTI-MSMS		2023-01-16_Fusion_35827	102	Treat_T1	508.804	2	508.804	1015.59	0.6122	0.00031149	0.5471	0.00027837	1.1593	0.00058986	508.804	512.325	515.82	16.824	0.30332	16.867	16.72	17.023	0.042282					124	19	11	0.832582	0.016472	0.0751734	1.5671e-07	3	4298	116.88	105.73	1	0.89039	1.0184	0
VVHGKVLQH	9	1	1	0	Unmodified	Pep839	ISO-MSMS	1	2023-02-06_Fusion_36171	103	Ctrl_T2	512.325	2	508.804	1015.59			-0.16257	-8.2717e-05						17.034	0.47281	16.748	16.501	16.974	-0.2859								0.681466	0.0204992	0.442961	2.9332e-06	1	3790	111.65	102.7	1	1.9329	1.4522	0
VVHGKVLQH	9	1	1	0	Unmodified	Pep839	ISO-MSMS	2	2023-02-06_Fusion_36171	103	Ctrl_T2	515.82	2	508.804	1015.59			-0.81032	-0.00041229						17.051	0.32103	16.765	16.612	16.933	-0.2859								0.529081	0.0197348	0.317642	4.2523e-06	1	3810	105.04	94.348	1	2.3203	1.7434	0
VVHGKVLQH	9	1	1	0	Unmodified	Pep839	ISO-MSMS	2	2023-02-06_Fusion_36172	203	Ctrl_T2	344.217	3	339.538	1015.59			0.016541	5.6164e-06						17.095	0.35829	16.806	16.581	16.94	-0.28897								0.101483	0.00136917	0.0208833	8.2385e-05	1	5703	76.134	71.429	1	1.6602	1.2063	0
VVHGKVLQH	9	1	1	0	Unmodified	Pep839	MULTI-MSMS		2023-02-06_Fusion_36176	104	Ctrl_T1	515.821	2	508.804	1015.59	-0.19277	-9.808e-05	0.87616	0.0004458	0.6834	0.00034771	508.805	512.325	515.821	17.066	0.46865	16.821	16.606	17.074	-0.24566					213	41	9	0.685769	0.00999687	0.0810095	2.8335e-05	3	3892	89.046	76.69	1	0.51965	0.61595	0
ALVSGKSTAK	10	2	1	0	Unmodified	Pep245	ISO-MSMS	1	2023-01-16_Fusion_35822	101	Treat_T2	486.822	2	481.287	960.56			0.25193	0.00012125						16.363	0.36464	16.363	16.217	16.582	0								0.575631	0.00580857	0.0544266	0.0039324	1	3965	55.898	52.553	1	2.2639	2.6013	0
ALVSGKSTAK	10	2	1	0	Unmodified	Pep245	ISO-MSMS	1	2023-01-16_Fusion_35827	102	Treat_T1	486.822	2	481.287	960.56			-0.38807	-0.00018677						16.323	0.37322	16.365	16.192	16.566	0.042429								0.626676	0.00883826	0.2979	0.00013398	2	4079	83.998	75.773	1	2.7383	2.9519	0
ALVSGKSTAK	10	2	1	0	Unmodified	Pep245	ISO-MSMS	1	2023-02-06_Fusion_36171	103	Ctrl_T2	486.822	2	481.287	960.56			0.32866	0.00015818						16.508	0.42399	16.223	16.041	16.465	-0.2859								0.672402	0.0117284	0.366839	0.00034725	1	3623	64.711	58.081	1	3.0605	3.1636	0
ALVSGKSTAK	10	2	1	0	Unmodified	Pep245	ISO-MSMS	1	2023-02-06_Fusion_36176	104	Ctrl_T1	486.822	2	481.287	960.56			-0.0085248	-4.1029e-06						16.491	0.30903	16.248	16.089	16.398	-0.24309								0.736203	0.0102941	0.123707	0.0037095	1	3690	56.432	50.128	1	1.8551	2.2774	0
RSMPEQTGEK	10	1	0	1	Unmodified	Pep2556	MULTI-MSMS		2023-01-16_Fusion_35822	101	Treat_T2	586.802	2	581.78	1161.54	0.52854	0.0003075	0.24026	0.00013978	0.76881	0.00044728	581.78	586.802	590.791	16.821	0.15297	16.821	16.74	16.893	0					84	13	10	0.956015	0.00250859	0.00867583	0.00011502	3	4112	81.338	72.124	1	1.5663	1.5774	0
RSMPEQTGEK	10	1	0	1	Unmodified	Pep2556	ISO-MSMS	1	2023-01-16_Fusion_35827	102	Treat_T1	586.804	2	581.78	1161.54			-0.68318	-0.00039746						16.786	0.18884	16.828	16.72	16.909	0.042282								0.528043	0.0018941	0.00604959	0.0002074	1	4254	77.358	67.128	1	2.2649	2.3517	0
RSMPEQTGEK	10	1	0	1	Unmodified	Pep2556	ISO-MSMS	2	2023-01-16_Fusion_35827	102	Treat_T1	590.79	2	581.78	1161.54			0.24998	0.00014543						16.784	0.11592	16.826	16.753	16.869	0.042282								0.677085	0.000808324	0.00537618	0.0098575	1	4286	41.704	33.172	1	2.5735	2.6721	0
RSMPEQTGEK	10	1	0	1	Unmodified	Pep2556	MSMS	0	2023-01-16_Fusion_35827	102	Treat_T1	581.78	2	581.78	1161.54										16.787	1	16.829	16.329	17.329	0.042282											1.5697e-13	1	4280	185.33	148.99	1
RSMPEQTGEK	10	1	0	1	Unmodified	Pep2556	MULTI-MSMS		2023-02-06_Fusion_36171	103	Ctrl_T2	590.791	2	581.78	1161.54	0.53196	0.00030948	0.088831	5.168e-05	0.62079	0.00036116	581.78	586.803	590.791	16.99	0.25253	16.704	16.586	16.839	-0.2859					123	17	10	0.87693	0.00328984	0.0506834	0.00019028	2	3780	72.643	65.423	1	8.7409	7.3774	0
RSMPEQTGEK	10	1	0	1	Unmodified	Pep2556	MULTI-MSMS		2023-02-06_Fusion_36176	104	Ctrl_T1	581.781	2	581.78	1161.54	0.32407	0.00018854	-0.54074	-0.00031459	-0.21666	-0.00012605	581.78	586.802	590.791	16.985	0.20574	16.739	16.627	16.832	-0.24566					110	16	9	0.954775	0.00168677	0.01027	0.00021229	4	3854	70.1	66.692	1	1.2374	1.517	0
KIAKQIVQK	9	3	0	0	Unmodified	Pep2557	ISO-MSMS	1	2023-01-16_Fusion_35827	102	Treat_T1	534.388	2	528.35	1054.69			-0.77078	-0.00040724						16.865	0.17323	16.907	16.798	16.971	0.042282								0.599426	0.00122356	0.00888014	8.0173e-09	1	4318	134.15	96.017	1	0.55051	0.64516	0
KIAKQIVQK	9	3	0	0	Unmodified	Pep2557	ISO-MSMS	1	2023-02-06_Fusion_36171	103	Ctrl_T2	534.388	2	528.35	1054.69			0.12323	6.5111e-05						17.171	0.24278	16.883	16.729	16.971	-0.28851								0.427017	0.00234301	0.0308588	0.00032433	1	3833	67.981	33.157	1	4.5195	2.6135	0
KIAKQIVQK	9	3	0	0	Unmodified	Pep2557	ISO-MSMS	2	2023-02-06_Fusion_36171	103	Ctrl_T2	540.372	2	528.35	1054.69			-0.22584	-0.00011932						17.175	0.27312	16.887	16.749	17.022	-0.28851								0.387555	0.00156368	0.0306356	0.0083578	1	3839	47.849	37.862	1	4.3695	2.5499	0
KIAKQIVQK	9	3	0	0	Unmodified	Pep2557	ISO-MSMS	0	2023-02-06_Fusion_36176	104	Ctrl_T1	528.35	2	528.35	1054.69			0.24011	0.00012686						17.143	0.24748	16.897	16.774	17.021	-0.24566								0.855538	0.00307691	0.020798	0.00035539	1	3893	74.127	50.604	1	0.27029	0.39054	0
KIAKQIVQK	9	3	0	0	Unmodified	Pep2557	ISO-MSMS	1	2023-02-06_Fusion_36176	104	Ctrl_T1	534.388	2	528.35	1054.69			0.058762	3.1047e-05						17.111	0.19606	16.865	16.765	16.961	-0.24566								0.330588	0.000932893	0.00778032	0.013495	1	3897	37.159	15.477	1	0.32006	0.45839	0
KIAKQIVQK	9	3	0	0	Unmodified	Pep2557	ISO-MSMS	2	2023-02-06_Fusion_36176	104	Ctrl_T1	540.373	2	528.35	1054.69			0.056186	2.9686e-05						17.128	0.20476	16.882	16.774	16.979	-0.24566								0.466197	0.000856694	0.00798401	0.022585	1	3905	30.736	13.351	1	0.25997	0.37288	0
RVNNNRGNSL	10	0	1	2	Unmodified	Pep4338	MULTI-MSMS		2023-01-16_Fusion_35822	101	Treat_T2	572.303	2	572.303	1142.59	0.47817	0.00027366	0.18339	0.00010495	0.66156	0.00037861	572.303	579.832	585.321	17.121	0.41066	17.121	16.913	17.324	0					171	28	10	0.985406	0.0132562	0.234762	2.6698e-07	2	4269	122.52	107.85	1	0.89975	0.95028	0
RVNNNRGNSL	10	0	1	2	Unmodified	Pep4338	ISO-MSMS	0	2023-01-16_Fusion_35823	201	Treat_T2	381.871	3	381.871	1142.59			1.0845	0.00041415						17.165	0.26272	17.151	17.029	17.291	-0.014482								0.458242	0.0019877	0.0526175	4.1145e-05	2	4446	85.064	85.064	1	0.85543	0.88447	0
RVNNNRGNSL	10	0	1	2	Unmodified	Pep4338	MULTI-MSMS		2023-01-16_Fusion_35827	102	Treat_T1	572.303	2	572.303	1142.59	0.76881	0.00043999	0.036454	2.0863e-05	0.80527	0.00046086	572.303	579.832	585.321	17.034	0.36903	17.076	16.934	17.303	0.04228					85	17	8	0.839942	0.00591775	0.0591863	9.389e-10	3	4366	133.33	113.54	1	0.6682	0.66025	0
RVNNNRGNSL	10	0	1	2	Unmodified	Pep4338	MULTI-MSMS		2023-02-06_Fusion_36171	103	Ctrl_T2	579.832	2	572.303	1142.59	0.28574	0.00016353	0.22084	0.00012639	0.50658	0.00028992	572.303	579.832	585.321	17.3	0.44907	17.011	16.773	17.222	-0.28851					220	33	10	0.92976	0.0186666	0.32517	3.5973e-10	4	3902	147.36	127.58	1	2.6033	2.1154	0
RVNNNRGNSL	10	0	1	2	Unmodified	Pep4338	MULTI-MSMS		2023-02-06_Fusion_36176	104	Ctrl_T1	572.303	2	572.303	1142.59	0.18939	0.00010839	0.30673	0.00017554	0.49613	0.00028393	572.303	579.832	585.321	17.294	0.40349	17.045	16.841	17.245	-0.24852					217	37	12	0.976831	0.0156239	0.124478	2.4085e-10	3	3988	150.24	127.5	1	0.21817	0.25782	0
RVNNNRGNSL	10	0	1	2	Unmodified	Pep4338	ISO-MSMS	0	2023-02-06_Fusion_36177	204	Ctrl_T1	381.871	3	381.871	1142.59			0.28247	0.00010787						17.281	0.30663	17.072	16.926	17.232	-0.2091								0.452146	0.000603915	0.00794304	8.8565e-05	2	5873	73.26	71.988	1	2.108	2.4151	0
RIDGPTGQK	9	1	0	1	Unmodified	Pep248	MULTI-MSMS		2023-01-16_Fusion_35822	101	Treat_T2	491.289	2	486.267	970.52	0.55417	0.00026947	0.85252	0.00041455	1.4067	0.00068403	486.268	491.29	495.278	16.727	0.41547	16.727	16.485	16.901	0					173	37	6	0.772244	0.00141181	0.00512653	7.9204e-05	7	4065	79.474	69.06	1	1.8342	1.8473	0
RIDGPTGQK	9	1	0	1	Unmodified	Pep248	MULTI-MSMS		2023-01-16_Fusion_35827	102	Treat_T1	491.29	2	486.267	970.52	0.6265	0.00030465	-0.012381	-6.0206e-06	0.61412	0.00029862	486.267	491.29	495.278	16.71	0.32693	16.752	16.542	16.869	0.042282					95	18	7	0.841558	0.00179742	0.00853576	5.4524e-07	3	4217	96.311	86.723	1	1.4399	1.4951	0
RIDGPTGQK	9	1	0	1	Unmodified	Pep248	ISO-MSMS	2	2023-02-06_Fusion_36171	103	Ctrl_T2	495.279	2	486.267	970.52			3.1382	0.001526						16.89	0.49876	16.604	16.306	16.805	-0.2859								0.655173	0.00237079	0.0163803	0.0080815	1	3719	48.423	42.765	1	7.653	6.4592	0
RIDGPTGQK	9	1	0	1	Unmodified	Pep248	MULTI-MSMS		2023-02-06_Fusion_36176	104	Ctrl_T1	486.267	2	486.267	970.52	0.14619	7.1087e-05	0.16144	7.8505e-05	0.30763	0.00014959	486.267	491.29	495.278	16.884	0.39159	16.638	16.395	16.787	-0.24566					145	29	6	0.595528	0.00450733	0.0473706	1.9777e-05	4	3851	90.657	81.069	1	0.70659	0.8663	0
AQNAKVIEK	9	2	0	0	Unmodified	Pep836	ISO-MSMS	2	2023-01-16_Fusion_35822	101	Treat_T2	508.807	2	500.793	999.571			-2.8362	-0.0014204						16.862	0.31739	16.862	16.727	17.044	0								0.710648	0.0152088	0.0956935	5.6066e-05	1	4142	91.087	47.273	1	1.3504	1.2959	0
AQNAKVIEK	9	2	0	0	Unmodified	Pep836	ISO-MSMS	0	2023-02-06_Fusion_36176	104	Ctrl_T1	500.793	2	500.793	999.571			2.7533	0.0013788						17.008	0.43962	16.762	16.452	16.892	-0.24566								0.202768	0.000937514	0.00675433	0.006131	1	3834	52.482	45.658	1	0.59567	0.71947	0
STNSHPILRK	10	1	1	1	Unmodified	Pep576	MULTI-MSMS		2023-01-16_Fusion_35823	201	Treat_T2	389.242	3	384.888	1151.64	0.090262	3.4741e-05	0.19527	7.5157e-05	0.28553	0.0001099	384.888	389.242	392.902	17.451	0.39755	17.437	17.197	17.595	-0.014484					76	15	8	0.590581	0.00587404	0.0393487	1.1409e-15	2	4502	139.28	139.28	1	3.8226	3.8752	0
STNSHPILRK	10	1	1	1	Unmodified	Pep576	ISO-MSMS	1	2023-02-06_Fusion_36172	203	Ctrl_T2	389.243	3	384.888	1151.64			0.55704	0.0002144						17.598	0.25958	17.308	17.176	17.436	-0.29085								0.695684	0.0088381	0.180905	9.3009e-14	2	5846	127.12	121.9	1	12.808	9.7255	0
STNSHPILRK	10	1	1	1	Unmodified	Pep576	ISO-MSMS	2	2023-02-06_Fusion_36172	203	Ctrl_T2	392.902	3	384.888	1151.64			0.34582	0.0001331						17.651	0.32957	17.36	17.222	17.552	-0.29085								0.675055	0.00987195	0.216121	0.0032536	1	5859	61.962	60.197	1	12.753	9.6838	0
STNSHPILRK	10	1	1	1	Unmodified	Pep576	MULTI-MSMS		2023-02-06_Fusion_36177	204	Ctrl_T1	384.888	3	384.888	1151.64	-0.071066	-2.7352e-05	0.66684	0.00025666	0.59577	0.00022931	384.888	389.242	392.902	17.595	0.424	17.386	17.163	17.587	-0.20973					66	18	7	0.444303	0.00458497	0.0385651	1.4381e-05	2	5965	85.212	85.212	1	0.70398	0.8299	0
KIIENNTASK	10	2	0	0	Unmodified	Pep246	ISO-MSMS	1	2023-01-16_Fusion_35822	101	Treat_T2	563.34	2	559.314	1116.61			0.54654	0.00030568						16.581	0.28008	16.581	16.384	16.664	0								0.769986	0.00685477	0.0264385	0.00028766	2	3999	70.1	61.779	1	1.8077	1.7347	0
KIIENNTASK	10	2	0	0	Unmodified	Pep246	ISO-MSMS	2	2023-01-16_Fusion_35822	101	Treat_T2	567.329	2	559.314	1116.61			0.77043	0.00043091						16.615	0.2645	16.615	16.416	16.68	0								0.923818	0.000672625	0.00285478	0.00027385	2	4062	71.349	63.129	1	1.671	1.6035	0
KIIENNTASK	10	2	0	0	Unmodified	Pep246	ISO-MSMS	0	2023-01-16_Fusion_35822	101	Treat_T2	559.315	2	559.314	1116.61			0.54155	0.0003029						16.578	0.2645	16.578	16.416	16.68	0								0.885147	0.00931451	0.0583836	3.8868e-06	1	4027	111.46	90.007	1	1.571	1.5075	0
KIIENNTASK	10	2	0	0	Unmodified	Pep246	ISO-MSMS	1	2023-01-16_Fusion_35827	102	Treat_T1	563.339	2	559.314	1116.61			0.75203	0.00042062						16.525	0.2828	16.568	16.394	16.677	0.04228								0.762053	0.00484288	0.0445212	2.2539e-06	2	4144	117.71	89.624	1	0.9163	1.0062	0
KIIENNTASK	10	2	0	0	Unmodified	Pep246	ISO-MSMS	2	2023-01-16_Fusion_35827	102	Treat_T1	567.329	2	559.314	1116.61			0.060396	3.378e-05						16.531	0.26001	16.574	16.394	16.654	0.04228								0.707129	0.00291829	0.0388647	0.00017835	1	4161	79.986	59.995	1	0.81029	0.88979	0
KIIENNTASK	10	2	0	0	Unmodified	Pep246	ISO-MSMS	1	2023-02-06_Fusion_36171	103	Ctrl_T2	563.34	2	559.314	1116.61			0.76069	0.00042547						16.684	0.3209	16.398	16.228	16.549	-0.2859								0.827058	0.0228214	0.348818	3.4582e-06	1	3660	113.1	86.139	1	5.4476	5.491	0
KIIENNTASK	10	2	0	0	Unmodified	Pep246	ISO-MSMS	2	2023-02-06_Fusion_36171	103	Ctrl_T2	567.329	2	559.314	1116.61			-0.53825	-0.00030105						16.692	0.32147	16.406	16.211	16.532	-0.2859								0.834646	0.017836	0.260405	2.1307e-06	1	3666	118.18	98.416	1	5.2163	5.2579	0
KIIENNTASK	10	2	0	0	Unmodified	Pep246	ISO-MSMS	2	2023-02-06_Fusion_36176	104	Ctrl_T1	567.329	2	559.314	1116.61			-0.99469	-0.00055634						16.673	0.27352	16.428	16.286	16.559	-0.24566								0.757236	0.0055228	0.0207536	2.1307e-06	1	3735	118.18	96.729	1	0.57617	0.69593	0
AVNKQLADK	9	2	1	0	Unmodified	Pep837	ISO-MSMS	1	2023-01-16_Fusion_35822	101	Treat_T2	499.32	2	493.785	985.556			-0.066118	-3.2648e-05						16.852	0.24278	16.852	16.745	16.988	0								0.58217	0.00697545	0.0382784	5.5415e-06	1	4124	98.582	85.545	1	3.9239	4.5087	0
AVNKQLADK	9	2	1	0	Unmodified	Pep837	ISO-MSMS	1	2023-01-16_Fusion_35823	201	Treat_T2	333.216	3	329.526	985.556			-0.30467	-0.0001004						16.9	0.23686	16.886	16.745	16.982	-0.014832								0.666076	0.00369841	0.0294272	3.3506e-14	2	4341	151.51	151.51	1	3.0455	3.7027	0
AVNKQLADK	9	2	1	0	Unmodified	Pep837	ISO-MSMS	1	2023-01-16_Fusion_35827	102	Treat_T1	499.32	2	493.785	985.556			-0.36128	-0.0001784						16.832	0.20738	16.874	16.764	16.971	0.042282								0.785982	0.00721426	0.058639	1.3166e-06	1	4276	119.75	106.71	1	3.0455	3.2831	0
AVNKQLADK	9	2	1	0	Unmodified	Pep837	ISO-MSMS	0	2023-01-16_Fusion_35827	102	Treat_T1	493.785	2	493.785	985.556			0.38266	0.00018895						16.871	0.24201	16.914	16.781	17.023	0.042282								0.785026	0.00333151	0.0265105	3.9244e-06	1	4306	106.68	80.946	1	1.3459	1.4509	0
AVNKQLADK	9	2	1	0	Unmodified	Pep837	ISO-MSMS	1	2023-01-16_Fusion_35828	202	Treat_T1	333.216	3	329.526	985.556			-0.41758	-0.0001376						16.81	0.2855	16.875	16.72	17.005	0.065973								0.446792	0.00105017	0.0181836	3.3506e-14	2	4423	151.51	151.51	1	5.7668	6.2368	0
AVNKQLADK	9	2	1	0	Unmodified	Pep837	ISO-MSMS	2	2023-02-06_Fusion_36171	103	Ctrl_T2	504.81	2	493.785	985.556			2.1134	0.0010436						17.049	0.3599	16.763	16.56	16.92	-0.2859								0.916448	0.0171885	0.200479	9.201e-09	1	3811	130.75	110.12	1	8.831	9.1282	0
AVNKQLADK	9	2	1	0	Unmodified	Pep837	ISO-MSMS	1	2023-02-06_Fusion_36172	203	Ctrl_T2	333.216	3	329.526	985.556			-0.015491	-5.1047e-06						17.041	0.31225	16.752	16.581	16.894	-0.28897								0.457122	0.00473486	0.142447	5.0901e-09	2	5675	119.89	119.89	1	18.716	15.676	0
AVNKQLADK	9	2	1	0	Unmodified	Pep837	ISO-MSMS	1	2023-02-06_Fusion_36176	104	Ctrl_T1	499.319	2	493.785	985.556			-0.11524	-5.6905e-05						17.045	0.28598	16.8	16.606	16.892	-0.24566								0.733076	0.00561854	0.0323213	0.00012972	2	3862	84.743	80.631	1	1.2666	1.555	0
AVNKQLADK	9	2	1	0	Unmodified	Pep837	ISO-MSMS	0	2023-02-06_Fusion_36176	104	Ctrl_T1	493.785	2	493.785	985.556			1.0976	0.00054197						17.084	0.37344	16.839	16.587	16.961	-0.24566								0.616208	0.00285962	0.0172086	3.076e-05	1	3883	93.267	67.373	1	0.61096	0.75005	0
AVNKQLADK	9	2	1	0	Unmodified	Pep837	MULTI-MSMS		2023-02-06_Fusion_36177	204	Ctrl_T1	333.216	3	329.526	985.556	0.35883	0.00011824	-0.28931	-9.5334e-05	0.069524	2.291e-05	329.526	333.215	336.875	17.026	0.37632	16.817	16.596	16.973	-0.2091					47	15	7	0.376157	0.00219361	0.0212088	5.1494e-11	3	5761	119.89	119.89	1	1.1618	1.404	0
ALYEAKRQK	9	2	1	1	Unmodified	Pep256	ISO-MSMS	1	2023-01-16_Fusion_35822	101	Treat_T2	562.365	2	553.819	1105.62			-0.31376	-0.00017377						17.321	0.19198	17.321	17.219	17.411	0								0.949334	0.00135346	0.0425025	0.0083578	1	4304	47.849	47.849	1	0.93919	0.8966	0
ALYEAKRQK	9	2	1	1	Unmodified	Pep256	ISO-MSMS	1	2023-01-16_Fusion_35823	201	Treat_T2	375.245	3	369.549	1105.62			0.47064	0.00017392						17.324	0.25894	17.309	17.197	17.456	-0.014484								0.546843	0.00696006	0.0447184	5.0901e-09	2	4486	119.89	118.36	1	4.2276	7.2433	0
ALYEAKRQK	9	2	1	1	Unmodified	Pep256	ISO-MSMS	1	2023-01-16_Fusion_35828	202	Treat_T1	375.245	3	369.549	1105.62			-0.39376	-0.00014551						17.268	0.28973	17.334	17.15	17.439	0.065973								0.125262	0.00135553	0.0182358	2.1803e-08	2	4571	99.139	97.617	1	1.3189	1.8262	0
ALYEAKRQK	9	2	1	1	Unmodified	Pep256	MSMS	0	2023-02-06_Fusion_36176	104	Ctrl_T1	553.82	2	553.819	1105.62										17.586	1	17.338	16.838	17.838	-0.24852											0.037604	1	4095	36.76	35.266	1
ALYEAKRQK	9	2	1	1	Unmodified	Pep256	ISO-MSMS	0	2023-02-06_Fusion_36177	204	Ctrl_T1	369.549	3	369.549	1105.62			0.59574	0.00022016						17.528	0.20757	17.319	17.186	17.394	-0.2091								0.19387	0.00281545	0.0160258	0.00081943	2	5933	63.534	60.769	1	0.32994	0.44948	0
SPRARPKEL	9	1	1	2	Unmodified	Pep1398	ISO-MSMS	1	2023-01-16_Fusion_35823	201	Treat_T2	358.239	3	351.877	1052.61			0.27368	9.6301e-05						17.624	0.46238	17.61	17.41	17.873	-0.014076								0.824827	0.0198387	0.336634	7.5769e-05	3	4554	77.674	77.674	1	3.3528	3.3241	0
SPRARPKEL	9	1	1	2	Unmodified	Pep1398	ISO-MSMS	1	2023-01-16_Fusion_35827	102	Treat_T1	536.854	2	527.312	1052.61			-0.311	-0.000164						17.522	0.31547	17.564	17.393	17.709	0.042223								0.868688	0.00618091	0.0589732	0.00030307	1	4550	69.812	52.426	1	2.7776	2.8343	0
SPRARPKEL	9	1	1	2	Unmodified	Pep1398	ISO-MSMS	1	2023-01-16_Fusion_35828	202	Treat_T1	358.239	3	351.877	1052.61			0.42287	0.0001488						17.487	0.46892	17.553	17.346	17.815	0.066389								0.83414	0.0310731	0.993964	1.6988e-08	2	4619	105.12	103.62	1	3.0141	3.6043	0
SPRARPKEL	9	1	1	2	Unmodified	Pep1398	ISO-MSMS	0	2023-01-16_Fusion_35828	202	Treat_T1	351.877	3	351.877	1052.61			0.61131	0.00021511						17.551	0.46783	17.618	17.464	17.932	0.066389								0.778237	0.00845005	0.114241	7.5769e-05	2	4642	77.674	77.648	1	2.3982	2.8678	0
SPRARPKEL	9	1	1	2	Unmodified	Pep1398	MULTI-MSMS		2023-02-06_Fusion_36171	103	Ctrl_T2	544.337	2	527.312	1052.61	-0.030636	-1.6155e-05	-0.23674	-0.00012484	-0.26738	-0.00014099	527.313	536.854	544.337	17.87	0.41911	17.578	17.345	17.764	-0.29154					83	20	8	0.701348	0.00339317	0.0386249	0.0085471	2	4126	40.067	30.479	1	4.2026	3.335	0
SPRARPKEL	9	1	1	2	Unmodified	Pep1398	ISO-MSMS	1	2023-02-06_Fusion_36172	203	Ctrl_T2	358.238	3	351.877	1052.61			-0.32704	-0.00011508						17.837	0.59074	17.546	17.292	17.883	-0.29085								0.887376	0.0297303	0.695358	1.8332e-05	4	5899	91.041	88.189	1	13.391	10.114	0
SPRARPKEL	9	1	1	2	Unmodified	Pep1398	ISO-MSMS	2	2023-02-06_Fusion_36172	203	Ctrl_T2	363.227	3	351.877	1052.61			-1.6903	-0.00059478						17.917	0.47021	17.626	17.436	17.906	-0.29085								0.857284	0.010311	0.202271	0.0094394	2	5907	45.598	35.025	1	9.6175	7.2638	0
SPRARPKEL	9	1	1	2	Unmodified	Pep1398	MULTI-MSMS		2023-02-06_Fusion_36176	104	Ctrl_T1	536.854	2	527.312	1052.61	-0.025511	-1.3452e-05	0.30528	0.00016098	0.27977	0.00014753	527.313	536.854	544.337	17.876	0.37617	17.624	17.424	17.8	-0.25152					101	20	9	0.945959	0.00464821	0.0806835	0.0067603	2	4168	34.781	23.421	1	0.58214	0.61926	0
SPRARPKEL	9	1	1	2	Unmodified	Pep1398	MULTI-MSMS		2023-02-06_Fusion_36177	204	Ctrl_T1	351.877	3	351.877	1052.61	-0.33725	-0.00011867	0.18928	6.6602e-05	-0.14797	-5.2068e-05	351.877	358.239	363.227	17.828	0.57978	17.616	17.298	17.878	-0.21251					175	25	14	0.763486	0.0291645	0.436699	3.618e-06	8	6013	81.784	81.743	1	0.84598	0.90287	0
TPGKKGTSL	9	2	1	0	Unmodified	Pep842	ISO-MSMS	2	2023-01-16_Fusion_35822	101	Treat_T2	455.786	2	444.761	887.508			-0.55686	-0.00024767						17.196	0.40887	17.196	17.044	17.453	0								0.547056	0.00756534	0.16848	0.0084778	1	4278	47.599	43.189	1	2.4752	2.8441	0
TPGKKGTSL	9	2	1	0	Unmodified	Pep842	ISO-MSMS	1	2023-02-06_Fusion_36171	103	Ctrl_T2	450.296	2	444.761	887.508			0.25546	0.00011362						17.32	0.33296	17.032	16.802	17.135	-0.28851								0.69145	0.00528346	0.115068	0.029146	1	3874	28.209	28.209	1	1.4581	1.5072	0
TPGKKGTSL	9	2	1	0	Unmodified	Pep842	ISO-MSMS	2	2023-02-06_Fusion_36171	103	Ctrl_T2	455.785	2	444.761	887.508			-1.1857	-0.00052737						17.346	0.51035	17.057	16.886	17.396	-0.28851								0.806914	0.00746383	0.0717131	0.0002488	2	3915	74.486	58.029	1	1.2951	1.3387	0
TPGKKGTSL	9	2	1	0	Unmodified	Pep842	ISO-MSMS	1	2023-02-06_Fusion_36176	104	Ctrl_T1	450.296	2	444.761	887.508			-0.015972	-7.1036e-06						17.284	0.35188	17.036	16.864	17.216	-0.24852								0.583865	0.00401149	0.0553558	0.020526	1	3961	31.53	30.158	1	0.98595	1.2104	0
TPGKKGTSL	9	2	1	0	Unmodified	Pep842	ISO-MSMS	2	2023-02-06_Fusion_36176	104	Ctrl_T1	455.785	2	444.761	887.508			-0.55749	-0.00024795						17.335	0.66505	17.087	16.933	17.598	-0.24852								0.705342	0.00319105	0.0424811	0.01212	1	3998	40.021	32.961	1	0.53911	0.66184	0
RPGDRAKAL	9	1	1	2	Unmodified	Pep4673	MULTI-SECPEP		2023-01-16_Fusion_35823	201	Treat_T2	334.53	3	328.53	982.567	-0.25183	-8.2733e-05	-0.5741	-0.00018861	-0.82593	-0.00027134	328.53	334.891	339.88	17.528	0.34647	17.514	17.341	17.687	-0.014484					62	14	7	0.5133	0.00297427	0.0441784	0.020415	1	4534	46.994	46.586	1	2.6814	2.6585	0
RPGDRAKAL	9	1	1	2	Unmodified	Pep4673	MULTI-SECPEP		2023-02-06_Fusion_36177	204	Ctrl_T1	338.878	3	328.53	982.567	-0.40631	-0.00013349	-1.9699	-0.00064718	-2.3762	-0.00078066	328.53	334.891	340.213	17.648	0.30922	17.436	17.298	17.607	-0.21251					67	13	8	0.43666	0.00201277	0.0235556	0.080322	1	5957	31.934	31.934	1	0.47693	0.509	0
RPGDRAKAL	9	1	1	2	Unmodified	Pep4673	MULTI-MATCH		2023-02-06_Fusion_36172	203	Ctrl_T2		3	328.53	982.567	0.14538	4.7762e-05	-0.94457	-0.00031032	-0.79919	-0.00026256	328.53	332.884	336.544	17.778	0.30602	17.488	17.292	17.598	-0.29085	0.0061503	-0.00046321		46.994	39	12	6					0				0	1.5886	1.2062	0
KMGNPQVSK	9	2	0	0	Unmodified	Pep2564	ISO-MSMS	1	2023-01-16_Fusion_35827	102	Treat_T1	498.791	2	494.766	987.517			-0.60363	-0.00029865						16.928	0.5626	16.97	16.764	17.326	0.042282								0.768243	0.00364692	0.0192133	4.1812e-06	1	4339	105.4	79.837	1	2.1046	2.3111	0
KMGNPQVSK	9	2	0	0	Unmodified	Pep2564	ISO-MSMS	0	2023-01-16_Fusion_35827	102	Treat_T1	494.766	2	494.766	987.517			0.29152	0.00014424						16.953	0.22252	16.995	16.882	17.105	0.042282								0.728422	0.00222788	0.0204526	0.00025008	1	4363	74.376	56.151	1	1.9831	2.1777	0
KMGNPQVSK	9	2	0	0	Unmodified	Pep2564	MULTI-MSMS		2023-02-06_Fusion_36171	103	Ctrl_T2	498.792	2	494.766	987.517	0.40674	0.00020124	1.1915	0.00058954	1.5983	0.00079078	494.768	498.791	502.78	17.145	0.45043	16.859	16.598	17.049	-0.2859					209	34	10	0.647858	0.0074669	0.134677	2.0074e-05	2	3846	90.601	64.496	1	9.1453	9.2182	0
KMGNPQVSK	9	2	0	0	Unmodified	Pep2564	MULTI-MSMS		2023-02-06_Fusion_36176	104	Ctrl_T1	494.766	2	494.766	987.517	0.1386	6.8573e-05	0.50543	0.00025007	0.64403	0.00031864	494.766	498.791	502.78	17.158	0.34116	16.912	16.721	17.063	-0.24566					189	31	9	0.617849	0.00453429	0.03043	7.408e-05	2	3931	80.438	57.367	1	1.1485	1.3872	0
STTPPTSAK	9	1	0	0	Unmodified	Pep2554	ISO-MSMS	0	2023-01-16_Fusion_35822	101	Treat_T2	445.235	2	445.235	888.455			1.3942	0.00062077						16.725	0.58874	16.725	16.416	17.005	0								0.544998	0.00632517	0.0434128	0.0030077	1	4133	58.981	46.453	1	0.81728	0.81648	0
STTPPTSAK	9	1	0	0	Unmodified	Pep2554	ISO-MSMS	0	2023-01-16_Fusion_35827	102	Treat_T1	445.235	2	445.235	888.455			0.94497	0.00042073						16.685	0.68706	16.727	16.284	16.971	0.042282								0.731433	0.00592381	0.0545742	0.00030292	1	4279	69.825	58.66	1	0.22849	0.22821	0
KTIGSSASVK	10	2	0	0	Unmodified	Pep249	ISO-MSMS	1	2023-01-16_Fusion_35822	101	Treat_T2	493.31	2	489.285	976.555			-2.3164	-0.0011334						16.82	0.2202	16.82	16.706	16.926	0								0.607645	0.00776245	0.0499634	0.0071989	1	4129	48.073	34.619	1	1.6549	1.5881	0
KTIGSSASVK	10	2	0	0	Unmodified	Pep249	ISO-MSMS	0	2023-01-16_Fusion_35822	101	Treat_T2	489.284	2	489.285	976.555			-2.1351	-0.0010447						16.841	0.21374	16.841	16.712	16.926	0								0.760002	0.00486615	0.0340509	0.00031825	1	4130	67.334	48.24	1	1.4189	1.3616	0
KTIGSSASVK	10	2	0	0	Unmodified	Pep249	ISO-MSMS	0	2023-01-16_Fusion_35827	102	Treat_T1	489.285	2	489.285	976.555			-1.6551	-0.00080983						16.775	0.21428	16.817	16.72	16.934	0.042282								0.762361	0.00712882	0.0484848	8.5036e-09	1	4271	134.57	103.14	1	0.49949	0.5485	0
KTIGSSASVK	10	2	0	0	Unmodified	Pep249	ISO-MSMS	2	2023-02-06_Fusion_36171	103	Ctrl_T2	497.3	2	489.285	976.555			2.7934	0.0013668						16.905	0.37703	16.619	16.428	16.805	-0.2859								0.511813	0.00727108	0.0531115	0.0015686	1	3766	61.56	43.74	1	4.7177	4.7553	0
KTIGSSASVK	10	2	0	0	Unmodified	Pep249	ISO-MSMS	1	2023-02-06_Fusion_36171	103	Ctrl_T2	493.31	2	489.285	976.555			-3.3516	-0.0016399						16.929	0.44663	16.643	16.392	16.839	-0.2859								0.660602	0.0105475	0.152388	0.009111	1	3779	43.492	31.256	1	5.4872	5.531	0
KTIGSSASVK	10	2	0	0	Unmodified	Pep249	ISO-MSMS	0	2023-02-06_Fusion_36176	104	Ctrl_T1	489.285	2	489.285	976.555			-0.89983	-0.00044028						16.919	0.28299	16.673	16.528	16.811	-0.24566								0.802504	0.00804346	0.0498776	2.8108e-06	1	3841	115.57	89.132	1	0.35825	0.43271	0
SVSSPVKSK	9	2	0	0	Unmodified	Pep2555	MSMS	2	2023-01-16_Fusion_35822	101	Treat_T2	467.781	2	459.766	917.518										16.751	1	16.751	16.251	17.251	0											0.019211	1	4104	42.599	39.762	1
SVSSPVKSK	9	2	0	0	Unmodified	Pep2555	ISO-MSMS	0	2023-01-16_Fusion_35828	202	Treat_T1	918.53	1	918.525	917.518			-2.3602	-0.0021679						40.868	0.61948	40.952	40.716	41.335	0.084217								0.902387	0.00205869	0.0321568	0.026116	1	12311	29.376	19.86	1	0.012877	0.013218	0
SQGPISKPK	9	2	0	0	Unmodified	Pep1391	MSMS	2	2023-01-16_Fusion_35823	201	Treat_T2	319.862	3	314.519	940.534										17.381	1	17.366	16.866	17.866	-0.014484											0.025622	1	4496	34.803	27.157	1
SQGPISKPK	9	2	0	0	Unmodified	Pep1391	MSMS	2	2023-01-16_Fusion_35823	201	Treat_T2	319.862	3	314.519	940.534										17.383	1	17.369	16.869	17.869	-0.014484											0.013937	1	4497	55.314	53.257	1
SQGPISKPK	9	2	0	0	Unmodified	Pep1391	MULTI-SECPEP		2023-01-16_Fusion_35827	102	Treat_T1	474.783	2	471.274	940.534	0.60343	0.00028438	-2.6231	-0.0012362	-2.0196	-0.00095181	471.275	475.299	479.789	17.302	0.44503	17.345	17.105	17.55	0.042223					105	19	10	0.387056	0.00426408	0.0878969	0.065931	1	4515	33.426	31.773	1	4.4922	4.933	0
SQGPISKPK	9	2	0	0	Unmodified	Pep1391	ISO-MSMS	1	2023-01-16_Fusion_35828	202	Treat_T1	317.202	3	314.519	940.534			-1.4738	-0.00046355						17.315	0.26221	17.381	17.248	17.511	0.065973								0.764579	0.00381329	0.0296579	4.4929e-06	2	4577	94.262	93.195	1	2.4051	2.4689	0
SQGPISKPK	9	2	0	0	Unmodified	Pep1391	MSMS	2	2023-02-06_Fusion_36176	104	Ctrl_T1	479.289	2	471.274	940.534										17.533	1	17.285	16.785	17.785	-0.24852											0.02478	1	4075	35.826	32.255	1
SQGPISKPK	9	2	0	0	Unmodified	Pep1391	MULTI-MSMS		2023-02-06_Fusion_36177	204	Ctrl_T1	314.519	3	314.519	940.534	-0.50172	-0.0001578	-0.37641	-0.00011839	-0.87812	-0.00027619	314.519	317.202	319.862	17.516	0.36408	17.307	17.116	17.48	-0.2091					74	15	8	0.756244	0.00143139	0.00774907	9.5731e-07	5	5941	99.442	99.442	1	1.5058	1.7938	0
RSATSMLTK	9	1	1	1	Oxidation (M)	Pep2744	MULTI-MSMS		2023-01-16_Fusion_35822	101	Treat_T2	512.3	2	505.769	1009.52	0.2837	0.00014348	-0.14145	-7.154e-05	0.14225	7.1945e-05	505.768	512.301	517.79	17.233	0.39459	17.233	17.058	17.453	0					136	23	10	0.663982	0.00284153	0.0354977	0.00013048	4	4251	69.825	66.078	1	3.0351	3.1892	0
RSATSMLTK	9	1	1	1	Oxidation (M)	Pep2744	MULTI-MSMS		2023-01-16_Fusion_35827	102	Treat_T1	512.301	2	505.769	1009.52	0.50182	0.00025381	-0.18651	-9.4332e-05	0.31531	0.00015947	505.768	512.301	517.79	17.152	0.41878	17.194	17.041	17.46	0.04224					84	18	9	0.657306	0.00304376	0.0316537	0.00014922	2	4397	66.299	57.436	1	2.2667	2.2748	0
RSATSMLTK	9	1	1	1	Oxidation (M)	Pep2744	MULTI-MSMS		2023-02-06_Fusion_36176	104	Ctrl_T1	517.79	2	505.769	1009.52	-0.082806	-4.1881e-05	-0.17951	-9.0791e-05	-0.26232	-0.00013267	505.769	512.301	517.79	17.399	0.34652	17.151	16.992	17.339	-0.24852					136	28	8	0.983367	0.00293882	0.0267676	0.0029068	3	4019	53.493	49.747	1	0.85697	0.95065	0
RSATSMLTK	9	1	1	1	Unmodified	Pep2744	MULTI-MSMS		2023-01-16_Fusion_35822	101	Treat_T2	504.304	2	497.771	993.528	0.79595	0.0003962	-0.12938	-6.4404e-05	0.66656	0.0003318	497.771	504.303	509.793	22.068	0.53195	22.068	21.705	22.237	0					140	23	11	0.631488	0.0118533	0.120673	1.9777e-05	2	6149	90.657	79.294	1	2.9858	3.1374	0
RSATSMLTK	9	1	1	1	Unmodified	Pep2744	ISO-MSMS	1	2023-01-16_Fusion_35827	102	Treat_T1	504.303	2	497.771	993.528			-0.8913	-0.00044366						21.993	0.554	22.036	21.629	22.183	0.042604								0.800576	0.0148035	0.0825612	5.964e-07	1	6317	123.35	103.58	1	2.523	2.532	0
RSATSMLTK	9	1	1	1	Unmodified	Pep2744	MULTI-MSMS		2023-02-06_Fusion_36176	104	Ctrl_T1	497.772	2	497.771	993.528	0.089462	4.4532e-05	0.40866	0.00020342	0.49813	0.00024795	497.771	504.303	509.793	22.288	0.52793	22.006	21.73	22.258	-0.28166					172	22	14	0.688691	0.00572651	0.0649875	6.3518e-05	4	5915	82.426	77.117	1	0.93148	1.0333	0
RSATSMLTK	9	1	1	1	Unmodified	Pep2744	MULTI-MATCH-MSMS		2023-01-16_Fusion_35827	102	Treat_T1		2	497.771	993.528	-0.059932	-2.9832e-05	1.3873	0.00069057	1.3274	0.00066074	497.772	502.291	505.786	22.004	0.54957	22.046	21.702	22.251	0.042604	-0.010913	0.0013445		90.657	116	25	9					0				0	0.68367	0.71785	0
IQYGTSKGK	9	2	0	0	Unmodified	Pep849	ISO-MSMS	2	2023-01-16_Fusion_35822	101	Treat_T2	499.286	2	491.272	980.529			-0.6898	-0.00033888						17.488	0.22638	17.488	17.373	17.6	0								0.633265	0.00473702	0.0645408	0.0001797	1	4397	80.438	70.207	1	0.79396	0.76191	0
IQYGTSKGK	9	2	0	0	Unmodified	Pep849	ISO-MSMS	2	2023-02-06_Fusion_36171	103	Ctrl_T2	499.286	2	491.272	980.529			-0.7046	-0.00034615						17.706	0.26853	17.418	17.275	17.543	-0.28851								0.445497	0.00485073	0.0674096	0.0023081	1	4058	60.436	56.865	1	1.9938	2.0097	0
ATQTPVSNK	9	1	0	0	Unmodified	Pep509	MSMS	0	2023-01-16_Fusion_35827	102	Treat_T1	473.253	2	473.254	944.493										16.756	1	16.799	16.299	17.299	0.042282											0.029879	1	4268	32.786	32.786	1
ATQTPVSNK	9	1	0	0	Unmodified	Pep509	ISO-MSMS	1	2023-02-06_Fusion_36171	103	Ctrl_T2	475.266	2	473.254	944.493			3.0428	0.00144						16.84	0.36982	16.554	16.306	16.676	-0.2859								0.257184	0.00105192	0.00710147	0.035985	1	3727	25.574	21.437	1	4.9037	3.7471	0
ATQTPVSNK	9	1	0	0	Unmodified	Pep509	ISO-MSMS	1	2023-02-06_Fusion_36176	104	Ctrl_T1	475.266	2	473.254	944.493			0.43937	0.00020793						16.829	0.26656	16.583	16.433	16.699	-0.24566								0.417207	0.000698425	0.00349589	0.029994	1	3811	27.882	23.745	1	1.0717	1.2093	0
ATQTPVSNK	9	1	0	0	Unmodified	Pep509	ISO-MSMS	2	2023-02-06_Fusion_36176	104	Ctrl_T1	477.261	2	473.254	944.493			-0.093819	-4.44e-05						16.836	0.224	16.591	16.475	16.699	-0.24566								0.650906	0.00104724	0.00405467	0.034183	1	3812	26.268	25.537	1	0.89389	1.0087	0
ATQTPVSNK	9	1	0	0	Unmodified	Pep509	MSMS	0	2023-02-06_Fusion_36176	104	Ctrl_T1	473.254	2	473.254	944.493										16.811	1	16.565	16.065	17.065	-0.24566											0.022848	1	3800	38.176	38.176	1
HVSGRVVMK	9	1	0	1	Unmodified	Pep1401	ISO-MSMS	1	2023-01-16_Fusion_35828	202	Treat_T1	341.544	3	338.196	1011.56			-0.57659	-0.000195						17.577	0.21057	17.643	17.535	17.746	0.066387								0.520826	0.00141406	0.0195902	4.2425e-14	2	4656	150.02	149.75	1	2.8283	2.9198	0
SVYSPVKKK	9	3	0	0	Unmodified	Pep2579	ISO-MSMS	0	2023-01-16_Fusion_35822	101	Treat_T2	518.314	2	518.313	1034.61			-0.070739	-3.6665e-05						17.557	0.25762	17.557	17.432	17.69	0								0.47958	0.00137579	0.00835283	0.013785	1	4419	36.557	22.4	1	3.6508	3.4701	0
SVYSPVKKK	9	3	0	0	Unmodified	Pep2579	ISO-MSMS	1	2023-01-16_Fusion_35827	102	Treat_T1	524.351	2	518.313	1034.61			-0.17121	-8.8743e-05						17.519	0.35934	17.561	17.349	17.709	0.042223								0.826329	0.0126549	0.334823	0.00015833	2	4524	82.279	47.642	1	2.0134	2.2805	0
SVYSPVKKK	9	3	0	0	Unmodified	Pep2579	ISO-MSMS	0	2023-01-16_Fusion_35827	102	Treat_T1	518.314	2	518.313	1034.61			0.34244	0.00017749						17.538	0.33709	17.58	17.393	17.73	0.042223								0.783763	0.00615762	0.0694718	0.00015631	2	4543	82.452	48.2	1	1.8241	2.0669	0
SVYSPVKKK	9	3	0	0	Unmodified	Pep2579	ISO-MSMS	1	2023-01-16_Fusion_35828	202	Treat_T1	349.903	3	345.878	1034.61			0.45923	0.00015884						17.48	0.30624	17.546	17.393	17.699	0.066389								0.785204	0.00830356	0.240335	2.6358e-20	2	4616	167.24	167.24	1	2.8355	3.6082	0
SVYSPVKKK	9	3	0	0	Unmodified	Pep2579	ISO-MSMS	0	2023-01-16_Fusion_35828	202	Treat_T1	345.878	3	345.878	1034.61			1.445	0.0004998						17.547	0.46776	17.614	17.44	17.908	0.066387								0.540297	0.00257708	0.0329359	1.6767e-08	2	4651	124.98	113.45	1	2.6855	3.4215	0
SVYSPVKKK	9	3	0	0	Unmodified	Pep2579	ISO-MSMS	1	2023-02-06_Fusion_36171	103	Ctrl_T2	524.352	2	518.313	1034.61			0.85282	0.00044203						17.772	0.39061	17.484	17.263	17.654	-0.28851								0.847109	0.0509457	0.786192	0.00013407	2	4089	84.368	52.494	1	20.347	11.978	0
SVYSPVKKK	9	3	0	0	Unmodified	Pep2579	ISO-MSMS	0	2023-02-06_Fusion_36171	103	Ctrl_T2	518.314	2	518.313	1034.61			1.6855	0.00087359						17.786	0.18752	17.496	17.378	17.566	-0.28962								0.439887	0.00185419	0.0433138	0.035985	1	4085	25.574	15.986	1	17.471	9.922	0
SVYSPVKKK	9	3	0	0	Unmodified	Pep2579	ISO-MSMS	1	2023-02-06_Fusion_36172	203	Ctrl_T2	349.903	3	345.878	1034.61			-0.14796	-5.1175e-05						17.728	0.39899	17.438	17.222	17.621	-0.29085								0.371532	0.00716651	0.300555	1.2153e-13	2	5864	136.8	136.8	1	22.445	10.933	0
SVYSPVKKK	9	3	0	0	Unmodified	Pep2579	ISO-MSMS	1	2023-02-06_Fusion_36176	104	Ctrl_T1	524.351	2	518.313	1034.61			0.33956	0.000176						17.711	0.34676	17.463	17.289	17.636	-0.24852								0.748127	0.0143866	0.260867	0.00025834	1	4129	73.665	48.091	1	0.90929	1.2055	0
SVYSPVKKK	9	3	0	0	Unmodified	Pep2579	ISO-MSMS	0	2023-02-06_Fusion_36176	104	Ctrl_T1	518.314	2	518.313	1034.61			1.2092	0.00062672						17.788	0.34912	17.54	17.339	17.688	-0.24852								0.820952	0.0309145	0.498435	6.046e-05	2	4151	90.709	52.981	1	0.84951	1.1234	0
KMDQPPQAK	9	2	0	0	Unmodified	Pep2576	ISO-MSMS	0	2023-01-16_Fusion_35827	102	Treat_T1	521.77	2	521.771	1041.53			-0.86184	-0.00044968						17.404	0.3113	17.446	17.28	17.592	0.042223								0.530536	0.00338056	0.0793239	4.7503e-06	1	4512	102.55	89.569	1	0.21961	0.24116	0
RVDSKTLTR	9	1	1	2	Unmodified	Pep577	ISO-MSMS	1	2023-01-16_Fusion_35823	201	Treat_T2	365.573	3	359.212	1074.61			-0.70941	-0.00025483						17.439	0.30479	17.425	17.267	17.572	-0.014484								0.563338	0.00907819	0.0566863	2.7506e-20	2	4500	166.34	147.9	1	2.733	2.7097	0
RVDSKTLTR	9	1	1	2	Unmodified	Pep577	ISO-MSMS	2	2023-01-16_Fusion_35823	201	Treat_T2	370.562	3	359.212	1074.61			-0.66089	-0.0002374						17.488	0.44317	17.473	17.197	17.64	-0.014482								0.619439	0.0179652	0.120374	0.0001225	2	4531	66.799	60.766	1	1.5932	1.5796	0
RVDSKTLTR	9	1	1	2	Unmodified	Pep577	MSMS	0	2023-01-16_Fusion_35823	201	Treat_T2	359.212	3	359.212	1074.61										17.444	1	17.43	16.93	17.93	-0.014484											0.00025994	1	4516	72.325	67.428	1
RVDSKTLTR	9	1	1	2	Unmodified	Pep577	MSMS	0	2023-01-16_Fusion_35823	201	Treat_T2	359.212	3	359.212	1074.61										17.446	1	17.432	16.932	17.932	-0.014484											8.1669e-23	1	4517	185.99	163.25	1
RVDSKTLTR	9	1	1	2	Unmodified	Pep577	ISO-MSMS	1	2023-01-16_Fusion_35828	202	Treat_T1	365.574	3	359.212	1074.61			0.13194	4.7393e-05						17.361	0.28458	17.427	17.273	17.557	0.065973								0.647031	0.0190005	0.521189	2.4912e-20	2	4589	168.38	142.34	1	2.9436	3.52	0
RVDSKTLTR	9	1	1	2	Unmodified	Pep577	ISO-MSMS	1	2023-02-06_Fusion_36177	204	Ctrl_T1	365.573	3	359.212	1074.61			-0.77697	-0.0002791						17.568	0.33231	17.359	17.186	17.519	-0.2091								0.722644	0.0109925	0.052741	3.5525e-14	2	5932	151.17	132.19	1	1.4443	1.5415	0
RIYQGSAQR	9	0	0	2	Unmodified	Pep4339	ISO-MSMS	1	2023-01-16_Fusion_35822	101	Treat_T2	545.811	2	539.791	1077.57			-0.057141	-3.0844e-05						17.552	0.27822	17.552	17.392	17.67	0								0.481382	0.00236008	0.0224435	0.00096666	1	4417	63.227	47.025	1	6.7872	7.3928	0
VVEERIRSK	9	1	0	2	Unmodified	Pep1395	ISO-MSMS	0	2023-01-16_Fusion_35827	102	Treat_T1	558.33	2	558.33	1114.65			-3.3917	-0.0018937						17.565	0.28141	17.607	17.371	17.653	0.042223								0.560337	0.00205782	0.0252191	0.023595	1	4537	30.348	16.768	1	0.33852	0.29979	0
VVEERIRSK	9	1	0	2	Unmodified	Pep1395	MULTI-MSMS		2023-01-16_Fusion_35828	202	Treat_T1	372.556	3	372.556	1114.65	0.034729	1.2938e-05	-2.5063	-0.00093374	-2.4716	-0.0009208	372.555	377.911	381.9	17.449	0.53821	17.515	17.346	17.885	0.066389					94	22	8	0.634693	0.0104988	0.246505	2.2495e-24	4	4606	173.23	171.73	1	0.51923	0.52632	0
VVEERIRSK	9	1	0	2	Unmodified	Pep1395	ISO-MSMS	2	2023-02-06_Fusion_36172	203	Ctrl_T2	381.9	3	372.556	1114.65			-0.27316	-0.00010177						17.698	0.49088	17.407	17.222	17.713	-0.29085								0.5526	0.0101992	0.304562	0.0001215	2	5866	67.032	53.679	1	2.003	1.9472	0
ASYGSTTTK	9	1	0	0	Unmodified	Pep841	MULTI-MSMS		2023-01-16_Fusion_35822	101	Treat_T2	460.237	2	458.225	914.435	0.41057	0.00018813	0.26731	0.00012249	0.67787	0.00031062	458.225	460.237	462.232	17.012	0.39948	17.012	16.819	17.219	0					223	29	10	0.573972	0.00941824	0.0906123	3.6679e-05	5	4174	87.476	74.949	1	0.65204	0.6514	0
ASYGSTTTK	9	1	0	0	Unmodified	Pep841	MULTI-SECPEP		2023-01-16_Fusion_35823	201	Treat_T2	457.901	2	458.225	914.435	0.66508	0.00030475	0.40631	0.00018618	1.0714	0.00049094	458.225	460.237	462.232	17.044	0.38032	17.029	16.864	17.244	-0.014482					107	15	10	0.153789	0.00163645	0.0341945	0.0014544	1	4370	76.679	56.264	1	0.61846	0.63361	0
ASYGSTTTK	9	1	0	0	Unmodified	Pep841	MULTI-MSMS		2023-01-16_Fusion_35827	102	Treat_T1	460.238	2	458.225	914.435	0.56024	0.00025672	0.46189	0.00021165	1.0221	0.00046836	458.225	460.237	462.232	16.985	0.30774	17.028	16.882	17.19	0.042282					99	16	10	0.808532	0.00559162	0.0434307	5.506e-07	4	4361	96.027	71.306	1	0.55291	0.55223	0
ASYGSTTTK	9	1	0	0	Unmodified	Pep841	MULTI-MSMS		2023-02-06_Fusion_36171	103	Ctrl_T2	460.238	2	458.225	914.435	0.12486	5.7215e-05	0.54528	0.00024986	0.67014	0.00030707	458.226	460.237	462.232	17.144	0.46573	16.858	16.576	17.042	-0.2859					248	35	11	0.860067	0.0134226	0.3047	3.6679e-05	3	3849	87.476	72.216	1	1.8887	1.4432	0
ASYGSTTTK	9	1	0	0	Unmodified	Pep841	MULTI-MSMS		2023-02-06_Fusion_36176	104	Ctrl_T1	462.232	2	458.225	914.435	0.064345	2.9484e-05	0.34439	0.00015781	0.40874	0.00018729	458.225	460.237	462.232	17.137	0.35284	16.891	16.721	17.074	-0.24566					235	32	10	0.514251	0.00387024	0.0247562	7.5246e-05	3	3913	80.219	70.422	1	0.456	0.51456	0
ASYGSTTTK	9	1	0	0	Unmodified	Pep841	MULTI-MATCH		2023-01-16_Fusion_35828	202	Treat_T1		2	458.225	914.435	0.7836	0.00035907	0.26899	0.00012326	1.0526	0.00048233	458.225	460.237	462.232	16.984	0.31364	17.05	16.884	17.198	0.065971	0.080944	-2.0385e-05		76.679	70	12	8					0				0	0.60882	0.63889	0
ASYGSTTTK	9	1	0	0	Unmodified	Pep841	MULTI-MATCH		2023-02-06_Fusion_36172	203	Ctrl_T2		2	458.225	914.435	-0.11696	-5.3595e-05	0.38215	0.00017511	0.26519	0.00012151	458.226	460.237	462.232	17.166	0.43033	16.877	16.628	17.058	-0.28897	-0.092353	8.3318e-05		76.679	103	17	9					0				0	2.0857	1.5449	0
ASYGSTTTK	9	1	0	0	Unmodified	Pep841	MULTI-MATCH		2023-02-06_Fusion_36177	204	Ctrl_T1		2	458.225	914.435	0.07915	3.6268e-05	0.020059	9.1917e-06	0.099209	4.546e-05	458.225	460.237	462.232	17.13	0.33087	16.921	16.738	17.068	-0.2091	-0.048445	-0.00024852		76.679	69	13	7					0				0	0.46014	0.51444	0
APRGKSGAAL	10	1	1	1	Unmodified	Pep4343	ISO-MSMS	1	2023-01-16_Fusion_35822	101	Treat_T2	470.805	2	464.272	926.53			-0.52402	-0.00024329						17.816	0.46291	17.816	17.558	18.021	0								0.670983	0.00303578	0.0578232	0.010977	2	4455	39.022	29.035	1	3.2279	3.3918	0
APRGKSGAAL	10	1	1	1	Unmodified	Pep4343	ISO-MSMS	0	2023-01-16_Fusion_35822	101	Treat_T2	464.273	2	464.272	926.53			0.033139	1.5386e-05						17.784	0.32819	17.784	17.6	17.928	0								0.151281	0.0053111	0.175516	0.022434	1	4543	28.696	26.017	1	1.8776	1.973	0
APRGKSGAAL	10	1	1	1	Unmodified	Pep4343	MSMS	2	2023-01-16_Fusion_35822	101	Treat_T2	476.295	2	464.272	926.53										17.798	1	17.798	17.298	18.298	0											0.021593	1	4506	41.448	31.461	1
APRGKSGAAL	10	1	1	1	Unmodified	Pep4343	ISO-MSMS	1	2023-02-06_Fusion_36171	103	Ctrl_T2	470.804	2	464.272	926.53			-0.71818	-0.00033343						17.967	0.48512	17.676	17.414	17.899	-0.29154								0.762971	0.00363025	0.0442747	0.029133	1	4116	25.137	19.034	1	13.426	11.455	0
STYGVTKGK	9	2	0	0	Unmodified	Pep847	MSMS	2	2023-01-16_Fusion_35822	101	Treat_T2	478.773	2	470.759	939.503										17.443	1	17.443	16.943	17.943	0											0.0078782	1	4368	56.378	46.582	1
STYGVTKGK	9	2	0	0	Unmodified	Pep847	ISO-MSMS	1	2023-01-16_Fusion_35827	102	Treat_T1	474.783	2	470.759	939.503			0.80101	0.00037708						17.37	0.31511	17.413	17.212	17.527	0.042223								0.387056	0.00426408	0.0878969	0.018941	1	4515	32.14	28.003	1	0.20111	0.22084	0
STYGVTKGK	9	2	0	0	Unmodified	Pep847	MSMS	2	2023-01-16_Fusion_35827	102	Treat_T1	478.772	2	470.759	939.503										17.44	1	17.483	16.983	17.983	0.042223											0.033377	1	4536	31.422	29.79	1
STYGVTKGK	9	2	0	0	Unmodified	Pep847	MULTI-MSMS		2023-02-06_Fusion_36171	103	Ctrl_T2	478.773	2	470.759	939.503	0.13094	6.1642e-05	0.30949	0.00014569	0.44043	0.00020734	470.759	474.785	478.773	17.591	0.64654	17.302	16.874	17.52	-0.28851					190	44	9	0.487885	0.0102209	0.143884	0.0040376	4	4024	49.423	42.363	1	0.93357	0.94102	0
STYGVTKGK	9	2	0	0	Unmodified	Pep847	ISO-MSMS	0	2023-02-06_Fusion_36176	104	Ctrl_T1	470.759	2	470.759	939.503			0.25694	0.00012095						17.601	0.3755	17.353	17.171	17.547	-0.24852								0.743116	0.016025	0.339645	0.004743	2	4126	55.37	46.012	1	0.22768	0.275	0
STYGVTKGK	9	2	0	0	Unmodified	Pep847	MULTI-MATCH-MSMS		2023-01-16_Fusion_35822	101	Treat_T2		2	470.759	939.503	0.67561	0.00031805	0.15532	7.3117e-05	0.83093	0.00039117	470.759	472.771	474.766	17.427	0.34176	17.427	17.235	17.576	0	0.041089	0.00021837		49.423	118	18	11					0				0	0.087784	0.087698	0
STYGVTKGK	9	2	0	0	Unmodified	Pep847	MULTI-MATCH-MSMS		2023-01-16_Fusion_35827	102	Treat_T1		2	470.759	939.503	0.47012	0.00022131	-0.76846	-0.00036176	-0.29834	-0.00014044	470.758	472.77	474.765	17.387	0.35724	17.429	17.234	17.592	0.042223	0.042697	-0.00065138		49.423	69	15	9					0				0	0.038785	0.038738	0
SPTKKVAVA	9	2	0	0	Unmodified	Pep2572	MSMS	0	2023-01-16_Fusion_35827	102	Treat_T1	450.779	2	450.779	899.544										17.258	1	17.3	16.8	17.8	0.042223											0.023689	1	4465	37.153	27.074	1
KLDSKAIAK	9	3	1	0	Unmodified	Pep2578	ISO-MSMS	0	2023-01-16_Fusion_35827	102	Treat_T1	487.306	2	487.306	972.597			-0.52376	-0.00025523						17.429	0.22038	17.471	17.371	17.592	0.042223								0.374553	0.00126567	0.0139174	0.03228	1	4556	27.001	18.238	1	1.0282	1.1495	0
GQTKVLTQK	9	2	1	0	Unmodified	Pep2573	ISO-MSMS	2	2023-01-16_Fusion_35822	101	Treat_T2	512.825	2	501.801	1001.59			0.66705	0.00033473						17.395	0.37917	17.395	17.138	17.517	0								0.845702	0.0144002	0.29337	3.8143e-09	1	4353	146.23	121.29	1	0.056682	0.06513	0
GQTKVLTQK	9	2	1	0	Unmodified	Pep2573	ISO-MSMS	1	2023-01-16_Fusion_35827	102	Treat_T1	507.335	2	501.801	1001.59			0.11861	5.952e-05						17.293	0.33391	17.335	17.148	17.482	0.042223								0.499415	0.00281853	0.033458	3.5741e-05	1	4493	92.838	79.861	1	1.1859	1.2785	0
GQTKVLTQK	9	2	1	0	Unmodified	Pep2573	ISO-MSMS	2	2023-01-16_Fusion_35827	102	Treat_T1	512.825	2	501.801	1001.59			0.11846	5.9444e-05						17.351	0.35843	17.393	17.168	17.527	0.042223								0.437807	0.00194484	0.0695508	0.012203	1	4526	39.848	37.425	1	0.96353	1.0387	0
KTISQAVNK	9	2	0	0	Unmodified	Pep846	MULTI-MSMS		2023-01-16_Fusion_35822	101	Treat_T2	502.807	2	494.793	987.571	0.78425	0.00038804	-0.70831	-0.00035046	0.075946	3.7578e-05	494.792	498.818	502.807	17.417	0.58845	17.417	17.219	17.807	0					148	33	11	0.805157	0.013769	0.305228	1.1894e-10	2	4347	134.66	110.87	1	0.36572	0.35095	0
KTISQAVNK	9	2	0	0	Unmodified	Pep846	MULTI-MSMS		2023-01-16_Fusion_35827	102	Treat_T1	502.807	2	494.793	987.571	0.38216	0.00018909	-2.4073	-0.0011911	-2.0251	-0.001002	494.791	498.817	502.807	17.376	0.54171	17.418	17.212	17.753	0.042223					120	24	10	0.701876	0.00655332	0.0979278	5.1243e-07	3	4508	98.048	77.528	1	0.25614	0.28128	0
KTISQAVNK	9	2	0	0	Unmodified	Pep846	ISO-MSMS	1	2023-02-06_Fusion_36171	103	Ctrl_T2	498.818	2	494.793	987.571			0.17238	8.5295e-05						17.57	0.43901	17.281	17.151	17.59	-0.28851								0.548968	0.00632511	0.0591485	0.00029034	1	3989	70.908	50.283	1	1.0223	1.0304	0
KTISQAVNK	9	2	0	0	Unmodified	Pep846	ISO-MSMS	2	2023-02-06_Fusion_36171	103	Ctrl_T2	502.807	2	494.793	987.571			-0.39654	-0.00019621						17.596	0.43138	17.307	17.135	17.567	-0.28851								0.778033	0.0119622	0.132699	0.00031374	1	4005	68.893	58.183	1	1.001	1.009	0
KTISQAVNK	9	2	0	0	Unmodified	Pep846	ISO-MSMS	0	2023-02-06_Fusion_36176	104	Ctrl_T1	494.792	2	494.793	987.571			-1.6719	-0.00082724						17.612	0.34457	17.364	17.171	17.516	-0.24852								0.477703	0.0140392	0.263686	0.012945	2	4127	38.303	28.274	1	0.29249	0.35328	0
KTISQAVNK	9	2	0	0	Unmodified	Pep846	ISO-MSMS	2	2023-02-06_Fusion_36176	104	Ctrl_T1	502.807	2	494.793	987.571			-0.77652	-0.00038422						17.593	0.4048	17.344	17.171	17.576	-0.24852								0.664039	0.00731212	0.045054	1.8656e-05	1	4086	94.309	83.599	1	0.27365	0.33052	0
KTISQAVNK	9	2	0	0	Unmodified	Pep846	ISO-MSMS	1	2023-02-06_Fusion_36176	104	Ctrl_T1	498.818	2	494.793	987.571			-0.11436	-5.6585e-05						17.548	0.38912	17.299	17.209	17.598	-0.24852								0.262697	0.00699647	0.10369	0.023592	1	4093	30.349	25.146	1	0.28596	0.34539	0
RTLPSTSSSGSK	12	1	1	1	Unmodified	Pep2580	MULTI-MSMS		2023-01-16_Fusion_35822	101	Treat_T2	604.318	2	604.317	1206.62	0.68249	0.00041244	0.26356	0.00015927	0.94605	0.00057171	604.318	610.85	616.339	17.502	0.33525	17.502	17.298	17.633	0					88	18	10	0.896347	0.00269486	0.0614252	9.4125e-10	3	4381	118.28	109.34	1	1.1581	1.2169	0
RTLPSTSSSGSK	12	1	1	1	Unmodified	Pep2580	MULTI-MSMS		2023-01-16_Fusion_35827	102	Treat_T1	604.319	2	604.317	1206.62	0.38725	0.00023402	-0.1755	-0.00010605	0.21175	0.00012797	604.317	610.85	616.338	17.495	0.35934	17.537	17.349	17.709	0.042223					72	17	9	0.866501	0.00651808	0.0546782	1.832e-14	2	4546	177.83	154.81	1	0.47498	0.47668	0
RTLPSTSSSGSK	12	1	1	1	Unmodified	Pep2580	MULTI-MSMS		2023-02-06_Fusion_36176	104	Ctrl_T1	604.319	2	604.317	1206.62	0.19351	0.00011694	1.0155	0.00061371	1.2091	0.00073065	604.318	610.85	616.339	17.742	0.32893	17.494	17.289	17.618	-0.24852					105	16	11	0.930749	0.00555235	0.0922612	3.9424e-06	2	4137	83.045	78.795	1	0.34505	0.38276	0
ATTTTVTTK	9	1	0	0	Unmodified	Pep2558	MULTI-MSMS		2023-01-16_Fusion_35822	101	Treat_T2	466.263	2	462.256	922.497	0.43074	0.00019911	0.41577	0.00019219	0.84651	0.0003913	462.256	464.269	466.263	16.888	0.37641	16.888	16.745	17.121	0					133	30	7	0.806115	0.00772467	0.218544	0.0001592	2	4182	64.42	48.018	1	1.5216	1.5201	0
ATTTTVTTK	9	1	0	0	Unmodified	Pep2558	MULTI-MSMS		2023-01-16_Fusion_35827	102	Treat_T1	464.27	2	462.256	922.497	0.68871	0.00031836	1.0324	0.00047725	1.7211	0.0007956	462.256	464.269	466.263	16.853	0.78596	16.895	16.764	17.55	0.042282					102	39	7	0.9092	0.00712393	0.0367604	4.276e-05	2	4295	86.332	69.208	1	2.2425	2.2397	0
ATTTTVTTK	9	1	0	0	Unmodified	Pep2558	MULTI-MSMS		2023-02-06_Fusion_36171	103	Ctrl_T2	464.269	2	462.256	922.497	0.083177	3.8449e-05	0.65469	0.00030263	0.73786	0.00034108	462.256	464.27	466.263	16.965	0.5304	16.679	16.482	17.012	-0.2859					199	41	11	0.592162	0.00404737	0.0229642	0.0030809	3	3755	52.867	48.707	1	4.0783	3.1164	0
ATTTTVTTK	9	1	0	0	Unmodified	Pep2558	ISO-MSMS	2	2023-02-06_Fusion_36176	104	Ctrl_T1	466.263	2	462.256	922.497			-0.11327	-5.236e-05						16.985	0.32087	16.739	16.587	16.908	-0.24566								0.800479	0.00875317	0.0797074	0.00025095	2	3850	74.301	51.52	1	1.2098	1.3652	0
QPRNAAKSL	9	1	1	1	Unmodified	Pep4225	MSMS	0	2023-01-16_Fusion_35827	102	Treat_T1	492.783	2	492.783	983.551										18.059	1	18.101	17.601	18.601	0.042194											0.015596	1	4779	46.994	28.212	1
QPRNAAKSL	9	1	1	1	Unmodified	Pep4225	ISO-MSMS	0	2023-02-06_Fusion_36176	104	Ctrl_T1	492.783	2	492.783	983.551			0.19926	9.8194e-05						18.273	0.34806	18.021	17.85	18.198	-0.25152								0.434103	0.0015222	0.00448886	0.0060567	1	4364	52.636	25.674	1	0.19638	0.21785	0
RPSTSRSL	8	0	1	2	Unmodified	Pep4348	MULTI-MSMS		2023-01-16_Fusion_35822	101	Treat_T2	452.254	2	452.254	902.493	0.10764	4.8682e-05	-0.13122	-5.9346e-05	-0.02358	-1.0664e-05	452.254	459.783	465.272	18.089	0.99336	18.089	17.633	18.626	0					541	68	13	0.99752	0.537323	1	1.3961e-11	5	4607	135	82.596	1	0.080211	0.084716	0
RPSTSRSL	8	0	1	2	Unmodified	Pep4348	MSMS	0	2023-01-16_Fusion_35823	201	Treat_T2	301.838	3	301.838	902.493										18.16	1	18.146	17.646	18.646	-0.014078											0.00013204	1	4737	78.377	53.601	1
RPSTSRSL	8	0	1	2	Unmodified	Pep4348	MSMS	0	2023-01-16_Fusion_35823	201	Treat_T2	301.838	3	301.838	902.493										18.162	1	18.148	17.648	18.648	-0.014078											0.014001	1	4738	86.833	86.663	1
RPSTSRSL	8	0	1	2	Unmodified	Pep4348	MULTI-MSMS		2023-01-16_Fusion_35827	102	Treat_T1	459.784	2	452.254	902.493	-0.06827	-3.0875e-05	0.042389	1.9171e-05	-0.02588	-1.1704e-05	452.254	459.783	465.272	18.014	0.59008	18.056	17.687	18.277	0.042194					249	28	13	0.841839	0.0270191	1	4.8773e-08	4	4709	118.32	75.49	1	0.099024	0.097845	0
RPSTSRSL	8	0	1	2	Unmodified	Pep4348	ISO-MSMS	0	2023-01-16_Fusion_35828	202	Treat_T1	301.838	3	301.838	902.493			0.23679	7.1472e-05						17.996	0.28475	18.063	17.932	18.217	0.066389								0.929675	0.000914093	0.00462399	0.00011035	2	4795	75.738	75.235	1			0
RPSTSRSL	8	0	1	2	Unmodified	Pep4348	MULTI-MSMS		2023-02-06_Fusion_36171	103	Ctrl_T2	452.254	2	452.254	902.493	-0.35141	-0.00015892	0.095291	4.3096e-05	-0.25612	-0.00011583	452.255	459.784	465.272	18.282	1.0441	17.991	17.517	18.561	-0.29154					501	60	15	0.986951	0.166084	0.92564	1.5824e-07	6	4290	102.95	69.188	1	0.98139	0.79748	0
RPSTSRSL	8	0	1	2	Unmodified	Pep4348	MULTI-MSMS		2023-02-06_Fusion_36176	104	Ctrl_T1	452.254	2	452.254	902.493	-0.15069	-6.8152e-05	0.13812	6.2465e-05	-0.012575	-5.6871e-06	452.254	459.783	465.272	18.265	0.66655	18.014	17.633	18.3	-0.25152					390	43	14	0.994635	0.375207	1	1.2938e-07	6	4358	107	64.605	1	0.15402	0.18202	0
VVDAKTLKK	9	3	1	0	Unmodified	Pep853	ISO-MSMS	1	2023-01-16_Fusion_35822	101	Treat_T2	508.869	2	501.321	1000.63			0.59912	0.00030035						17.866	0.26066	17.866	17.69	17.95	0								0.385542	0.00503362	0.0951942	0.00026746	1	4526	72.879	69.04	1	0.57263	0.5311	0
VVDAKTLKK	9	3	1	0	Unmodified	Pep853	ISO-MSMS	2	2023-01-16_Fusion_35822	101	Treat_T2	516.353	2	501.321	1000.63			-0.29869	-0.00014974						17.911	0.32513	17.911	17.69	18.015	0								0.535021	0.00826947	0.137564	0.00029792	1	4544	70.256	63.361	1	0.21025	0.19508	0
VVDAKTLKK	9	3	1	0	Unmodified	Pep853	ISO-MSMS	1	2023-01-16_Fusion_35827	102	Treat_T1	508.868	2	501.321	1000.63			0.24336	0.000122						17.828	0.20402	17.87	17.753	17.957	0.042192								0.482015	0.00477845	0.0539849	8.7617e-05	1	4685	88.37	82.829	1	0.60599	0.70936	0
VVDAKTLKK	9	3	1	0	Unmodified	Pep853	ISO-MSMS	0	2023-01-16_Fusion_35827	102	Treat_T1	501.322	2	501.321	1000.63			0.13969	7.0028e-05						17.921	0.26994	17.963	17.776	18.046	0.042192								0.553872	0.0136347	0.439939	8.0118e-07	1	4705	122.33	113.37	1	0.21685	0.25337	0
VVDAKTLKK	9	3	1	0	Unmodified	Pep853	ISO-MSMS	1	2023-02-06_Fusion_36171	103	Ctrl_T2	508.869	2	501.321	1000.63			0.80737	0.00040475						18.036	0.24476	17.745	17.63	17.875	-0.29154								0.568961	0.00443157	0.0483963	8.7617e-05	1	4184	88.37	83.679	1	2.4465	1.2025	0
VVDAKTLKK	9	3	1	0	Unmodified	Pep853	ISO-MSMS	2	2023-02-06_Fusion_36171	103	Ctrl_T2	516.352	2	501.321	1000.63			-0.81593	-0.00040905						18.096	0.2634	17.805	17.668	17.932	-0.29154								0.313004	0.00417163	0.0624151	0.00031428	1	4217	68.846	64.43	1	1.5006	0.72953	0
VVDAKTLKK	9	3	1	0	Unmodified	Pep853	ISO-MSMS	0	2023-02-06_Fusion_36171	103	Ctrl_T2	501.322	2	501.321	1000.63			0.13299	6.6671e-05						18.154	0.24298	17.862	17.689	17.932	-0.29155								0.25032	0.00317511	0.0449273	0.001505	1	4221	62.107	56.798	1	1.0798	0.53997	0
VVDAKTLKK	9	3	1	0	Unmodified	Pep853	ISO-MSMS	1	2023-02-06_Fusion_36172	203	Ctrl_T2	339.581	3	334.55	1000.63			0.96174	0.00032175						18.074	0.28471	17.783	17.621	17.906	-0.29085								0.513389	0.00782221	0.13746	3.3506e-14	2	5988	151.51	150.01	1	3.1191	1.3543	0
VVDAKTLKK	9	3	1	0	Unmodified	Pep853	ISO-MSMS	0	2023-02-06_Fusion_36176	104	Ctrl_T1	501.322	2	501.321	1000.63			-0.077503	-3.8854e-05						18.132	0.23537	17.88	17.744	17.98	-0.25152								0.0935093	0.00119	0.0680343	0.0017109	1	4285	61.679	53.739	1	0.19139	0.24953	0
VVDAKTLKK	9	3	1	0	Unmodified	Pep853	ISO-MSMS	0	2023-02-06_Fusion_36177	204	Ctrl_T1	334.55	3	334.55	1000.63			1.0014	0.00033503						18.099	0.30649	17.886	17.711	18.017	-0.21251								0.822966	0.0097767	0.144704	3.3506e-14	2	6103	182.39	170.85	1	0.14691	0.21508	0
APPEYHRKAV	10	1	0	1	Unmodified	Pep55	ISO-MSMS	2	2023-01-16_Fusion_35822	101	Treat_T2	593.328	2	584.317	1166.62			-0.48916	-0.00028583						18.209	0.24495	18.209	18.16	18.405	0								0.774813	0.00190904	0.00835295	0.0019736	1	4663	60.59	60.59	1	2.8322	2.8523	0
APPEYHRKAV	10	1	0	1	Unmodified	Pep55	ISO-MSMS	1	2023-01-16_Fusion_35823	201	Treat_T2	393.229	3	389.88	1166.62			0.37464	0.00014606						18.228	0.27609	18.214	18.063	18.34	-0.013672								0.704003	0.00620372	0.0226794	1.5561e-08	2	4746	98.299	95.153	1	4.1557	4.1359	0
APPEYHRKAV	10	1	0	1	Unmodified	Pep55	ISO-MSMS	2	2023-01-16_Fusion_35823	201	Treat_T2	395.888	3	389.88	1166.62			-0.33014	-0.00012872						18.229	0.37824	18.215	18.083	18.461	-0.01367								0.851313	0.0126486	0.079149	9.5414e-05	4	4757	71.555	68.408	1	4.5112	4.4897	0
APPEYHRKAV	10	1	0	1	Unmodified	Pep55	ISO-MSMS	2	2023-01-16_Fusion_35827	102	Treat_T1	593.328	2	584.317	1166.62			-0.33656	-0.00019666						18.185	0.21181	18.227	18.111	18.323	0.042192								0.327864	0.000801448	0.0104867	0.010977	1	4841	39.022	37.863	1	1.9691	2.0445	0
APPEYHRKAV	10	1	0	1	Unmodified	Pep55	MULTI-MSMS		2023-01-16_Fusion_35828	202	Treat_T1	393.229	3	389.88	1166.62	0.42234	0.00016466	0.83304	0.00032479	1.2554	0.00048945	389.88	393.229	395.888	18.194	0.49711	18.261	18.051	18.548	0.066833					108	20	10	0.737429	0.00804185	0.161596	8.1998e-10	6	4829	112.17	110.21	1	3.0226	3.1204	0
APPEYHRKAV	10	1	0	1	Unmodified	Pep55	ISO-MSMS	1	2023-02-06_Fusion_36171	103	Ctrl_T2	589.34	2	584.317	1166.62			0.47227	0.00027595						18.486	0.32777	18.191	18.059	18.387	-0.29502								0.786437	0.00119107	0.028063	0.0061411	1	4335	50.607	49.631	1			0
APPEYHRKAV	10	1	0	1	Unmodified	Pep55	ISO-MSMS	2	2023-02-06_Fusion_36171	103	Ctrl_T2	593.328	2	584.317	1166.62			-0.8357	-0.00048831						18.513	0.35816	18.218	18.059	18.418	-0.29502								0.803037	0.00122962	0.0218923	0.0084477	1	4338	45.081	35.867	1			0
APPEYHRKAV	10	1	0	1	Unmodified	Pep55	ISO-MSMS	1	2023-02-06_Fusion_36172	203	Ctrl_T2	393.229	3	389.88	1166.62			-0.33328	-0.00012994						18.513	0.52471	18.22	18.023	18.547	-0.293								0.556456	0.00799577	0.100843	7.8259e-09	2	6105	112.17	110.9	1	9.8237	8.6605	0
APPEYHRKAV	10	1	0	1	Unmodified	Pep55	ISO-MSMS	2	2023-02-06_Fusion_36172	203	Ctrl_T2	395.888	3	389.88	1166.62			-1.6591	-0.00064687						18.506	0.57318	18.213	17.997	18.57	-0.293								0.775815	0.00674481	0.0496091	6.8151e-05	2	6115	78.342	76.97	1	10.106	8.9091	0
APPEYHRKAV	10	1	0	1	Unmodified	Pep55	ISO-MSMS	1	2023-02-06_Fusion_36176	104	Ctrl_T1	589.34	2	584.317	1166.62			2.619	0.0015303						18.495	0.22277	18.24	18.111	18.333	-0.25495								0.601868	0.000598016	0.0112079	0.012968	1	4438	34.253	34.253	1	1.1497	1.4096	0
APPEYHRKAV	10	1	0	1	Unmodified	Pep55	ISO-MSMS	2	2023-02-06_Fusion_36177	204	Ctrl_T1	395.888	3	389.88	1166.62			-1.2689	-0.00049471						18.45	0.40591	18.234	18.061	18.467	-0.21627								0.727412	0.00172008	0.0104347	9.5414e-05	2	6225	71.555	70.056	1	1.4311	1.7259	0
APPEYHRKAV	10	1	0	1	Unmodified	Pep55	MULTI-MATCH		2023-01-16_Fusion_35823	201	Treat_T2		3	389.88	1166.62	0.48124	0.00018762	0.0087599	3.4153e-06	0.49	0.00019104	389.881	391.888	393.217	18.228	0.32535	18.214	18.063	18.389	-0.013672	-0.01714	-0.00044089		112.17	71	13	10					0				0	1.1278	0.99731	0
APPEYHRKAV	10	1	0	1	Unmodified	Pep55	MULTI-MATCH		2023-02-06_Fusion_36172	203	Ctrl_T2		3	389.88	1166.62	-0.16288	-6.3505e-05	-1.5687	-0.00061161	-1.7316	-0.00067512	390.214	391.888	392.553	18.498	0.47915	18.205	17.997	18.476	-0.293	-0.026098	-0.002286		112.17	60	19	8					0				0	1.1257	0.83387	0
APPEYHRKAV	10	1	0	1	Unmodified	Pep55	MULTI-MATCH-MSMS		2023-02-06_Fusion_36177	204	Ctrl_T1		3	389.88	1166.62	0.24669	9.618e-05	0.46723	0.00018217	0.71393	0.00027835	389.881	391.222	392.553	18.461	0.38228	18.244	18.038	18.42	-0.21627	0.013098	9.5361e-05		112.17	57	15	7					0				0	0.34138	0.38167	0
KVTDPSVAK	9	2	0	0	Unmodified	Pep851	ISO-MSMS	1	2023-01-16_Fusion_35822	101	Treat_T2	476.798	2	472.774	943.534			-1.7911	-0.00084678						17.725	0.42923	17.725	17.576	18.006	0								0.391305	0.00195876	0.0292636	0.013869	1	4447	36.381	31.474	1	1.132	1.0863	0
KVTDPSVAK	9	2	0	0	Unmodified	Pep851	ISO-MSMS	2	2023-01-16_Fusion_35822	101	Treat_T2	480.789	2	472.774	943.534			-0.42751	-0.00020212						17.746	0.37391	17.746	17.576	17.95	0								0.496304	0.00273975	0.0594523	0.004699	2	4454	55.461	46.998	1	1.2003	1.1518	0
KVTDPSVAK	9	2	0	0	Unmodified	Pep851	MSMS	0	2023-01-16_Fusion_35822	101	Treat_T2	472.774	2	472.774	943.534										17.658	1	17.658	17.158	18.158	0											0.0035191	1	4452	61.679	51.768	1
KVTDPSVAK	9	2	0	0	Unmodified	Pep851	ISO-MSMS	1	2023-01-16_Fusion_35827	102	Treat_T1	476.799	2	472.774	943.534			-0.96258	-0.00045508						17.692	0.43049	17.734	17.573	18.003	0.042223								0.354681	0.00270419	0.0243646	0.011652	1	4617	40.994	36.087	1	0.66638	0.73176	0
KVTDPSVAK	9	2	0	0	Unmodified	Pep851	ISO-MSMS	0	2023-01-16_Fusion_35827	102	Treat_T1	472.773	2	472.774	943.534			-0.080078	-3.7859e-05						17.725	0.30438	17.768	17.607	17.911	0.042223								0.86256	0.00393116	0.0326201	0.00028522	1	4619	71.349	59.394	1	0.64898	0.71266	0
KVTDPSVAK	9	2	0	0	Unmodified	Pep851	ISO-MSMS	1	2023-02-06_Fusion_36171	103	Ctrl_T2	476.8	2	472.774	943.534			-3.6207	-0.0017118						17.923	0.59037	17.631	17.376	17.966	-0.29154								0.553176	0.00226349	0.031456	0.017197	3	4098	32.812	22.547	1	3.8791	3.91	0
KVTDPSVAK	9	2	0	0	Unmodified	Pep851	ISO-MSMS	2	2023-02-06_Fusion_36171	103	Ctrl_T2	480.789	2	472.774	943.534			-0.084693	-4.0041e-05						17.938	0.32759	17.646	17.436	17.764	-0.29154								0.434076	0.00256412	0.0410661	0.010375	1	4125	43.651	34.802	1	4.0597	4.092	0
KVTDPSVAK	9	2	0	0	Unmodified	Pep851	ISO-MSMS	1	2023-02-06_Fusion_36176	104	Ctrl_T1	476.799	2	472.774	943.534			-0.14541	-6.8748e-05						17.882	0.55269	17.631	17.377	17.93	-0.25152								0.247315	0.00118149	0.0230499	0.036024	1	4177	25.559	21.615	1	0.39814	0.48089	0
KVTDPSVAK	9	2	0	0	Unmodified	Pep851	ISO-MSMS	0	2023-02-06_Fusion_36176	104	Ctrl_T1	472.774	2	472.774	943.534			-0.26555	-0.00012555						17.89	0.54506	17.638	17.424	17.969	-0.25152								0.518273	0.00321945	0.0560966	0.016028	1	4184	33.263	19.544	1	0.38881	0.46962	0
KVTDPSVAK	9	2	0	0	Unmodified	Pep851	MSMS	2	2023-02-06_Fusion_36176	104	Ctrl_T1	480.788	2	472.774	943.534										17.885	1	17.634	17.134	18.134	-0.25152											0.039153	1	4209	29.17	22.435	1
RVYGQPSTK	9	1	0	1	Unmodified	Pep4224	ISO-MSMS	2	2023-01-16_Fusion_35822	101	Treat_T2	527.294	2	518.283	1034.55			-0.66898	-0.00034672						17.802	0.34037	17.802	17.633	17.973	0								0.447898	0.00466292	0.0721835	0.00022334	1	4495	76.679	41.871	1	2.8189	2.839	0
RVYGQPSTK	9	1	0	1	Unmodified	Pep4224	ISO-MSMS	1	2023-01-16_Fusion_35822	101	Treat_T2	523.306	2	518.283	1034.55			0.4213	0.00021835						17.781	0.47528	17.781	17.517	17.993	0								0.686912	0.0117936	0.234848	1.5665e-06	1	4516	118.5	109.96	1	3.003	3.0243	0
RVYGQPSTK	9	1	0	1	Unmodified	Pep4224	ISO-MSMS	0	2023-01-16_Fusion_35827	102	Treat_T1	518.283	2	518.283	1034.55			-0.14084	-7.2993e-05						17.789	0.24854	17.831	17.709	17.957	0.042223								0.507597	0.00335002	0.0720993	0.00025244	1	4669	74.173	68.826	1	1.6988	1.7639	0
RVYGQPSTK	9	1	0	1	Unmodified	Pep4224	ISO-MSMS	2	2023-01-16_Fusion_35827	102	Treat_T1	527.294	2	518.283	1034.55			-0.73358	-0.0003802						17.782	0.2931	17.825	17.687	17.98	0.042223								0.420492	0.00209926	0.0181867	0.00030307	1	4695	69.812	41.594	1	1.8976	1.9703	0
RVYGQPSTK	9	1	0	1	Unmodified	Pep4224	ISO-MSMS	0	2023-02-06_Fusion_36176	104	Ctrl_T1	518.283	2	518.283	1034.55			-0.29717	-0.00015402						18.004	0.25949	17.753	17.633	17.892	-0.25152								0.486547	0.00280603	0.0188306	0.0030077	1	4238	58.981	46.453	1	0.75828	0.92968	0
RVYGQPSTK	9	1	0	1	Unmodified	Pep4224	ISO-MSMS	2	2023-02-06_Fusion_36176	104	Ctrl_T1	527.293	2	518.283	1034.55			-0.10563	-5.4746e-05						17.98	0.27732	17.728	17.615	17.892	-0.25152								0.434138	0.0059831	0.0556667	0.00081943	1	4246	63.534	28.726	1	0.71775	0.87999	0
SVSPVKATQK	10	2	0	0	Unmodified	Pep258	ISO-MSMS	1	2023-01-16_Fusion_35822	101	Treat_T2	526.832	2	522.806	1043.6			-0.35144	-0.00018373						17.597	0.36705	17.597	17.392	17.759	0								0.923252	0.0183694	0.109431	7.3283e-09	2	4411	137.69	122.76	1	2.6443	2.5375	0
SVSPVKATQK	10	2	0	0	Unmodified	Pep258	ISO-MSMS	2	2023-01-16_Fusion_35822	101	Treat_T2	530.821	2	522.806	1043.6			-0.58344	-0.00030503						17.604	0.35428	17.604	17.453	17.807	0								0.744284	0.00427885	0.0348478	8.823e-05	1	4416	88.136	67.995	1	2.5708	2.467	0
SVSPVKATQK	10	2	0	0	Unmodified	Pep258	ISO-MSMS	1	2023-01-16_Fusion_35827	102	Treat_T1	526.831	2	522.806	1043.6			-0.092391	-4.8303e-05						17.564	0.40482	17.607	17.371	17.776	0.042223								0.859603	0.0178568	0.0799123	9.3208e-09	1	4589	132.39	102.07	1	0.94111	1.0334	0
SVSPVKATQK	10	2	0	0	Unmodified	Pep258	ISO-MSMS	2	2023-01-16_Fusion_35827	102	Treat_T1	530.82	2	522.806	1043.6			0.69583	0.00036378						17.572	0.2933	17.615	17.46	17.753	0.042223								0.691015	0.004054	0.0262305	6.0976e-05	1	4600	90.601	84.298	1	0.96371	1.0583	0
SVSPVKATQK	10	2	0	0	Unmodified	Pep258	ISO-MSMS	1	2023-02-06_Fusion_36171	103	Ctrl_T2	526.831	2	522.806	1043.6			-0.10175	-5.3194e-05						17.779	0.38197	17.49	17.29	17.671	-0.28851								0.79948	0.012523	0.146231	9.7391e-05	2	4051	87.308	73.009	1	15.748	15.873	0
AVYENAREK	9	1	0	1	Unmodified	Pep2592	ISO-MSMS	1	2023-01-16_Fusion_35822	101	Treat_T2	545.299	2	540.278	1078.54			-2.882	-0.0015571						17.786	0.34037	17.786	17.633	17.973	0								0.666286	0.0119196	0.223497	0.00034098	2	4533	66.546	59.811	1	2.1887	2.2042	0
AVYENAREK	9	1	0	1	Unmodified	Pep2592	ISO-MSMS	2	2023-01-16_Fusion_35822	101	Treat_T2	549.289	2	540.278	1078.54			0.96435	0.00052102						17.838	0.28389	17.838	17.69	17.973	0								0.638851	0.00211863	0.0329623	0.0068114	2	4491	51.066	47.082	1	2.2628	2.2788	0
AVYENAREK	9	1	0	1	Unmodified	Pep2592	MULTI-SECPEP		2023-01-16_Fusion_35823	201	Treat_T2	363.549	3	360.521	1078.54	0.26682	9.6194e-05	0.70207	0.00025311	0.96889	0.0003493	360.521	363.869	366.528	17.872	0.37167	17.858	17.572	17.944	-0.014078					62	15	8	0.894761	0.0443718	1	3.3053e-09	1	4657	107.43	107.43	1	1.6471	1.6392	0
AVYENAREK	9	1	0	1	Unmodified	Pep2592	ISO-MSMS	1	2023-01-16_Fusion_35827	102	Treat_T1	545.299	2	540.278	1078.54			-2.637	-0.0014247						17.793	0.31095	17.836	17.669	17.98	0.042221								0.796554	0.00565918	0.142266	0.00013257	1	4653	84.498	74.084	1	1.4744	1.5309	0
AVYENAREK	9	1	0	1	Unmodified	Pep2592	ISO-MSMS	0	2023-01-16_Fusion_35827	102	Treat_T1	540.278	2	540.278	1078.54			2.4341	0.0013151						17.796	0.27154	17.838	17.709	17.98	0.042217								0.565042	0.00581913	0.0648637	2.5241e-06	1	4683	113.7	85.874	1	1.2685	1.3171	0
AVYENAREK	9	1	0	1	Unmodified	Pep2592	ISO-MSMS	2	2023-02-06_Fusion_36171	103	Ctrl_T2	549.29	2	540.278	1078.54			-0.84437	-0.00045619						18.025	0.28929	17.734	17.564	17.853	-0.29154								0.770848	0.00250434	0.0223753	0.00016974	1	4175	81.296	33.448	1	6.6753	5.6339	0
AVYENAREK	9	1	0	1	Unmodified	Pep2592	ISO-MSMS	2	2023-02-06_Fusion_36176	104	Ctrl_T1	549.789	2	540.278	1078.54			-1.1427	-0.00061735						18.015	0.22023	17.764	17.672	17.892	-0.25152								0.844243	0.00418662	0.0470376	0.0050283	1	4254	54.776	18.896	1	0.98609	1.209	0
KQSPPISTSK	10	2	0	0	Unmodified	Pep262	ISO-MSMS	1	2023-02-06_Fusion_36171	103	Ctrl_T2	540.829	2	536.803	1071.59			0.6152	0.00033024						18.056	0.24476	17.765	17.63	17.875	-0.29154								0.544677	0.00348248	0.0455562	0.0078946	1	4201	46.406	37.543	1	8.4814	8.549	0
KQSPPISTSK	10	2	0	0	Unmodified	Pep262	ISO-MSMS	2	2023-02-06_Fusion_36171	103	Ctrl_T2	544.819	2	536.803	1071.59			2.9018	0.0015577						18.209	0.4227	17.917	17.668	18.091	-0.29155								0.861249	0.00485739	0.0754309	0.028943	1	4227	25.238	12.201	1	1.685	1.6985	0
KQSPPISTSK	10	2	0	0	Unmodified	Pep262	ISO-MSMS	0	2023-02-06_Fusion_36176	104	Ctrl_T1	536.804	2	536.803	1071.59			0.6311	0.00033878						18.065	0.22138	17.814	17.708	17.93	-0.25152								0.740726	0.00378987	0.0766096	0.0044994	1	4266	54.539	43.829	1	0.36098	0.43601	0
KILSKQVTDK	10	3	1	0	Unmodified	Pep259	ISO-MSMS	1	2023-01-16_Fusion_35822	101	Treat_T2	587.903	2	580.356	1158.7			-0.0067406	-3.9119e-06						17.725	0.3323	17.725	17.558	17.891	0								0.889566	0.0044072	0.0432138	8.1793e-09	2	4437	135.43	91.079	1	6.1109	6.0711	0
KILSKQVTDK	10	3	1	0	Unmodified	Pep259	ISO-MSMS	2	2023-01-16_Fusion_35822	101	Treat_T2	595.388	2	580.356	1158.7			-0.099946	-5.8004e-05						17.748	0.3505	17.748	17.6	17.95	0								0.775086	0.0139094	0.274847	3.3038e-06	1	4478	113.69	74.665	1	3.4525	3.4317	0
KILSKQVTDK	10	3	1	0	Unmodified	Pep259	ISO-MSMS	1	2023-01-16_Fusion_35823	201	Treat_T2	392.271	3	387.24	1158.7			0.056966	2.206e-05						17.753	0.46452	17.739	17.456	17.921	-0.014078								0.527652	0.0222312	0.771004	3.1522e-38	2	4622	224.24	200.49	1	2.4688	2.7081	0
KILSKQVTDK	10	3	1	0	Unmodified	Pep259	ISO-MSMS	2	2023-01-16_Fusion_35823	201	Treat_T2	397.26	3	387.24	1158.7			-0.92427	-0.00035792						17.806	0.44082	17.792	17.48	17.921	-0.014078								0.800797	0.02802	0.86064	7.4158e-21	2	4626	176.79	160.26	1	2.528	2.7733	0
KILSKQVTDK	10	3	1	0	Unmodified	Pep259	ISO-MSMS	1	2023-01-16_Fusion_35827	102	Treat_T1	587.903	2	580.356	1158.7			-0.074693	-4.3349e-05						17.656	0.31583	17.699	17.55	17.866	0.042223								0.553088	0.00983337	0.236243	2.6466e-09	2	4656	150.15	111.14	1	3.237	3.6705	0
KILSKQVTDK	10	3	1	0	Unmodified	Pep259	ISO-MSMS	2	2023-01-16_Fusion_35827	102	Treat_T1	595.388	2	580.356	1158.7			-0.27431	-0.0001592						17.72	0.27641	17.763	17.635	17.911	0.042223								0.877586	0.013097	0.3337	2.3024e-06	1	4647	117.52	92.644	1	1.7465	1.9843	0
KILSKQVTDK	10	3	1	0	Unmodified	Pep259	ISO-MSMS	0	2023-01-16_Fusion_35828	202	Treat_T1	387.24	3	387.24	1158.7			1.6079	0.00062265						17.715	0.5152	17.781	17.487	18.002	0.066389								0.841234	0.00896752	0.154677	4.9133e-29	4	4686	246.57	222.82	1	1.1219	1.3908	0
KILSKQVTDK	10	3	1	0	Unmodified	Pep259	ISO-MSMS	2	2023-01-16_Fusion_35828	202	Treat_T1	397.26	3	387.24	1158.7			-0.60313	-0.00023356						17.708	0.32677	17.774	17.605	17.932	0.066387								0.813274	0.0100906	0.170516	7.4158e-21	4	4698	176.79	160.26	1	1.3168	1.6337	0
KILSKQVTDK	10	3	1	0	Unmodified	Pep259	ISO-MSMS	1	2023-02-06_Fusion_36171	103	Ctrl_T2	587.904	2	580.356	1158.7			0.29271	0.00016988						17.933	0.45331	17.641	17.436	17.889	-0.29154								0.85785	0.0176229	0.142536	6.6342e-09	2	4172	139.54	104	1	16.932	10.706	0
KILSKQVTDK	10	3	1	0	Unmodified	Pep259	ISO-MSMS	2	2023-02-06_Fusion_36171	103	Ctrl_T2	595.387	2	580.356	1158.7			-0.60494	-0.00035108						17.988	0.42116	17.696	17.497	17.918	-0.29154								0.984919	0.0141056	0.134312	8.7885e-09	2	4200	133.81	94.185	1	14.859	9.386	0
KILSKQVTDK	10	3	1	0	Unmodified	Pep259	ISO-MSMS	0	2023-02-06_Fusion_36171	103	Ctrl_T2	580.86	2	580.356	1158.7			3.0687	0.001781						17.992	0.3319	17.701	17.479	17.811	-0.29155								0.746546	0.000762807	0.00835574	0.022434	1	4167	28.696	17.831	1	14.012	8.4171	0
KILSKQVTDK	10	3	1	0	Unmodified	Pep259	ISO-MSMS	2	2023-02-06_Fusion_36172	203	Ctrl_T2	397.261	3	387.24	1158.7			-1.0721	-0.00041517						17.991	0.54055	17.701	17.459	17.999	-0.29085								0.816208	0.0190744	0.241873	1.2672e-28	4	5957	192.14	175.6	1	1.8778	1.0836	0
KILSKQVTDK	10	3	1	0	Unmodified	Pep259	ISO-MSMS	1	2023-02-06_Fusion_36176	104	Ctrl_T1	587.903	2	580.356	1158.7			-0.22438	-0.00013022						17.882	0.3227	17.63	17.493	17.815	-0.25152								0.803426	0.00889225	0.0419519	2.2539e-06	2	4236	117.71	91.642	1	1.1047	1.4724	0
KILSKQVTDK	10	3	1	0	Unmodified	Pep259	ISO-MSMS	2	2023-02-06_Fusion_36176	104	Ctrl_T1	595.387	2	580.356	1158.7			-0.61384	-0.00035625						17.941	0.34002	17.689	17.529	17.869	-0.25152								0.661794	0.00251076	0.0162912	6.2201e-06	2	4213	102.52	71.96	1	0.6013	0.80739	0
KILSKQVTDK	10	3	1	0	Unmodified	Pep259	ISO-MSMS	1	2023-02-06_Fusion_36177	204	Ctrl_T1	392.271	3	387.24	1158.7			0.14907	5.7724e-05						17.871	0.37157	17.658	17.46	17.832	-0.21251								0.496152	0.00988101	0.0695879	5.19e-29	2	6047	207.95	184.2	1	0.90895	1.2972	0
KILSKQVTDK	10	3	1	0	Unmodified	Pep259	ISO-MSMS	2	2023-02-06_Fusion_36177	204	Ctrl_T1	397.261	3	387.24	1158.7			-0.32604	-0.00012625						17.914	0.33945	17.701	17.538	17.878	-0.21251								0.716631	0.0124557	0.342193	1.2672e-28	2	6064	192.14	175.6	1	0.78972	1.1435	0
STLGSQGQTGK	11	1	1	0	Unmodified	Pep2574	MULTI-MSMS		2023-01-16_Fusion_35822	101	Treat_T2	539.29	2	532.273	1062.53	0.79645	0.00042393	-0.72838	-0.0003877	0.068068	3.6231e-05	532.273	535.794	539.29	17.425	0.45488	17.425	17.121	17.576	0					104	25	9	0.718153	0.00219077	0.0585368	9.6185e-06	4	4374	84.213	81.1	1	1.8023	1.7167	0
STLGSQGQTGK	11	1	1	0	Unmodified	Pep2574	MULTI-MSMS		2023-01-16_Fusion_35827	102	Treat_T1	535.794	2	532.273	1062.53	0.35969	0.00019145	-1.4678	-0.00078127	-1.1081	-0.00058981	532.272	535.794	539.29	17.363	0.46793	17.405	17.105	17.573	0.042223					88	20	9	0.755024	0.00209669	0.0265116	2.2999e-07	3	4495	96.143	88.218	1	1.7521	2.0041	0
STLGSQGQTGK	11	1	1	0	Unmodified	Pep2574	ISO-MSMS	1	2023-02-06_Fusion_36171	103	Ctrl_T2	535.794	2	532.273	1062.53			0.29935	0.00015934						17.505	0.24224	17.217	17.105	17.348	-0.28851								0.303028	0.00091757	0.0112548	0.014392	1	3963	32.218	32.218	1	4.4374	3.334	0
STLGSQGQTGK	11	1	1	0	Unmodified	Pep2574	ISO-MSMS	2	2023-02-06_Fusion_36171	103	Ctrl_T2	539.29	2	532.273	1062.53			-1.1142	-0.00059306						17.549	0.26089	17.261	17.135	17.396	-0.28851								0.75129	0.00161132	0.0155037	0.0049248	1	3986	51.445	51.445	1	3.8972	2.9281	0
STLGSQGQTGK	11	1	1	0	Unmodified	Pep2574	MSMS	2	2023-02-06_Fusion_36176	104	Ctrl_T1	539.29	2	532.273	1062.53										17.597	1	17.349	16.849	17.849	-0.24852											0.031886	1	4099	29.774	29.774	1
KMAEEKLTH	9	2	1	0	Unmodified	Pep1409	ISO-MSMS	2	2023-01-16_Fusion_35823	201	Treat_T2	370.208	3	362.859	1085.55			0.20321	7.3735e-05						17.989	0.35166	17.975	17.687	18.039	-0.014078								0.332115	0.00227396	0.0110833	1.6988e-08	2	4696	105.12	103.07	1	0.79945	0.97195	0
KMAEEKLTH	9	2	1	0	Unmodified	Pep1409	ISO-MSMS	0	2023-01-16_Fusion_35827	102	Treat_T1	543.785	2	543.784	1085.55			0.93278	0.00050723						17.949	0.29282	17.992	17.753	18.046	0.042194								1	0.000405176	0.00155243	0.0076012	1	4750	49.423	40.209	1			0
RTGPPMGSR	9	0	0	2	Oxidation (M)	Pep858	MULTI-MSMS		2023-01-16_Fusion_35822	101	Treat_T2	493.766	2	487.745	973.476	0.73889	0.00036039	-0.47719	-0.00023275	0.26169	0.00012764	487.745	493.765	497.754	15.262	0.53775	15.262	14.938	15.476	0					356	54	11	0.837937	0.00449775	0.0539507	0.011334	2	3533	31.229	20.815	1	0.72501	0.78969	0
RTGPPMGSR	9	0	0	2	Oxidation (M)	Pep858	MULTI-MSMS		2023-01-16_Fusion_35827	102	Treat_T1	487.746	2	487.745	973.476	0.68159	0.00033244	-0.45165	-0.00022029	0.22994	0.00011215	487.745	493.766	497.754	15.178	0.46686	15.221	14.954	15.421	0.042782					130	23	8	0.935244	0.0104857	0.127789	0.0052718	1	3646	44.98	27.741	1	0.2257	0.29047	0
RTGPPMGSR	9	0	0	2	Oxidation (M)	Pep858	ISO-MSMS	0	2023-02-06_Fusion_36176	104	Ctrl_T1	487.746	2	487.745	973.476			-0.39592	-0.00019311						15.424	0.60923	15.183	14.838	15.448	-0.24066								0.944353	0.0178057	0.245042	0.0092596	2	3243	45.972	31.815	1	0.12503	0.14175	0
RTGPPMGSR	9	0	0	2	Oxidation (M)	Pep858	MULTI-MATCH-MSMS		2023-02-06_Fusion_36171	103	Ctrl_T2		2	487.745	973.476	0.13079	6.3794e-05	-0.15394	-7.5081e-05	-0.023141	-1.1287e-05	487.746	490.756	492.75	15.432	0.4819	15.15	14.854	15.336	-0.282	-0.060706	0.00019695		44.98	188	39	7					0				0	0.37843	0.2616	0
RTGPPMGSR	9	0	0	2	Unmodified	Pep858	MULTI-MSMS		2023-01-16_Fusion_35822	101	Treat_T2	479.748	2	479.748	957.481	0.13282	6.3719e-05	-0.51407	-0.00024662	-0.38125	-0.0001829	479.748	485.768	489.756	18.189	0.65298	18.189	17.993	18.646	0					250	49	9	0.943439	0.0247852	0.283091	9.3512e-16	6	4668	165.58	137.96	1	0.77428	0.84336	0
RTGPPMGSR	9	0	0	2	Unmodified	Pep858	MULTI-MSMS		2023-01-16_Fusion_35827	102	Treat_T1	479.748	2	479.748	957.481	0.30746	0.0001475	-0.77296	-0.00037083	-0.4655	-0.00022332	479.748	485.768	489.756	18.171	0.65909	18.213	17.888	18.548	0.042194					161	31	8	0.940183	0.0341481	0.481585	2.0063e-16	6	4834	182.39	150.94	1	0.24733	0.3183	0
RTGPPMGSR	9	0	0	2	Unmodified	Pep858	MULTI-MSMS		2023-02-06_Fusion_36171	103	Ctrl_T2	485.768	2	479.748	957.481	0.0013821	6.6304e-07	0.71968	0.00034526	0.72106	0.00034593	479.748	485.768	489.756	18.473	0.71975	18.178	17.775	18.494	-0.29502					305	43	11	0.599905	0.0153953	0.292558	5.1737e-08	5	4327	122.44	99.014	1	1.7844	1.7202	0
RTGPPMGSR	9	0	0	2	Unmodified	Pep858	MULTI-MSMS		2023-02-06_Fusion_36176	104	Ctrl_T1	479.748	2	479.748	957.481	-0.10442	-5.0095e-05	-0.029103	-1.3962e-05	-0.13352	-6.4057e-05	479.748	485.768	489.756	18.45	0.89378	18.198	17.744	18.638	-0.25152					273	56	8	0.963726	0.0478242	0.765428	2.3899e-22	6	4410	188.3	161.84	1	0.12889	0.14613	0
VVRASSGLK	9	1	1	1	Unmodified	Pep1404	ISO-MSMS	1	2023-01-16_Fusion_35822	101	Treat_T2	465.315	2	458.782	915.55			-0.10893	-4.9977e-05						17.756	0.32819	17.756	17.6	17.928	0								0.453919	0.00192263	0.039919	0.001505	2	4456	62.107	60.902	1	5.2879	5.5564	0
VVRASSGLK	9	1	1	1	Unmodified	Pep1404	ISO-MSMS	2	2023-01-16_Fusion_35822	101	Treat_T2	470.804	2	458.782	915.55			0.6134	0.00028142						17.816	0.46291	17.816	17.558	18.021	0								0.815746	0.0328911	0.736323	5.6468e-06	1	4514	98.055	82.173	1	3.2279	3.3918	0
VVRASSGLK	9	1	1	1	Unmodified	Pep1404	ISO-MSMS	1	2023-01-16_Fusion_35823	201	Treat_T2	310.545	3	306.191	915.55			-0.32623	-9.9887e-05						17.806	0.34898	17.791	17.618	17.967	-0.014078								0.684873	0.0188626	0.971329	3.6347e-14	2	4624	151.04	150.88	1	4.8391	4.9058	0
VVRASSGLK	9	1	1	1	Unmodified	Pep1404	ISO-MSMS	1	2023-01-16_Fusion_35827	102	Treat_T1	465.314	2	458.782	915.55			-0.43363	-0.00019894						17.724	0.35033	17.766	17.607	17.957	0.042223								0.561553	0.00265063	0.0164736	0.00023621	1	4616	75.571	60.189	1	3.715	3.7283	0
VVRASSGLK	9	1	1	1	Unmodified	Pep1404	ISO-MSMS	2	2023-01-16_Fusion_35827	102	Treat_T1	470.803	2	458.782	915.55			0.29624	0.00013591						17.806	0.3594	17.848	17.621	17.98	0.042202								0.743939	0.00995214	0.348473	4.8458e-06	2	4658	102.07	75.962	1	2.1858	2.1936	0
VVRASSGLK	9	1	1	1	Unmodified	Pep1404	MSMS	0	2023-01-16_Fusion_35827	102	Treat_T1	458.782	2	458.782	915.55										17.772	1	17.814	17.314	18.314	0.042223											5.0281e-06	1	4666	123.21	105.97	1
VVRASSGLK	9	1	1	1	Unmodified	Pep1404	ISO-MSMS	1	2023-01-16_Fusion_35828	202	Treat_T1	310.545	3	306.191	915.55			-0.16368	-5.0116e-05						17.722	0.37514	17.788	17.581	17.956	0.066389								0.779397	0.00946913	0.199356	2.6358e-20	3	4684	167.24	167.24	1	3.6697	3.8222	0
VVRASSGLK	9	1	1	1	Unmodified	Pep1404	ISO-MSMS	2	2023-02-06_Fusion_36171	103	Ctrl_T2	470.804	2	458.782	915.55			0.41924	0.00019234						17.967	0.48512	17.676	17.414	17.899	-0.29154								0.834354	0.0162243	0.182093	0.00016214	2	4181	81.95	66.309	1	13.426	11.455	0
VVRASSGLK	9	1	1	1	Unmodified	Pep1404	ISO-MSMS	1	2023-02-06_Fusion_36172	203	Ctrl_T2	310.545	3	306.191	915.55			0.20849	6.3839e-05						17.941	0.44712	17.65	17.436	17.883	-0.29085								0.762487	0.00565767	0.147243	3.5525e-14	3	5917	151.17	151.11	1	30.15	22.894	0
VVRASSGLK	9	1	1	1	Unmodified	Pep1404	ISO-MSMS	2	2023-02-06_Fusion_36172	203	Ctrl_T2	314.205	3	306.191	915.55			-0.98107	-0.00030039						17.994	0.447	17.703	17.459	17.906	-0.29085								0.841927	0.00918042	0.181879	1.7908e-09	2	5945	123.98	120.45	1	21.964	16.677	0
VVRASSGLK	9	1	1	1	Unmodified	Pep1404	MULTI-MSMS		2023-02-06_Fusion_36176	104	Ctrl_T1	470.804	2	458.782	915.55	0.042555	1.9523e-05	-0.19265	-8.8384e-05	-0.15009	-6.886e-05	458.783	465.314	470.804	17.947	0.48194	17.695	17.448	17.93	-0.25152					136	26	8	0.855379	0.00864834	0.067857	1.2366e-05	4	4235	92.051	79.51	1	1.2492	1.3858	0
VVRASSGLK	9	1	1	1	Unmodified	Pep1404	MULTI-MSMS		2023-02-06_Fusion_36177	204	Ctrl_T1	306.191	3	306.191	915.55	-0.5493	-0.00016819	0.33477	0.0001025	-0.21453	-6.5687e-05	306.191	310.545	314.205	17.918	0.40875	17.706	17.515	17.924	-0.21251					118	17	11	0.804675	0.0046196	0.0420803	2.4808e-24	7	6042	167.24	167.24	1	1.2606	1.4861	0
VVRASSGLK	9	1	1	1	Unmodified	Pep1404	MULTI-MATCH-MSMS		2023-01-16_Fusion_35823	201	Treat_T2		3	306.191	915.55	0.31603	9.6766e-05	0.32207	9.8613e-05	0.6381	0.00019538	306.191	309.539	312.198	17.852	0.44288	17.838	17.572	18.015	-0.014078	0.078731	-7.8303e-05		167.24	104	18	9					0				0	1.6106	1.6029	0
VVRASSGLK	9	1	1	1	Unmodified	Pep1404	MULTI-MATCH-MSMS		2023-01-16_Fusion_35828	202	Treat_T1		3	306.191	915.55	0.045536	1.3943e-05	0.76791	0.00023513	0.81344	0.00024907	306.191	309.204	311.533	17.744	0.44435	17.811	17.63	18.074	0.066389	0.051494	0.00033123		167.24	99	18	8					0				0	0.84078	0.91378	0
VVRASSGLK	9	1	1	1	Unmodified	Pep1404	MULTI-MATCH		2023-02-06_Fusion_36172	203	Ctrl_T2		3	306.191	915.55	-0.34159	-0.00010459	0.063842	1.9548e-05	-0.27775	-8.5043e-05	306.191	308.539	310.869	17.973	0.3544	17.683	17.505	17.86	-0.29085	-0.0768	-0.0003155		167.24	52	14	6					0				0	3.8593	2.8041	0
ALYSGVHKK	9	2	1	0	Unmodified	Pep862	ISO-MSMS	1	2023-01-16_Fusion_35822	101	Treat_T2	507.325	2	501.79	1001.57			0.18802	9.4348e-05						18.318	0.50867	18.318	18.149	18.657	0								0.941697	0.0893402	0.82722	6.1085e-06	2	4711	95.741	70.182	1	1.4588	1.6762	0
ALYSGVHKK	9	2	1	0	Unmodified	Pep862	ISO-MSMS	2	2023-01-16_Fusion_35822	101	Treat_T2	512.814	2	501.79	1001.57			-0.81545	-0.00040918						18.361	0.52927	18.361	18.154	18.683	0								0.968782	0.0661773	1	4.4933e-06	2	4743	103.83	58.569	1	1.1341	1.3031	0
ALYSGVHKK	9	2	1	0	Unmodified	Pep862	ISO-MSMS	1	2023-01-16_Fusion_35823	201	Treat_T2	338.552	3	334.863	1001.57			-0.42332	-0.00014175						18.333	0.48198	18.32	18.123	18.605	-0.013672								0.816929	0.0398393	0.616071	1.1452e-20	2	4765	178.99	178.93	1	1.8389	2.2357	0
ALYSGVHKK	9	2	1	0	Unmodified	Pep862	ISO-MSMS	2	2023-01-16_Fusion_35823	201	Treat_T2	342.212	3	334.863	1001.57			-0.89778	-0.00030063						18.393	0.48456	18.379	18.169	18.653	-0.013672								0.98679	0.0497188	0.679679	2.5799e-28	3	4787	195.27	193.21	1	1.2917	1.5705	0
ALYSGVHKK	9	2	1	0	Unmodified	Pep862	ISO-MSMS	1	2023-01-16_Fusion_35827	102	Treat_T1	507.324	2	501.79	1001.57			-0.67594	-0.00033918						18.231	0.64735	18.273	18.128	18.775	0.042192								0.94671	0.0230843	0.193286	0.00012487	2	4881	85.161	75.455	1	0.65437	0.70541	0
ALYSGVHKK	9	2	1	0	Unmodified	Pep862	ISO-MSMS	2	2023-01-16_Fusion_35827	102	Treat_T1	512.814	2	501.79	1001.57			-0.95424	-0.00047883						18.296	0.55053	18.338	18.111	18.662	0.042192								0.930627	0.0114582	0.17064	3.1973e-05	2	4838	93.162	47.673	1	0.44875	0.48376	0
ALYSGVHKK	9	2	1	0	Unmodified	Pep862	ISO-MSMS	1	2023-01-16_Fusion_35828	202	Treat_T1	338.552	3	334.863	1001.57			-0.74693	-0.00025012						18.249	0.47545	18.316	18.097	18.573	0.066835								0.869728	0.0195194	0.413321	1.4443e-37	3	4836	222.55	222.55	1	0.56042	0.60608	0
ALYSGVHKK	9	2	1	0	Unmodified	Pep862	ISO-MSMS	2	2023-01-16_Fusion_35828	202	Treat_T1	342.212	3	334.863	1001.57			-0.582	-0.00019489						18.276	0.40549	18.343	18.143	18.548	0.066835								0.932411	0.0291361	0.321914	3.8874e-20	2	4865	157.38	155.32	1	0.32771	0.35442	0
ALYSGVHKK	9	2	1	0	Unmodified	Pep862	ISO-MSMS	1	2023-02-06_Fusion_36171	103	Ctrl_T2	507.325	2	501.79	1001.57			0.34045	0.00017084						18.523	0.5569	18.228	18.03	18.587	-0.29502								0.983721	0.130013	1	4.7567e-06	2	4387	102.51	74.34	1	11.247	11.625	0
ALYSGVHKK	9	2	1	0	Unmodified	Pep862	ISO-MSMS	2	2023-02-06_Fusion_36171	103	Ctrl_T2	512.814	2	501.79	1001.57			-1.164	-0.00058406						18.544	0.85933	18.249	17.975	18.834	-0.29502								0.986634	0.149354	1	6.1085e-06	4	4410	95.741	54.11	1	8.193	8.4688	0
ALYSGVHKK	9	2	1	0	Unmodified	Pep862	ISO-MSMS	1	2023-02-06_Fusion_36172	203	Ctrl_T2	338.552	3	334.863	1001.57			0.58076	0.00019447						18.524	0.59368	18.231	18.023	18.616	-0.293								0.73034	0.0721253	0.545794	5.821e-21	4	6151	183.43	182.31	1	8.9627	7.5071	0
ALYSGVHKK	9	2	1	0	Unmodified	Pep862	ISO-MSMS	2	2023-02-06_Fusion_36172	203	Ctrl_T2	342.212	3	334.863	1001.57			-1.2691	-0.00042498						18.569	0.86971	18.276	18.07	18.94	-0.293								0.948369	0.0217279	0.274225	7.2721e-21	4	6108	182.28	182.18	1	6.8715	5.7555	0
ALYSGVHKK	9	2	1	0	Unmodified	Pep862	MULTI-MSMS		2023-02-06_Fusion_36176	104	Ctrl_T1	501.791	2	501.79	1001.57	-0.070506	-3.5379e-05	0.74297	0.00037282	0.67247	0.00033744	501.791	507.324	512.814	18.566	0.65738	18.311	18.07	18.728	-0.25495					407	40	15	0.988559	0.270184	1	8.2048e-05	7	4474	91.783	72.191	1	0.27989	0.34361	0
ALYSGVHKK	9	2	1	0	Unmodified	Pep862	ISO-MSMS	1	2023-02-06_Fusion_36177	204	Ctrl_T1	338.552	3	334.863	1001.57			-0.044497	-1.49e-05						18.472	0.52716	18.256	18.061	18.588	-0.21627								0.788232	0.0188917	0.285131	1.2331e-20	4	6192	178.3	178.3	1	0.28836	0.34846	0
ALYSGVHKK	9	2	1	0	Unmodified	Pep862	ISO-MSMS	2	2023-02-06_Fusion_36177	204	Ctrl_T1	342.212	3	334.863	1001.57			-0.49452	-0.0001656						18.532	0.55026	18.316	18.084	18.634	-0.21627								0.948635	0.0270624	0.414645	4.2005e-21	4	6205	184.71	183.5	1	0.2298	0.2777	0
ALYSGVHKK	9	2	1	0	Unmodified	Pep862	MULTI-MATCH-MSMS		2023-01-16_Fusion_35822	101	Treat_T2		2	501.79	1001.57	0.023591	1.1837e-05	0.01314	6.5934e-06	0.03673	1.8431e-05	501.791	505.313	508.807	18.35	0.55934	18.35	18.167	18.726	0	0.040189	-0.00034719		91.783	238	28	12					0				0	0.68751	0.65485	0
ALYSGVHKK	9	2	1	0	Unmodified	Pep862	MULTI-MATCH-MSMS		2023-01-16_Fusion_35827	102	Treat_T1		2	501.79	1001.57	0.068814	3.453e-05	0.094494	4.7416e-05	0.16331	8.1947e-05	501.79	505.312	508.807	18.287	0.58198	18.329	18.128	18.71	0.042194	0.019491	-0.00026555		91.783	199	24	12					0				0	0.17178	0.19648	0
ALYSGVHKK	9	2	1	0	Unmodified	Pep862	MULTI-MATCH-MSMS		2023-02-06_Fusion_36171	103	Ctrl_T2		2	501.79	1001.57	-0.29029	-0.00014566	0.015022	7.5378e-06	-0.27527	-0.00013813	501.791	505.313	508.807	18.543	0.59233	18.248	18.059	18.652	-0.29502	-0.061683	-0.00034531		91.783	263	36	11					0				0	2.3292	1.7501	0
KLYEEGSNK	9	2	1	0	Unmodified	Pep852	ISO-MSMS	1	2023-01-16_Fusion_35822	101	Treat_T2	539.807	2	534.272	1066.53			0.024087	1.2869e-05						17.741	0.27726	17.741	17.6	17.877	0								0.824333	0.00616724	0.105601	5.7094e-06	1	4471	97.741	84.287	1	1.4999	1.7234	0
KLYEEGSNK	9	2	1	0	Unmodified	Pep852	ISO-MSMS	0	2023-01-16_Fusion_35822	101	Treat_T2	534.272	2	534.272	1066.53			1.3367	0.00071414						17.788	0.31714	17.788	17.633	17.95	0								0.790196	0.006704	0.0851362	1.5665e-06	1	4503	118.5	82.114	1	0.91687	1.0535	0
KLYEEGSNK	9	2	1	0	Unmodified	Pep852	ISO-MSMS	1	2023-01-16_Fusion_35827	102	Treat_T1	539.807	2	534.272	1066.53			-0.011967	-6.3936e-06						17.71	0.26762	17.753	17.621	17.888	0.042223								0.896909	0.00352671	0.031922	5.6762e-09	1	4623	140.88	82.65	1	1.4126	1.5228	0
KLYEEGSNK	9	2	1	0	Unmodified	Pep852	ISO-MSMS	0	2023-01-16_Fusion_35827	102	Treat_T1	534.272	2	534.272	1066.53			-0.12232	-6.5352e-05						17.783	0.30455	17.825	17.653	17.957	0.042223								0.631053	0.00320177	0.0524477	3.3743e-06	2	4640	109.44	63.467	1	0.87356	0.9417	0
KLYEEGSNK	9	2	1	0	Unmodified	Pep852	ISO-MSMS	1	2023-02-06_Fusion_36171	103	Ctrl_T2	539.807	2	534.272	1066.53			0.21181	0.00011316						17.914	0.30397	17.623	17.46	17.764	-0.29154								0.526999	0.00313197	0.0299209	0.00036229	1	4117	64.711	52.665	1	3.18	3.287	0
KLYEEGSNK	9	2	1	0	Unmodified	Pep852	ISO-MSMS	2	2023-02-06_Fusion_36171	103	Ctrl_T2	545.297	2	534.272	1066.53			3.5923	0.0019192						17.988	0.39313	17.697	17.46	17.853	-0.29154								0.783916	0.00417101	0.0350509	0.0021197	1	4157	60.828	6.6235	1	1.4221	1.47	0
KLYEEGSNK	9	2	1	0	Unmodified	Pep852	ISO-MSMS	0	2023-02-06_Fusion_36176	104	Ctrl_T1	534.271	2	534.272	1066.53			0.39586	0.0002115						17.949	0.31315	17.698	17.556	17.869	-0.25152								0.87724	0.00280133	0.0138968	0.0020892	1	4223	60.892	51.475	1	0.45217	0.55511	0
KLYEEGSNK	9	2	1	0	Unmodified	Pep852	ISO-MSMS	2	2023-02-06_Fusion_36176	104	Ctrl_T1	545.298	2	534.272	1066.53			1.9878	0.001062						17.968	0.48194	17.717	17.448	17.93	-0.25152								0.843903	0.00270874	0.0153389	0.0025086	1	4231	60.019	45.35	1	0.49332	0.60563	0
KLYEEGSNK	9	2	1	0	Unmodified	Pep852	ISO-MSMS	1	2023-02-06_Fusion_36176	104	Ctrl_T1	539.807	2	534.272	1066.53			-0.81397	-0.00043488						17.933	0.25406	17.681	17.529	17.783	-0.25152								0.378977	0.00189235	0.0117834	0.011018	1	4232	42.312	38.454	1	0.54738	0.672	0
KVFGGTVHK	9	2	0	0	Unmodified	Pep860	ISO-MSMS	0	2023-01-16_Fusion_35822	101	Treat_T2	486.785	2	486.785	971.555			0.38162	0.00018577						18.248	0.33502	18.248	18.116	18.451	0								0.648298	0.0324766	0.165725	9.0328e-05	2	4661	88.136	57.818	1	0.4836	0.46408	0
KVFGGTVHK	9	2	0	0	Unmodified	Pep860	ISO-MSMS	1	2023-01-16_Fusion_35822	101	Treat_T2	490.81	2	486.785	971.555			-1.4587	-0.00071006						18.246	0.30301	18.246	18.125	18.428	0								0.521908	0.0241677	0.254954	0.00030419	1	4669	69.716	50.46	1	0.50167	0.48142	0
KVFGGTVHK	9	2	0	0	Unmodified	Pep860	MULTI-MSMS		2023-01-16_Fusion_35827	102	Treat_T1	486.785	2	486.785	971.555	0.31095	0.00015137	0.07035	3.4245e-05	0.3813	0.00018561	486.785	490.809	494.799	18.18	0.36207	18.222	18.068	18.43	0.042192					133	17	13	0.691574	0.0199211	0.0832925	5.9576e-05	4	4798	83.168	55.343	1	0.20261	0.22249	0
KVFGGTVHK	9	2	0	0	Unmodified	Pep860	MULTI-MSMS		2023-01-16_Fusion_35828	202	Treat_T1	327.542	3	324.859	971.555	0.37919	0.00012318	0.0087026	2.8271e-06	0.38789	0.00012601	324.859	327.542	330.202	18.183	0.32921	18.25	18.074	18.404	0.066835					93	13	10	0.598213	0.00789889	0.168238	1.9559e-17	6	4843	182.39	156.34	1	0.17997	0.18475	0
KVFGGTVHK	9	2	0	0	Unmodified	Pep860	ISO-MSMS	2	2023-02-06_Fusion_36171	103	Ctrl_T2	494.799	2	486.785	971.555			-1.1866	-0.00057763						18.468	0.40151	18.173	18	18.402	-0.29502								0.877288	0.0157808	0.105322	0.00018496	2	4376	79.986	47.665	1	1.347	1.3577	0
KVFGGTVHK	9	2	0	0	Unmodified	Pep860	MULTI-MSMS		2023-02-06_Fusion_36172	203	Ctrl_T2	324.859	3	324.859	971.555	-0.14602	-4.7435e-05	0.36976	0.00012012	0.22374	7.2684e-05	324.859	327.542	330.202	18.491	0.57318	18.198	17.997	18.57	-0.293					161	23	11	0.816615	0.014339	0.344021	3.5054e-17	5	6103	182.39	156.34	1	1.3826	1.3071	0
KVFGGTVHK	9	2	0	0	Unmodified	Pep860	ISO-MSMS	0	2023-02-06_Fusion_36176	104	Ctrl_T1	486.785	2	486.785	971.555			0.46974	0.00022866						18.456	0.50101	18.205	17.869	18.37	-0.25152								0.842293	0.0461532	0.578102	6.0502e-06	3	4442	96.034	68.73	1	0.12443	0.15029	0
KVFGGTVHK	9	2	0	0	Unmodified	Pep860	ISO-MSMS	1	2023-02-06_Fusion_36176	104	Ctrl_T1	490.81	2	486.785	971.555			-0.98802	-0.00048095						18.454	0.27339	18.202	18.039	18.312	-0.25152								0.390508	0.00992166	0.106033	0.013288	1	4430	37.591	19.965	1	0.12526	0.15129	0
KVFGGTVHK	9	2	0	0	Unmodified	Pep860	MSMS	2	2023-02-06_Fusion_36176	104	Ctrl_T1	494.799	2	486.785	971.555										18.361	1	18.11	17.61	18.61	-0.25152											0.048416	1	4392	25.559	16.345	1
KVFGGTVHK	9	2	0	0	Unmodified	Pep860	ISO-MSMS	0	2023-02-06_Fusion_36177	204	Ctrl_T1	324.859	3	324.859	971.555			0.22827	7.4154e-05						18.435	0.40753	18.219	17.989	18.397	-0.21627								0.907507	0.0404813	0.430992	3.3506e-14	4	6176	194.44	168.4	1	0.12558	0.1496	0
KVFGGTVHK	9	2	0	0	Unmodified	Pep860	ISO-MSMS	1	2023-02-06_Fusion_36177	204	Ctrl_T1	327.542	3	324.859	971.555			-0.5207	-0.00016915						18.434	0.28922	18.218	18.038	18.327	-0.21627								0.425581	0.00901557	0.164152	1.7738e-13	2	6186	127.46	117.82	1	0.1232	0.14677	0
KVFGGTVHK	9	2	0	0	Unmodified	Pep860	ISO-MSMS	2	2023-02-06_Fusion_36177	204	Ctrl_T1	330.202	3	324.859	971.555			0.70667	0.00022957						18.433	0.36034	18.217	17.989	18.35	-0.21627								0.492025	0.00765795	0.144814	3.0603e-20	2	6189	163.9	151.34	1	0.12768	0.1521	0
KVFGGTVHK	9	2	0	0	Unmodified	Pep860	MULTI-MATCH-MSMS		2023-01-16_Fusion_35823	201	Treat_T2		3	324.859	971.555	0.31384	0.00010195	0.41445	0.00013464	0.72829	0.00023659	324.859	326.201	327.531	18.272	0.43345	18.258	18.102	18.536	-0.013672	0.022986	0.00012452		163.9	101	17	9					0				0	0.14334	0.14685	0
KVFGGTVHK	9	2	0	0	Unmodified	Pep860	MULTI-MATCH-MSMS		2023-02-06_Fusion_36171	103	Ctrl_T2		2	486.785	971.555	0.031489	1.5328e-05	0.59953	0.00029184	0.63102	0.00030717	486.785	488.797	490.792	18.505	0.40138	18.21	18.03	18.431	-0.29502	-0.0063389	0.00014202		83.168	142	23	10					0				0	0.27506	0.21018	0
SPTKKVAV	8	2	0	0	Unmodified	Pep4347	ISO-MSMS	0	2023-01-16_Fusion_35822	101	Treat_T2	415.261	2	415.261	828.507			0.34194	0.00014199						18.081	0.58889	18.081	17.839	18.428	0								0.861155	0.0046618	0.0108901	3.2163e-06	2	4630	94.806	67.32	1	0.14852	0.14252	0
SPTKKVAV	8	2	0	0	Unmodified	Pep4347	MSMS	1	2023-01-16_Fusion_35822	101	Treat_T2	419.286	2	415.261	828.507										18.004	1	18.004	17.504	18.504	0											0.021156	1	4584	41.892	40.947	1
SPTKKVAV	8	2	0	0	Unmodified	Pep4347	MSMS	2	2023-01-16_Fusion_35822	101	Treat_T2	423.275	2	415.261	828.507										18.033	1	18.033	17.533	18.533	0											0.0063557	1	4595	58.782	51.631	1
SPTKKVAV	8	2	0	0	Unmodified	Pep4347	ISO-MSMS	0	2023-01-16_Fusion_35827	102	Treat_T1	415.261	2	415.261	828.507			0.10619	4.4098e-05						18.011	0.38771	18.053	17.865	18.253	0.042194								0.913344	0.00992376	0.0277013	8.3163e-05	1	4746	78.377	56.695	1	0.089081	0.097822	0
SPTKKVAV	8	2	0	0	Unmodified	Pep4347	MULTI-MSMS		2023-02-06_Fusion_36171	103	Ctrl_T2	415.261	2	415.261	828.507	-0.44695	-0.0001856	0.92114	0.00038251	0.47419	0.00019691	415.261	419.286	423.275	18.208	0.38684	17.917	17.689	18.076	-0.29154					155	24	9	0.594545	0.00635057	0.0374822	0.0017965	2	4246	54.776	46.183	1	0.638	0.64309	0
SPTKKVAV	8	2	0	0	Unmodified	Pep4347	ISO-MSMS	0	2023-02-06_Fusion_36176	104	Ctrl_T1	415.26	2	415.261	828.507			1.1389	0.00047294						18.228	0.41789	17.977	17.744	18.162	-0.25152								0.528141	0.0067063	0.11939	0.0072359	1	4313	50.703	42.793	1	0.11688	0.14117	0
RPISGQKEV	9	1	0	1	Unmodified	Pep2596	MULTI-MSMS		2023-01-16_Fusion_35822	101	Treat_T2	516.302	2	507.291	1012.57	-0.10804	-5.481e-05	-0.075045	-3.8069e-05	-0.18309	-9.2879e-05	507.29	512.313	516.302	18.052	0.45044	18.052	17.807	18.258	0					167	41	7	0.714538	0.00507337	0.0227948	8.526e-05	4	4578	78.334	61.558	1	0.59525	0.59947	0
RPISGQKEV	9	1	0	1	Unmodified	Pep2596	MULTI-MSMS		2023-01-16_Fusion_35827	102	Treat_T1	507.291	2	507.291	1012.57	0.054872	2.7836e-05	0.81533	0.00041361	0.8702	0.00044144	507.29	512.313	516.302	18.012	0.49998	18.054	17.753	18.253	0.042194					117	24	9	0.75609	0.00748681	0.0242728	3.7575e-05	5	4737	87.308	58.159	1	0.59403	0.61678	0
RPISGQKEV	9	1	0	1	Unmodified	Pep2596	ISO-MSMS	1	2023-02-06_Fusion_36171	103	Ctrl_T2	512.313	2	507.291	1012.57			-0.29779	-0.00015106						18.218	0.37936	17.927	17.712	18.091	-0.29155								0.634558	0.00579153	0.0318665	0.00032392	1	4243	68.016	50.631	1	3.6037	3.0415	0
RPISGQKEV	9	1	0	1	Unmodified	Pep2596	ISO-MSMS	2	2023-02-06_Fusion_36171	103	Ctrl_T2	516.302	2	507.291	1012.57			-0.1	-5.0729e-05						18.245	0.31516	17.953	17.794	18.109	-0.29154								0.742631	0.00634883	0.0273331	0.0073045	1	4247	50.04	46.106	1	3.7171	3.1372	0
RPISGQKEV	9	1	0	1	Unmodified	Pep2596	MULTI-MSMS		2023-02-06_Fusion_36176	104	Ctrl_T1	507.29	2	507.291	1012.57	-0.24282	-0.00012318	1.1778	0.0005975	0.93499	0.00047431	507.291	512.313	516.302	18.223	0.52341	17.971	17.726	18.25	-0.25152					185	34	11	0.633972	0.00885365	0.0513585	5.1203e-05	3	4327	84.743	64.118	1	0.28015	0.34347	0
RPISGQKEV	9	1	0	1	Unmodified	Pep2596	MULTI-MATCH		2023-02-06_Fusion_36171	103	Ctrl_T2		2	507.291	1012.57	-0.33989	-0.00017242	-0.93275	-0.00047318	-1.2726	-0.0006456	507.291	509.304	511.796	18.224	0.37009	17.932	17.778	18.148	-0.29155	-0.070268	-0.0010187		87.308	100	23	7					0				0	0.89776	0.68602	0
APRPPPKPM	9	1	0	1	Oxidation (M)	Pep1546	MULTI-MSMS		2023-01-16_Fusion_35823	201	Treat_T2	339.537	3	336.188	1005.54	-0.1365	-4.5891e-05	1.312	0.00044108	1.1755	0.00039519	336.189	339.537	342.196	19.925	0.7079	19.912	19.747	20.455	-0.012686					203	29	11	0.287821	0.0018662	0.0221694	0.0060306	6	5350	41.876	41.876	1	1.0815	1.0763	0
APRPPPKPM	9	1	0	1	Oxidation (M)	Pep1546	ISO-MSMS	1	2023-01-16_Fusion_35827	102	Treat_T1	508.801	2	503.779	1005.54			-0.1925	-9.6976e-05						19.857	0.4435	19.9	19.786	20.23	0.042341								0.200074	0.000323729	0.00239559	0.023189	1	5459	30.504	29.797	1	0.91114	0.94604	0
APRPPPKPM	9	1	0	1	Oxidation (M)	Pep1546	ISO-MSMS	1	2023-01-16_Fusion_35828	202	Treat_T1	339.537	3	336.188	1005.54			-0.86997	-0.00029247						19.751	0.78039	19.819	19.741	20.521	0.067696								0.571241	0.00227307	0.0640996	0.0074608	2	5363	49.715	47.561	1	1.7272	1.7831	0
APRPPPKPM	9	1	0	1	Oxidation (M)	Pep1546	MULTI-MSMS		2023-02-06_Fusion_36172	203	Ctrl_T2	339.536	3	336.188	1005.54	-0.5604	-0.0001884	0.67296	0.00022624	0.11256	3.7841e-05	336.189	339.537	342.196	20.425	0.88424	20.124	19.743	20.628	-0.30172					195	37	7	0.402444	0.00189865	0.0403229	0.0056877	3	6662	36.424	34.387	1	2.2036	1.9426	0
APRPPPKPM	9	1	0	1	Oxidation (M)	Pep1546	MULTI-MSMS		2023-02-06_Fusion_36177	204	Ctrl_T1	339.537	3	336.188	1005.54	0.1874	6.3002e-05	-0.36249	-0.00012186	-0.17509	-5.8862e-05	336.188	339.536	342.196	20.389	0.87972	20.16	19.794	20.674	-0.22907					210	37	7	0.388077	0.00208675	0.0450908	0.0043543	6	6759	48.283	48.283	1	0.68489	0.82597	0
APRPPPKPM	9	1	0	1	Unmodified	Pep1546	ISO-MSMS	1	2023-01-16_Fusion_35823	201	Treat_T2	334.205	3	330.857	989.548			-0.16107	-5.3292e-05						22.139	1.1331	22.129	21.698	22.831	-0.0099583								0.598632	0.00221315	0.027595	0.026407	2	5959	45.368	45.368	1	1.0966	1.0913	0
APRPPPKPM	9	1	0	1	Unmodified	Pep1546	ISO-MSMS	1	2023-01-16_Fusion_35827	102	Treat_T1	500.802	2	495.781	989.548			-4.1315	-0.0020483						22.106	0.9171	22.148	21.654	22.571	0.042606								0.789322	0.00502687	0.0434161	0.018385	1	6335	32.355	32.355	1	2.8944	3.0053	0
APRPPPKPM	9	1	0	1	Unmodified	Pep1546	MULTI-MSMS		2023-01-16_Fusion_35828	202	Treat_T1	334.205	3	330.857	989.548	0.3661	0.00012113	-0.57927	-0.00019165	-0.21317	-7.0527e-05	330.857	334.205	336.864	22.113	1.2052	22.182	21.685	22.89	0.06951					284	50	11	0.868564	0.00625045	0.109416	0.0045433	6	6052	54.982	54.982	1	2.0938	2.1615	0
APRPPPKPM	9	1	0	1	Unmodified	Pep1546	MULTI-MSMS		2023-02-06_Fusion_36172	203	Ctrl_T2	334.205	3	330.857	989.548	-0.63172	-0.00020901	0.11994	3.9684e-05	-0.51178	-0.00016932	330.857	334.205	336.864	22.57	1.284	22.257	21.662	22.946	-0.31352					362	55	11	0.495114	0.0108286	0.215776	0.0045436	4	7372	47.187	46.875	1	3.3952	2.9932	0
APRPPPKPM	9	1	0	1	Unmodified	Pep1546	MULTI-MSMS		2023-02-06_Fusion_36177	204	Ctrl_T1	334.205	3	330.857	989.548	-0.066949	-2.215e-05	-0.34389	-0.00011378	-0.41084	-0.00013593	330.857	334.205	336.864	22.558	1.2673	22.312	21.749	23.016	-0.24581					369	53	11	0.548445	0.0100551	0.20028	0.0045436	9	7467	65.305	65.192	1	0.68271	0.82333	0
APRPPPKPM	9	1	0	1	Unmodified	Pep1546	MULTI-MATCH-MSMS		2023-01-16_Fusion_35823	201	Treat_T2		3	330.857	989.548	0.064517	2.1346e-05	0.30584	0.00010119	0.37036	0.00012253	330.857	332.864	334.193	22.173	0.94129	22.163	21.722	22.663	-0.0099583	-0.065761	0.00055797		47.603	157	40	8					0				0	0.31318	0.27694	0
ATHHQPWAQK	10	1	0	0	Unmodified	Pep1437	MULTI-SECPEP		2023-01-16_Fusion_35823	201	Treat_T2	401.233	3	401.872	1202.59	0.22797	9.1617e-05	0.32261	0.00012965	0.55058	0.00022126	401.872	403.214	404.543	19.021	0.32816	19.007	18.751	19.079	-0.013208					60	13	9	0.706323	0.00350853	0.0202942	0.0007449	1	4977	61.962	61.962	1	1.1241	1.1516	0
ATHHQPWAQK	10	1	0	0	Unmodified	Pep1437	MULTI-MSMS		2023-01-16_Fusion_35828	202	Treat_T1	403.214	3	401.872	1202.59	0.97897	0.00039342	1.469	0.00059035	2.448	0.00098377	401.872	403.214	404.544	18.86	0.30648	18.927	18.763	19.069	0.06728					50	12	9	0.418935	0.00156459	0.0162461	1.4451e-09	1	5052	101.28	97.521	1	3.5075	3.6808	0
AAATPAIKK	9	2	0	0	Unmodified	Pep2603	ISO-MSMS	0	2023-01-16_Fusion_35827	102	Treat_T1	435.774	2	435.774	869.533			-0.15455	-6.7347e-05						18.216	0.23569	18.259	18.111	18.347	0.042192								0.158022	0.00125134	0.0232025	0.0092596	1	4840	45.972	44.645	1	0.18747	0.20587	0
ATDPKAIGH	9	1	0	0	Unmodified	Pep2600	ISO-MSMS	2	2023-01-16_Fusion_35822	101	Treat_T2	459.25	2	455.243	908.472			-0.44835	-0.00020411						18.202	0.32551	18.202	18.08	18.405	0								0.478481	0.00865916	0.0978911	0.007356	1	4670	49.933	41.593	1	2.4975	2.4951	0
ATDPKAIGH	9	1	0	0	Unmodified	Pep2600	MULTI-MSMS		2023-01-16_Fusion_35823	201	Treat_T2	305.173	3	303.831	908.472	0.35004	0.00010635	-0.3584	-0.00010889	-0.0083565	-2.539e-06	303.831	305.173	306.502	18.207	0.2567	18.193	18.083	18.339	-0.013861					54	10	9	0.719253	0.000174639	0.00428502	0.0069436	1	4783	38.962	35.608	1	1.4141	1.4487	0
ATDPKAIGH	9	1	0	0	Unmodified	Pep2600	MULTI-MSMS		2023-01-16_Fusion_35827	102	Treat_T1	457.256	2	455.243	908.472	0.027972	1.2734e-05	0.85557	0.00038949	0.88354	0.00040223	455.243	457.256	459.25	18.161	0.44754	18.203	17.957	18.405	0.042194					118	22	11	0.712976	0.0113063	0.0518267	0.00012047	2	4799	88.954	81.022	1	3.4662	3.4619	0
ATDPKAIGH	9	1	0	0	Unmodified	Pep2600	MULTI-MSMS		2023-01-16_Fusion_35828	202	Treat_T1	305.173	3	303.831	908.472	0.2442	7.4196e-05	-0.11737	-3.566e-05	0.12683	3.8536e-05	303.831	305.173	306.502	18.158	0.28248	18.225	18.074	18.357	0.066835					59	11	10	0.797024	0.00340408	0.0765601	1.2408e-10	2	4826	138.54	138.54	1	3.0253	3.1748	0
ATDPKAIGH	9	1	0	0	Unmodified	Pep2600	MULTI-MSMS		2023-02-06_Fusion_36171	103	Ctrl_T2	457.257	2	455.243	908.472	-0.38141	-0.00017364	0.56169	0.00025571	0.18028	8.2071e-05	455.243	457.257	459.251	18.349	0.39338	18.058	17.83	18.223	-0.29155					137	24	9	0.326877	0.0107207	0.100485	0.0054472	1	4316	53.554	39.397	1	4.4862	3.4281	0
ATDPKAIGH	9	1	0	0	Unmodified	Pep2600	MULTI-MSMS		2023-02-06_Fusion_36172	203	Ctrl_T2	305.173	3	303.831	908.472	-0.63097	-0.00019171	-0.17981	-5.4632e-05	-0.81078	-0.00024634	303.831	305.173	306.502	18.367	0.33273	18.074	17.881	18.213	-0.293					79	13	10	0.796672	0.00597907	0.0859259	2.263e-10	2	6076	111.95	111.95	1	4.2741	3.166	0
ATDPKAIGH	9	1	0	0	Unmodified	Pep2600	MULTI-MSMS		2023-02-06_Fusion_36176	104	Ctrl_T1	459.251	2	455.243	908.472	-0.05958	-2.7123e-05	0.042243	1.9231e-05	-0.017336	-7.8922e-06	455.243	457.257	459.25	18.328	0.45469	18.077	17.815	18.27	-0.25152					165	30	10	0.424174	0.00611566	0.0884488	0.0033808	2	4416	51.787	49.268	1	2.3495	2.6513	0
ATDPKAIGH	9	1	0	0	Unmodified	Pep2600	MULTI-MATCH		2023-02-06_Fusion_36177	204	Ctrl_T1		3	303.831	908.472	-0.19212	-5.8371e-05	-0.67993	-0.00020658	-0.87204	-0.00026495	303.831	305.173	306.502	18.335	0.31469	18.119	17.966	18.281	-0.21627	-0.034277	-0.00036568		138.54	61	12	9					0				0	1.9036	2.1283	0
QVNGGTVAEK	10	1	0	0	Unmodified	Pep4342	MULTI-MSMS		2023-01-16_Fusion_35822	101	Treat_T2	501.765	2	501.764	1001.51	0.46253	0.00023208	0.44173	0.00022164	0.90426	0.00045372	501.765	503.777	505.771	17.765	0.37372	17.765	17.6	17.973	0					101	20	9	0.521613	0.00273118	0.0673437	7.349e-05	1	4485	86.136	81.933	1	0.52257	0.52206	0
ATAGPGTVK	9	1	0	0	Unmodified	Pep4344	ISO-MSMS	2	2023-01-16_Fusion_35822	101	Treat_T2	405.234	2	401.227	800.439			0.75042	0.00030109						17.894	0.46349	17.894	17.576	18.04	0								0.292591	0.000921168	0.00387886	0.013869	1	4580	36.381	34.653	1	1.3368	1.3355	0
STAGRVIGK	9	1	0	1	Unmodified	Pep264	ISO-MSMS	0	2023-01-16_Fusion_35822	101	Treat_T2	444.767	2	444.767	887.519			1.3691	0.00060894						18.125	0.3136	18.125	18.034	18.348	0								0.621737	0.00301533	0.00507269	0.00014498	1	4623	83.429	76.209	1	0.46029	0.46355	0
STAGRVIGK	9	1	0	1	Unmodified	Pep264	ISO-MSMS	1	2023-01-16_Fusion_35822	101	Treat_T2	449.79	2	444.767	887.519			1.0567	0.00046997						18.114	0.1563	18.114	18.059	18.216	0								0.40174	0.00277668	0.00705171	0.00081943	1	4635	63.534	54.761	1	0.53204	0.53582	0
STAGRVIGK	9	1	0	1	Unmodified	Pep264	ISO-MSMS	0	2023-01-16_Fusion_35827	102	Treat_T1	444.767	2	444.767	887.519			1.2423	0.00055252						18.077	0.31987	18.119	18.003	18.323	0.042194								0.504583	0.00269532	0.00548558	0.00020628	2	4763	78.149	72.802	1	0.33949	0.3525	0
STAGRVIGK	9	1	0	1	Unmodified	Pep264	ISO-MSMS	1	2023-02-06_Fusion_36171	103	Ctrl_T2	449.789	2	444.767	887.519			1.6011	0.00071211						18.267	0.29799	17.975	17.811	18.109	-0.29154								0.457539	0.00297204	0.0163503	0.0024823	1	4265	60.074	48.663	1	0.84713	0.71498	0
STAGRVIGK	9	1	0	1	Unmodified	Pep264	MSMS	0	2023-02-06_Fusion_36176	104	Ctrl_T1	444.767	2	444.767	887.519										18.309	1	18.058	17.558	18.558	-0.25152											0.012735	1	4372	50.473	45.782	1
KILTGGADK	9	2	1	0	Unmodified	Pep2590	ISO-MSMS	0	2023-01-16_Fusion_35822	101	Treat_T2	451.77	2	451.769	901.523			-0.043019	-1.9435e-05						17.784	0.39291	17.784	17.6	17.993	0								0.766616	0.00608609	0.136181	0.00036296	1	4507	64.654	31.276	1	0.17337	0.19921	0
TPAGQRRAL	9	0	1	2	Unmodified	Pep598	ISO-MSMS	1	2023-01-16_Fusion_35822	101	Treat_T2	492.813	2	485.283	968.552			-0.57686	-0.00027994						18.805	0.31901	18.805	18.626	18.945	0								0.809933	0.0034188	0.0146972	0.0003358	1	4876	66.993	57.779	1	3.6042	3.8067	0
TPAGQRRAL	9	0	1	2	Unmodified	Pep598	ISO-MSMS	2	2023-01-16_Fusion_35822	101	Treat_T2	498.302	2	485.283	968.552			-0.70754	-0.00034336						18.823	0.27893	18.823	18.666	18.945	0								0.697319	0.00227032	0.0138453	0.014236	1	4912	35.618	8.9254	1	3.1663	3.3442	0
TPAGQRRAL	9	0	1	2	Unmodified	Pep598	MULTI-MSMS		2023-01-16_Fusion_35823	201	Treat_T2	332.537	3	323.858	968.552	0.14819	4.7992e-05	-0.20628	-6.6804e-05	-0.058087	-1.8812e-05	323.858	328.878	332.537	18.839	0.44852	18.825	18.582	19.031	-0.013411					74	18	7	0.776018	0.00198055	0.00980105	8.0198e-06	1	4941	66.595	66.595	1	3.7693	3.8973	0
TPAGQRRAL	9	0	1	2	Unmodified	Pep598	MULTI-MSMS		2023-01-16_Fusion_35827	102	Treat_T1	492.813	2	485.283	968.552	0.40286	0.0001955	-0.089268	-4.332e-05	0.31359	0.00015218	485.283	492.813	498.302	18.732	0.38612	18.774	18.57	18.957	0.042192					73	17	8	0.677361	0.00458344	0.0416888	8.1106e-05	3	5009	79.116	71.184	1	2.3878	2.3594	0
TPAGQRRAL	9	0	1	2	Unmodified	Pep598	ISO-MSMS	0	2023-01-16_Fusion_35828	202	Treat_T1	323.858	3	323.858	968.552			0.10404	3.3696e-05						18.756	0.28496	18.823	18.643	18.928	0.06728								0.425085	0.00132431	0.0081886	4.3152e-05	2	5025	85.265	85.265	1	0.91653	0.92479	0
TPAGQRRAL	9	0	1	2	Unmodified	Pep598	MSMS	2	2023-01-16_Fusion_35828	202	Treat_T1	332.537	3	323.858	968.552										18.759	1	18.826	18.326	19.326	0.06728											0.020987	1	5021	47.844	44.992	1
TPAGQRRAL	9	0	1	2	Unmodified	Pep598	ISO-MSMS	1	2023-02-06_Fusion_36171	103	Ctrl_T2	492.813	2	485.283	968.552			0.17026	8.2625e-05						19.005	0.40307	18.71	18.558	18.961	-0.29502								0.573278	0.00274192	0.0121061	0.0083578	1	4544	47.849	44.102	1	9.0066	7.3188	0
TPAGQRRAL	9	0	1	2	Unmodified	Pep598	ISO-MSMS	1	2023-02-06_Fusion_36172	203	Ctrl_T2	328.878	3	323.858	968.552			0.17414	5.6398e-05						19.018	0.34588	18.722	18.568	18.914	-0.29555								0.281463	0.0033485	0.0285314	1.2544e-08	2	6292	110.63	110.63	1	11.038	9.1097	0
TPAGQRRAL	9	0	1	2	Unmodified	Pep598	MSMS	1	2023-02-06_Fusion_36176	104	Ctrl_T1	492.813	2	485.283	968.552										18.995	1	18.74	18.24	19.24	-0.25495											0.017427	1	4639	44.767	37.096	1
TPAGQRRAL	9	0	1	2	Unmodified	Pep598	MULTI-MSMS		2023-02-06_Fusion_36177	204	Ctrl_T1	323.858	3	323.858	968.552	0.33166	0.00010741	-0.94868	-0.00030724	-0.61702	-0.00019983	323.858	328.877	332.537	18.979	0.51578	18.759	18.51	19.026	-0.2202					84	21	8	0.515164	0.00291836	0.0148504	5.1494e-11	1	6389	119.89	119.89	1	0.70059	0.80264	0
TPAGQRRAL	9	0	1	2	Unmodified	Pep598	MULTI-MATCH		2023-02-06_Fusion_36172	203	Ctrl_T2		3	323.858	968.552	-0.18891	-6.1181e-05	0.037192	1.2045e-05	-0.15172	-4.9136e-05	323.857	326.871	329.201	19.004	0.44143	18.709	18.568	19.009	-0.29555	-0.025181	0.00053471		119.89	66	18	8					0				0	2.1122	1.6462	0
KPRSPPRAL	9	1	1	2	Unmodified	Pep1448	ISO-MSMS	1	2023-01-16_Fusion_35828	202	Treat_T1	347.575	3	341.214	1020.62			-0.92772	-0.00031655						19.154	0.31145	19.221	19.069	19.38	0.06728								0.611899	0.00304707	0.0787591	0.00012892	2	5133	65.305	59.002	1	2.0515	2.4533	0
KPRSPPRAL	9	1	1	2	Unmodified	Pep1448	ISO-MSMS	0	2023-02-06_Fusion_36177	204	Ctrl_T1	341.214	3	341.214	1020.62			-0.20976	-7.1574e-05						19.565	0.42476	19.34	19.045	19.47	-0.22446								0.82048	0.00962329	0.148744	0.0044333	3	6546	54.982	52.263	1	0.561	0.59872	0
KPRSPPRAL	9	1	1	2	Unmodified	Pep1448	ISO-MSMS	1	2023-02-06_Fusion_36177	204	Ctrl_T1	347.575	3	341.214	1020.62			-0.05867	-2.0019e-05						19.545	0.37865	19.32	19.068	19.447	-0.22446								0.40937	0.00704519	0.0920084	0.00012892	1	6537	65.305	59.002	1	0.73943	0.78915	0
VPAKKITAA	9	2	0	0	Unmodified	Pep859	ISO-MSMS	1	2023-01-16_Fusion_35822	101	Treat_T2	453.815	2	449.79	897.565			0.1865	8.3885e-05						18.336	0.36857	18.336	18.191	18.56	0								0.612386	0.00647053	0.0631467	0.00018213	1	4704	80.229	54.124	1	1.2075	1.1587	0
VPAKKITAA	9	2	0	0	Unmodified	Pep859	MSMS	2	2023-01-16_Fusion_35822	101	Treat_T2	457.804	2	449.79	897.565										18.425	1	18.425	17.925	18.925	0											0.045507	1	4746	26.693	19.125	1
VPAKKITAA	9	2	0	0	Unmodified	Pep859	ISO-MSMS	1	2023-01-16_Fusion_35827	102	Treat_T1	453.815	2	449.79	897.565			0.0079406	3.5716e-06						18.293	0.42632	18.336	18.144	18.57	0.042194								0.795459	0.012857	0.168429	0.00021879	2	4844	77.072	57.71	1	2.5877	2.8416	0
VPAKKITAA	9	2	0	0	Unmodified	Pep859	ISO-MSMS	0	2023-01-16_Fusion_35827	102	Treat_T1	449.789	2	449.79	897.565			-0.29857	-0.0001343						18.294	0.41081	18.336	18.206	18.617	0.042192								0.864063	0.00542966	0.0691009	0.00025149	1	4863	74.255	53.283	1	2.499	2.7442	0
VPAKKITAA	9	2	0	0	Unmodified	Pep859	ISO-MSMS	1	2023-02-06_Fusion_36171	103	Ctrl_T2	453.815	2	449.79	897.565			0.77389	0.00034809						18.473	0.48267	18.178	18.012	18.495	-0.29502								0.566652	0.0162034	0.333638	0.0013335	2	4343	62.464	42.95	1	5.7637	5.8096	0
VPAKKITAA	9	2	0	0	Unmodified	Pep859	ISO-MSMS	2	2023-02-06_Fusion_36171	103	Ctrl_T2	457.804	2	449.79	897.565			-0.42972	-0.00019328						18.495	0.56613	18.2	17.928	18.494	-0.29502								0.467749	0.0108438	0.126872	0.011246	1	4350	41.84	23.931	1	5.6599	5.705	0
VPAKKITAA	9	2	0	0	Unmodified	Pep859	ISO-MSMS	2	2023-02-06_Fusion_36176	104	Ctrl_T1	457.804	2	449.79	897.565			-0.96356	-0.0004334						18.515	0.54153	18.26	17.987	18.528	-0.25495								0.671759	0.0130347	0.167042	0.00036202	2	4424	64.734	45.668	1	1.537	1.8564	0
VPAKKITAA	9	2	0	0	Unmodified	Pep859	ISO-MSMS	1	2023-02-06_Fusion_36176	104	Ctrl_T1	453.815	2	449.79	897.565			0.2518	0.00011326						18.526	0.44636	18.272	18.059	18.505	-0.25495								0.674364	0.0172986	0.198003	0.00020891	2	4429	77.923	56.072	1	1.5734	1.9004	0
RPKEGTSTL	9	1	1	1	Unmodified	Pep2613	MULTI-MSMS		2023-01-16_Fusion_35822	101	Treat_T2	494.776	2	494.775	987.535	0.44643	0.00022088	0.46469	0.00022992	0.91112	0.0004508	494.774	501.307	506.797	18.554	0.632	18.554	18.191	18.823	0					123	33	9	0.673665	0.00700955	0.0496881	5.2507e-05	3	4813	84.498	72.353	1	1.1984	1.2593	0
RPKEGTSTL	9	1	1	1	Unmodified	Pep2613	ISO-MSMS	0	2023-02-06_Fusion_36176	104	Ctrl_T1	494.775	2	494.775	987.535			-0.011567	-5.723e-06						18.736	0.39755	18.481	18.296	18.694	-0.25495								0.382245	0.00739096	0.142131	0.0048902	1	4521	64.265	62.476	1	0.46132	0.51174	0
SVYAGGRGPAK	11	1	0	1	Unmodified	Pep868	ISO-MSMS	0	2023-01-16_Fusion_35822	101	Treat_T2	531.788	2	531.788	1061.56			0.49519	0.00026333						18.736	0.22748	18.736	18.56	18.787	0								0.276066	0.000743126	0.00403503	0.0084124	2	4870	42.075	22.106	1	4.6281	4.661	0
SVYAGGRGPAK	11	1	0	1	Unmodified	Pep868	ISO-MSMS	1	2023-01-16_Fusion_35822	101	Treat_T2	536.811	2	531.788	1061.56			0.92932	0.0004942						18.696	0.29417	18.696	18.515	18.809	0								0.424116	0.000159267	0.00119228	0.0009578	1	4888	62.104	43.328	1	5.4912	5.5302	0
SVYAGGRGPAK	11	1	0	1	Unmodified	Pep868	MULTI-MSMS		2023-01-16_Fusion_35827	102	Treat_T1	536.811	2	531.788	1061.56	0.20696	0.00011006	0.48569	0.00025828	0.69265	0.00036835	531.789	536.811	540.8	18.624	0.44828	18.666	18.347	18.795	0.042194					79	19	8	0.740316	0.00561962	0.0336226	4.0979e-06	3	4975	90.135	65.212	1	3.9494	4.1007	0
SVYAGGRGPAK	11	1	0	1	Unmodified	Pep868	ISO-MSMS	1	2023-02-06_Fusion_36171	103	Ctrl_T2	536.81	2	531.788	1061.56			-0.71961	-0.00038268						18.913	0.43223	18.618	18.402	18.834	-0.29502								0.731673	0.00335395	0.0131377	9.6167e-07	2	4543	96.311	78.925	1	6.8027	5.7415	0
SVYAGGRGPAK	11	1	0	1	Unmodified	Pep868	ISO-MSMS	2	2023-02-06_Fusion_36171	103	Ctrl_T2	540.8	2	531.788	1061.56			0.78961	0.0004199						18.937	0.46967	18.642	18.447	18.917	-0.29502								0.580635	0.00295856	0.017641	0.0031336	1	4502	56.258	42.101	1	7.1803	6.0602	0
SVYAGGRGPAK	11	1	0	1	Unmodified	Pep868	MULTI-MSMS		2023-02-06_Fusion_36176	104	Ctrl_T1	536.812	2	531.788	1061.56	0.32398	0.00017229	-0.078857	-4.1935e-05	0.24513	0.00013035	531.788	536.811	540.8	18.938	0.35854	18.683	18.465	18.824	-0.25495					103	21	7	0.735603	0.00294561	0.0205147	2.8068e-05	2	4591	64.42	62.926	1	1.1215	1.3749	0
GMASKINTK	9	2	0	0	Unmodified	Pep2609	ISO-MSMS	2	2023-01-16_Fusion_35822	101	Treat_T2	483.274	2	475.26	948.506			-0.15034	-7.145e-05						18.491	0.26057	18.491	18.366	18.626	0								0.763669	0.00427391	0.0524547	6.075e-06	1	4748	95.909	87.674	1	1.47	1.4106	0
GMASKINTK	9	2	0	0	Unmodified	Pep2609	MULTI-MSMS		2023-01-16_Fusion_35827	102	Treat_T1	475.26	2	475.26	948.506	0.33387	0.00015868	-0.675	-0.0003208	-0.34113	-0.00016213	475.26	479.285	483.274	18.401	0.2703	18.444	18.3	18.57	0.042192					65	11	9	0.671881	0.00590044	0.097712	4.1099e-07	3	4915	103.42	95.201	1	0.62159	0.68259	0
GMASKINTK	9	2	0	0	Unmodified	Pep2609	ISO-MSMS	2	2023-02-06_Fusion_36171	103	Ctrl_T2	483.275	2	475.26	948.506			0.67923	0.00032281						18.603	0.27885	18.308	18.237	18.516	-0.29502								0.579921	0.00281418	0.022244	0.0001006	1	4406	87.251	81.216	1	6.4262	6.4774	0
GMASKINTK	9	2	0	0	Unmodified	Pep2609	ISO-MSMS	1	2023-02-06_Fusion_36171	103	Ctrl_T2	479.286	2	475.26	948.506			0.93376	0.00044378						18.597	0.30715	18.302	18.187	18.494	-0.29502								0.387387	0.00237759	0.0647956	0.011133	1	4437	42.075	40.703	1	7.5544	7.6147	0
GMASKINTK	9	2	0	0	Unmodified	Pep2609	ISO-MSMS	0	2023-02-06_Fusion_36176	104	Ctrl_T1	475.26	2	475.26	948.506			-1.5456	-0.00073454						18.666	0.35873	18.411	18.246	18.605	-0.25495								0.424792	0.00428976	0.0364105	0.0090858	1	4498	46.334	45.426	1	0.5055	0.61056	0
GMASKINTK	9	2	0	0	Unmodified	Pep2609	MULTI-MATCH-MSMS		2023-01-16_Fusion_35822	101	Treat_T2		2	475.26	948.506	0.27927	0.00013273	-1.028	-0.00048855	-0.7487	-0.00035583	475.26	477.273	479.267	18.486	0.26057	18.486	18.366	18.626	0	0.02102	-0.0002135		103.42	60	11	7					0				0	0.51737	0.51686	0
KVAENVIRQK	10	2	0	1	Unmodified	Pep66	ISO-MSMS	1	2023-01-16_Fusion_35822	101	Treat_T2	599.895	2	592.859	1183.7			-0.51518	-0.00030543						18.772	0.21928	18.772	18.666	18.886	0								0.963252	0.000661804	0.00346122	0.00017335	2	4863	80.438	75.45	1	2.4315	2.4237	0
KVAENVIRQK	10	2	0	1	Unmodified	Pep66	ISO-MSMS	2	2023-01-16_Fusion_35822	101	Treat_T2	605.878	2	592.859	1183.7			0.10662	6.3209e-05						18.805	0.27893	18.805	18.666	18.945	0								0.931486	0.000989505	0.00536609	8.0546e-06	2	4925	95.502	79.077	1	2.4109	2.4077	0
KVAENVIRQK	10	2	0	1	Unmodified	Pep66	ISO-MSMS	2	2023-01-16_Fusion_35823	201	Treat_T2	404.254	3	395.575	1183.7			0.045317	1.7926e-05						18.81	0.44909	18.797	18.653	19.102	-0.013672								0.974721	0.00411302	0.0130134	9.4405e-14	2	4931	126.67	107.21	1	1.9856	2.1784	0
KVAENVIRQK	10	2	0	1	Unmodified	Pep66	ISO-MSMS	1	2023-01-16_Fusion_35823	201	Treat_T2	400.265	3	395.575	1183.7			0.28262	0.0001118						18.824	0.23966	18.811	18.653	18.893	-0.013672								0.665237	0.0026437	0.0103749	2.0152e-20	2	4936	157.52	150.39	1	2.3111	2.5354	0
KVAENVIRQK	10	2	0	1	Unmodified	Pep66	ISO-MSMS	0	2023-01-16_Fusion_35823	201	Treat_T2	395.575	3	395.575	1183.7			-1.9565	-0.00077396						18.81	0.50166	18.797	18.437	18.939	-0.013672								0.606195	0.000924745	0.00615603	1.2178e-08	2	4954	104.37	98.332	1	1.8028	1.9781	0
KVAENVIRQK	10	2	0	1	Unmodified	Pep66	ISO-MSMS	1	2023-01-16_Fusion_35827	102	Treat_T1	599.895	2	592.859	1183.7			0.025238	1.4963e-05						18.721	0.29147	18.764	18.617	18.909	0.042194								0.89618	0.00231488	0.00983276	5.4796e-06	1	5025	105.36	93.755	1	1.3915	1.6029	0
KVAENVIRQK	10	2	0	1	Unmodified	Pep66	ISO-MSMS	0	2023-01-16_Fusion_35827	102	Treat_T1	593.362	2	592.859	1183.7			0.28557	0.0001693						18.772	0.27488	18.814	18.617	18.892	0.042194								0.933266	0.00187923	0.00479001	2.1665e-06	1	5030	119.86	106.17	1	0.95809	1.1033	0
KVAENVIRQK	10	2	0	1	Unmodified	Pep66	ISO-MSMS	2	2023-01-16_Fusion_35827	102	Treat_T1	606.38	2	592.859	1183.7			0.43758	0.00025942						18.731	0.27488	18.773	18.617	18.892	0.042194								0.960854	0.00193619	0.0067936	4.1431e-06	1	5036	110.47	88.728	1	1.1486	1.3216	0
KVAENVIRQK	10	2	0	1	Unmodified	Pep66	ISO-MSMS	2	2023-01-16_Fusion_35828	202	Treat_T1	404.254	3	395.575	1183.7			0.28996	0.0001147						18.684	0.40282	18.751	18.502	18.905	0.066833								0.71348	0.0036556	0.0170167	1.2635e-08	2	4993	103.55	84.922	1	0.93103	1.1206	0
KVAENVIRQK	10	2	0	1	Unmodified	Pep66	ISO-MSMS	1	2023-01-16_Fusion_35828	202	Treat_T1	400.265	3	395.575	1183.7			0.099774	3.9468e-05						18.683	0.26125	18.75	18.597	18.858	0.066833								0.599474	0.00199683	0.0121786	1.3269e-28	4	5002	190.88	173.71	1	0.93941	1.1307	0
KVAENVIRQK	10	2	0	1	Unmodified	Pep66	ISO-MSMS	1	2023-02-06_Fusion_36171	103	Ctrl_T2	599.896	2	592.859	1183.7			0.43692	0.00025903						19.032	0.29723	18.737	18.597	18.894	-0.29502								0.966671	0.00184135	0.00725045	3.3008e-06	1	4550	113.7	104.75	1	7.9046	4.0117	0
KVAENVIRQK	10	2	0	1	Unmodified	Pep66	ISO-MSMS	2	2023-02-06_Fusion_36171	103	Ctrl_T2	605.879	2	592.859	1183.7			-0.16457	-9.7569e-05						19.049	0.29723	18.754	18.597	18.894	-0.29502								0.935876	0.00134535	0.00454793	0.00030841	2	4554	68.224	51.89	1	7.3761	3.7792	0
KVAENVIRQK	10	2	0	1	Unmodified	Pep66	ISO-MSMS	0	2023-02-06_Fusion_36176	104	Ctrl_T1	592.861	2	592.859	1183.7			-0.52093	-0.00030884						19.04	0.23476	18.785	18.682	18.917	-0.25495								0.95206	0.0020807	0.00516275	4.9283e-05	1	4636	109.11	105.18	1	0.46061	0.64706	0
KVAENVIRQK	10	2	0	1	Unmodified	Pep66	ISO-MSMS	1	2023-02-06_Fusion_36176	104	Ctrl_T1	599.895	2	592.859	1183.7			-0.099465	-5.8969e-05						19.005	0.20165	18.75	18.66	18.862	-0.25495								0.947547	0.00104503	0.00306887	7.1044e-06	1	4648	99.139	90.276	1	0.60217	0.86927	0
KVAENVIRQK	10	2	0	1	Unmodified	Pep66	ISO-MSMS	2	2023-02-06_Fusion_36176	104	Ctrl_T1	605.878	2	592.859	1183.7			-1.0104	-0.00059904						19.04	0.23993	18.785	18.66	18.9	-0.25495								0.72627	0.000682274	0.00215455	0.00031097	1	4666	67.993	57.706	1	0.57115	0.80913	0
KVAENVIRQK	10	2	0	1	Unmodified	Pep66	ISO-MSMS	0	2023-02-06_Fusion_36177	204	Ctrl_T1	395.91	3	395.575	1183.7			0.22755	9.0012e-05						18.993	0.30335	18.773	18.63	18.933	-0.2202								0.728967	0.00341758	0.00965759	9.3009e-14	2	6369	127.12	122.5	1	0.50366	0.6902	0
KVAENVIRQK	10	2	0	1	Unmodified	Pep66	ISO-MSMS	1	2023-02-06_Fusion_36177	204	Ctrl_T1	400.265	3	395.575	1183.7			0.55792	0.0002207						18.97	0.18506	18.749	18.653	18.838	-0.2202								0.367875	0.00152112	0.00556467	9.3009e-14	2	6375	127.12	121.08	1	0.54413	0.74567	0
ATFSTGERK	9	1	0	1	Unmodified	Pep867	MULTI-MSMS		2023-01-16_Fusion_35822	101	Treat_T2	503.782	2	498.759	995.504	0.55092	0.00027478	0.11005	5.4891e-05	0.66098	0.00032967	498.759	503.782	507.77	18.762	0.39264	18.762	18.451	18.844	0					115	22	8	0.845413	0.00407258	0.0141326	1.3452e-07	4	4885	118.06	104.06	1	2.9815	3.0027	0
ATFSTGERK	9	1	0	1	Unmodified	Pep867	MULTI-MSMS		2023-01-16_Fusion_35823	201	Treat_T2	336.19	3	332.842	995.504	0.12633	4.2048e-05	0.54958	0.00018292	0.67591	0.00022497	332.842	336.19	338.849	18.753	0.24144	18.74	18.582	18.823	-0.013672					44	9	7	0.52685	0.00160606	0.00880506	4.0473e-11	2	4920	121.29	121.29	1	2.2735	2.2626	0
ATFSTGERK	9	1	0	1	Unmodified	Pep867	MULTI-MSMS		2023-01-16_Fusion_35827	102	Treat_T1	498.759	2	498.759	995.504	0.16072	8.016e-05	0.12565	6.267e-05	0.28637	0.00014283	498.759	503.782	507.77	18.66	0.29063	18.703	18.525	18.815	0.042194					83	12	10	0.84318	0.00662137	0.0502369	7.8559e-11	4	5008	141.93	113.76	1	2.3005	2.3886	0
ATFSTGERK	9	1	0	1	Unmodified	Pep867	ISO-MSMS	1	2023-01-16_Fusion_35828	202	Treat_T1	336.19	3	332.842	995.504			-0.55061	-0.00018327						18.633	0.28469	18.7	18.525	18.81	0.066833								0.781262	0.00261215	0.00962122	1.3565e-13	2	4987	134.44	132.91	1	2.2763	2.35	0
ATFSTGERK	9	1	0	1	Unmodified	Pep867	ISO-MSMS	2	2023-02-06_Fusion_36171	103	Ctrl_T2	507.77	2	498.759	995.504			-1.3989	-0.0006977						18.93	0.40479	18.635	18.342	18.747	-0.29502								0.810384	0.00416751	0.0117574	0.00016682	2	4557	81.548	67.411	1	9.4158	7.9469	0
ATFSTGERK	9	1	0	1	Unmodified	Pep867	ISO-MSMS	1	2023-02-06_Fusion_36171	103	Ctrl_T2	503.782	2	498.759	995.504			0.52233	0.00026052						18.921	0.52045	18.626	18.374	18.894	-0.29502								0.776291	0.00840477	0.0281201	0.00016572	1	4542	81.642	66.061	1	10.63	8.9718	0
ATFSTGERK	9	1	0	1	Unmodified	Pep867	ISO-MSMS	2	2023-02-06_Fusion_36172	203	Ctrl_T2	339.182	3	332.842	995.504			-0.70468	-0.00023455						18.911	0.32779	18.615	18.424	18.751	-0.29555								0.481084	0.00107257	0.00441761	1.4615e-05	2	6264	91.906	87.566	1			0
ATFSTGERK	9	1	0	1	Unmodified	Pep867	MULTI-MSMS		2023-02-06_Fusion_36176	104	Ctrl_T1	503.782	2	498.759	995.504	0.30753	0.00015339	-0.3353	-0.00016723	-0.027761	-1.3846e-05	498.759	503.782	507.77	18.923	0.37639	18.668	18.465	18.842	-0.25495					143	22	10	0.650421	0.00919145	0.0493523	1.3794e-05	5	4600	91.783	78.993	1	1.1056	1.3555	0
ATFSTGERK	9	1	0	1	Unmodified	Pep867	MULTI-MATCH		2023-02-06_Fusion_36171	103	Ctrl_T2		2	498.759	995.504	-0.076933	-3.8371e-05	-0.15218	-7.5903e-05	-0.22912	-0.00011427	498.759	501.77	504.264	18.921	0.5873	18.626	18.374	18.961	-0.29502	-0.063458	-0.00012124		141.93	131	37	6					0				0	1.4873	1.0281	0
AVAAVAARR	9	0	0	2	Unmodified	Pep2618	ISO-MSMS	1	2023-01-16_Fusion_35822	101	Treat_T2	448.795	2	442.775	883.535			0.56483	0.00025009						18.713	0.34912	18.713	18.474	18.823	0								0.569388	0.0118871	0.0892573	4.9318e-09	1	4822	143.02	140.01	1	18.036	19.645	0
AVAAVAARR	9	0	0	2	Unmodified	Pep2618	ISO-MSMS	2	2023-01-16_Fusion_35823	201	Treat_T2	302.191	3	295.519	883.535			-0.80777	-0.00023871						18.701	0.28905	18.688	18.486	18.775	-0.013672								0.865752	0.00561427	0.0624626	4.4929e-06	2	4902	94.262	77.348	1	11.194	11.592	0
AVAAVAARR	9	0	0	2	Unmodified	Pep2618	ISO-MSMS	1	2023-01-16_Fusion_35823	201	Treat_T2	299.533	3	295.519	883.535			0.050269	1.4855e-05						18.703	0.28784	18.69	18.512	18.799	-0.013672								0.599469	0.00497206	0.080294	1.271e-13	2	4905	135.87	135.39	1	19.826	20.532	0
AVAAVAARR	9	0	0	2	Unmodified	Pep2618	ISO-MSMS	1	2023-01-16_Fusion_35827	102	Treat_T1	448.795	2	442.775	883.535			0.54324	0.00024053						18.608	0.36019	18.65	18.455	18.815	0.042192								0.615006	0.006474	0.0820179	7.9174e-09	2	4962	134.44	130.03	1	19.984	25.718	0
AVAAVAARR	9	0	0	2	Unmodified	Pep2618	ISO-MSMS	2	2023-01-16_Fusion_35827	102	Treat_T1	452.783	2	442.775	883.535			-0.60134	-0.00026626						18.608	0.31986	18.65	18.455	18.775	0.042194								0.797475	0.0238048	0.15945	7.3916e-05	2	4978	89.55	74.169	1	19.581	25.199	0
AVAAVAARR	9	0	0	2	Unmodified	Pep2618	ISO-MSMS	1	2023-01-16_Fusion_35828	202	Treat_T1	299.533	3	295.519	883.535			0.056325	1.6645e-05						18.578	0.2848	18.644	18.453	18.738	0.066835								0.767628	0.00324737	0.0712482	1.8045e-14	2	4965	154.09	154.09	1	15.381	16.04	0
AVAAVAARR	9	0	0	2	Unmodified	Pep2618	ISO-MSMS	2	2023-01-16_Fusion_35828	202	Treat_T1	302.191	3	295.519	883.535			-0.47184	-0.00013944						18.566	0.28425	18.633	18.478	18.762	0.066833								0.811767	0.00291143	0.0685587	1.6767e-08	2	4968	105.39	84.613	1	15.364	16.021	0
AVAAVAARR	9	0	0	2	Unmodified	Pep2618	ISO-MSMS	2	2023-02-06_Fusion_36171	103	Ctrl_T2	452.783	2	442.775	883.535			-2.1308	-0.00094347						18.866	0.59677	18.571	18.342	18.939	-0.29502								0.581593	0.00746905	0.0555377	0.00014283	2	4469	83.614	69.457	1	8.7663	8.4507	0
AVAAVAARR	9	0	0	2	Unmodified	Pep2618	ISO-MSMS	1	2023-02-06_Fusion_36171	103	Ctrl_T2	448.795	2	442.775	883.535			1.5662	0.00069348						18.865	0.66442	18.57	18.342	19.007	-0.29502								0.385729	0.00880399	0.0886518	7.4207e-09	2	4477	135.87	131.46	1	10.006	9.646	0
AVAAVAARR	9	0	0	2	Unmodified	Pep2618	ISO-MSMS	2	2023-02-06_Fusion_36172	203	Ctrl_T2	302.191	3	295.519	883.535			-2.6202	-0.00077431						18.875	0.42043	18.579	18.377	18.797	-0.29555								0.691457	0.00389992	0.0353067	0.006131	2	6214	52.482	48.561	1	6.1828	5.5368	0
AVAAVAARR	9	0	0	2	Unmodified	Pep2618	ISO-MSMS	1	2023-02-06_Fusion_36172	203	Ctrl_T2	299.532	3	295.519	883.535			0.32431	9.584e-05						18.921	0.32836	18.625	18.377	18.705	-0.29555								0.562542	0.00340825	0.0223537	9.2517e-09	2	6234	114.72	114.72	1	6.9637	6.236	0
AVAAVAARR	9	0	0	2	Unmodified	Pep2618	ISO-MSMS	2	2023-02-06_Fusion_36176	104	Ctrl_T1	452.783	2	442.775	883.535			-2.0002	-0.00088565						18.888	0.34927	18.633	18.414	18.763	-0.25495								0.631976	0.00929119	0.062189	0.00012366	2	4562	85.265	70.596	1	2.4388	2.765	0
AVAAVAARR	9	0	0	2	Unmodified	Pep2618	ISO-MSMS	1	2023-02-06_Fusion_36176	104	Ctrl_T1	448.795	2	442.775	883.535			0.71923	0.00031846						18.892	0.56675	18.637	18.414	18.981	-0.25495								0.49999	0.0121331	0.0906327	7.4207e-09	2	4570	135.87	133.67	1	2.832	3.2108	0
AVAAVAARR	9	0	0	2	Unmodified	Pep2618	MULTI-MSMS		2023-02-06_Fusion_36177	204	Ctrl_T1	299.532	3	295.519	883.535	-0.026046	-7.6971e-06	-1.4858	-0.00043907	-1.5118	-0.00044677	295.519	299.532	302.191	18.837	0.33001	18.62	18.443	18.773	-0.21627					70	13	9	0.673136	0.000807359	0.00727034	1.6242e-06	2	6348	89.369	89.369	1	2.5001	2.6836	0
RLSPSPTSQR	10	0	1	2	Unmodified	Pep266	MULTI-MSMS		2023-01-16_Fusion_35822	101	Treat_T2	572.34	2	564.81	1127.6	0.46392	0.00026202	-0.22938	-0.00012956	0.23453	0.00013247	564.81	572.339	577.828	18.629	0.60019	18.629	18.236	18.836	0					241	31	16	0.957277	0.0204773	0.156144	1.4535e-21	4	4778	200.56	180.42	1	0.82429	0.87059	0
RLSPSPTSQR	10	0	1	2	Unmodified	Pep266	MULTI-MSMS		2023-01-16_Fusion_35823	201	Treat_T2	381.895	3	376.876	1127.6	0.28685	0.00010811	0.081891	3.0863e-05	0.36874	0.00013897	376.876	381.895	385.554	18.641	0.63074	18.627	18.169	18.799	-0.013672					110	25	10	0.630993	0.013611	0.126318	9.8297e-16	6	4873	141.78	120.91	1	0.85586	0.88491	0
RLSPSPTSQR	10	0	1	2	Unmodified	Pep266	MULTI-MSMS		2023-01-16_Fusion_35827	102	Treat_T1	572.339	2	564.81	1127.6	0.20215	0.00011418	-0.19456	-0.00010989	0.0075933	4.2888e-06	564.81	572.339	577.828	18.564	0.63435	18.606	18.161	18.795	0.042194					166	27	14	0.844311	0.0169013	0.12615	1.0198e-21	4	5006	205.73	189.06	1	0.42656	0.42149	0
RLSPSPTSQR	10	0	1	2	Unmodified	Pep266	MULTI-MSMS		2023-01-16_Fusion_35828	202	Treat_T1	376.876	3	376.876	1127.6	0.29832	0.00011243	-0.0075452	-2.8436e-06	0.29078	0.00010959	376.876	381.895	385.554	18.525	0.35777	18.592	18.38	18.738	0.066833					77	14	8	0.618068	0.0104963	0.151648	1.9369e-15	2	4961	126.67	105.8	1	0.42705	0.4309	0
RLSPSPTSQR	10	0	1	2	Unmodified	Pep266	MULTI-MSMS		2023-02-06_Fusion_36171	103	Ctrl_T2	572.34	2	564.81	1127.6	-0.14536	-8.2102e-05	0.032661	1.8447e-05	-0.1127	-6.3654e-05	564.81	572.34	577.828	18.85	0.9123	18.555	18.124	19.036	-0.29502					386	56	16	0.867122	0.0628917	1	2.9376e-15	8	4456	183.95	160.9	1	1.6217	1.3178	0
RLSPSPTSQR	10	0	1	2	Unmodified	Pep266	ISO-MSMS	2	2023-02-06_Fusion_36172	203	Ctrl_T2	385.554	3	376.876	1127.6			-0.27831	-0.00010489						18.874	0.28207	18.578	18.4	18.682	-0.29555								0.4863	0.00533365	0.0409393	6.9699e-09	2	6225	113.71	98.807	1	2.0258	1.6719	0
RLSPSPTSQR	10	0	1	2	Unmodified	Pep266	MSMS	1	2023-02-06_Fusion_36172	203	Ctrl_T2	381.895	3	376.876	1127.6										18.83	1	18.534	18.034	19.034	-0.29555											0.00019016	1	6217	82.029	67.349	1
RLSPSPTSQR	10	0	1	2	Unmodified	Pep266	MSMS	1	2023-02-06_Fusion_36172	203	Ctrl_T2	381.895	3	376.876	1127.6										18.832	1	18.537	18.037	19.037	-0.29555											2.1349e-10	1	6218	126.67	110	1
RLSPSPTSQR	10	0	1	2	Unmodified	Pep266	MULTI-MSMS		2023-02-06_Fusion_36176	104	Ctrl_T1	564.81	2	564.81	1127.6	0.34822	0.00019668	0.15573	8.7956e-05	0.50395	0.00028463	564.81	572.339	577.828	18.878	0.70553	18.623	18.195	18.9	-0.25495					253	42	14	0.897806	0.133894	1	4.417e-15	5	4561	196.06	172.03	1	0.2156	0.25479	0
RLSPSPTSQR	10	0	1	2	Unmodified	Pep266	MULTI-MSMS		2023-02-06_Fusion_36177	204	Ctrl_T1	376.876	3	376.876	1127.6	0.27629	0.00010413	-0.40462	-0.00015249	-0.12834	-4.8366e-05	376.875	381.895	385.554	18.806	0.42347	18.589	18.327	18.75	-0.21627					73	17	7	0.456703	0.0149658	0.150985	8.1998e-10	2	6322	112.17	88.818	1	0.24801	0.28414	0
KINPVQQSR	9	1	0	1	Unmodified	Pep865	ISO-MSMS	1	2023-01-16_Fusion_35822	101	Treat_T2	540.333	2	535.309	1068.6			0.86614	0.00046366						18.618	0.23058	18.618	18.474	18.705	0								0.323752	0.00253744	0.0224576	0.0073958	1	4804	49.85	48.59	1	3.4901	3.5149	0
KINPVQQSR	9	1	0	1	Unmodified	Pep865	ISO-MSMS	2	2023-02-06_Fusion_36171	103	Ctrl_T2	544.322	2	535.309	1068.6			0.3764	0.00020149						18.799	0.3313	18.503	18.266	18.597	-0.29502								0.817422	0.0044394	0.0610692	0.0027116	1	4459	59.597	56.025	1	4.8479	4.0916	0
KINPVQQSR	9	1	0	1	Unmodified	Pep865	ISO-MSMS	1	2023-02-06_Fusion_36171	103	Ctrl_T2	540.333	2	535.309	1068.6			0.76676	0.00041045						18.794	0.274	18.499	18.323	18.597	-0.29502								0.583457	0.00262316	0.0447359	0.0020803	1	4460	60.91	58.712	1	5.8021	4.897	0
KINPVQQSR	9	1	0	1	Unmodified	Pep865	ISO-MSMS	2	2023-02-06_Fusion_36176	104	Ctrl_T1	544.321	2	535.309	1068.6			0.63075	0.00033764						18.777	0.26564	18.522	18.381	18.646	-0.25495								0.86968	0.00237871	0.021367	0.0025086	1	4559	60.019	57.34	1	0.67627	0.82913	0
GPDKARSQL	9	1	1	1	Unmodified	Pep2623	ISO-MSMS	0	2023-01-16_Fusion_35822	101	Treat_T2	486.267	2	486.267	970.52			-0.69632	-0.0003386						18.923	0.28333	18.923	18.776	19.059	0								0.545026	0.00147159	0.00780096	0.00087471	1	4920	63.419	58.478	1	0.48773	0.51251	0
GPDKARSQL	9	1	1	1	Unmodified	Pep2623	ISO-MSMS	2	2023-01-16_Fusion_35822	101	Treat_T2	498.289	2	486.267	970.52			-1.3473	-0.00065516						18.927	0.23581	18.927	18.809	19.045	0								0.434286	0.00297801	0.0256966	0.006677	1	4969	51.346	47.937	1	0.33441	0.3514	0
GPDKARSQL	9	1	1	1	Unmodified	Pep2623	MSMS	1	2023-01-16_Fusion_35822	101	Treat_T2	492.798	2	486.267	970.52										18.928	1	18.928	18.428	19.428	0											0.01302	1	4943	50.127	50.127	1
GPDKARSQL	9	1	1	1	Unmodified	Pep2623	ISO-MSMS	0	2023-01-16_Fusion_35827	102	Treat_T1	486.267	2	486.267	970.52			-0.21598	-0.00010502						18.837	0.34018	18.88	18.686	19.026	0.042194								0.505738	0.00298502	0.0076981	0.00029221	1	5077	70.747	50.188	1	0.1281	0.12855	0
GPDKARSQL	9	1	1	1	Unmodified	Pep2623	ISO-MSMS	0	2023-02-06_Fusion_36171	103	Ctrl_T2	486.267	2	486.267	970.52			-2.1308	-0.0010362						19.059	0.27685	18.764	18.662	18.939	-0.29502								0.217703	0.000888	0.00360738	0.031624	1	4593	27.254	24.417	1	2.3439	1.9998	0
GPDKARSQL	9	1	1	1	Unmodified	Pep2623	ISO-MSMS	0	2023-02-06_Fusion_36176	104	Ctrl_T1	486.268	2	486.267	970.52			-0.62132	-0.00030213						19.062	0.31644	18.807	18.682	18.999	-0.25495								0.478348	0.00651171	0.0438803	0.0022344	1	4700	60.59	46.075	1	0.36619	0.40622	0
SSNSYAIKK	9	2	0	0	Unmodified	Pep872	ISO-MSMS	1	2023-01-16_Fusion_35822	101	Treat_T2	503.295	2	499.269	996.524			-0.070463	-3.518e-05						18.893	0.2693	18.893	18.776	19.045	0								0.450934	0.000896145	0.00872507	0.00017694	1	4909	80.676	78.81	1	1.2076	1.1589	0
SSNSYAIKK	9	2	0	0	Unmodified	Pep872	ISO-MSMS	0	2023-01-16_Fusion_35822	101	Treat_T2	499.269	2	499.269	996.524			-0.54045	-0.00026983						18.918	0.24743	18.918	18.787	19.035	0								0.516628	0.00404393	0.021902	1.289e-05	1	4934	94.806	89.459	1	0.99527	0.95509	0
SSNSYAIKK	9	2	0	0	Unmodified	Pep872	ISO-MSMS	2	2023-01-16_Fusion_35827	102	Treat_T1	506.779	2	499.269	996.524			-3.7919	-0.0018932						18.849	0.40858	18.891	18.617	19.026	0.042194								0.650327	0.00267418	0.00670306	0.010317	1	5080	43.772	43.772	1	2.2462	2.4666	0
SSNSYAIKK	9	2	0	0	Unmodified	Pep872	ISO-MSMS	0	2023-01-16_Fusion_35827	102	Treat_T1	499.269	2	499.269	996.524			0.28733	0.00014346						18.838	0.24714	18.88	18.754	19.001	0.042194								0.659246	0.00553766	0.0187798	7.227e-08	1	5087	125.98	119.67	1	2.5415	2.7909	0
SSNSYAIKK	9	2	0	0	Unmodified	Pep872	ISO-MSMS	2	2023-02-06_Fusion_36171	103	Ctrl_T2	507.284	2	499.269	996.524			-1.4818	-0.00073982						19.084	0.40779	18.788	18.627	19.035	-0.29653								0.607883	0.00406576	0.0105523	0.013838	1	4575	36.447	35.242	1	9.658	9.735	0
SSNSYAIKK	9	2	0	0	Unmodified	Pep872	ISO-MSMS	2	2023-02-06_Fusion_36176	104	Ctrl_T1	507.283	2	499.269	996.524			-1.6708	-0.0008342						19.086	0.34827	18.828	18.67	19.018	-0.25808								0.79311	0.00616448	0.0147846	0.00032151	3	4661	68.224	65.972	1	1.7647	2.1315	0
SSNSYAIKK	9	2	0	0	Unmodified	Pep872	ISO-MSMS	1	2023-02-06_Fusion_36176	104	Ctrl_T1	503.295	2	499.269	996.524			0.31092	0.00015524						19.074	0.3724	18.818	18.709	19.082	-0.25579								0.365281	0.00461183	0.0141668	0.0062401	1	4664	52.255	48.321	1	1.9614	2.369	0
SSNSYAIKK	9	2	0	0	Unmodified	Pep872	ISO-MSMS	0	2023-02-06_Fusion_36176	104	Ctrl_T1	499.27	2	499.269	996.524			0.4418	0.00022058						19.102	0.29368	18.844	18.724	19.018	-0.25852								0.489272	0.00459459	0.0173063	3.7884e-05	1	4676	92.653	87.306	1	1.664	2.0099	0
VVNPKYEGK	9	2	0	0	Unmodified	Pep4352	MSMS	0	2023-01-16_Fusion_35827	102	Treat_T1	517.287	2	517.287	1032.56										18.962	1	19.004	18.504	19.504	0.042194											0.035135	1	5136	30.736	21.873	1
KPEEQRQAL	9	1	1	1	Unmodified	Pep2634	MULTI-MSMS		2023-01-16_Fusion_35822	101	Treat_T2	556.332	2	549.799	1097.58	0.27756	0.0001526	-0.028492	-1.5665e-05	0.24907	0.00013694	549.799	556.331	561.82	19.322	0.43127	19.322	19.121	19.552	0					131	24	9	0.535257	0.00262294	0.0113684	0.01166	2	5036	31.074	30.549	1	0.62683	0.65867	0
KPEEQRQAL	9	1	1	1	Unmodified	Pep2634	ISO-MSMS	1	2023-01-16_Fusion_35827	102	Treat_T1	556.331	2	549.799	1097.58			-0.33422	-0.00018375						19.154	0.26739	19.197	19.074	19.341	0.042252								0.650088	0.00478425	0.171944	0.00020425	1	5201	78.324	71.103	1	1.0835	1.0874	0
KPEEQRQAL	9	1	1	1	Unmodified	Pep2634	ISO-MSMS	1	2023-02-06_Fusion_36171	103	Ctrl_T2	556.331	2	549.799	1097.58			-0.079505	-4.3712e-05						19.446	0.33506	19.147	18.992	19.327	-0.29892								0.841115	0.00371172	0.0517146	0.033883	1	4713	26.384	22.812	1	1.6063	1.3705	0
KPEEQRQAL	9	1	1	1	Unmodified	Pep2634	ISO-MSMS	1	2023-02-06_Fusion_36176	104	Ctrl_T1	556.331	2	549.799	1097.58			0.56942	0.00031307						19.431	0.25691	19.172	19.037	19.294	-0.25852								0.519815	0.00304816	0.0617509	0.019476	1	4809	31.934	28.363	1	0.46323	0.51386	0
GVGAGAIAKK	10	2	0	0	Unmodified	Pep268	ISO-MSMS	1	2023-02-06_Fusion_36176	104	Ctrl_T1	440.297	2	436.272	870.529			-0.40745	-0.00017776						19.084	0.16855	18.826	18.776	18.944	-0.25766								0.295235	0.000666208	0.00401	0.012074	1	4681	36.395	36.395	1	1.6648	2.0108	0
HVYTPSTTK	9	1	0	0	Unmodified	Pep871	MULTI-MSMS		2023-01-16_Fusion_35822	101	Treat_T2	521.278	2	517.269	1032.52	0.64959	0.00033601	-0.53352	-0.00027598	0.11607	6.0038e-05	517.269	519.282	521.276	18.848	0.32645	18.848	18.657	18.984	0					97	21	6	0.334517	0.000946844	0.00570603	6.5629e-06	3	4895	93.143	86.096	1	1.1045	1.1035	0
HVYTPSTTK	9	1	0	0	Unmodified	Pep871	ISO-MSMS	0	2023-01-16_Fusion_35827	102	Treat_T1	517.27	2	517.269	1032.52			0.065507	3.3885e-05						18.807	0.33804	18.849	18.64	18.978	0.042194								0.888818	0.000786098	0.00309511	6.2642e-13	1	5063	157.86	142.61	1	0.96562	0.96444	0
HVYTPSTTK	9	1	0	0	Unmodified	Pep871	ISO-MSMS	1	2023-02-06_Fusion_36171	103	Ctrl_T2	519.281	2	517.269	1032.52			-0.78097	-0.00040397						18.995	0.36272	18.7	18.576	18.939	-0.29502								0.490498	0.00117634	0.00568814	0.00029095	1	4555	70.856	69.697	1	2.6711	2.0411	0
HVYTPSTTK	9	1	0	0	Unmodified	Pep871	ISO-MSMS	2	2023-02-06_Fusion_36171	103	Ctrl_T2	521.276	2	517.269	1032.52			-0.085156	-4.4049e-05						19.022	0.27743	18.727	18.597	18.874	-0.29502								0.494951	0.000862934	0.00433798	0.00032392	1	4558	68.016	65.482	1	2.8132	2.1497	0
HVYTPSTTK	9	1	0	0	Unmodified	Pep871	ISO-MSMS	0	2023-02-06_Fusion_36176	104	Ctrl_T1	517.27	2	517.269	1032.52			1.0219	0.0005286						19.035	0.3757	18.78	18.605	18.981	-0.25495								0.954649	0.00109096	0.00313223	6.1085e-06	1	4653	95.741	85.274	1	0.47067	0.53112	0
HVYTPSTTK	9	1	0	0	Unmodified	Pep871	MSMS	2	2023-02-06_Fusion_36176	104	Ctrl_T1	521.277	2	517.269	1032.52										19.005	1	18.75	18.25	19.25	-0.25495											0.012208	1	4643	51.113	50.235	1
KSMNANTITK	10	2	0	0	Unmodified	Pep2624	ISO-MSMS	0	2023-01-16_Fusion_35827	102	Treat_T1	554.294	2	554.295	1106.58			-1.2993	-0.00072019						18.836	0.16276	18.878	18.815	18.978	0.042194								0.544849	0.00140401	0.0062171	0.0028412	1	5098	58.511	45.392	1			0
HTYLANGQTK	10	1	1	0	Unmodified	Pep2628	ISO-MSMS	2	2023-01-16_Fusion_35822	101	Treat_T2	573.809	2	566.791	1131.57			-2.0787	-0.0011782						19.118	0.37313	19.118	18.9	19.273	0								0.991629	0.00929524	0.0350755	3.3464e-13	2	5033	166.61	150.05	1	1.2155	1.1577	0
HTYLANGQTK	10	1	1	0	Unmodified	Pep2628	ISO-MSMS	0	2023-01-16_Fusion_35822	101	Treat_T2	566.792	2	566.791	1131.57			-0.31716	-0.00017977						19.118	0.16983	19.118	19.083	19.253	0								0.607425	0.000694857	0.00193603	0.00093588	1	5021	63.076	59.329	1	1.0565	1.0063	0
HTYLANGQTK	10	1	1	0	Unmodified	Pep2628	ISO-MSMS	2	2023-01-16_Fusion_35827	102	Treat_T1	573.808	2	566.791	1131.57			-3.0696	-0.0017398						19.031	0.37227	19.073	18.859	19.232	0.042194								0.807494	0.00380591	0.0201346	3.6057e-07	3	5180	124.95	119.73	1	2.0432	2.3369	0
HTYLANGQTK	10	1	1	0	Unmodified	Pep2628	ISO-MSMS	1	2023-01-16_Fusion_35827	102	Treat_T1	570.314	2	566.791	1131.57			0.0075069	4.2548e-06						19.008	0.27979	19.051	18.909	19.189	0.042192								0.755155	0.00385975	0.0111128	4.2461e-27	1	5146	232.63	219.02	1	2.5651	2.9339	0
HTYLANGQTK	10	1	1	0	Unmodified	Pep2628	ISO-MSMS	0	2023-01-16_Fusion_35827	102	Treat_T1	566.792	2	566.791	1131.57			0.40926	0.00023197						19.031	0.23198	19.073	18.957	19.189	0.042194								1	0.000502749	0.00226919	0.00021083	1	5154	77.049	54.812	1	2.1764	2.4894	0
HTYLANGQTK	10	1	1	0	Unmodified	Pep2628	ISO-MSMS	1	2023-02-06_Fusion_36171	103	Ctrl_T2	570.313	2	566.791	1131.57			2.5013	0.0014177						19.295	0.47919	18.996	18.808	19.287	-0.29892								0.724493	0.00255656	0.0163363	4.4939e-05	1	4669	92.051	88.643	1	5.8022	4.3595	0
HTYLANGQTK	10	1	1	0	Unmodified	Pep2628	ISO-MSMS	1	2023-02-06_Fusion_36176	104	Ctrl_T1	570.312	2	566.791	1131.57			1.5353	0.00087019						19.283	0.27508	19.025	18.878	19.153	-0.25852								0.810271	0.00261843	0.0150705	1.7207e-06	1	4738	119.75	116.06	1	1.2982	1.5388	0
HTYLANGQTK	10	1	1	0	Unmodified	Pep2628	ISO-MSMS	0	2023-02-06_Fusion_36176	104	Ctrl_T1	566.793	2	566.791	1131.57			1.8964	0.0010749						19.293	0.24711	19.035	18.943	19.19	-0.25852								0.743793	0.0028349	0.011073	0.00024272	1	4757	74.165	42.231	1	1.1288	1.338	0
RSYVTTSTR	9	0	0	2	Unmodified	Pep875	MULTI-MSMS		2023-01-16_Fusion_35822	101	Treat_T2	535.784	2	535.783	1069.55	0.76452	0.00040961	-0.23007	-0.00012327	0.53445	0.00028635	535.783	541.803	545.791	19.072	0.63916	19.072	18.869	19.509	0					340	40	14	0.949231	0.0278253	0.207145	7.2209e-31	7	4955	218.94	186.1	1	0.17933	0.19533	0
RSYVTTSTR	9	0	0	2	Unmodified	Pep875	MULTI-MSMS		2023-01-16_Fusion_35827	102	Treat_T1	535.784	2	535.783	1069.55	0.47585	0.00025495	0.22654	0.00012138	0.70239	0.00037633	535.784	541.803	545.791	18.999	0.57162	19.041	18.838	19.41	0.042194					169	25	14	0.995663	0.340986	1	1.0794e-22	5	5168	204.52	178.07	1	0.15322	0.19719	0
RSYVTTSTR	9	0	0	2	Unmodified	Pep875	MULTI-MSMS		2023-02-06_Fusion_36171	103	Ctrl_T2	535.784	2	535.783	1069.55	0.065698	3.52e-05	0.63589	0.0003407	0.70159	0.0003759	535.784	541.804	545.792	19.297	0.58488	18.998	18.788	19.373	-0.29892					299	33	14	0.993222	0.0937654	0.814612	1.8537e-22	6	4699	194.94	163.86	1	1.1722	1.13	0
RSYVTTSTR	9	0	0	2	Unmodified	Pep875	MULTI-MSMS		2023-02-06_Fusion_36176	104	Ctrl_T1	535.784	2	535.783	1069.55	0.4332	0.0002321	0.307	0.00016448	0.7402	0.00039658	535.784	541.803	545.791	19.292	0.63178	19.034	18.805	19.437	-0.25852					232	32	14	0.995239	0.221985	1	1.0989e-22	7	4760	204.28	174.81	1	0.19478	0.22084	0
KTSSAFVGK	9	2	0	0	Unmodified	Pep876	ISO-MSMS	0	2023-01-16_Fusion_35822	101	Treat_T2	462.762	2	462.761	923.508			0.48702	0.00022537						19.166	0.42761	19.166	18.998	19.426	0								0.800629	0.023761	0.467209	4.1888e-06	2	5065	105.36	79.253	1	1.1189	1.0737	0
KTSSAFVGK	9	2	0	0	Unmodified	Pep876	ISO-MSMS	2	2023-01-16_Fusion_35822	101	Treat_T2	470.775	2	462.761	923.508			-1.2826	-0.00059353						19.149	0.42193	19.149	18.945	19.367	0								0.461317	0.0123588	0.0411512	0.012169	2	5028	39.918	31.386	1	1.0667	1.0237	0
KTSSAFVGK	9	2	0	0	Unmodified	Pep876	MSMS	1	2023-01-16_Fusion_35822	101	Treat_T2	466.786	2	462.761	923.508										19.079	1	19.079	18.579	19.579	0											0.001453	1	5002	64.191	48.609	1
KTSSAFVGK	9	2	0	0	Unmodified	Pep876	MSMS	1	2023-01-16_Fusion_35822	101	Treat_T2	466.786	2	462.761	923.508										19.221	1	19.221	18.721	19.721	0											0.00053692	1	5056	70.439	46.646	1
KTSSAFVGK	9	2	0	0	Unmodified	Pep876	MULTI-MSMS		2023-01-16_Fusion_35827	102	Treat_T1	462.762	2	462.761	923.508	0.51864	0.00024001	-0.47401	-0.00021935	0.044634	2.0655e-05	462.761	466.786	470.774	19.071	0.52295	19.113	18.933	19.456	0.042194					105	22	8	0.836831	0.00999654	0.0316396	1.9222e-05	4	5170	90.761	64.656	1	0.79093	0.86854	0
KTSSAFVGK	9	2	0	0	Unmodified	Pep876	ISO-MSMS	1	2023-02-06_Fusion_36171	103	Ctrl_T2	466.786	2	462.761	923.508			0.47841	0.00022139						19.303	0.45667	19.005	18.87	19.327	-0.29892								0.626613	0.0191478	0.161847	0.00016708	3	4664	81.525	50.137	1	4.2025	4.236	0
KTSSAFVGK	9	2	0	0	Unmodified	Pep876	ISO-MSMS	2	2023-02-06_Fusion_36171	103	Ctrl_T2	470.775	2	462.761	923.508			-0.84088	-0.00038912						19.316	0.44459	19.017	18.808	19.253	-0.29892								0.708477	0.0140477	0.305059	0.00028215	2	4721	71.614	59.086	1	4.4326	4.4679	0
KTSSAFVGK	9	2	0	0	Unmodified	Pep876	ISO-MSMS	0	2023-02-06_Fusion_36171	103	Ctrl_T2	462.762	2	462.761	923.508			1.9123	0.00088495						19.328	0.61467	19.029	18.87	19.485	-0.29892								0.400217	0.00409422	0.032338	0.018941	1	4676	32.14	22.757	1	4.1741	4.2074	0
KTSSAFVGK	9	2	0	0	Unmodified	Pep876	ISO-MSMS	2	2023-02-06_Fusion_36176	104	Ctrl_T1	470.775	2	462.761	923.508			-1.7429	-0.00080653						19.3	0.40999	19.042	18.838	19.248	-0.25852								0.760889	0.0146088	0.158601	0.00027062	2	4790	72.607	56.945	1	0.48191	0.58207	0
KTSSAFVGK	9	2	0	0	Unmodified	Pep876	ISO-MSMS	1	2023-02-06_Fusion_36176	104	Ctrl_T1	466.786	2	462.761	923.508			-1.0588	-0.00048998						19.293	0.40573	19.035	18.929	19.335	-0.25852								0.515084	0.0110582	0.0618906	0.0086562	2	4747	47.228	31.979	1	0.48132	0.58136	0
AVTSGVATK	9	1	0	0	Unmodified	Pep857	ISO-MSMS	1	2023-02-06_Fusion_36171	103	Ctrl_T2	419.253	2	417.24	832.465			0.60881	0.00025402						18.397	0.45944	18.106	17.918	18.377	-0.29154								0.581247	0.00292509	0.014655	0.0035123	1	4298	57.931	55.397	1	0.98559	0.75313	0
ALNSGVSQK	9	1	1	0	Unmodified	Pep863	ISO-MSMS	1	2023-01-16_Fusion_35822	101	Treat_T2	455.771	2	452.248	902.482			0.047087	2.1295e-05						18.499	0.31842	18.499	18.348	18.666	0								0.530755	0.0049414	0.0317993	0.00015878	1	4762	82.241	72.33	1	1.3142	1.2518	0
ALNSGVSQK	9	1	1	0	Unmodified	Pep863	ISO-MSMS	0	2023-01-16_Fusion_35822	101	Treat_T2	452.253	2	452.248	902.482			4.2442	0.0019194						18.578	0.37679	18.578	18.382	18.759	0								0.650924	0.00414094	0.0241725	0.0054169	1	4774	53.968	46.028	1	0.92208	0.87828	0
ALNSGVSQK	9	1	1	0	Unmodified	Pep863	ISO-MSMS	2	2023-01-16_Fusion_35822	101	Treat_T2	459.266	2	452.248	902.482			-0.63516	-0.00028725						18.549	0.37679	18.549	18.382	18.759	0								0.557721	0.00479178	0.054655	0.00031966	1	4782	68.383	65.544	1	0.97202	0.92585	0
ALNSGVSQK	9	1	1	0	Unmodified	Pep863	ISO-MSMS	2	2023-01-16_Fusion_35827	102	Treat_T1	459.265	2	452.248	902.482			0.0099164	4.4847e-06						18.492	0.28088	18.534	18.405	18.686	0.042192								0.551648	0.00188798	0.0172413	0.0041235	1	4971	56.659	51.351	1	0.40245	0.46032	0
ALNSGVSQK	9	1	1	0	Unmodified	Pep863	ISO-MSMS	1	2023-02-06_Fusion_36171	103	Ctrl_T2	455.77	2	452.248	902.482			1.5544	0.00070299						18.59	0.36545	18.295	18.106	18.471	-0.29502								0.574817	0.00711741	0.0490453	0.00036202	1	4412	64.734	45.952	1	5.662	4.2542	0
ALNSGVSQK	9	1	1	0	Unmodified	Pep863	ISO-MSMS	2	2023-02-06_Fusion_36171	103	Ctrl_T2	459.266	2	452.248	902.482			-0.26615	-0.00012037						18.645	0.347	18.35	18.187	18.534	-0.29502								0.601081	0.00767951	0.10635	7.1566e-05	1	4414	89.752	62.622	1	5.7003	4.2829	0
ALNSGVSQK	9	1	1	0	Unmodified	Pep863	ISO-MSMS	1	2023-02-06_Fusion_36176	104	Ctrl_T1	455.77	2	452.248	902.482			0.35462	0.00016038						18.592	0.31779	18.337	18.21	18.528	-0.25495								0.445276	0.0024254	0.00829724	0.014892	1	4475	34.253	22.046	1	0.38092	0.45151	0
ALNSGVSQK	9	1	1	0	Unmodified	Pep863	ISO-MSMS	2	2023-02-06_Fusion_36176	104	Ctrl_T1	459.266	2	452.248	902.482			-0.20587	-9.3105e-05						18.627	0.28453	18.372	18.267	18.551	-0.25495								0.592915	0.00457228	0.0807462	0.00027909	1	4516	71.877	62.461	1	0.24237	0.28728	0
AVAHALTEK	9	1	1	0	Unmodified	Pep874	ISO-MSMS	1	2023-01-16_Fusion_35828	202	Treat_T1	316.195	3	313.847	938.519			-0.67411	-0.00021157						18.965	0.26148	19.032	18.905	19.167	0.06728								0.260746	0.00048984	0.00401895	3.8567e-05	2	5105	86.332	84.829	1	1.4426	2.0291	0
AVAHALTEK	9	1	1	0	Unmodified	Pep874	ISO-MSMS	0	2023-01-16_Fusion_35828	202	Treat_T1	313.847	3	313.847	938.519			-0.44152	-0.00013857						18.99	0.21911	19.058	18.998	19.217	0.06728								0.50281	0.000261552	0.00799419	0.006677	1	5127	44.318	39.622	1	0.93917	1.321	0
AVAHALTEK	9	1	1	0	Unmodified	Pep874	MSMS	1	2023-02-06_Fusion_36171	103	Ctrl_T2	473.788	2	470.267	938.519										19.277	1	18.978	18.478	19.478	-0.29892											0.013156	1	4668	49.96	46.214	1
AVAHALTEK	9	1	1	0	Unmodified	Pep874	ISO-MSMS	1	2023-02-06_Fusion_36172	203	Ctrl_T2	316.195	3	313.847	938.519			0.30065	9.4358e-05						19.206	0.32917	18.91	18.774	19.104	-0.29555								0.67104	0.00248135	0.0278813	9.8534e-10	2	6340	124.98	124.15	1	5.9849	4.3485	0
SIRQAGGIGK	10	1	0	1	Unmodified	Pep4691	MULTI-MSMS		2023-01-16_Fusion_35823	201	Treat_T2	335.537	3	329.53	985.567	0.19263	6.3476e-05	-0.58569	-0.000193	-0.39306	-0.00012953	329.529	332.878	335.537	19.294	0.35266	19.281	19.079	19.432	-0.013208					85	14	9	0.594039	0.00662723	0.119938	1.6165e-09	2	5071	137.14	135.37	1	1.3471	1.3407	0
SIRQAGGIGK	10	1	0	1	Unmodified	Pep4691	MULTI-MSMS		2023-01-16_Fusion_35827	102	Treat_T1	493.791	2	493.791	985.567	0.4418	0.00021816	-0.40881	-0.00020187	0.032987	1.6289e-05	493.79	498.813	502.802	19.171	0.43163	19.213	18.978	19.41	0.042253					66	18	6	0.218937	0.00266944	0.0446229	0.0055389	1	5239	47.228	36.997	1	0.92288	0.95823	0
SIRQAGGIGK	10	1	0	1	Unmodified	Pep4691	MSMS	1	2023-01-16_Fusion_35828	202	Treat_T1	332.882	3	329.53	985.567										19.058	1	19.125	18.625	19.625	0.06728											2.1352e-05	1	5113	72.492	69.64	1
SIRQAGGIGK	10	1	0	1	Unmodified	Pep4691	MULTI-MSMS		2023-02-06_Fusion_36171	103	Ctrl_T2	502.802	2	493.791	985.567	0.30491	0.00015056	-0.3825	-0.00018887	-0.077587	-3.8311e-05	493.791	498.814	502.802	19.504	0.28271	19.205	19.044	19.327	-0.29892					66	16	6	0.311198	0.00904717	0.180159	0.005199	1	4757	49.06	40.596	1	8.5415	7.2091	0
SIRQAGGIGK	10	1	0	1	Unmodified	Pep4691	MULTI-MSMS		2023-02-06_Fusion_36172	203	Ctrl_T2	332.878	3	329.53	985.567	-0.39038	-0.00012864	-0.24325	-8.0158e-05	-0.63363	-0.0002088	329.53	332.878	335.537	19.476	0.45193	19.177	19.006	19.458	-0.2985					87	18	9	0.470824	0.0115395	0.34921	1.8975e-16	3	6409	154.35	154	1	9.6063	8.4688	0
SIRQAGGIGK	10	1	0	1	Unmodified	Pep4691	MULTI-MATCH-MSMS		2023-01-16_Fusion_35828	202	Treat_T1		3	329.53	985.567	0.40133	0.00013225	-0.51327	-0.00016914	-0.11193	-3.6885e-05	329.529	331.536	332.866	19.187	0.31145	19.254	19.069	19.38	0.06728	0.018495	8.939e-06		154.35	55	12	7					0				0	0.17948	0.14416	0
SIRQAGGIGK	10	1	0	1	Unmodified	Pep4691	MULTI-MATCH-MSMS		2023-02-06_Fusion_36177	204	Ctrl_T1		3	329.53	985.567	0.12579	4.145e-05	-0.54812	-0.00018062	-0.42234	-0.00013917	329.53	330.871	332.201	19.452	0.37599	19.231	18.979	19.355	-0.22133	-0.005067	-2.5523e-05		154.35	75	15	8					0				0	0.12917	0.14441	0
RPSGPSKAL	9	1	1	1	Unmodified	Pep2653	MULTI-MSMS		2023-01-16_Fusion_35822	101	Treat_T2	456.767	2	456.767	911.519	0.12484	5.7023e-05	0.24498	0.0001119	0.36982	0.00016892	456.767	463.298	468.789	19.681	0.88779	19.681	19.121	20.008	0					248	52	13	0.966066	0.0132833	0.0628279	9.4945e-08	5	5258	120.15	105.49	1	0.41139	0.43228	0
RPSGPSKAL	9	1	1	1	Unmodified	Pep2653	ISO-MSMS	1	2023-01-16_Fusion_35827	102	Treat_T1	463.299	2	456.767	911.519			-0.34387	-0.00015707						19.579	0.4261	19.621	19.341	19.767	0.042252								0.862689	0.0264494	0.226671	2.7136e-07	2	5376	124.98	117.79	1	0.48844	0.49019	0
RPSGPSKAL	9	1	1	1	Unmodified	Pep2653	ISO-MSMS	0	2023-01-16_Fusion_35827	102	Treat_T1	456.767	2	456.767	911.519			0.22909	0.00010464						19.613	0.69982	19.656	19.41	20.11	0.042253								0.948541	0.0134819	0.0431804	6.4885e-09	2	5419	138.54	119.77	1	0.28947	0.29051	0
RPSGPSKAL	9	1	1	1	Unmodified	Pep2653	MULTI-MSMS		2023-02-06_Fusion_36171	103	Ctrl_T2	463.299	2	456.767	911.519	0.12582	5.7472e-05	0.35378	0.00016159	0.4796	0.00021907	456.767	463.299	468.789	19.903	0.65981	19.6	19.249	19.908	-0.30326					281	40	12	0.766091	0.0183129	0.117507	4.0496e-07	6	4903	103.74	99.165	1	1.3304	1.1351	0
RPSGPSKAL	9	1	1	1	Unmodified	Pep2653	MULTI-MSMS		2023-02-06_Fusion_36176	104	Ctrl_T1	456.767	2	456.767	911.519	-0.053809	-2.4578e-05	0.29101	0.00013293	0.23721	0.00010835	456.767	463.298	468.789	19.921	0.97651	19.658	19.367	20.343	-0.26252					283	60	10	0.800035	0.0300527	0.16995	4.0318e-07	5	4976	103.83	93.922	1	0.25006	0.27739	0
RPRPGTGL	8	0	1	2	Unmodified	Pep2673	ISO-MSMS	1	2023-01-16_Fusion_35827	102	Treat_T1	434.784	2	427.254	852.493			0.014605	6.2402e-06						20.169	0.5414	20.211	19.899	20.44	0.042341								0.641255	0.00857146	0.114812	0.015825	1	5613	34.003	18.371	1	2.8515	2.8175	0
RPRPGTGL	8	0	1	2	Unmodified	Pep2673	ISO-MSMS	1	2023-02-06_Fusion_36171	103	Ctrl_T2	434.783	2	427.254	852.493			0.35906	0.00015341						20.489	0.46187	20.181	19.99	20.452	-0.30818								0.405083	0.00486377	0.0250457	0.013355	2	5114	38.806	30.034	1	4.1918	3.4063	0
RPRPGTGL	8	0	1	2	Unmodified	Pep2673	ISO-MSMS	2	2023-02-06_Fusion_36171	103	Ctrl_T2	440.272	2	427.254	852.493			-0.14914	-6.3719e-05						20.533	0.43746	20.225	20.058	20.495	-0.30818								0.708562	0.0106666	0.138907	0.013362	1	5162	38.792	30.451	1	9.869	8.0195	0
APGSARRPL	9	0	1	2	Unmodified	Pep274	ISO-MSMS	2	2023-01-16_Fusion_35822	101	Treat_T2	475.791	2	462.772	923.53			-0.67493	-0.00031234						19.77	0.59506	19.77	19.53	20.125	0								0.860283	0.00742918	0.036293	0.0020875	1	5246	60.895	23.346	1	5.5243	5.8346	0
APGSARRPL	9	0	1	2	Unmodified	Pep274	ISO-MSMS	1	2023-01-16_Fusion_35822	101	Treat_T2	470.302	2	462.772	923.53			-0.47205	-0.00021845						19.77	0.76767	19.77	19.386	20.153	0								0.747862	0.0106971	0.058728	6.0001e-06	1	5255	96.285	86.256	1	5.8712	6.201	0
APGSARRPL	9	0	1	2	Unmodified	Pep274	ISO-MSMS	2	2023-01-16_Fusion_35823	201	Treat_T2	317.53	3	308.851	923.53			-0.59471	-0.00018368						19.763	0.50312	19.75	19.549	20.052	-0.012684								0.652088	0.00312344	0.0696471	0.015639	2	5273	53.166	53.166	1	4.9882	5.1575	0
APGSARRPL	9	0	1	2	Unmodified	Pep274	ISO-MSMS	1	2023-01-16_Fusion_35823	201	Treat_T2	313.87	3	308.851	923.53			-0.14673	-4.5319e-05						19.775	0.6911	19.763	19.502	20.193	-0.012686								0.33744	0.00125188	0.0407683	0.026673	1	5276	29.162	26.049	1	3.349	3.4626	0
APGSARRPL	9	0	1	2	Unmodified	Pep274	MULTI-MSMS		2023-01-16_Fusion_35827	102	Treat_T1	470.302	2	462.772	923.53	0.36838	0.00017048	-0.32416	-0.00015001	0.044215	2.0461e-05	462.772	470.302	475.79	19.706	0.85233	19.749	19.318	20.17	0.042252					262	51	8	0.8774	0.0143317	0.0722654	4.4448e-07	4	5400	117.72	100.36	1	2.5182	2.4882	0
APGSARRPL	9	0	1	2	Unmodified	Pep274	ISO-MSMS	1	2023-01-16_Fusion_35828	202	Treat_T1	313.871	3	308.851	923.53			0.21999	6.7945e-05						19.612	0.50612	19.68	19.52	20.026	0.067696								0.926547	0.00125124	0.0102637	9.8534e-10	4	5279	124.98	119.34	1	2.5517	2.5747	0
APGSARRPL	9	0	1	2	Unmodified	Pep274	MSMS	2	2023-01-16_Fusion_35828	202	Treat_T1	317.529	3	308.851	923.53										19.675	1	19.742	19.242	20.242	0.067696											0.016093	1	5306	46.39	30.383	1
APGSARRPL	9	0	1	2	Unmodified	Pep274	MSMS	2	2023-01-16_Fusion_35828	202	Treat_T1	317.529	3	308.851	923.53										19.677	1	19.745	19.245	20.245	0.067696											0.0045079	1	5307	65.305	64.78	1
APGSARRPL	9	0	1	2	Unmodified	Pep274	MULTI-MSMS		2023-02-06_Fusion_36171	103	Ctrl_T2	470.302	2	462.772	923.53	0.20577	9.5224e-05	-0.3066	-0.00014188	-0.10083	-4.6661e-05	462.773	470.302	475.791	19.99	0.92277	19.687	19.231	20.153	-0.30326					257	56	9	0.735138	0.00966223	0.0838948	0.00020583	5	4924	75.692	60.151	1	17.809	14.472	0
APGSARRPL	9	0	1	2	Unmodified	Pep274	ISO-MSMS	1	2023-02-06_Fusion_36172	203	Ctrl_T2	313.87	3	308.851	923.53			0.11444	3.5344e-05						19.946	0.49902	19.648	19.458	19.957	-0.2985								0.643957	0.00230012	0.0250123	1.2114e-08	2	6564	111.17	110.85	1	12.479	10.299	0
APGSARRPL	9	0	1	2	Unmodified	Pep274	ISO-MSMS	2	2023-02-06_Fusion_36172	203	Ctrl_T2	317.529	3	308.851	923.53			-1.5158	-0.00046815						20.036	0.61196	19.738	19.508	20.12	-0.2985								0.795282	0.00467365	0.0413366	0.00013007	2	6595	65.038	64.764	1	9.2866	7.6644	0
APGSARRPL	9	0	1	2	Unmodified	Pep274	MULTI-MSMS		2023-02-06_Fusion_36176	104	Ctrl_T1	470.302	2	462.772	923.53	0.012737	5.8944e-06	0.29588	0.00013693	0.30862	0.00014282	462.772	470.302	475.791	19.989	0.84025	19.726	19.312	20.152	-0.26252					345	52	12	0.599728	0.0057475	0.028507	2.9544e-05	5	5005	91.9	83.368	1	0.99334	1.1739	0
APGSARRPL	9	0	1	2	Unmodified	Pep274	MULTI-MSMS		2023-02-06_Fusion_36177	204	Ctrl_T1	313.87	3	308.851	923.53	-0.36156	-0.00011167	-0.39527	-0.00012208	-0.75683	-0.00023375	308.851	313.871	317.53	19.976	0.67677	19.751	19.516	20.193	-0.22446					105	29	6	0.613457	0.00102419	0.0100473	1.6521e-10	6	6657	105.39	105.33	1	1.1747	1.3459	0
APGSARRPL	9	0	1	2	Unmodified	Pep274	MULTI-MATCH-MSMS		2023-01-16_Fusion_35822	101	Treat_T2		2	462.772	923.53	0.2247	0.00010398	-0.26694	-0.00012353	-0.042245	-1.955e-05	462.772	467.291	470.787	19.771	0.5181	19.771	19.509	20.027	0	0.037637	-6.0591e-05		117.72	154	30	7					0				0	1.1664	1.1417	0
RLDTGNSMTK	10	1	1	1	Oxidation (M)	Pep2627	MULTI-MSMS		2023-01-16_Fusion_35822	101	Treat_T2	569.781	2	569.78	1137.54	0.44296	0.00025239	0.61462	0.0003502	1.0576	0.00060259	569.78	576.312	581.801	15.365	0.21979	15.365	15.272	15.491	0					78	19	6	0.696341	0.00110062	0.0150975	0.0060559	1	3578	35.445	32.911	1	1.0988	1.1546	0
RLDTGNSMTK	10	1	1	1	Oxidation (M)	Pep2627	MULTI-MSMS		2023-02-06_Fusion_36176	104	Ctrl_T1	569.781	2	569.78	1137.54	0.55732	0.00031755	-0.018723	-1.0668e-05	0.53859	0.00030688	569.78	576.311	581.801	15.45	0.30696	15.21	15.056	15.363	-0.24066					92	23	7	0.597956	0.00116368	0.0106596	0.0068671	1	3267	32.32	28.749	1	0.52294	0.5801	0
RLDTGNSMTK	10	1	1	1	Unmodified	Pep2627	ISO-MSMS	1	2023-01-16_Fusion_35822	101	Treat_T2	568.314	2	561.782	1121.55			-0.29398	-0.00016515						18.964	0.21399	18.964	18.869	19.083	0								0.860498	0.00161736	0.0103633	3.6788e-09	1	4936	147.4	127.41	1	1.432	1.5047	0
RLDTGNSMTK	10	1	1	1	Unmodified	Pep2627	ISO-MSMS	0	2023-01-16_Fusion_35822	101	Treat_T2	561.782	2	561.782	1121.55			0.35643	0.00020023						19.035	0.23501	19.035	18.9	19.135	0								0.743654	0.00359234	0.0386526	4.8449e-06	1	4963	107.79	82.969	1	0.91468	0.96114	0
RLDTGNSMTK	10	1	1	1	Unmodified	Pep2627	ISO-MSMS	1	2023-01-16_Fusion_35827	102	Treat_T1	568.314	2	561.782	1121.55			-0.5054	-0.00028392						18.871	0.21057	18.913	18.815	19.026	0.042192								0.891422	0.00414901	0.0143618	1.0965e-08	1	5092	128.01	117.73	1	0.859	0.86207	0
RLDTGNSMTK	10	1	1	1	Unmodified	Pep2627	ISO-MSMS	0	2023-01-16_Fusion_35827	102	Treat_T1	561.781	2	561.782	1121.55			-0.36439	-0.00020471						18.968	0.2581	19.01	18.838	19.096	0.042192								0.472118	0.00113735	0.00589998	4.1673e-06	2	5097	110.38	83.538	1	0.49403	0.4958	0
RLDTGNSMTK	10	1	1	1	Unmodified	Pep2627	ISO-MSMS	1	2023-02-06_Fusion_36171	103	Ctrl_T2	568.315	2	561.782	1121.55			0.096495	5.4209e-05						19.118	0.2979	18.819	18.694	18.992	-0.29892								0.842116	0.00184631	0.00642809	5.7606e-05	1	4583	90.906	87.497	1	5.0209	4.2839	0
RLDTGNSMTK	10	1	1	1	Unmodified	Pep2627	ISO-MSMS	2	2023-02-06_Fusion_36171	103	Ctrl_T2	573.804	2	561.782	1121.55			2.4394	0.0013704						19.184	0.49828	18.885	18.718	19.217	-0.29892								0.920739	0.00779467	0.0831816	4.6979e-05	2	4648	91.867	84.647	1	4.1514	3.542	0
RLDTGNSMTK	10	1	1	1	Unmodified	Pep2627	ISO-MSMS	0	2023-02-06_Fusion_36176	104	Ctrl_T1	561.782	2	561.782	1121.55			-0.83374	-0.00046838						19.176	0.3397	18.917	18.76	19.099	-0.25852								0.952155	0.00427416	0.0256059	0.00020718	2	4737	77.379	60.839	1	0.36252	0.40215	0
RLDTGNSMTK	10	1	1	1	Unmodified	Pep2627	ISO-MSMS	1	2023-02-06_Fusion_36176	104	Ctrl_T1	568.315	2	561.782	1121.55			-0.50449	-0.00028341						19.134	0.20236	18.876	18.775	18.977	-0.25852								0.834918	0.00144994	0.00778129	5.7238e-06	1	4679	104.42	101.02	1	0.56263	0.62413	0
RLDTGNSMTK	10	1	1	1	Unmodified	Pep2627	ISO-MSMS	2	2023-02-06_Fusion_36176	104	Ctrl_T1	573.804	2	561.782	1121.55			2.3785	0.0013362						19.201	0.40058	18.943	18.79	19.19	-0.25852								0.929431	0.00451655	0.0324919	0.00019306	1	4696	78.655	74.816	1	0.29961	0.33236	0
ALSQHGLSK	9	1	2	0	Unmodified	Pep881	ISO-MSMS	0	2023-01-16_Fusion_35827	102	Treat_T1	470.765	2	470.764	939.514			1.6436	0.00077373						19.394	0.22903	19.436	19.295	19.524	0.042252								0.289072	0.00135767	0.029276	0.02171	1	5295	31.074	26.717	1	0.68326	0.79996	0
ALSQHGLSK	9	1	2	0	Unmodified	Pep881	MSMS	1	2023-01-16_Fusion_35827	102	Treat_T1	475.796	2	470.764	939.514										19.245	1	19.287	18.787	19.787	0.042252											0.020053	1	5248	41.575	32.726	1
ALSQHGLSK	9	1	2	0	Unmodified	Pep881	MSMS	2	2023-02-06_Fusion_36171	103	Ctrl_T2	480.792	2	470.764	939.514										19.582	1	19.283	18.783	19.783	-0.29892											0.043941	1	4784	27.303	20.083	1
ALSQHGLSK	9	1	2	0	Unmodified	Pep881	ISO-MSMS	0	2023-02-06_Fusion_36176	104	Ctrl_T1	470.765	2	470.764	939.514			1.6512	0.00077734						19.663	0.21562	19.405	19.294	19.51	-0.25852								0.44745	0.0018617	0.040226	0.013317	1	4889	37.53	33.174	1	0.83483	1.0511	0
ASYSDGKLK	9	2	1	0	Unmodified	Pep885	ISO-MSMS	2	2023-01-16_Fusion_35822	101	Treat_T2	495.782	2	484.756	967.497			-0.29586	-0.00014342						19.602	0.24317	19.602	19.464	19.707	0								0.540296	0.0017791	0.0530445	0.010026	1	5179	44.377	40.443	1	0.71348	0.81982	0
ASYSDGKLK	9	2	1	0	Unmodified	Pep885	MSMS	0	2023-01-16_Fusion_35823	201	Treat_T2	323.507	3	323.506	967.497										19.664	1	19.652	19.152	20.152	-0.012686											8.2115e-10	1	5204	124.37	122.33	1
ASYSDGKLK	9	2	1	0	Unmodified	Pep885	ISO-MSMS	1	2023-01-16_Fusion_35827	102	Treat_T1	490.291	2	484.756	967.497			-0.50315	-0.00024391						19.469	0.36267	19.511	19.295	19.658	0.042252								0.738997	0.0119542	0.202164	0.00035608	1	5319	65.246	56.488	1	1.0464	1.128	0
ASYSDGKLK	9	2	1	0	Unmodified	Pep885	MSMS	2	2023-01-16_Fusion_35827	102	Treat_T1	495.781	2	484.756	967.497										19.466	1	19.508	19.008	20.008	0.042252											0.023658	1	5335	37.191	33.257	1
ASYSDGKLK	9	2	1	0	Unmodified	Pep885	MSMS	0	2023-01-16_Fusion_35827	102	Treat_T1	484.755	2	484.756	967.497										19.643	1	19.685	19.185	20.185	0.042252											0.022744	1	5405	38.302	36.244	1
ASYSDGKLK	9	2	1	0	Unmodified	Pep885	ISO-MSMS	1	2023-01-16_Fusion_35828	202	Treat_T1	327.196	3	323.506	967.497			0.23826	7.7079e-05						19.441	0.28448	19.508	19.358	19.642	0.067696								0.465137	0.000815626	0.0247442	3.3506e-14	2	5240	151.51	144.38	1	1.5248	1.649	0
ASYSDGKLK	9	2	1	0	Unmodified	Pep885	ISO-MSMS	2	2023-02-06_Fusion_36171	103	Ctrl_T2	495.781	2	484.756	967.497			-1.1003	-0.00053339						19.835	0.29393	19.531	19.337	19.631	-0.30326								0.619859	0.00410305	0.0276372	0.00087471	1	4894	63.419	54.673	1	6.3992	6.6146	0
ASYSDGKLK	9	2	1	0	Unmodified	Pep885	MULTI-MSMS		2023-02-06_Fusion_36176	104	Ctrl_T1	490.291	2	484.756	967.497	0.071491	3.4656e-05	0.22481	0.00010898	0.29631	0.00014364	484.756	490.291	495.78	19.814	0.34895	19.552	19.312	19.66	-0.26252					126	19	11	0.580373	0.00489637	0.0665158	0.00011229	3	4950	73.248	63.467	1	0.56359	0.6919	0
ASYSDGKLK	9	2	1	0	Unmodified	Pep885	MULTI-MATCH-MSMS		2023-01-16_Fusion_35822	101	Treat_T2		2	484.756	967.497	0.24253	0.00011757	-0.22172	-0.00010748	0.020804	1.0085e-05	484.756	488.278	491.773	19.607	0.40275	19.607	19.329	19.732	0	0.047348	-0.00028859		73.248	117	20	12					0				0	0.64841	0.61761	0
ASYSDGKLK	9	2	1	0	Unmodified	Pep885	MULTI-MATCH-MSMS		2023-01-16_Fusion_35827	102	Treat_T1		2	484.756	967.497	0.29862	0.00014476	0.084391	4.0909e-05	0.38301	0.00018567	484.756	488.277	491.774	19.514	0.57444	19.557	19.121	19.696	0.042252	-0.0025371	8.1884e-06		73.248	111	26	10					0				0	0.34775	0.39774	0
ASYSDGKLK	9	2	1	0	Unmodified	Pep885	MULTI-MATCH		2023-02-06_Fusion_36171	103	Ctrl_T2		2	484.756	967.497	0.45457	0.00022036	-1.9756	-0.00095767	-1.521	-0.00073732	484.756	488.278	491.774	19.825	0.34603	19.522	19.249	19.595	-0.30326	-0.037577	-0.001989		73.248	103	18	9					0				0	2.3576	1.7714	0
YRGPSHTY	8	0	0	1	Unmodified	Pep2659	MULTI-MSMS		2023-01-16_Fusion_35822	101	Treat_T2	493.743	2	490.733	979.451	0.45735	0.00022444	0.1569	7.6998e-05	0.61426	0.00030144	490.733	493.743	495.737	19.926	0.3401	19.926	19.765	20.105	0					106	19	8	0.704239	0.00181324	0.0217425	2.8203e-06	4	5298	102.71	57.098	1	5.0121	4.6081	0
YRGPSHTY	8	0	0	1	Unmodified	Pep2659	MULTI-MSMS		2023-01-16_Fusion_35827	102	Treat_T1	493.743	2	490.733	979.451	0.59521	0.00029209	-0.10113	-4.9627e-05	0.49408	0.00024246	490.733	493.743	495.737	19.87	0.32868	19.912	19.758	20.087	0.042341					99	20	7	0.940106	0.0117586	0.268473	1.5193e-07	4	5513	114.78	58.733	1	3.7384	3.5036	0
YRGPSHTY	8	0	0	1	Unmodified	Pep2659	MULTI-MSMS		2023-01-16_Fusion_35828	202	Treat_T1	329.498	3	327.491	979.451	0.27635	9.0503e-05	-0.24481	-8.0174e-05	0.031538	1.0328e-05	327.491	329.498	330.827	19.777	0.23796	19.845	19.765	20.003	0.067696					44	9	8	0.609221	0.00251547	0.0970221	4.7552e-10	2	5361	114.54	93.012	1	4.583	3.681	0
YRGPSHTY	8	0	0	1	Unmodified	Pep2659	MULTI-MSMS		2023-02-06_Fusion_36171	103	Ctrl_T2	493.743	2	490.733	979.451	0.34557	0.00016958	-0.19671	-9.6534e-05	0.14885	7.3047e-05	490.733	493.743	495.737	20.223	0.38246	19.919	19.706	20.089	-0.30326					145	21	10	0.843007	0.00890451	0.148124	1.5193e-07	5	5052	114.78	54.023	1	3.5678	2.4663	0
YRGPSHTY	8	0	0	1	Unmodified	Pep2659	MULTI-MSMS		2023-02-06_Fusion_36172	203	Ctrl_T2	330.827	3	327.491	979.451	-0.060672	-1.987e-05	0.05763	1.8873e-05	-0.0030421	-9.9627e-07	327.491	329.498	330.827	20.181	0.30492	19.88	19.743	20.048	-0.30172					71	12	7	0.54152	0.00367432	0.0912616	2.482e-05	2	6641	83.265	77.781	1	3.5624	2.4309	0
YRGPSHTY	8	0	0	1	Unmodified	Pep2659	MULTI-MSMS		2023-02-06_Fusion_36176	104	Ctrl_T1	495.738	2	490.733	979.451	0.37852	0.00018575	0.4321	0.00021205	0.81062	0.0003978	490.733	493.743	495.737	20.17	0.36533	19.908	19.738	20.104	-0.26252					124	19	10	0.827132	0.00941623	0.239914	1.4756e-07	5	5091	104.45	54.721	1	0.98756	1.0908	0
YRGPSHTY	8	0	0	1	Unmodified	Pep2659	MULTI-MATCH		2023-01-16_Fusion_35823	201	Treat_T2		3	327.491	979.451	-0.14055	-4.603e-05	0.21698	7.1058e-05	0.076423	2.5028e-05	327.491	329.498	330.827	19.937	0.31124	19.925	19.765	20.077	-0.012686	0.049658	0.00025361		114.54	66	12	8					0				0	4.3595	3.8551	0
YRGPSHTY	8	0	0	1	Unmodified	Pep2659	MULTI-MATCH		2023-02-06_Fusion_36177	204	Ctrl_T1		3	327.491	979.451	0.1199	3.9266e-05	-0.15723	-5.1491e-05	-0.037327	-1.2224e-05	327.491	329.498	330.827	20.077	0.31426	19.851	19.757	20.071	-0.22573	-0.023949	-0.00011403		114.54	88	13	9					0				0	1.2204	1.218	0
IPKKHISQI	9	2	0	0	Unmodified	Pep2671	ISO-MSMS	0	2023-01-16_Fusion_35827	102	Treat_T1	532.335	2	532.335	1062.65			0.29234	0.00015562						20.143	0.37915	20.185	19.899	20.278	0.042341								0.470306	0.00329685	0.0289853	0.0029249	1	5607	59.153	42.057	1	0.29883	0.32815	0
IPKKHISQI	9	2	0	0	Unmodified	Pep2671	ISO-MSMS	0	2023-01-16_Fusion_35828	202	Treat_T1	355.226	3	355.226	1062.65			0.11341	4.0285e-05						20.081	0.30589	20.149	19.98	20.286	0.06814								0.104061	0.000285284	0.0157303	0.0048619	1	5459	60.972	58.12	1	0.22582	0.23182	0
IPKKHISQI	9	2	0	0	Unmodified	Pep2671	ISO-MSMS	0	2023-02-06_Fusion_36176	104	Ctrl_T1	532.335	2	532.335	1062.65			-0.47424	-0.00025245						20.452	0.22092	20.185	20.051	20.272	-0.2668								0.511944	0.0013527	0.00681331	0.016028	1	5193	33.263	22.552	1	0.27023	0.3264	0
KTGEVLDTK	9	2	1	0	Unmodified	Pep2632	ISO-MSMS	2	2023-01-16_Fusion_35822	101	Treat_T2	506.801	2	495.777	989.539			-0.82801	-0.00041051						19.279	0.28312	19.279	19.121	19.404	0								0.447402	0.0029492	0.0527555	0.00027062	1	5068	72.607	12.588	1	2.1102	2.4247	0
KTGEVLDTK	9	2	1	0	Unmodified	Pep2632	ISO-MSMS	1	2023-01-16_Fusion_35827	102	Treat_T1	501.311	2	495.777	989.539			-0.74704	-0.00037036						19.099	0.26925	19.141	19.026	19.295	0.042192								0.448862	0.00563981	0.0504181	5.3446e-06	2	5190	99.568	30.424	1	1.4413	1.5537	0
KTGEVLDTK	9	2	1	0	Unmodified	Pep2632	ISO-MSMS	1	2023-02-06_Fusion_36171	103	Ctrl_T2	501.311	2	495.777	989.539			-1.3708	-0.00067963						19.326	0.60511	19.027	18.648	19.253	-0.29892								0.830821	0.00444118	0.0277461	0.00025135	1	4677	74.267	27.805	1	1.4726	1.5222	0
KTGEVLDTK	9	2	1	0	Unmodified	Pep2632	ISO-MSMS	2	2023-02-06_Fusion_36176	104	Ctrl_T1	506.801	2	495.777	989.539			-0.49239	-0.00024412						19.335	0.31384	19.076	18.913	19.227	-0.25852								0.643708	0.000833325	0.00431758	0.013406	1	4763	37.344	7.8711	1	0.38666	0.47469	0
KTGEVLDTK	9	2	1	0	Unmodified	Pep2632	ISO-MSMS	1	2023-02-06_Fusion_36176	104	Ctrl_T1	501.311	2	495.777	989.539			-1.0248	-0.00050809						19.334	0.3936	19.075	18.878	19.271	-0.25852								0.634352	0.00289086	0.0124865	0.0057248	1	4764	53.327	20.577	1	0.50788	0.6235	0
RLSDGTMAR	9	0	1	2	Unmodified	Pep2641	ISO-MSMS	0	2023-01-16_Fusion_35822	101	Treat_T2	503.759	2	503.759	1005.5			0.77066	0.00038823						19.523	0.1886	19.523	19.426	19.614	0								0.423213	0.00107524	0.0231438	0.0048902	1	5177	55.064	43.017	1	0.78309	0.82707	0
RLSDGTMAR	9	0	1	2	Unmodified	Pep2641	MSMS	1	2023-01-16_Fusion_35822	101	Treat_T2	511.287	2	503.759	1005.5										19.493	1	19.493	18.993	19.993	0											0.0098626	1	5162	53.965	45.102	1
RLSDGTMAR	9	0	1	2	Unmodified	Pep2641	ISO-MSMS	0	2023-01-16_Fusion_35827	102	Treat_T1	503.76	2	503.759	1005.5			-0.042331	-2.1325e-05						19.449	0.25285	19.491	19.341	19.594	0.042252								0.746818	0.00388518	0.0835691	0.00014467	1	5307	83.456	64.917	1	0.5222	0.51599	0
RPSSSRSYVTT	11	0	0	2	Unmodified	Pep4360	MULTI-MSMS		2023-01-16_Fusion_35822	101	Treat_T2	620.818	2	620.818	1239.62	0.58562	0.00036356	-0.15946	-9.8997e-05	0.42616	0.00026457	620.818	626.837	630.826	19.885	0.37864	19.885	19.707	20.086	0					174	23	11	0.996894	0.0395786	0.280185	3.5903e-08	5	5319	120.65	92.557	1	0.16235	0.17684	0
RPSSSRSYVTT	11	0	0	2	Unmodified	Pep4360	MULTI-MSMS		2023-01-16_Fusion_35823	201	Treat_T2	418.228	3	414.214	1239.62	0.25372	0.00010509	0.22299	9.2364e-05	0.4767	0.00019746	414.214	418.228	420.887	19.882	0.59878	19.869	19.692	20.291	-0.012686					175	25	15	0.573181	0.009154	0.171177	4.5002e-15	10	5287	138.66	138.66	1	0.1617	0.16746	0
RPSSSRSYVTT	11	0	0	2	Unmodified	Pep4360	MULTI-MSMS		2023-01-16_Fusion_35827	102	Treat_T1	620.818	2	620.818	1239.62	0.62926	0.00039065	-0.3314	-0.00020574	0.29786	0.00018492	620.818	626.838	630.826	19.843	0.31617	19.886	19.725	20.041	0.042339					143	23	9	0.930333	0.0207331	0.411281	7.6313e-06	2	5502	86.344	69.627	1	0.15625	0.20108	0
RPSSSRSYVTT	11	0	0	2	Unmodified	Pep4360	MULTI-MSMS		2023-01-16_Fusion_35828	202	Treat_T1	414.214	3	414.214	1239.62	0.48144	0.00019942	-0.10506	-4.3517e-05	0.37638	0.0001559	414.214	418.227	420.887	19.758	0.33407	19.826	19.692	20.026	0.067696					71	13	9	0.98455	0.00554556	0.0230133	5.687e-11	2	5329	126.31	126.31	1	0.15451	0.16112	0
RPSSSRSYVTT	11	0	0	2	Unmodified	Pep4360	MULTI-MSMS		2023-02-06_Fusion_36171	103	Ctrl_T2	620.818	2	620.818	1239.62	0.44347	0.00027532	0.4271	0.00026515	0.87058	0.00054047	620.818	626.838	630.826	20.111	0.37383	19.807	19.655	20.029	-0.30326					179	23	12	0.996382	0.0143387	0.344993	2.0192e-07	4	5012	99.688	83.445	1	0.88479	0.85294	0
RPSSSRSYVTT	11	0	0	2	Unmodified	Pep4360	MULTI-MSMS		2023-02-06_Fusion_36172	203	Ctrl_T2	418.227	3	414.214	1239.62	-0.050899	-2.1083e-05	0.27799	0.00011515	0.22709	9.4066e-05	414.214	418.228	420.887	20.107	0.37634	19.805	19.649	20.025	-0.30172					147	15	15	0.535988	0.00725192	0.110291	9.3603e-10	6	6606	125.48	124.06	1	0.94522	0.84645	0
RPSSSRSYVTT	11	0	0	2	Unmodified	Pep4360	MULTI-MSMS		2023-02-06_Fusion_36177	204	Ctrl_T1	414.214	3	414.214	1239.62	-0.014463	-5.9909e-06	0.26449	0.00010956	0.25003	0.00010357	414.214	418.228	420.887	20.061	0.44915	19.836	19.672	20.121	-0.22446					86	19	8	0.899598	0.0151955	0.121244	4.5002e-15	4	6704	138.66	138.28	1	0.1562	0.16766	0
RPSSSRSYVTT	11	0	0	2	Unmodified	Pep4360	MULTI-MATCH-MSMS		2023-02-06_Fusion_36176	104	Ctrl_T1		2	620.818	1239.62	0.26592	0.00016509	0.31483	0.00019545	0.58075	0.00036054	620.818	623.827	625.822	20.085	0.35389	19.823	19.701	20.055	-0.26252	-0.027435	0.00034083		120.65	104	21	9					0				0	0.0521	0.057547	0
RVIVTHGSLK	10	1	1	1	Unmodified	Pep79	ISO-MSMS	1	2023-01-16_Fusion_35822	101	Treat_T2	561.875	2	555.343	1108.67			0.16932	9.4029e-05						20.133	0.29415	20.133	19.972	20.266	0								0.617378	0.00290993	0.0416301	5.721e-06	1	5390	104.43	96.509	1	3.1645	3.3252	0
RVIVTHGSLK	10	1	1	1	Unmodified	Pep79	ISO-MSMS	1	2023-01-16_Fusion_35823	201	Treat_T2	374.919	3	370.565	1108.67			-0.12831	-4.7547e-05						20.128	0.5909	20.115	19.912	20.503	-0.012104								0.831876	0.0301891	0.824745	4.9133e-29	4	5330	208.54	208.54	1	3.8759	3.9293	0
RVIVTHGSLK	10	1	1	1	Unmodified	Pep79	ISO-MSMS	2	2023-01-16_Fusion_35823	201	Treat_T2	378.578	3	370.565	1108.67			-1.1815	-0.00043781						20.186	0.49679	20.174	19.935	20.431	-0.012104								0.778827	0.0193713	0.23316	2.0152e-20	4	5345	157.52	155.75	1	3.4117	3.4587	0
RVIVTHGSLK	10	1	1	1	Unmodified	Pep79	MULTI-MSMS		2023-01-16_Fusion_35827	102	Treat_T1	555.343	2	555.343	1108.67	0.6207	0.0003447	-0.16198	-8.9952e-05	0.45872	0.00025475	555.343	561.875	567.364	20.117	0.39923	20.159	19.949	20.348	0.042341					112	17	11	0.686769	0.00351764	0.0745111	2.9568e-10	4	5578	148.91	135.32	1	1.1919	1.1962	0
RVIVTHGSLK	10	1	1	1	Unmodified	Pep79	MULTI-MSMS		2023-01-16_Fusion_35828	202	Treat_T1	370.565	3	370.565	1108.67	0.050097	1.8564e-05	0.16122	5.9741e-05	0.21131	7.8306e-05	370.565	374.919	378.578	20.042	0.61329	20.11	19.86	20.474	0.068142					260	25	15	0.921224	0.0443755	1	1.1901e-42	12	5453	226.89	225.62	1	1.4981	1.5604	0
RVIVTHGSLK	10	1	1	1	Unmodified	Pep79	ISO-MSMS	1	2023-02-06_Fusion_36171	103	Ctrl_T2	561.875	2	555.343	1108.67			0.15408	8.5567e-05						20.422	0.47692	20.113	19.926	20.403	-0.30818								0.967419	0.0173542	0.10602	4.6989e-14	3	5102	185.08	175.72	1	27.775	23.698	0
RVIVTHGSLK	10	1	1	1	Unmodified	Pep79	ISO-MSMS	2	2023-02-06_Fusion_36171	103	Ctrl_T2	567.365	2	555.343	1108.67			-0.66342	-0.00036843						20.449	0.43103	20.141	19.972	20.403	-0.30818								0.883423	0.00904171	0.0548281	0.0001532	2	5100	82.261	80.658	1			0
RVIVTHGSLK	10	1	1	1	Unmodified	Pep79	MULTI-MSMS		2023-02-06_Fusion_36172	203	Ctrl_T2	374.919	3	370.565	1108.67	-0.55083	-0.00020412	0.11343	4.2033e-05	-0.4374	-0.00016208	370.565	374.92	378.579	20.426	0.69505	20.125	19.86	20.555	-0.30171					240	29	12	0.862768	0.0203327	0.386248	1.4704e-32	12	6667	208.54	206.19	1	28.214	21.424	0
RVIVTHGSLK	10	1	1	1	Unmodified	Pep79	MULTI-MSMS		2023-02-06_Fusion_36176	104	Ctrl_T1	561.875	2	555.343	1108.67	0.62284	0.00034589	-0.3286	-0.00018248	0.29425	0.00016341	555.343	561.875	567.364	20.41	0.50404	20.143	19.939	20.443	-0.2668					185	27	11	0.680377	0.00360397	0.0673937	1.0219e-06	4	5149	114.97	110.03	1	0.72003	0.79873	0
RVIVTHGSLK	10	1	1	1	Unmodified	Pep79	MULTI-MSMS		2023-02-06_Fusion_36177	204	Ctrl_T1	370.565	3	370.565	1108.67	0.39464	0.00014624	-0.285	-0.00010561	0.10964	4.0629e-05	370.565	374.919	378.578	20.377	0.74857	20.148	19.853	20.601	-0.22907					286	31	16	0.958218	0.0836511	0.58856	1.4704e-32	11	6826	219.56	219.37	1	0.78616	0.92678	0
SPTGSGKSL	9	1	1	0	Unmodified	Pep2640	ISO-MSMS	0	2023-01-16_Fusion_35827	102	Treat_T1	417.222	2	417.222	832.429			-0.077959	-3.2526e-05						19.423	0.32015	19.465	19.274	19.594	0.042253								0.636021	0.00461935	0.121325	0.0082413	1	5301	48.091	41.196	1	3.9301	4.4951	0
SPTGSGKSL	9	1	1	0	Unmodified	Pep2640	MSMS	2	2023-01-16_Fusion_35827	102	Treat_T1	424.239	2	417.222	832.429										19.433	1	19.476	18.976	19.976	0.042252											0.031534	1	5322	32.14	30.083	1
SPTGSGKSL	9	1	1	0	Unmodified	Pep2640	MSMS	1	2023-02-06_Fusion_36171	103	Ctrl_T2	420.744	2	417.222	832.429										19.541	1	19.242	18.742	19.742	-0.29892											0.00041753	1	4768	76.605	68.561	1
SPTGSGKSL	9	1	1	0	Unmodified	Pep2640	ISO-MSMS	2	2023-02-06_Fusion_36176	104	Ctrl_T1	424.24	2	417.222	832.429			0.88976	0.00037123						19.583	0.46763	19.324	19.057	19.525	-0.25852								0.754775	0.0155538	0.219282	0.00030555	1	4869	69.598	58.79	1	1.8127	2.1486	0
KVGEFSGANK	10	2	0	0	Unmodified	Pep275	ISO-MSMS	1	2023-01-16_Fusion_35822	101	Treat_T2	522.8	2	518.775	1035.53			-0.27191	-0.00014106						19.869	0.27623	19.869	19.696	19.972	0								0.755437	0.0164076	0.179955	3.1784e-13	2	5305	167.69	138.03	1	0.37483	0.3597	0
KVGEFSGANK	10	2	0	0	Unmodified	Pep275	ISO-MSMS	0	2023-01-16_Fusion_35822	101	Treat_T2	518.775	2	518.775	1035.53			0.36043	0.00018698						19.885	0.39025	19.885	19.696	20.086	0								0.795129	0.0298349	0.307682	2.0175e-09	2	5335	151.83	108.19	1	0.38822	0.37255	0
KVGEFSGANK	10	2	0	0	Unmodified	Pep275	ISO-MSMS	2	2023-01-16_Fusion_35822	101	Treat_T2	526.788	2	518.775	1035.53			-0.71629	-0.00037159						19.881	0.32854	19.881	19.72	20.049	0								0.831156	0.00233439	0.00736702	1.1612e-08	2	5281	126.29	104.83	1	0.33999	0.32627	0
KVGEFSGANK	10	2	0	0	Unmodified	Pep275	ISO-MSMS	1	2023-01-16_Fusion_35827	102	Treat_T1	522.8	2	518.775	1035.53			0.08981	4.6591e-05						19.787	0.20561	19.83	19.718	19.924	0.042341								0.74183	0.000898561	0.00502116	2.5127e-05	2	5430	93.843	66.019	1	0.23454	0.25756	0
KVGEFSGANK	10	2	0	0	Unmodified	Pep275	ISO-MSMS	2	2023-01-16_Fusion_35827	102	Treat_T1	526.79	2	518.775	1035.53			-0.49364	-0.00025609						19.789	0.26655	19.831	19.752	20.018	0.042341								1	0.000822845	0.0020937	6.4717e-05	1	5445	90.263	63.008	1	0.22974	0.25228	0
KVGEFSGANK	10	2	0	0	Unmodified	Pep275	ISO-MSMS	1	2023-02-06_Fusion_36171	103	Ctrl_T2	522.8	2	518.775	1035.53			-0.42313	-0.00021951						20.037	0.70957	19.734	19.268	19.977	-0.30326								0.734124	0.0145416	0.177448	7.4847e-09	2	4987	137.28	113.96	1	1.2904	1.3006	0
KVGEFSGANK	10	2	0	0	Unmodified	Pep275	ISO-MSMS	2	2023-02-06_Fusion_36171	103	Ctrl_T2	526.789	2	518.775	1035.53			-1.2059	-0.00062561						20.034	0.65451	19.73	19.323	19.977	-0.30326								0.741296	0.00288851	0.0142917	7.887e-06	2	4944	96.143	79.019	1	1.2282	1.238	0
KVGEFSGANK	10	2	0	0	Unmodified	Pep275	ISO-MSMS	0	2023-02-06_Fusion_36171	103	Ctrl_T2	518.775	2	518.775	1035.53			0.88723	0.00046027						20.056	0.41635	19.753	19.595	20.011	-0.30326								0.61946	0.00637964	0.19487	6.875e-06	2	5014	100.02	75.241	1	1.2666	1.2767	0
KVGEFSGANK	10	2	0	0	Unmodified	Pep275	ISO-MSMS	1	2023-02-06_Fusion_36176	104	Ctrl_T1	522.799	2	518.775	1035.53			-0.31545	-0.00016365						20.006	0.21409	19.743	19.66	19.875	-0.26252								0.731733	0.000502916	0.00149547	0.00017835	1	5017	79.986	49.819	1	0.19304	0.23316	0
KVGEFSGANK	10	2	0	0	Unmodified	Pep275	ISO-MSMS	2	2023-02-06_Fusion_36176	104	Ctrl_T1	526.789	2	518.775	1035.53			-1.1999	-0.00062247						20.02	0.28318	19.757	19.66	19.944	-0.26252								0.776227	0.00111036	0.00597209	6.875e-06	1	5028	100.02	84.136	1	0.18994	0.22942	0
VSYSHIQSK	9	1	0	0	Unmodified	Pep1469	MULTI-MSMS		2023-01-16_Fusion_35823	201	Treat_T2	350.186	3	350.186	1047.53	-0.010235	-3.5841e-06	0.2862	0.00010022	0.27596	9.6638e-05	350.186	351.527	352.857	19.997	0.31097	19.985	19.814	20.125	-0.012686					63	12	8	0.514827	0.00431718	0.103961	2.2495e-24	2	5323	168.38	168.38	1	0.29192	0.29907	0
VSYSHIQSK	9	1	0	0	Unmodified	Pep1469	ISO-MSMS	0	2023-01-16_Fusion_35828	202	Treat_T1	350.186	3	350.186	1047.53			0.49886	0.00017469						19.914	0.23563	19.982	19.836	20.072	0.067696								0.354099	0.00134919	0.0257756	1.4765e-09	2	5395	124.37	101.63	1			0
VSYSHIQSK	9	1	0	0	Unmodified	Pep1469	MULTI-SECPEP		2023-02-06_Fusion_36172	203	Ctrl_T2	350.882	3	350.186	1047.53	-0.17607	-6.1659e-05	0.47102	0.00016494	0.29494	0.00010328	350.186	351.528	352.857	20.24	0.28171	19.938	19.767	20.048	-0.30172					45	11	7	0.31417	0.00122847	0.0180062	5.3251e-05	1	6664	77.741	77.741	1	0.98906	0.73264	0
VVMRDPQTK	9	1	0	1	Oxidation (M)	Pep2660	MULTI-MSMS		2023-01-16_Fusion_35822	101	Treat_T2	545.29	2	545.29	1088.56	0.39428	0.000215	-0.12379	-6.7504e-05	0.27049	0.0001475	545.29	550.313	554.301	15.556	0.36243	15.556	15.343	15.706	0					138	26	10	0.989752	0.0103132	0.078021	1.0004e-10	4	3652	138.06	118.55	1	0.17415	0.17538	0
VVMRDPQTK	9	1	0	1	Oxidation (M)	Pep2660	ISO-MSMS	1	2023-01-16_Fusion_35823	201	Treat_T2	367.211	3	363.862	1088.56			-0.30262	-0.00011011						15.545	0.3283	15.53	15.319	15.647	-0.015412								0.655558	0.00519206	0.0812875	1.1654e-08	2	3934	111.74	111.74	1	0.21956	0.21851	0
VVMRDPQTK	9	1	0	1	Oxidation (M)	Pep2660	ISO-MSMS	2	2023-01-16_Fusion_35823	201	Treat_T2	369.87	3	363.862	1088.56			-0.1627	-5.92e-05						15.538	0.32923	15.523	15.342	15.671	-0.015412								0.722913	0.00436608	0.0704025	0.00012477	2	3942	66.27	57.442	1	0.24363	0.24247	0
VVMRDPQTK	9	1	0	1	Oxidation (M)	Pep2660	ISO-MSMS	0	2023-01-16_Fusion_35827	102	Treat_T1	545.291	2	545.29	1088.56			-0.50188	-0.00027367						15.537	0.34583	15.579	15.352	15.698	0.042576								0.873377	0.00415397	0.0294623	2.2852e-06	2	3750	114.89	90.076	1	0.049377	0.051268	0
VVMRDPQTK	9	1	0	1	Oxidation (M)	Pep2660	ISO-MSMS	0	2023-01-16_Fusion_35828	202	Treat_T1	363.862	3	363.862	1088.56			-0.16191	-5.8913e-05						15.473	0.41036	15.538	15.306	15.717	0.065111								0.79614	0.00947945	0.182703	1.1173e-20	3	3998	179.21	178.37	1	0.097174	0.10032	0
VVMRDPQTK	9	1	0	1	Oxidation (M)	Pep2660	ISO-MSMS	1	2023-02-06_Fusion_36171	103	Ctrl_T2	550.313	2	545.29	1088.56			0.59148	0.00032253						15.693	0.21344	15.411	15.285	15.498	-0.282								0.614405	0.000998842	0.0142128	0.017124	1	3289	32.841	32.841	1	0.41967	0.3542	0
VVMRDPQTK	9	1	0	1	Oxidation (M)	Pep2660	MSMS	0	2023-02-06_Fusion_36171	103	Ctrl_T2	545.291	2	545.29	1088.56										15.629	1	15.347	14.847	15.847	-0.282											0.044386	1	3286	27.13	23.384	1
VVMRDPQTK	9	1	0	1	Oxidation (M)	Pep2660	MSMS	0	2023-02-06_Fusion_36171	103	Ctrl_T2	545.29	2	545.29	1088.56										15.781	1	15.499	14.999	15.999	-0.282											0.023217	1	3345	37.727	31.946	1
VVMRDPQTK	9	1	0	1	Oxidation (M)	Pep2660	MULTI-MSMS		2023-02-06_Fusion_36172	203	Ctrl_T2	363.862	3	363.862	1088.56	-0.19034	-6.9259e-05	0.38098	0.00013862	0.19064	6.9366e-05	363.862	367.211	369.87	15.709	0.33668	15.422	15.193	15.529	-0.28616					102	13	11	0.421274	0.00420352	0.0782758	1.1279e-16	2	5260	138.54	138.54	1	0.50892	0.44866	0
VVMRDPQTK	9	1	0	1	Oxidation (M)	Pep2660	ISO-MSMS	0	2023-02-06_Fusion_36176	104	Ctrl_T1	545.29	2	545.29	1088.56			-0.80289	-0.0004378						15.714	0.29937	15.473	15.294	15.593	-0.24066								0.883126	0.0028166	0.026403	0.0069858	2	3402	50.703	42.436	1	0.063426	0.077762	0
VVMRDPQTK	9	1	0	1	Oxidation (M)	Pep2660	MULTI-MATCH-MSMS		2023-02-06_Fusion_36177	204	Ctrl_T1		3	363.862	1088.56	0.16733	6.0883e-05	-0.193	-7.0227e-05	-0.025678	-9.3434e-06	363.862	369.217	373.204	15.701	0.45692	15.501	15.182	15.639	-0.20039	0.039062	-0.00040233		138.54	84	18	7					0				0	0.16186	0.17579	0
VVMRDPQTK	9	1	0	1	Unmodified	Pep2660	MULTI-MSMS		2023-01-16_Fusion_35822	101	Treat_T2	537.293	2	537.292	1072.57	0.3756	0.00020181	0.62835	0.00033761	1.004	0.00053942	537.292	542.313	546.304	19.92	0.48513	19.92	19.72	20.205	0					206	30	12	0.606994	0.0169762	0.194771	1.3209e-11	5	5344	176.78	144	1	0.21371	0.21523	0
VVMRDPQTK	9	1	0	1	Unmodified	Pep2660	MULTI-MSMS		2023-01-16_Fusion_35823	201	Treat_T2	358.531	3	358.531	1072.57	0.060556	2.1711e-05	0.2112	7.5721e-05	0.27175	9.7432e-05	358.531	361.879	364.538	19.933	0.45538	19.921	19.692	20.148	-0.012686					143	19	12	0.97738	0.045282	1	3.7077e-17	6	5301	193.86	193.11	1	0.20375	0.20277	0
VVMRDPQTK	9	1	0	1	Unmodified	Pep2660	ISO-MSMS	0	2023-01-16_Fusion_35827	102	Treat_T1	537.293	2	537.292	1072.57			0.068881	3.7009e-05						19.88	0.43391	19.923	19.752	20.186	0.042341								0.823035	0.0259383	0.501597	1.0123e-19	2	5503	214.96	167.09	1	0.10231	0.10623	0
VVMRDPQTK	9	1	0	1	Unmodified	Pep2660	MULTI-MSMS		2023-01-16_Fusion_35828	202	Treat_T1	358.531	3	358.531	1072.57	0.39453	0.00014145	-0.097318	-3.4892e-05	0.29721	0.00010656	358.531	361.879	364.538	19.823	0.38012	19.891	19.692	20.072	0.067696					84	15	10	0.98778	0.00469903	0.0221503	2.4808e-24	4	5328	208.86	208.5	1	0.071606	0.073923	0
VVMRDPQTK	9	1	0	1	Unmodified	Pep2660	ISO-MSMS	0	2023-02-06_Fusion_36171	103	Ctrl_T2	537.293	2	537.292	1072.57			1.6061	0.00086297						20.189	0.42067	19.886	19.684	20.104	-0.30326								0.465292	0.00276075	0.0308838	3.8789e-06	1	4980	106.91	93.192	1	0.60438	0.5101	0
VVMRDPQTK	9	1	0	1	Unmodified	Pep2660	MSMS	1	2023-02-06_Fusion_36171	103	Ctrl_T2	542.315	2	537.292	1072.57										20.035	1	19.732	19.232	20.232	-0.30326											0.023147	1	4961	37.812	33.877	1
VVMRDPQTK	9	1	0	1	Unmodified	Pep2660	MULTI-MSMS		2023-02-06_Fusion_36172	203	Ctrl_T2	358.531	3	358.531	1072.57	0.050698	1.8177e-05	0.15985	5.731e-05	0.21054	7.5487e-05	358.531	361.879	364.538	20.146	0.37667	19.844	19.672	20.048	-0.30171					100	15	9	0.849957	0.00978807	0.275431	5.1494e-11	4	6617	150.4	150.4	1	0.51304	0.45229	0
VVMRDPQTK	9	1	0	1	Unmodified	Pep2660	ISO-MSMS	0	2023-02-06_Fusion_36176	104	Ctrl_T1	537.292	2	537.292	1072.57			0.38401	0.00020633						20.109	0.35369	19.847	19.721	20.074	-0.26252								0.630689	0.0110896	0.253852	1.0593e-13	2	5100	182.98	151.72	1	0.092636	0.11357	0
VVMRDPQTK	9	1	0	1	Unmodified	Pep2660	MULTI-MSMS		2023-02-06_Fusion_36177	204	Ctrl_T1	358.531	3	358.531	1072.57	0.043674	1.5659e-05	0.19019	6.819e-05	0.23387	8.3848e-05	358.531	361.879	364.539	20.071	0.37758	19.846	19.719	20.097	-0.22448					88	16	11	0.841288	0.00611899	0.0346058	1.2886e-16	4	6698	169.57	168.62	1	0.047169	0.056885	0
VSAPRVGGK	9	1	0	1	Unmodified	Pep890	MULTI-MSMS		2023-01-16_Fusion_35822	101	Treat_T2	435.762	2	435.761	869.508	0.0057193	2.4923e-06	-0.47914	-0.00020879	-0.47342	-0.0002063	435.762	440.784	444.772	19.77	0.97334	19.77	19.329	20.302	0					377	56	12	0.990978	0.0709175	0.538722	1.0092e-10	10	5215	137.9	108.99	1	1.4033	1.4133	0
VSAPRVGGK	9	1	0	1	Unmodified	Pep890	MULTI-MSMS		2023-01-16_Fusion_35823	201	Treat_T2	294.191	3	290.843	869.508	-0.53524	-0.00015567	0.36504	0.00010617	-0.1702	-4.9502e-05	290.844	294.192	296.851	19.73	1.1655	19.717	19.337	20.502	-0.012684					335	49	13	0.859396	0.076201	0.931756	4.3992e-17	17	5263	182.39	182.39	1	1.4018	1.3952	0
VSAPRVGGK	9	1	0	1	Unmodified	Pep890	ISO-MSMS	1	2023-01-16_Fusion_35823	201	Treat_T2	880.561	1	870.516	869.508			-0.58792	-0.0005118						19.733	0.40764	19.721	19.479	19.887	-0.012686								0.895521	0.0023867	0.0201308	3.2196e-05	1	5220	93.143	72.584	1	1.4075	1.4008	0
VSAPRVGGK	9	1	0	1	Unmodified	Pep890	ISO-MSMS	0	2023-01-16_Fusion_35823	201	Treat_T2	870.516	1	870.516	869.508			-0.55148	-0.00048007						19.744	0.38593	19.731	19.525	19.911	-0.012684								0.972843	0.00212657	0.0199857	3.1933e-05	1	5231	93.166	74.763	1	1.3467	1.3403	0
VSAPRVGGK	9	1	0	1	Unmodified	Pep890	MULTI-MSMS		2023-01-16_Fusion_35827	102	Treat_T1	435.762	2	435.761	869.508	0.0010952	4.7723e-07	-0.050922	-2.219e-05	-0.049826	-2.1712e-05	435.762	440.784	444.772	19.678	1.1206	19.72	19.274	20.394	0.042252					498	63	12	0.969414	0.12215	1	1.0092e-10	10	5374	137.9	107.83	1	0.47712	0.4954	0
VSAPRVGGK	9	1	0	1	Unmodified	Pep890	ISO-MSMS	1	2023-01-16_Fusion_35828	202	Treat_T1	294.192	3	290.843	869.508			-0.64865	-0.00018866						19.661	0.76238	19.729	19.31	20.072	0.067696								0.86436	0.0102364	0.399884	7.1425e-21	6	5238	182.39	182.39	1	0.52729	0.54435	0
VSAPRVGGK	9	1	0	1	Unmodified	Pep890	ISO-MSMS	0	2023-01-16_Fusion_35828	202	Treat_T1	870.515	1	870.516	869.508			-1.3621	-0.0011857						19.651	0.31653	19.718	19.52	19.836	0.067696								0.763987	0.00290804	0.0200737	5.3182e-06	1	5298	99.7	87.173	1	0.47332	0.48863	0
VSAPRVGGK	9	1	0	1	Unmodified	Pep890	ISO-MSMS	1	2023-01-16_Fusion_35828	202	Treat_T1	880.561	1	870.516	869.508			-1.3182	-0.0011475						19.644	0.26936	19.712	19.543	19.812	0.067696								0.835442	0.0013891	0.00880463	0.00032983	1	5299	67.507	59.861	1	0.51307	0.52967	0
VSAPRVGGK	9	1	0	1	Unmodified	Pep890	ISO-MSMS	2	2023-01-16_Fusion_35828	202	Treat_T1	296.851	3	290.843	869.508			-0.62528	-0.00018186						19.641	0.62197	19.709	19.381	20.003	0.067696								0.849414	0.0139615	0.0836815	7.3065e-09	2	5313	117.14	117.14	1	0.50153	0.51776	0
VSAPRVGGK	9	1	0	1	Unmodified	Pep890	MSMS	0	2023-01-16_Fusion_35828	202	Treat_T1	290.844	3	290.843	869.508										19.448	1	19.516	19.016	20.016	0.067696											0.00061455	1	5232	54.722	44.572	1
VSAPRVGGK	9	1	0	1	Unmodified	Pep890	MSMS	0	2023-01-16_Fusion_35828	202	Treat_T1	290.844	3	290.843	869.508										19.451	1	19.519	19.019	20.019	0.067696											5.4144e-15	1	5233	182.39	182	1
VSAPRVGGK	9	1	0	1	Unmodified	Pep890	MSMS	0	2023-01-16_Fusion_35828	202	Treat_T1	290.844	3	290.843	869.508										19.613	1	19.681	19.181	20.181	0.067696											0.00061455	1	5284	54.722	38.479	1
VSAPRVGGK	9	1	0	1	Unmodified	Pep890	MSMS	0	2023-01-16_Fusion_35828	202	Treat_T1	290.844	3	290.843	869.508										19.615	1	19.683	19.183	20.183	0.067696											5.4144e-15	1	5285	182.39	182.14	1
VSAPRVGGK	9	1	0	1	Unmodified	Pep890	MSMS	0	2023-01-16_Fusion_35828	202	Treat_T1	290.844	3	290.843	869.508										19.781	1	19.849	19.349	20.349	0.067696											0.0077396	1	5342	52.867	33.505	1
VSAPRVGGK	9	1	0	1	Unmodified	Pep890	MSMS	0	2023-01-16_Fusion_35828	202	Treat_T1	290.844	3	290.843	869.508										19.783	1	19.851	19.351	20.351	0.067696											5.4144e-15	1	5343	182.39	181.44	1
VSAPRVGGK	9	1	0	1	Unmodified	Pep890	ISO-MSMS	1	2023-02-06_Fusion_36171	103	Ctrl_T2	440.784	2	435.761	869.508			0.14408	6.2784e-05						19.961	1.1737	19.658	19.212	20.386	-0.30326								0.792968	0.0769128	1	2.1656e-06	5	4873	115.49	105.67	1	1.5583	1.3152	0
VSAPRVGGK	9	1	0	1	Unmodified	Pep890	ISO-MSMS	2	2023-02-06_Fusion_36171	103	Ctrl_T2	444.772	2	435.761	869.508			-1.4344	-0.00062505						19.961	0.97482	19.657	19.169	20.144	-0.30326								0.914467	0.138892	0.990258	0.00020628	4	4937	78.149	34.323	1	1.5747	1.3291	0
VSAPRVGGK	9	1	0	1	Unmodified	Pep890	MULTI-MSMS		2023-02-06_Fusion_36172	203	Ctrl_T2	888.538	1	870.516	869.508	1.2146	0.0010573	-0.7117	-0.00061955	0.5029	0.00043778	870.516	880.56	888.537	19.939	0.33409	19.641	19.483	19.817	-0.2985					54	13	6	0.782744	0.000445249	0.00826324	0.00016375	2	6584	63.565	42.265	1	1.6402	1.4459	0
VSAPRVGGK	9	1	0	1	Unmodified	Pep890	ISO-MSMS	2	2023-02-06_Fusion_36172	203	Ctrl_T2	296.851	3	290.843	869.508			-1.9553	-0.00056868						19.939	0.85331	19.641	19.244	20.098	-0.2985								0.895473	0.0925312	1	1.6053e-13	5	6526	130.28	108.27	1	1.6223	1.4302	0
VSAPRVGGK	9	1	0	1	Unmodified	Pep890	ISO-MSMS	1	2023-02-06_Fusion_36172	203	Ctrl_T2	294.192	3	290.843	869.508			-0.3585	-0.00010427						19.94	0.92283	19.642	19.198	20.12	-0.2985								0.789777	0.100693	0.96481	4.0155e-14	8	6534	150.4	150.19	1	1.5653	1.3799	0
VSAPRVGGK	9	1	0	1	Unmodified	Pep890	ISO-MSMS	1	2023-02-06_Fusion_36176	104	Ctrl_T1	440.784	2	435.761	869.508			-0.23545	-0.0001026						19.96	1.032	19.697	19.267	20.299	-0.26252								0.740395	0.0476303	0.345253	4.099e-06	3	4971	105.81	97.653	1	0.23432	0.28728	0
VSAPRVGGK	9	1	0	1	Unmodified	Pep890	ISO-MSMS	2	2023-02-06_Fusion_36176	104	Ctrl_T1	444.772	2	435.761	869.508			-0.99923	-0.00043543						19.96	0.76871	19.698	19.267	20.036	-0.26252								0.866965	0.0511062	0.246739	0.00030419	3	4989	69.716	49.685	1	0.24174	0.29638	0
VSAPRVGGK	9	1	0	1	Unmodified	Pep890	MSMS	0	2023-02-06_Fusion_36176	104	Ctrl_T1	435.761	2	435.761	869.508										19.649	1	19.391	18.891	19.891	-0.25852											0.048377	1	4894	25.574	25.574	1
VSAPRVGGK	9	1	0	1	Unmodified	Pep890	MSMS	0	2023-02-06_Fusion_36176	104	Ctrl_T1	435.762	2	435.761	869.508										19.81	1	19.547	19.047	20.047	-0.26252											1.0697e-07	1	4957	127.46	92.53	1
VSAPRVGGK	9	1	0	1	Unmodified	Pep890	MSMS	0	2023-02-06_Fusion_36176	104	Ctrl_T1	435.762	2	435.761	869.508										19.948	1	19.685	19.185	20.185	-0.26252											7.0267e-08	1	5011	137.9	103.5	1
VSAPRVGGK	9	1	0	1	Unmodified	Pep890	MSMS	0	2023-02-06_Fusion_36176	104	Ctrl_T1	435.762	2	435.761	869.508										20.104	1	19.841	19.341	20.341	-0.26252											7.0267e-08	1	5072	137.9	107.74	1
VSAPRVGGK	9	1	0	1	Unmodified	Pep890	ISO-MSMS	1	2023-02-06_Fusion_36177	204	Ctrl_T1	294.192	3	290.843	869.508			-0.38612	-0.0001123						19.932	0.74484	19.708	19.327	20.072	-0.22446								0.699621	0.0117451	0.20576	1.0254e-13	6	6607	139.97	139.49	1	0.25311	0.30525	0
VSAPRVGGK	9	1	0	1	Unmodified	Pep890	ISO-MSMS	2	2023-02-06_Fusion_36177	204	Ctrl_T1	296.851	3	290.843	869.508			-0.76897	-0.00022365						19.931	0.76925	19.706	19.327	20.097	-0.22446								0.886311	0.0438526	0.24202	1.6355e-13	6	6663	129.77	129.77	1	0.22553	0.27198	0
VSAPRVGGK	9	1	0	1	Unmodified	Pep890	ISO-MSMS	0	2023-02-06_Fusion_36177	204	Ctrl_T1	870.515	1	870.516	869.508			-0.60396	-0.00052576						19.927	0.26026	19.702	19.562	19.822	-0.22446								0.965524	0.00204857	0.0156247	5.062e-06	1	6668	100.98	87.405	1	0.20871	0.2517	0
VTNPDIAAKK	10	2	0	0	Unmodified	Pep4696	ISO-MSMS	0	2023-01-16_Fusion_35823	201	Treat_T2	352.873	3	352.873	1055.6			0.22701	8.0106e-05						19.829	0.2699	19.817	19.734	20.004	-0.012686								0.501858	0.00125917	0.0304373	0.017304	1	5283	25.474	21.941	1	0.59179	0.64815	0
VTNPDIAAKK	10	2	0	0	Unmodified	Pep4696	ISO-MSMS	1	2023-02-06_Fusion_36171	103	Ctrl_T2	532.832	2	528.806	1055.6			1.5645	0.0008273						20.002	0.23241	19.699	19.676	19.908	-0.30326								0.345162	0.000435008	0.00589756	0.026785	1	4983	26.385	25.593	1	0.66186	0.66713	0
VTNPDIAAKK	10	2	0	0	Unmodified	Pep4696	MULTI-SECPEP		2023-02-06_Fusion_36172	203	Ctrl_T2	358.531	3	352.873	1055.6	0.080073	2.8256e-05	-0.16208	-5.7195e-05	-0.08201	-2.8939e-05	352.873	355.891	358.216	20.062	0.23488	19.763	19.675	19.91	-0.2985					30	9	6	0.849957	0.00978807	0.275431	0.00041841	1	6617	64.265	62.992	1	2.8236	2.6695	0
ATNYITRNK	9	1	0	1	Unmodified	Pep2667	MULTI-MSMS		2023-01-16_Fusion_35822	101	Treat_T2	540.794	2	540.793	1079.57	0.28118	0.00015206	-0.69468	-0.00037568	-0.4135	-0.00022362	540.794	545.816	549.805	20.071	0.35674	20.071	19.927	20.284	0					126	21	10	0.748121	0.00308168	0.0436411	1.4308e-10	3	5399	130.31	127.7	1	1.1481	1.1562	0
ATNYITRNK	9	1	0	1	Unmodified	Pep2667	ISO-MSMS	2	2023-01-16_Fusion_35823	201	Treat_T2	366.872	3	360.865	1079.57			0.068703	2.4792e-05						20.111	0.37999	20.099	19.912	20.292	-0.012104								0.496971	0.00513398	0.1054	7.5769e-05	2	5338	77.674	74.735	1	1.0044	0.99958	0
ATNYITRNK	9	1	0	1	Unmodified	Pep2667	ISO-MSMS	1	2023-01-16_Fusion_35823	201	Treat_T2	364.213	3	360.865	1079.57			-0.11756	-4.2423e-05						20.111	0.25942	20.099	19.935	20.194	-0.012106								0.533107	0.00375914	0.037667	3.9584e-09	2	5355	121.29	113.37	1	0.95703	0.95246	0
ATNYITRNK	9	1	0	1	Unmodified	Pep2667	MULTI-MSMS		2023-01-16_Fusion_35827	102	Treat_T1	540.794	2	540.793	1079.57	0.74265	0.00040162	-1.1935	-0.00064546	-0.45089	-0.00024384	540.794	545.816	549.805	20.054	0.36682	20.096	19.863	20.23	0.042341					92	16	9	0.779363	0.00729982	0.154362	7.0078e-16	3	5559	170.95	139.68	1	0.63141	0.65559	0
ATNYITRNK	9	1	0	1	Unmodified	Pep2667	MULTI-MSMS		2023-01-16_Fusion_35828	202	Treat_T1	360.865	3	360.865	1079.57	0.17599	6.351e-05	0.33273	0.00012007	0.50872	0.00018358	360.865	364.213	366.873	19.976	0.35341	20.043	19.836	20.19	0.067698					74	14	9	0.701887	0.00560327	0.0615401	3.5054e-17	6	5409	151.51	151.35	1	0.63739	0.65801	0
ATNYITRNK	9	1	0	1	Unmodified	Pep2667	ISO-MSMS	2	2023-02-06_Fusion_36171	103	Ctrl_T2	549.805	2	540.793	1079.57			-0.60577	-0.0003276						20.292	0.41128	19.989	19.827	20.239	-0.30326								0.871084	0.00508399	0.0666677	3.8609e-06	1	5062	107	98.469	1	3.4133	2.8808	0
ATNYITRNK	9	1	0	1	Unmodified	Pep2667	ISO-MSMS	1	2023-02-06_Fusion_36172	203	Ctrl_T2	364.213	3	360.865	1079.57			0.88188	0.00031824						20.334	0.43288	20.032	19.86	20.293	-0.30172								0.741035	0.00747006	0.0870806	1.5942e-08	2	6681	106.42	104.89	1	4.7893	4.2222	0
ATNYITRNK	9	1	0	1	Unmodified	Pep2667	MSMS	2	2023-02-06_Fusion_36172	203	Ctrl_T2	366.872	3	360.865	1079.57										20.388	1	20.086	19.586	20.586	-0.30172											0.0032901	1	6695	66.595	63.744	1
ATNYITRNK	9	1	0	1	Unmodified	Pep2667	MULTI-MSMS		2023-02-06_Fusion_36176	104	Ctrl_T1	540.794	2	540.793	1079.57	0.59091	0.00031956	0.49229	0.00026623	1.0832	0.00058579	540.795	545.816	549.805	20.307	0.43499	20.041	19.782	20.217	-0.26627					125	24	11	0.791216	0.00559418	0.103393	1.2933e-07	2	5146	118.33	115.17	1	0.36186	0.44365	0
ATNYITRNK	9	1	0	1	Unmodified	Pep2667	ISO-MSMS	0	2023-02-06_Fusion_36177	204	Ctrl_T1	360.865	3	360.865	1079.57			0.78833	0.00028448						20.262	0.33627	20.032	19.876	20.212	-0.22907								0.501229	0.00460283	0.0601063	1.6767e-08	2	6781	105.39	105.39	1	0.4393	0.52979	0
ATNYITRNK	9	1	0	1	Unmodified	Pep2667	MSMS	2	2023-02-06_Fusion_36177	204	Ctrl_T1	366.872	3	360.865	1079.57										20.249	1	20.02	19.52	20.52	-0.22907											0.032832	1	6761	31.634	30.879	1
ATNYITRNK	9	1	0	1	Unmodified	Pep2667	MULTI-MATCH		2023-01-16_Fusion_35823	201	Treat_T2		3	360.865	1079.57	0.091897	3.3162e-05	1.6153	0.0005829	1.7072	0.00061607	360.865	371.906	379.884	20.14	0.47568	20.128	19.839	20.315	-0.012106	0.042107	0.0012398		151.51	85	19	8					0				0	0.93113	0.98233	0
KISTVVSSK	9	2	0	0	Unmodified	Pep2644	ISO-MSMS	2	2023-01-16_Fusion_35822	101	Treat_T2	482.804	2	474.79	947.565			-0.294	-0.00013959						19.52	0.25278	19.52	19.386	19.638	0								0.599409	0.0028954	0.0701249	0.0046568	1	5183	55.549	47.904	1	0.97961	0.94006	0
KISTVVSSK	9	2	0	0	Unmodified	Pep2644	ISO-MSMS	2	2023-02-06_Fusion_36171	103	Ctrl_T2	482.804	2	474.79	947.565			-1.5893	-0.00075458						19.664	0.28642	19.365	19.217	19.503	-0.29892								0.517064	0.00355284	0.0791939	0.012464	1	4825	39.305	31.737	1	4.095	4.1277	0
ATLPKNPPPK	10	2	1	0	Unmodified	Pep280	ISO-MSMS	2	2023-02-06_Fusion_36171	103	Ctrl_T2	542.842	2	531.819	1061.62			-0.0061203	-3.2549e-06						20.639	0.415	20.33	20.163	20.578	-0.30818								0.345144	0.00241871	0.0278447	0.020972	1	5229	29.473	25.902	1	2.3214	2.3995	0
ATLPKNPPPK	10	2	1	0	Unmodified	Pep280	ISO-MSMS	0	2023-02-06_Fusion_36176	104	Ctrl_T1	531.82	2	531.819	1061.62			1.9291	0.0010259						20.655	0.36025	20.388	20.158	20.518	-0.2668								0.414503	0.00260368	0.0358054	0.01056	1	5307	40.021	36.45	1	0.12532	0.15386	0
ALAKAIEK	8	2	1	0	Unmodified	Pep4358	ISO-MSMS	1	2023-01-16_Fusion_35822	101	Treat_T2	427.803	2	422.269	842.523			0.07739	3.2679e-05						19.639	0.26515	19.639	19.486	19.751	0								0.573318	0.00466904	0.0225512	2.1425e-05	1	5219	91.064	78.997	1	4.4776	5.145	0
ALAKAIEK	8	2	1	0	Unmodified	Pep4358	ISO-MSMS	2	2023-01-16_Fusion_35822	101	Treat_T2	433.293	2	422.269	842.523			0.71358	0.00030132						19.684	0.34447	19.684	19.53	19.875	0								0.76229	0.00411913	0.0176537	3.7812e-05	1	5231	87.696	76.185	1	2.9599	3.4011	0
ALAKAIEK	8	2	1	0	Unmodified	Pep4358	ISO-MSMS	1	2023-01-16_Fusion_35827	102	Treat_T1	427.804	2	422.269	842.523			0.36563	0.0001544						19.586	0.28465	19.628	19.456	19.74	0.042252								0.511511	0.00454838	0.0226617	2.4824e-07	1	5391	107.29	97.901	1	1.7915	1.9313	0
ALAKAIEK	8	2	1	0	Unmodified	Pep4358	ISO-MSMS	2	2023-01-16_Fusion_35827	102	Treat_T1	433.293	2	422.269	842.523			0.57418	0.00024246						19.629	0.24286	19.671	19.524	19.767	0.042253								0.478344	0.00249904	0.0160157	0.00014749	1	5395	65.156	56.393	1	1.188	1.2807	0
ALAKAIEK	8	2	1	0	Unmodified	Pep4358	MULTI-SECPEP		2023-01-16_Fusion_35828	202	Treat_T1	421.244	2	422.269	842.523	0.41742	0.00017626	0.20547	8.6766e-05	0.62289	0.00026303	422.268	427.803	433.293	19.595	0.26735	19.663	19.474	19.741	0.067696					47	10	7	0.343428	0.000906513	0.0273902	0.016772	1	5255	40.268	36.592	1	1.6049	1.7357	0
ALAKAIEK	8	2	1	0	Unmodified	Pep4358	ISO-MSMS	2	2023-02-06_Fusion_36171	103	Ctrl_T2	433.293	2	422.269	842.523			-1.4837	-0.00062652						19.861	0.44271	19.558	19.212	19.655	-0.30326								0.54633	0.00419242	0.0797998	0.00011976	2	4860	70.856	60.827	1	28.308	29.261	0
ALAKAIEK	8	2	1	0	Unmodified	Pep4358	ISO-MSMS	1	2023-02-06_Fusion_36171	103	Ctrl_T2	427.803	2	422.269	842.523			0.61019	0.00025766						19.834	0.27183	19.531	19.323	19.595	-0.30326								0.47239	0.00664071	0.0842208	2.4824e-07	1	4874	107.29	95.228	1	34.882	36.056	0
ALAKAIEK	8	2	1	0	Unmodified	Pep4358	ISO-MSMS	1	2023-02-06_Fusion_36176	104	Ctrl_T1	427.803	2	422.269	842.523			0.11105	4.6894e-05						19.815	0.32722	19.552	19.347	19.675	-0.26252								0.409423	0.00547212	0.0829366	5.2183e-05	1	4946	84.743	78.02	1	1.4282	1.7533	0
ALAKAIEK	8	2	1	0	Unmodified	Pep4358	ISO-MSMS	2	2023-02-06_Fusion_36176	104	Ctrl_T1	433.293	2	422.269	842.523			-0.61775	-0.00026086						19.868	0.28507	19.606	19.389	19.675	-0.26252								0.873259	0.0014389	0.0071874	0.005174	1	4984	54.712	47.041	1	0.8297	1.0186	0
KLGPNDQYK	9	2	1	0	Unmodified	Pep2665	ISO-MSMS	0	2023-01-16_Fusion_35822	101	Treat_T2	531.784	2	531.783	1061.55			4.3588	0.0023179						19.942	0.37713	19.942	19.765	20.142	0								0.387111	0.00201624	0.0350831	0.012946	1	5353	38.302	13.379	1	1.6414	1.8861	0
KLGPNDQYK	9	2	1	0	Unmodified	Pep2665	ISO-MSMS	2	2023-01-16_Fusion_35822	101	Treat_T2	542.807	2	531.783	1061.55			-3.0528	-0.0016234						19.95	0.44054	19.95	19.779	20.219	0								0.356691	0.00284	0.0319675	0.01504	1	5389	33.946	19.279	1	3.0719	3.5297	0
KLGPNDQYK	9	2	1	0	Unmodified	Pep2665	MSMS	1	2023-02-06_Fusion_36171	103	Ctrl_T2	537.318	2	531.783	1061.55										20.255	1	19.951	19.451	20.451	-0.30326											0.023397	1	5046	37.508	32.817	1
KVYGPGVAK	9	2	0	0	Unmodified	Pep897	MULTI-MSMS		2023-01-16_Fusion_35822	101	Treat_T2	459.775	2	459.774	917.533	0.37169	0.00017089	1.4058	0.00064637	1.7775	0.00081726	459.775	463.8	467.789	20.131	0.89841	20.131	19.79	20.689	0					348	49	11	0.70072	0.0403327	0.318753	0.00013513	4	5426	68.95	45.374	1	0.4002	0.38405	0
KVYGPGVAK	9	2	0	0	Unmodified	Pep897	ISO-MSMS	1	2023-02-06_Fusion_36171	103	Ctrl_T2	463.8	2	459.774	917.533			1.697	0.00078021						20.382	0.8704	20.074	19.728	20.598	-0.30818								0.6668	0.00968007	0.150919	0.012154	1	5040	39.95	7.4793	1	1.2058	1.2154	0
KVYGPGVAK	9	2	0	0	Unmodified	Pep897	MSMS	1	2023-02-06_Fusion_36172	203	Ctrl_T2	309.536	3	306.852	917.533										19.069	1	18.773	18.273	19.273	-0.29555											0.088096	1	6290	26.384	5.6065	1
GVFEGHTSK	9	1	0	0	Unmodified	Pep2661	ISO-MSMS	2	2023-01-16_Fusion_35822	101	Treat_T2	485.248	2	481.241	960.466			0.22968	0.00011053						19.954	0.29771	19.954	19.855	20.153	0								0.333229	0.00600696	0.0864418	0.0055203	1	5373	53.753	42.039	1	1.5365	1.535	0
GVFEGHTSK	9	1	0	0	Unmodified	Pep2661	MULTI-MSMS		2023-01-16_Fusion_35827	102	Treat_T1	485.248	2	481.241	960.466	0.73244	0.00035248	1.1907	0.000573	1.9231	0.00092548	481.241	483.253	485.247	19.904	0.29523	19.946	19.814	20.11	0.042339					74	15	7	0.323286	0.00464279	0.0979509	0.0040011	2	5514	49.554	38.755	1	1.567	1.5651	0
GVFEGHTSK	9	1	0	0	Unmodified	Pep2661	ISO-MSMS	2	2023-02-06_Fusion_36176	104	Ctrl_T1	485.248	2	481.241	960.466			0.59163	0.00028472						20.142	0.25444	19.88	19.801	20.055	-0.26252								0.133371	0.00120781	0.029754	0.019476	1	5104	31.934	31.934	1	0.88485	0.99849	0
TQYPHAVGK	9	1	0	0	Unmodified	Pep899	ISO-MSMS	1	2023-01-16_Fusion_35827	102	Treat_T1	502.777	2	500.764	999.514			-3.1499	-0.0015773						20.137	0.53129	20.179	19.863	20.394	0.042341								0.89518	0.0122291	0.111613	0.0067889	1	5614	51.113	39.602	1	1.8072	1.805	0
TQYPHAVGK	9	1	0	0	Unmodified	Pep899	MULTI-MSMS		2023-01-16_Fusion_35828	202	Treat_T1	335.52	3	334.179	999.514	-0.028503	-9.5251e-06	-0.084876	-2.8364e-05	-0.11338	-3.7889e-05	334.179	335.52	336.85	20.132	0.28288	20.2	20.049	20.332	0.06814					48	11	6	0.266869	0.00111108	0.0409477	3.481e-06	1	5465	82.305	82.305	1	1.7312	1.8167	0
TQYPHAVGK	9	1	0	0	Unmodified	Pep899	MULTI-MSMS		2023-02-06_Fusion_36171	103	Ctrl_T2	502.777	2	500.764	999.514	0.081044	4.0584e-05	-0.22648	-0.00011341	-0.14543	-7.2829e-05	500.764	502.777	504.772	20.459	0.52033	20.15	19.822	20.343	-0.30818					189	29	9	0.780483	0.0104679	0.0364834	0.0050612	2	5133	45.738	41.65	1	3.5059	2.679	0
TQYPHAVGK	9	1	0	0	Unmodified	Pep899	ISO-MSMS	2	2023-02-06_Fusion_36176	104	Ctrl_T1	504.772	2	500.764	999.514			3.3376	0.0016713						20.465	0.51282	20.199	19.826	20.339	-0.2668								0.378026	0.00447573	0.0220633	0.013222	1	5196	37.727	36.632	1	1.0008	1.1293	0
GTSSVIVSRK	10	1	0	1	Unmodified	Pep278	MSMS	0	2023-02-06_Fusion_36176	104	Ctrl_T1	517.304	2	517.304	1032.59										20.311	1	20.044	19.544	20.544	-0.2668											0.025036	1	5153	37.591	37.591	1
ATDIPSSQK	9	1	0	0	Unmodified	Pep2648	MULTI-MSMS		2023-01-16_Fusion_35822	101	Treat_T2	473.746	2	473.746	945.477	0.0098415	4.6624e-06	-0.078236	-3.7064e-05	-0.068395	-3.2402e-05	473.746	475.758	477.753	19.586	0.40399	19.586	19.347	19.751	0					147	21	12	0.870433	0.00798489	0.0514323	1.2437e-10	4	5216	133.68	108.69	1	1.0213	1.0203	0
ATDIPSSQK	9	1	0	0	Unmodified	Pep2648	MULTI-MSMS		2023-01-16_Fusion_35827	102	Treat_T1	473.746	2	473.746	945.477	0.30891	0.00014634	0.0049746	2.3567e-06	0.31388	0.0001487	473.746	475.758	477.753	19.529	0.4818	19.571	19.252	19.734	0.042252					151	25	10	0.704638	0.00601733	0.0374793	1.2951e-07	5	5377	118.32	100.2	1	0.77864	0.77768	0
ATDIPSSQK	9	1	0	0	Unmodified	Pep2648	MULTI-MSMS		2023-02-06_Fusion_36171	103	Ctrl_T2	477.753	2	473.746	945.477	0.26542	0.00012574	-0.19902	-9.4286e-05	0.066401	3.1457e-05	473.746	475.758	477.753	19.727	0.37919	19.424	19.19	19.57	-0.30326					172	20	11	0.68524	0.00697543	0.110874	3.6588e-07	5	4866	105.81	89.659	1	3.6431	2.7839	0
ATDIPSSQK	9	1	0	0	Unmodified	Pep2648	MULTI-MSMS		2023-02-06_Fusion_36176	104	Ctrl_T1	473.746	2	473.746	945.477	-0.0096917	-4.5914e-06	-0.11467	-5.4325e-05	-0.12436	-5.8917e-05	473.746	475.758	477.753	19.719	0.53669	19.456	19.111	19.648	-0.26252					165	28	11	0.805736	0.0107324	0.18554	5.6771e-08	4	4944	122.18	94.547	1	0.64258	0.7251	0
RQWQGQVAK	9	1	0	1	Unmodified	Pep2686	ISO-MSMS	2	2023-01-16_Fusion_35822	101	Treat_T2	559.813	2	550.802	1099.59			0.34925	0.00019237						20.528	0.52548	20.528	20.219	20.745	0								0.871753	0.0120379	0.103859	2.8289e-06	2	5580	112.17	102.58	1	2.2565	2.2725	0
RQWQGQVAK	9	1	0	1	Unmodified	Pep2686	ISO-MSMS	1	2023-01-16_Fusion_35822	101	Treat_T2	555.825	2	550.802	1099.59			0.44427	0.0002447						20.502	0.3005	20.502	20.324	20.625	0								0.422883	0.00870777	0.128339	7.6866e-05	1	5540	89.296	85.549	1	2.7144	2.7337	0
RQWQGQVAK	9	1	0	1	Unmodified	Pep2686	MULTI-MSMS		2023-01-16_Fusion_35827	102	Treat_T1	555.825	2	550.802	1099.59	0.16365	9.0137e-05	0.37123	0.00020448	0.53488	0.00029461	550.803	555.824	559.813	20.447	0.39832	20.489	20.23	20.628	0.042429					102	18	9	0.603048	0.00768612	0.0716526	5.061e-08	3	5719	122.5	118.76	1	1.5799	1.6404	0
RQWQGQVAK	9	1	0	1	Unmodified	Pep2686	ISO-MSMS	2	2023-02-06_Fusion_36171	103	Ctrl_T2	559.813	2	550.802	1099.59			-0.71751	-0.0003952						20.815	0.36595	20.507	20.254	20.62	-0.30818								0.567422	0.00338582	0.0422532	0.001557	2	5284	61.999	61.497	1	4.5711	3.858	0
RQWQGQVAK	9	1	0	1	Unmodified	Pep2686	ISO-MSMS	1	2023-02-06_Fusion_36171	103	Ctrl_T2	555.824	2	550.802	1099.59			0.25276	0.00013922						20.773	0.38824	20.465	20.277	20.666	-0.30818								0.621924	0.00861948	0.131707	2.8289e-06	1	5255	112.17	108.6	1	5.2222	4.4076	0
RQWQGQVAK	9	1	0	1	Unmodified	Pep2686	ISO-MSMS	2	2023-02-06_Fusion_36176	104	Ctrl_T1	559.814	2	550.802	1099.59			-1.3009	-0.00071656						20.763	0.32869	20.496	20.295	20.624	-0.2668								0.626529	0.00577485	0.0572992	0.0076036	1	5316	49.418	45.672	1	0.84776	1.0394	0
RQWQGQVAK	9	1	0	1	Unmodified	Pep2686	ISO-MSMS	1	2023-02-06_Fusion_36176	104	Ctrl_T1	555.824	2	550.802	1099.59			-0.78728	-0.00043364						20.76	0.32869	20.493	20.295	20.624	-0.2668								0.495759	0.00452705	0.0378207	5.5979e-06	1	5334	98.299	65.037	1	0.86311	1.0582	0
RQWQGQVAK	9	1	0	1	Unmodified	Pep2686	MULTI-MATCH-MSMS		2023-01-16_Fusion_35822	101	Treat_T2		2	550.802	1099.59	0.37001	0.0002038	0.065264	3.5947e-05	0.43527	0.00023975	550.803	553.812	555.806	20.522	0.27943	20.522	20.369	20.648	0	0.016559	-0.00028183		122.5	84	13	8					0				0	0.73146	0.6725	0
SLYHQPANR	9	0	1	1	Unmodified	Pep84	MULTI-SECPEP		2023-01-16_Fusion_35823	201	Treat_T2	365.25	3	362.521	1084.54	0.26871	9.7413e-05	-0.48388	-0.00017542	-0.21517	-7.8003e-05	362.521	365.534	367.864	20.291	0.45115	20.279	20.004	20.456	-0.012106					75	18	9	0.620177	0.0116368	0.0757477	0.024574	1	5404	49.418	47.542	1	0.72983	0.73684	0
SLYHQPANR	9	0	1	1	Unmodified	Pep84	MULTI-MSMS		2023-01-16_Fusion_35827	102	Treat_T1	543.278	2	543.278	1084.54	0.56303	0.00030588	-0.69331	-0.00037666	-0.13027	-7.0774e-05	543.278	547.798	551.292	20.221	0.39882	20.263	20.064	20.463	0.042341					64	17	7	0.526252	0.0036735	0.0990397	0.0037088	2	5637	50.607	47.6	1	0.51257	0.53819	0
SLYHQPANR	9	0	1	1	Unmodified	Pep84	ISO-MSMS	0	2023-01-16_Fusion_35828	202	Treat_T1	362.521	3	362.521	1084.54			1.3628	0.00049404						20.144	0.37838	20.212	20.119	20.498	0.068142								0.352764	0.00189429	0.0510808	0.0001225	2	5479	66.799	65.3	1	0.65462	0.71146	0
SLYHQPANR	9	0	1	1	Unmodified	Pep84	ISO-MSMS	1	2023-02-06_Fusion_36171	103	Ctrl_T2	548.3	2	543.278	1084.54			0.3755	0.000204						20.493	0.26386	20.184	20.058	20.322	-0.30818								0.381534	0.00167151	0.00774538	0.012628	1	5135	38.962	38.962	1	1.2204	0.90873	0
SLYHQPANR	9	0	1	1	Unmodified	Pep84	ISO-MSMS	2	2023-02-06_Fusion_36171	103	Ctrl_T2	551.293	2	543.278	1084.54			-0.54724	-0.0002973						20.51	0.20336	20.201	20.139	20.343	-0.30818								0.558284	0.00120255	0.00570396	0.019476	1	5144	31.934	30.849	1	1.1465	0.85369	0
SLYHQPANR	9	0	1	1	Unmodified	Pep84	MULTI-SECPEP		2023-02-06_Fusion_36172	203	Ctrl_T2	365.249	3	362.521	1084.54	-0.31815	-0.00011534	-0.24266	-8.7969e-05	-0.56081	-0.0002033	362.52	365.534	367.864	20.492	0.34143	20.19	20.071	20.413	-0.30171					52	14	7	0.666838	0.0115956	0.0468458	0.080322	1	6735	34.563	33.063	1	3.1988	2.4931	0
SLYHQPANR	9	0	1	1	Unmodified	Pep84	ISO-MSMS	0	2023-02-06_Fusion_36176	104	Ctrl_T1	543.278	2	543.278	1084.54			-0.50966	-0.00027689						20.523	0.31675	20.256	20.127	20.443	-0.2668								0.489594	0.000499336	0.00426264	0.026705	2	5201	29.149	29.149	1	0.30002	0.33984	0
SLYHQPANR	9	0	1	1	Unmodified	Pep84	ISO-MSMS	0	2023-02-06_Fusion_36177	204	Ctrl_T1	362.855	3	362.521	1084.54			0.59221	0.00021469						20.478	0.39314	20.249	20.068	20.461	-0.22907								0.28562	0.00405193	0.0462169	0.0025332	3	6837	68.016	64.82	1	0.37938	0.42033	0
VTVSGGTPK	9	1	0	0	Unmodified	Pep2645	ISO-MSMS	1	2023-01-16_Fusion_35827	102	Treat_T1	425.252	2	423.24	844.465			-0.87187	-0.00036901						19.486	0.29306	19.528	19.341	19.634	0.042253								0.482557	0.00241267	0.0633293	0.0015747	1	5349	61.962	48.925	1	1.451	1.4492	0
RTQNVLGEK	9	1	1	1	Unmodified	Pep895	ISO-MSMS	1	2023-01-16_Fusion_35822	101	Treat_T2	529.326	2	522.793	1043.57			-0.52974	-0.00027694						20.059	0.46497	20.059	19.837	20.302	0								0.987165	0.0262844	0.313632	3.0171e-09	2	5394	148.52	112.64	1	0.99371	1.0442	0
RTQNVLGEK	9	1	1	1	Unmodified	Pep895	MULTI-MSMS		2023-01-16_Fusion_35827	102	Treat_T1	522.794	2	522.793	1043.57	0.48839	0.00025533	-0.22816	-0.00011928	0.26022	0.00013604	522.794	529.325	534.815	20.014	0.50801	20.056	19.84	20.348	0.042339					162	23	12	0.937295	0.0105156	0.165517	2.0587e-11	5	5524	152.37	111.35	1	1.2465	1.2509	0
RTQNVLGEK	9	1	1	1	Unmodified	Pep895	ISO-MSMS	1	2023-02-06_Fusion_36171	103	Ctrl_T2	529.326	2	522.793	1043.57			-0.0081171	-4.2436e-06						20.222	0.43459	19.918	19.733	20.167	-0.30326								0.956675	0.0647964	1	8.3385e-09	2	5034	133.23	96.467	1	5.4191	4.6237	0
RTQNVLGEK	9	1	1	1	Unmodified	Pep895	ISO-MSMS	2	2023-02-06_Fusion_36171	103	Ctrl_T2	534.815	2	522.793	1043.57			-1.0239	-0.00053527						20.281	0.44749	19.978	19.733	20.18	-0.30326								0.972374	0.0419789	0.661218	4.3733e-06	3	5073	104.43	65.129	1	3.2442	2.768	0
RTQNVLGEK	9	1	1	1	Unmodified	Pep895	MULTI-MSMS		2023-02-06_Fusion_36176	104	Ctrl_T1	522.794	2	522.793	1043.57	0.2834	0.00014816	0.32035	0.00016748	0.60376	0.00031564	522.794	529.326	534.815	20.251	0.63002	19.988	19.691	20.321	-0.26252					256	39	15	0.964397	0.0550685	1	8.7054e-16	9	5144	167.06	117.64	1	0.87071	0.96589	0
RTQNVLGEK	9	1	1	1	Unmodified	Pep895	MULTI-MATCH-MSMS		2023-01-16_Fusion_35822	101	Treat_T2		2	522.793	1043.57	0.27531	0.00014393	0.54429	0.00028455	0.8196	0.00042848	522.794	527.816	530.808	20.122	0.41084	20.122	19.892	20.302	0	0.032826	0.00045054		152.37	121	23	7					0				0	0.2213	0.21662	0
RTQNVLGEK	9	1	1	1	Unmodified	Pep895	MULTI-MATCH-MSMS		2023-02-06_Fusion_36171	103	Ctrl_T2		2	522.793	1043.57	0.070353	3.678e-05	1.5198	0.00079454	1.5901	0.00083132	522.794	527.314	530.809	20.268	0.3823	19.965	19.771	20.153	-0.30326	-0.01146	0.00079597		167.06	102	21	6					0				0	0.87421	0.65095	0
HGYENPTYK	9	1	0	0	Unmodified	Pep2674	MULTI-MSMS		2023-01-16_Fusion_35822	101	Treat_T2	556.769	2	554.757	1107.5	0.32342	0.00017942	1.3935	0.00077306	1.7169	0.00095248	555.26	556.77	558.765	20.241	0.45618	20.241	20.027	20.483	0					97	25	8	0.633228	0.0021145	0.0241717	0.00014922	1	5445	66.299	64.667	1	2.3685	2.3662	0
HGYENPTYK	9	1	0	0	Unmodified	Pep2674	ISO-MSMS	1	2023-02-06_Fusion_36171	103	Ctrl_T2	556.77	2	554.757	1107.5			2.199	0.0012199						20.501	0.37221	20.193	19.949	20.322	-0.30818								0.484273	0.00148293	0.00673346	0.011637	1	5130	41.025	41.025	1	4.3572	3.3295	0
HGYENPTYK	9	1	0	0	Unmodified	Pep2674	ISO-MSMS	2	2023-02-06_Fusion_36171	103	Ctrl_T2	558.764	2	554.757	1107.5			1.2063	0.00066921						20.494	0.44311	20.186	20.113	20.557	-0.30818								0.479213	0.00328544	0.0579624	0.023672	1	5168	30.318	30.318	1	3.975	3.0375	0
NPKESSSSL	9	1	1	0	Unmodified	Pep2656	ISO-MSMS	1	2023-01-16_Fusion_35827	102	Treat_T1	478.257	2	474.735	947.456			-0.72957	-0.00034635						19.792	0.2085	19.835	19.74	19.949	0.042339								0.191219	0.00025379	0.00184035	8.7747e-05	1	5440	88.358	81.719	1	1.0028	1.147	0
NPKESSSSL	9	1	1	0	Unmodified	Pep2656	ISO-MSMS	1	2023-02-06_Fusion_36171	103	Ctrl_T2	478.257	2	474.735	947.456			0.26954	0.00012796						19.993	0.27951	19.69	19.57	19.849	-0.30326								0.170024	0.000334956	0.00223138	0.019716	1	4932	31.842	26.183	1	3.1915	2.398	0
KSIQSGPLK	9	2	1	0	Unmodified	Pep4361	ISO-MSMS	0	2023-01-16_Fusion_35822	101	Treat_T2	479.29	2	479.29	956.565			1.0877	0.0005213						20.209	0.51684	20.209	20.008	20.525	0								0.388187	0.00404016	0.0379961	0.0003198	1	5444	68.371	51.274	1	0.20139	0.2314	0
VVLENAAKK	9	2	1	0	Unmodified	Pep898	ISO-MSMS	2	2023-01-16_Fusion_35822	101	Treat_T2	497.322	2	486.298	970.581			-0.63071	-0.00030671						20.176	0.29772	20.176	20.027	20.324	0								0.820127	0.00283418	0.0207871	0.000126	2	5427	85.064	81.318	1	0.78615	0.90333	0
VVLENAAKK	9	2	1	0	Unmodified	Pep898	ISO-MSMS	0	2023-01-16_Fusion_35822	101	Treat_T2	486.298	2	486.298	970.581			2.0133	0.00097906						20.197	0.43431	20.197	20.027	20.461	0								0.55685	0.00307587	0.0234987	0.0070322	1	5430	50.607	46.86	1	0.57201	0.65726	0
VVLENAAKK	9	2	1	0	Unmodified	Pep898	MULTI-MSMS		2023-01-16_Fusion_35827	102	Treat_T1	486.299	2	486.298	970.581	0.81601	0.00039682	0.20312	9.8776e-05	1.0191	0.0004956	486.298	491.832	497.322	20.123	0.46831	20.165	19.949	20.417	0.042341					91	20	8	0.546186	0.00380646	0.0389146	5.0287e-05	3	5593	84.916	80.5	1	0.64078	0.69076	0
VVLENAAKK	9	2	1	0	Unmodified	Pep898	ISO-MSMS	2	2023-02-06_Fusion_36171	103	Ctrl_T2	497.322	2	486.298	970.581			-1.7072	-0.00083021						20.388	0.272	20.079	19.903	20.175	-0.30818								0.576979	0.00371275	0.0531032	0.00027204	1	5076	72.485	68.738	1	3.1513	3.2574	0
VVLENAAKK	9	2	1	0	Unmodified	Pep898	ISO-MSMS	1	2023-02-06_Fusion_36171	103	Ctrl_T2	491.833	2	486.298	970.581			0.57763	0.0002809						20.316	0.29514	20.013	19.849	20.144	-0.30326								0.284458	0.00295924	0.0679694	0.012098	1	5088	40.067	36.699	1	5.0259	5.1951	0
VVLENAAKK	9	2	1	0	Unmodified	Pep898	MULTI-MSMS		2023-02-06_Fusion_36176	104	Ctrl_T1	486.298	2	486.298	970.581	0.65195	0.00031704	1.1227	0.00054596	1.7746	0.000863	486.298	491.832	497.322	20.386	0.57769	20.119	19.847	20.425	-0.2668					180	30	13	0.426768	0.00446126	0.0800685	0.002775	2	5162	53.968	49.855	1	0.23104	0.28364	0
KPRSPDHVL	9	1	1	1	Unmodified	Pep630	ISO-MSMS	1	2023-01-16_Fusion_35822	101	Treat_T2	531.332	2	524.799	1047.58			1.7364	0.00091126						20.782	0.3217	20.782	20.604	20.926	0								0.649489	0.00128591	0.00477352	0.012628	1	5636	38.962	32.65	1	0.73552	0.77288	0
KPRSPDHVL	9	1	1	1	Unmodified	Pep630	ISO-MSMS	0	2023-01-16_Fusion_35823	201	Treat_T2	350.536	3	350.201	1047.58			-0.49698	-0.00017404						20.745	0.29739	20.734	20.707	21.005	-0.011467								0.475069	0.00209714	0.00576066	7.5769e-05	1	5560	77.674	69.749	1	0.59218	0.60034	0
KPRSPDHVL	9	1	1	1	Unmodified	Pep630	ISO-MSMS	0	2023-01-16_Fusion_35828	202	Treat_T1	350.202	3	350.201	1047.58			0.30282	0.00010605						20.732	0.40633	20.801	20.57	20.976	0.068586								0.901083	0.00118889	0.00347775	7.5769e-05	1	5619	77.674	69.749	1	0.50536	0.52635	0
KPRSPDHVL	9	1	1	1	Unmodified	Pep630	ISO-MSMS	1	2023-02-06_Fusion_36171	103	Ctrl_T2	531.331	2	524.799	1047.58			1.9327	0.0010143						21.04	0.32233	20.727	20.593	20.915	-0.31353								0.881392	0.00186818	0.0110938	0.0002853	1	5345	71.342	71.342	1	1.773	1.5128	0
KPRSPDHVL	9	1	1	1	Unmodified	Pep630	MULTI-MSMS		2023-02-06_Fusion_36172	203	Ctrl_T2	354.556	3	350.201	1047.58	-0.23435	-8.207e-05	0.90444	0.00031674	0.67009	0.00023467	350.202	354.556	358.216	21.104	0.44685	20.799	20.599	21.046	-0.3052					72	20	8	0.580132	0.000799584	0.00796942	4.6983e-06	2	6894	85.355	81.654	1	2.2513	1.7095	0
KPRSPDHVL	9	1	1	1	Unmodified	Pep630	ISO-MSMS	0	2023-02-06_Fusion_36176	104	Ctrl_T1	524.798	2	524.799	1047.58			-1.5048	-0.00078972						21.039	0.37148	20.768	20.597	20.969	-0.27138								0.506098	0.00592505	0.0129324	0.012628	1	5435	38.962	31.022	1	0.12505	0.13872	0
KVSTSPLTK	9	2	1	0	Unmodified	Pep2669	ISO-MSMS	0	2023-01-16_Fusion_35827	102	Treat_T1	480.789	2	480.79	959.565			-0.92305	-0.00044379						20.081	0.49116	20.124	19.949	20.44	0.042339								0.613726	0.00592078	0.112237	0.00025253	1	5567	74.165	49.289	1	0.58565	0.63133	0
KVSTSPLTK	9	2	1	0	Unmodified	Pep2669	ISO-MSMS	1	2023-02-06_Fusion_36171	103	Ctrl_T2	486.324	2	480.79	959.565			-3.0858	-0.0014836						20.237	0.37135	19.934	19.733	20.104	-0.30326								0.613988	0.00736016	0.110187	0.0043396	1	5045	56.209	38.146	1	2.055	2.1242	0
KVSTSPLTK	9	2	1	0	Unmodified	Pep2669	ISO-MSMS	0	2023-02-06_Fusion_36176	104	Ctrl_T1	480.79	2	480.79	959.565			-0.4283	-0.00020592						20.334	0.42344	20.068	19.893	20.317	-0.2668								0.604423	0.0103373	0.158683	4.7503e-06	2	5171	102.55	78.424	1	0.26546	0.32589	0
KVSTSPLTK	9	2	1	0	Unmodified	Pep2669	ISO-MSMS	2	2023-02-06_Fusion_36176	104	Ctrl_T1	491.813	2	480.79	959.565			-3.4819	-0.001674						20.31	0.51282	20.043	19.826	20.339	-0.2668								0.43713	0.00357009	0.0700597	0.013193	1	5161	37.789	29.03	1	0.30415	0.3734	0
ASFDKAKLK	9	3	1	0	Unmodified	Pep628	ISO-MSMS	2	2023-01-16_Fusion_35822	101	Treat_T2	519.329	2	504.298	1006.58			-0.12929	-6.5203e-05						20.657	0.24019	20.657	20.505	20.745	0								0.358557	0.00226023	0.0263403	0.00031428	1	5590	68.846	58.615	1	0.22825	0.21893	0
ASFDKAKLK	9	3	1	0	Unmodified	Pep628	MSMS	0	2023-01-16_Fusion_35823	201	Treat_T2	336.534	3	336.534	1006.58										20.751	1	20.74	20.24	21.24	-0.011467											0.0058743	1	5547	54.722	49.182	1
ASFDKAKLK	9	3	1	0	Unmodified	Pep628	MSMS	0	2023-01-16_Fusion_35823	201	Treat_T2	336.534	3	336.534	1006.58										20.754	1	20.743	20.243	21.243	-0.011467											8.1669e-23	1	5548	185.99	179.29	1
ASFDKAKLK	9	3	1	0	Unmodified	Pep628	ISO-MSMS	0	2023-01-16_Fusion_35827	102	Treat_T1	504.298	2	504.298	1006.58			-0.63713	-0.0003213						20.608	0.22978	20.65	20.513	20.743	0.042429								0.623056	0.00716872	0.118248	6.0542e-13	1	5781	158.87	124.09	1	0.18103	0.21035	0
ASFDKAKLK	9	3	1	0	Unmodified	Pep628	ISO-MSMS	2	2023-01-16_Fusion_35827	102	Treat_T1	519.329	2	504.298	1006.58			-1.1336	-0.00057166						20.608	0.22288	20.65	20.495	20.718	0.042429								0.48693	0.00141936	0.00682963	0.00013739	1	5798	84.083	67.543	1	0.13018	0.15143	0
ASFDKAKLK	9	3	1	0	Unmodified	Pep628	ISO-MSMS	1	2023-01-16_Fusion_35828	202	Treat_T1	341.565	3	336.534	1006.58			-0.71469	-0.00024052						20.514	0.38256	20.582	20.332	20.715	0.06814								0.603872	0.00838547	0.0883926	2.4912e-20	2	5572	168.38	168.38	1	0.73303	0.91172	0
ASFDKAKLK	9	3	1	0	Unmodified	Pep628	ISO-MSMS	2	2023-01-16_Fusion_35828	202	Treat_T1	346.555	3	336.534	1006.58			-0.2638	-8.8778e-05						20.605	0.19298	20.673	20.522	20.715	0.068142								0.903034	0.00348783	0.026466	1.5379e-08	4	5597	107.11	95.546	1	0.29109	0.35504	0
ASFDKAKLK	9	3	1	0	Unmodified	Pep628	ISO-MSMS	0	2023-01-16_Fusion_35828	202	Treat_T1	336.535	3	336.534	1006.58			0.4368	0.000147						20.611	0.29993	20.679	20.498	20.798	0.068142								0.907106	0.00754856	0.0272617	1.3898e-37	2	5609	240.09	232.16	1	0.18989	0.23143	0
ASFDKAKLK	9	3	1	0	Unmodified	Pep628	ISO-MSMS	2	2023-02-06_Fusion_36171	103	Ctrl_T2	519.329	2	504.298	1006.58			-2.3258	-0.0011729						20.95	0.39983	20.641	20.464	20.864	-0.30818								0.62823	0.00323986	0.0377179	0.0040897	1	5280	56.729	47.141	1	0.72124	0.362	0
ASFDKAKLK	9	3	1	0	Unmodified	Pep628	ISO-MSMS	2	2023-02-06_Fusion_36172	203	Ctrl_T2	346.555	3	336.534	1006.58			-1.367	-0.00046005						20.944	0.37998	20.639	20.409	20.789	-0.3052								0.896209	0.00939084	0.0655949	2.832e-09	4	6853	122.69	110.14	1	1.3573	0.7683	0
ASFDKAKLK	9	3	1	0	Unmodified	Pep628	ISO-MSMS	1	2023-02-06_Fusion_36172	203	Ctrl_T2	341.566	3	336.534	1006.58			0.86378	0.00029069						20.9	0.38654	20.595	20.313	20.699	-0.3052								0.415509	0.00098206	0.00474283	2.4912e-20	2	6869	168.38	168.38	1	5.5391	3.0868	0
ASFDKAKLK	9	3	1	0	Unmodified	Pep628	ISO-MSMS	2	2023-02-06_Fusion_36176	104	Ctrl_T1	519.329	2	504.298	1006.58			-1.8087	-0.00091211						20.909	0.17007	20.642	20.539	20.709	-0.2668								0.621788	0.000695008	0.00191645	0.016713	1	5404	32.999	31.133	1	0.25772	0.35946	0
ASFDKAKLK	9	3	1	0	Unmodified	Pep628	ISO-MSMS	0	2023-02-06_Fusion_36176	104	Ctrl_T1	504.298	2	504.298	1006.58			-0.35378	-0.00017841						20.954	0.23889	20.682	20.534	20.773	-0.27137								0.545448	0.00326126	0.00810514	0.0044894	1	5410	55.898	53.289	1	0.27134	0.37972	0
ASFDKAKLK	9	3	1	0	Unmodified	Pep628	ISO-MSMS	1	2023-02-06_Fusion_36177	204	Ctrl_T1	341.566	3	336.534	1006.58			-0.42355	-0.00014254						20.849	0.28489	20.615	20.408	20.693	-0.2342								0.474509	0.00470775	0.0623139	2.4912e-20	2	6949	168.38	168.38	1	0.65705	0.98519	0
ASFDKAKLK	9	3	1	0	Unmodified	Pep628	ISO-MSMS	0	2023-02-06_Fusion_36177	204	Ctrl_T1	336.534	3	336.534	1006.58			-0.11518	-3.8764e-05						20.935	0.27276	20.7	20.527	20.8	-0.2342								0.89366	0.00654295	0.0290173	2.5706e-21	2	6970	214.32	208.28	1	0.22313	0.33319	0
ATHTAFVAK	9	1	0	0	Unmodified	Pep2683	MULTI-MSMS		2023-01-16_Fusion_35822	101	Treat_T2	473.262	2	473.261	944.508	0.40575	0.00019203	-0.29754	-0.00014082	0.10821	5.1211e-05	473.261	475.274	477.268	20.47	0.40483	20.47	20.266	20.671	0					131	19	10	0.590368	0.0078288	0.261472	3.6588e-07	2	5514	105.81	101.7	1	0.5218	0.52129	0
ATHTAFVAK	9	1	0	0	Unmodified	Pep2683	MULTI-MSMS		2023-01-16_Fusion_35823	201	Treat_T2	315.843	3	315.843	944.508	0.42363	0.0001338	-0.38686	-0.00012219	0.036771	1.1614e-05	315.843	317.185	318.515	20.479	0.283	20.467	20.292	20.575	-0.012104					61	11	8	0.833714	0.00413343	0.0760755	1.6304e-11	4	5456	150.05	150.05	1	0.70415	0.7214	0
ATHTAFVAK	9	1	0	0	Unmodified	Pep2683	MULTI-MSMS		2023-01-16_Fusion_35828	202	Treat_T1	315.843	3	315.843	944.508	-0.19753	-6.2388e-05	-0.039483	-1.247e-05	-0.23701	-7.4859e-05	315.843	317.185	318.515	20.383	0.35385	20.452	20.24	20.594	0.068142					58	14	7	0.836741	0.00287246	0.0975898	1.1097e-16	2	5522	163.9	163.8	1	0.19512	0.20476	0
ATHTAFVAK	9	1	0	0	Unmodified	Pep2683	MULTI-MSMS		2023-02-06_Fusion_36171	103	Ctrl_T2	475.274	2	473.261	944.508	0.080112	3.7914e-05	-0.82281	-0.00038941	-0.7427	-0.00035149	473.261	475.274	477.269	20.625	0.34499	20.317	20.163	20.508	-0.30818					108	19	8	0.539025	0.00393938	0.0749095	7.0082e-05	2	5170	81.191	80.666	1	2.0014	1.5293	0
ATHTAFVAK	9	1	0	0	Unmodified	Pep2683	MULTI-MSMS		2023-02-06_Fusion_36172	203	Ctrl_T2	317.185	3	315.843	944.508	-0.62768	-0.00019825	0.18253	5.765e-05	-0.44515	-0.0001406	315.843	317.185	318.515	20.622	0.35075	20.32	20.158	20.509	-0.30171					85	14	9	0.663163	0.00198784	0.0546012	5.4016e-11	3	6788	119.57	119.57	1	2.298	1.7022	0
ATHTAFVAK	9	1	0	0	Unmodified	Pep2683	MULTI-MSMS		2023-02-06_Fusion_36176	104	Ctrl_T1	473.262	2	473.261	944.508	0.84365	0.00039927	-0.8288	-0.00039224	0.014846	7.0262e-06	473.261	475.272	477.268	20.64	0.4513	20.373	20.172	20.624	-0.2668					113	22	9	0.584154	0.00375249	0.0630174	0.00065977	1	5240	61.582	57.836	1	0.15863	0.17901	0
ATHTAFVAK	9	1	0	0	Unmodified	Pep2683	MULTI-MSMS		2023-02-06_Fusion_36177	204	Ctrl_T1	315.844	3	315.843	944.508	0.32287	0.00010198	-0.18671	-5.897e-05	0.13617	4.3008e-05	315.843	317.185	318.515	20.612	0.32018	20.383	20.212	20.532	-0.22907					74	13	9	0.813162	0.00513883	0.146688	1.7311e-16	2	6861	151.04	151.04	1	0.17495	0.19559	0
GTGKTLIGK	9	2	1	0	Unmodified	Pep894	ISO-MSMS	1	2023-01-16_Fusion_35822	101	Treat_T2	443.306	2	437.771	873.528			-0.11399	-4.9901e-05						20.133	0.53371	20.133	19.927	20.461	0								0.73117	0.0365948	0.51546	2.3178e-09	1	5393	150.53	130.3	1	3.1882	3.6633	0
GTGKTLIGK	9	2	1	0	Unmodified	Pep894	ISO-MSMS	1	2023-01-16_Fusion_35823	201	Treat_T2	295.873	3	292.183	873.528			0.25928	7.5759e-05						20.172	0.3571	20.16	19.912	20.269	-0.012106								0.536236	0.00138356	0.0206766	2.9796e-20	2	5364	164.53	162.72	1	1.3103	1.593	0
GTGKTLIGK	9	2	1	0	Unmodified	Pep894	MULTI-MSMS		2023-01-16_Fusion_35827	102	Treat_T1	443.306	2	437.771	873.528	0.41303	0.00018081	0.16739	7.3278e-05	0.58041	0.00025409	437.771	443.306	448.796	20.094	0.63187	20.137	19.863	20.495	0.042341					216	28	14	0.798208	0.0279353	0.455792	1.0534e-15	4	5540	162.88	142.88	1	1.2058	1.2999	0
GTGKTLIGK	9	2	1	0	Unmodified	Pep894	ISO-MSMS	1	2023-01-16_Fusion_35828	202	Treat_T1	295.873	3	292.183	873.528			0.19051	5.5665e-05						19.993	0.2574	20.06	19.932	20.19	0.067696								0.64901	0.000638697	0.0198944	7.1425e-21	2	5397	182.39	180.58	1	0.94019	1.0168	0
GTGKTLIGK	9	2	1	0	Unmodified	Pep894	ISO-MSMS	1	2023-02-06_Fusion_36171	103	Ctrl_T2	443.306	2	437.771	873.528			0.81893	0.0003585						20.269	0.6666	19.966	19.759	20.425	-0.30326								0.807948	0.0337509	0.5986	5.6506e-13	2	5025	160.82	148.29	1	13.602	14.06	0
GTGKTLIGK	9	2	1	0	Unmodified	Pep894	ISO-MSMS	2	2023-02-06_Fusion_36171	103	Ctrl_T2	448.796	2	437.771	873.528			-0.42424	-0.00018572						20.34	0.74124	20.037	19.759	20.5	-0.30326								0.630193	0.0380718	0.406239	3.1928e-07	2	5097	124.74	108.96	1	12.215	12.626	0
GTGKTLIGK	9	2	1	0	Unmodified	Pep894	MULTI-MSMS		2023-02-06_Fusion_36176	104	Ctrl_T1	437.772	2	437.771	873.528	0.18424	8.0656e-05	0.34813	0.0001524	0.53238	0.00023306	437.772	443.306	448.796	20.314	0.66757	20.048	19.796	20.464	-0.2668					276	35	12	0.933591	0.0433265	0.232035	1.1546e-15	6	5191	160.56	142.93	1	0.57902	0.71084	0
GTGKTLIGK	9	2	1	0	Unmodified	Pep894	MULTI-MATCH-MSMS		2023-01-16_Fusion_35822	101	Treat_T2		2	437.771	873.528	0.22615	9.9003e-05	1.6692	0.00073071	1.8953	0.00082971	437.772	439.784	441.779	20.201	0.55558	20.201	19.927	20.483	0	0.031981	0.0012533		162.88	168	31	8					0				0	0.2652	0.26494	0
QPSAPGHSV	9	0	0	0	Unmodified	Pep904	ISO-MSMS	-1	2023-01-16_Fusion_35822	101	Treat_T2	440.22	2	440.22	878.425			0.048312	2.1268e-05						20.497	0.36851	20.497	20.302	20.671	0								0.602202	0.0061465	0.243942	0.013303	1	5525	37.558	30.078	1
QPSAPGHSV	9	0	0	0	Unmodified	Pep904	ISO-MSMS	-1	2023-01-16_Fusion_35827	102	Treat_T1	440.219	2	440.22	878.425			-0.15919	-7.008e-05						20.424	0.35043	20.466	20.278	20.628	0.042397								0.560022	0.004019	0.0758672	0.0098389	1	5701	44.767	37.872	1
QPSAPGHSV	9	0	0	0	Unmodified	Pep904	ISO-MSMS	-1	2023-02-06_Fusion_36171	103	Ctrl_T2	440.22	2	440.22	878.425			0.30053	0.0001323						20.721	0.43193	20.413	20.234	20.666	-0.30818								0.669071	0.00628174	0.116698	0.012711	1	5233	38.792	31.571	1
QPSAPGHSV	9	0	0	0	Unmodified	Pep904	ISO-MSMS	-1	2023-02-06_Fusion_36176	104	Ctrl_T1	440.22	2	440.22	878.425			-0.13316	-5.8621e-05						20.723	0.41091	20.456	20.255	20.666	-0.2668								0.568293	0.00448349	0.0794456	0.027356	1	5298	28.898	19.482	1
GAYGEPRVK	9	1	0	1	Unmodified	Pep2681	ISO-MSMS	1	2023-01-16_Fusion_35822	101	Treat_T2	493.787	2	488.764	975.514			0.28473	0.00013917						20.397	0.35581	20.397	20.189	20.544	0								0.805673	0.016785	0.510464	0.00015325	1	5491	82.716	76.404	1	3.0657	3.0875	0
GAYGEPRVK	9	1	0	1	Unmodified	Pep2681	ISO-MSMS	2	2023-01-16_Fusion_35822	101	Treat_T2	497.776	2	488.764	975.514			1.1072	0.00054117						20.397	0.2975	20.397	20.266	20.564	0								0.66914	0.0101099	0.364649	0.00034234	1	5500	66.429	57.215	1	2.7806	2.8004	0
GAYGEPRVK	9	1	0	1	Unmodified	Pep2681	MULTI-MSMS		2023-01-16_Fusion_35827	102	Treat_T1	493.787	2	488.764	975.514	0.44228	0.00021617	0.22909	0.00011197	0.67137	0.00032814	488.764	493.787	497.777	20.366	0.43625	20.409	20.17	20.607	0.042341					119	20	11	0.749643	0.0149126	0.674024	3.3984e-07	4	5660	107.19	89.041	1	1.3956	1.4491	0
GAYGEPRVK	9	1	0	1	Unmodified	Pep2681	MULTI-MSMS		2023-02-06_Fusion_36171	103	Ctrl_T2	493.787	2	488.764	975.514	0.31034	0.00015168	0.46926	0.00022936	0.7796	0.00038104	488.765	493.787	497.776	20.678	0.38117	20.37	20.175	20.557	-0.30818					108	21	9	0.739659	0.00956187	0.162013	6.9392e-05	3	5232	81.32	76.629	1	20.938	17.672	0
GAYGEPRVK	9	1	0	1	Unmodified	Pep2681	MULTI-MSMS		2023-02-06_Fusion_36176	104	Ctrl_T1	493.787	2	488.764	975.514	1.0183	0.00049772	-0.39959	-0.0001953	0.61873	0.00030241	488.764	493.786	497.776	20.647	0.50778	20.38	20.158	20.666	-0.2668					139	25	10	0.61986	0.00564047	0.140049	6.1974e-05	5	5249	82.716	80.349	1	0.8669	1.0628	0
GAYGEPRVK	9	1	0	1	Unmodified	Pep2681	MULTI-MATCH-MSMS		2023-01-16_Fusion_35822	101	Treat_T2		2	488.764	975.514	0.64461	0.00031506	0.2175	0.00010631	0.86211	0.00042137	488.764	491.775	493.769	20.398	0.3992	20.398	20.205	20.604	0	0.0088513	0.00026575		107.19	102	20	9					0				0	0.5725	0.52636	0
KTLQTQIAK	9	2	1	0	Unmodified	Pep2679	ISO-MSMS	1	2023-01-16_Fusion_35822	101	Treat_T2	521.351	2	515.816	1029.62			0.34296	0.00017691						20.376	0.28529	20.376	20.219	20.505	0								0.60482	0.00974037	0.269078	5.7444e-06	1	5492	97.565	82.899	1	2.3517	2.7022	0
KTLQTQIAK	9	2	1	0	Unmodified	Pep2679	ISO-MSMS	1	2023-01-16_Fusion_35827	102	Treat_T1	521.351	2	515.816	1029.62			0.12696	6.5489e-05						20.317	0.25094	20.36	20.23	20.481	0.042341								0.59698	0.00925254	0.328072	2.6331e-06	2	5662	113.15	91.816	1	2.3493	2.5325	0
KTLQTQIAK	9	2	1	0	Unmodified	Pep2679	ISO-MSMS	0	2023-01-16_Fusion_35827	102	Treat_T1	515.816	2	515.816	1029.62			-0.17483	-9.0182e-05						20.386	0.23493	20.429	20.278	20.513	0.042341								0.504211	0.0050313	0.183036	2.6921e-05	1	5690	93.598	78.016	1	1.2095	1.3039	0
KTLQTQIAK	9	2	1	0	Unmodified	Pep2679	ISO-MSMS	1	2023-02-06_Fusion_36171	103	Ctrl_T2	521.351	2	515.816	1029.62			0.39697	0.00020476						20.545	0.31006	20.237	20.128	20.438	-0.30818								0.571135	0.00415845	0.0193474	0.0040509	1	5145	56.81	38.902	1	6.7855	7.0139	0
KTLQTQIAK	9	2	1	0	Unmodified	Pep2679	ISO-MSMS	1	2023-02-06_Fusion_36176	104	Ctrl_T1	521.351	2	515.816	1029.62			-0.38492	-0.00019855						20.564	0.28545	20.297	20.158	20.443	-0.2668								0.551186	0.00219855	0.0168994	0.0055185	1	5228	53.756	35.848	1	0.9539	1.1711	0
KTLQTQIAK	9	2	1	0	Unmodified	Pep2679	ISO-MSMS	2	2023-02-06_Fusion_36176	104	Ctrl_T1	526.841	2	515.816	1029.62			-0.64853	-0.00033452						20.622	0.2838	20.355	20.201	20.485	-0.2668								0.41504	0.00669595	0.213253	0.0055952	1	5273	53.597	42.887	1	0.58543	0.7187	0
KTLQTQIAK	9	2	1	0	Unmodified	Pep2679	ISO-MSMS	0	2023-02-06_Fusion_36176	104	Ctrl_T1	515.816	2	515.816	1029.62			-0.10099	-5.2092e-05						20.627	0.34986	20.36	20.189	20.539	-0.2668								0.779839	0.00849644	0.259645	5.6645e-06	1	5281	97.965	73.811	1	0.67037	0.82298	0
KQYDEALNK	9	2	1	0	Unmodified	Pep2680	ISO-MSMS	0	2023-01-16_Fusion_35822	101	Treat_T2	554.785	2	554.785	1107.56			-2.2692	-0.0012589						20.388	0.28529	20.388	20.219	20.505	0								0.768069	0.00463357	0.133805	2.6118e-05	1	5499	93.667	73.146	1	0.54331	0.62429	0
KQYDEALNK	9	2	1	0	Unmodified	Pep2680	ISO-MSMS	0	2023-01-16_Fusion_35827	102	Treat_T1	554.784	2	554.785	1107.56			-2.6598	-0.0014756						20.326	0.30918	20.368	20.186	20.495	0.042339								0.395466	0.00248455	0.0656639	0.00088503	1	5681	63.397	46.032	1	0.57309	0.61779	0
RVYDVSSGR	9	0	0	2	Unmodified	Pep903	MULTI-MSMS		2023-01-16_Fusion_35822	101	Treat_T2	525.791	2	519.77	1037.53	0.4536	0.00023577	0.44678	0.00023222	0.90038	0.00046799	519.771	525.79	529.779	20.384	0.39807	20.384	20.165	20.564	0					137	21	11	0.561141	0.0103622	0.336449	7.1066e-09	2	5505	124.81	109.61	1	3.1556	3.4372	0
RVYDVSSGR	9	0	0	2	Unmodified	Pep903	MULTI-MSMS		2023-01-16_Fusion_35827	102	Treat_T1	525.791	2	519.77	1037.53	0.14466	7.5189e-05	-0.18353	-9.5395e-05	-0.038875	-2.0206e-05	519.77	525.79	529.778	20.351	0.30918	20.393	20.186	20.495	0.042341					73	13	9	0.536523	0.00574079	0.173343	4.8961e-07	3	5675	99.257	88.555	1	1.1139	1.4336	0
RVYDVSSGR	9	0	0	2	Unmodified	Pep903	ISO-MSMS	2	2023-02-06_Fusion_36171	103	Ctrl_T2	529.779	2	519.77	1037.53			-0.31354	-0.00016297						20.623	0.32036	20.315	20.187	20.508	-0.30818								0.385908	0.00671964	0.235004	0.013724	1	5186	36.684	30.581	1	5.2107	5.0232	0
RVYDVSSGR	9	0	0	2	Unmodified	Pep903	ISO-MSMS	0	2023-02-06_Fusion_36176	104	Ctrl_T1	519.77	2	519.77	1037.53			-1.6909	-0.00087886						20.571	0.38082	20.304	20.158	20.539	-0.26681								0.476587	0.0043834	0.127871	0.0050543	1	5282	54.722	46.304	1	0.99667	1.13	0
RVYDVSSGR	9	0	0	2	Unmodified	Pep903	MULTI-MATCH-MSMS		2023-02-06_Fusion_36171	103	Ctrl_T2		2	519.77	1037.53	0.071411	3.7117e-05	-2.6868	-0.0013965	-2.6154	-0.0013594	519.768	531.825	541.818	20.673	0.2919	20.364	20.216	20.508	-0.30818	-0.016084	-0.0029224		124.81	63	15	7					0				0	2.2835	1.65	0
VVSEKQFSK	9	2	0	0	Unmodified	Pep909	ISO-MSMS	0	2023-02-06_Fusion_36177	204	Ctrl_T1	351.198	3	351.198	1050.57			-2.844	-0.0009988						20.812	0.43735	20.578	20.279	20.716	-0.2342								0.273719	0.000515148	0.0044753	0.0094394	1	6964	45.598	41.348	1	0.50091	0.59672	0
AVYDRPGASPK	11	1	0	1	Unmodified	Pep2689	ISO-MSMS	1	2023-01-16_Fusion_35822	101	Treat_T2	585.829	2	580.807	1159.6			-0.44166	-0.00025652						20.582	0.22808	20.582	20.443	20.671	0								0.937022	0.00244541	0.0168843	5.8629e-05	1	5561	70.908	56.702	1	2.1096	2.1246	0
AVYDRPGASPK	11	1	0	1	Unmodified	Pep2689	ISO-MSMS	2	2023-01-16_Fusion_35822	101	Treat_T2	589.818	2	580.807	1159.6			1.9366	0.0011248						20.607	0.2058	20.607	20.483	20.689	0								0.370968	0.00137757	0.0113322	0.0077115	1	5576	43.958	42.149	1	2.4577	2.4751	0
AVYDRPGASPK	11	1	0	1	Unmodified	Pep2689	ISO-MSMS	1	2023-01-16_Fusion_35823	201	Treat_T2	390.887	3	387.54	1159.6			-3.5317	-0.0013687						20.599	0.23654	20.587	20.431	20.668	-0.012106								0.265059	0.00221908	0.0132048	8.1616e-05	2	5502	68.95	68.578	1	3.6733	3.6558	0
AVYDRPGASPK	11	1	0	1	Unmodified	Pep2689	ISO-MSMS	1	2023-01-16_Fusion_35827	102	Treat_T1	585.828	2	580.807	1159.6			-2.1902	-0.0012721						20.518	0.23362	20.56	20.44	20.674	0.042429								0.75559	0.00280462	0.0200194	2.6249e-05	1	5746	84.658	73.494	1	1.5676	1.6276	0
AVYDRPGASPK	11	1	0	1	Unmodified	Pep2689	MSMS	0	2023-01-16_Fusion_35827	102	Treat_T1	580.806	2	580.807	1159.6										20.544	1	20.587	20.087	21.087	0.042429											0.00021893	1	5758	66.92	58.695	1
AVYDRPGASPK	11	1	0	1	Unmodified	Pep2689	ISO-MSMS	1	2023-02-06_Fusion_36171	103	Ctrl_T2	585.829	2	580.807	1159.6			0.10191	5.9192e-05						20.876	0.28026	20.568	20.363	20.643	-0.30818								0.825731	0.00268858	0.0404745	0.0044484	1	5264	52.725	49.47	1	6.5278	5.5095	0
AVYDRPGASPK	11	1	0	1	Unmodified	Pep2689	ISO-MSMS	0	2023-02-06_Fusion_36176	104	Ctrl_T1	580.807	2	580.807	1159.6			-0.306	-0.00017773						20.842	0.22022	20.575	20.425	20.645	-0.26681								0.978167	0.00169205	0.0177349	0.0034301	1	5346	55.461	52.206	1	0.83226	1.0204	0
AVYDRPGASPK	11	1	0	1	Unmodified	Pep2689	ISO-MSMS	2	2023-02-06_Fusion_36176	104	Ctrl_T1	589.818	2	580.807	1159.6			-0.69015	-0.00040085						20.842	0.15955	20.575	20.464	20.624	-0.2668								0.387109	0.00114666	0.00951378	0.01709	1	5353	30.918	27.662	1	0.77303	0.94776	0
RMFNAENGK	9	1	0	1	Oxidation (M)	Pep2691	MULTI-MSMS		2023-01-16_Fusion_35822	101	Treat_T2	541.756	2	541.756	1081.5	0.38457	0.00020835	0.54158	0.0002934	0.92615	0.00050175	541.756	546.779	550.768	19.204	0.54766	19.204	19.091	19.638	0					112	31	7	0.97475	0.00216807	0.0250118	0.0051732	1	5098	45.335	44.359	1	0.38196	0.38467	0
RMFNAENGK	9	1	0	1	Oxidation (M)	Pep2691	ISO-MSMS	2	2023-01-16_Fusion_35822	101	Treat_T2	550.768	2	541.756	1081.5			-0.37807	-0.00020482						17.484	0.4961	17.484	17.155	17.651	0								0.973955	0.0329624	0.429557	0.00017694	3	4386	80.676	64.136	1	0.36855	0.37117	0
RMFNAENGK	9	1	0	1	Oxidation (M)	Pep2691	ISO-MSMS	1	2023-01-16_Fusion_35822	101	Treat_T2	546.779	2	541.756	1081.5			0.0084188	4.561e-06						17.434	0.58728	17.434	17.172	17.759	0								0.381792	0.00748786	0.138182	0.0042584	2	4393	56.378	42.576	1	0.33561	0.33799	0
RMFNAENGK	9	1	0	1	Oxidation (M)	Pep2691	ISO-MSMS	2	2023-01-16_Fusion_35822	101	Treat_T2	550.768	2	541.756	1081.5			0.15779	8.5485e-05						18.593	0.61139	18.593	18.176	18.787	0								0.493567	0.00200732	0.0174977	0.014971	1	4806	34.089	33.296	1	0.36964	0.37226	0
RMFNAENGK	9	1	0	1	Oxidation (M)	Pep2691	MULTI-MSMS		2023-01-16_Fusion_35827	102	Treat_T1	541.756	2	541.756	1081.5	0.35798	0.00019394	-0.29959	-0.0001623	0.058396	3.1636e-05	541.756	546.779	550.767	17.428	0.61028	17.47	17.059	17.669	0.042223					156	28	11	0.989052	0.0203676	0.375831	7.2449e-08	4	4532	121.35	104.87	1	0.15228	0.15811	0
RMFNAENGK	9	1	0	1	Oxidation (M)	Pep2691	ISO-MSMS	0	2023-01-16_Fusion_35827	102	Treat_T1	541.756	2	541.756	1081.5			0.42471	0.00023009						18.337	0.60464	18.38	18.128	18.732	0.042192								0.795047	0.00134998	0.0214115	0.026829	1	4877	29.102	29.102	1	0.22254	0.23106	0
RMFNAENGK	9	1	0	1	Oxidation (M)	Pep2691	ISO-MSMS	0	2023-01-16_Fusion_35827	102	Treat_T1	541.757	2	541.756	1081.5			-0.63351	-0.00034321						19.205	0.49628	19.247	19.074	19.57	0.042252								0.497161	0.001492	0.0278601	0.015185	1	5226	33.642	33.642	1	0.36554	0.37954	0
RMFNAENGK	9	1	0	1	Oxidation (M)	Pep2691	MULTI-MSMS		2023-02-06_Fusion_36171	103	Ctrl_T2	546.779	2	541.756	1081.5	0.10998	5.9583e-05	-0.26957	-0.00014604	-0.15958	-8.6455e-05	541.756	546.779	550.768	17.6	0.4986	17.311	17.091	17.59	-0.28851					209	29	11	0.802897	0.00867545	0.129646	0.0027224	5	4050	54.157	52.429	1	1.8157	1.5324	0
RMFNAENGK	9	1	0	1	Oxidation (M)	Pep2691	ISO-MSMS	1	2023-02-06_Fusion_36171	103	Ctrl_T2	546.779	2	541.756	1081.5			0.42259	0.00022894						17.483	0.21177	17.195	17.091	17.303	-0.28851								0.593828	0.00556467	0.0706886	0.0064326	1	3995	51.854	50.759	1	1.6897	1.4261	0
RMFNAENGK	9	1	0	1	Oxidation (M)	Pep2691	MULTI-MSMS		2023-02-06_Fusion_36176	104	Ctrl_T1	541.757	2	541.756	1081.5	0.15319	8.2991e-05	-0.029621	-1.6048e-05	0.12357	6.6943e-05	541.756	546.779	550.768	17.506	0.48697	17.257	17.131	17.618	-0.24852					187	31	8	0.946356	0.00848045	0.127766	0.0018546	4	4143	57.281	52.59	1	0.26542	0.32542	0
RMFNAENGK	9	1	0	1	Oxidation (M)	Pep2691	MULTI-MATCH-MSMS		2023-01-16_Fusion_35822	101	Treat_T2		2	541.756	1081.5	0.69094	0.00037432	0.069597	3.7705e-05	0.76054	0.00041203	541.756	544.767	546.76	17.484	0.62321	17.484	17.108	17.732	0	0.10332	0.00021535		121.35	242	35	11					0				0	0.074642	0.068625	0
RMFNAENGK	9	1	0	1	Unmodified	Pep2691	ISO-MSMS	2	2023-01-16_Fusion_35822	101	Treat_T2	542.77	2	533.759	1065.5			0.05185	2.7675e-05						20.689	0.41993	20.689	20.483	20.903	0								0.550499	0.0192124	0.208066	0.00021879	1	5583	77.072	65.561	1	0.36924	0.37186	0
RMFNAENGK	9	1	0	1	Unmodified	Pep2691	ISO-MSMS	1	2023-01-16_Fusion_35822	101	Treat_T2	538.782	2	533.759	1065.5			-0.13052	-6.9666e-05						20.695	0.37507	20.695	20.483	20.858	0								0.647556	0.011518	0.12739	6.0502e-06	1	5587	96.034	77.258	1	0.33017	0.33251	0
RMFNAENGK	9	1	0	1	Unmodified	Pep2691	MULTI-MSMS		2023-01-16_Fusion_35827	102	Treat_T1	533.759	2	533.759	1065.5	0.089068	4.7541e-05	0.66144	0.00035305	0.75051	0.00040059	533.759	538.781	542.77	20.63	0.90393	20.672	19.973	20.877	0.042429					240	46	15	0.96135	0.0400072	0.128505	3.1795e-31	5	5805	235.65	204.42	1	0.12034	0.12495	0
RMFNAENGK	9	1	0	1	Unmodified	Pep2691	MULTI-MSMS		2023-02-06_Fusion_36171	103	Ctrl_T2	538.781	2	533.759	1065.5	0.075754	4.0434e-05	0.9682	0.00051678	1.0439	0.00055722	533.759	538.782	542.771	20.917	0.70901	20.609	20.139	20.848	-0.30818					292	41	15	0.520118	0.00616519	0.0883359	2.7398e-07	5	5256	110.67	101.81	1	1.726	1.4567	0
RMFNAENGK	9	1	0	1	Unmodified	Pep2691	ISO-MSMS	0	2023-02-06_Fusion_36176	104	Ctrl_T1	533.759	2	533.759	1065.5			0.42945	0.00022922						20.929	0.55276	20.661	20.27	20.823	-0.26819								0.92292	0.0192775	0.0682404	2.7207e-19	2	5398	208.15	187.52	1	0.28766	0.35268	0
RMFNAENGK	9	1	0	1	Unmodified	Pep2691	ISO-MSMS	2	2023-02-06_Fusion_36176	104	Ctrl_T1	542.771	2	533.759	1065.5			-1.4747	-0.00078714						20.915	0.33426	20.648	20.443	20.778	-0.26681								0.345491	0.00363879	0.0265516	0.00087471	1	5344	63.419	63.419	1	0.26794	0.3285	0
RMFNAENGK	9	1	0	1	Unmodified	Pep2691	MSMS	1	2023-02-06_Fusion_36176	104	Ctrl_T1	538.781	2	533.759	1065.5										20.822	1	20.555	20.055	21.055	-0.2668											4.3723e-05	1	5351	95.909	78.001	1
RMFNAENGK	9	1	0	1	Unmodified	Pep2691	MULTI-MATCH-MSMS		2023-01-16_Fusion_35822	101	Treat_T2		2	533.759	1065.5	0.58044	0.00030982	0.79917	0.00042657	1.3796	0.00073638	533.759	536.77	538.763	20.694	0.51338	20.694	20.483	20.996	0	0.035817	2.7862e-05		235.65	149	26	10					0				0	0.061191	0.056259	0
SVMAQVRQK	9	1	0	1	Oxidation (M)	Pep2694	ISO-MSMS	1	2023-01-16_Fusion_35822	101	Treat_T2	536.813	2	531.79	1061.57			-0.58842	-0.00031291						16.736	0.14595	16.736	16.686	16.832	0								0.953056	0.000618243	0.00332681	0.0003585	1	4097	65.038	49.887	1	0.44695	0.45013	0
SVMAQVRQK	9	1	0	1	Oxidation (M)	Pep2694	ISO-MSMS	1	2023-02-06_Fusion_36171	103	Ctrl_T2	536.812	2	531.79	1061.57			-1.2667	-0.00067362						16.866	0.23003	16.58	16.501	16.731	-0.2859								0.513815	0.00120229	0.00627448	0.013862	1	3751	36.395	21.244	1	1.2263	1.035	0
SVMAQVRQK	9	1	0	1	Unmodified	Pep2694	ISO-MSMS	0	2023-01-16_Fusion_35822	101	Treat_T2	523.793	2	523.792	1045.57			0.67221	0.0003521						20.779	0.32439	20.779	20.625	20.949	0								0.539728	0.00278367	0.00981805	0.00050356	1	5652	78.377	59.398	1	0.37059	0.37322	0
SVMAQVRQK	9	1	0	1	Unmodified	Pep2694	MSMS	1	2023-01-16_Fusion_35822	101	Treat_T2	528.816	2	523.792	1045.57										20.854	1	20.854	20.354	21.354	0											0.019016	1	5688	42.835	29.256	1
SVMAQVRQK	9	1	0	1	Unmodified	Pep2694	MSMS	0	2023-01-16_Fusion_35827	102	Treat_T1	523.793	2	523.792	1045.57										20.684	1	20.726	20.226	21.226	0.042429											0.0010251	1	5813	75.213	67.992	1
SVMAQVRQK	9	1	0	1	Unmodified	Pep2694	ISO-MSMS	2	2023-02-06_Fusion_36171	103	Ctrl_T2	532.805	2	523.792	1045.57			1.2815	0.00067124						21.109	0.38324	20.795	20.593	20.976	-0.31353								0.531454	0.00296205	0.0249559	0.007263	2	5368	50.127	46.718	1	0.26312	0.22207	0
SVMAQVRQK	9	1	0	1	Unmodified	Pep2694	MSMS	0	2023-02-06_Fusion_36171	103	Ctrl_T2	523.794	2	523.792	1045.57										21.021	1	20.709	20.209	21.209	-0.31189											0.016627	1	5341	49.933	49.141	1
SVMAQVRQK	9	1	0	1	Unmodified	Pep2694	MSMS	0	2023-02-06_Fusion_36176	104	Ctrl_T1	523.793	2	523.792	1045.57										20.975	1	20.704	20.204	21.204	-0.27138											0.0078326	1	5411	58.782	37.482	1
KSLGHGLINK	10	2	2	0	Unmodified	Pep633	ISO-MSMS	1	2023-01-16_Fusion_35827	102	Treat_T1	540.866	2	533.822	1065.63			0.95314	0.00050881						20.857	0.17645	20.9	20.813	20.989	0.042429								0.38882	0.00224856	0.0401377	0.00028392	1	5878	70.439	54.29	1	1.2767	0.83106	0
KSLGHGLINK	10	2	2	0	Unmodified	Pep633	ISO-MSMS	0	2023-01-16_Fusion_35827	102	Treat_T1	533.822	2	533.822	1065.63			0.18252	9.7431e-05						20.993	0.23073	21.035	20.877	21.108	0.042429								0.282805	0.00102993	0.00437379	0.00034496	1	5933	79.16	61.534	1			0
KSLGHGLINK	10	2	2	0	Unmodified	Pep633	ISO-MSMS	1	2023-01-16_Fusion_35828	202	Treat_T1	360.913	3	356.217	1065.63			1.0662	0.00037979						20.794	0.34434	20.863	20.776	21.12	0.068586								0.64698	0.00579041	0.046658	9.3424e-21	2	5667	173.88	155.25	1	1.1035	1.0334	0
KSLGHGLINK	10	2	2	0	Unmodified	Pep633	ISO-MSMS	1	2023-02-06_Fusion_36172	203	Ctrl_T2	360.913	3	356.217	1065.63			1.0556	0.00037601						21.278	0.37433	20.972	20.813	21.187	-0.3052								0.401548	0.00636557	0.0466063	9.3424e-21	2	6959	173.88	150.13	1	6.7359	3.2828	0
KSLGHGLINK	10	2	2	0	Unmodified	Pep633	MULTI-MSMS		2023-02-06_Fusion_36177	204	Ctrl_T1	356.217	3	356.217	1065.63	0.029605	1.0546e-05	0.55554	0.00019789	0.58514	0.00020844	356.217	360.913	365.573	21.261	0.37306	21.027	20.8	21.173	-0.2342					82	16	9	0.842972	0.0057166	0.0237969	5.8267e-23	4	7077	157.52	138.84	1	0.489	0.57116	0
KSLGHGLINK	10	2	2	0	Unmodified	Pep633	MULTI-MATCH-MSMS		2023-01-16_Fusion_35823	201	Treat_T2		3	356.217	1065.63	0.26664	9.4981e-05	0.43224	0.00015397	0.69888	0.00024895	356.217	359.906	362.902	21.024	0.43171	21.012	20.744	21.176	-0.011467	-0.00051009	-8.6895e-05		157.52	68	19	7					0				0	0.32479	0.3423	0
KSLGHGLINK	10	2	2	0	Unmodified	Pep633	MULTI-MATCH-MSMS		2023-01-16_Fusion_35828	202	Treat_T1		3	356.217	1065.63	0.25741	9.1693e-05	0.5481	0.00019524	0.80551	0.00028694	356.217	359.571	362.902	20.934	0.34726	21.002	20.798	21.145	0.068586	-0.010253	3.6914e-05		157.52	57	15	7					0				0	0.21806	0.26309	0
KSLGHGLINK	10	2	2	0	Unmodified	Pep633	MULTI-MATCH		2023-02-06_Fusion_36172	203	Ctrl_T2		3	356.217	1065.63	-0.15294	-5.4479e-05	0.27544	9.8115e-05	0.1225	4.3636e-05	356.217	359.906	362.902	21.314	0.35144	21.009	20.813	21.164	-0.3052	-0.0038779	-0.00025447		157.52	46	14	6					0				0	0.90911	0.86909	0
KTIQVPQQK	9	2	0	0	Unmodified	Pep916	ISO-MSMS	2	2023-01-16_Fusion_35822	101	Treat_T2	543.336	2	535.322	1068.63			-0.19964	-0.00010687						21.122	0.23617	21.122	20.973	21.209	0								0.303865	0.00134484	0.00363641	0.00028106	1	5795	71.708	51.474	1	0.50608	0.48565	0
KTIQVPQQK	9	2	0	0	Unmodified	Pep916	MSMS	1	2023-01-16_Fusion_35822	101	Treat_T2	539.348	2	535.322	1068.63										21.125	1	21.125	20.625	21.625	0											0.00058727	1	5794	67.838	54.19	1
KTIQVPQQK	9	2	0	0	Unmodified	Pep916	MSMS	1	2023-01-16_Fusion_35827	102	Treat_T1	539.347	2	535.322	1068.63										21.061	1	21.103	20.603	21.603	0.042429											0.013505	1	5958	49.536	40.322	1
AVYDGHAGSQVAK	13	1	0	0	Unmodified	Pep4701	MULTI-MSMS		2023-01-16_Fusion_35822	101	Treat_T2	651.826	2	651.825	1301.64	0.85397	0.00055664	0.21862	0.0001425	1.0726	0.00069914	652.327	653.838	655.834	20.563	0.1869	20.563	20.461	20.648	0					41	8	7	0.955934	0.000782472	0.00662402	3.3105e-06	3	5566	60.434	60.434	1	0.74483	0.74411	0
AVYDGHAGSQVAK	13	1	0	0	Unmodified	Pep4701	MULTI-MSMS		2023-01-16_Fusion_35823	201	Treat_T2	434.886	3	434.886	1301.64	0.04771	2.0749e-05	0.21389	9.3017e-05	0.2616	0.00011377	434.886	436.228	437.558	20.577	0.24022	20.565	20.408	20.649	-0.012104					59	9	10	0.940725	0.00600317	0.0491717	9.5804e-34	3	5493	204.62	204.31	1	0.85307	0.87397	0
AVYDGHAGSQVAK	13	1	0	0	Unmodified	Pep4701	MULTI-MSMS		2023-01-16_Fusion_35828	202	Treat_T1	434.886	3	434.886	1301.64	0.087341	3.7983e-05	0.29826	0.00012971	0.3856	0.00016769	434.886	436.228	437.558	20.512	0.23861	20.581	20.427	20.666	0.068142					53	9	8	0.819535	0.00307966	0.0501955	4.169e-06	1	5574	64.224	63.659	1	0.48828	0.5124	0
AVYDGHAGSQVAK	13	1	0	0	Unmodified	Pep4701	MULTI-MSMS		2023-02-06_Fusion_36172	203	Ctrl_T2	436.228	3	434.886	1301.64	-0.34754	-0.00015114	-0.3069	-0.00013347	-0.65444	-0.00028461	434.886	436.228	437.558	20.853	0.26379	20.547	20.36	20.624	-0.3052					73	10	10	0.623243	0.00584165	0.106052	1.4257e-17	2	6825	129.1	127.03	1	1.9512	1.4454	0
AVYDGHAGSQVAK	13	1	0	0	Unmodified	Pep4701	MSMS	1	2023-02-06_Fusion_36176	104	Ctrl_T1	653.837	2	651.825	1301.64										20.811	1	20.544	20.044	21.044	-0.2668											0.059964	1	5347	25.938	25.938	1
AVYDGHAGSQVAK	13	1	0	0	Unmodified	Pep4701	MULTI-MSMS		2023-02-06_Fusion_36177	204	Ctrl_T1	434.886	3	434.886	1301.64	0.4751	0.00020661	-0.70487	-0.00030654	-0.22977	-9.9924e-05	434.886	436.228	437.557	20.785	0.28531	20.551	20.384	20.669	-0.2342					65	11	9	0.782778	0.00616641	0.0436898	0.0013027	1	6913	49.929	49.929	1	0.47202	0.52773	0
RVLNKLGGVK	10	2	2	1	Unmodified	Pep292	ISO-MSMS	2	2023-01-16_Fusion_35823	201	Treat_T2	374.597	3	361.905	1082.69			0.28625	0.0001036						21.242	0.70438	21.23	20.8	21.504	-0.011467								0.677913	0.0210687	0.174837	3.4125e-14	2	5737	146.11	134.51	1	0.15771	0.17264	0
RVLNKLGGVK	10	2	2	1	Unmodified	Pep292	MSMS	1	2023-01-16_Fusion_35823	201	Treat_T2	368.607	3	361.905	1082.69										21.02	1	21.009	20.509	21.509	-0.011467											6.7296e-06	1	5632	100.57	93.909	1
RVLNKLGGVK	10	2	2	1	Unmodified	Pep292	MSMS	1	2023-01-16_Fusion_35823	201	Treat_T2	368.607	3	361.905	1082.69										21.183	1	21.171	20.671	21.671	-0.011467											4.1103e-06	1	5685	110.88	104.22	1
RVLNKLGGVK	10	2	2	1	Unmodified	Pep292	MSMS	1	2023-01-16_Fusion_35823	201	Treat_T2	368.607	3	361.905	1082.69										21.185	1	21.173	20.673	21.673	-0.011467											9.9395e-33	1	5686	221.28	179.84	1
RVLNKLGGVK	10	2	2	1	Unmodified	Pep292	ISO-MSMS	2	2023-01-16_Fusion_35828	202	Treat_T1	374.597	3	361.905	1082.69			0.069386	2.5111e-05						21.094	0.44634	21.163	20.999	21.445	0.068588								0.42986	0.00674206	0.057819	6.3078e-09	2	5799	114.89	103.57	1	0.078013	0.080624	0
RVLNKLGGVK	10	2	2	1	Unmodified	Pep292	MSMS	1	2023-01-16_Fusion_35828	202	Treat_T1	368.608	3	361.905	1082.69										20.927	1	20.995	20.495	21.495	0.068586											3.9263e-06	1	5704	111.61	99.741	1
RVLNKLGGVK	10	2	2	1	Unmodified	Pep292	MSMS	1	2023-01-16_Fusion_35828	202	Treat_T1	368.608	3	361.905	1082.69										20.932	1	21	20.5	21.5	0.068586											3.1741e-32	1	5706	214.12	163.77	1
RVLNKLGGVK	10	2	2	1	Unmodified	Pep292	MSMS	1	2023-01-16_Fusion_35828	202	Treat_T1	368.607	3	361.905	1082.69										21.09	1	21.159	20.659	21.659	0.068586											0.00031598	1	5758	72.325	65.437	1
RVLNKLGGVK	10	2	2	1	Unmodified	Pep292	MSMS	1	2023-01-16_Fusion_35828	202	Treat_T1	368.607	3	361.905	1082.69										21.092	1	21.161	20.661	21.661	0.068586											2.7416e-23	1	5759	186.43	144.98	1
RVLNKLGGVK	10	2	2	1	Unmodified	Pep292	ISO-MSMS	0	2023-02-06_Fusion_36172	203	Ctrl_T2	361.905	3	361.905	1082.69			0.73555	0.0002662						21.547	1.033	21.238	21.042	22.075	-0.30923								0.824568	0.0248569	0.12362	1.3269e-28	9	7028	220.51	212.92	1	0.86722	0.99538	0
RVLNKLGGVK	10	2	2	1	Unmodified	Pep292	ISO-MSMS	2	2023-02-06_Fusion_36172	203	Ctrl_T2	374.597	3	361.905	1082.69			-0.66845	-0.00024191						21.541	1.8129	21.232	20.995	22.808	-0.30923								0.922317	0.0800426	1	5.8282e-21	4	7097	179.19	164.53	1	0.81199	0.93145	0
RVLNKLGGVK	10	2	2	1	Unmodified	Pep292	ISO-MSMS	0	2023-02-06_Fusion_36172	203	Ctrl_T2	361.905	3	361.905	1082.69			0.65279	0.00023625						22.553	0.35524	22.239	22.025	22.38	-0.31352								0.327267	0.000497487	0.00871758	0.0032536	2	7320	61.962	55.521	1	1.0557	0.73245	0
RVLNKLGGVK	10	2	2	1	Unmodified	Pep292	MSMS	1	2023-02-06_Fusion_36172	203	Ctrl_T2	368.607	3	361.905	1082.69										21.364	1	21.055	20.555	21.555	-0.30923											4.4769e-06	1	6997	109.44	102.78	1
RVLNKLGGVK	10	2	2	1	Unmodified	Pep292	MSMS	1	2023-02-06_Fusion_36172	203	Ctrl_T2	368.607	3	361.905	1082.69										21.366	1	21.057	20.557	21.557	-0.30923											4.8755e-32	1	6998	208.54	165.82	1
RVLNKLGGVK	10	2	2	1	Unmodified	Pep292	MSMS	1	2023-02-06_Fusion_36172	203	Ctrl_T2	368.607	3	361.905	1082.69										21.393	1	21.084	20.584	21.584	-0.30923											5.1267e-06	1	7006	106.88	100.22	1
RVLNKLGGVK	10	2	2	1	Unmodified	Pep292	MSMS	1	2023-02-06_Fusion_36172	203	Ctrl_T2	368.607	3	361.905	1082.69										21.395	1	21.086	20.586	21.586	-0.30923											7.8871e-32	1	7007	198.65	147.75	1
RVLNKLGGVK	10	2	2	1	Unmodified	Pep292	MSMS	1	2023-02-06_Fusion_36172	203	Ctrl_T2	368.607	3	361.905	1082.69										21.517	1	21.207	20.707	21.707	-0.30923											5.0442e-06	1	7045	107.21	100.55	1
RVLNKLGGVK	10	2	2	1	Unmodified	Pep292	MSMS	1	2023-02-06_Fusion_36172	203	Ctrl_T2	368.607	3	361.905	1082.69										21.519	1	21.21	20.71	21.71	-0.30923											6.2037e-32	1	7046	204.17	168.52	1
RVLNKLGGVK	10	2	2	1	Unmodified	Pep292	MSMS	1	2023-02-06_Fusion_36172	203	Ctrl_T2	368.608	3	361.905	1082.69										21.925	1	21.616	21.116	22.116	-0.30923											0.016799	1	7172	46.819	43.87	1
RVLNKLGGVK	10	2	2	1	Unmodified	Pep292	MSMS	1	2023-02-06_Fusion_36172	203	Ctrl_T2	368.608	3	361.905	1082.69										21.93	1	21.621	21.121	22.121	-0.30923											2.8208e-10	1	7174	125.01	94.689	1
RVLNKLGGVK	10	2	2	1	Unmodified	Pep292	ISO-MSMS	0	2023-02-06_Fusion_36177	204	Ctrl_T1	361.905	3	361.905	1082.69			0.31855	0.00011528						21.464	1.9966	21.224	20.956	22.952	-0.23983								0.888904	0.0270803	0.120871	4.9133e-29	12	7096	239.82	230.79	1	0.063902	0.051932	0
RVLNKLGGVK	10	2	2	1	Unmodified	Pep292	ISO-MSMS	2	2023-02-06_Fusion_36177	204	Ctrl_T1	374.597	3	361.905	1082.69			-0.33501	-0.00012124						21.424	0.91765	21.184	21.002	21.919	-0.23983								0.897265	0.0756804	0.189851	1.0024e-28	2	7126	197.73	186.14	1	0.072114	0.058902	0
RVLNKLGGVK	10	2	2	1	Unmodified	Pep292	MSMS	1	2023-02-06_Fusion_36177	204	Ctrl_T1	368.607	3	361.905	1082.69										21.261	1	21.026	20.526	21.526	-0.2342											4.3655e-06	1	7074	109.88	101.39	1
RVLNKLGGVK	10	2	2	1	Unmodified	Pep292	MSMS	1	2023-02-06_Fusion_36177	204	Ctrl_T1	368.607	3	361.905	1082.69										21.263	1	21.029	20.529	21.529	-0.2342											6.4118e-32	1	7075	203.49	167.83	1
AILEKSRLK	9	2	2	1	Unmodified	Pep1514	MSMS	0	2023-01-16_Fusion_35823	201	Treat_T2	353.229	3	353.229	1056.67										21.036	1	21.025	20.525	21.525	-0.011467											0.0010251	1	5637	64.711	54.403	1
AILEKSRLK	9	2	2	1	Unmodified	Pep1514	MSMS	0	2023-01-16_Fusion_35823	201	Treat_T2	353.229	3	353.229	1056.67										21.039	1	21.027	20.527	21.527	-0.011467											2.6954e-22	1	5638	173.23	172.5	1
AILEKSRLK	9	2	2	1	Unmodified	Pep1514	ISO-MSMS	0	2023-01-16_Fusion_35828	202	Treat_T1	353.229	3	353.229	1056.67			-0.9695	-0.00034246						20.992	0.34726	21.06	20.798	21.145	0.068586								0.982836	0.00401066	0.0151219	1.5705e-37	2	5719	220.17	218.11	1	0.17389	0.2206	0
AILEKSRLK	9	2	2	1	Unmodified	Pep1514	ISO-MSMS	0	2023-02-06_Fusion_36177	204	Ctrl_T1	353.229	3	353.229	1056.67			-0.040597	-1.434e-05						21.282	0.35566	21.048	20.817	21.173	-0.2342								0.6396	0.00361486	0.0163586	2.2648e-20	2	7066	178.3	177.93	1			0
STLPKPVQK	9	2	1	0	Unmodified	Pep913	ISO-MSMS	1	2023-01-16_Fusion_35822	101	Treat_T2	504.84	2	499.306	996.597			-0.033027	-1.649e-05						21.024	0.36266	21.024	20.745	21.108	0								0.584379	0.00402583	0.0128654	0.00093111	1	5760	63.301	60.211	1	2.0226	2.324	0
STLPKPVQK	9	2	1	0	Unmodified	Pep913	ISO-MSMS	2	2023-01-16_Fusion_35822	101	Treat_T2	510.33	2	499.306	996.597			1.416	0.00070701						21.044	0.49398	21.044	20.774	21.268	0								0.989379	0.00374272	0.0179502	3.7754e-06	1	5766	107.43	84.938	1	1.2621	1.4502	0
STLPKPVQK	9	2	1	0	Unmodified	Pep913	ISO-MSMS	1	2023-01-16_Fusion_35827	102	Treat_T1	504.841	2	499.306	996.597			0.21905	0.00010937						20.949	0.326	20.991	20.762	21.088	0.042429								0.535676	0.00449163	0.0121347	0.00028584	1	5919	71.296	66.389	1	0.58332	0.62882	0
STLPKPVQK	9	2	1	0	Unmodified	Pep913	ISO-MSMS	2	2023-01-16_Fusion_35827	102	Treat_T1	510.329	2	499.306	996.597			-0.55054	-0.00027489						21.004	0.31466	21.047	20.793	21.108	0.042429								0.695868	0.00253293	0.00833235	0.0050296	1	5938	54.774	43.263	1	0.44794	0.48288	0
STLPKPVQK	9	2	1	0	Unmodified	Pep913	ISO-MSMS	2	2023-02-06_Fusion_36171	103	Ctrl_T2	510.33	2	499.306	996.597			0.52925	0.00026426						21.25	0.68829	20.937	20.703	21.391	-0.31353								0.679519	0.0146318	0.0671273	4.6629e-05	2	5425	91.9	72.413	1	6.8576	7.0884	0
STLPKPVQK	9	2	1	0	Unmodified	Pep913	ISO-MSMS	1	2023-02-06_Fusion_36171	103	Ctrl_T2	504.84	2	499.306	996.597			0.58091	0.00029005						21.208	0.47947	20.895	20.637	21.117	-0.31353								0.624434	0.0114287	0.0463304	0.00023155	1	5426	75.972	65.281	1	8.2787	8.5574	0
STLPKPVQK	9	2	1	0	Unmodified	Pep913	ISO-MSMS	0	2023-02-06_Fusion_36176	104	Ctrl_T1	499.306	2	499.306	996.597			-0.47182	-0.00023558						21.278	0.41409	21.006	20.721	21.135	-0.27138								0.741636	0.0188224	0.108326	4.9935e-06	1	5510	101.33	79.646	1	0.2205	0.27069	0
STLPKPVQK	9	2	1	0	Unmodified	Pep913	ISO-MSMS	1	2023-02-06_Fusion_36176	104	Ctrl_T1	504.84	2	499.306	996.597			-0.40084	-0.00020014						21.216	0.34379	20.945	20.732	21.076	-0.27138								0.614529	0.00521088	0.0255923	0.007356	1	5512	49.933	45.604	1	0.3313	0.40672	0
GLYADTREK	9	1	1	1	Unmodified	Pep2701	MULTI-MSMS		2023-01-16_Fusion_35822	101	Treat_T2	533.304	2	526.772	1051.53	0.44785	0.00023591	-0.4939	-0.00026017	-0.04605	-2.4258e-05	526.772	533.305	538.794	20.964	0.31967	20.964	20.745	21.065	0					74	15	9	0.585567	0.00232325	0.0677261	0.0062583	1	5725	41.429	41.429	1	0.91378	0.96019	0
GLYADTREK	9	1	1	1	Unmodified	Pep2701	MULTI-SECPEP		2023-01-16_Fusion_35823	201	Treat_T2	356.217	3	351.517	1051.53	0.26085	9.1693e-05	-0.95309	-0.00033503	-0.69224	-0.00024333	351.517	355.873	359.532	21.011	0.21391	21	20.84	21.054	-0.011467					38	8	7	0.71432	0.00975184	0.106512	0.093931	1	5625	30.736	30.635	1	0.9742	0.98763	0
GLYADTREK	9	1	1	1	Unmodified	Pep2701	ISO-MSMS	0	2023-01-16_Fusion_35827	102	Treat_T1	526.773	2	526.772	1051.53			0.70045	0.00036898						20.907	0.22225	20.949	20.813	21.035	0.042429								0.46746	0.00303839	0.0683698	5.6333e-05	1	5877	91.064	80.256	1	0.30006	0.30113	0
GLYADTREK	9	1	1	1	Unmodified	Pep2701	ISO-MSMS	0	2023-02-06_Fusion_36176	104	Ctrl_T1	526.773	2	526.772	1051.53			0.17651	9.2982e-05						21.205	0.26661	20.934	20.788	21.055	-0.27138								0.399698	0.00487692	0.0758859	0.0076481	1	5495	49.325	45.917	1	0.32414	0.35958	0
KTQDQISNIK	10	2	0	0	Unmodified	Pep290	ISO-MSMS	0	2023-01-16_Fusion_35822	101	Treat_T2	587.825	2	587.825	1173.64			0.66552	0.00039121						21.086	0.21674	21.086	20.926	21.143	0								0.510378	0.00117527	0.00468931	0.00015576	1	5770	82.029	67.73	1	0.61053	0.58588	0
KTQDQISNIK	10	2	0	0	Unmodified	Pep290	MSMS	0	2023-01-16_Fusion_35827	102	Treat_T1	587.827	2	587.825	1173.64										21.037	1	21.08	20.58	21.58	0.042429											1.8878e-08	1	5949	127.92	108.94	1
KTQDQISNIK	10	2	0	0	Unmodified	Pep290	ISO-MSMS	2	2023-02-06_Fusion_36171	103	Ctrl_T2	596.339	2	587.825	1173.64			-1.9321	-0.0011357						21.34	0.14435	21.027	20.934	21.079	-0.31353								0.900891	0.000469147	0.00277414	0.013902	1	5466	33.229	24.366	1	1.1243	1.1333	0
KTQDQISNIK	10	2	0	0	Unmodified	Pep290	MSMS	0	2023-02-06_Fusion_36176	104	Ctrl_T1	587.825	2	587.825	1173.64										21.31	1	21.039	20.539	21.539	-0.27138											0.00018011	1	5542	82.803	60.063	1
HLFGGQSQK	9	1	1	0	Unmodified	Pep288	ISO-MSMS	0	2023-02-06_Fusion_36176	104	Ctrl_T1	501.261	2	501.262	1000.51			-0.49684	-0.00024905						21.321	0.35889	21.049	20.852	21.211	-0.27137								0.15027	0.000812262	0.0029618	0.011373	1	5540	41.575	37.64	1	0.65504	0.77642	0
KLPGGSYMAK	10	2	1	0	Unmodified	Pep293	ISO-MSMS	2	2023-01-16_Fusion_35822	101	Treat_T2	537.308	2	526.284	1050.55			-0.94596	-0.00049784						24.283	0.5512	24.283	24.086	24.638	0								0.776044	0.0311818	0.530283	0.00031392	2	7014	67.726	47.422	1	4.8277	5.5473	0
KLPGGSYMAK	10	2	1	0	Unmodified	Pep293	ISO-MSMS	1	2023-01-16_Fusion_35827	102	Treat_T1	531.819	2	526.284	1050.55			0.15767	8.298e-05						24.176	0.51637	24.218	23.976	24.492	0.042665								0.94436	0.0263763	0.21211	6.9172e-06	2	7169	99.855	73.47	1	3.8549	4.1556	0
KLPGGSYMAK	10	2	1	0	Unmodified	Pep293	ISO-MSMS	2	2023-01-16_Fusion_35827	102	Treat_T1	537.308	2	526.284	1050.55			0.1087	5.7207e-05						24.23	0.40057	24.273	24.091	24.492	0.042665								0.858983	0.039172	0.877983	0.00030362	1	7218	68.657	51.426	1	3.4877	3.7597	0
KLPGGSYMAK	10	2	1	0	Unmodified	Pep293	ISO-MSMS	1	2023-02-06_Fusion_36171	103	Ctrl_T2	531.819	2	526.284	1050.55			0.35698	0.00018787						24.551	0.64454	24.205	23.949	24.594	-0.34608								0.895647	0.022032	0.155091	0.00013998	1	6676	83.456	64.213	1	59.226	61.22	0
KLPGGSYMAK	10	2	1	0	Unmodified	Pep293	ISO-MSMS	2	2023-02-06_Fusion_36171	103	Ctrl_T2	537.308	2	526.284	1050.55			-1.506	-0.00079258						24.594	0.55581	24.248	24.038	24.594	-0.34608								0.971843	0.062349	0.416124	0.00053317	3	6752	64.04	50.271	1	52.893	54.673	0
KLPGGSYMAK	10	2	1	0	Unmodified	Pep293	ISO-MSMS	1	2023-02-06_Fusion_36176	104	Ctrl_T1	531.819	2	526.284	1050.55			0.080237	4.2227e-05						24.507	0.58617	24.208	23.974	24.56	-0.29966								0.809536	0.00939315	0.0887837	0.00026396	1	6749	72.243	52.409	1	1.9021	2.3351	0
KLPGGSYMAK	10	2	1	0	Unmodified	Pep293	ISO-MSMS	2	2023-02-06_Fusion_36176	104	Ctrl_T1	537.308	2	526.284	1050.55			-1.0282	-0.00054113						24.562	0.46833	24.262	24.068	24.537	-0.29966								0.966544	0.0689331	0.816415	0.00019306	3	6808	78.655	58.352	1	1.7242	2.1168	0
IVGDPSTAK	9	1	0	0	Unmodified	Pep896	ISO-MSMS	1	2023-01-16_Fusion_35822	101	Treat_T2	446.257	2	444.245	886.476			-1.9174	-0.0008518						20.215	0.56892	20.215	19.855	20.424	0								0.305314	0.00512593	0.0696811	0.0023081	1	5397	60.436	57.155	1	0.48442	0.48395	0
IVGDPSTAK	9	1	0	0	Unmodified	Pep896	ISO-MSMS	0	2023-01-16_Fusion_35822	101	Treat_T2	444.245	2	444.245	886.476			0.22655	0.00010064						20.213	0.51544	20.213	19.927	20.443	0								0.470994	0.0351399	0.284405	0.00025095	2	5433	74.301	58.152	1	0.48159	0.48112	0
IVGDPSTAK	9	1	0	0	Unmodified	Pep896	ISO-MSMS	2	2023-01-16_Fusion_35822	101	Treat_T2	448.252	2	444.245	886.476			-3.2743	-0.0014546						20.211	0.63408	20.211	19.79	20.424	0								0.476231	0.0123955	0.351938	0.0028303	1	5469	59.35	53.247	1	0.45388	0.45344	0
IVGDPSTAK	9	1	0	0	Unmodified	Pep896	ISO-MSMS	1	2023-01-16_Fusion_35827	102	Treat_T1	446.256	2	444.245	886.476			-2.4428	-0.0010852						20.171	0.56166	20.213	19.878	20.44	0.042341								0.461791	0.00390636	0.0837017	0.011782	1	5572	40.724	37.887	1	0.23627	0.23598	0
IVGDPSTAK	9	1	0	0	Unmodified	Pep896	ISO-MSMS	0	2023-01-16_Fusion_35827	102	Treat_T1	444.245	2	444.245	886.476			0.043363	1.9264e-05						20.176	0.5414	20.218	19.899	20.44	0.042341								0.542132	0.0275805	0.307123	0.0001797	2	5604	80.438	58.901	1	0.22455	0.22427	0
IVGDPSTAK	9	1	0	0	Unmodified	Pep896	ISO-MSMS	2	2023-01-16_Fusion_35827	102	Treat_T1	448.252	2	444.245	886.476			-3.7531	-0.0016673						20.164	0.6358	20.206	19.827	20.463	0.042341								0.277618	0.00281395	0.131944	0.026289	1	5655	29.31	27.938	1	0.26564	0.26531	0
IVGDPSTAK	9	1	0	0	Unmodified	Pep896	MULTI-MSMS		2023-02-06_Fusion_36171	103	Ctrl_T2	446.258	2	444.245	886.476	-0.44645	-0.00019833	-0.35448	-0.00015748	-0.80093	-0.00035581	444.246	446.258	448.252	20.349	0.72493	20.045	19.718	20.443	-0.30326					289	41	13	0.63899	0.00978745	0.0439589	0.0012799	3	5113	59.35	56.816	1	1.4216	1.0863	0
IVGDPSTAK	9	1	0	0	Unmodified	Pep896	MULTI-MSMS		2023-02-06_Fusion_36176	104	Ctrl_T1	444.245	2	444.245	886.476	0.22725	0.00010095	-0.71806	-0.00031899	-0.49081	-0.00021804	444.245	446.257	448.252	20.364	0.6152	20.097	19.769	20.384	-0.2668					234	33	10	0.446556	0.0215969	0.325127	0.00014287	3	5170	67.494	58.8	1	0.31889	0.35985	0
RTNWPNTGK	9	1	0	1	Unmodified	Pep2729	ISO-MSMS	1	2023-01-16_Fusion_35822	101	Treat_T2	542.3	2	537.278	1072.54			-1.7595	-0.00094532						21.717	0.6731	21.717	21.412	22.085	0								0.94156	0.157526	1	5.846e-15	3	6016	187.82	156.29	1	1.5822	1.5935	0
RTNWPNTGK	9	1	0	1	Unmodified	Pep2729	ISO-MSMS	2	2023-01-16_Fusion_35822	101	Treat_T2	546.289	2	537.278	1072.54			-0.6132	-0.00032946						21.718	0.62716	21.718	21.435	22.062	0								0.929204	0.0995857	0.708649	1.6747e-09	3	6034	152.38	118.46	1	1.5562	1.5672	0
RTNWPNTGK	9	1	0	1	Unmodified	Pep2729	ISO-MSMS	0	2023-01-16_Fusion_35822	101	Treat_T2	537.279	2	537.278	1072.54			1.2828	0.00068921						21.717	0.60421	21.717	21.435	22.039	0								0.966606	0.086901	0.622217	6.7512e-27	3	6041	234.26	193.53	1	1.5372	1.5482	0
RTNWPNTGK	9	1	0	1	Unmodified	Pep2729	MULTI-MSMS		2023-01-16_Fusion_35827	102	Treat_T1	537.279	2	537.278	1072.54	-0.015057	-8.09e-06	0.30209	0.00016231	0.28703	0.00015422	537.279	542.3	546.289	21.652	0.70777	21.694	21.383	22.091	0.042519					288	31	13	0.982608	0.142074	1	3.0562e-31	10	6188	236.16	171.89	1	0.80417	0.83497	0
RTNWPNTGK	9	1	0	1	Unmodified	Pep2729	MULTI-MSMS		2023-02-06_Fusion_36171	103	Ctrl_T2	537.279	2	537.278	1072.54	-0.20279	-0.00010895	0.035021	1.8816e-05	-0.16777	-9.0138e-05	537.279	542.301	546.289	21.969	1.4225	21.65	21.111	22.534	-0.31917					419	69	14	0.816778	0.0178824	0.175313	1.4248e-16	9	5754	183.72	160.4	1	5.9901	5.0556	0
RTNWPNTGK	9	1	0	1	Unmodified	Pep2729	ISO-MSMS	1	2023-02-06_Fusion_36176	104	Ctrl_T1	542.3	2	537.278	1072.54			-0.7382	-0.00039662						21.974	0.63181	21.698	21.408	22.039	-0.27637								0.792109	0.0631213	0.431439	2.9159e-13	3	5802	174.02	148.21	1	0.43171	0.52929	0
RTNWPNTGK	9	1	0	1	Unmodified	Pep2729	ISO-MSMS	2	2023-02-06_Fusion_36176	104	Ctrl_T1	546.289	2	537.278	1072.54			-0.62679	-0.00033676						21.966	0.78421	21.689	21.392	22.176	-0.27637								0.904319	0.0695951	0.523943	9.5219e-09	3	5801	129.83	112.59	1	0.41702	0.51128	0
RPKVPDQSV	9	1	0	1	Unmodified	Pep4375	ISO-MSMS	2	2023-01-16_Fusion_35822	101	Treat_T2	522.302	2	513.291	1024.57			0.08521	4.3738e-05						21.358	0.28378	21.358	21.221	21.504	0								0.838257	0.0104729	0.221304	1.6238e-07	1	5870	125.53	89.649	1	2.0062	2.0205	0
RPKVPDQSV	9	1	0	1	Unmodified	Pep4375	MSMS	2	2023-02-06_Fusion_36176	104	Ctrl_T1	522.303	2	513.291	1024.57										21.603	1	21.326	20.826	21.826	-0.27637											0.023217	1	5656	37.727	32.742	1
AQAESLRYK	9	1	1	1	Unmodified	Pep929	ISO-MSMS	2	2023-01-16_Fusion_35822	101	Treat_T2	545.31	2	533.288	1064.56			0.15653	8.3475e-05						21.487	0.21991	21.487	21.389	21.609	0								0.579553	0.00807596	0.324164	0.00020363	2	5943	78.377	74.174	1	0.62305	0.65469	0
AQAESLRYK	9	1	1	1	Unmodified	Pep929	MULTI-MSMS		2023-01-16_Fusion_35827	102	Treat_T1	539.819	2	533.288	1064.56	0.14602	7.7871e-05	-1.4234	-0.00075911	-1.2774	-0.00068124	533.288	539.82	545.31	21.427	0.3538	21.47	21.251	21.605	0.042517					72	14	8	0.846387	0.00693098	0.1739	2.4995e-07	2	6074	111.95	108.4	1	1.6	1.6057	0
AQAESLRYK	9	1	1	1	Unmodified	Pep929	ISO-MSMS	2	2023-02-06_Fusion_36176	104	Ctrl_T1	545.31	2	533.288	1064.56			0.94403	0.00050344						21.764	0.28159	21.487	21.307	21.589	-0.27637								0.586057	0.0144559	0.469497	0.00029095	2	5720	70.856	61.268	1	0.84899	0.9418	0
AQAESLRYK	9	1	1	1	Unmodified	Pep929	MSMS	1	2023-02-06_Fusion_36176	104	Ctrl_T1	539.82	2	533.288	1064.56										21.663	1	21.386	20.886	21.886	-0.27637											3.2609e-05	1	5679	102	94.522	1
AQAESLRYK	9	1	1	1	Unmodified	Pep929	MSMS	1	2023-02-06_Fusion_36176	104	Ctrl_T1	539.82	2	533.288	1064.56										21.692	1	21.415	20.915	21.915	-0.27637											3.7133e-05	1	5690	98.523	93.832	1
ILYDHAHVK	9	1	1	0	Unmodified	Pep94	MULTI-MSMS		2023-01-16_Fusion_35823	201	Treat_T2	368.218	3	365.87	1094.59	0.18954	6.9347e-05	1.5915	0.00058229	1.7811	0.00065163	365.87	368.218	370.549	21.474	0.47521	21.463	21.27	21.745	-0.010712					110	20	11	0.554269	0.00775642	0.123595	2.5705e-25	2	5747	205.57	205.57	1	2.8912	2.8649	0
ILYDHAHVK	9	1	1	0	Unmodified	Pep94	MULTI-MSMS		2023-01-16_Fusion_35828	202	Treat_T1	368.218	3	365.87	1094.59	0.16758	6.1312e-05	0.78081	0.00028567	0.94838	0.00034698	365.87	368.218	370.548	21.338	0.49387	21.407	21.213	21.707	0.068943					123	20	10	0.576649	0.00901614	0.459117	2.5705e-25	4	5818	222.55	222.55	1	1.7751	2.4968	0
ILYDHAHVK	9	1	1	0	Unmodified	Pep94	MULTI-MSMS		2023-02-06_Fusion_36177	204	Ctrl_T1	365.87	3	365.87	1094.59	-0.052997	-1.939e-05	1.0796	0.000395	1.0266	0.00037561	365.87	368.218	370.548	21.665	0.46089	21.426	21.269	21.73	-0.23983					122	22	11	0.543876	0.0110564	0.361274	2.4808e-24	5	7207	182.39	176.35	1	1.0029	1.1922	0
RTYQSITER	9	0	0	2	Unmodified	Pep2718	MULTI-MSMS		2023-01-16_Fusion_35822	101	Treat_T2	587.312	2	577.302	1152.59	0.62627	0.00036155	1.4248	0.00082253	2.0511	0.0011841	577.302	583.322	587.31	21.471	0.24163	21.471	21.346	21.587	0					63	10	10	0.78322	0.0025872	0.0703163	0.0046558	2	5924	47.198	30.995	1	3.5965	3.9174	0
RTYQSITER	9	0	0	2	Unmodified	Pep2718	MULTI-SECPEP		2023-01-16_Fusion_35827	102	Treat_T1	583.188	2	577.302	1152.59	0.32619	0.00018831	-0.31294	-0.00018066	0.013254	7.6515e-06	577.302	583.322	587.309	21.403	0.26693	21.445	21.315	21.582	0.042517					45	11	6	0.347384	0.00102753	0.0281679	0.067166	1	6111	33.039	16.837	1	1.5604	2.0081	0
SLNSSPVSK	9	1	1	0	Unmodified	Pep902	ISO-MSMS	1	2023-01-16_Fusion_35822	101	Treat_T2	463.27	2	459.748	917.482			-0.094753	-4.3562e-05						20.452	0.27944	20.452	20.284	20.564	0								0.283274	0.00717713	0.108821	0.014828	1	5539	34.387	29.971	1	1.498	1.4268	0
SLNSSPVSK	9	1	1	0	Unmodified	Pep902	ISO-MSMS	2	2023-01-16_Fusion_35822	101	Treat_T2	466.766	2	459.748	917.482			-0.019811	-9.1079e-06						20.508	0.3226	20.508	20.302	20.625	0								0.524216	0.00812147	0.105117	0.0082679	1	5548	48.036	43.052	1	0.91647	0.87294	0
SLNSSPVSK	9	1	1	0	Unmodified	Pep902	MULTI-MSMS		2023-01-16_Fusion_35827	102	Treat_T1	463.27	2	459.748	917.482	0.19124	8.7922e-05	0.75405	0.00034667	0.94529	0.0004346	459.748	463.27	466.765	20.434	0.32889	20.476	20.278	20.607	0.042429					100	15	11	0.526519	0.00488403	0.217301	0.0045433	1	5688	47.603	44.608	1	0.26156	0.29916	0
SLNSSPVSK	9	1	1	0	Unmodified	Pep902	MULTI-MSMS		2023-02-06_Fusion_36171	103	Ctrl_T2	466.765	2	459.748	917.482	0.030398	1.3975e-05	0.15651	7.1953e-05	0.1869	8.5928e-05	459.748	463.27	466.765	20.554	0.33876	20.246	20.113	20.452	-0.30818					91	19	8	0.593023	0.0129377	0.541191	0.0021054	3	5188	56.378	46.946	1	11.121	8.3561	0
SLNSSPVSK	9	1	1	0	Unmodified	Pep902	MULTI-MSMS		2023-02-06_Fusion_36176	104	Ctrl_T1	459.749	2	459.748	917.482	0.89673	0.00041227	-0.21148	-9.7226e-05	0.68525	0.00031504	459.748	463.27	466.765	20.609	0.59398	20.342	20.115	20.709	-0.2668					138	31	11	0.45682	0.0182307	0.585248	0.00011378	3	5272	72.968	64.75	1	0.33319	0.39494	0
RPEEGRPVV	9	0	0	2	Unmodified	Pep2721	MULTI-MSMS		2023-01-16_Fusion_35822	101	Treat_T2	519.788	2	519.788	1037.56	0.47424	0.0002465	0.44198	0.00022973	0.91621	0.00047624	519.789	525.808	529.797	21.619	0.49116	21.619	21.412	21.904	0					128	22	9	0.869399	0.0154194	0.446016	2.9002e-05	3	5960	88.921	74.918	1	0.29311	0.31926	0
RPEEGRPVV	9	0	0	2	Unmodified	Pep2721	MULTI-MSMS		2023-02-06_Fusion_36171	103	Ctrl_T2	519.789	2	519.788	1037.56	-0.2451	-0.0001274	0.19912	0.0001035	-0.045986	-2.3903e-05	519.789	525.809	529.798	21.857	0.69582	21.538	21.15	21.846	-0.31917					162	33	9	0.850453	0.00939856	0.171026	0.00013106	2	5654	69.716	56.137	1	0.5861	0.565	0
RPEEGRPVV	9	0	0	2	Unmodified	Pep2721	ISO-MSMS	0	2023-02-06_Fusion_36176	104	Ctrl_T1	519.788	2	519.788	1037.56			-0.18091	-9.4036e-05						21.834	0.47918	21.558	21.392	21.871	-0.27637								0.839103	0.0131268	0.412451	6.046e-05	2	5728	90.709	77.672	1	0.049576	0.056207	0
KAGEVFIHK	9	2	0	0	Unmodified	Pep652	ISO-MSMS	1	2023-01-16_Fusion_35822	101	Treat_T2	518.823	2	514.798	1027.58			-0.34303	-0.00017659						21.901	0.29257	21.901	21.77	22.062	0								0.379844	0.00253349	0.0457993	0.0055211	1	6080	53.751	31.514	1	0.23567	0.22615	0
KAGEVFIHK	9	2	0	0	Unmodified	Pep652	ISO-MSMS	2	2023-01-16_Fusion_35822	101	Treat_T2	522.813	2	514.798	1027.58			0.22035	0.00011344						21.927	0.64467	21.927	21.66	22.304	0								0.875243	0.00532989	0.121141	0.0001821	1	6086	80.231	57.994	1	0.28687	0.27529	0
KAGEVFIHK	9	2	0	0	Unmodified	Pep652	MULTI-MSMS		2023-01-16_Fusion_35823	201	Treat_T2	343.534	3	343.534	1027.58	0.44502	0.00015288	-0.3738	-0.00012841	0.071219	2.4466e-05	343.535	346.218	348.877	21.926	0.54445	21.915	21.577	22.121	-0.010714					193	23	14	0.858883	0.015981	0.206412	2.5705e-25	9	5947	198.07	179.81	1	0.26992	0.29562	0
KAGEVFIHK	9	2	0	0	Unmodified	Pep652	ISO-MSMS	0	2023-01-16_Fusion_35827	102	Treat_T1	514.797	2	514.798	1027.58			0.32045	0.00016497						21.822	0.64085	21.865	21.702	22.343	0.042604								0.637761	0.00386981	0.045376	6.1352e-06	2	6231	95.608	67.399	1	0.18905	0.2076	0
KAGEVFIHK	9	2	0	0	Unmodified	Pep652	ISO-MSMS	1	2023-01-16_Fusion_35828	202	Treat_T1	346.217	3	343.534	1027.58			-1.637	-0.00056237						21.812	0.33287	21.881	21.707	22.04	0.069033								0.816779	0.00876554	0.211018	3.5525e-14	2	5981	151.17	132.73	1	0.19803	0.20329	0
KAGEVFIHK	9	2	0	0	Unmodified	Pep652	ISO-MSMS	1	2023-02-06_Fusion_36171	103	Ctrl_T2	518.822	2	514.798	1027.58			0.020351	1.0477e-05						22.196	0.46043	21.876	21.57	22.031	-0.31917								0.630884	0.00319089	0.0352915	0.00034074	1	5766	66.568	43.787	1	1.6863	1.6998	0
KAGEVFIHK	9	2	0	0	Unmodified	Pep652	ISO-MSMS	2	2023-02-06_Fusion_36171	103	Ctrl_T2	522.813	2	514.798	1027.58			-0.52819	-0.00027191						22.197	0.36064	21.878	21.693	22.054	-0.31917								0.522316	0.0064288	0.0787811	0.00030056	2	5829	70.028	50.251	1	1.5686	1.5811	0
KAGEVFIHK	9	2	0	0	Unmodified	Pep652	ISO-MSMS	0	2023-02-06_Fusion_36171	103	Ctrl_T2	514.798	2	514.798	1027.58			0.91119	0.00046908						22.22	0.34268	21.901	21.734	22.077	-0.31917								0.484701	0.00305623	0.0506495	0.0055211	1	5783	53.751	35.842	1	1.6617	1.6749	0
KAGEVFIHK	9	2	0	0	Unmodified	Pep652	ISO-MSMS	1	2023-02-06_Fusion_36172	203	Ctrl_T2	346.218	3	343.534	1027.58			0.33706	0.00011579						22.196	0.42849	21.883	21.662	22.09	-0.31352								0.762949	0.00524555	0.0779797	2.5706e-21	4	7230	185.99	159.95	1	1.8188	1.7196	0
KAGEVFIHK	9	2	0	0	Unmodified	Pep652	ISO-MSMS	2	2023-02-06_Fusion_36172	203	Ctrl_T2	348.877	3	343.534	1027.58			-1.1044	-0.00037939						22.194	0.56731	21.88	21.523	22.09	-0.31352								0.728536	0.0041018	0.038783	2.6358e-20	4	7286	167.24	148.97	1	1.6564	1.566	0
KAGEVFIHK	9	2	0	0	Unmodified	Pep652	ISO-MSMS	0	2023-02-06_Fusion_36176	104	Ctrl_T1	514.798	2	514.798	1027.58			0.086033	4.429e-05						22.14	0.34615	21.862	21.711	22.058	-0.27724								0.643143	0.0105227	0.133306	4.7503e-06	1	5846	102.55	72.379	1	0.20724	0.25031	0
KAGEVFIHK	9	2	0	0	Unmodified	Pep652	ISO-MSMS	0	2023-02-06_Fusion_36177	204	Ctrl_T1	343.534	3	343.534	1027.58			0.22812	7.8369e-05						22.17	0.49668	21.924	21.653	22.15	-0.2458								0.909468	0.00620841	0.033324	2.5706e-21	4	7329	214.32	188.28	1	0.1477	0.17596	0
KAGEVFIHK	9	2	0	0	Unmodified	Pep652	ISO-MSMS	2	2023-02-06_Fusion_36177	204	Ctrl_T1	348.877	3	343.534	1027.58			-0.95102	-0.00032671						22.147	0.3332	21.901	21.724	22.057	-0.2458								0.659362	0.00228688	0.0186085	1.3018e-13	1	7354	135.35	130.45	1	0.16601	0.19777	0
KAGEVFIHK	9	2	0	0	Unmodified	Pep652	MULTI-MATCH-MSMS		2023-01-16_Fusion_35828	202	Treat_T1		3	343.534	1027.58	0.42173	0.00014488	-0.29841	-0.00010251	0.12332	4.2366e-05	343.534	344.875	346.206	21.842	0.61567	21.911	21.564	22.18	0.069033	0.0081995	-0.00020915		194.44	109	25	9					0				0	0.053314	0.055947	0
KAGEVFIHK	9	2	0	0	Unmodified	Pep652	MULTI-MATCH-MSMS		2023-02-06_Fusion_36172	203	Ctrl_T2		3	343.534	1027.58	0.033442	1.1488e-05	0.51105	0.00017556	0.54449	0.00018705	343.535	344.876	346.206	22.196	0.36308	21.882	21.684	22.048	-0.31352	-0.020551	0.00062508		194.44	105	15	10					0				0	0.33764	0.2501	0
RTWPSATSK	9	1	0	1	Unmodified	Pep2724	MULTI-MSMS		2023-01-16_Fusion_35822	101	Treat_T2	522.299	2	517.275	1032.54	0.47791	0.00024721	2.056	0.0010635	2.5339	0.0013107	517.277	522.299	526.286	21.677	0.51416	21.677	21.389	21.904	0					98	22	7	0.498237	0.00347896	0.0153676	0.0031692	1	6044	52.549	43.855	1	2.2355	2.2513	0
RTWPSATSK	9	1	0	1	Unmodified	Pep2724	ISO-MSMS	2	2023-01-16_Fusion_35827	102	Treat_T1	526.286	2	517.275	1032.54			0.23333	0.0001207						21.607	0.36448	21.65	21.406	21.771	0.042519								0.300893	0.00187008	0.038842	0.0029249	1	6144	59.153	50.832	1	1.9426	2.017	0
RTWPSATSK	9	1	0	1	Unmodified	Pep2724	ISO-MSMS	1	2023-02-06_Fusion_36176	104	Ctrl_T1	522.298	2	517.275	1032.54			3.7988	0.001965						21.93	0.43334	21.653	21.392	21.825	-0.27637								0.376074	0.00361952	0.0639119	0.00034386	1	5741	66.299	51.523	1	1.3645	1.6729	0
RTWPSATSK	9	1	0	1	Unmodified	Pep2724	ISO-MSMS	2	2023-02-06_Fusion_36176	104	Ctrl_T1	526.286	2	517.275	1032.54			-0.20989	-0.00010857						21.89	0.37181	21.614	21.408	21.779	-0.27637								0.319826	0.00245738	0.0225644	0.00088503	1	5771	63.397	51.761	1	0.99218	1.2164	0
KGNSPLLQK	9	2	2	0	Unmodified	Pep920	MULTI-SECPEP		2023-01-16_Fusion_35823	201	Treat_T2	499.259	2	492.795	983.576	0.64674	0.00031871	-0.57147	-0.00028162	0.075272	3.7094e-05	492.796	499.839	506.828	21.544	0.675	21.533	21.28	21.955	-0.010712					132	28	9	0.628104	0.0292467	0.629207	0.0065659	1	5765	54.436	27.743	1	0.58633	0.69543	0
KGNSPLLQK	9	2	2	0	Unmodified	Pep920	ISO-MSMS	0	2023-01-16_Fusion_35827	102	Treat_T1	492.796	2	492.795	983.576			1.0218	0.00050356						21.509	0.58151	21.551	21.315	21.896	0.042519								0.796787	0.0235861	0.517233	3.85e-19	2	6132	203.64	151.85	1	0.29126	0.18959	0
KGNSPLLQK	9	2	2	0	Unmodified	Pep920	ISO-MSMS	1	2023-01-16_Fusion_35827	102	Treat_T1	499.839	2	492.795	983.576			-0.29723	-0.00014648						21.366	0.37164	21.409	21.233	21.605	0.042517								0.345525	0.00938063	0.241125	0.00015408	1	6105	82.645	30.242	1	1.103	0.71798	0
KGNSPLLQK	9	2	2	0	Unmodified	Pep920	ISO-MSMS	1	2023-02-06_Fusion_36171	103	Ctrl_T2	499.84	2	492.795	983.576			0.31012	0.00015282						21.681	0.42029	21.362	21.129	21.55	-0.31917								0.58813	0.0129119	0.200138	2.9718e-06	1	5574	111.46	73.897	1	4.3709	3.3247	0
KGNSPLLQK	9	2	2	0	Unmodified	Pep920	ISO-MSMS	2	2023-02-06_Fusion_36171	103	Ctrl_T2	506.83	2	492.795	983.576			-0.39695	-0.00019562						21.776	0.67118	21.457	21.19	21.861	-0.31917								0.669521	0.0154862	0.577112	1.0566e-08	1	5628	126.82	93.028	1	1.3349	1.0154	0
KGNSPLLQK	9	2	2	0	Unmodified	Pep920	ISO-MSMS	2	2023-02-06_Fusion_36176	104	Ctrl_T1	506.83	2	492.795	983.576			-3.7134	-0.0018299						21.842	0.60095	21.565	21.247	21.848	-0.27638								0.824571	0.00851675	0.302441	0.00016708	1	5729	81.525	57.57	1	0.2904	0.42682	0
HTASPTGMMK	10	1	0	0	Oxidation (M)	Pep2713	ISO-MSMS	0	2023-01-16_Fusion_35822	101	Treat_T2	538.747	2	538.747	1075.48			0.61976	0.00033389						17.225	0.29451	17.225	17.079	17.373	0								0.355841	0.00192913	0.048026	0.0036145	1	4294	56.659	54.931	2	4.9802	4.9753	0
HTASPTGMMK	10	1	0	0	Oxidation (M)	Pep2713	ISO-MSMS	0	2023-01-16_Fusion_35827	102	Treat_T1	538.748	2	538.747	1075.48			0.28727	0.00015477						17.108	0.26754	17.15	17.082	17.349	0.042282								0.312915	0.000632159	0.00870891	0.0092819	1	4449	43.083	42.377	2	0.41877	0.41826	0
HTASPTGMMK	10	1	0	0	Unmodified	Pep2713	MULTI-SECPEP		2023-01-16_Fusion_35822	101	Treat_T2	530.312	2	530.749	1059.48	0.48599	0.00025794	0.067899	3.6037e-05	0.55389	0.00029397	530.749	533.265	534.756	21.31	0.38855	21.31	21.221	21.609	0					69	18	7				0.065282	1	5851	33.957	33.957	1	0.94771	0.94679	0
HTASPTGMMK	10	1	0	0	Unmodified	Pep2713	MULTI-SECPEP		2023-02-06_Fusion_36171	103	Ctrl_T2	533.302	2	530.749	1059.48	-0.1183	-6.2788e-05	0.46912	0.00024898	0.35082	0.0001862	530.749	532.763	534.757	21.587	0.29295	21.273	21.117	21.41	-0.31353					63	13	7	0.304777	0.00213017	0.0478552	0.071911	1	5545	31.871	31.164	1	1.8313	1.3994	0
ALSPSLKNK	9	2	2	0	Unmodified	Pep637	ISO-MSMS	1	2023-02-06_Fusion_36171	103	Ctrl_T2	486.334	2	479.29	956.565			0.67868	0.00032528						21.441	0.2632	21.127	21.046	21.309	-0.31353								0.365481	0.00139945	0.0331091	0.013648	2	5540	36.842	36.842	1	10.138	7.7115	0
ALSPSLKNK	9	2	2	0	Unmodified	Pep637	ISO-MSMS	2	2023-02-06_Fusion_36171	103	Ctrl_T2	493.324	2	479.29	956.565			-2.5501	-0.0012222						21.491	0.30757	21.177	21.046	21.353	-0.31353								0.296288	0.00159778	0.0348356	0.015683	1	5558	33.396	29.039	1	3.755	2.8562	0
ALSPSLKNK	9	2	2	0	Unmodified	Pep637	ISO-MSMS	1	2023-02-06_Fusion_36172	203	Ctrl_T2	324.558	3	319.862	956.565			0.38417	0.00012288						21.481	0.2689	21.172	21.018	21.287	-0.30923								0.568576	0.00131424	0.00790554	1.6767e-08	2	7025	105.39	105.17	1			0
ALSPSLKNK	9	2	2	0	Unmodified	Pep637	MSMS	0	2023-02-06_Fusion_36177	204	Ctrl_T1	319.862	3	319.862	956.565										21.518	1	21.278	20.778	21.778	-0.23983											0.00054544	1	7156	59.35	51.131	1
ALSPSLKNK	9	2	2	0	Unmodified	Pep637	MSMS	0	2023-02-06_Fusion_36177	204	Ctrl_T1	319.862	3	319.862	956.565										21.521	1	21.281	20.781	21.781	-0.23983											1.3149e-09	1	7157	119.89	111.96	1
APAGRKVGL	9	1	1	1	Unmodified	Pep2727	MULTI-MSMS		2023-01-16_Fusion_35822	101	Treat_T2	434.772	2	434.772	867.529	0.52287	0.00022733	0.067175	2.9206e-05	0.59005	0.00025654	434.772	441.304	446.793	21.738	0.4669	21.738	21.481	21.948	0					120	21	9	0.678386	0.00369187	0.0272672	0.0049827	1	6018	46.021	11.919	1	1.5174	1.5945	0
APAGRKVGL	9	1	1	1	Unmodified	Pep2727	MULTI-MSMS		2023-01-16_Fusion_35827	102	Treat_T1	441.304	2	434.772	867.529	-0.2966	-0.00012895	0.64857	0.00028198	0.35198	0.00015303	434.772	441.304	446.793	21.638	0.48993	21.68	21.429	21.919	0.042517					134	22	10	0.775676	0.0160088	0.240648	6.7837e-05	2	6150	81.613	38.49	1	2.6789	2.6885	0
APAGRKVGL	9	1	1	1	Unmodified	Pep2727	MULTI-MSMS		2023-02-06_Fusion_36171	103	Ctrl_T2	441.304	2	434.772	867.529	-0.76151	-0.00033108	0.54796	0.00023824	-0.21355	-9.2844e-05	434.773	441.304	446.794	21.962	0.4674	21.643	21.404	21.872	-0.31917					136	23	10	0.459502	0.0130344	0.160177	5.8534e-05	1	5681	83.364	45.805	1	8.7031	7.4256	0
APAGRKVGL	9	1	1	1	Unmodified	Pep2727	ISO-MSMS	2	2023-02-06_Fusion_36172	203	Ctrl_T2	298.198	3	290.184	867.529			-1.2538	-0.00036384						22.013	0.30496	21.7	21.498	21.803	-0.31352								0.249554	0.000755026	0.00927519	0.040315	1	7196	35.295	18.962	1			0
APAGRKVGL	9	1	1	1	Unmodified	Pep2727	MULTI-MSMS		2023-02-06_Fusion_36176	104	Ctrl_T1	434.772	2	434.772	867.529	-0.090676	-3.9423e-05	0.033026	1.4359e-05	-0.057649	-2.5064e-05	434.772	441.304	446.793	21.943	0.46341	21.666	21.408	21.871	-0.27637					161	21	12	0.695663	0.00698636	0.0534288	8.095e-05	2	5793	79.146	45.503	1	1.6704	1.8529	0
KVLGDVATK	9	2	1	0	Unmodified	Pep2698	ISO-MSMS	2	2023-01-16_Fusion_35822	101	Treat_T2	476.809	2	465.785	929.555			-0.31035	-0.00014456						20.981	0.29552	20.981	20.791	21.086	0								0.779817	0.00889242	0.121643	0.00023526	2	5691	75.652	59.645	1	3.2944	3.7854	0
KVLGDVATK	9	2	1	0	Unmodified	Pep2698	ISO-MSMS	1	2023-01-16_Fusion_35827	102	Treat_T1	471.319	2	465.785	929.555			-0.29396	-0.00013692						20.795	0.27149	20.837	20.718	20.989	0.042429								0.829499	0.00810734	0.0202363	2.0995e-06	2	5843	115.82	84.446	1	2.9345	3.1634	0
KVLGDVATK	9	2	1	0	Unmodified	Pep2698	ISO-MSMS	2	2023-01-16_Fusion_35827	102	Treat_T1	476.808	2	465.785	929.555			-0.42678	-0.00019879						20.892	0.21943	20.934	20.793	21.012	0.042429								0.689321	0.00296718	0.0197013	0.00023834	1	5862	75.387	57.914	1	2.0595	2.2201	0
KVLGDVATK	9	2	1	0	Unmodified	Pep2698	ISO-MSMS	1	2023-02-06_Fusion_36171	103	Ctrl_T2	471.319	2	465.785	929.555			0.038444	1.7907e-05						21.056	0.48294	20.742	20.432	20.915	-0.31353								0.679074	0.00923953	0.169578	5.4555e-06	2	5383	99.013	82.361	1	3.2811	3.3915	0
KVLGDVATK	9	2	1	0	Unmodified	Pep2698	ISO-MSMS	2	2023-02-06_Fusion_36171	103	Ctrl_T2	476.809	2	465.785	929.555			-1.985	-0.00092457						21.106	0.3402	20.792	20.682	21.022	-0.31353								0.852566	0.01249	0.165687	0.00019468	3	5397	79.148	61.329	1	5.6392	5.829	0
KVLGDVATK	9	2	1	0	Unmodified	Pep2698	ISO-MSMS	1	2023-02-06_Fusion_36176	104	Ctrl_T1	471.319	2	465.785	929.555			-0.5421	-0.0002525						21.006	0.41042	20.735	20.534	20.945	-0.27138								0.700887	0.00830416	0.0605837	0.00016682	2	5459	81.547	63.322	1	2.0887	2.5642	0
KVLGDVATK	9	2	1	0	Unmodified	Pep2698	ISO-MSMS	2	2023-02-06_Fusion_36176	104	Ctrl_T1	476.809	2	465.785	929.555			-1.9039	-0.00088679						21.068	0.26432	20.797	20.704	20.969	-0.27138								0.688105	0.00400691	0.0666373	0.00955	2	5493	45.368	33.321	1	1.4104	1.7314	0
AVNPKEIASK	10	2	0	0	Unmodified	Pep296	MULTI-MSMS		2023-01-16_Fusion_35822	101	Treat_T2	528.806	2	528.806	1055.6	0.64909	0.00034324	0.41054	0.00021709	1.0596	0.00056034	528.806	532.831	536.821	21.599	0.50169	21.599	21.268	21.77	0					155	23	11	0.705295	0.0134449	0.145018	1.9985e-06	4	5987	121.5	106.92	1	1.159	1.1122	0
AVNPKEIASK	10	2	0	0	Unmodified	Pep296	MULTI-MSMS		2023-01-16_Fusion_35823	201	Treat_T2	355.557	3	352.873	1055.6	0.39955	0.00014099	0.0048778	1.7213e-06	0.40443	0.00014271	352.873	355.557	358.216	21.581	0.55851	21.571	21.28	21.838	-0.010712					182	23	13	0.671026	0.00953615	0.0720986	5.8267e-23	9	5832	157.52	149.34	1	1.3343	1.4614	0
AVNPKEIASK	10	2	0	0	Unmodified	Pep296	ISO-MSMS	0	2023-01-16_Fusion_35827	102	Treat_T1	528.806	2	528.806	1055.6			1.1229	0.00059377						21.574	0.47766	21.617	21.293	21.771	0.042517								0.927034	0.0272612	0.270373	6.6745e-09	2	6159	139.43	123.98	1	1.0211	1.1212	0
AVNPKEIASK	10	2	0	0	Unmodified	Pep296	ISO-MSMS	1	2023-01-16_Fusion_35827	102	Treat_T1	532.831	2	528.806	1055.6			0.66422	0.00035124						21.557	0.52247	21.599	21.233	21.755	0.042517								0.859417	0.0282926	0.261233	1.1851e-06	2	6160	121.8	112.88	1	1.0916	1.1987	0
AVNPKEIASK	10	2	0	0	Unmodified	Pep296	ISO-MSMS	2	2023-01-16_Fusion_35827	102	Treat_T1	536.82	2	528.806	1055.6			0.0073795	3.9023e-06						21.557	0.38688	21.6	21.315	21.702	0.042517								0.401868	0.00615228	0.126912	0.00067767	1	6114	63.694	42.166	1	1.0615	1.1656	0
AVNPKEIASK	10	2	0	0	Unmodified	Pep296	ISO-MSMS	1	2023-01-16_Fusion_35828	202	Treat_T1	355.557	3	352.873	1055.6			-0.5977	-0.00021091						21.508	0.54255	21.577	21.213	21.756	0.069033								0.69842	0.00950876	0.327726	2.0152e-20	4	5867	157.52	150.39	1	1.1627	1.1936	0
AVNPKEIASK	10	2	0	0	Unmodified	Pep296	ISO-MSMS	1	2023-02-06_Fusion_36171	103	Ctrl_T2	532.832	2	528.806	1055.6			1.0847	0.00057362						21.834	0.58414	21.515	21.15	21.734	-0.31917								0.9046	0.0300671	0.40665	9.8501e-09	3	5665	130.98	125.5	1	5.3784	5.4213	0
AVNPKEIASK	10	2	0	0	Unmodified	Pep296	ISO-MSMS	2	2023-02-06_Fusion_36171	103	Ctrl_T2	536.821	2	528.806	1055.6			-0.57113	-0.00030202						21.835	0.56013	21.516	21.111	21.671	-0.31917								0.750437	0.0261889	0.337141	4.4188e-06	1	5666	109.42	100.2	1	5.2965	5.3388	0
AVNPKEIASK	10	2	0	0	Unmodified	Pep296	ISO-MSMS	0	2023-02-06_Fusion_36171	103	Ctrl_T2	528.807	2	528.806	1055.6			0.92741	0.00049042						21.943	0.54285	21.624	21.28	21.823	-0.31917								0.328043	0.00379569	0.0400951	0.0049263	1	5683	53.517	41.881	1	4.0674	4.0998	0
AVNPKEIASK	10	2	0	0	Unmodified	Pep296	ISO-MSMS	1	2023-02-06_Fusion_36172	203	Ctrl_T2	355.557	3	352.873	1055.6			-0.48083	-0.00016967						21.819	0.62318	21.51	21.16	21.783	-0.30923								0.675237	0.0124312	0.425807	9.4405e-14	2	7118	126.67	119.54	1	6.5262	6.1701	0
AVNPKEIASK	10	2	0	0	Unmodified	Pep296	ISO-MSMS	2	2023-02-06_Fusion_36172	203	Ctrl_T2	358.216	3	352.873	1055.6			-1.3726	-0.00048436						21.846	0.37982	21.537	21.309	21.689	-0.30923								0.728877	0.0112324	0.332143	1.0623e-08	4	7130	107.15	103.52	1	5.6272	5.3202	0
AVNPKEIASK	10	2	0	0	Unmodified	Pep296	ISO-MSMS	1	2023-02-06_Fusion_36176	104	Ctrl_T1	532.831	2	528.806	1055.6			0.2855	0.00015098						21.831	0.52891	21.554	21.206	21.735	-0.27637								0.791613	0.0312726	0.492089	4.1276e-06	2	5744	110.53	104.75	1	0.6497	0.78473	0
AVNPKEIASK	10	2	0	0	Unmodified	Pep296	ISO-MSMS	1	2023-02-06_Fusion_36177	204	Ctrl_T1	355.557	3	352.873	1055.6			-0.54586	-0.00019262						21.773	0.49745	21.533	21.282	21.78	-0.23983								0.598333	0.0126239	0.497842	9.4405e-14	4	7218	126.67	119.54	1	0.7764	0.92491	0
AVNPKEIASK	10	2	0	0	Unmodified	Pep296	ISO-MSMS	2	2023-02-06_Fusion_36177	204	Ctrl_T1	358.216	3	352.873	1055.6			-0.97461	-0.00034391						21.777	0.34479	21.537	21.337	21.682	-0.23983								0.159463	0.000729607	0.00526981	9.168e-05	2	7274	72.485	63.127	1	0.704	0.83866	0
AVNPKEIASK	10	2	0	0	Unmodified	Pep296	MULTI-MATCH-MSMS		2023-01-16_Fusion_35828	202	Treat_T1		3	352.873	1055.6	0.2781	9.8133e-05	0.1615	5.699e-05	0.4396	0.00015512	352.873	354.215	355.545	21.532	0.5211	21.601	21.258	21.779	0.069033	0.040705	2.7354e-05		157.52	107	21	10					0				0	0.32213	0.33804	0
AVNPKEIASK	10	2	0	0	Unmodified	Pep296	MULTI-MATCH		2023-02-06_Fusion_36172	203	Ctrl_T2		3	352.873	1055.6	0.17021	6.0062e-05	-0.060257	-2.1263e-05	0.10995	3.8799e-05	352.873	354.215	355.878	21.84	0.47234	21.531	21.265	21.737	-0.30923	-0.029324	-0.00020741		157.52	107	20	9					0				0	1.258	0.93183	0
AVNPKEIASK	10	2	0	0	Unmodified	Pep296	MULTI-MATCH-MSMS		2023-02-06_Fusion_36177	204	Ctrl_T1		3	352.873	1055.6	-0.028205	-9.9526e-06	0.21215	7.4863e-05	0.18395	6.4911e-05	352.873	354.215	355.544	21.777	0.42575	21.538	21.304	21.73	-0.23983	-0.022281	8.0973e-05		157.52	123	18	10					0				0	0.22642	0.25313	0
VTYNGVDNNK	10	1	0	0	Unmodified	Pep289	MULTI-MSMS		2023-01-16_Fusion_35822	101	Treat_T2	562.272	2	562.273	1122.53	0.14037	7.8927e-05	-0.016788	-9.4396e-06	0.12358	6.9488e-05	562.273	564.285	566.28	21.154	0.48624	21.154	20.926	21.412	0					176	25	11	0.927736	0.00381959	0.00939957	7.316e-15	5	5787	167.33	142.81	1	0.52934	0.52883	0
VTYNGVDNNK	10	1	0	0	Unmodified	Pep289	MULTI-MSMS		2023-01-16_Fusion_35827	102	Treat_T1	566.28	2	562.273	1122.53	0.2743	0.00015423	0.604	0.00033961	0.8783	0.00049385	562.274	564.285	566.28	21.103	0.7933	21.146	20.743	21.536	0.042517					204	45	10	0.895117	0.00662672	0.0481427	3.8254e-10	3	6007	146.81	129.58	1	0.5122	0.51157	0
VTYNGVDNNK	10	1	0	0	Unmodified	Pep289	MULTI-MSMS		2023-02-06_Fusion_36171	103	Ctrl_T2	566.28	2	562.273	1122.53	0.17396	9.7812e-05	-0.14938	-8.3992e-05	0.02458	1.3821e-05	562.273	564.285	566.28	21.374	0.36489	21.06	20.877	21.242	-0.31353					111	17	8	0.546476	0.00234845	0.0130177	7.349e-05	3	5461	86.136	86.136	1	2.3523	1.7975	0
VTYNGVDNNK	10	1	0	0	Unmodified	Pep289	MULTI-MSMS		2023-02-06_Fusion_36176	104	Ctrl_T1	562.273	2	562.273	1122.53	0.53391	0.0003002	-0.31747	-0.0001785	0.21644	0.0001217	562.273	564.285	566.28	21.347	0.33145	21.075	20.921	21.252	-0.27138					110	17	8	0.916714	0.00395631	0.0107126	2.0305e-07	3	5537	123.16	119.87	1	0.51914	0.58581	0
RVAAQLGPR	9	0	1	2	Unmodified	Pep928	ISO-MSMS	1	2023-02-06_Fusion_36171	103	Ctrl_T2	491.823	2	484.293	966.572			-3.3767	-0.0016353						22.015	0.56387	21.695	21.236	21.8	-0.31917								0.421364	0.00135698	0.0135889	0.01057	1	5724	43.246	39.5	1	4.1282	3.3546	0
YAYVTERQK	9	1	0	1	Unmodified	Pep4379	ISO-MSMS	2	2023-01-16_Fusion_35822	101	Treat_T2	588.312	2	579.301	1156.59			-0.014081	-8.1572e-06						21.843	0.22167	21.843	21.748	21.97	0								0.487241	0.00137538	0.0355471	0.00014688	1	6082	83.265	78.063	1	0.40841	0.41131	0
YAYVTERQK	9	1	0	1	Unmodified	Pep4379	ISO-MSMS	0	2023-01-16_Fusion_35822	101	Treat_T2	579.303	2	579.301	1156.59			0.54756	0.0003172						21.881	0.40092	21.881	21.728	22.129	0								0.638993	0.00132677	0.0303033	0.001505	1	6090	62.107	62.107	1	0.35925	0.3618	0
YAYVTERQK	9	1	0	1	Unmodified	Pep4379	ISO-MSMS	0	2023-01-16_Fusion_35827	102	Treat_T1	579.301	2	579.301	1156.59			-0.49045	-0.00028412						21.797	0.21249	21.839	21.742	21.955	0.042606								0.634599	0.00297507	0.0668266	1.9197e-06	1	6252	116.73	107.88	1	0.12145	0.1261	0
YAYVTERQK	9	1	0	1	Unmodified	Pep4379	MSMS	1	2023-02-06_Fusion_36171	103	Ctrl_T2	584.325	2	579.301	1156.59										22.121	1	21.802	21.302	22.302	-0.31917											0.01052	1	5768	53.166	53.166	1
KVAPAPAVVK	10	2	0	0	Unmodified	Pep295	ISO-MSMS	1	2023-01-16_Fusion_35827	102	Treat_T1	494.344	2	490.319	978.623			0.17118	8.3934e-05						21.431	0.33544	21.474	21.293	21.629	0.042517								0.551954	0.00959719	0.334359	0.00019866	1	6086	78.149	45.257	1	1.223	1.343	0
KVAPAPAVVK	10	2	0	0	Unmodified	Pep295	ISO-MSMS	0	2023-01-16_Fusion_35827	102	Treat_T1	490.319	2	490.319	978.623			1.7702	0.00086794						21.459	0.49951	21.502	21.202	21.702	0.042517								0.839612	0.00842948	0.33315	4.0078e-05	1	6092	92.491	52.489	1	1.1687	1.2833	0
KVAPAPAVVK	10	2	0	0	Unmodified	Pep295	ISO-MSMS	2	2023-02-06_Fusion_36171	103	Ctrl_T2	498.332	2	490.319	978.623			-1.6929	-0.00083008						21.717	0.35443	21.398	21.258	21.613	-0.31917								0.534903	0.0142536	0.499312	0.0051976	1	5617	52.867	26.483	1	3.4779	3.5057	0
KVAPAPAVVK	10	2	0	0	Unmodified	Pep295	ISO-MSMS	2	2023-02-06_Fusion_36176	104	Ctrl_T1	498.332	2	490.319	978.623			-1.9727	-0.00096725						21.688	0.36357	21.412	21.247	21.611	-0.27637								0.530545	0.0116626	0.428704	0.0022118	1	5678	60.019	37.782	1	0.59644	0.7204	0
APRASRPSL	9	0	1	2	Unmodified	Pep1537	ISO-MSMS	2	2023-01-16_Fusion_35822	101	Treat_T2	490.796	2	477.778	953.541			-1.1586	-0.00055357						22.097	0.51618	22.097	21.858	22.374	0								0.798135	0.0443706	0.506511	4.3727e-06	2	6147	104.44	21.984	1	2.9917	3.1597	0
APRASRPSL	9	0	1	2	Unmodified	Pep1537	ISO-MSMS	0	2023-01-16_Fusion_35822	101	Treat_T2	477.778	2	477.778	953.541			0.566	0.00027042						22.097	0.33372	22.097	21.904	22.237	0								0.821027	0.0170015	0.163408	5.255e-06	1	6156	100.02	26.86	1	3.0164	3.1858	0
APRASRPSL	9	0	1	2	Unmodified	Pep1537	MULTI-MSMS		2023-01-16_Fusion_35823	201	Treat_T2	323.874	3	318.854	953.541	0.32602	0.00010395	-0.62368	-0.00019886	-0.29766	-9.4911e-05	318.854	323.874	327.533	22.1	0.63039	22.09	21.815	22.445	-0.0099583					243	27	15	0.899346	0.0145453	0.326761	9.5731e-07	12	5926	101.64	36.338	1	3.6873	3.8125	0
APRASRPSL	9	0	1	2	Unmodified	Pep1537	MULTI-MSMS		2023-01-16_Fusion_35827	102	Treat_T1	485.307	2	477.778	953.541	0.12595	6.0176e-05	-0.43439	-0.00020754	-0.30844	-0.00014737	477.778	485.307	490.796	21.986	0.50325	22.028	21.771	22.274	0.042604					169	22	12	0.919948	0.0514024	1	3.3245e-07	5	6283	125.83	34.911	1	3.4687	3.4274	0
APRASRPSL	9	0	1	2	Unmodified	Pep1537	MULTI-MSMS		2023-01-16_Fusion_35828	202	Treat_T1	323.874	3	318.854	953.541	0.34785	0.00011091	-0.62827	-0.00020033	-0.28042	-8.9413e-05	318.854	323.874	327.533	21.96	0.59683	22.029	21.779	22.376	0.069033					220	24	15	0.922171	0.0150515	0.425117	9.5731e-07	12	5997	114.89	38.068	1	3.5106	3.5422	0
APRASRPSL	9	0	1	2	Unmodified	Pep1537	ISO-MSMS	1	2023-02-06_Fusion_36171	103	Ctrl_T2	485.307	2	477.778	953.541			0.19723	9.4234e-05						22.337	0.61724	22.012	21.771	22.388	-0.32539								0.793977	0.0216242	0.451666	0.00028358	1	5807	71.491	16.778	1	23.614	19.189	0
APRASRPSL	9	0	1	2	Unmodified	Pep1537	ISO-MSMS	2	2023-02-06_Fusion_36171	103	Ctrl_T2	490.796	2	477.778	953.541			-1.8725	-0.00089462						22.384	0.53337	22.059	21.855	22.388	-0.32539								0.877549	0.0984787	1	5.3386e-05	1	5889	91.318	11.844	1	16.081	13.067	0
APRASRPSL	9	0	1	2	Unmodified	Pep1537	ISO-MSMS	1	2023-02-06_Fusion_36172	203	Ctrl_T2	323.874	3	318.854	953.541			0.012885	4.1083e-06						22.338	0.90625	22.024	21.756	22.662	-0.31352								0.814159	0.0604233	0.961256	1.1486e-08	4	7279	111.95	40.079	1	25.809	21.301	0
APRASRPSL	9	0	1	2	Unmodified	Pep1537	ISO-MSMS	2	2023-02-06_Fusion_36172	203	Ctrl_T2	327.533	3	318.854	953.541			-1.9043	-0.00060719						22.36	0.71849	22.046	21.827	22.546	-0.31352								0.819463	0.0605906	0.999	0.001752	3	7329	61.593	15.187	1	17.463	14.413	0
APRASRPSL	9	0	1	2	Unmodified	Pep1537	MULTI-MSMS		2023-02-06_Fusion_36176	104	Ctrl_T1	477.778	2	477.778	953.541	0.17618	8.4173e-05	-0.15244	-7.2834e-05	0.023734	1.1339e-05	477.778	485.307	490.796	22.332	0.59393	22.051	21.774	22.368	-0.28166					221	28	13	0.924958	0.0667995	1	2.62e-07	7	5972	123.16	26.999	1	1.0251	1.2114	0
APRASRPSL	9	0	1	2	Unmodified	Pep1537	MULTI-MSMS		2023-02-06_Fusion_36177	204	Ctrl_T1	323.874	3	318.854	953.541	-0.09029	-2.8789e-05	-0.3029	-9.6581e-05	-0.39319	-0.00012537	318.854	323.874	327.533	22.333	0.66167	22.087	21.774	22.435	-0.2458					263	27	16	0.625982	0.0594562	1	1.6736e-10	11	7387	114.89	39.811	1	0.89733	1.028	0
APRASRPSL	9	0	1	2	Unmodified	Pep1537	MULTI-MATCH-MSMS		2023-02-06_Fusion_36171	103	Ctrl_T2		2	477.778	953.541	0.053164	2.54e-05	0.9794	0.00046793	1.0326	0.00049333	477.779	483.799	487.786	22.4	0.49679	22.075	21.748	22.245	-0.32539	0.023778	0.0009076		123.16	93	23	6					0				0	2.0974	2.0219	0
APRASRPSL	9	0	1	2	Unmodified	Pep1537	MULTI-MATCH-MSMS		2023-02-06_Fusion_36172	203	Ctrl_T2		3	318.854	953.541	-0.29728	-9.4789e-05	0.43576	0.00013895	0.13849	4.4157e-05	318.854	322.868	325.526	22.353	0.48508	22.04	21.85	22.336	-0.31352	-0.021873	0.00080781		105.12	120	21	8					0				0	1.856	1.6621	0
APAQRAQSL	9	0	1	1	Unmodified	Pep4378	MULTI-MSMS		2023-01-16_Fusion_35822	101	Treat_T2	479.276	2	471.262	940.509	0.60115	0.0002833	-0.97418	-0.0004591	-0.37303	-0.00017579	471.261	475.781	479.276	21.767	0.27982	21.767	21.624	21.904	0					58	12	8	0.572493	0.00305528	0.0259618	5.0287e-05	1	6043	84.916	84.271	1	1.9749	1.9331	0
ASNFKSPVK	9	2	0	0	Unmodified	Pep297	ISO-MSMS	0	2023-01-16_Fusion_35822	101	Treat_T2	489.275	2	489.274	976.534			0.018926	9.2601e-06						21.717	0.37658	21.717	21.458	21.835	0								0.325478	0.000919912	0.0111574	0.0052013	1	6000	54.416	50.482	1	3.767	3.6149	0
ASNFKSPVK	9	2	0	0	Unmodified	Pep297	ISO-MSMS	1	2023-02-06_Fusion_36171	103	Ctrl_T2	493.3	2	489.274	976.534			-0.4861	-0.00023784						21.866	0.65428	21.546	21.258	21.912	-0.31917								0.389928	0.00184905	0.0166672	0.018474	1	5692	32.32	28.574	1	7.5507	7.6109	0
ASNFKSPVK	9	2	0	0	Unmodified	Pep297	ISO-MSMS	2	2023-02-06_Fusion_36171	103	Ctrl_T2	497.289	2	489.274	976.534			-3.2505	-0.0015904						21.922	0.46688	21.602	21.423	21.89	-0.31917								0.188327	0.000958377	0.0120802	0.015729	1	5699	33.378	29.444	1	6.0324	6.0805	0
ASNFKSPVK	9	2	0	0	Unmodified	Pep297	MSMS	0	2023-02-06_Fusion_36176	104	Ctrl_T1	489.275	2	489.274	976.534										21.885	1	21.609	21.109	22.109	-0.27637											0.0090268	1	5765	54.982	51.047	1
RTIAQAGLSSK	11	1	1	1	Unmodified	Pep922	ISO-MSMS	1	2023-01-16_Fusion_35822	101	Treat_T2	572.86	2	566.328	1130.64			1.1865	0.00067192						21.469	0.4167	21.469	21.289	21.705	0								0.601306	0.0116674	0.374414	6.2693e-08	2	5956	124.39	110.79	1	9.3467	9.8214	0
RTIAQAGLSSK	11	1	1	1	Unmodified	Pep922	ISO-MSMS	2	2023-01-16_Fusion_35822	101	Treat_T2	578.349	2	566.328	1130.64			1.5206	0.00086118						21.532	0.42432	21.532	21.346	21.77	0								0.848669	0.00858102	0.319398	7.2008e-09	2	5931	126.12	98.789	1	6.2019	6.5169	0
RTIAQAGLSSK	11	1	1	1	Unmodified	Pep922	MSMS	0	2023-01-16_Fusion_35827	102	Treat_T1	566.328	2	566.328	1130.64										21.411	1	21.454	20.954	21.954	0.042517											2.7803e-08	1	6095	122.51	102.75	1
RTIAQAGLSSK	11	1	1	1	Unmodified	Pep922	ISO-MSMS	2	2023-02-06_Fusion_36171	103	Ctrl_T2	578.35	2	566.328	1130.64			-0.51871	-0.00029376						21.782	0.37608	21.463	21.258	21.634	-0.31917								0.996641	0.0331309	0.621097	8.0002e-14	2	5641	158.02	133.73	1	18.908	16.133	0
RTIAQAGLSSK	11	1	1	1	Unmodified	Pep922	MULTI-MSMS		2023-02-06_Fusion_36176	104	Ctrl_T1	578.349	2	566.328	1130.64	0.44588	0.00025251	-0.10192	-5.7721e-05	0.34396	0.00019479	566.328	572.86	578.349	21.734	0.46437	21.458	21.224	21.688	-0.27638					147	23	10	0.979573	0.0213275	0.576766	1.4439e-15	6	5718	158.3	136.71	1	1.1587	1.2853	0
LSYNTASNK	9	1	1	0	Unmodified	Pep918	ISO-MSMS	2	2023-02-06_Fusion_36171	103	Ctrl_T2	506.269	2	499.251	996.488			0.69618	0.00034757						21.532	0.29422	21.218	21.079	21.373	-0.31353								0.453583	0.00256083	0.0509033	0.00033929	1	5541	66.692	61.384	1	2.2798	1.7129	0
LSYNTASNK	9	1	1	0	Unmodified	Pep918	MULTI-MSMS		2023-02-06_Fusion_36176	104	Ctrl_T1	502.773	2	499.251	996.488	0.45843	0.00022887	2.1215	0.0010591	2.5799	0.001288	499.252	502.773	506.269	21.525	0.37351	21.254	21.055	21.428	-0.27138					104	21	9	0.15503	0.000880247	0.00652366	0.017915	1	5581	28.096	28.096	1	0.67283	0.79751	0
RPSTSRSLYA	10	0	1	2	Unmodified	Pep4385	MULTI-MSMS		2023-01-16_Fusion_35822	101	Treat_T2	569.305	2	569.304	1136.59	0.82724	0.00047095	0.34065	0.00019393	1.1679	0.00066488	569.304	576.834	582.323	22.129	0.46927	22.129	21.881	22.35	0					123	18	10	0.831778	0.00722631	0.0569429	0.00017622	3	6159	74.267	59.007	1	0.088823	0.093812	0
RPSTSRSLYA	10	0	1	2	Unmodified	Pep4385	ISO-MSMS	0	2023-01-16_Fusion_35827	102	Treat_T1	569.304	2	569.304	1136.59			0.021837	1.2432e-05						22.059	0.37786	22.101	21.919	22.297	0.042604								0.770394	0.00556699	0.0380437	0.0002379	2	6327	74.6	63.436	1	0.12572	0.12422	0
SPGGPRAAV	9	0	0	1	Unmodified	Pep923	MULTI-MSMS		2023-01-16_Fusion_35822	101	Treat_T2	406.225	2	406.225	810.435	0.43971	0.00017862	0.19232	7.8126e-05	0.63203	0.00025674	406.225	409.235	411.229	21.717	0.9406	21.717	21.253	22.193	0					170	43	11	0.603066	0.00953939	0.0863451	0.00012599	4	6008	70.67	70.67	1	2.5227	2.3194	0
SPGGPRAAV	9	0	0	1	Unmodified	Pep923	MULTI-MSMS		2023-01-16_Fusion_35827	102	Treat_T1	409.235	2	406.225	810.435	0.039981	1.6241e-05	0.40506	0.00016455	0.44504	0.00018079	406.225	409.235	411.229	21.625	0.66331	21.667	21.233	21.896	0.042517					138	30	9	0.588947	0.0171729	0.230661	0.00012267	3	6161	71.296	71.296	1	1.615	1.5135	0
SPGGPRAAV	9	0	0	1	Unmodified	Pep923	MULTI-SECPEP		2023-01-16_Fusion_35828	202	Treat_T1	411.6	2	406.225	810.435	0.4224	0.00017159	0.080717	3.2789e-05	0.50312	0.00020438	406.225	409.235	411.229	21.605	0.45009	21.674	21.423	21.873	0.069033					94	18	7	0.102475	0.000374679	0.00508346	0.030905	1	5895	44.395	44.395	1	1.5267	1.2262	0
SPGGPRAAV	9	0	0	1	Unmodified	Pep923	MULTI-MSMS		2023-02-06_Fusion_36171	103	Ctrl_T2	409.235	2	406.225	810.435	-0.47084	-0.00019127	0.47622	0.00019345	0.0053734	2.1828e-06	406.225	409.235	411.229	21.918	0.51964	21.599	21.303	21.823	-0.31917					168	25	9	0.722811	0.0209711	0.347564	0.00011934	2	5674	71.922	71.922	1	4.4957	3.1077	0
SPGGPRAAV	9	0	0	1	Unmodified	Pep923	MULTI-SECPEP		2023-02-06_Fusion_36172	203	Ctrl_T2	406.213	2	406.225	810.435	0.17921	7.2799e-05	-0.093907	-3.8147e-05	0.085302	3.4652e-05	406.225	409.235	411.229	21.93	0.62924	21.621	21.377	22.006	-0.30923					154	27	10	0.421905	0.00391073	0.0713689	0.017601	1	7158	48.561	48.561	1	4.3456	2.9653	0
SPGGPRAAV	9	0	0	1	Unmodified	Pep923	MULTI-MSMS		2023-02-06_Fusion_36176	104	Ctrl_T1	409.235	2	406.225	810.435	0.48046	0.00019518	-0.31788	-0.00012913	0.16258	6.6044e-05	406.225	409.235	411.229	21.899	0.57804	21.623	21.247	21.825	-0.27638					210	28	12	0.686233	0.00762252	0.0710015	0.0021355	3	5785	56.27	56.27	1	0.56984	0.62942	0
SPGGPRAAV	9	0	0	1	Unmodified	Pep923	MULTI-SECPEP		2023-02-06_Fusion_36177	204	Ctrl_T1	406.236	2	406.225	810.435	-0.041691	-1.6936e-05	0.084045	3.4141e-05	0.042354	1.7205e-05	406.225	409.235	411.229	21.9	0.54589	21.66	21.304	21.85	-0.23983					138	23	10	0.272083	0.00569305	0.259005	0.044082	1	7236	40.268	37.917	1	0.51484	0.51383	0
RPTTGNTL	8	0	1	1	Unmodified	Pep4376	MULTI-MSMS		2023-01-16_Fusion_35822	101	Treat_T2	434.755	2	430.235	858.456	0.29521	0.00012701	0.44509	0.00019149	0.74031	0.00031851	430.236	434.755	438.25	21.451	0.48495	21.451	21.198	21.682	0					145	24	10	0.63622	0.00756747	0.186482	1.0228e-07	2	5913	110.81	107.42	1	2.9609	2.8982	0
RPTTGNTL	8	0	1	1	Unmodified	Pep4376	MSMS	1	2023-01-16_Fusion_35827	102	Treat_T1	434.755	2	430.235	858.456										21.384	1	21.426	20.926	21.926	0.042517											0.00058732	1	6084	71.877	66.568	1
RPTTGNTL	8	0	1	1	Unmodified	Pep4376	MULTI-MSMS		2023-02-06_Fusion_36171	103	Ctrl_T2	438.25	2	430.235	858.456	-0.5919	-0.00025466	1.8386	0.00079104	1.2467	0.00053638	430.235	434.755	438.25	21.607	0.70084	21.293	20.976	21.677	-0.31353					144	34	8	0.570081	0.00630136	0.193803	8.2181e-05	2	5590	66.073	64.29	1	6.4094	4.7726	0
RPTTGNTL	8	0	1	1	Unmodified	Pep4376	ISO-MSMS	0	2023-02-06_Fusion_36176	104	Ctrl_T1	430.235	2	430.235	858.456			0.48744	0.00020972						21.614	0.45408	21.337	21.089	21.543	-0.27637								0.351082	0.00507277	0.142418	9.8409e-05	1	5647	75.243	75.243	1	1.029	1.1655	0
RPTTGNTL	8	0	1	1	Unmodified	Pep4376	ISO-MSMS	0	2023-02-06_Fusion_36177	204	Ctrl_T1	430.235	2	430.235	858.456			-0.50843	-0.00021874						21.578	0.3128	21.338	21.232	21.545	-0.23983								0.671819	0.00298269	0.0598783	0.00011035	1	7195	72.789	71.158	1	0.82291	0.91175	0
GPNSNRSQF	9	0	0	1	Unmodified	Pep301	MULTI-MSMS		2023-01-16_Fusion_35822	101	Treat_T2	508.743	2	503.739	1005.46	0.58345	0.00029391	0.31063	0.00015648	0.89408	0.00045038	503.739	506.749	508.743	22.009	0.44581	22.009	21.791	22.237	0					131	18	10	0.585767	0.012503	0.241931	4.0245e-07	1	6129	103.87	101.89	1	1.4805	1.3612	0
GPNSNRSQF	9	0	0	1	Unmodified	Pep301	MULTI-MSMS		2023-01-16_Fusion_35827	102	Treat_T1	508.743	2	503.739	1005.46	-0.11942	-6.0158e-05	0.75799	0.00038183	0.63857	0.00032167	503.739	506.749	508.743	21.926	0.46501	21.968	21.786	22.251	0.042606					116	20	9	0.334803	0.00327963	0.0180217	0.0045444	1	6320	47.599	46.893	1	0.98736	0.92535	0
GPNSNRSQF	9	0	0	1	Unmodified	Pep301	MULTI-MSMS		2023-02-06_Fusion_36171	103	Ctrl_T2	506.749	2	503.739	1005.46	-0.30686	-0.00015457	0.7484	0.000377	0.44154	0.00022242	504.241	506.749	508.743	22.219	0.42939	21.9	21.693	22.122	-0.31917					120	20	8	0.535014	0.00509248	0.101008	0.0030615	2	5808	52.937	50.099	1	3.3245	2.2981	0
GPNSNRSQF	9	0	0	1	Unmodified	Pep301	MULTI-SECPEP		2023-02-06_Fusion_36176	104	Ctrl_T1	504.303	2	503.739	1005.46	-0.05565	-2.8033e-05	0.80716	0.0004066	0.75151	0.00037857	503.739	506.749	508.743	22.206	0.38816	21.924	21.73	22.118	-0.28166					108	17	9	0.47286	0.00713236	0.207559	0.0039362	1	5889	65.88	65.88	1	0.51321	0.56686	0
RAYGPGLEK	9	1	1	1	Unmodified	Pep300	ISO-MSMS	1	2023-01-16_Fusion_35822	101	Treat_T2	502.304	2	495.772	989.529			0.35624	0.00017661						21.869	0.28812	21.869	21.705	21.993	0								0.66014	0.00391422	0.055635	0.00028124	1	6064	71.692	53.706	1	0.49457	0.51969	0
RAYGPGLEK	9	1	1	1	Unmodified	Pep300	MSMS	0	2023-01-16_Fusion_35822	101	Treat_T2	495.773	2	495.772	989.529										21.875	1	21.875	21.375	22.375	0											0.00013714	1	6087	91.085	59.15	1
RAYGPGLEK	9	1	1	1	Unmodified	Pep300	MSMS	0	2023-01-16_Fusion_35827	102	Treat_T1	495.772	2	495.772	989.529										21.868	1	21.911	21.411	22.411	0.042606											2.3758e-05	1	6275	108.81	74.555	1
RAYGPGLEK	9	1	1	1	Unmodified	Pep300	ISO-MSMS	1	2023-02-06_Fusion_36171	103	Ctrl_T2	502.305	2	495.772	989.529			0.83453	0.00041374						22.133	0.32989	21.814	21.634	21.964	-0.31917								0.665315	0.00375012	0.0403686	0.00010591	1	5751	86.794	61.057	1	1.2023	1.0258	0
RAYGPGLEK	9	1	1	1	Unmodified	Pep300	MSMS	0	2023-02-06_Fusion_36171	103	Ctrl_T2	495.773	2	495.772	989.529										22.157	1	21.837	21.337	22.337	-0.31917											0.007221	1	5782	57.177	53.431	1
RAYGPGLEK	9	1	1	1	Unmodified	Pep300	ISO-MSMS	0	2023-02-06_Fusion_36176	104	Ctrl_T1	495.772	2	495.772	989.529			2.3639	0.001172						22.145	0.57516	21.866	21.564	22.139	-0.27839								0.800219	0.00748394	0.137072	4.4999e-06	2	5867	103.8	89.797	1	0.14876	0.16502	0
KTSQLTLQK	9	2	2	0	Unmodified	Pep2739	ISO-MSMS	1	2023-01-16_Fusion_35822	101	Treat_T2	530.859	2	523.814	1045.61			-0.91067	-0.00047702						21.925	0.26962	21.925	21.77	22.039	0								0.77878	0.00269243	0.0694114	7.8032e-09	1	6088	134.77	88.75	1	1.3776	1.3021	0
KTSQLTLQK	9	2	2	0	Unmodified	Pep2739	MULTI-MSMS		2023-01-16_Fusion_35827	102	Treat_T1	530.857	2	523.814	1045.61	-0.20657	-0.0001082	-0.016551	-8.6695e-06	-0.22312	-0.00011687	523.814	530.858	537.848	21.902	0.4861	21.945	21.742	22.228	0.042606					82	22	8	0.7003	0.00474783	0.143494	3.5922e-07	2	6269	106.16	75.599	1	1.2721	0.82803	0
KTSQLTLQK	9	2	2	0	Unmodified	Pep2739	ISO-MSMS	1	2023-02-06_Fusion_36171	103	Ctrl_T2	530.858	2	523.814	1045.61			-0.29446	-0.00015424						22.186	0.31327	21.867	21.671	21.985	-0.31917								0.735483	0.00398461	0.0683636	6.6943e-05	1	5775	90.15	48.498	1	2.0812	1.583	0
KTSQLTLQK	9	2	2	0	Unmodified	Pep2739	ISO-MSMS	2	2023-02-06_Fusion_36171	103	Ctrl_T2	537.849	2	523.814	1045.61			0.1859	9.7374e-05						22.229	0.42813	21.909	21.671	22.1	-0.31917								0.712934	0.00404935	0.0315611	0.0016626	1	5846	61.78	50.268	1	1.2404	0.94352	0
KTSQLTLQK	9	2	2	0	Unmodified	Pep2739	MULTI-MSMS		2023-02-06_Fusion_36176	104	Ctrl_T1	523.814	2	523.814	1045.61	0.042747	2.2392e-05	0.37218	0.00019496	0.41493	0.00021735	523.814	530.858	537.848	22.197	0.57939	21.915	21.516	22.095	-0.28166					105	26	8	0.729773	0.00517728	0.0719391	4.8295e-05	1	5906	85.29	60.472	1	0.54699	0.80394	0
ATEQPLTAK	9	1	1	0	Unmodified	Pep914	MULTI-MSMS		2023-01-16_Fusion_35822	101	Treat_T2	486.781	2	479.764	957.513	0.36121	0.00017329	-0.16881	-8.0989e-05	0.1924	9.2306e-05	479.764	483.286	486.781	21.124	0.6465	21.124	20.858	21.504	0					121	32	6	0.70069	0.00271536	0.00737987	3.6147e-07	4	5786	106.04	89.384	1	1.493	1.4221	0
ATEQPLTAK	9	1	1	0	Unmodified	Pep914	MULTI-MSMS		2023-01-16_Fusion_35827	102	Treat_T1	479.764	2	479.764	957.513	0.55168	0.00026467	3.0031	0.0014408	3.5547	0.0017054	479.764	483.285	486.781	21.082	0.61338	21.124	20.877	21.49	0.04248					184	34	9	0.624601	0.00235832	0.00671413	4.0828e-07	4	5956	103.56	93.858	1	0.74307	0.84991	0
ATEQPLTAK	9	1	1	0	Unmodified	Pep914	ISO-MSMS	1	2023-02-06_Fusion_36171	103	Ctrl_T2	483.286	2	479.764	957.513			0.3825	0.00018351						21.242	0.33477	20.929	20.744	21.079	-0.31353								0.822928	0.00687278	0.0489964	2.092e-05	1	5400	94.114	82.95	1	7.8347	5.8866	0
ATEQPLTAK	9	1	1	0	Unmodified	Pep914	ISO-MSMS	2	2023-02-06_Fusion_36171	103	Ctrl_T2	486.781	2	479.764	957.513			-1.2992	-0.00062332						21.301	0.35821	20.988	20.797	21.155	-0.31353								0.726322	0.00525406	0.0231438	0.00010141	3	5430	87.181	73.828	1	6.3054	4.7375	0
ATEQPLTAK	9	1	1	0	Unmodified	Pep914	MULTI-MSMS		2023-02-06_Fusion_36176	104	Ctrl_T1	479.764	2	479.764	957.513	0.55707	0.00026726	1.0466	0.0005021	1.6036	0.00076937	479.764	483.286	486.781	21.292	0.69588	21.02	20.732	21.428	-0.27138					146	39	11	0.428878	0.00515422	0.0171697	6.4608e-06	3	5528	93.162	81.115	1	0.64594	0.76564	0
ALPEKVVNK	9	2	1	0	Unmodified	Pep924	ISO-MSMS	2	2023-01-16_Fusion_35822	101	Treat_T2	510.33	2	499.306	996.597			-0.67208	-0.00033557						21.718	0.4206	21.718	21.528	21.948	0								0.596908	0.0034626	0.0289259	0.00036396	2	6061	64.567	61.56	1	2.3024	2.6455	0
ALPEKVVNK	9	2	1	0	Unmodified	Pep924	ISO-MSMS	1	2023-01-16_Fusion_35822	101	Treat_T2	504.841	2	499.306	996.597			0.42715	0.00021328						21.707	0.35322	21.707	21.504	21.858	0								0.656663	0.00507856	0.033789	5.5742e-06	1	6010	98.418	94.559	1	2.4474	2.8122	0
ALPEKVVNK	9	2	1	0	Unmodified	Pep924	ISO-MSMS	1	2023-01-16_Fusion_35827	102	Treat_T1	504.841	2	499.306	996.597			0.69727	0.00034815						21.631	0.33777	21.674	21.49	21.828	0.042519								0.821805	0.00635926	0.0423352	2.7892e-06	1	6171	112.37	92.855	1	0.97938	1.0558	0
ALPEKVVNK	9	2	1	0	Unmodified	Pep924	ISO-MSMS	2	2023-01-16_Fusion_35827	102	Treat_T1	510.33	2	499.306	996.597			-0.11368	-5.6759e-05						21.69	0.3148	21.732	21.536	21.851	0.042519								0.658104	0.00409678	0.0304193	0.0033416	1	6184	58.286	54.876	1	0.54802	0.59077	0
ALPEKVVNK	9	2	1	0	Unmodified	Pep924	ISO-MSMS	0	2023-01-16_Fusion_35827	102	Treat_T1	499.306	2	499.306	996.597			0.29538	0.00014748						21.693	0.51273	21.736	21.406	21.919	0.042517								0.571421	0.00508883	0.0363476	1.0552e-07	1	6190	125.81	118.17	1	0.48484	0.52266	0
ALPEKVVNK	9	2	1	0	Unmodified	Pep924	ISO-MSMS	1	2023-02-06_Fusion_36171	103	Ctrl_T2	504.84	2	499.306	996.597			0.82388	0.00041137						21.921	0.4674	21.602	21.404	21.872	-0.31917								0.759846	0.00731953	0.0861752	7.3916e-05	1	5675	89.55	83.1	1	15.834	16.367	0
ALPEKVVNK	9	2	1	0	Unmodified	Pep924	ISO-MSMS	2	2023-02-06_Fusion_36171	103	Ctrl_T2	510.33	2	499.306	996.597			-0.48195	-0.00024064						21.953	0.3626	21.634	21.437	21.8	-0.31917								0.758892	0.00446372	0.0444466	0.00015377	1	5684	82.671	73.759	1	17.586	18.178	0
ALPEKVVNK	9	2	1	0	Unmodified	Pep924	MULTI-MSMS		2023-02-06_Fusion_36176	104	Ctrl_T1	499.306	2	499.306	996.597	0.19151	9.5624e-05	-0.24143	-0.00012055	-0.049915	-2.4923e-05	499.306	504.84	510.33	21.936	0.52989	21.66	21.341	21.871	-0.27637					136	25	10	0.533777	0.00473577	0.036406	5.0469e-07	2	5770	98.458	89.042	1	0.48993	0.60147	0
SVINKVTEK	9	2	0	0	Unmodified	Pep2719	ISO-MSMS	1	2023-02-06_Fusion_36171	103	Ctrl_T2	513.326	2	509.301	1016.59			1.3748	0.00070017						21.792	0.24639	21.473	21.303	21.55	-0.31917								0.255581	0.00239776	0.0781476	0.012464	1	5636	39.305	36.214	1	6.01	6.0579	0
SPSKTRGQIQV	11	1	0	1	Unmodified	Pep656	ISO-MSMS	1	2023-01-16_Fusion_35822	101	Treat_T2	605.861	2	600.838	1199.66			1.1061	0.00066462						22.389	0.19149	22.389	22.304	22.496	0								0.600115	0.000747633	0.013267	0.0033908	1	6293	55.567	48.976	1	2.546	2.5641	0
SPSKTRGQIQV	11	1	0	1	Unmodified	Pep656	ISO-MSMS	1	2023-01-16_Fusion_35823	201	Treat_T2	404.243	3	400.895	1199.66			0.48729	0.00019535						22.42	0.33187	22.41	22.212	22.544	-0.0099583								0.346395	0.00202815	0.0315988	8.8702e-06	1	6065	92.439	88.937	1	0.38559	0.38375	0
SPSKTRGQIQV	11	1	0	1	Unmodified	Pep656	MULTI-MSMS		2023-01-16_Fusion_35827	102	Treat_T1	609.852	2	600.838	1199.66	0.43969	0.00026418	1.9647	0.0011804	2.4044	0.0014446	600.839	605.861	609.852	22.313	0.31887	22.355	22.183	22.502	0.042604					55	13	7	0.56181	0.00093102	0.014738	0.0012328	2	6463	47.971	41.303	1	1.2958	1.3455	0
SPSKTRGQIQV	11	1	0	1	Unmodified	Pep656	ISO-MSMS	1	2023-01-16_Fusion_35828	202	Treat_T1	404.243	3	400.895	1199.66			0.66006	0.00026462						22.304	0.35934	22.374	22.134	22.493	0.06951								0.286567	0.00174554	0.0372847	5.8065e-06	1	6145	93.429	92.005	1	1.2575	1.2982	0
[truncated: 17,301 more rows]
[truncated: 174 more columns]
