# Supplementary material for: SILAC-based quantification reveals modulation of the immunopeptidome in BRAF and MEK inhibitor sensitive and resistant melanoma cells
Source: Front Immunol. 2025 Jan 6;15:1490821. doi: 10.3389/fimmu.2024.1490821 (PMC11744270; doi:10.3389/fimmu.2024.1490821)
Supplement: Supplementary file 9 [file Table8.xlsx]

## Sheet: UKE-Mel-105b_TRAMETINIB
MQ evidence
Sequence	Length	K_Count	L_Count	R_Count	Modifications	Proteins	Type	Labeling_State	Raw_file	Fraction	Experiment	MS/MS_m/z	Charge	m/z	Mass	Uncalibrated_-_Calibrated_m/z_[ppm]	Uncalibrated_-_Calibrated_m/z_[Da]	Mass_error_[ppm]	Mass_error_[Da]	Uncalibrated_mass_error_[ppm]	Uncalibrated_mass_error_[Da]	Max_intensity_m/z_0	Max_intensity_m/z_1	Max_intensity_m/z_2	Retention_time	Retention_length	Calibrated_retention_time	Calibrated_retention_time_start	Calibrated_retention_time_finish	Retention_time_calibration	Match_time_difference	Match_m/z_difference	Match_q-value	Match_score	Number_of_data_points	Number_of_scans	Number_of_isotopic_peaks	PIF	Fraction_of_total_spectrum	Base_peak_fraction	PEP	MS/MS_count	MS/MS_scan_number	Score	Delta_score	Combinatorics	Ratio_M/L	Ratio_M/L_normalized	Ratio_M/L_shift
RSAPAASER	9	0	0	2	Unmodified	Pep1338	ISO-MSMS	2	2023-04-17_Fusion_37016	103	Ctrl_T2	482.757	2	472.749	943.484			-0.55834	-0.00026395						14.55	0.15377	14.577	14.465	14.619	0.026434								0.824859	0.0098148	0.240206	0.0034576	1	2673	68.557	45.486	1	4.7953	4.5862	0
RSAPAASER	9	0	0	2	Unmodified	Pep1338	MSMS	0	2023-04-17_Fusion_37016	103	Ctrl_T2	472.749	2	472.749	943.484										14.533	1	14.559	14.059	15.059	0.026435											0.051444	1	2685	37.556	21.353	1
RSAPAASER	9	0	0	2	Unmodified	Pep1338	ISO-MSMS	1	2023-04-17_Fusion_37021	104	Ctrl_T1	478.769	2	472.749	943.484			-0.51073	-0.00024145						14.531	0.16367	14.59	14.493	14.657	0.058989								0.661381	0.00185571	0.0495471	0.006007	1	2668	55.064	37.824	1	4.195	5.2273	0
RSAPAASER	9	0	0	2	Unmodified	Pep1338	ISO-MSMS	2	2023-04-17_Fusion_37021	104	Ctrl_T1	482.757	2	472.749	943.484			-0.67559	-0.00031939						14.531	0.16967	14.59	14.493	14.663	0.058989								0.873549	0.00664887	0.132856	0.006254	1	2670	53.756	40.719	1	4.0441	5.0393	0
RSAPAASER	9	0	0	2	Unmodified	Pep1338	MSMS	0	2023-04-17_Fusion_37021	104	Ctrl_T1	472.749	2	472.749	943.484										14.503	1	14.562	14.062	15.062	0.058989											0.0079597	1	2677	63.816	47.613	1
KIIGKVHEK	9	3	0	0	Unmodified	Pep2497	ISO-MSMS	1	2023-03-26_Fusion_36720	101	Treat_T2	532.373	2	526.335	1050.65			-0.059856	-3.1504e-05						14.873	0.31498	14.873	14.784	15.099	0								0.591776	0.00693634	0.188994	0.0068743	1	2860	50.473	39.11	1	4.8782	5.0882	0
KIIGKVHEK	9	3	0	0	Unmodified	Pep2497	ISO-MSMS	0	2023-03-26_Fusion_36725	102	Treat_T1	526.334	2	526.335	1050.65			0.34119	0.00017958						14.523	0.17995	14.59	14.51	14.69	0.067093								0.677419	0.00133628	0.00854342	0.0070175	1	2735	49.715	39.005	1	0.40964	0.63666	0
KIIGKVHEK	9	3	0	0	Unmodified	Pep2497	ISO-MSMS	1	2023-03-26_Fusion_36725	102	Treat_T1	532.373	2	526.335	1050.65			-0.025817	-1.3589e-05						14.505	0.12207	14.572	14.527	14.649	0.067093								0.57883	0.00273649	0.0131766	0.00021581	1	2742	85.716	64.846	1	0.4558	0.69161	0
KIIGKVHEK	9	3	0	0	Unmodified	Pep2497	ISO-MSMS	2	2023-03-26_Fusion_36725	102	Treat_T1	538.357	2	526.335	1050.65			0.014717	7.7461e-06						14.524	0.12384	14.591	14.533	14.657	0.067093								0.250316	0.001867	0.0194123	0.0061719	1	2756	54.191	42.555	1	0.41378	0.62552	0
KIIGKVHEK	9	3	0	0	Unmodified	Pep2497	ISO-MSMS	1	2023-04-17_Fusion_37016	103	Ctrl_T2	532.372	2	526.335	1050.65			0.41284	0.00021729						14.484	0.14836	14.51	14.422	14.57	0.026435								0.787767	0.00854446	0.133049	0.0043534	1	2650	63.816	41.73	1	24.704	21.851	0
KIIGKVHEK	9	3	0	0	Unmodified	Pep2497	ISO-MSMS	2	2023-04-17_Fusion_37016	103	Ctrl_T2	538.357	2	526.335	1050.65			0.095709	5.0375e-05						14.483	0.17159	14.51	14.422	14.593	0.026434								0.845574	0.0148121	0.362341	4.7219e-05	1	2657	91.087	69.342	1	21.576	19.068	0
KIIGKVHEK	9	3	0	0	Unmodified	Pep2497	ISO-MSMS	1	2023-04-17_Fusion_37017	203	Ctrl_T2	355.251	3	351.226	1050.65			0.29017	0.00010192						14.495	0.26714	14.52	14.383	14.65	0.025077								0.897012	0.0143035	0.177294	4.2356e-21	2	2698	231.14	210.37	1	19.278	15.747	0
KIIGKVHEK	9	3	0	0	Unmodified	Pep2497	ISO-MSMS	2	2023-04-17_Fusion_37017	203	Ctrl_T2	359.24	3	351.226	1050.65			-0.42008	-0.00014754						14.495	0.19427	14.52	14.408	14.602	0.025077								0.543929	0.0121681	0.33354	2.3386e-09	2	2705	139.97	128.44	1	18.857	15.392	0
KIIGKVHEK	9	3	0	0	Unmodified	Pep2497	ISO-MSMS	1	2023-04-17_Fusion_37021	104	Ctrl_T1	532.373	2	526.335	1050.65			0.32316	0.00017009						14.476	0.14601	14.535	14.44	14.586	0.058989								0.680103	0.00165721	0.0147821	0.019358	1	2647	40.352	31.138	1	0.58491	0.86015	0
KIIGKVHEK	9	3	0	0	Unmodified	Pep2497	ISO-MSMS	2	2023-04-17_Fusion_37021	104	Ctrl_T1	538.357	2	526.335	1050.65			0.21524	0.00011329						14.476	0.14684	14.535	14.456	14.602	0.058989								0.849835	0.00653693	0.118454	0.0041598	1	2672	64.841	43.97	1	0.54948	0.81102	0
KVFGGTVHKK	10	3	0	0	Unmodified	Pep928	ISO-MSMS	1	2023-03-26_Fusion_36720	101	Treat_T2	556.87	2	550.832	1099.65			-0.44949	-0.0002476						15.017	0.3835	15.017	14.835	15.219	0								0.987585	0.0256665	0.458712	0.00062667	2	2867	83.883	66.35	1	0.27145	0.28868	0
KVFGGTVHKK	10	3	0	0	Unmodified	Pep928	ISO-MSMS	2	2023-03-26_Fusion_36720	101	Treat_T2	562.854	2	550.832	1099.65			-0.10663	-5.8735e-05						15.015	0.43533	15.015	14.855	15.29	0								0.920563	0.00772744	0.15777	3.0737e-05	2	2869	90.15	66.12	1	0.27383	0.29136	0
KVFGGTVHKK	10	3	0	0	Unmodified	Pep928	ISO-MSMS	1	2023-03-26_Fusion_36720	101	Treat_T2	556.871	2	550.832	1099.65			-0.10524	-5.7972e-05						15.248	0.15578	15.248	15.219	15.374	0									0	0	0.0097166	1	2984	46.158	42.75	1	0.26456	0.28504	0
KVFGGTVHKK	10	3	0	0	Unmodified	Pep928	MSMS	0	2023-03-26_Fusion_36720	101	Treat_T2	550.832	2	550.832	1099.65										15.475	1	15.475	14.975	15.975	0											0.064443	1	3082	33.378	27.896	1
KVFGGTVHKK	10	3	0	0	Unmodified	Pep928	ISO-MSMS	0	2023-03-26_Fusion_36721	201	Treat_T2	367.558	3	367.557	1099.65			0.17826	6.5519e-05						14.998	0.84592	15.015	14.808	15.654	0.016882								0.920512	0.0797492	0.816505	1.2162e-15	5	3839	230.09	215.19	1	0.26585	0.27287	0
KVFGGTVHKK	10	3	0	0	Unmodified	Pep928	ISO-MSMS	1	2023-03-26_Fusion_36721	201	Treat_T2	371.582	3	367.557	1099.65			-0.54264	-0.00019945						14.934	0.41903	14.951	14.832	15.251	0.016883								0.876613	0.0808385	0.387668	2.5138e-16	4	3802	208.37	191.2	1	0.27802	0.2854	0
KVFGGTVHKK	10	3	0	0	Unmodified	Pep928	ISO-MSMS	2	2023-03-26_Fusion_36721	201	Treat_T2	375.572	3	367.557	1099.65			-0.31967	-0.0001175						14.991	0.39497	15.008	14.856	15.251	0.016882								0.71592	0.00790667	0.144436	2.1779e-10	2	3855	155.07	136.44	1	0.26665	0.27376	0
KVFGGTVHKK	10	3	0	0	Unmodified	Pep928	ISO-MSMS	0	2023-03-26_Fusion_36725	102	Treat_T1	550.833	2	550.832	1099.65			-0.041658	-2.2947e-05						14.652	0.31399	14.72	14.644	14.958	0.067093								0.988817	0.0120391	0.0856201	3.7142e-08	2	2786	128.58	86.23	1	0.043627	0.10805	0
KVFGGTVHKK	10	3	0	0	Unmodified	Pep928	ISO-MSMS	1	2023-03-26_Fusion_36725	102	Treat_T1	556.87	2	550.832	1099.65			-0.64923	-0.00035762						14.656	0.17073	14.723	14.657	14.828	0.067093								0.972393	0.002017	0.00980826	2.7234e-05	1	2797	94.309	60.103	1	0.04759	0.12259	0
KVFGGTVHKK	10	3	0	0	Unmodified	Pep928	MSMS	2	2023-03-26_Fusion_36725	102	Treat_T1	562.854	2	550.832	1099.65										14.633	1	14.701	14.201	15.201	0.067093											0.007107	1	2794	70.028	58.315	1
KVFGGTVHKK	10	3	0	0	Unmodified	Pep928	ISO-MSMS	0	2023-04-17_Fusion_37016	103	Ctrl_T2	551.334	2	550.832	1099.65			-0.345	-0.00019004						14.69	0.2073	14.716	14.663	14.871	0.026435									0	0	0.0048181	1	2725	64.841	36.759	1	0.57583	0.43479	0
KVFGGTVHKK	10	3	0	0	Unmodified	Pep928	ISO-MSMS	2	2023-04-17_Fusion_37016	103	Ctrl_T2	562.855	2	550.832	1099.65			0.13488	7.4295e-05						14.69	0.18026	14.716	14.669	14.85	0.026435								0.835204	0.000583758	0.00329082	0.0014871	1	2730	79.974	66.204	1	0.57548	0.43935	0
KVFGGTVHKK	10	3	0	0	Unmodified	Pep928	MSMS	1	2023-04-17_Fusion_37016	103	Ctrl_T2	556.87	2	550.832	1099.65										14.642	1	14.669	14.169	15.169	0.026435											0.0055714	1	2720	75.378	60.616	1
KVFGGTVHKK	10	3	0	0	Unmodified	Pep928	ISO-MSMS	0	2023-04-17_Fusion_37017	203	Ctrl_T2	367.557	3	367.557	1099.65			0.21478	7.8944e-05						14.66	0.50532	14.685	14.602	15.108	0.025077								0.751228	0.00493825	0.0141527	2.1536e-15	2	2744	192.14	184.49	1	0.41733	0.26523	0
KVFGGTVHKK	10	3	0	0	Unmodified	Pep928	ISO-MSMS	1	2023-04-17_Fusion_37017	203	Ctrl_T2	371.582	3	367.557	1099.65			0.23384	8.595e-05						14.661	0.18809	14.686	14.602	14.79	0.025077								0.471182	0.00250168	0.00781856	3.7992e-10	2	2746	141.78	136.44	1	0.57713	0.3671	0
KVFGGTVHKK	10	3	0	0	Unmodified	Pep928	ISO-MSMS	0	2023-04-17_Fusion_37021	104	Ctrl_T1	550.832	2	550.832	1099.65			0.047215	2.6008e-05						14.641	0.30942	14.7	14.602	14.912	0.058989								0.836449	0.00692921	0.0158011	2.2619e-05	2	2707	99.788	77.744	1	0.059837	0.10375	0
KVFGGTVHKK	10	3	0	0	Unmodified	Pep928	MSMS	1	2023-04-17_Fusion_37021	104	Ctrl_T1	556.87	2	550.832	1099.65										14.608	1	14.667	14.167	15.167	0.058989											0.0032812	1	2717	83.358	64.38	1
KVFGGTVHKK	10	3	0	0	Unmodified	Pep928	MSMS	2	2023-04-17_Fusion_37021	104	Ctrl_T1	562.854	2	550.832	1099.65										14.613	1	14.672	14.172	15.172	0.058989											0.0032406	1	2719	83.499	63.358	1
KVFGGTVHKK	10	3	0	0	Unmodified	Pep928	ISO-MSMS	0	2023-04-17_Fusion_37022	204	Ctrl_T1	367.557	3	367.557	1099.65			-0.01279	-4.7012e-06						14.728	0.55628	14.786	14.602	15.158	0.057837								0.980904	0.130533	0.938238	1.548e-05	1	2728	87.878	30.73	1	0.05544	0.093546	0
KVFGGTVHKK	10	3	0	0	Unmodified	Pep928	ISO-MSMS	1	2023-04-17_Fusion_37022	204	Ctrl_T1	371.582	3	367.557	1099.65			-0.23869	-8.7733e-05						14.723	0.18916	14.781	14.675	14.864	0.057837								0.699945	0.00766302	0.0253056	1.9928e-15	2	2738	176.79	165.75	1	0.058118	0.099138	0
KSYDQVHSGK	10	2	0	0	Unmodified	Pep4	ISO-MSMS	2	2023-03-26_Fusion_36721	201	Treat_T2	388.871	3	383.528	1147.56			-0.25966	-9.9587e-05						14.802	0.26268	14.818	14.664	14.927	0.016409								0.511311	0.00934913	0.17182	4.3806e-06	2	3782	113.89	106.28	1	1.8513	2.0122	0
KSYDQVHSGK	10	2	0	0	Unmodified	Pep4	ISO-MSMS	1	2023-04-17_Fusion_37016	103	Ctrl_T2	578.812	2	574.788	1147.56			-0.22975	-0.00013206						14.877	0.20322	14.904	14.76	14.963	0.027021								0.650573	0.00399872	0.0960251	0.0025942	1	2782	74.944	55.347	1	3.5134	3.1559	0
KSYDQVHSGK	10	2	0	0	Unmodified	Pep4	ISO-MSMS	2	2023-04-17_Fusion_37016	103	Ctrl_T2	582.803	2	574.788	1147.56			0.0051412	2.9551e-06						14.879	0.18061	14.906	14.783	14.963	0.027021								0.809781	0.00563519	0.0694879	9.6563e-06	1	2791	115.18	74.451	1	3.1003	2.7848	0
KSYDQVHSGK	10	2	0	0	Unmodified	Pep4	ISO-MSMS	1	2023-04-17_Fusion_37017	203	Ctrl_T2	386.211	3	383.528	1147.56			0.18589	7.1295e-05						14.825	0.25795	14.85	14.697	14.955	0.025077								0.80316	0.0410593	1	1.2162e-15	2	2770	190.88	170.01	1	4.7858	4.8447	0
KSYDQVHSGK	10	2	0	0	Unmodified	Pep4	ISO-MSMS	0	2023-04-17_Fusion_37021	104	Ctrl_T1	574.789	2	574.788	1147.56			0.047432	2.7263e-05						14.843	0.163	14.902	14.788	14.951	0.059597								0.670837	0.00468353	0.0634468	2.6975e-05	1	2786	94.616	79.472	1	0.41523	0.709	0
KSYDQVHSGK	10	2	0	0	Unmodified	Pep4	ISO-MSMS	2	2023-04-17_Fusion_37021	104	Ctrl_T1	582.803	2	574.788	1147.56			0.66603	0.00038283						14.821	0.15264	14.88	14.788	14.94	0.058989								0.679189	0.00187655	0.0205065	0.0057315	2	2795	60.691	46.572	1	0.41362	0.70625	0
KSYDQVHSGK	10	2	0	0	Unmodified	Pep4	MSMS	1	2023-04-17_Fusion_37021	104	Ctrl_T1	578.814	2	574.788	1147.56										14.815	1	14.874	14.374	15.374	0.058989											0.037516	1	2789	44.203	29.996	1
KSYDQVHSGK	10	2	0	0	Unmodified	Pep4	MULTI-MSMS		2023-04-17_Fusion_37022	204	Ctrl_T1	383.529	3	383.528	1147.56	-0.012192	-4.6761e-06	0.50576	0.00019397	0.49357	0.0001893	383.528	386.211	388.871	14.867	0.21187	14.925	14.818	15.029	0.057837					61	8	10	0.0839507	0.00131443	0.0173042	3.4922e-11	1	2782	154.01	140.42	1	0.41296	0.51984	0
AMAPPSHRK	9	1	0	1	Unmodified	Pep5	MULTI-MSMS		2023-03-26_Fusion_36720	101	Treat_T2	497.767	2	497.766	993.518	0.5471	0.00027233	-0.0091068	-4.5331e-06	0.53799	0.00026779	497.766	502.789	506.778	14.928	0.21867	14.928	14.818	15.036	0					73	12	10	0.658409	0.00679178	0.142161	0.00050592	2	2876	80.229	78.501	1	0.38605	0.4014	0
AMAPPSHRK	9	1	0	1	Unmodified	Pep5	MULTI-MSMS		2023-03-26_Fusion_36721	201	Treat_T2	332.18	3	332.18	993.518	0.0049026	1.6285e-06	-0.10971	-3.6444e-05	-0.10481	-3.4815e-05	332.18	335.528	338.187	14.902	0.37243	14.919	14.76	15.132	0.016883					90	14	11	0.553893	0.0127577	0.0709682	3.5098e-05	2	3803	76.825	76.551	1	0.38933	0.41111	0
AMAPPSHRK	9	1	0	1	Unmodified	Pep5	ISO-MSMS	0	2023-03-26_Fusion_36725	102	Treat_T1	497.766	2	497.766	993.518			-0.77299	-0.00038477						14.836	0.23848	14.902	14.77	15.009	0.066706								0.954624	0.00520983	0.0229696	0.00031108	1	2854	85.212	82.603	1	0.14923	0.20813	0
AMAPPSHRK	9	1	0	1	Unmodified	Pep5	MSMS	1	2023-03-26_Fusion_36725	102	Treat_T1	502.79	2	497.766	993.518										14.823	1	14.89	14.39	15.39	0.066706											0.007382	1	2865	66.073	66.073	1
AMAPPSHRK	9	1	0	1	Unmodified	Pep5	MULTI-MSMS		2023-03-26_Fusion_36726	202	Treat_T1	332.18	3	332.18	993.518	-0.21465	-7.1302e-05	-0.26265	-8.7248e-05	-0.4773	-0.00015855	332.18	335.528	338.187	14.857	0.313	14.927	14.776	15.089	0.069929					67	12	9	0.88257	0.0372052	0.217908	2.9982e-06	2	3934	125.31	125.31	1	0.13338	0.18559	0
AMAPPSHRK	9	1	0	1	Unmodified	Pep5	ISO-MSMS	1	2023-04-17_Fusion_37016	103	Ctrl_T2	502.789	2	497.766	993.518			-0.083453	-4.154e-05						14.923	0.25181	14.95	14.814	15.066	0.027021								0.853159	0.00423337	0.0447616	0.00033899	1	2817	85.064	81.318	1	0.69596	0.63179	0
AMAPPSHRK	9	1	0	1	Unmodified	Pep5	ISO-MSMS	2	2023-04-17_Fusion_37016	103	Ctrl_T2	506.777	2	497.766	993.518			-0.77399	-0.00038527						14.923	0.29168	14.95	14.814	15.106	0.027021								0.665255	0.00533397	0.0567663	0.0025691	1	2818	73.26	69.852	1	0.65925	0.59847	0
AMAPPSHRK	9	1	0	1	Unmodified	Pep5	MSMS	0	2023-04-17_Fusion_37016	103	Ctrl_T2	497.766	2	497.766	993.518										14.911	1	14.938	14.438	15.438	0.027021											3.6548e-05	1	2819	111.01	107.65	1
AMAPPSHRK	9	1	0	1	Unmodified	Pep5	MULTI-MSMS		2023-04-17_Fusion_37017	203	Ctrl_T2	335.528	3	332.18	993.518	-0.037387	-1.2419e-05	-0.21963	-7.2957e-05	-0.25702	-8.5376e-05	332.18	335.528	338.188	14.87	0.38787	14.896	14.72	15.108	0.025357					116	15	13	0.529752	0.00961369	0.107083	0.00021788	4	2791	88.819	88.819	1	0.79392	0.77067	0
AMAPPSHRK	9	1	0	1	Unmodified	Pep5	ISO-MSMS	0	2023-04-17_Fusion_37021	104	Ctrl_T1	498.257	2	497.766	993.518			-0.54243	-0.00027						14.867	0.23202	14.927	14.804	15.036	0.059753								0.637413	0.000965744	0.0176934	3.3719e-05	2	2794	101.28	94.549	1	0.1619	0.19619	0
AMAPPSHRK	9	1	0	1	Unmodified	Pep5	ISO-MSMS	1	2023-04-17_Fusion_37021	104	Ctrl_T1	502.788	2	497.766	993.518			0.41135	0.00020475						14.858	0.16878	14.918	14.804	14.972	0.059753								0.410968	0.000819588	0.00689398	0.0052789	1	2809	58.917	58.917	1	0.18967	0.22983	0
AMAPPSHRK	9	1	0	1	Unmodified	Pep5	MULTI-SECPEP		2023-04-17_Fusion_37022	204	Ctrl_T1	332.198	3	332.18	993.518	0.0038141	1.267e-06	0.067989	2.2584e-05	0.071803	2.3851e-05	332.18	335.528	338.188	14.867	0.26448	14.925	14.818	15.082	0.057837					57	10	9	0.498137	0.00994553	0.213738	0.00094377	1	2760	68.016	65.972	1	0.23248	0.28648	0
ASKENVSQPK	10	2	0	0	Unmodified	Pep1343	ISO-MSMS	1	2023-04-17_Fusion_37016	103	Ctrl_T2	548.317	2	544.291	1086.57			0.78903	0.00042946						15.06	0.18547	15.087	14.94	15.126	0.02702								0.685298	0.00182244	0.0205284	0.025717	1	2858	38.783	31.723	1	7.2721	6.5321	0
ASKENVSQPK	10	2	0	0	Unmodified	Pep1343	ISO-MSMS	2	2023-04-17_Fusion_37016	103	Ctrl_T2	552.306	2	544.291	1086.57			0.56439	0.00030719						15.049	0.16248	15.076	14.963	15.126	0.02702								0.487042	0.00140178	0.0158057	0.0024699	1	2881	75.509	65.278	1	4.3099	3.8714	0
AVSEHRLSNK	10	1	1	1	Unmodified	Pep10	MULTI-MSMS		2023-03-26_Fusion_36720	101	Treat_T2	570.81	2	570.81	1139.6	0.65728	0.00037518	0.0087191	4.977e-06	0.666	0.00038016	570.81	577.342	582.831	15.176	0.20959	15.176	15.081	15.29	0					107	16	9	0.971418	0.00210006	0.00902564	3.9575e-13	3	2963	182.16	164.64	1	2.6176	2.6404	0
AVSEHRLSNK	10	1	1	1	Unmodified	Pep10	MULTI-MSMS		2023-03-26_Fusion_36721	201	Treat_T2	380.876	3	380.876	1139.6	0.2267	8.6343e-05	-0.068239	-2.5991e-05	0.15846	6.0352e-05	380.876	385.23	388.89	15.196	0.58378	15.213	14.856	15.44	0.016882					109	15	14	0.951787	0.0439779	0.443107	1.0369e-24	6	3878	269.38	268.85	1	2.1885	2.2019	0
AVSEHRLSNK	10	1	1	1	Unmodified	Pep10	MULTI-MSMS		2023-03-26_Fusion_36725	102	Treat_T1	570.809	2	570.81	1139.6	0.46933	0.0002679	-0.16158	-9.2232e-05	0.30775	0.00017567	570.81	577.341	582.831	15.093	0.2911	15.16	15.058	15.349	0.066705					112	23	9	0.975733	0.00432864	0.0350704	4.4034e-13	4	2944	179.1	139.18	1	0.33672	0.48367	0
AVSEHRLSNK	10	1	1	1	Unmodified	Pep10	MULTI-MSMS		2023-03-26_Fusion_36726	202	Treat_T1	380.876	3	380.876	1139.6	0.044954	1.7122e-05	-0.064965	-2.4743e-05	-0.02001	-7.6214e-06	380.876	385.23	388.89	15.081	0.39562	15.151	15.011	15.406	0.069905					88	15	15	0.937548	0.0675811	1	2.0834e-18	6	3982	256.36	254.87	1	0.33809	0.43614	0
AVSEHRLSNK	10	1	1	1	Unmodified	Pep10	MULTI-MSMS		2023-04-17_Fusion_37016	103	Ctrl_T2	577.342	2	570.81	1139.6	0.80402	0.00045894	-0.2002	-0.00011428	0.60381	0.00034466	570.81	577.342	582.831	15.204	0.23133	15.231	15.085	15.316	0.027021					78	14	10	0.911697	0.00664687	0.0486746	3.2875e-19	3	2913	217.5	171.77	1	2.5926	2.581	0
AVSEHRLSNK	10	1	1	1	Unmodified	Pep10	ISO-MSMS	1	2023-04-17_Fusion_37017	203	Ctrl_T2	385.23	3	380.876	1139.6			0.082906	3.1577e-05						15.144	0.36313	15.169	14.979	15.342	0.025372								0.937295	0.0567322	0.339418	1.0763e-15	2	2843	193.41	193.41	1	5.364	4.8036	0
AVSEHRLSNK	10	1	1	1	Unmodified	Pep10	ISO-MSMS	2	2023-04-17_Fusion_37017	203	Ctrl_T2	388.89	3	380.876	1139.6			-0.31311	-0.00011926						15.212	0.28659	15.238	15.055	15.342	0.025372								0.880252	0.0295409	0.200931	1.1802e-15	2	2853	191.53	188.38	1	1.6152	1.4464	0
AVSEHRLSNK	10	1	1	1	Unmodified	Pep10	MULTI-MSMS		2023-04-17_Fusion_37021	104	Ctrl_T1	577.843	2	570.81	1139.6	0.31234	0.00017829	0.023482	1.3404e-05	0.33582	0.00019169	570.81	577.342	582.831	15.145	0.24747	15.205	15.068	15.315	0.059753					76	12	10	0.943805	0.00787053	0.0856779	2.6813e-19	3	2891	223.36	185.55	1	0.65904	0.80736	0
AVSEHRLSNK	10	1	1	1	Unmodified	Pep10	MULTI-MSMS		2023-04-17_Fusion_37022	204	Ctrl_T1	380.876	3	380.876	1139.6	0.022713	8.651e-06	0.093216	3.5504e-05	0.11593	4.4155e-05	380.876	385.23	388.89	15.128	0.45131	15.186	14.96	15.411	0.057836					113	18	12	0.953319	0.0379558	0.268911	3.6086e-25	6	2828	291.2	288.78	1	0.55486	0.67893	0
AVSEHRLSNK	10	1	1	1	Unmodified	Pep10	MULTI-MATCH-MSMS		2023-04-17_Fusion_37017	203	Ctrl_T2		3	380.876	1139.6	0.05462	2.0803e-05	0.1461	5.5644e-05	0.20072	7.6447e-05	380.876	384.224	386.218	15.212	0.55121	15.237	14.909	15.46	0.025373	0.040405	0.00016554		291.2	55	16	7					0				0	0.40107	0.40714	0
ATYGKPVHH	9	1	0	0	Unmodified	Pep2503	MULTI-MSMS		2023-03-26_Fusion_36720	101	Treat_T2	505.266	2	505.264	1008.51	0.56403	0.00028498	-0.34356	-0.00017359	0.22047	0.00011139	505.265	507.277	509.271	15.248	0.30024	15.248	15.133	15.433	0					175	24	13	0.993562	0.115301	1	1.3818e-05	4	3007	110.67	77.124	1	1.3096	1.3291	0
ATYGKPVHH	9	1	0	0	Unmodified	Pep2503	MSMS	1	2023-03-26_Fusion_36720	101	Treat_T2	507.276	2	505.264	1008.51										15.465	1	15.465	14.965	15.965	0											0.031806	1	3078	45.718	41.581	1
ATYGKPVHH	9	1	0	0	Unmodified	Pep2503	MULTI-MSMS		2023-03-26_Fusion_36721	201	Treat_T2	339.85	3	337.179	1008.51	-0.059493	-2.006e-05	-0.013335	-4.4962e-06	-0.072828	-2.4556e-05	337.179	338.52	339.85	15.246	0.30896	15.263	15.181	15.49	0.016882					102	12	12	0.648633	0.0296418	0.622485	1.0154e-07	6	3913	150.05	150.05	1	1.2132	1.1515	0
ATYGKPVHH	9	1	0	0	Unmodified	Pep2503	MULTI-MSMS		2023-03-26_Fusion_36725	102	Treat_T1	507.276	2	505.264	1008.51	0.23232	0.00011738	-0.077919	-3.937e-05	0.1544	7.8013e-05	505.265	507.276	509.271	15.166	0.36179	15.233	15.111	15.473	0.066705					194	27	12	0.799306	0.00347086	0.0220407	1.1574e-05	5	2960	113.7	81.556	1	0.39591	0.45454	0
ATYGKPVHH	9	1	0	0	Unmodified	Pep2503	MULTI-MSMS		2023-03-26_Fusion_36726	202	Treat_T1	337.179	3	337.179	1008.51	0.037972	1.2803e-05	-0.13243	-4.4653e-05	-0.094458	-3.1849e-05	337.179	338.52	339.85	15.147	0.48828	15.217	15.089	15.577	0.069905					142	19	11	0.748642	0.0159579	0.319904	5.5714e-12	7	4055	178.3	177.92	1	0.45138	0.52366	0
ATYGKPVHH	9	1	0	0	Unmodified	Pep2503	MULTI-MSMS		2023-04-17_Fusion_37016	103	Ctrl_T2	509.272	2	505.264	1008.51	0.49153	0.00024835	-0.049045	-2.4781e-05	0.44248	0.00022357	505.265	507.277	509.271	15.232	0.43857	15.259	15.045	15.483	0.027021					200	25	13	0.851387	0.0406179	0.271119	5.0797e-07	3	2928	128.61	88.509	1	2.2325	1.8348	0
ATYGKPVHH	9	1	0	0	Unmodified	Pep2503	MULTI-MSMS		2023-04-17_Fusion_37017	203	Ctrl_T2	338.52	3	337.179	1008.51	-0.031702	-1.0689e-05	-0.1392	-4.6936e-05	-0.1709	-5.7625e-05	337.179	338.52	339.85	15.255	0.53737	15.281	15.108	15.645	0.025373					136	22	13	0.884128	0.0447856	0.465467	1.0506e-11	4	2865	178.3	178.3	1	2.3249	2.0954	0
ATYGKPVHH	9	1	0	0	Unmodified	Pep2503	MULTI-MSMS		2023-04-17_Fusion_37021	104	Ctrl_T1	507.277	2	505.264	1008.51	-0.036485	-1.8434e-05	0.21365	0.00010795	0.17716	8.9514e-05	505.265	507.277	509.271	15.184	0.5026	15.243	15.106	15.609	0.059752					158	29	12	0.903674	0.0132075	0.111784	5.0797e-07	6	2909	128.61	103.66	1	0.81933	0.92401	0
ATYGKPVHH	9	1	0	0	Unmodified	Pep2503	MSMS	1	2023-04-17_Fusion_37021	104	Ctrl_T1	507.276	2	505.264	1008.51										15.393	1	15.452	14.952	15.952	0.059753											0.010557	1	3014	54.549	45.166	1
ATYGKPVHH	9	1	0	0	Unmodified	Pep2503	MULTI-MSMS		2023-04-17_Fusion_37022	204	Ctrl_T1	339.85	3	337.179	1008.51	0.046863	1.5801e-05	0.10036	3.384e-05	0.14723	4.9642e-05	337.179	338.52	339.85	15.16	0.60223	15.218	15.054	15.656	0.057837					173	25	13	0.723188	0.148837	0.84875	1.0506e-11	8	2849	167.24	167.24	1	0.73591	0.85248	0
SVNPNKPATK	10	2	0	0	Unmodified	Pep1344	ISO-MSMS	0	2023-04-17_Fusion_37016	103	Ctrl_T2	528.296	2	528.296	1054.58			1.6423	0.00086763						15.168	0.26933	15.195	15.085	15.354	0.027021								0.280719	0.00310036	0.0164591	0.0013325	1	2960	80.676	76.487	1	0.14691	0.13196	0
SVNPNKPATK	10	2	0	0	Unmodified	Pep1344	MSMS	1	2023-04-17_Fusion_37016	103	Ctrl_T2	532.321	2	528.296	1054.58										15.257	1	15.284	14.784	15.784	0.027021											0.011009	1	2953	56.432	52.685	1
SVNPNKPATK	10	2	0	0	Unmodified	Pep1344	ISO-MSMS	0	2023-04-17_Fusion_37021	104	Ctrl_T1	528.296	2	528.296	1054.58			0.76314	0.00040316						15.244	0.34678	15.304	15.052	15.399	0.059753								0.275835	0.00242816	0.0125129	0.0099886	1	2943	46.033	45.45	1			0
KQPEKVISK	9	3	0	0	Unmodified	Pep12	ISO-MSMS	2	2023-03-26_Fusion_36720	101	Treat_T2	540.845	2	528.824	1055.63			-0.12278	-6.4929e-05						15.254	0.15715	15.254	15.233	15.39	0								0.759699	0.00189329	0.0153689	0.0035599	1	3002	68.016	49.791	1	1.0263	1.1043	0
KQPEKVISK	9	3	0	0	Unmodified	Pep12	ISO-MSMS	1	2023-03-26_Fusion_36720	101	Treat_T2	534.862	2	528.824	1055.63			-0.1573	-8.3183e-05						15.254	0.18446	15.254	15.205	15.39	0								0.535602	0.00289471	0.0242541	0.0073118	1	3010	48.157	36.797	1	0.96092	1.0339	0
KQPEKVISK	9	3	0	0	Unmodified	Pep12	ISO-MSMS	0	2023-03-26_Fusion_36720	101	Treat_T2	528.824	2	528.824	1055.63			-0.45491	-0.00024057						15.309	0.18907	15.309	15.233	15.422	0								0.546051	0.00442542	0.0768405	0.0074951	1	3018	47.187	40.292	1	0.87853	0.94554	0
KQPEKVISK	9	3	0	0	Unmodified	Pep12	ISO-MSMS	0	2023-03-26_Fusion_36725	102	Treat_T1	528.825	2	528.824	1055.63			-0.092809	-4.908e-05						15.257	0.23923	15.323	15.203	15.442	0.066705								0.529605	0.00518577	0.0238934	0.00021263	1	3009	85.733	67.669	1	0.15861	0.24436	0
KQPEKVISK	9	3	0	0	Unmodified	Pep12	ISO-MSMS	2	2023-03-26_Fusion_36725	102	Treat_T1	540.846	2	528.824	1055.63			-0.18377	-9.7183e-05						15.211	0.15231	15.277	15.22	15.373	0.066706								0.514371	0.00202635	0.0279455	0.013513	1	3019	43.442	41.839	1	0.20579	0.3052	0
KQPEKVISK	9	3	0	0	Unmodified	Pep12	ISO-MSMS	0	2023-03-26_Fusion_36726	202	Treat_T1	352.885	3	352.885	1055.63			-0.2245	-7.9221e-05						15.251	0.45938	15.321	15.19	15.649	0.069905								0.547335	0.0199847	0.239056	2.6666e-09	2	4042	136.8	110.75	1	0.15025	0.31059	0
KQPEKVISK	9	3	0	0	Unmodified	Pep12	ISO-MSMS	2	2023-04-17_Fusion_37016	103	Ctrl_T2	540.845	2	528.824	1055.63			-0.14377	-7.6028e-05						15.279	0.38841	15.306	15.199	15.587	0.027021								0.632191	0.00313948	0.0176267	0.00056212	1	2947	83.883	62.137	1	1.831	1.2856	0
KQPEKVISK	9	3	0	0	Unmodified	Pep12	ISO-MSMS	1	2023-04-17_Fusion_37016	103	Ctrl_T2	534.862	2	528.824	1055.63			-0.22934	-0.00012128						15.279	0.39503	15.306	15.192	15.587	0.027021								0.567424	0.00561475	0.0291024	0.0045324	1	2962	62.869	46.719	1	2.0871	1.468	0
KQPEKVISK	9	3	0	0	Unmodified	Pep12	ISO-MSMS	0	2023-04-17_Fusion_37016	103	Ctrl_T2	528.825	2	528.824	1055.63			-0.63277	-0.00033462						15.279	0.2728	15.306	15.21	15.483	0.027021								0.462956	0.000249117	0.00249844	0.031519	1	2990	33.922	27.609	1	1.8102	1.2859	0
KQPEKVISK	9	3	0	0	Unmodified	Pep12	ISO-MSMS	1	2023-04-17_Fusion_37017	203	Ctrl_T2	356.91	3	352.885	1055.63			-0.31568	-0.0001114						15.26	0.41948	15.285	15.18	15.599	0.025372								0.798877	0.00849943	0.0308307	3.217e-10	2	2895	168.38	145.64	1	2.684	1.8801	0
KQPEKVISK	9	3	0	0	Unmodified	Pep12	ISO-MSMS	2	2023-04-17_Fusion_37017	203	Ctrl_T2	360.9	3	352.885	1055.63			-0.13465	-4.7515e-05						15.26	0.41948	15.286	15.18	15.599	0.025372								0.629132	0.00666254	0.0522904	1.4792e-05	3	2904	101.64	83.376	1	2.4027	1.6759	0
KQPEKVISK	9	3	0	0	Unmodified	Pep12	ISO-MSMS	0	2023-04-17_Fusion_37017	203	Ctrl_T2	352.885	3	352.885	1055.63			-0.31222	-0.00011018						15.28	0.21058	15.306	15.249	15.46	0.025372								0.296357	0.000758291	0.0102582	1.5194e-09	2	2913	151.51	128.77	1	2.4577	1.7024	0
KQPEKVISK	9	3	0	0	Unmodified	Pep12	ISO-MSMS	0	2023-04-17_Fusion_37021	104	Ctrl_T1	528.824	2	528.824	1055.63			0.048449	2.5621e-05						15.229	0.39469	15.288	15.194	15.589	0.059753								0.339743	0.0015081	0.00934488	0.0067789	2	2935	50.978	43.369	1	0.23213	0.40521	0
KQPEKVISK	9	3	0	0	Unmodified	Pep12	ISO-MSMS	2	2023-04-17_Fusion_37021	104	Ctrl_T1	540.845	2	528.824	1055.63			0.2305	0.00012189						15.227	0.22904	15.287	15.194	15.423	0.059753								0.472317	0.000970152	0.00932935	0.0052718	2	2936	58.955	45.501	1	0.30041	0.5207	0
KQPEKVISK	9	3	0	0	Unmodified	Pep12	ISO-MSMS	1	2023-04-17_Fusion_37021	104	Ctrl_T1	534.862	2	528.824	1055.63			0.10697	5.6571e-05						15.221	0.20518	15.281	15.194	15.399	0.059753								0.38111	0.00330027	0.019232	0.0047796	1	2959	61.56	41.783	1	0.25816	0.44502	0
KQPEKVISK	9	3	0	0	Unmodified	Pep12	ISO-MSMS	0	2023-04-17_Fusion_37022	204	Ctrl_T1	352.885	3	352.885	1055.63			-0.050859	-1.7947e-05						15.24	0.45136	15.298	15.181	15.633	0.057836								0.836468	0.0150019	0.0620727	1.5194e-09	2	2865	164.72	138.68	1	0.26072	0.59566	0
KQPEKVISK	9	3	0	0	Unmodified	Pep12	ISO-MSMS	1	2023-04-17_Fusion_37022	204	Ctrl_T1	356.91	3	352.885	1055.63			-0.18812	-6.6385e-05						15.188	0.32336	15.246	15.181	15.505	0.057837								0.301622	0.00498763	0.0550475	0.037377	1	2875	30.824	24.863	1	0.33884	0.78956	0
KQPEKVISK	9	3	0	0	Unmodified	Pep12	ISO-MSMS	2	2023-04-17_Fusion_37022	204	Ctrl_T1	360.9	3	352.885	1055.63			-0.026404	-9.3177e-06						15.234	0.40453	15.292	15.181	15.586	0.057836								0.791364	0.00866989	0.073797	1.0285e-05	2	2886	111.17	92.899	1	0.24075	0.55219	0
VVNDAGRPK	9	1	0	1	Unmodified	Pep4846	MULTI-MSMS		2023-03-26_Fusion_36720	101	Treat_T2	483.292	2	478.27	954.525	0.46207	0.000221	-0.2513	-0.00012019	0.21077	0.0001008	478.27	483.292	487.281	15.322	0.22868	15.322	15.242	15.47	0					80	16	11	0.936779	0.0182268	0.316606	2.8565e-08	3	3019	139.97	126.59	1	0.33087	0.34403	0
VVNDAGRPK	9	1	0	1	Unmodified	Pep4846	MULTI-MSMS		2023-03-26_Fusion_36721	201	Treat_T2	319.182	3	319.182	954.525	-0.078323	-2.4999e-05	0.075291	2.4032e-05	-0.0030318	-9.6769e-07	319.182	322.531	325.19	15.339	0.21362	15.356	15.251	15.465	0.016882					43	8	10	0.960852	0.0343514	0.650761	4.6051e-07	4	3915	136.8	136.77	1	0.31901	0.33686	0
VVNDAGRPK	9	1	0	1	Unmodified	Pep4846	MULTI-MSMS		2023-03-26_Fusion_36725	102	Treat_T1	478.27	2	478.27	954.525	0.34557	0.00016528	0.075454	3.6087e-05	0.42102	0.00020136	478.27	483.292	487.282	15.294	0.20128	15.361	15.251	15.452	0.066706					51	14	8	0.904471	0.0137022	0.195326	3.058e-08	3	3023	137.9	121.45	1	0.052013	0.072542	0
VVNDAGRPK	9	1	0	1	Unmodified	Pep4846	ISO-MSMS	0	2023-03-26_Fusion_36726	202	Treat_T1	319.182	3	319.182	954.525			-0.36755	-0.00011732						15.301	0.19269	15.371	15.262	15.454	0.069905								0.926022	0.0129506	0.237873	1.8284e-05	2	4058	137.62	136.78	1	0.059806	0.083213	0
VVNDAGRPK	9	1	0	1	Unmodified	Pep4846	ISO-MSMS	1	2023-04-17_Fusion_37016	103	Ctrl_T2	483.292	2	478.27	954.525			-0.53258	-0.00025472						15.324	0.39493	15.351	15.236	15.631	0.02702								0.936513	0.00550503	0.0277538	1.9459e-07	2	2950	130.28	111.21	1	0.42299	0.38399	0
VVNDAGRPK	9	1	0	1	Unmodified	Pep4846	ISO-MSMS	2	2023-04-17_Fusion_37016	103	Ctrl_T2	487.281	2	478.27	954.525			-0.68751	-0.00032882						15.325	0.4401	15.352	15.236	15.676	0.027021								0.914412	0.00315645	0.0219142	1.8131e-07	2	2952	132.76	116.61	1	0.44744	0.40619	0
VVNDAGRPK	9	1	0	1	Unmodified	Pep4846	MULTI-MSMS		2023-04-17_Fusion_37017	203	Ctrl_T2	322.531	3	319.182	954.525	0.074641	2.3824e-05	-0.049821	-1.5902e-05	0.02482	7.9221e-06	319.182	322.531	325.19	15.328	0.7777	15.354	15.249	16.027	0.025372					105	32	13	0.879618	0.0556763	0.460709	5.3047e-07	6	2905	137.9	137.9	1	0.5034	0.48865	0
VVNDAGRPK	9	1	0	1	Unmodified	Pep4846	MULTI-MSMS		2023-04-17_Fusion_37021	104	Ctrl_T1	478.269	2	478.27	954.525	0.29846	0.00014274	0.07183	3.4354e-05	0.37029	0.0001771	478.27	483.292	487.281	15.312	0.56358	15.372	15.237	15.8	0.059753					115	36	14	0.946614	0.0114328	0.0562127	1.873e-08	4	2948	150.05	126.2	1	0.072323	0.087639	0
VVNDAGRPK	9	1	0	1	Unmodified	Pep4846	MULTI-MSMS		2023-04-17_Fusion_37022	204	Ctrl_T1	319.182	3	319.182	954.525	0.21037	6.7147e-05	-0.092204	-2.943e-05	0.11817	3.7717e-05	319.182	322.53	325.19	15.294	0.45683	15.352	15.223	15.68	0.057837					82	19	10	0.966191	0.0494664	0.450637	6.7578e-07	8	2871	153.04	153.04	1	0.10161	0.12521	0
ATEDSQRYK	9	1	0	1	Unmodified	Pep2507	ISO-MSMS	2	2023-03-26_Fusion_36720	101	Treat_T2	558.276	2	549.265	1096.51			-0.56328	-0.00030939						15.386	0.18006	15.386	15.29	15.47	0								0.91434	0.00707586	0.0555629	1.8131e-07	1	3041	132.76	108.24	1	1.4272	1.4839	0
ATEDSQRYK	9	1	0	1	Unmodified	Pep2507	ISO-MSMS	0	2023-03-26_Fusion_36720	101	Treat_T2	549.265	2	549.265	1096.51			0.096913	5.3231e-05						15.386	0.1585	15.386	15.312	15.47	0								0.670386	0.00240542	0.0193486	2.0354e-07	1	3054	128.61	121.55	1	1.3569	1.4109	0
ATEDSQRYK	9	1	0	1	Unmodified	Pep2507	MULTI-MSMS		2023-03-26_Fusion_36725	102	Treat_T1	549.265	2	549.265	1096.51	0.44431	0.00024405	-0.06358	-3.4922e-05	0.38073	0.00020912	549.265	554.288	558.276	15.334	0.17131	15.4	15.294	15.465	0.066705					59	13	8	0.8381	0.00787248	0.0677775	5.198e-13	3	3053	196.95	164.32	1	0.25099	0.35005	0
ATEDSQRYK	9	1	0	1	Unmodified	Pep2507	MULTI-MSMS		2023-04-17_Fusion_37016	103	Ctrl_T2	554.287	2	549.265	1096.51	0.52055	0.00028592	-0.43038	-0.00023639	0.090173	4.9529e-05	549.265	554.287	558.276	15.409	0.23112	15.436	15.316	15.548	0.027021					91	12	11	0.76004	0.00334902	0.0219184	1.6443e-12	3	2985	170.3	145.58	1	5.2729	4.7868	0
ATEDSQRYK	9	1	0	1	Unmodified	Pep2507	ISO-MSMS	2	2023-04-17_Fusion_37017	203	Ctrl_T2	372.52	3	366.512	1096.51			-0.12969	-4.7534e-05						15.402	0.28059	15.427	15.318	15.599	0.025372								0.738127	0.00966309	0.0954	2.3534e-05	2	2927	108.98	93.834	1	5.9673	5.7925	0
ATEDSQRYK	9	1	0	1	Unmodified	Pep2507	ISO-MSMS	1	2023-04-17_Fusion_37017	203	Ctrl_T2	369.861	3	366.512	1096.51			-0.091526	-3.3545e-05						15.397	0.16395	15.423	15.342	15.506	0.025372								0.542282	0.00377436	0.0230655	4.0364e-06	2	2937	124.37	112.78	1	6.4318	6.2434	0
ATEDSQRYK	9	1	0	1	Unmodified	Pep2507	MULTI-MSMS		2023-04-17_Fusion_37021	104	Ctrl_T1	554.288	2	549.265	1096.51	0.23735	0.00013037	0.12643	6.9445e-05	0.36378	0.00019981	549.265	554.287	558.276	15.373	0.25378	15.433	15.275	15.528	0.059753					105	15	9	0.941604	0.00937715	0.0664656	8.5521e-13	3	2984	189	143.51	1	0.61838	0.74934	0
ATEDSQRYK	9	1	0	1	Unmodified	Pep2507	ISO-MSMS	0	2023-04-17_Fusion_37022	204	Ctrl_T1	366.512	3	366.512	1096.51			0.10194	3.7362e-05						15.365	0.23876	15.424	15.292	15.531	0.059278								0.712493	0.0139937	0.145146	2.6666e-09	2	2909	135.35	135.35	1	0.65616	0.80857	0
ATEDSQRYK	9	1	0	1	Unmodified	Pep2507	MSMS	1	2023-04-17_Fusion_37022	204	Ctrl_T1	369.861	3	366.512	1096.51										15.379	1	15.439	14.939	15.939	0.059278											0.01142	1	2910	54.191	51.072	1
ATEDSQRYK	9	1	0	1	Unmodified	Pep2507	MSMS	1	2023-04-17_Fusion_37022	204	Ctrl_T1	369.861	3	366.512	1096.51										15.382	1	15.441	14.941	15.941	0.059278											7.1623e-06	1	2911	121.29	115.26	1
ATQKTVDGPSGK	12	2	0	0	Unmodified	Pep15	ISO-MSMS	0	2023-03-26_Fusion_36720	101	Treat_T2	594.815	2	594.815	1187.61			-0.48205	-0.00028673						15.386	0.30506	15.386	15.189	15.494	0								0.988064	0.0261781	0.154769	1.5466e-19	2	3052	261.35	211.89	1	0.069814	0.068896	0
ATQKTVDGPSGK	12	2	0	0	Unmodified	Pep15	ISO-MSMS	2	2023-03-26_Fusion_36720	101	Treat_T2	602.829	2	594.815	1187.61			-0.24199	-0.00014394						15.393	0.21459	15.393	15.256	15.47	0								0.834672	0.00554852	0.0479265	4.9775e-09	1	3032	143.24	131.37	1	0.080376	0.079319	0
ATQKTVDGPSGK	12	2	0	0	Unmodified	Pep15	ISO-MSMS	0	2023-03-26_Fusion_36721	201	Treat_T2	396.879	3	396.879	1187.61			-1.2979	-0.00051509						15.348	0.47809	15.365	15.106	15.584	0.016883								0.442465	0.0047741	0.0483174	2.0324e-06	4	3947	126.41	122.91	1	0.097593	0.10608	0
ATQKTVDGPSGK	12	2	0	0	Unmodified	Pep15	ISO-MSMS	0	2023-03-26_Fusion_36725	102	Treat_T1	594.815	2	594.815	1187.61			0.19896	0.00011834						15.343	0.30306	15.41	15.251	15.554	0.066706								0.712422	0.0249729	0.128169	2.1582e-13	2	3071	225.58	186.79	1			0
ATQKTVDGPSGK	12	2	0	0	Unmodified	Pep15	MSMS	2	2023-03-26_Fusion_36725	102	Treat_T1	602.83	2	594.815	1187.61										15.332	1	15.399	14.899	15.899	0.066706											2.8609e-05	1	3057	103.08	94.079	1
ATQKTVDGPSGK	12	2	0	0	Unmodified	Pep15	ISO-MSMS	0	2023-03-26_Fusion_36726	202	Treat_T1	396.879	3	396.879	1187.61			0.77089	0.00030595						15.373	0.36438	15.443	15.237	15.602	0.069905								0.640292	0.0449369	0.828861	8.7938e-06	1	4051	110.38	85.45	1	0.014989	0.026733	0
ATQKTVDGPSGK	12	2	0	0	Unmodified	Pep15	ISO-MSMS	1	2023-04-17_Fusion_37016	103	Ctrl_T2	598.839	2	594.815	1187.61			-0.19181	-0.00011409						15.34	0.24694	15.367	15.236	15.483	0.027021								0.94714	0.00797737	0.090565	2.4775e-20	2	3019	243.91	214.6	1	0.41012	0.36839	0
ATQKTVDGPSGK	12	2	0	0	Unmodified	Pep15	ISO-MSMS	2	2023-04-17_Fusion_37016	103	Ctrl_T2	602.83	2	594.815	1187.61			-0.30833	-0.0001834						15.404	0.27822	15.431	15.236	15.514	0.027021								0.989269	0.00570778	0.0501837	3.1832e-19	2	3028	211.64	180.75	1	0.41427	0.37211	0
ATQKTVDGPSGK	12	2	0	0	Unmodified	Pep15	ISO-MSMS	0	2023-04-17_Fusion_37016	103	Ctrl_T2	594.815	2	594.815	1187.61			-0.010162	-6.0446e-06						15.408	0.38841	15.435	15.199	15.587	0.027021								0.997218	0.0351504	0.237431	3.8539e-20	1	2995	272.1	219.07	1	0.40218	0.36126	0
ATQKTVDGPSGK	12	2	0	0	Unmodified	Pep15	ISO-MSMS	1	2023-04-17_Fusion_37017	203	Ctrl_T2	399.562	3	396.879	1187.61			0.16733	6.641e-05						15.378	0.25664	15.403	15.249	15.506	0.025373								0.759964	0.0103502	0.0922759	6.8254e-09	1	2912	134.56	110.15	1	0.42757	0.43283	0
ATQKTVDGPSGK	12	2	0	0	Unmodified	Pep15	ISO-MSMS	2	2023-04-17_Fusion_37017	203	Ctrl_T2	402.222	3	396.879	1187.61			-0.072653	-2.8834e-05						15.387	0.28013	15.413	15.272	15.552	0.025372								0.790192	0.0111063	0.0912137	3.4835e-11	2	2916	170.85	151.88	1	0.39337	0.39821	0
ATQKTVDGPSGK	12	2	0	0	Unmodified	Pep15	ISO-MSMS	0	2023-04-17_Fusion_37017	203	Ctrl_T2	396.879	3	396.879	1187.61			0.147	5.834e-05						15.397	0.60958	15.422	15.108	15.718	0.025372								0.848636	0.0248024	0.152278	4.5546e-11	2	2923	196.52	195.63	1	0.39619	0.40106	0
ATQKTVDGPSGK	12	2	0	0	Unmodified	Pep15	ISO-MSMS	0	2023-04-17_Fusion_37021	104	Ctrl_T1	594.814	2	594.815	1187.61			-0.16626	-9.8891e-05						15.376	0.5026	15.436	15.106	15.609	0.059753								0.983076	0.0123674	0.0742397	2.8316e-19	2	2965	244.06	212.93	1			0
ATQKTVDGPSGK	12	2	0	0	Unmodified	Pep15	ISO-MSMS	0	2023-04-17_Fusion_37022	204	Ctrl_T1	396.879	3	396.879	1187.61			0.41707	0.00016553						15.365	0.56991	15.424	15.183	15.753	0.059278								0.870918	0.0191877	0.18608	1.3011e-15	4	2881	209.73	209.73	1	0.014409	0.018138	0
KLSSQGNVSGK	11	2	1	0	Unmodified	Pep1349	ISO-MSMS	1	2023-04-17_Fusion_37016	103	Ctrl_T2	558.339	2	552.804	1103.59			-0.021357	-1.1806e-05						15.55	0.16187	15.577	15.515	15.677	0.027524								0.477971	0.000833331	0.0142895	0.0066875	1	3077	60.102	52.059	1	10.179	10.465	0
KANPQVLKK	9	3	1	0	Unmodified	Pep19	MSMS	1	2023-03-26_Fusion_36720	101	Treat_T2	520.874	2	513.327	1024.64										15.598	1	15.598	15.098	16.098	0											0.076529	1	3127	27.13	24.04	1
KANPQVLKK	9	3	1	0	Unmodified	Pep19	ISO-MSMS	1	2023-03-26_Fusion_36721	201	Treat_T2	347.585	3	342.554	1024.64			0.1686	5.7753e-05						15.487	0.19097	15.504	15.417	15.608	0.016943								0.529422	0.00106194	0.00721614	6.1592e-06	2	3964	119.89	105.65	1	1.152	1.1979	0
KANPQVLKK	9	3	1	0	Unmodified	Pep19	ISO-MSMS	0	2023-04-17_Fusion_37021	104	Ctrl_T1	513.327	2	513.327	1024.64			-0.31289	-0.00016062						15.561	0.20979	15.621	15.502	15.711	0.060602								0.8263	0.00316657	0.0298604	5.1126e-05	1	3072	105.25	87.263	1			0
KANPQVLKK	9	3	1	0	Unmodified	Pep19	ISO-MSMS	0	2023-04-17_Fusion_37022	204	Ctrl_T1	342.554	3	342.554	1024.64			-0.61239	-0.00020978						15.609	0.22205	15.669	15.531	15.753	0.059279								0.813596	0.00975957	0.0962255	2.6666e-09	2	2961	138.54	117.77	1	0.063675	0.14236	0
SLYKEGHTK	9	2	1	0	Unmodified	Pep2511	ISO-MSMS	1	2023-03-26_Fusion_36720	101	Treat_T2	537.317	2	531.783	1061.55			0.10444	5.5541e-05						15.566	0.17862	15.566	15.502	15.68	0								0.940554	0.00205664	0.0100344	1.5281e-07	1	3102	138.08	90.477	1	0.76027	0.65699	0
SLYKEGHTK	9	2	1	0	Unmodified	Pep2511	ISO-MSMS	2	2023-03-26_Fusion_36720	101	Treat_T2	542.805	2	531.783	1061.55			-0.18299	-9.7309e-05						15.615	0.23572	15.615	15.526	15.762	0								0.699971	0.00272128	0.0294221	2.3439e-06	1	3110	124.98	76.7	1	0.38741	0.33478	0
SLYKEGHTK	9	2	1	0	Unmodified	Pep2511	MSMS	0	2023-03-26_Fusion_36720	101	Treat_T2	531.783	2	531.783	1061.55										15.559	1	15.559	15.059	16.059	0											3.2462e-05	1	3112	113.66	65.567	1
SLYKEGHTK	9	2	1	0	Unmodified	Pep2511	MSMS	0	2023-03-26_Fusion_36720	101	Treat_T2	531.783	2	531.783	1061.55										15.715	1	15.715	15.215	16.215	0											0.049712	1	3173	38.276	17.972	1
SLYKEGHTK	9	2	1	0	Unmodified	Pep2511	ISO-MSMS	1	2023-03-26_Fusion_36721	201	Treat_T2	358.547	3	354.857	1061.55			0.13478	4.7827e-05						15.532	0.33255	15.55	15.417	15.75	0.017433								0.805317	0.0170083	0.124753	8.4891e-22	2	3969	248.57	237.04	1	0.57202	0.58407	0
SLYKEGHTK	9	2	1	0	Unmodified	Pep2511	ISO-MSMS	2	2023-03-26_Fusion_36721	201	Treat_T2	362.207	3	354.857	1061.55			0.14021	4.9756e-05						15.577	0.30806	15.594	15.465	15.773	0.017433								0.877488	0.0299278	0.329758	1.5531e-09	2	3983	151.04	145	1	0.44373	0.45308	0
SLYKEGHTK	9	2	1	0	Unmodified	Pep2511	MULTI-MSMS		2023-03-26_Fusion_36725	102	Treat_T1	531.783	2	531.783	1061.55	0.38333	0.00020385	-0.20648	-0.0001098	0.17685	9.4044e-05	531.782	537.317	542.807	15.526	0.3518	15.592	15.431	15.783	0.066288					143	40	9	0.94534	0.0115167	0.127141	1.0902e-12	3	3118	183.43	113.18	1	0.10575	0.15603	0
SLYKEGHTK	9	2	1	0	Unmodified	Pep2511	ISO-MSMS	0	2023-03-26_Fusion_36726	202	Treat_T1	354.858	3	354.857	1061.55			0.10663	3.7839e-05						15.545	0.33749	15.615	15.502	15.839	0.06956								0.920215	0.030448	0.366899	1.3706e-14	2	4126	243.74	225.47	1	0.045229	0.068013	0
SLYKEGHTK	9	2	1	0	Unmodified	Pep2511	ISO-MSMS	1	2023-03-26_Fusion_36726	202	Treat_T1	358.547	3	354.857	1061.55			0.58354	0.00020707						15.526	0.17171	15.595	15.477	15.649	0.06956								0.116633	0.000420144	0.00478658	0.010789	1	4133	44.882	28.908	1	0.090462	0.13603	0
SLYKEGHTK	9	2	1	0	Unmodified	Pep2511	MULTI-MSMS		2023-04-17_Fusion_37016	103	Ctrl_T2	537.318	2	531.783	1061.55	0.16986	9.0331e-05	0.71531	0.00038039	0.88517	0.00047072	531.783	537.317	542.807	15.599	0.99431	15.627	15.286	16.28	0.027525					220	49	16	0.851769	0.0280851	0.333585	6.748e-09	4	3058	162.34	86.116	1	0.87225	0.89679	0
SLYKEGHTK	9	2	1	0	Unmodified	Pep2511	MULTI-MSMS		2023-04-17_Fusion_37017	203	Ctrl_T2	354.858	3	354.857	1061.55	0.080939	2.8722e-05	0.10053	3.5674e-05	0.18147	6.4395e-05	354.858	358.547	362.207	15.553	0.42513	15.578	15.437	15.862	0.025666					127	17	14	0.775845	0.0347403	0.586346	3.8875e-18	6	2979	226.68	215.14	1	1.3022	1.1286	0
SLYKEGHTK	9	2	1	0	Unmodified	Pep2511	MULTI-MSMS		2023-04-17_Fusion_37021	104	Ctrl_T1	531.783	2	531.783	1061.55	0.30677	0.00016314	0.28501	0.00015156	0.59179	0.0003147	531.782	537.316	542.807	15.562	0.69618	15.622	15.473	16.17	0.060602					154	44	10	0.980397	0.0241848	0.175102	1.1618e-08	3	3070	157.34	78.035	1	0.08016	0.099578	0
SLYKEGHTK	9	2	1	0	Unmodified	Pep2511	ISO-MSMS	1	2023-04-17_Fusion_37022	204	Ctrl_T1	358.547	3	354.857	1061.55			0.016228	5.7588e-06						15.544	0.15135	15.603	15.506	15.657	0.059278								0.616113	0.00713802	0.063987	9.5539e-10	2	2958	159.46	151.53	1	0.19277	0.25522	0
SLYKEGHTK	9	2	1	0	Unmodified	Pep2511	ISO-MSMS	2	2023-04-17_Fusion_37022	204	Ctrl_T1	362.207	3	354.857	1061.55			0.11098	3.9382e-05						15.623	0.19816	15.683	15.531	15.729	0.059278								0.785003	0.00498439	0.0420594	1.9957e-06	2	2979	128.69	125.48	1	0.092768	0.12282	0
SLYKEGHTK	9	2	1	0	Unmodified	Pep2511	MULTI-MATCH-MSMS		2023-04-17_Fusion_37022	204	Ctrl_T1		3	354.857	1061.55	0.2103	7.4626e-05	0.454	0.00016111	0.6643	0.00023573	354.857	357.54	359.536	15.609	0.46518	15.668	15.531	15.996	0.059279	0.044963	0.00033959		226.68	89	19	10					0				0	0.014682	0.017611	0
ATSNVHMVKK	10	2	0	0	Unmodified	Pep4847	ISO-MSMS	2	2023-03-26_Fusion_36720	101	Treat_T2	565.819	2	557.806	1113.6			1.658	0.00092482						15.62	0.22878	15.62	15.549	15.778	0								0.869948	0.000907634	0.0102734	0.0081474	1	3132	49.715	46.144	1	3.8355	3.785	0
HSYSSPSTK	9	1	0	0	Unmodified	Pep1352	MULTI-MSMS		2023-04-17_Fusion_37016	103	Ctrl_T2	497.236	2	497.235	992.456	0.10465	5.2034e-05	0.16167	8.039e-05	0.26632	0.00013242	497.235	499.248	501.243	15.6	0.25341	15.627	15.484	15.737	0.027524					51	12	6	0.279242	0.000695034	0.0158446	0.0033056	1	3108	47.869	42.883	1	0.75213	0.61813	0
KMAEEKLTHK	10	3	1	0	Unmodified	Pep20	ISO-MSMS	0	2023-03-26_Fusion_36725	102	Treat_T1	608.332	2	607.832	1213.65			-0.21252	-0.00012918						15.558	0.14526	15.624	15.531	15.676	0.066288								0.832309	0.00308701	0.0562512	4.0939e-12	1	3121	175.41	124.43	1			0
KMAEEKLTHK	10	3	1	0	Unmodified	Pep20	ISO-MSMS	1	2023-03-26_Fusion_36726	202	Treat_T1	410.588	3	405.557	1213.65			0.030948	1.2551e-05						15.543	0.14505	15.613	15.528	15.673	0.06956								0.431413	0.00178889	0.0115061	1.6268e-15	2	4134	183.43	165.57	1	0.1177	0.27635	0
KMAEEKLTHK	10	3	1	0	Unmodified	Pep20	ISO-MSMS	0	2023-03-26_Fusion_36726	202	Treat_T1	405.557	3	405.557	1213.65			-0.039373	-1.5968e-05						15.586	0.31494	15.656	15.477	15.792	0.06956								0.895255	0.0325641	0.200131	4.4137e-22	2	4137	236.21	213.61	1	0.10691	0.24407	0
KMAEEKLTHK	10	3	1	0	Unmodified	Pep20	ISO-MSMS	1	2023-04-17_Fusion_37016	103	Ctrl_T2	615.379	2	607.832	1213.65			0.33859	0.00020581						15.572	0.16187	15.6	15.515	15.677	0.027524								0.767344	0.00103535	0.0144072	0.0051757	1	3073	63.216	29.954	1	0.93944	0.96168	0
KMAEEKLTHK	10	3	1	0	Unmodified	Pep20	ISO-MSMS	2	2023-04-17_Fusion_37016	103	Ctrl_T2	622.864	2	607.832	1213.65			-0.23326	-0.00014178						15.638	0.29147	15.665	15.484	15.775	0.027524								0.806501	0.00210099	0.0258881	0.00055412	1	3097	84.213	53.958	1	0.67334	0.68021	0
KMAEEKLTHK	10	3	1	0	Unmodified	Pep20	ISO-MSMS	0	2023-04-17_Fusion_37016	103	Ctrl_T2	607.832	2	607.832	1213.65			0.32711	0.00019883						15.629	0.189	15.657	15.548	15.737	0.027524								0.740626	0.00169891	0.0232674	0.00060128	1	3099	83.998	45.722	1	0.56721	0.57709	0
KMAEEKLTHK	10	3	1	0	Unmodified	Pep20	ISO-MSMS	1	2023-04-17_Fusion_37017	203	Ctrl_T2	410.588	3	405.557	1213.65			-0.18096	-7.3389e-05						15.547	0.23478	15.572	15.483	15.718	0.025667								0.554263	0.00758579	0.088605	6.2525e-16	2	2982	201.59	179.12	1	2.1152	1.3553	0
KMAEEKLTHK	10	3	1	0	Unmodified	Pep20	ISO-MSMS	0	2023-04-17_Fusion_37021	104	Ctrl_T1	607.832	2	607.832	1213.65			1.2222	0.00074289						15.571	0.16052	15.632	15.551	15.711	0.060603								0.86554	0.00168211	0.0158973	1.4918e-05	1	3087	108.93	80.131	1			0
KMAEEKLTHK	10	3	1	0	Unmodified	Pep20	ISO-MSMS	0	2023-04-17_Fusion_37022	204	Ctrl_T1	405.557	3	405.557	1213.65			-0.23607	-9.574e-05						15.61	0.26863	15.669	15.555	15.823	0.059278								0.363648	0.0067239	0.0500738	2.3066e-10	2	3000	162.49	152.54	1			0
GTYDAKVKK	9	3	0	0	Unmodified	Pep2512	ISO-MSMS	0	2023-03-26_Fusion_36720	101	Treat_T2	505.287	2	505.287	1008.56			0.35388	0.00017881						15.651	0.18952	15.651	15.549	15.739	0								0.901997	0.00534476	0.0602499	2.6683e-05	1	3131	106.6	84.362	1	0.41345	0.44122	0
GTYDAKVKK	9	3	0	0	Unmodified	Pep2512	ISO-MSMS	2	2023-03-26_Fusion_36720	101	Treat_T2	517.309	2	505.287	1008.56			-0.55994	-0.00028293						15.637	0.22313	15.637	15.539	15.762	0								0.959944	0.0275465	0.287831	1.4393e-07	1	3141	139.74	113.35	1	0.55908	0.59653	0
GTYDAKVKK	9	3	0	0	Unmodified	Pep2512	ISO-MSMS	0	2023-03-26_Fusion_36721	201	Treat_T2	337.194	3	337.194	1008.56			1.1164	0.00037644						15.579	0.25984	15.596	15.514	15.773	0.017433								0.819107	0.0332574	0.346945	3.217e-10	2	3992	214.32	214.05	1	0.36433	0.37648	0
GTYDAKVKK	9	3	0	0	Unmodified	Pep2512	ISO-MSMS	0	2023-03-26_Fusion_36725	102	Treat_T1	505.287	2	505.287	1008.56			0.33296	0.00016824						15.571	0.20806	15.637	15.554	15.762	0.066288								0.966646	0.00962934	0.0474427	1.9989e-07	1	3138	129.29	102.29	1	0.061226	0.15486	0
GTYDAKVKK	9	3	0	0	Unmodified	Pep2512	ISO-MSMS	2	2023-03-26_Fusion_36725	102	Treat_T1	517.308	2	505.287	1008.56			-1.0526	-0.00053184						15.569	0.16206	15.635	15.573	15.735	0.066288								0.561167	0.00376573	0.0163106	2.2871e-05	1	3142	109.48	87.883	1	0.05465	0.14117	0
GTYDAKVKK	9	3	0	0	Unmodified	Pep2512	ISO-MSMS	0	2023-03-26_Fusion_36726	202	Treat_T1	337.194	3	337.194	1008.56			0.41838	0.00014107						15.638	0.23788	15.708	15.601	15.839	0.06956								0.948016	0.0335975	0.204035	1.3706e-14	2	4148	226.68	226.43	1	0.059413	0.12438	0
GTYDAKVKK	9	3	0	0	Unmodified	Pep2512	ISO-MSMS	1	2023-04-17_Fusion_37016	103	Ctrl_T2	511.325	2	505.287	1008.56			0.052084	2.6317e-05						15.661	0.28249	15.688	15.515	15.797	0.027524								0.445328	0.0139971	0.200962	1.4393e-07	2	3085	139.74	102.59	1	1.0029	0.68487	0
GTYDAKVKK	9	3	0	0	Unmodified	Pep2512	ISO-MSMS	0	2023-04-17_Fusion_37016	103	Ctrl_T2	505.288	2	505.287	1008.56			0.48333	0.00024422						15.662	0.29492	15.69	15.548	15.843	0.027525								0.841142	0.00545666	0.0560147	1.5787e-07	1	3095	137.14	105.37	1	0.80766	0.5513	0
GTYDAKVKK	9	3	0	0	Unmodified	Pep2512	ISO-MSMS	2	2023-04-17_Fusion_37016	103	Ctrl_T2	517.309	2	505.287	1008.56			-0.9287	-0.00046926						15.661	0.29492	15.689	15.548	15.843	0.027524								0.812924	0.0307763	0.596938	2.2717e-06	1	3110	125.04	97.411	1	0.80456	0.55179	0
GTYDAKVKK	9	3	0	0	Unmodified	Pep2512	ISO-MSMS	2	2023-04-17_Fusion_37017	203	Ctrl_T2	345.208	3	337.194	1008.56			-1.2368	-0.00041704						15.632	0.30869	15.657	15.506	15.815	0.025666								0.487692	0.0277281	0.381361	0.0034149	2	3008	82.563	76.53	1	0.96776	0.6407	0
GTYDAKVKK	9	3	0	0	Unmodified	Pep2512	ISO-MSMS	0	2023-04-17_Fusion_37021	104	Ctrl_T1	505.288	2	505.287	1008.56			0.34882	0.00017626						15.634	0.19388	15.695	15.569	15.763	0.060603								0.969289	0.00660801	0.0438282	1.0235e-06	1	3088	125.98	97.063	1	0.088709	0.17296	0
GTYDAKVKK	9	3	0	0	Unmodified	Pep2512	ISO-MSMS	0	2023-04-17_Fusion_37022	204	Ctrl_T1	337.194	3	337.194	1008.56			0.76248	0.0002571						15.634	0.26061	15.693	15.587	15.848	0.059278								0.899683	0.0379926	0.276572	1.3706e-14	2	2994	222.55	221.01	1	0.14171	0.2975	0
KLVKPTTEK	9	3	1	0	Unmodified	Pep2513	ISO-MSMS	0	2023-03-26_Fusion_36720	101	Treat_T2	522.327	2	522.327	1042.64			-0.29166	-0.00015234						15.711	0.27902	15.711	15.539	15.818	0								0.703153	0.00547231	0.0531073	1.5272e-07	2	3129	138.1	68.674	1	0.29936	0.32096	0
KLVKPTTEK	9	3	1	0	Unmodified	Pep2513	ISO-MSMS	0	2023-03-26_Fusion_36721	201	Treat_T2	348.553	3	348.553	1042.64			-0.14576	-5.0806e-05						15.581	0.3859	15.599	15.465	15.851	0.017433								0.816608	0.0235983	0.299039	1.0406e-07	2	3993	152.63	116.21	1	0.32316	0.3379	0
KLVKPTTEK	9	3	1	0	Unmodified	Pep2513	ISO-MSMS	0	2023-03-26_Fusion_36725	102	Treat_T1	522.326	2	522.327	1042.64			-0.2244	-0.00011721						15.565	0.27622	15.631	15.458	15.735	0.066288								0.995492	0.0213106	0.127863	2.5382e-11	2	3155	187.82	117.07	1	0.099847	0.26245	0
KLVKPTTEK	9	3	1	0	Unmodified	Pep2513	MSMS	2	2023-03-26_Fusion_36725	102	Treat_T1	537.357	2	522.327	1042.64										15.574	1	15.64	15.14	16.14	0.066288											5.5037e-05	1	3148	99.013	63.691	1
KLVKPTTEK	9	3	1	0	Unmodified	Pep2513	ISO-MSMS	0	2023-03-26_Fusion_36726	202	Treat_T1	348.554	3	348.553	1042.64			0.26735	9.3186e-05						15.593	0.26712	15.662	15.502	15.769	0.06956								0.858338	0.00617272	0.0638051	1.5194e-09	2	4132	222.55	168.13	1	0.089885	0.22599	0
KLVKPTTEK	9	3	1	0	Unmodified	Pep2513	ISO-MSMS	1	2023-04-17_Fusion_37016	103	Ctrl_T2	529.874	2	522.327	1042.64			0.29066	0.00015182						15.594	0.31093	15.621	15.426	15.737	0.027524								0.928664	0.0123822	0.15596	4.2097e-08	1	3060	158.76	94.044	1	0.95928	0.67253	0
KLVKPTTEK	9	3	1	0	Unmodified	Pep2513	ISO-MSMS	1	2023-04-17_Fusion_37017	203	Ctrl_T2	353.585	3	348.553	1042.64			0.32061	0.00011175						15.539	0.28098	15.564	15.437	15.718	0.025666								0.673787	0.0130126	0.185795	1.4175e-05	2	2976	102.95	72.211	1	1.2413	0.78987	0
KLVKPTTEK	9	3	1	0	Unmodified	Pep2513	ISO-MSMS	0	2023-04-17_Fusion_37021	104	Ctrl_T1	522.326	2	522.327	1042.64			-0.37571	-0.00019624						15.561	0.28941	15.621	15.473	15.763	0.060602								0.80219	0.0197608	0.123953	1.793e-07	1	3080	133.13	71.443	1	0.12312	0.25209	0
KLVKPTTEK	9	3	1	0	Unmodified	Pep2513	ISO-MSMS	0	2023-04-17_Fusion_37022	204	Ctrl_T1	348.553	3	348.553	1042.64			-0.085361	-2.9753e-05						15.634	0.24539	15.693	15.531	15.776	0.059278								0.63132	0.00894727	0.076863	3.5396e-06	2	2969	125.49	94.881	1	0.085846	0.18584	0
ALSSSRPTK	9	1	1	1	Unmodified	Pep2514	MULTI-MSMS		2023-03-26_Fusion_36720	101	Treat_T2	480.302	2	473.769	945.524	0.32857	0.00015567	0.18938	8.9722e-05	0.51795	0.00024539	473.77	480.302	485.791	15.689	0.18127	15.689	15.58	15.762	0					41	9	6	0.924874	0.00349228	0.0409484	0.001442	4	3157	62.546	60.348	1	1.1854	1.1958	0
ALSSSRPTK	9	1	1	1	Unmodified	Pep2514	ISO-MSMS	0	2023-03-26_Fusion_36725	102	Treat_T1	473.768	2	473.769	945.524			0.13379	6.3387e-05						15.603	0.14279	15.669	15.619	15.762	0.066288								0.87207	0.00368851	0.0324662	4.848e-05	1	3150	90.135	73.022	1	0.40081	0.57573	0
ALSSSRPTK	9	1	1	1	Unmodified	Pep2514	ISO-MSMS	2	2023-03-26_Fusion_36725	102	Treat_T1	485.791	2	473.769	945.524			-0.3637	-0.00017231						15.598	0.11575	15.664	15.619	15.735	0.066288								0.967734	0.00282434	0.0352833	0.0016238	1	3159	78.264	60.2	1	0.37446	0.53789	0
ALSSSRPTK	9	1	1	1	Unmodified	Pep2514	MSMS	1	2023-03-26_Fusion_36725	102	Treat_T1	480.301	2	473.769	945.524										15.582	1	15.648	15.148	16.148	0.066288											0.0017237	1	3151	88.177	84.017	1
ALSSSRPTK	9	1	1	1	Unmodified	Pep2514	MULTI-MSMS		2023-04-17_Fusion_37016	103	Ctrl_T2	473.769	2	473.769	945.524	0.099383	4.7084e-05	0.17743	8.4059e-05	0.27681	0.00013114	473.77	480.301	485.791	15.674	0.29492	15.701	15.548	15.843	0.027524					83	13	9	0.719189	0.00587631	0.088868	0.00092937	2	3125	72.23	63.766	1	1.7761	1.7682	0
ALSSSRPTK	9	1	1	1	Unmodified	Pep2514	MULTI-MSMS		2023-04-17_Fusion_37021	104	Ctrl_T1	473.77	2	473.769	945.524	0.3082	0.00014601	-0.073751	-3.4941e-05	0.23445	0.00011107	473.769	480.301	485.791	15.638	0.26945	15.699	15.589	15.859	0.060603					68	18	8	0.838533	0.00416348	0.0318431	0.0011337	2	3098	68.371	58.977	1	0.36246	0.44402	0
ALDTASHTNK	10	1	1	0	Unmodified	Pep21	ISO-MSMS	2	2023-04-17_Fusion_37016	103	Ctrl_T2	536.285	2	529.267	1056.52			0.3395	0.00017968						15.737	0.32304	15.765	15.588	15.911	0.027524								0.635098	0.0156383	0.224646	3.11e-08	1	3140	134.77	103.97	1	3.7416	3.245	0
ALDTASHTNK	10	1	1	0	Unmodified	Pep21	ISO-MSMS	0	2023-04-17_Fusion_37016	103	Ctrl_T2	529.267	2	529.267	1056.52			-0.025619	-1.3559e-05						15.749	0.21134	15.777	15.632	15.843	0.027524								0.576476	0.00287845	0.042425	0.0045034	1	3141	66.27	59.68	1	2.8925	2.5087	0
ALDTASHTNK	10	1	1	0	Unmodified	Pep21	ISO-MSMS	2	2023-04-17_Fusion_37017	203	Ctrl_T2	357.859	3	353.181	1056.52			0.029738	1.0503e-05						15.68	0.23899	15.706	15.599	15.838	0.025666								0.529449	0.00917561	0.448621	3.1005e-10	2	3027	147.51	145.74	1	3.939	3.5813	0
ALDTASHTNK	10	1	1	0	Unmodified	Pep21	ISO-MSMS	0	2023-04-17_Fusion_37021	104	Ctrl_T1	529.268	2	529.267	1056.52			0.2616	0.00013846						15.698	0.20084	15.759	15.658	15.859	0.060602								0.708999	0.00466291	0.0299451	2.2607e-05	1	3111	99.802	79.102	1	0.39147	0.49565	0
ALDTASHTNK	10	1	1	0	Unmodified	Pep21	ISO-MSMS	2	2023-04-17_Fusion_37021	104	Ctrl_T1	536.285	2	529.267	1056.52			-0.13391	-7.0873e-05						15.701	0.17669	15.762	15.645	15.822	0.060602								0.629562	0.00624333	0.0481908	8.3469e-06	1	3119	116.73	86.986	1	0.4984	0.63104	0
ALDTASHTNK	10	1	1	0	Unmodified	Pep21	ISO-MSMS	0	2023-04-17_Fusion_37022	204	Ctrl_T1	353.181	3	353.181	1056.52			0.44855	0.00015842						15.695	0.21499	15.754	15.657	15.872	0.059278								0.64639	0.00954123	0.0625302	4.1046e-10	2	3022	139.28	138.93	1	0.65809	0.78935	0
KMDAKTTVGK	10	3	0	0	Unmodified	Pep2517	ISO-MSMS	0	2023-03-26_Fusion_36721	201	Treat_T2	360.203	3	360.202	1077.59			0.22688	8.1724e-05						15.72	0.36115	15.738	15.49	15.851	0.017433								0.350707	0.00395465	0.0564039	1.8791e-10	2	4035	157.52	147.19	1	0.35521	0.36685	0
KMDAKTTVGK	10	3	0	0	Unmodified	Pep2517	ISO-MSMS	0	2023-03-26_Fusion_36725	102	Treat_T1	539.8	2	539.8	1077.59			-0.38225	-0.00020634						15.688	0.11367	15.755	15.684	15.798	0.066288								0.626686	0.00274183	0.0293873	2.9388e-05	1	3175	91.752	70.78	1			0
KMDAKTTVGK	10	3	0	0	Unmodified	Pep2517	ISO-MSMS	0	2023-03-26_Fusion_36726	202	Treat_T1	360.203	3	360.202	1077.59			0.38065	0.00013711						15.711	0.16731	15.78	15.696	15.863	0.06956								0.164855	0.00209686	0.0165974	4.1005e-10	1	4194	139.31	129.67	1	0.11607	0.26015	0
KMDAKTTVGK	10	3	0	0	Unmodified	Pep2517	ISO-MSMS	1	2023-04-17_Fusion_37016	103	Ctrl_T2	545.838	2	539.8	1077.59			0.81685	0.00044093						15.805	0.14749	15.833	15.717	15.865	0.027524								0.641207	0.0012092	0.0166392	0.023896	1	3162	39.622	31.976	1	0.28111	0.26299	0
KMDAKTTVGK	10	3	0	0	Unmodified	Pep2517	ISO-MSMS	0	2023-04-17_Fusion_37021	104	Ctrl_T1	540.301	2	539.8	1077.59			0.92703	0.00050041						15.732	0.34993	15.792	15.658	16.008	0.060603								0.661311	0.00186176	0.009477	0.0155	1	3141	43.492	34.644	1			0
MTNSKQSIAK	10	2	0	0	Unmodified	Pep25	ISO-MSMS	0	2023-03-26_Fusion_36720	101	Treat_T2	554.296	2	554.295	1106.58			-0.8833	-0.00048961						15.779	0.20203	15.779	15.68	15.882	0								0.975699	0.0043174	0.0428725	1.4614e-05	1	3187	109.29	102.47	1	0.18348	0.18106	0
MTNSKQSIAK	10	2	0	0	Unmodified	Pep25	ISO-MSMS	1	2023-03-26_Fusion_36720	101	Treat_T2	558.321	2	554.295	1106.58			-0.29765	-0.00016498						15.776	0.15269	15.776	15.68	15.833	0								0.646533	0.0021089	0.0201271	0.0073157	1	3198	53.493	52.849	1	0.30162	0.29765	0
MTNSKQSIAK	10	2	0	0	Unmodified	Pep25	ISO-MSMS	0	2023-03-26_Fusion_36721	201	Treat_T2	369.866	3	369.866	1106.58			-0.39038	-0.00014439						15.722	0.26096	15.739	15.631	15.892	0.017433								0.591677	0.0120339	0.154717	1.8791e-10	2	4034	198.65	187.11	1	0.25809	0.28053	0
MTNSKQSIAK	10	2	0	0	Unmodified	Pep25	ISO-MSMS	0	2023-03-26_Fusion_36725	102	Treat_T1	554.295	2	554.295	1106.58			-0.29394	-0.00016293						15.698	0.16917	15.764	15.693	15.862	0.066289								0.887897	0.00340167	0.0291307	1.8439e-17	1	3176	217.66	208.45	1	0.1227	0.14103	0
MTNSKQSIAK	10	2	0	0	Unmodified	Pep25	MSMS	2	2023-03-26_Fusion_36725	102	Treat_T1	562.308	2	554.295	1106.58										15.715	1	15.781	15.281	16.281	0.066288											0.005859	1	3201	74.376	68.895	1
MTNSKQSIAK	10	2	0	0	Unmodified	Pep25	ISO-MSMS	0	2023-03-26_Fusion_36726	202	Treat_T1	369.866	3	369.866	1106.58			-0.2919	-0.00010796						15.734	0.19161	15.803	15.696	15.888	0.06956								0.923362	0.0246003	0.110648	1.2162e-15	2	4192	224.24	202.89	1	0.20625	0.36785	0
MTNSKQSIAK	10	2	0	0	Unmodified	Pep25	ISO-MSMS	1	2023-04-17_Fusion_37016	103	Ctrl_T2	558.32	2	554.295	1106.58			-0.40359	-0.00022371						15.805	0.32524	15.833	15.632	15.957	0.027524								0.926049	0.00806851	0.139537	3.0336e-08	1	3143	135.55	132.29	1	0.80048	0.71903	0
MTNSKQSIAK	10	2	0	0	Unmodified	Pep25	ISO-MSMS	2	2023-04-17_Fusion_37016	103	Ctrl_T2	562.309	2	554.295	1106.58			-0.1604	-8.8912e-05						15.806	0.21647	15.834	15.717	15.934	0.027524								0.67811	0.00487936	0.112868	2.3228e-08	1	3150	142.83	136.72	1	0.69209	0.62166	0
MTNSKQSIAK	10	2	0	0	Unmodified	Pep25	ISO-MSMS	0	2023-04-17_Fusion_37016	103	Ctrl_T2	554.295	2	554.295	1106.58			-0.42411	-0.00023508						15.805	0.23963	15.833	15.717	15.957	0.027524								0.979447	0.00910547	0.144643	1.4894e-12	1	3152	195.27	176.48	1	0.59233	0.53206	0
MTNSKQSIAK	10	2	0	0	Unmodified	Pep25	ISO-MSMS	1	2023-04-17_Fusion_37017	203	Ctrl_T2	372.549	3	369.866	1106.58			-1.7054	-0.00063077						15.73	0.21636	15.756	15.646	15.862	0.025666								0.663235	0.010598	0.252606	1.8742e-15	2	3034	178.94	166.7	1	1.0805	1.0937	0
MTNSKQSIAK	10	2	0	0	Unmodified	Pep25	ISO-MSMS	0	2023-04-17_Fusion_37017	203	Ctrl_T2	369.866	3	369.866	1106.58			0.0087296	3.2288e-06						15.772	0.23948	15.797	15.67	15.91	0.025667								0.636417	0.0164049	0.335978	1.2162e-15	2	3040	190.88	182.18	1	0.69342	0.70195	0
MTNSKQSIAK	10	2	0	0	Unmodified	Pep25	ISO-MSMS	2	2023-04-17_Fusion_37017	203	Ctrl_T2	375.209	3	369.866	1106.58			-1.4279	-0.00052812						15.758	0.40615	15.784	15.646	16.052	0.025666								0.629123	0.00724369	0.213946	2.9451e-06	2	3048	120.12	109.75	1	0.75815	0.76747	0
MTNSKQSIAK	10	2	0	0	Unmodified	Pep25	MULTI-MSMS		2023-04-17_Fusion_37021	104	Ctrl_T1	554.295	2	554.295	1106.58	0.27611	0.00015305	-0.023224	-1.2873e-05	0.25288	0.00014017	554.295	558.32	562.309	15.735	0.22229	15.796	15.675	15.897	0.060603					75	14	9	0.967151	0.00511415	0.0272191	2.9771e-13	3	3132	188.87	181.59	1	0.1985	0.33894	0
MTNSKQSIAK	10	2	0	0	Unmodified	Pep25	ISO-MSMS	0	2023-04-17_Fusion_37022	204	Ctrl_T1	369.866	3	369.866	1106.58			-0.34739	-0.00012849						15.772	0.19113	15.831	15.705	15.896	0.059278								0.713445	0.0100543	0.125598	1.2162e-15	2	3031	192.14	180.6	1	0.42176	0.53092	0
MTNSKQSIAK	10	2	0	0	Oxidation (M)	Pep25	MSMS	0	2023-03-26_Fusion_36725	102	Treat_T1	562.292	2	562.292	1122.57										14.508	1	14.575	14.075	15.075	0.067093											0.070175	1	2747	31.074	27.327	1
KVFSKNVSK	9	3	0	0	Unmodified	Pep2520	ISO-MSMS	0	2023-03-26_Fusion_36725	102	Treat_T1	518.812	2	518.811	1035.61			0.053467	2.7739e-05						15.754	0.13638	15.82	15.748	15.884	0.066288								0.722149	0.00461553	0.0179984	4.746e-05	1	3214	90.906	65.284	1	0.30649	0.49347	0
KVFSKNVSK	9	3	0	0	Unmodified	Pep2520	ISO-MSMS	0	2023-04-17_Fusion_37021	104	Ctrl_T1	518.812	2	518.811	1035.61			1.1398	0.00059133						15.767	0.14871	15.828	15.791	15.94	0.060603								0.594191	0.00344719	0.0656034	0.0016238	1	3176	78.264	51.475	1	0.10224	0.12969	0
AMNHPGHLK	9	1	1	0	Unmodified	Pep2523	ISO-MSMS	0	2023-03-26_Fusion_36725	102	Treat_T1	502.759	2	502.758	1003.5			0.44437	0.00022341						15.822	0.18116	15.888	15.81	15.991	0.066288								0.950962	0.00198212	0.00687707	5.3111e-06	1	3227	122.74	116.57	1	0.38345	0.51363	0
AMNHPGHLK	9	1	1	0	Unmodified	Pep2523	ISO-MSMS	0	2023-03-26_Fusion_36726	202	Treat_T1	335.508	3	335.508	1003.5			0.18981	6.3682e-05						15.854	0.21856	15.924	15.792	16.01	0.06956								0.43302	0.00933278	0.162092	1.6704e-05	2	4225	106.94	106.72	1	0.15075	0.18813	0
AMNHPGHLK	9	1	1	0	Unmodified	Pep2523	MSMS	0	2023-04-17_Fusion_37016	103	Ctrl_T2	502.76	2	502.758	1003.5										15.984	1	16.011	15.511	16.511	0.027525											0.0038657	1	3234	79.809	73.36	1
ATDGNVVRNK	10	1	0	1	Unmodified	Pep28	ISO-MSMS	1	2023-03-26_Fusion_36720	101	Treat_T2	542.311	2	537.289	1072.56			0.2419	0.00012997						15.874	0.14594	15.874	15.818	15.964	0								0.480021	0.00171767	0.0187552	0.00036672	1	3231	85.064	84.663	1			0
ATDGNVVRNK	10	1	0	1	Unmodified	Pep28	ISO-MSMS	2	2023-03-26_Fusion_36720	101	Treat_T2	546.3	2	537.289	1072.56			0.5923	0.00031823						15.88	0.10994	15.88	15.833	15.943	0								0.547246	0.00192664	0.0237656	0.0027358	1	3241	74.301	72.243	1			0
ATDGNVVRNK	10	1	0	1	Unmodified	Pep28	ISO-MSMS	2	2023-03-26_Fusion_36725	102	Treat_T1	546.801	2	537.289	1072.56			0.10892	5.8522e-05						15.824	0.053593	15.89	15.862	15.916	0.066288								0.779789	0.00115221	0.013996	0.0044856	1	3245	66.351	63.817	1			0
ATDGNVVRNK	10	1	0	1	Unmodified	Pep28	MSMS	1	2023-03-26_Fusion_36725	102	Treat_T1	542.311	2	537.289	1072.56										15.817	1	15.883	15.383	16.383	0.066288											9.1833e-06	1	3239	124.08	121.47	1
ATDGNVVRNK	10	1	0	1	Unmodified	Pep28	ISO-MSMS	1	2023-04-17_Fusion_37016	103	Ctrl_T2	542.311	2	537.289	1072.56			0.32922	0.00017688						15.918	0.17615	15.945	15.843	16.019	0.027524								0.416516	0.00557792	0.122362	3.4286e-08	1	3206	131.5	123.35	1	13.542	12.294	0
ATDGNVVRNK	10	1	0	1	Unmodified	Pep28	ISO-MSMS	2	2023-04-17_Fusion_37016	103	Ctrl_T2	546.3	2	537.289	1072.56			0.079036	4.2465e-05						15.92	0.19654	15.947	15.843	16.04	0.027524								0.901916	0.00672483	0.117939	4.3586e-12	1	3210	173.39	163.43	1	9.7287	8.8318	0
ATDGNVVRNK	10	1	0	1	Unmodified	Pep28	ISO-MSMS	2	2023-04-17_Fusion_37017	203	Ctrl_T2	364.536	3	358.528	1072.56			0.45701	0.00016385						15.896	0.50037	15.922	15.599	16.1	0.025666								0.186543	0.0005371	0.0140558	8.0883e-06	2	3090	97.798	92.483	1	7.0931	6.8854	0
ATDGNVVRNK	10	1	0	1	Unmodified	Pep28	MULTI-MSMS		2023-04-17_Fusion_37021	104	Ctrl_T1	546.3	2	537.289	1072.56	0.48009	0.00025794	0.26776	0.00014386	0.74784	0.00040181	537.289	542.311	546.3	15.847	0.1602	15.907	15.822	15.982	0.060603					39	7	7	0.745119	0.00461549	0.138541	1.5963e-08	1	3193	138.54	127.18	1	1.4832	1.7973	0
KTLQPSSQNTK	11	2	1	0	Unmodified	Pep27	ISO-MSMS	1	2023-03-26_Fusion_36720	101	Treat_T2	621.871	2	616.336	1230.66			-0.057336	-3.5338e-05						15.853	0.26263	15.853	15.68	15.943	0									0	0	0.0082826	2	3189	53.756	25.743	1	5.1904	4.4853	0
KTLQPSSQNTK	11	2	1	0	Unmodified	Pep27	ISO-MSMS	2	2023-03-26_Fusion_36720	101	Treat_T2	627.863	2	616.336	1230.66			0.39438	0.00024307						15.873	0.22456	15.873	15.739	15.964	0								0.871035	0.00268693	0.0204446	2.304e-05	1	3221	98.943	63.432	1	4.7616	4.1148	0
KTLQPSSQNTK	11	2	1	0	Unmodified	Pep27	ISO-MSMS	1	2023-03-26_Fusion_36721	201	Treat_T2	414.916	3	411.226	1230.66			-0.44329	-0.00018229						15.81	0.35744	15.827	15.631	15.989	0.017433								0.883848	0.0171995	0.271222	2.8346e-22	2	4056	214.93	157.33	1	6.3556	6.4895	0
KTLQPSSQNTK	11	2	1	0	Unmodified	Pep27	MULTI-MSMS		2023-03-26_Fusion_36725	102	Treat_T1	616.334	2	616.336	1230.66	0.28938	0.00017835	0.1167	7.1928e-05	0.40608	0.00025028	616.336	621.87	627.36	15.812	0.23603	15.879	15.735	15.971	0.066288					114	21	8	0.863606	0.00168324	0.00614478	2.3183e-09	4	3203	177.47	98.811	1	0.32884	0.48518	0
KTLQPSSQNTK	11	2	1	0	Unmodified	Pep27	ISO-MSMS	1	2023-04-17_Fusion_37016	103	Ctrl_T2	621.871	2	616.336	1230.66			-0.024317	-1.4987e-05						15.873	0.30188	15.9	15.717	16.019	0.027524								0.984717	0.0168451	0.215317	6.5107e-27	2	3209	276.58	162.13	1	15.793	16.238	0
KTLQPSSQNTK	11	2	1	0	Unmodified	Pep27	ISO-MSMS	2	2023-04-17_Fusion_37016	103	Ctrl_T2	627.36	2	616.336	1230.66			0.19383	0.00011946						15.913	0.30245	15.941	15.737	16.04	0.027524								0.991472	0.0181538	0.265147	3.1455e-13	1	3200	194.48	101.94	1	11.291	11.609	0
KTLQPSSQNTK	11	2	1	0	Unmodified	Pep27	ISO-MSMS	1	2023-04-17_Fusion_37017	203	Ctrl_T2	414.916	3	411.226	1230.66			0.40159	0.00016514						15.848	0.3581	15.874	15.646	16.004	0.025666								0.89256	0.0278283	0.642357	1.1023e-15	2	3053	200.82	143.22	1	12.82	11.111	0
KTLQPSSQNTK	11	2	1	0	Unmodified	Pep27	ISO-MSMS	2	2023-04-17_Fusion_37017	203	Ctrl_T2	418.576	3	411.226	1230.66			0.331	0.00013612						15.852	0.35736	15.878	15.694	16.052	0.025666								0.876169	0.0283558	1	1.172e-15	2	3065	200.05	153.7	1	9.4672	8.2052	0
KTLQPSSQNTK	11	2	1	0	Unmodified	Pep27	MULTI-MSMS		2023-04-17_Fusion_37021	104	Ctrl_T1	616.336	2	616.336	1230.66	0.49752	0.00030664	0.23818	0.0001468	0.73569	0.00045343	616.336	621.87	627.36	15.827	0.31066	15.888	15.711	16.022	0.060602					98	18	10	0.989722	0.00650934	0.0758117	2.0725e-09	4	3208	182.54	103.34	1	0.56685	0.70417	0
KTLQPSSQNTK	11	2	1	0	Unmodified	Pep27	MULTI-MSMS		2023-04-17_Fusion_37022	204	Ctrl_T1	411.226	3	411.226	1230.66	-0.095592	-3.931e-05	0.2212	9.0964e-05	0.12561	5.1654e-05	411.226	414.916	418.576	15.821	0.36658	15.88	15.705	16.071	0.059278					85	14	10	0.927074	0.0166207	0.160434	1.1095e-18	2	3053	226.76	169.16	1	0.44522	0.58947	0
KTLQPSSQNTK	11	2	1	0	Unmodified	Pep27	MULTI-MATCH-MSMS		2023-03-26_Fusion_36720	101	Treat_T2		2	616.336	1230.66	0.40285	0.00024829	0.27332	0.00016846	0.67618	0.00041675	616.336	619.858	623.352	15.865	0.16168	15.865	15.802	15.964	0	-0.023338	0.00012172		182.54	42	10	7					0				0	0.66269	0.74079	0
KTLQPSSQNTK	11	2	1	0	Unmodified	Pep27	MULTI-MATCH-MSMS		2023-04-17_Fusion_37016	103	Ctrl_T2		2	616.336	1230.66	0.62571	0.00038564	0.20027	0.00012343	0.82598	0.00050908	616.336	619.857	623.353	15.894	0.244	15.922	15.775	16.019	0.027524	0.033418	3.1663e-05		182.54	51	10	7					0				0	1.2522	1.086	0
AIQKGVAEK	9	2	0	0	Unmodified	Pep30	MSMS	2	2023-04-17_Fusion_37016	103	Ctrl_T2	480.296	2	472.282	942.55										16.006	1	16.034	15.534	16.534	0.027525											0.071621	1	3243	29.17	22.435	1
AIQKGVAEK	9	2	0	0	Unmodified	Pep30	ISO-MSMS	0	2023-04-17_Fusion_37021	104	Ctrl_T1	472.282	2	472.282	942.55			-2.329	-0.0011						15.919	0.15946	15.979	15.878	16.038	0.060602								0.313751	0.00404091	0.0324234	0.0026243	1	3211	72.968	51.44	1	0.22609	0.38605	0
ATAPAPTAHK	10	1	0	0	Unmodified	Pep2526	ISO-MSMS	0	2023-03-26_Fusion_36725	102	Treat_T1	482.764	2	482.764	963.514			0.078161	3.7733e-05						15.869	0.17563	15.935	15.852	16.027	0.066288								0.630576	0.00475443	0.0544265	0.00011551	1	3257	86.205	69.534	1	0.17893	0.20543	0
ILANHVAKK	9	2	1	0	Unmodified	Pep2525	ISO-MSMS	0	2023-03-26_Fusion_36720	101	Treat_T2	497.314	2	497.314	992.613			0.50715	0.00025221						16.039	0.17395	16.039	15.943	16.117	0								0.785654	0.00300497	0.0440838	0.0049455	1	3307	60.682	58.33	1	0.50502	0.43642	0
ILANHVAKK	9	2	1	0	Unmodified	Pep2525	ISO-MSMS	0	2023-03-26_Fusion_36725	102	Treat_T1	497.314	2	497.314	992.613			-0.032917	-1.637e-05						15.891	0.16152	15.958	15.852	16.013	0.066288								0.947382	0.00532008	0.0610508	8.8098e-08	1	3250	150.17	137.34	1			0
ILANHVAKK	9	2	1	0	Unmodified	Pep2525	ISO-MSMS	0	2023-03-26_Fusion_36726	202	Treat_T1	331.878	3	331.878	992.613			0.21779	7.2281e-05						15.857	0.17136	15.926	15.839	16.01	0.06956								0.416057	0.0124681	0.109046	2.6666e-09	2	4231	157.86	157.38	1	0.043681	0.065685	0
ILANHVAKK	9	2	1	0	Unmodified	Pep2525	MULTI-MSMS		2023-04-17_Fusion_37016	103	Ctrl_T2	497.314	2	497.314	992.613	0.35745	0.00017777	0.36577	0.0001819	0.72322	0.00035967	497.313	502.849	508.339	15.929	0.32932	15.956	15.775	16.104	0.027524					52	15	7	0.641757	0.00361113	0.061743	2.7329e-05	2	3221	92.47	88.485	1	1.0383	1.0675	0
ILANHVAKK	9	2	1	0	Unmodified	Pep2525	ISO-MSMS	1	2023-04-17_Fusion_37017	203	Ctrl_T2	335.568	3	331.878	992.613			0.98592	0.00032721						15.848	0.3581	15.874	15.646	16.004	0.025666								0.367875	0.00458316	0.0769663	2.0913e-06	2	3076	128.48	120.56	1	1.1961	1.0367	0
ILANHVAKK	9	2	1	0	Unmodified	Pep2525	ISO-MSMS	0	2023-04-17_Fusion_37017	203	Ctrl_T2	331.878	3	331.878	992.613			0.54562	0.00018108						15.917	0.26165	15.942	15.815	16.076	0.025667								0.40866	0.00471387	0.0872675	5.4944e-06	1	3095	123.72	119.67	1	0.77981	0.67586	0
ILANHVAKK	9	2	1	0	Unmodified	Pep2525	ISO-MSMS	0	2023-04-17_Fusion_37021	104	Ctrl_T1	497.314	2	497.314	992.613			-0.25132	-0.00012498						15.91	0.17865	15.971	15.859	16.038	0.060602								0.806788	0.00471513	0.137421	2.9847e-05	1	3197	104.21	104.21	1	0.18161	0.22561	0
ILANHVAKK	9	2	1	0	Unmodified	Pep2525	ISO-MSMS	0	2023-04-17_Fusion_37022	204	Ctrl_T1	331.878	3	331.878	992.613			0.40381	0.00013402						15.825	0.22207	15.884	15.8	16.022	0.059278								0.676503	0.0105269	0.114728	1.6252e-09	2	3058	182.39	180.88	1	0.10151	0.1344	0
TLSQSRTPK	9	1	1	1	Unmodified	Pep1360	ISO-MSMS	1	2023-03-26_Fusion_36720	101	Treat_T2	515.82	2	509.288	1016.56			-1.1283	-0.00057463						15.878	0.30901	15.878	15.808	16.117	0								0.707351	0.0025892	0.020599	0.011798	1	3230	44.349	40.603	1	1.0154	1.0243	0
TLSQSRTPK	9	1	1	1	Unmodified	Pep1360	ISO-MSMS	1	2023-04-17_Fusion_37016	103	Ctrl_T2	515.82	2	509.288	1016.56			-1.8356	-0.00093483						15.927	0.28441	15.955	15.843	16.127	0.027524								0.727079	0.00642342	0.0981797	3.0106e-05	1	3205	104.01	91.037	1	0.52034	0.51802	0
TLSQSRTPK	9	1	1	1	Unmodified	Pep1360	ISO-MSMS	1	2023-04-17_Fusion_37021	104	Ctrl_T1	515.82	2	509.288	1016.56			-3.7847	-0.0019275						15.885	0.28372	15.945	15.801	16.085	0.060603								0.511101	0.0018518	0.0175471	0.007515	1	3217	47.082	22.96	1	1.1858	1.4527	0
SLHSAIRQK	9	1	1	1	Unmodified	Pep2530	ISO-MSMS	1	2023-03-26_Fusion_36720	101	Treat_T2	526.836	2	520.304	1038.59			-0.32132	-0.00016718						16.104	0.13143	16.104	15.985	16.117	0								0.433323	0.00778018	0.127001	0.0070479	1	3324	49.554	46.146	1	2.6011	2.6238	0
SLHSAIRQK	9	1	1	1	Unmodified	Pep2530	ISO-MSMS	1	2023-03-26_Fusion_36725	102	Treat_T1	526.836	2	520.304	1038.59			-0.2347	-0.00012212						15.911	0.15526	15.977	15.89	16.045	0.066288								0.912299	0.0155861	0.0739545	4.4452e-11	1	3269	173.69	139.73	1	0.8853	1.2717	0
SLHSAIRQK	9	1	1	1	Unmodified	Pep2530	ISO-MSMS	2	2023-03-26_Fusion_36725	102	Treat_T1	532.325	2	520.304	1038.59			-0.3624	-0.00018856						15.92	0.16572	15.986	15.916	16.082	0.066288								0.76994	0.00602797	0.037198	0.0035599	1	3271	68.016	41.911	1	0.63755	0.9158	0
SLHSAIRQK	9	1	1	1	Unmodified	Pep2530	MULTI-MSMS		2023-03-26_Fusion_36726	202	Treat_T1	347.205	3	347.205	1038.59	0.071388	2.4786e-05	0.030396	1.0554e-05	0.10178	3.534e-05	347.205	351.56	355.219	15.91	0.19771	15.98	15.839	16.037	0.06956					44	7	9	0.716366	0.0288649	0.589913	4.2006e-13	4	4250	168.38	168.38	1	0.73687	0.95059	0
SLHSAIRQK	9	1	1	1	Unmodified	Pep2530	MULTI-MSMS		2023-04-17_Fusion_37016	103	Ctrl_T2	526.837	2	520.304	1038.59	0.36817	0.00019156	0.2378	0.00012373	0.60597	0.00031529	520.304	526.836	532.326	16.027	0.32363	16.055	15.911	16.234	0.027523					69	15	8	0.577688	0.0116457	0.11177	5.7807e-06	1	3233	145.13	128.98	1	5.6184	5.5933	0
SLHSAIRQK	9	1	1	1	Unmodified	Pep2530	ISO-MSMS	1	2023-04-17_Fusion_37017	203	Ctrl_T2	351.56	3	347.205	1038.59			0.18238	6.3325e-05						15.966	0.21444	15.992	15.862	16.076	0.025667								0.69897	0.0180853	0.443993	1.4399e-09	2	3100	152.63	152.63	1	4.3715	3.9148	0
SLHSAIRQK	9	1	1	1	Unmodified	Pep2530	ISO-MSMS	1	2023-04-17_Fusion_37021	104	Ctrl_T1	526.836	2	520.304	1038.59			-0.37731	-0.00019632						15.945	0.18773	16.006	15.897	16.085	0.060603								0.783752	0.0101526	0.158137	9.333e-08	1	3209	149.19	136.21	1	1.6533	2.0253	0
SLHSAIRQK	9	1	1	1	Unmodified	Pep2530	ISO-MSMS	2	2023-04-17_Fusion_37021	104	Ctrl_T1	532.326	2	520.304	1038.59			-0.55844	-0.00029056						15.969	0.24018	16.03	15.878	16.118	0.060603								0.845058	0.0166727	0.134103	3.8055e-05	1	3229	98.009	70.879	1	1.2056	1.4769	0
SLHSAIRQK	9	1	1	1	Unmodified	Pep2530	MULTI-MSMS		2023-04-17_Fusion_37022	204	Ctrl_T1	351.56	3	347.205	1038.59	-0.12392	-4.3027e-05	0.017766	6.1684e-06	-0.10616	-3.6859e-05	347.205	351.56	355.219	15.94	0.27267	16	15.849	16.122	0.060192					62	10	9	0.78418	0.0225563	0.357601	5.5714e-12	7	3081	152.63	152.63	1	1.4335	1.7541	0
SLHSAIRQK	9	1	1	1	Unmodified	Pep2530	MULTI-MATCH-MSMS		2023-03-26_Fusion_36725	102	Treat_T1		2	520.304	1038.59	0.12977	6.7518e-05	-0.39282	-0.00020439	-0.26306	-0.00013687	520.304	524.824	528.318	15.92	0.14793	15.987	15.934	16.082	0.066288	-0.032543	-0.00028131		145.13	58	10	9					0				0	0.08478	0.11039	0
SLHSAIRQK	9	1	1	1	Unmodified	Pep2530	MULTI-MATCH		2023-04-17_Fusion_37021	104	Ctrl_T1		2	520.304	1038.59	0.45091	0.00023461	0.027626	1.4374e-05	0.47854	0.00024899	520.304	524.822	528.318	15.956	0.29764	16.016	15.839	16.136	0.060603	-0.0028722	0.00015621		145.13	66	16	7					0				0	0.11242	0.1383	0
ATATSSPPPK	10	1	0	0	Unmodified	Pep844	MULTI-MSMS		2023-04-17_Fusion_37021	104	Ctrl_T1	478.76	2	478.756	955.497	0.57859	0.00027701	1.8124	0.0008677	2.391	0.0011447	478.757	480.769	482.764	16.08	0.5239	16.141	15.839	16.362	0.060602					133	27	7	0.681218	0.00313515	0.0227512	0.00055793	3	3312	80.219	79.95	1	0.86314	0.97341	0
ATYVQPRRK	9	1	0	2	Unmodified	Pep960	MULTI-MSMS		2023-03-26_Fusion_36721	201	Treat_T2	378.908	3	373.552	1117.64	0.27426	0.00010245	0.53874	0.00020125	0.813	0.0003037	373.553	378.907	382.896	16.063	0.3165	16.08	15.821	16.138	0.017433					95	12	11	0.41129	0.00591641	0.0843071	0.00018001	6	4131	85.265	85.107	1	0.90275	0.8862	0
ATYVQPRRK	9	1	0	2	Unmodified	Pep960	ISO-MSMS	0	2023-03-26_Fusion_36725	102	Treat_T1	559.826	2	559.825	1117.64			-0.10329	-5.7824e-05						15.978	0.26791	16.045	15.89	16.158	0.066288								0.965262	0.00347292	0.0210382	4.0835e-05	1	3274	95.909	77.924	1	0.21695	0.2345	0
ATYVQPRRK	9	1	0	2	Unmodified	Pep960	ISO-MSMS	1	2023-03-26_Fusion_36725	102	Treat_T1	567.857	2	559.825	1117.64			-0.31258	-0.00017499						15.973	0.14154	16.039	15.958	16.099	0.066288								0.363595	0.00193719	0.0248366	0.033667	1	3288	32.786	21.92	1	0.2169	0.23446	0
ATYVQPRRK	9	1	0	2	Unmodified	Pep960	MULTI-MSMS		2023-03-26_Fusion_36726	202	Treat_T1	373.552	3	373.552	1117.64	0.061625	2.302e-05	0.096184	3.593e-05	0.15781	5.895e-05	373.553	378.907	382.896	15.954	0.31551	16.023	15.792	16.107	0.069561					55	13	9	0.83445	0.0301235	0.50896	1.0154e-07	2	4252	124.37	123.85	1	0.12355	0.13393	0
ATYVQPRRK	9	1	0	2	Unmodified	Pep960	ISO-MSMS	1	2023-04-17_Fusion_37016	103	Ctrl_T2	567.859	2	559.825	1117.64			0.31013	0.00017362						16.102	0.18878	16.13	16	16.188	0.027523								0.38875	0.00173048	0.0449936	0.046176	1	3267	26.172	22.425	1	2.4378	2.4034	0
ATYVQPRRK	9	1	0	2	Unmodified	Pep960	MULTI-MSMS		2023-04-17_Fusion_37022	204	Ctrl_T1	373.553	3	373.552	1117.64	-0.15936	-5.9528e-05	-0.048322	-1.8051e-05	-0.20768	-7.7578e-05	373.553	378.907	382.896	16.002	0.39602	16.063	15.777	16.173	0.060722					100	15	10	0.686564	0.0226254	0.299535	4.2195e-07	2	3084	107.43	107.07	1	0.3335	0.37963	0
KTIDASVSKK	10	3	0	0	Unmodified	Pep1363	ISO-MSMS	1	2023-03-26_Fusion_36720	101	Treat_T2	544.857	2	538.819	1075.62			0.2614	0.00014085						16.037	0.17395	16.037	15.943	16.117	0								0.400508	0.00258206	0.037367	0.0020995	1	3292	77.192	54.12	1	1.4471	1.5445	0
KTIDASVSKK	10	3	0	0	Unmodified	Pep1363	ISO-MSMS	0	2023-03-26_Fusion_36725	102	Treat_T1	538.819	2	538.819	1075.62			0.35006	0.00018862						15.99	0.15653	16.056	15.983	16.14	0.066288								0.763782	0.00458355	0.0271239	1.2358e-06	1	3307	125.17	102.53	1	0.78921	1.5218	0
KTIDASVSKK	10	3	0	0	Unmodified	Pep1363	MSMS	2	2023-03-26_Fusion_36725	102	Treat_T1	550.84	2	538.819	1075.62										16	1	16.066	15.566	16.566	0.066288											0.042759	1	3310	42.095	27.889	1
KTIDASVSKK	10	3	0	0	Unmodified	Pep1363	ISO-MSMS	2	2023-04-17_Fusion_37016	103	Ctrl_T2	550.841	2	538.819	1075.62			-0.55092	-0.00029685						16.111	0.17179	16.139	16.04	16.211	0.027525								0.467313	0.00295393	0.0268806	0.0019508	1	3284	77.867	60.637	1	2.7945	2.2276	0
KTDFTRTGK	9	2	0	1	Unmodified	Pep5275	ISO-MSMS	1	2023-03-26_Fusion_36720	101	Treat_T2	534.323	2	527.288	1052.56			0.76325	0.00040245						16.072	0.27526	16.072	15.882	16.158	0								0.947109	0.0131118	0.150716	3.2909e-05	2	3291	101.9	89.084	1	1.524	1.567	0
KTDFTRTGK	9	2	0	1	Unmodified	Pep5275	ISO-MSMS	0	2023-03-26_Fusion_36720	101	Treat_T2	527.288	2	527.288	1052.56			0.44142	0.00023275						16.082	0.17214	16.082	15.985	16.158	0								0.693918	0.00684138	0.098477	0.0044933	1	3297	63.076	45.04	1	1.3884	1.4275	0
KTDFTRTGK	9	2	0	1	Unmodified	Pep5275	ISO-MSMS	2	2023-03-26_Fusion_36720	101	Treat_T2	540.307	2	527.288	1052.56			0.2289	0.0001207						16.083	0.25446	16.083	15.923	16.178	0								0.694772	0.00762926	0.181365	0.00077628	1	3306	82.749	57.175	1	1.3728	1.4115	0
KTDFTRTGK	9	2	0	1	Unmodified	Pep5275	ISO-MSMS	1	2023-03-26_Fusion_36721	201	Treat_T2	356.551	3	351.861	1052.56			0.26607	9.3619e-05						16.034	0.26947	16.052	15.892	16.162	0.017433								0.887756	0.0437114	1	1.7268e-14	2	4120	178.99	164.75	1	1.571	1.6035	0
KTDFTRTGK	9	2	0	1	Unmodified	Pep5275	MULTI-MSMS		2023-03-26_Fusion_36725	102	Treat_T1	527.288	2	527.288	1052.56	0.13135	6.9258e-05	-0.16438	-8.6674e-05	-0.033029	-1.7416e-05	527.288	534.323	540.306	15.997	0.20875	16.064	15.949	16.158	0.066288					71	13	8	0.69586	0.0125556	0.0772772	2.624e-05	2	3297	93.938	84.424	1	0.32193	0.35035	0
KTDFTRTGK	9	2	0	1	Unmodified	Pep5275	ISO-MSMS	0	2023-03-26_Fusion_36726	202	Treat_T1	351.861	3	351.861	1052.56			-0.056803	-1.9987e-05						16.017	0.066065	16.087	16.062	16.128	0.069561								0	0	0	0.0044646	1	4271	51.765	37.484	1	0.44354	0.57772	0
KTDFTRTGK	9	2	0	1	Unmodified	Pep5275	ISO-MSMS	1	2023-04-17_Fusion_37016	103	Ctrl_T2	534.324	2	527.288	1052.56			-0.061338	-3.2343e-05						16.111	0.23478	16.138	16	16.234	0.027523								0.898278	0.0164232	0.363493	5.0495e-11	1	3266	169.21	143.32	1	3.6871	3.4999	0
KTDFTRTGK	9	2	0	1	Unmodified	Pep5275	ISO-MSMS	2	2023-04-17_Fusion_37016	103	Ctrl_T2	540.307	2	527.288	1052.56			-0.4269	-0.0002251						16.111	0.23834	16.139	16.019	16.258	0.027525								0.990243	0.0154822	0.172309	4.2447e-05	1	3275	94.692	72.112	1	3.0434	2.8889	0
KTDFTRTGK	9	2	0	1	Unmodified	Pep5275	ISO-MSMS	0	2023-04-17_Fusion_37016	103	Ctrl_T2	527.288	2	527.288	1052.56			0.19236	0.00010143						16.111	0.17944	16.139	16.055	16.234	0.027525								0.831411	0.00428343	0.0315731	1.7337e-05	1	3285	113.66	96.534	1	3.4141	3.2408	0
KTDFTRTGK	9	2	0	1	Unmodified	Pep5275	ISO-MSMS	1	2023-04-17_Fusion_37021	104	Ctrl_T1	534.323	2	527.288	1052.56			-0.19432	-0.00010246						16.044	0.2129	16.104	15.999	16.212	0.060602								0.688103	0.0039225	0.0580306	0.0044933	1	3247	63.076	54.33	1	0.46681	0.39247	0
KTDFTRTGK	9	2	0	1	Unmodified	Pep5275	ISO-MSMS	0	2023-04-17_Fusion_37021	104	Ctrl_T1	527.288	2	527.288	1052.56			0.3084	0.00016261						16.063	0.25981	16.123	16.008	16.268	0.060602								0.748705	0.00674732	0.0436453	1.6185e-07	1	3256	136.39	118.02	1	0.41379	0.34789	0
KTDFTRTGK	9	2	0	1	Unmodified	Pep5275	ISO-MSMS	1	2023-04-17_Fusion_37022	204	Ctrl_T1	356.551	3	351.861	1052.56			-0.30696	-0.00010801						16.017	0.25154	16.078	15.922	16.173	0.060722								0.777075	0.0134479	0.233833	1.8985e-09	2	3110	146.17	134.6	1	0.39792	0.41719	0
KTTGQVVAMK	10	2	0	0	Oxidation (M)	Pep2027	ISO-MSMS	1	2023-03-26_Fusion_36720	101	Treat_T2	543.826	2	539.8	1077.59			-0.70223	-0.00037907						16.116	0.35487	16.116	15.943	16.298	0								0.679627	0.00401488	0.0581268	0.0033273	2	3308	71.614	60.904	1	1.3526	1.3348	0
SLASKAQTQK	10	2	1	0	Unmodified	Pep1362	ISO-MSMS	1	2023-04-17_Fusion_37016	103	Ctrl_T2	536.835	2	531.301	1060.59			-1.3091	-0.00069552						16.103	0.17179	16.13	16.04	16.211	0.027523								0.270279	0.000834476	0.00983978	0.003518	1	3287	70.747	68.249	1	1.8369	1.8886	0
RVTYPAKAK	9	2	0	1	Unmodified	Pep4168	ISO-MSMS	1	2023-03-26_Fusion_36720	101	Treat_T2	524.347	2	517.311	1032.61			0.15866	8.2075e-05						16.13	0.33267	16.13	15.985	16.318	0								0.988862	0.0110129	0.184397	1.8953e-07	1	3309	131.22	113.98	1	1.3084	1.3453	0
RVTYPAKAK	9	2	0	1	Unmodified	Pep4168	ISO-MSMS	2	2023-03-26_Fusion_36720	101	Treat_T2	530.33	2	517.311	1032.61			-1.0123	-0.00052369						16.147	0.2497	16.147	16.007	16.257	0								0.729612	0.00898124	0.172858	0.0046584	1	3317	62.201	37.279	1	1.1617	1.1944	0
RVTYPAKAK	9	2	0	1	Unmodified	Pep4168	ISO-MSMS	1	2023-03-26_Fusion_36721	201	Treat_T2	349.901	3	345.21	1032.61			-0.27993	-9.6636e-05						16.132	0.3888	16.15	15.989	16.378	0.017433								0.919942	0.181941	1	1.0687e-09	2	4141	157.86	157.21	1	1.12	1.1432	0
RVTYPAKAK	9	2	0	1	Unmodified	Pep4168	ISO-MSMS	2	2023-03-26_Fusion_36721	201	Treat_T2	353.889	3	345.21	1032.61			-0.70174	-0.00024225						16.14	0.40733	16.157	15.875	16.282	0.017433								0.945686	0.0708882	0.443129	1.1357e-05	2	4143	108.9	107.03	1	1.173	1.1973	0
RVTYPAKAK	9	2	0	1	Unmodified	Pep4168	ISO-MSMS	1	2023-03-26_Fusion_36725	102	Treat_T1	524.346	2	517.311	1032.61			-0.31954	-0.0001653						16.065	0.35656	16.131	15.983	16.34	0.066288								0.536277	0.0213506	0.135133	0.00022525	2	3355	85.666	76.272	1	0.30513	0.33206	0
RVTYPAKAK	9	2	0	1	Unmodified	Pep4168	ISO-MSMS	0	2023-03-26_Fusion_36725	102	Treat_T1	517.311	2	517.311	1032.61			0.065445	3.3856e-05						16.065	0.49671	16.131	15.958	16.455	0.066288								0.987544	0.020826	0.122071	1.8919e-11	3	3302	192.6	154.52	1	0.2552	0.27772	0
RVTYPAKAK	9	2	0	1	Unmodified	Pep4168	ISO-MSMS	2	2023-03-26_Fusion_36725	102	Treat_T1	530.33	2	517.311	1032.61			-0.41501	-0.00021469						16.064	0.25231	16.131	16	16.253	0.066288								0.870887	0.0248731	0.292752	2.724e-05	1	3321	106.18	94.111	1	0.25332	0.27568	0
RVTYPAKAK	9	2	0	1	Unmodified	Pep4168	ISO-MSMS	1	2023-03-26_Fusion_36726	202	Treat_T1	350.235	3	345.21	1032.61			-0.10516	-3.6302e-05						16.016	0.49661	16.086	15.938	16.435	0.069559								0.885965	0.0827981	0.783255	2.1228e-09	2	4274	143.01	141.64	1	0.28512	0.37137	0
RVTYPAKAK	9	2	0	1	Unmodified	Pep4168	ISO-MSMS	2	2023-03-26_Fusion_36726	202	Treat_T1	353.889	3	345.21	1032.61			-0.26282	-9.0727e-05						16.05	0.27942	16.12	15.962	16.241	0.069559								0.914353	0.0502357	0.331591	2.6012e-09	4	4277	136.27	131.58	1	0.24027	0.31295	0
RVTYPAKAK	9	2	0	1	Unmodified	Pep4168	ISO-MSMS	0	2023-03-26_Fusion_36726	202	Treat_T1	1033.61	1	1033.62	1032.61			-0.038614	-3.9912e-05						16.055	0.10689	16.124	16.062	16.169	0.069561								0.725073	0.000745693	0.003497	7.8449e-09	1	4300	165.15	115.73	1			0
RVTYPAKAK	9	2	0	1	Unmodified	Pep4168	ISO-MSMS	1	2023-04-17_Fusion_37016	103	Ctrl_T2	524.346	2	517.311	1032.61			0.16802	8.6919e-05						16.149	0.2483	16.177	16.055	16.303	0.027525								0.946798	0.0321601	0.241099	1.6283e-07	1	3290	136.21	120.83	1	2.5031	2.376	0
RVTYPAKAK	9	2	0	1	Unmodified	Pep4168	ISO-MSMS	2	2023-04-17_Fusion_37016	103	Ctrl_T2	530.329	2	517.311	1032.61			-1.3299	-0.00068799						16.194	0.21383	16.222	16.067	16.281	0.028111								0.95373	0.0474491	0.423759	3.7995e-05	1	3299	98.055	63.802	1	2.2673	2.1522	0
RVTYPAKAK	9	2	0	1	Unmodified	Pep4168	ISO-MSMS	1	2023-04-17_Fusion_37021	104	Ctrl_T1	524.347	2	517.311	1032.61			-0.19463	-0.00010068						16.12	0.26146	16.181	16.054	16.316	0.060602								0.769913	0.00340459	0.0195931	3.6159e-05	1	3266	99.442	84.061	1	0.40944	0.34424	0
RVTYPAKAK	9	2	0	1	Unmodified	Pep4168	ISO-MSMS	0	2023-04-17_Fusion_37022	204	Ctrl_T1	345.21	3	345.21	1032.61			0.40275	0.00013903						16.157	0.62244	16.218	15.777	16.4	0.060722								0.984516	0.0616575	0.792597	1.5194e-09	4	3117	198.07	161.65	1	0.26181	0.27448	0
RVTYPAKAK	9	2	0	1	Unmodified	Pep4168	ISO-MSMS	1	2023-04-17_Fusion_37022	204	Ctrl_T1	349.9	3	345.21	1032.61			-0.13883	-4.7927e-05						16.126	0.4038	16.187	15.971	16.375	0.060722								0.919479	0.0733454	0.651901	1.5434e-09	2	3125	151.17	151.17	1	0.27163	0.28478	0
RVTYPAKAK	9	2	0	1	Unmodified	Pep4168	ISO-MSMS	2	2023-04-17_Fusion_37022	204	Ctrl_T1	353.889	3	345.21	1032.61			-0.39752	-0.00013723						16.126	0.3066	16.187	15.997	16.304	0.060722								0.966283	0.106774	0.537682	1.0253e-09	2	3133	158.47	156.41	1	0.28369	0.29742	0
QMAPSSSNK	9	1	0	0	Unmodified	Pep40	ISO-MSMS	0	2023-04-17_Fusion_37021	104	Ctrl_T1	475.224	2	475.224	948.433			-0.11927	-5.6682e-05						16.174	0.22138	16.236	16.119	16.341	0.061537								0.525811	0.00139533	0.0142357	0.0062547	1	3318	53.753	53.753	1	0.29321	0.33067	0
AMNGHTAAVK	10	1	0	0	Unmodified	Pep1368	MULTI-MSMS		2023-03-26_Fusion_36720	101	Treat_T2	504.263	2	500.256	998.497	0.12937	6.4717e-05	1.0708	0.00053568	1.2002	0.0006004	500.256	502.268	504.263	16.177	0.14388	16.177	16.094	16.238	0					30	6	7	0.563229	0.000974033	0.0144288	0.0022931	1	3358	50.805	50.805	1	1.1076	1.124	0
AMNGHTAAVK	10	1	0	0	Unmodified	Pep1368	ISO-MSMS	2	2023-04-17_Fusion_37016	103	Ctrl_T2	504.263	2	500.256	998.497			2.6765	0.0013389						16.25	0.22006	16.278	16.128	16.348	0.028112								0.676549	0.00309772	0.0408104	3.7444e-08	1	3337	128.27	114.69	1	1.8172	1.4935	0
SINKPTSER	9	1	0	1	Unmodified	Pep2536	ISO-MSMS	1	2023-03-26_Fusion_36720	101	Treat_T2	521.301	2	516.278	1030.54			0.69684	0.00035976						16.207	0.35223	16.207	16.007	16.359	0								0.827235	0.00136802	0.0249181	0.003261	2	3395	69.598	64.691	1	9.2282	9.5951	0
SINKPTSER	9	1	0	1	Unmodified	Pep2536	MULTI-MSMS		2023-03-26_Fusion_36721	201	Treat_T2	347.869	3	344.521	1030.54	0.23902	8.2348e-05	0.35409	0.00012199	0.59311	0.00020434	344.521	347.869	350.529	16.182	0.51098	16.2	16.039	16.55	0.018064					69	20	9	0.583983	0.00843165	0.269381	1.8637e-07	2	4186	119.89	117.04	1	14.324	15.125	0
SINKPTSER	9	1	0	1	Unmodified	Pep2536	MULTI-MSMS		2023-03-26_Fusion_36725	102	Treat_T1	516.278	2	516.278	1030.54	0.34291	0.00017704	1.1558	0.0005967	1.4987	0.00077373	516.278	521.3	525.29	16.149	0.40957	16.215	16.045	16.454	0.065811					125	19	10	0.8336	0.0500617	0.491514	3.2432e-06	2	3379	124.92	114.29	1	0.65166	0.90885	0
SINKPTSER	9	1	0	1	Unmodified	Pep2536	ISO-MSMS	1	2023-03-26_Fusion_36726	202	Treat_T1	347.869	3	344.521	1030.54			0.23716	8.1705e-05						16.11	0.39861	16.18	16.062	16.461	0.069559								0.742901	0.0172378	0.260755	1.0687e-09	2	4321	157.86	156.67	1	0.65881	0.91665	0
SINKPTSER	9	1	0	1	Unmodified	Pep2536	ISO-MSMS	1	2023-04-17_Fusion_37016	103	Ctrl_T2	521.301	2	516.278	1030.54			0.76485	0.00039488						16.264	0.32188	16.292	16.105	16.427	0.028111								0.732703	0.0271775	0.319893	5.1072e-05	2	3317	88.177	84.769	1	19.999	18.155	0
SINKPTSER	9	1	0	1	Unmodified	Pep2536	ISO-MSMS	1	2023-04-17_Fusion_37017	203	Ctrl_T2	347.87	3	344.521	1030.54			0.51031	0.00017581						16.181	0.55231	16.207	15.886	16.438	0.02602								0.878444	0.0417613	0.726756	5.9492e-10	2	3174	164.53	163.47	1	16.962	16.465	0
SINKPTSER	9	1	0	1	Unmodified	Pep2536	ISO-MSMS	1	2023-04-17_Fusion_37021	104	Ctrl_T1	521.3	2	516.278	1030.54			-0.021623	-1.1163e-05						16.195	0.32044	16.257	16.086	16.406	0.061537								0.874832	0.0308778	0.394488	2.0486e-07	1	3328	128.36	119.51	1	1.2706	1.5397	0
SINKPTSER	9	1	0	1	Unmodified	Pep2536	ISO-MSMS	1	2023-04-17_Fusion_37022	204	Ctrl_T1	347.869	3	344.521	1030.54			0.60324	0.00020783						16.162	0.37668	16.223	16.048	16.425	0.060722								0.824089	0.0153183	0.201666	2.1228e-09	2	3176	143.01	141.2	1	1.3609	1.6769	0
SINKPTSER	9	1	0	1	Unmodified	Pep2536	MULTI-MATCH-MSMS		2023-03-26_Fusion_36726	202	Treat_T1		3	344.521	1030.54	0.063146	2.1755e-05	1.123	0.0003869	1.1862	0.00040866	344.521	346.528	347.858	16.114	0.4234	16.184	16.062	16.486	0.069561	-0.0079741	0.000352		119.89	59	18	8					0				0	0.038043	0.046493	0
KAFQATQQK	9	2	0	0	Unmodified	Pep2539	ISO-MSMS	2	2023-03-26_Fusion_36720	101	Treat_T2	533.305	2	525.291	1048.57			0.065505	3.4409e-05						16.245	0.3138	16.245	16.138	16.452	0								0.748419	0.0103296	0.154355	4.7451e-11	1	3357	171.46	127.69	1	2.0047	1.9783	0
KAFQATQQK	9	2	0	0	Unmodified	Pep2539	ISO-MSMS	1	2023-03-26_Fusion_36720	101	Treat_T2	529.316	2	525.291	1048.57			0.69829	0.00036681						16.246	0.33537	16.246	16.117	16.452	0								0.807116	0.058629	1	9.1627e-17	1	3373	236.44	190.11	1	1.9979	1.9716	0
KAFQATQQK	9	2	0	0	Unmodified	Pep2539	ISO-MSMS	2	2023-03-26_Fusion_36725	102	Treat_T1	533.304	2	525.291	1048.57			-0.53677	-0.00028196						16.174	0.24541	16.24	16.118	16.363	0.065811								0.65724	0.00385657	0.0359416	1.0893e-07	1	3363	146.27	110.92	1	0.14911	0.17138	0
KAFQATQQK	9	2	0	0	Unmodified	Pep2539	ISO-MSMS	1	2023-03-26_Fusion_36725	102	Treat_T1	529.315	2	525.291	1048.57			-0.43479	-0.00022839						16.174	0.22394	16.24	16.139	16.363	0.065811								0.652754	0.0137494	0.142124	3.1253e-16	1	3380	211.85	163.99	1	0.16697	0.19192	0
KAFQATQQK	9	2	0	0	Unmodified	Pep2539	MULTI-MSMS		2023-04-17_Fusion_37016	103	Ctrl_T2	533.304	2	525.291	1048.57	0.21321	0.000112	-0.31584	-0.00016591	-0.10264	-5.3915e-05	525.29	529.316	533.305	16.289	0.40681	16.317	16.105	16.512	0.028111					142	18	13	0.945447	0.0681028	0.864588	3.3532e-26	5	3336	268.9	201.4	1	2.3997	2.1555	0
KAFQATQQK	9	2	0	0	Unmodified	Pep2539	MULTI-MSMS		2023-04-17_Fusion_37021	104	Ctrl_T1	529.315	2	525.291	1048.57	0.62345	0.00032749	-0.24357	-0.00012795	0.37988	0.00019954	525.29	529.315	533.304	16.247	0.61997	16.308	16.104	16.724	0.061537					167	30	15	0.87636	0.0417362	0.271513	3.0442e-26	4	3336	270.78	212.35	1	0.25404	0.43378	0
KAFQATQQK	9	2	0	0	Unmodified	Pep2539	ISO-MSMS	0	2023-04-17_Fusion_37022	204	Ctrl_T1	350.529	3	350.529	1048.57			-2.1377	-0.00074933						16.208	0.47796	16.268	15.947	16.425	0.060722								0.555801	0.0282043	0.40943	8.6038e-06	1	3174	114.72	63.306	1	0.093971	0.11829	0
SSYSQVRNK	9	1	0	1	Unmodified	Pep2537	ISO-MSMS	2	2023-03-26_Fusion_36720	101	Treat_T2	543.787	2	534.775	1067.54			0.49916	0.00026694						16.244	0.16052	16.244	16.158	16.318	0								0.611321	0.00363114	0.0538894	5.0222e-05	1	3390	88.819	83.038	1	1.834	1.9069	0
SSYSQVRNK	9	1	0	1	Unmodified	Pep2537	MULTI-MSMS		2023-03-26_Fusion_36725	102	Treat_T1	539.798	2	534.775	1067.54	0.50441	0.00026975	0.35106	0.00018774	0.85547	0.00045748	534.775	539.798	543.787	16.19	0.31471	16.256	16.139	16.454	0.065811					75	14	9	0.578354	0.00482535	0.0569203	1.0453e-12	2	3381	184.49	154.65	1	0.68883	0.96069	0
SSYSQVRNK	9	1	0	1	Unmodified	Pep2537	MULTI-MSMS		2023-04-17_Fusion_37016	103	Ctrl_T2	539.798	2	534.775	1067.54	0.29726	0.00015897	-0.72514	-0.00038778	-0.42787	-0.00022882	534.775	539.797	543.786	16.317	0.47319	16.345	16.212	16.685	0.028111					90	21	10	0.887291	0.00634954	0.0534955	3.3252e-13	2	3347	201.39	170.8	1	3.3278	3.021	0
SSYSQVRNK	9	1	0	1	Unmodified	Pep2537	ISO-MSMS	2	2023-04-17_Fusion_37021	104	Ctrl_T1	543.787	2	534.775	1067.54			-0.28495	-0.00015238						16.268	0.17836	16.329	16.228	16.406	0.061537								0.908947	0.00815138	0.0427907	5.4134e-08	1	3355	156.51	121.15	1	0.58495	0.70883	0
SSYSQVRNK	9	1	0	1	Unmodified	Pep2537	MSMS	1	2023-04-17_Fusion_37021	104	Ctrl_T1	539.798	2	534.775	1067.54										16.246	1	16.307	15.807	16.807	0.061537											1.4511e-12	1	3346	190.51	168.81	1
KVSPASGVSK	10	2	0	0	Unmodified	Pep41	MULTI-MSMS		2023-03-26_Fusion_36720	101	Treat_T2	488.294	2	480.28	958.545	0.33737	0.00016203	0.25721	0.00012353	0.59458	0.00028556	480.28	484.305	488.294	16.314	0.29466	16.314	16.158	16.452	0					79	13	9	0.758405	0.00220927	0.0388332	0.00073083	3	3396	77.288	43.412	1	2.2032	2.1742	0
KVSPASGVSK	10	2	0	0	Unmodified	Pep41	ISO-MSMS	1	2023-03-26_Fusion_36725	102	Treat_T1	484.305	2	480.28	958.545			-0.13761	-6.6091e-05						16.242	0.29692	16.308	16.157	16.454	0.065811								0.832735	0.00590277	0.072719	1.6056e-05	1	3390	107.58	53.159	1	0.37286	0.42856	0
KVSPASGVSK	10	2	0	0	Unmodified	Pep41	ISO-MSMS	2	2023-03-26_Fusion_36725	102	Treat_T1	488.294	2	480.28	958.545			-0.47827	-0.0002297						16.256	0.26883	16.322	16.185	16.454	0.065811								0.869191	0.00680399	0.130009	2.9232e-05	1	3407	91.937	49.135	1	0.31271	0.35943	0
KVSPASGVSK	10	2	0	0	Unmodified	Pep41	ISO-MSMS	1	2023-04-17_Fusion_37016	103	Ctrl_T2	484.305	2	480.28	958.545			0.23812	0.00011437						16.366	0.29995	16.394	16.212	16.512	0.028111								0.713709	0.00265521	0.02673	0.0010393	1	3346	82.008	54.144	1	4.5113	4.0522	0
KVSPASGVSK	10	2	0	0	Unmodified	Pep41	ISO-MSMS	2	2023-04-17_Fusion_37016	103	Ctrl_T2	488.295	2	480.28	958.545			0.24004	0.00011529						16.366	0.25401	16.394	16.235	16.489	0.028111								0.866688	0.00498751	0.0332728	1.7141e-05	2	3353	106.29	64.751	1	4.7373	4.2553	0
KVSPASGVSK	10	2	0	0	Unmodified	Pep41	ISO-MSMS	0	2023-04-17_Fusion_37016	103	Ctrl_T2	480.28	2	480.28	958.545			0.68917	0.000331						16.366	0.30093	16.394	16.235	16.536	0.028111								0.655195	0.00191266	0.0136187	0.0051767	1	3364	63.212	34.635	1	4.4558	4.0024	0
KVSPASGVSK	10	2	0	0	Unmodified	Pep41	ISO-MSMS	0	2023-04-17_Fusion_37021	104	Ctrl_T1	480.28	2	480.28	958.545			0.026249	1.2607e-05						16.353	0.35263	16.415	16.228	16.581	0.061537								0.912506	0.00772998	0.0411604	3.2598e-05	1	3352	87.942	46.118	1	0.53786	0.91839	0
KVSPASGVSK	10	2	0	0	Unmodified	Pep41	ISO-MSMS	1	2023-04-17_Fusion_37021	104	Ctrl_T1	484.305	2	480.28	958.545			-0.35988	-0.00017284						16.325	0.24654	16.387	16.228	16.475	0.061537								0.869229	0.00536922	0.0267544	1.6056e-05	1	3357	107.58	53.159	1	0.56131	0.95843	0
KVSPASGVSK	10	2	0	0	Unmodified	Pep41	ISO-MSMS	2	2023-04-17_Fusion_37021	104	Ctrl_T1	488.294	2	480.28	958.545			-0.42225	-0.0002028						16.352	0.2514	16.414	16.246	16.497	0.061537								0.885176	0.0110949	0.108323	1.7788e-05	1	3375	105.52	63.28	1	0.4988	0.8517	0
KVSPASGVSK	10	2	0	0	Unmodified	Pep41	MULTI-MATCH-MSMS		2023-03-26_Fusion_36725	102	Treat_T1		2	480.28	958.545	0.5842	0.00028058	-0.18456	-8.8639e-05	0.39964	0.00019194	480.28	482.291	484.286	16.257	0.30416	16.323	16.173	16.477	0.065811	0.0044357	-0.00022235		77.288	69	13	8					0				0	0.066539	0.076393	0
VTAPPARNR	9	0	0	2	Unmodified	Pep43	ISO-MSMS	2	2023-03-26_Fusion_36720	101	Treat_T2	501.292	2	491.283	980.552			-0.058235	-2.861e-05						16.372	0.6075	16.372	16.238	16.845	0								0.704821	0.00549367	0.0949096	5.2203e-05	1	3407	87.323	4.1165	1	4.045	3.8413	0
VTAPPARNR	9	0	0	2	Unmodified	Pep43	ISO-MSMS	1	2023-03-26_Fusion_36720	101	Treat_T2	497.304	2	491.283	980.552			0.55333	0.00027184						16.374	0.49573	16.374	16.198	16.694	0								0.570776	0.00536684	0.0277907	1.6087e-05	2	3419	114.6	18.111	1	4.1121	3.905	0
VTAPPARNR	9	0	0	2	Unmodified	Pep43	ISO-MSMS	2	2023-03-26_Fusion_36721	201	Treat_T2	334.53	3	327.858	980.552			-0.10689	-3.5043e-05						16.393	0.83933	16.411	16.138	16.978	0.018063								0.963396	0.021981	0.145396	0.0063036	3	4201	72.879	45.235	1	3.8332	3.9186	0
VTAPPARNR	9	0	0	2	Unmodified	Pep43	ISO-MSMS	1	2023-03-26_Fusion_36721	201	Treat_T2	331.871	3	327.858	980.552			0.038996	1.2785e-05						16.372	0.62642	16.39	16.209	16.836	0.018063								0.511708	0.00900184	0.102153	4.4472e-05	2	4213	93.162	55.107	1	3.9362	4.0239	0
VTAPPARNR	9	0	0	2	Unmodified	Pep43	MULTI-MSMS		2023-03-26_Fusion_36725	102	Treat_T1	491.284	2	491.283	980.552	0.73319	0.0003602	-0.047275	-2.3225e-05	0.68592	0.00033698	491.283	497.303	501.292	16.329	0.61757	16.395	16.118	16.736	0.065811					166	28	10	0.834232	0.00886804	0.156673	4.043e-09	6	3409	165.11	56.099	1	0.50445	0.6337	0
VTAPPARNR	9	0	0	2	Unmodified	Pep43	MULTI-MSMS		2023-03-26_Fusion_36726	202	Treat_T1	327.858	3	327.858	980.552	0.014955	4.903e-06	0.082994	2.721e-05	0.097949	3.2113e-05	327.858	331.871	334.53	16.331	0.81641	16.401	16.128	16.945	0.0693					137	34	10	0.926742	0.00361839	0.0160081	7.155e-07	7	4413	111.17	72.128	1	0.5356	0.6508	0
VTAPPARNR	9	0	0	2	Unmodified	Pep43	ISO-MSMS	1	2023-04-17_Fusion_37016	103	Ctrl_T2	497.303	2	491.283	980.552			0.28012	0.00013762						16.366	0.40452	16.394	16.304	16.708	0.028111								0.766943	0.0104327	0.138249	2.9847e-05	1	3380	104.21	8.6783	1	17.265	16.512	0
VTAPPARNR	9	0	0	2	Unmodified	Pep43	ISO-MSMS	2	2023-04-17_Fusion_37016	103	Ctrl_T2	501.292	2	491.283	980.552			0.55844	0.00027435						16.409	0.40452	16.437	16.304	16.708	0.028111								0.882317	0.0121091	0.0972696	0.0033541	1	3386	69.105	6.5587	1	17.345	16.588	0
VTAPPARNR	9	0	0	2	Unmodified	Pep43	ISO-MSMS	1	2023-04-17_Fusion_37017	203	Ctrl_T2	331.87	3	327.858	980.552			-0.91191	-0.00029898						16.353	0.62504	16.379	16.077	16.702	0.02602								0.725802	0.00662976	0.0919046	2.6666e-09	4	3189	135.35	85.058	1	16.213	16.708	0
VTAPPARNR	9	0	0	2	Unmodified	Pep43	ISO-MSMS	2	2023-04-17_Fusion_37017	203	Ctrl_T2	334.53	3	327.858	980.552			-0.9754	-0.00031979						16.353	0.5773	16.379	16.125	16.702	0.02602								0.833627	0.0140902	0.254084	1.5561e-05	3	3198	100.02	63.333	1	15.744	16.225	0
VTAPPARNR	9	0	0	2	Unmodified	Pep43	ISO-MSMS	0	2023-04-17_Fusion_37021	104	Ctrl_T1	491.283	2	491.283	980.552			-0.053259	-2.6165e-05						16.352	0.49955	16.414	16.246	16.746	0.061537								0.887854	0.0160109	0.0731128	6.9028e-08	2	3384	153.73	48.98	1	0.79147	0.98624	0
VTAPPARNR	9	0	0	2	Unmodified	Pep43	MULTI-MSMS		2023-04-17_Fusion_37022	204	Ctrl_T1	331.871	3	327.858	980.552	-0.044757	-1.4674e-05	-0.82748	-0.0002713	-0.87224	-0.00028597	327.858	331.871	334.53	16.309	0.80643	16.37	16.097	16.904	0.060722					166	33	10	0.738968	0.0164962	0.570724	1.8637e-07	6	3185	123.98	79.558	1	0.77456	1.0154	0
VTAPPARNR	9	0	0	2	Unmodified	Pep43	MULTI-MATCH		2023-03-26_Fusion_36721	201	Treat_T2		3	327.858	980.552	0.30389	9.9632e-05	0.14818	4.8581e-05	0.45206	0.00014821	327.858	329.865	331.194	16.356	0.45987	16.374	16.186	16.646	0.018063	-0.018747	5.6251e-05		119.89	103	18	9					0				0	0.72263	0.68251	0
VTAPPARNR	9	0	0	2	Unmodified	Pep43	MULTI-MATCH		2023-04-17_Fusion_37017	203	Ctrl_T2		3	327.858	980.552	0.52681	0.00017272	0.25038	8.2088e-05	0.77718	0.00025481	327.858	329.865	331.194	16.402	0.29168	16.428	16.195	16.487	0.02602	0.034952	0.00015677		119.89	59	11	8					0				0	1.9823	1.6289	0
ASYGVSKGK	9	2	0	0	Unmodified	Pep2545	MULTI-MSMS		2023-03-26_Fusion_36720	101	Treat_T2	448.746	2	448.745	895.476	0.33808	0.00015171	-0.0045275	-2.0317e-06	0.33355	0.00014968	448.746	452.77	456.76	16.37	0.4142	16.37	16.178	16.592	0					129	19	12	0.946737	0.236062	1	1.12e-05	3	3424	114.2	74.208	1	0.16816	0.16595	0
ASYGVSKGK	9	2	0	0	Unmodified	Pep2545	MULTI-MSMS		2023-03-26_Fusion_36721	201	Treat_T2	299.499	3	299.499	895.476	0.080628	2.4148e-05	-0.086351	-2.5862e-05	-0.0057227	-1.714e-06	299.499	302.183	304.842	16.347	0.31606	16.365	16.209	16.525	0.018063					74	12	11	0.987128	0.0205964	0.145859	1.0443e-12	4	4207	214.32	214.32	1	0.12961	0.14087	0
ASYGVSKGK	9	2	0	0	Unmodified	Pep2545	MULTI-MSMS		2023-03-26_Fusion_36725	102	Treat_T1	448.746	2	448.745	895.476	0.61179	0.00027454	-0.31913	-0.00014321	0.29266	0.00013133	448.746	452.77	456.759	16.308	0.43578	16.374	16.185	16.621	0.065811					100	19	12	0.945163	0.192514	1	1.12e-05	3	3423	114.2	66.645	1	0.046326	0.053247	0
ASYGVSKGK	9	2	0	0	Unmodified	Pep2545	ISO-MSMS	0	2023-03-26_Fusion_36726	202	Treat_T1	299.5	3	299.499	895.476			0.23627	7.0762e-05						16.281	0.24507	16.35	16.216	16.461	0.069302								0.94938	0.0319195	0.282923	4.6684e-10	2	4358	214.32	206.43	1	0.047362	0.084471	0
ASYGVSKGK	9	2	0	0	Unmodified	Pep2545	MULTI-MSMS		2023-04-17_Fusion_37016	103	Ctrl_T2	448.747	2	448.745	895.476	0.31243	0.0001402	0.37183	0.00016686	0.68426	0.00030706	448.746	452.77	456.759	16.407	0.51938	16.435	16.189	16.708	0.028111					196	23	16	0.91682	0.139606	1	3.5313e-08	3	3384	133.05	83.516	1	0.33935	0.30482	0
ASYGVSKGK	9	2	0	0	Unmodified	Pep2545	ISO-MSMS	0	2023-04-17_Fusion_37017	203	Ctrl_T2	299.499	3	299.499	895.476			0.15448	4.6266e-05						16.353	0.24435	16.379	16.242	16.487	0.02602								0.961697	0.0147701	0.141461	4.6684e-10	2	3211	248.57	238.57	1	0.3372	0.34135	0
ASYGVSKGK	9	2	0	0	Unmodified	Pep2545	ISO-MSMS	1	2023-04-17_Fusion_37017	203	Ctrl_T2	302.183	3	299.499	895.476			-0.23161	-6.9368e-05						16.355	0.2909	16.381	16.172	16.463	0.02602								0.823296	0.00775214	0.0737451	1.5539e-14	2	3213	182.39	182.39	1	0.34744	0.35171	0
ASYGVSKGK	9	2	0	0	Unmodified	Pep2545	ISO-MSMS	2	2023-04-17_Fusion_37017	203	Ctrl_T2	304.842	3	299.499	895.476			-0.026054	-7.8031e-06						16.353	0.22045	16.379	16.242	16.463	0.02602								0.947859	0.00843843	0.0615031	2.1385e-09	2	3215	142.79	141.02	1	0.33399	0.3381	0
ASYGVSKGK	9	2	0	0	Unmodified	Pep2545	MULTI-MSMS		2023-04-17_Fusion_37021	104	Ctrl_T1	448.746	2	448.745	895.476	0.88194	0.00039577	-0.19302	-8.6616e-05	0.68892	0.00030915	448.746	452.77	456.759	16.373	0.49571	16.434	16.228	16.724	0.061537					156	23	14	0.950373	0.306531	1	1.4531e-05	3	3389	109.71	61.792	1	0.11886	0.20295	0
ASYGVSKGK	9	2	0	0	Unmodified	Pep2545	ISO-MSMS	0	2023-04-17_Fusion_37022	204	Ctrl_T1	299.499	3	299.499	895.476			0.35454	0.00010619						16.352	0.23969	16.413	16.255	16.495	0.060722								0.974998	0.0192433	0.129612	4.6684e-10	2	3200	248.57	238.57	1	0.11411	0.14364	0
SVAKPIQK	8	2	0	0	Unmodified	Pep1373	ISO-MSMS	2	2023-04-17_Fusion_37016	103	Ctrl_T2	443.788	2	435.774	869.533			0.61539	0.00026817						16.449	0.14829	16.478	16.388	16.536	0.028111								0.668222	0.00409019	0.017181	1.0079e-05	1	3410	109.36	91.222	1			0
SVAKPIQK	8	2	0	0	Unmodified	Pep1373	ISO-MSMS	1	2023-04-17_Fusion_37016	103	Ctrl_T2	439.799	2	435.774	869.533			0.12982	5.6573e-05						16.409	0.18784	16.438	16.348	16.536	0.028111								0.835688	0.00495237	0.0172762	1.4609e-05	1	3411	101.6	74.805	1			0
VVHGKVLQH	9	1	1	0	Unmodified	Pep2546	ISO-MSMS	0	2023-03-26_Fusion_36721	201	Treat_T2	340.206	3	339.538	1015.59			4.4909	0.0015248						16.525	0.38676	16.544	16.259	16.646	0.018063								0.352338	0.00235409	0.0191154	1.2534e-05	1	4238	106.42	103.56	1	0.30538	0.30687	0
VVHGKVLQH	9	1	1	0	Unmodified	Pep2546	ISO-MSMS	1	2023-03-26_Fusion_36721	201	Treat_T2	341.886	3	339.538	1015.59			-0.53586	-0.00018195						16.446	0.29108	16.464	16.378	16.669	0.018063								0.724783	0.00693826	0.0949197	1.3706e-14	2	4244	185.99	178.06	1	2.4477	2.4596	0
VVHGKVLQH	9	1	1	0	Unmodified	Pep2546	MULTI-MSMS		2023-03-26_Fusion_36725	102	Treat_T1	512.325	2	508.804	1015.59	0.63643	0.00032382	0.24285	0.00012356	0.87928	0.00044738	508.805	512.325	515.82	16.386	0.50734	16.452	16.204	16.712	0.065811					99	20	11	0.789988	0.0180694	0.127012	2.7576e-08	3	3437	140.98	121.33	1	0.59926	0.80272	0
VVHGKVLQH	9	1	1	0	Unmodified	Pep2546	ISO-MSMS	1	2023-04-17_Fusion_37017	203	Ctrl_T2	341.886	3	339.538	1015.59			0.13293	4.5136e-05						16.425	0.21775	16.451	16.294	16.511	0.02602								0.665342	0.00513943	0.0490515	1.3706e-14	2	3227	185.99	174.46	1	3.6581	3.3259	0
VVHGKVLQH	9	1	1	0	Unmodified	Pep2546	ISO-MSMS	1	2023-04-17_Fusion_37021	104	Ctrl_T1	512.326	2	508.804	1015.59			-0.60846	-0.00030959						16.386	0.38317	16.447	16.341	16.724	0.061537								0.767744	0.00942522	0.0243775	1.3726e-07	1	3394	140.98	122.2	1	1.435	1.8169	0
VVHGKVLQH	9	1	1	0	Unmodified	Pep2546	ISO-MSMS	1	2023-04-17_Fusion_37022	204	Ctrl_T1	341.886	3	339.538	1015.59			0.82596	0.00028045						16.351	0.21623	16.412	16.255	16.472	0.060722								0.286796	0.000443729	0.00185671	2.6666e-09	1	3224	135.35	127.43	1	0.68157	0.81751	0
RSMPEQTGEK	10	1	0	1	Unmodified	Pep50	ISO-MSMS	2	2023-03-26_Fusion_36720	101	Treat_T2	590.791	2	581.78	1161.54			0.025087	1.4595e-05						16.529	0.11674	16.529	16.452	16.569	0								0.613357	0.000714466	0.0175621	0.0039781	1	3487	68.657	44.502	1	1.3137	1.3659	0
RSMPEQTGEK	10	1	0	1	Unmodified	Pep50	MULTI-MSMS		2023-03-26_Fusion_36725	102	Treat_T1	586.802	2	581.78	1161.54	0.81192	0.00047236	-0.10259	-5.9687e-05	0.70933	0.00041267	581.78	586.802	590.791	16.453	0.23605	16.519	16.43	16.666	0.065811					39	10	8	0.974574	0.00259966	0.0199953	5.7286e-13	3	3485	170.02	134.41	1	1.4431	2.0127	0
RSMPEQTGEK	10	1	0	1	Unmodified	Pep50	MULTI-MSMS		2023-04-17_Fusion_37016	103	Ctrl_T2	590.792	2	581.78	1161.54	0.9098	0.0005293	0.015066	8.7651e-06	0.92487	0.00053807	582.281	586.802	590.791	16.533	0.1705	16.561	16.469	16.639	0.028111					48	7	8	0.969797	0.00201422	0.022604	7.35e-09	2	3446	155.11	124.97	1	5.0775	4.6094	0
RSMPEQTGEK	10	1	0	1	Unmodified	Pep50	MULTI-MSMS		2023-04-17_Fusion_37021	104	Ctrl_T1	590.792	2	581.78	1161.54	0.94182	0.00054793	-0.25222	-0.00014673	0.6896	0.0004012	581.78	586.802	590.791	16.525	0.20568	16.587	16.475	16.68	0.061537					61	10	8	0.874267	0.00254291	0.0164226	5.3618e-09	3	3444	158.94	131.89	1	2.5634	3.1062	0
KIAKQIVQK	9	3	0	0	Unmodified	Pep4855	ISO-MSMS	1	2023-03-26_Fusion_36720	101	Treat_T2	534.388	2	528.35	1054.69			-0.36748	-0.00019416						16.627	0.2443	16.627	16.535	16.779	0								0.972565	0.0023256	0.034015	2.177e-05	1	3511	110.31	79.698	1	0.86389	0.92831	0
KIAKQIVQK	9	3	0	0	Unmodified	Pep4855	ISO-MSMS	2	2023-03-26_Fusion_36720	101	Treat_T2	540.372	2	528.35	1054.69			-0.057364	-3.0308e-05						16.632	0.25099	16.632	16.552	16.803	0								0.709004	0.00259929	0.0605492	4.1058e-05	1	3529	95.741	62.191	1	0.85571	0.91949	0
KIAKQIVQK	9	3	0	0	Unmodified	Pep4855	ISO-MSMS	0	2023-03-26_Fusion_36720	101	Treat_T2	528.351	2	528.35	1054.69			-0.25503	-0.00013474						16.634	0.25099	16.634	16.552	16.803	0								0.964775	0.00435373	0.0786366	9.7271e-06	1	3534	119.41	85.764	1	0.83521	0.89747	0
KIAKQIVQK	9	3	0	0	Unmodified	Pep4855	ISO-MSMS	1	2023-03-26_Fusion_36725	102	Treat_T1	534.89	2	528.35	1054.69			-0.35806	-0.00018918						16.401	0.13163	16.467	16.408	16.539	0.065811								0.554376	0.00193846	0.0152608	5.1708e-05	1	3475	87.696	64.121	1	0.20372	0.54097	0
KIAKQIVQK	9	3	0	0	Unmodified	Pep4855	ISO-MSMS	2	2023-03-26_Fusion_36725	102	Treat_T1	540.373	2	528.35	1054.69			0.39505	0.00020872						16.446	0.13019	16.512	16.43	16.56	0.065811								0.222262	0.000379904	0.00449466	0.0030859	1	3491	70.525	57.258	1	0.21652	0.5847	0
KIAKQIVQK	9	3	0	0	Unmodified	Pep4855	ISO-MSMS	1	2023-04-17_Fusion_37016	103	Ctrl_T2	534.388	2	528.35	1054.69			-0.47258	-0.00024969						16.449	0.10896	16.478	16.427	16.536	0.028111								0.891435	0.00035338	0.00480129	0.015491	1	3439	42.396	27.861	1	0.19438	0.15441	0
KIAKQIVQK	9	3	0	0	Unmodified	Pep4855	MSMS	1	2023-04-17_Fusion_37021	104	Ctrl_T1	534.388	2	528.35	1054.69										16.483	1	16.544	16.044	17.044	0.061537											0.0074315	1	3440	65.88	49.369	1
AQNAKVIEK	9	2	0	0	Unmodified	Pep2554	MSMS	0	2023-03-26_Fusion_36725	102	Treat_T1	500.793	2	500.793	999.571										16.507	1	16.572	16.072	17.072	0.065811											3.7199e-08	1	3511	160.59	152.94	1
AQNAKVIEK	9	2	0	0	Unmodified	Pep2554	ISO-MSMS	0	2023-03-26_Fusion_36726	202	Treat_T1	334.532	3	334.198	999.571			-2.2431	-0.00074963						16.509	0.25099	16.579	16.486	16.737	0.069302								0.327807	0.00555135	0.0164673	4.0364e-06	2	4441	124.37	123.43	1	0.20758	0.37022	0
AQNAKVIEK	9	2	0	0	Unmodified	Pep2554	ISO-MSMS	2	2023-04-17_Fusion_37016	103	Ctrl_T2	508.807	2	500.793	999.571			-2.7113	-0.0013578						16.595	0.32075	16.623	16.388	16.708	0.028111								0.489368	0.00376051	0.0371056	0.0033031	1	3494	69.375	61.435	1	1.6038	1.4406	0
AQNAKVIEK	9	2	0	0	Unmodified	Pep2554	ISO-MSMS	0	2023-04-17_Fusion_37021	104	Ctrl_T1	500.793	2	500.793	999.571			-0.80263	-0.00040195						16.558	0.24917	16.62	16.475	16.724	0.061537								0.71622	0.0183223	0.23877	3.9204e-06	1	3470	136.57	129.51	1	0.56595	0.96634	0
STNSHPILRK	10	1	1	1	Unmodified	Pep2136	ISO-MSMS	1	2023-03-26_Fusion_36720	101	Treat_T2	583.36	2	576.828	1151.64			0.53849	0.00031062						16.593	0.10314	16.593	16.512	16.615	0								0.683122	0.000975143	0.0164547	0.0039364	1	3508	68.846	66.312	1			0
STNSHPILRK	10	1	1	1	Unmodified	Pep2136	ISO-MSMS	2	2023-03-26_Fusion_36720	101	Treat_T2	588.849	2	576.828	1151.64			-1.0263	-0.00059202						16.611	0.17635	16.611	16.535	16.711	0								0.940105	0.00116485	0.0200069	0.007901	1	3524	50.834	46.419	1			0
STNSHPILRK	10	1	1	1	Unmodified	Pep2136	ISO-MSMS	0	2023-03-26_Fusion_36725	102	Treat_T1	576.828	2	576.828	1151.64			0.69748	0.00040232						16.492	0.23634	16.557	16.499	16.736	0.065811								0.77827	0.00256378	0.016012	1.1552e-05	1	3515	135.63	130.65	1	0.72077	1.0353	0
STNSHPILRK	10	1	1	1	Unmodified	Pep2136	ISO-MSMS	2	2023-03-26_Fusion_36725	102	Treat_T1	588.849	2	576.828	1151.64			0.058788	3.391e-05						16.494	0.18964	16.56	16.477	16.666	0.065811								0.948394	0.0013603	0.0187529	0.0022858	1	3528	76.345	66.757	1	0.75472	1.0841	0
STNSHPILRK	10	1	1	1	Unmodified	Pep2136	MULTI-MSMS		2023-03-26_Fusion_36726	202	Treat_T1	389.242	3	384.888	1151.64	-0.057945	-2.2302e-05	0.58825	0.00022641	0.5303	0.00020411	384.888	389.242	392.902	16.493	0.32745	16.563	16.434	16.762	0.069302					45	13	8	0.419895	0.00169686	0.00443351	3.4922e-11	4	4423	154.01	152.83	1	0.5894	0.76034	0
STNSHPILRK	10	1	1	1	Unmodified	Pep2136	ISO-MSMS	1	2023-04-17_Fusion_37016	103	Ctrl_T2	583.361	2	576.828	1151.64			-0.094874	-5.4726e-05						16.535	0.1705	16.563	16.469	16.639	0.028111								0.669955	0.00112171	0.0152964	2.5823e-08	1	3455	140.17	134.39	1	2.2452	2.2351	0
STNSHPILRK	10	1	1	1	Unmodified	Pep2136	ISO-MSMS	2	2023-04-17_Fusion_37016	103	Ctrl_T2	588.849	2	576.828	1151.64			-0.35236	-0.00020325						16.563	0.14921	16.591	16.536	16.685	0.028111								0.710925	0.000494493	0.0060526	0.0079806	1	3487	50.473	46.901	1	3.8257	3.8086	0
STNSHPILRK	10	1	1	1	Unmodified	Pep2136	ISO-MSMS	1	2023-04-17_Fusion_37017	203	Ctrl_T2	389.243	3	384.888	1151.64			0.39908	0.0001536						16.518	0.26348	16.544	16.438	16.702	0.02602								0.423727	0.0040394	0.0261892	0.0068414	1	3274	55.649	53.009	1	6.8308	6.1172	0
STNSHPILRK	10	1	1	1	Unmodified	Pep2136	ISO-MSMS	2	2023-04-17_Fusion_37017	203	Ctrl_T2	392.902	3	384.888	1151.64			0.15191	5.8468e-05						16.573	0.26301	16.599	16.463	16.726	0.02602								0.897639	0.00638925	0.0422139	7.9728e-06	2	3280	98.299	92.984	1	4.6819	4.1928	0
STNSHPILRK	10	1	1	1	Unmodified	Pep2136	MULTI-MSMS		2023-04-17_Fusion_37021	104	Ctrl_T1	576.828	2	576.828	1151.64	0.9257	0.00053397	0.023502	1.3557e-05	0.9492	0.00054753	576.828	583.36	588.849	16.543	0.20568	16.605	16.475	16.68	0.061537					48	10	8	0.907439	0.00225519	0.0257129	1.4236e-05	3	3476	107.9	107.9	1	1.0865	1.331	0
STNSHPILRK	10	1	1	1	Unmodified	Pep2136	MULTI-MSMS		2023-04-17_Fusion_37022	204	Ctrl_T1	389.242	3	384.888	1151.64	0.07943	3.0571e-05	0.31318	0.00012054	0.39261	0.00015111	384.888	389.242	392.902	16.47	0.31574	16.531	16.4	16.716	0.060722					58	12	7	0.368733	0.00238073	0.0137277	3.4288e-06	3	3250	96.19	96.177	1	1.6138	1.9747	0
KIIENNTASK	10	2	0	0	Unmodified	Pep52	ISO-MSMS	1	2023-03-26_Fusion_36720	101	Treat_T2	563.34	2	559.314	1116.61			0.051822	2.8985e-05						16.627	0.37268	16.627	16.512	16.885	0								0.934923	0.00476576	0.0568377	8.6591e-09	2	3496	157.75	122.94	1	1.5123	1.4924	0
KIIENNTASK	10	2	0	0	Unmodified	Pep52	ISO-MSMS	2	2023-03-26_Fusion_36720	101	Treat_T2	567.329	2	559.314	1116.61			-0.56074	-0.00031363						16.627	0.37268	16.627	16.512	16.885	0								0.85529	0.0105016	0.15124	3.6295e-12	2	3505	178.95	131.39	1	1.32	1.3026	0
KIIENNTASK	10	2	0	0	Unmodified	Pep52	ISO-MSMS	0	2023-03-26_Fusion_36720	101	Treat_T2	559.315	2	559.314	1116.61			-0.45569	-0.00025488						16.627	0.31414	16.627	16.512	16.826	0								0.925279	0.0061698	0.0839346	3.6295e-12	2	3507	178.95	143.3	1	1.4015	1.383	0
KIIENNTASK	10	2	0	0	Unmodified	Pep52	MULTI-SECPEP		2023-03-26_Fusion_36721	201	Treat_T2	377.952	3	373.212	1116.61	0.43174	0.00016113	0.89064	0.0003324	1.3224	0.00049353	373.212	375.895	378.555	16.628	0.64663	16.646	16.307	16.953	0.018063					90	26	10				0.0017123	1	4282	84.522	82.614	1	1.6269	1.7683	0
KIIENNTASK	10	2	0	0	Unmodified	Pep52	ISO-MSMS	1	2023-03-26_Fusion_36725	102	Treat_T1	563.841	2	559.314	1116.61			0.51437	0.0002877						16.566	0.26139	16.632	16.499	16.761	0.065811								0.990204	0.00565718	0.0417691	1.5954e-17	2	3506	221.57	185.33	1	0.57653	0.66266	0
KIIENNTASK	10	2	0	0	Unmodified	Pep52	ISO-MSMS	2	2023-03-26_Fusion_36725	102	Treat_T1	567.329	2	559.314	1116.61			-0.72989	-0.00040824						16.567	0.23634	16.632	16.499	16.736	0.065811								0.99282	0.0348254	0.254086	1.3006e-17	1	3516	226.2	165.48	1	0.53979	0.62043	0
KIIENNTASK	10	2	0	0	Unmodified	Pep52	MSMS	0	2023-03-26_Fusion_36725	102	Treat_T1	559.315	2	559.314	1116.61										16.683	1	16.749	16.249	17.249	0.065811											1.9541e-05	1	3581	112.11	78.729	1
KIIENNTASK	10	2	0	0	Unmodified	Pep52	ISO-MSMS	0	2023-03-26_Fusion_36726	202	Treat_T1	373.212	3	373.212	1116.61			0.63123	0.00023558						16.534	0.19306	16.603	16.543	16.737	0.069302								0.337422	0.00159944	0.00712888	3.5465e-10	2	4462	175.91	160.65	1	0.8759	1.5622	0
KIIENNTASK	10	2	0	0	Unmodified	Pep52	ISO-MSMS	2	2023-04-17_Fusion_37016	103	Ctrl_T2	567.329	2	559.314	1116.61			-1.0596	-0.00059267						16.6	0.26743	16.628	16.512	16.779	0.028112								0.981094	0.0230871	0.521768	2.7102e-12	1	3467	185.96	140.36	1	3.3996	3.0537	0
KIIENNTASK	10	2	0	0	Unmodified	Pep52	ISO-MSMS	0	2023-04-17_Fusion_37016	103	Ctrl_T2	559.315	2	559.314	1116.61			0.83501	0.00046703						16.602	0.19659	16.63	16.536	16.733	0.028112								0.969656	0.0114475	0.204495	1.2327e-17	1	3478	227.27	177.23	1	3.5993	3.2331	0
KIIENNTASK	10	2	0	0	Unmodified	Pep52	MSMS	1	2023-04-17_Fusion_37016	103	Ctrl_T2	563.34	2	559.314	1116.61										16.72	1	16.748	16.248	17.248	0.028111											2.272e-05	1	3523	108.43	84.401	1
KIIENNTASK	10	2	0	0	Unmodified	Pep52	ISO-MSMS	1	2023-04-17_Fusion_37021	104	Ctrl_T1	563.34	2	559.314	1116.61			0.099586	5.57e-05						16.585	0.22674	16.646	16.541	16.768	0.061537								0.940281	0.00438724	0.0425243	6.1307e-09	1	3460	160.33	127.7	1	0.74411	1.2706	0
KIIENNTASK	10	2	0	0	Unmodified	Pep52	ISO-MSMS	2	2023-04-17_Fusion_37021	104	Ctrl_T1	567.329	2	559.314	1116.61			-0.67377	-0.00037685						16.584	0.22674	16.646	16.541	16.768	0.061537								0.880766	0.00381622	0.0340612	3.5677e-12	2	3462	179.42	146.67	1	0.68011	1.1613	0
KIIENNTASK	10	2	0	0	Unmodified	Pep52	MSMS	0	2023-04-17_Fusion_37021	104	Ctrl_T1	559.315	2	559.314	1116.61										16.727	1	16.789	16.289	17.289	0.061537											0.016682	1	3536	52.579	40.532	1
KIIENNTASK	10	2	0	0	Unmodified	Pep52	ISO-MSMS	0	2023-04-17_Fusion_37022	204	Ctrl_T1	373.212	3	373.212	1116.61			-0.138	-5.1502e-05						16.594	0.22057	16.655	16.495	16.716	0.060722								0.481461	0.00361465	0.0710856	2.1239e-10	2	3288	164.96	148.42	1	1.3675	1.7215	0
AVNKQLADK	9	2	1	0	Unmodified	Pep2556	MULTI-MSMS		2023-03-26_Fusion_36720	101	Treat_T2	499.32	2	493.785	985.556	0.49971	0.00024675	-0.80118	-0.00039561	-0.30147	-0.00014886	493.784	499.32	504.809	16.616	0.28695	16.616	16.492	16.779	0					59	13	9	0.695976	0.00705365	0.0903259	3.6713e-08	2	3515	131.62	118.58	1	1.475	1.2746	0
AVNKQLADK	9	2	1	0	Unmodified	Pep2556	MULTI-MSMS		2023-03-26_Fusion_36725	102	Treat_T1	493.786	2	493.785	985.556	0.69716	0.00034425	0.10135	5.0046e-05	0.79851	0.00039429	493.785	499.32	504.81	16.554	0.23634	16.62	16.499	16.736	0.065811					51	10	8	0.986282	0.00478151	0.037164	1.0242e-08	1	3521	158.76	120.6	1	0.46195	0.68156	0
AVNKQLADK	9	2	1	0	Unmodified	Pep2556	ISO-MSMS	1	2023-04-17_Fusion_37016	103	Ctrl_T2	499.32	2	493.785	985.556			0.28102	0.00013876						16.6	0.19648	16.628	16.512	16.708	0.028111								0.2166	0.00130764	0.0145879	0.0046768	1	3506	62.104	55.209	1	7.2774	7.4822	0
AVNKQLADK	9	2	1	0	Unmodified	Pep2556	MSMS	0	2023-04-17_Fusion_37016	103	Ctrl_T2	493.785	2	493.785	985.556										16.657	1	16.685	16.185	17.185	0.028111											0.006772	1	3498	68.456	42.041	1
AVNKQLADK	9	2	1	0	Unmodified	Pep2556	MULTI-SECPEP		2023-04-17_Fusion_37017	203	Ctrl_T2	332.538	3	329.526	985.556	0.14039	4.6263e-05	0.58616	0.00019316	0.72656	0.00023942	329.526	333.216	336.876	16.59	0.21454	16.616	16.511	16.726	0.02602					43	8	9	0.630622	0.0169306	0.278388	2.1436e-10	1	3297	135.35	124.03	1	3.9406	3.4153	0
AVNKQLADK	9	2	1	0	Unmodified	Pep2556	ISO-MSMS	0	2023-04-17_Fusion_37021	104	Ctrl_T1	493.785	2	493.785	985.556			0.29241	0.00014439						16.629	0.16484	16.691	16.581	16.746	0.061537								0.955013	0.00422223	0.0666167	4.815e-11	1	3475	170.95	106.19	1	0.93116	1.1567	0
AVNKQLADK	9	2	1	0	Unmodified	Pep2556	MULTI-SECPEP		2023-04-17_Fusion_37022	204	Ctrl_T1	332.538	3	329.526	985.556	0.15452	5.0918e-05	-1.4833	-0.0004888	-1.3288	-0.00043788	329.526	333.216	336.875	16.534	0.22057	16.595	16.495	16.716	0.060722					41	8	9	0.793363	0.0256934	0.261138	5.6212e-06	1	3276	94.262	84.904	1	0.98848	1.3087	0
ALYEAKRQK	9	2	1	1	Unmodified	Pep2137	ISO-MSMS	0	2023-03-26_Fusion_36725	102	Treat_T1	553.819	2	553.819	1105.62			-0.91151	-0.00050481						16.567	0.17507	16.632	16.56	16.736	0.065811								0.426831	0.00311917	0.0290394	1.7519e-07	1	3536	133.9	127.8	1	0.22269	0.38196	0
ALYEAKRQK	9	2	1	1	Unmodified	Pep2137	MSMS	1	2023-03-26_Fusion_36726	202	Treat_T1	375.245	3	369.549	1105.62										16.541	1	16.61	16.11	17.11	0.069302											0.0087245	1	4442	60.828	56.211	1
ALYEAKRQK	9	2	1	1	Unmodified	Pep2137	MSMS	1	2023-03-26_Fusion_36726	202	Treat_T1	375.245	3	369.549	1105.62										16.543	1	16.612	16.112	17.112	0.069302											2.3406e-05	1	4443	94.006	91.155	1
ALYEAKRQK	9	2	1	1	Unmodified	Pep2137	ISO-MSMS	1	2023-04-17_Fusion_37017	203	Ctrl_T2	375.245	3	369.549	1105.62			0.70704	0.00026129						16.593	0.19051	16.619	16.511	16.702	0.02602								0.400301	0.011116	0.118313	2.0913e-06	2	3295	128.48	123.79	1	14.667	13.83	0
STTPPTSAK	9	1	0	0	Unmodified	Pep1377	MSMS	2	2023-04-17_Fusion_37021	104	Ctrl_T1	449.242	2	445.235	888.455										16.828	1	16.891	16.391	17.391	0.062471											0.068267	1	3574	30.564	22.521	1
KTIGSSASVK	10	2	0	0	Unmodified	Pep56	MULTI-MSMS		2023-03-26_Fusion_36720	101	Treat_T2	493.31	2	489.285	976.555	0.4363	0.00021347	0.18554	9.078e-05	0.62183	0.00030425	489.284	493.31	497.3	16.814	0.24601	16.814	16.658	16.904	0					56	11	8	0.813167	0.00840961	0.20717	1.8916e-05	1	3574	100.88	72.151	1	3.8714	3.8204	0
KTIGSSASVK	10	2	0	0	Unmodified	Pep56	ISO-MSMS	0	2023-03-26_Fusion_36725	102	Treat_T1	489.285	2	489.285	976.555			0.23902	0.00011695						16.748	0.36748	16.813	16.666	17.033	0.065304								0.918741	0.00211384	0.00572004	1.8376e-05	1	3598	104.82	77.495	1	0.35308	0.40583	0
KTIGSSASVK	10	2	0	0	Unmodified	Pep56	MSMS	1	2023-03-26_Fusion_36725	102	Treat_T1	493.786	2	489.285	976.555										16.7	1	16.766	16.266	17.266	0.065811											0.0024686	1	3588	86.189	63.609	1
KTIGSSASVK	10	2	0	0	Unmodified	Pep56	ISO-MSMS	1	2023-04-17_Fusion_37016	103	Ctrl_T2	493.311	2	489.285	976.555			-0.81646	-0.00039948						16.799	0.19382	16.827	16.732	16.926	0.028111								0.610615	0.000518346	0.00191064	3.0738e-05	1	3534	90.149	62.82	1	6.6492	5.9727	0
KTIGSSASVK	10	2	0	0	Unmodified	Pep56	ISO-MSMS	2	2023-04-17_Fusion_37016	103	Ctrl_T2	497.3	2	489.285	976.555			0.33148	0.00016219						16.787	0.26276	16.815	16.75	17.013	0.028111								0.60576	0.00457937	0.0197027	0.0019779	1	3553	77.744	63.626	1	6.6059	5.9337	0
KTIGSSASVK	10	2	0	0	Unmodified	Pep56	MULTI-MSMS		2023-04-17_Fusion_37021	104	Ctrl_T1	489.286	2	489.285	976.555	0.72253	0.00035352	-0.099725	-4.8794e-05	0.62281	0.00030473	489.285	493.31	497.3	16.772	0.37233	16.833	16.657	17.03	0.061537					96	23	8	0.905136	0.00143273	0.00321092	0.00051678	3	3539	80.916	56.927	1	0.44954	0.76758	0
SVSSPVKSK	9	2	0	0	Unmodified	Pep4858	MSMS	2	2023-04-17_Fusion_37016	103	Ctrl_T2	467.781	2	459.766	917.518										16.875	1	16.903	16.403	17.403	0.028698											0.025634	1	3582	48.283	44.875	1
SSSRPIVQK	9	1	0	1	Unmodified	Pep57	ISO-MSMS	1	2023-03-26_Fusion_36720	101	Treat_T2	506.314	2	501.291	1000.57			0.076509	3.8353e-05						16.828	0.16991	16.828	16.734	16.904	0								0.426775	0.00224641	0.0114383	0.012498	1	3614	43.979	26.593	1	3.9379	4.0945	0
SSSRPIVQK	9	1	0	1	Unmodified	Pep57	ISO-MSMS	1	2023-03-26_Fusion_36725	102	Treat_T1	506.314	2	501.291	1000.57			-0.14546	-7.2918e-05						16.753	0.19234	16.819	16.735	16.927	0.065304								0.865907	0.00389139	0.0119814	1.7004e-06	1	3610	125.47	98.867	1	7.8976	11.015	0
SSSRPIVQK	9	1	0	1	Unmodified	Pep57	ISO-MSMS	1	2023-03-26_Fusion_36726	202	Treat_T1	338.235	3	334.529	1000.57			0.81343	0.00027212						16.712	0.16149	16.781	16.737	16.898	0.069302								0.589463	0.000919155	0.00856986	0.016575	1	4496	52.268	50.746	1	3.3494	4.6603	0
SSSRPIVQK	9	1	0	1	Unmodified	Pep57	ISO-MSMS	1	2023-04-17_Fusion_37016	103	Ctrl_T2	506.314	2	501.291	1000.57			-0.68978	-0.00034578						16.814	0.16212	16.843	16.785	16.947	0.028557								0.476813	0.00052595	0.00185703	0.0015761	1	3546	78.516	61.131	1	10.53	9.5589	0
SSSRPIVQK	9	1	0	1	Unmodified	Pep57	ISO-MSMS	2	2023-04-17_Fusion_37016	103	Ctrl_T2	510.302	2	501.291	1000.57			-0.90594	-0.00045414						16.807	0.17797	16.835	16.789	16.967	0.028215								0.954514	0.000418189	0.00152597	0.0034929	1	3549	68.371	49.595	1	7.7736	7.057	0
SSSRPIVQK	9	1	0	1	Unmodified	Pep57	ISO-MSMS	1	2023-04-17_Fusion_37017	203	Ctrl_T2	337.878	3	334.529	1000.57			0.056674	1.8959e-05						16.822	0.1593	16.848	16.75	16.909	0.026278								0.345177	0.000606984	0.00700077	1.3019e-05	1	3370	105.39	104.79	1	3.0272	2.9385	0
SSSRPIVQK	9	1	0	1	Unmodified	Pep57	ISO-MSMS	1	2023-04-17_Fusion_37021	104	Ctrl_T1	506.313	2	501.291	1000.57			-0.21415	-0.00010735						16.779	0.17011	16.84	16.768	16.938	0.061537								0.663357	0.00273462	0.00834677	2.8666e-05	1	3544	105.1	82.97	1	16.263	19.708	0
SSSRPIVQK	9	1	0	1	Unmodified	Pep57	ISO-MSMS	2	2023-04-17_Fusion_37021	104	Ctrl_T1	510.302	2	501.291	1000.57			-0.28661	-0.00014367						16.781	0.21587	16.842	16.768	16.984	0.061537								0.899463	0.00507714	0.0135014	2.7561e-05	1	3548	105.94	81.013	1	16.065	19.467	0
SQGPISKPK	9	2	0	0	Unmodified	Pep61	ISO-MSMS	1	2023-03-26_Fusion_36725	102	Treat_T1	475.3	2	471.274	940.534			1.0194	0.00048044						16.865	0.25237	16.931	16.856	17.108	0.065304								0.736041	0.00253836	0.026466	0.0050707	1	3645	60.019	50.313	1	1.6299	1.8733	0
SQGPISKPK	9	2	0	0	Unmodified	Pep61	ISO-MSMS	2	2023-03-26_Fusion_36725	102	Treat_T1	479.289	2	471.274	940.534			0.57974	0.00027322						16.887	0.21656	16.953	16.856	17.072	0.065306								0.481368	0.001693	0.0216569	0.010525	1	3647	45.022	39.675	1	1.0547	1.2123	0
SQGPISKPK	9	2	0	0	Unmodified	Pep61	ISO-MSMS	1	2023-04-17_Fusion_37016	103	Ctrl_T2	475.299	2	471.274	940.534			0.0053333	2.5134e-06						16.896	0.17384	16.924	16.84	17.014	0.028698								0.605434	0.00260419	0.0233249	0.0078017	1	3592	46.462	42.349	1	6.9092	6.2062	0
SQGPISKPK	9	2	0	0	Unmodified	Pep61	ISO-MSMS	1	2023-04-17_Fusion_37021	104	Ctrl_T1	475.299	2	471.274	940.534			1.4429	0.00068001						16.865	0.3342	16.928	16.824	17.158	0.062471								0.783621	0.00359229	0.0791298	0.0054789	1	3583	57.859	48.996	1	1.6394	2.7993	0
SQGPISKPK	9	2	0	0	Unmodified	Pep61	ISO-MSMS	0	2023-04-17_Fusion_37021	104	Ctrl_T1	471.275	2	471.274	940.534			-0.68969	-0.00032503						16.865	0.16865	16.928	16.839	17.008	0.062471								0.558812	0.00188761	0.0481079	0.0072615	1	3595	48.423	45.585	1	1.4597	2.4924	0
RSATSMLTK	9	1	1	1	Oxidation (M)	Pep62	MULTI-MSMS		2023-03-26_Fusion_36720	101	Treat_T2	512.301	2	505.769	1009.52	0.11626	5.8801e-05	-0.82336	-0.00041643	-0.7071	-0.00035763	505.768	512.3	517.79	16.932	0.51143	16.932	16.658	17.169	0					127	34	8	0.727131	0.0054893	0.0295028	0.00061795	3	3613	78.113	74.541	1	3.955	3.9895	0
RSATSMLTK	9	1	1	1	Oxidation (M)	Pep62	MULTI-MSMS		2023-03-26_Fusion_36725	102	Treat_T1	512.301	2	505.769	1009.52	0.22228	0.00011242	-0.95005	-0.00048051	-0.72777	-0.00036808	505.769	512.301	517.789	16.83	0.37534	16.896	16.779	17.154	0.065306					78	24	8	0.629225	0.00635512	0.0272187	0.0013274	2	3632	64.711	62.654	1	1.409	2.0239	0
RSATSMLTK	9	1	1	1	Oxidation (M)	Pep62	MULTI-MSMS		2023-04-17_Fusion_37021	104	Ctrl_T1	517.79	2	505.769	1009.52	0.39817	0.00020138	-0.62283	-0.00031501	-0.22467	-0.00011363	505.769	512.301	517.79	16.879	0.38057	16.942	16.801	17.181	0.062471					104	22	10	0.861391	0.0137955	0.28955	0.0009075	3	3591	72.643	68.897	1	1.9729	2.4169	0
RSATSMLTK	9	1	1	1	Unmodified	Pep62	ISO-MSMS	1	2023-03-26_Fusion_36720	101	Treat_T2	504.304	2	497.771	993.528			-0.27795	-0.00013836						21.324	0.16969	21.324	21.209	21.379	0								0.7894	0.00704401	0.073311	1.7284e-05	1	5352	113.7	92.751	1	3.1416	3.169	0
RSATSMLTK	9	1	1	1	Unmodified	Pep62	MULTI-MSMS		2023-03-26_Fusion_36725	102	Treat_T1	504.303	2	497.771	993.528	0.33622	0.00016736	0.91468	0.0004553	1.2509	0.00062266	497.771	504.303	509.793	21.183	0.3519	21.245	21.052	21.404	0.062174					75	14	12	0.874101	0.0135996	0.345962	2.8191e-08	2	5341	140.35	102.63	1	1.4107	2.0264	0
RSATSMLTK	9	1	1	1	Unmodified	Pep62	MULTI-MSMS		2023-04-17_Fusion_37021	104	Ctrl_T1	504.303	2	497.771	993.528	0.39193	0.00019509	0.022291	1.1096e-05	0.41422	0.00020619	497.771	504.303	509.793	21.271	0.26394	21.34	21.181	21.445	0.068926					55	12	7	0.727905	0.00720913	0.114318	1.678e-05	1	5302	106.68	77.267	1	2.8979	3.55	0
AVTRTTPVK	9	1	0	1	Unmodified	Pep984	ISO-MSMS	2	2023-03-26_Fusion_36720	101	Treat_T2	495.806	2	486.795	971.576			-1.4665	-0.0007139						17.047	0.14671	17.047	16.973	17.119	0								0.680579	0.001572	0.0141121	0.0054789	1	3680	57.859	50.638	1	2.6334	2.7381	0
AVTRTTPVK	9	1	0	1	Unmodified	Pep984	ISO-MSMS	2	2023-04-17_Fusion_37021	104	Ctrl_T1	495.806	2	486.795	971.576			-3.7036	-0.0018029						16.934	0.21212	16.996	16.877	17.089	0.062471								0.584789	0.00513823	0.039138	0.0054088	1	3618	58.23	49.367	1	3.2364	3.9217	0
AVTRTTPVK	9	1	0	1	Unmodified	Pep984	ISO-MSMS	1	2023-04-17_Fusion_37022	204	Ctrl_T1	328.215	3	324.866	971.576			0.075419	2.4501e-05						16.925	0.2827	16.988	16.882	17.164	0.062164								0.444932	0.00249465	0.0499244	6.1592e-06	1	3395	119.89	119.89	1			0
IQYGTSKGK	9	2	0	0	Unmodified	Pep4861	ISO-MSMS	1	2023-03-26_Fusion_36720	101	Treat_T2	495.297	2	491.272	980.529			-0.183	-8.9902e-05						16.942	0.17144	16.942	16.845	17.017	0								0.924321	0.00182938	0.0107562	0.0030233	1	3637	70.856	60.591	1	2.3803	2.349	0
IQYGTSKGK	9	2	0	0	Unmodified	Pep4861	ISO-MSMS	2	2023-03-26_Fusion_36720	101	Treat_T2	499.286	2	491.272	980.529			0.12789	6.2829e-05						16.988	0.14359	16.988	16.885	17.028	0								0.384444	0.000988535	0.00617399	0.0028654	1	3672	71.692	67.001	1	1.8637	1.8392	0
IQYGTSKGK	9	2	0	0	Unmodified	Pep4861	ISO-MSMS	0	2023-03-26_Fusion_36725	102	Treat_T1	491.273	2	491.272	980.529			0.68972	0.00033884						16.926	0.15831	16.991	16.875	17.033	0.065304								0.706224	0.00492796	0.0837531	4.6914e-05	1	3652	91.318	74.194	1	0.53926	0.61982	0
IQYGTSKGK	9	2	0	0	Unmodified	Pep4861	ISO-MSMS	2	2023-03-26_Fusion_36725	102	Treat_T1	499.287	2	491.272	980.529			0.30598	0.00015032						16.864	0.12873	16.93	16.875	17.004	0.065306								0.312997	0.00177848	0.0357639	0.001213	1	3655	80.438	73.336	1	0.54891	0.63091	0
IQYGTSKGK	9	2	0	0	Unmodified	Pep4861	ISO-MSMS	2	2023-04-17_Fusion_37016	103	Ctrl_T2	499.287	2	491.272	980.529			-0.13395	-6.5804e-05						16.951	0.2029	16.979	16.873	17.076	0.028698								0.70129	0.0067382	0.0882905	4.6205e-05	1	3597	91.853	71.153	1	4.4228	3.9728	0
IQYGTSKGK	9	2	0	0	Unmodified	Pep4861	ISO-MSMS	1	2023-04-17_Fusion_37016	103	Ctrl_T2	495.297	2	491.272	980.529			1.3693	0.0006727						16.951	0.43525	16.979	16.831	17.266	0.028698								0.785194	0.00618075	0.0786359	4.7789e-05	2	3604	90.657	67.876	1	3.3762	3.0327	0
IQYGTSKGK	9	2	0	0	Unmodified	Pep4861	ISO-MSMS	2	2023-04-17_Fusion_37021	104	Ctrl_T1	499.287	2	491.272	980.529			-0.39292	-0.00019303						16.933	0.28149	16.995	16.877	17.158	0.062471								0.507379	0.00437606	0.097669	0.00043274	1	3596	84.568	68.235	1	1.0488	1.7908	0
IQYGTSKGK	9	2	0	0	Unmodified	Pep4861	ISO-MSMS	0	2023-04-17_Fusion_37021	104	Ctrl_T1	491.272	2	491.272	980.529			0.22194	0.00010903						16.912	0.28149	16.975	16.877	17.158	0.062471								0.31667	0.00353948	0.0341428	0.0028654	1	3617	71.692	67.276	1	0.87261	1.49	0
SVYSPVKKK	9	3	0	0	Unmodified	Pep2571	ISO-MSMS	1	2023-03-26_Fusion_36720	101	Treat_T2	524.352	2	518.313	1034.61			0.0076583	3.9694e-06						17.026	0.16748	17.026	16.952	17.119	0								0.954377	0.000982339	0.00733907	0.007288	1	3658	48.283	33.418	1	3.3838	3.636	0
SVYSPVKKK	9	3	0	0	Unmodified	Pep2571	ISO-MSMS	2	2023-03-26_Fusion_36720	101	Treat_T2	530.336	2	518.313	1034.61			0.43474	0.00022533						17.037	0.18533	17.037	16.952	17.137	0								0.528704	0.000560226	0.00264011	0.0067635	1	3659	51.059	45.317	1	2.9081	3.1248	0
SVYSPVKKK	9	3	0	0	Unmodified	Pep2571	ISO-MSMS	1	2023-03-26_Fusion_36721	201	Treat_T2	349.903	3	345.878	1034.61			-0.44968	-0.00015554						16.942	0.45674	16.961	16.789	17.246	0.018732								0.621654	0.00105514	0.0107838	0.043987	1	4403	27.329	22.716	1	3.8345	4.0245	0
SVYSPVKKK	9	3	0	0	Unmodified	Pep2571	ISO-MSMS	1	2023-03-26_Fusion_36725	102	Treat_T1	524.352	2	518.313	1034.61			0.31249	0.00016197						16.927	0.21405	16.992	16.875	17.089	0.065304								0.95319	0.00991458	0.114142	5.1708e-05	1	3668	87.696	48.921	1	1.35	3.5598	0
SVYSPVKKK	9	3	0	0	Unmodified	Pep2571	ISO-MSMS	1	2023-03-26_Fusion_36726	202	Treat_T1	349.903	3	345.878	1034.61			0.23111	7.9935e-05						16.924	0.26532	16.993	16.874	17.14	0.069042								0.661457	0.00844349	0.0558935	1.0687e-09	2	4573	157.86	157.86	1	1.4254	3.4684	0
SVYSPVKKK	9	3	0	0	Unmodified	Pep2571	ISO-MSMS	2	2023-04-17_Fusion_37016	103	Ctrl_T2	530.335	2	518.313	1034.61			-0.20019	-0.00010376						16.973	0.3815	17.002	16.84	17.221	0.028698								0.188579	0.00338919	0.0527167	0.015108	1	3606	42.599	33.84	1	5.4687	3.8338	0
SVYSPVKKK	9	3	0	0	Unmodified	Pep2571	ISO-MSMS	1	2023-04-17_Fusion_37016	103	Ctrl_T2	524.351	2	518.313	1034.61			-0.085117	-4.4117e-05						16.971	0.28357	17	16.873	17.157	0.028698								0.836471	0.00602777	0.0600323	0.00081149	1	3621	82.563	53.401	1	8.3275	5.835	0
SVYSPVKKK	9	3	0	0	Unmodified	Pep2571	ISO-MSMS	1	2023-04-17_Fusion_37021	104	Ctrl_T1	524.351	2	518.313	1034.61			-0.18956	-9.8251e-05						16.932	0.26052	16.995	16.852	17.112	0.062471								0.89247	0.0083393	0.151054	3.314e-05	1	3601	101.72	60.292	1	1.9858	4.028	0
SVYSPVKKK	9	3	0	0	Unmodified	Pep2571	ISO-MSMS	2	2023-04-17_Fusion_37021	104	Ctrl_T1	530.334	2	518.313	1034.61			-0.32821	-0.00017012						16.937	0.24781	16.999	16.864	17.112	0.062471								0.504208	0.00579839	0.10873	0.0032554	1	3642	69.628	44.49	1	1.8363	3.7026	0
SVYSPVKKK	9	3	0	0	Unmodified	Pep2571	ISO-MSMS	0	2023-04-17_Fusion_37021	104	Ctrl_T1	518.313	2	518.313	1034.61			-0.2835	-0.00014694						16.932	0.21985	16.994	16.892	17.112	0.062471								0.486726	0.00299148	0.0423884	0.0062395	1	3644	53.833	47.242	1	1.8155	3.6597	0
SVYSPVKKK	9	3	0	0	Unmodified	Pep2571	ISO-MSMS	1	2023-04-17_Fusion_37022	204	Ctrl_T1	349.903	3	345.878	1034.61			0.33931	0.00011736						16.934	0.35534	16.996	16.809	17.164	0.062164								0.832652	0.0111186	0.0893288	1.0687e-09	2	3389	157.86	157.86	1	2.7206	6.1624	0
SVYSPVKKK	9	3	0	0	Unmodified	Pep2571	ISO-MSMS	0	2023-04-17_Fusion_37022	204	Ctrl_T1	345.878	3	345.878	1034.61			0.62548	0.00021634						16.947	0.3063	17.009	16.882	17.188	0.062164								0.266749	0.002908	0.0932424	1.3148e-05	2	3410	114.89	113.47	1	2.4353	5.5081	0
KMDQPPQAK	9	2	0	0	Unmodified	Pep2576	ISO-MSMS	0	2023-03-26_Fusion_36720	101	Treat_T2	521.771	2	521.771	1041.53			-0.2109	-0.00011004						17.081	0.10259	17.081	17.017	17.119	0								0.890738	0.00105838	0.012586	0.0034929	1	3698	68.371	52.038	1	0.44139	0.43559	0
KMDQPPQAK	9	2	0	0	Unmodified	Pep2576	ISO-MSMS	0	2023-03-26_Fusion_36725	102	Treat_T1	521.771	2	521.771	1041.53			0.027424	1.4309e-05						16.994	0.18107	17.059	16.95	17.131	0.065304								0.661206	0.00558053	0.0324393	1.5384e-05	1	3694	115.13	96.155	1	0.072331	0.083137	0
KMDQPPQAK	9	2	0	0	Unmodified	Pep2576	ISO-MSMS	0	2023-04-17_Fusion_37016	103	Ctrl_T2	521.772	2	521.771	1041.53			-0.83592	-0.00043616						17.018	0.31687	17.047	16.84	17.157	0.028698								0.589228	0.0023718	0.0259541	0.00021047	1	3624	85.744	70.162	1	0.4029	0.3619	0
KMDQPPQAK	9	2	0	0	Unmodified	Pep2576	ISO-MSMS	1	2023-04-17_Fusion_37016	103	Ctrl_T2	525.797	2	521.771	1041.53			0.27574	0.00014388						16.995	0.20924	17.024	16.947	17.157	0.028698								0.485953	0.00185571	0.0280141	0.0037366	1	3648	67.081	52.44	1	0.40971	0.36802	0
KMDQPPQAK	9	2	0	0	Unmodified	Pep2576	ISO-MSMS	0	2023-04-17_Fusion_37021	104	Ctrl_T1	521.771	2	521.771	1041.53			0.042121	2.1978e-05						16.976	0.24296	17.038	16.892	17.135	0.062469								0.675626	0.00349675	0.0315916	1.8952e-07	1	3629	131.22	110.28	1	0.132	0.22538	0
RVDSKTLTR	9	1	1	2	Unmodified	Pep2570	ISO-MSMS	1	2023-03-26_Fusion_36720	101	Treat_T2	547.857	2	538.315	1074.61			0.42098	0.00022662						17.026	0.12879	17.026	16.973	17.102	0								0.762005	0.00099677	0.0100599	0.011857	1	3685	44.318	31.281	1	3.8232	4.4971	0
RVDSKTLTR	9	1	1	2	Unmodified	Pep2570	MULTI-MSMS		2023-03-26_Fusion_36725	102	Treat_T1	547.857	2	538.315	1074.61	0.32577	0.00017537	-0.053264	-2.8673e-05	0.27251	0.0001467	538.315	547.857	555.34	16.94	0.23325	17.005	16.875	17.108	0.065304					47	12	7	0.631518	0.00259892	0.0380387	7.7774e-06	2	3662	118.81	95.385	1	1.3945	2.2018	0
RVDSKTLTR	9	1	1	2	Unmodified	Pep2570	MULTI-MSMS		2023-03-26_Fusion_36726	202	Treat_T1	359.212	3	359.212	1074.61	0.13136	4.7187e-05	0.10143	3.6435e-05	0.23279	8.3622e-05	359.213	365.574	370.562	16.957	0.48375	17.027	16.825	17.309	0.069042					67	19	7	0.336122	0.00615198	0.0729976	1.0348e-11	2	4605	135.87	120.6	1	1.0665	1.5836	0
RVDSKTLTR	9	1	1	2	Unmodified	Pep2570	ISO-MSMS	1	2023-04-17_Fusion_37016	103	Ctrl_T2	547.857	2	538.315	1074.61			-0.022308	-1.2009e-05						16.957	0.14898	16.986	16.927	17.076	0.028698								0.506542	0.0022563	0.0289061	1.8007e-05	1	3622	113.15	89.723	1	5.9722	5.632	0
RVDSKTLTR	9	1	1	2	Unmodified	Pep2570	ISO-MSMS	2	2023-04-17_Fusion_37017	203	Ctrl_T2	370.562	3	359.212	1074.61			0.011142	4.0024e-06						16.981	0.37133	17.008	16.796	17.168	0.026375								0.649171	0.0139136	0.141808	6.3113e-06	2	3412	119.57	105.33	1	6.497	6.2609	0
RVDSKTLTR	9	1	1	2	Unmodified	Pep2570	ISO-MSMS	1	2023-04-17_Fusion_37021	104	Ctrl_T1	547.857	2	538.315	1074.61			-0.30268	-0.00016294						16.911	0.20559	16.974	16.864	17.07	0.062471								0.667095	0.00217313	0.0171207	5.065e-05	1	3619	88.496	55.655	1	1.7902	1.9844	0
RVDSKTLTR	9	1	1	2	Unmodified	Pep2570	MULTI-MSMS		2023-04-17_Fusion_37022	204	Ctrl_T1	359.212	3	359.212	1074.61	-0.01655	-5.9451e-06	-0.047136	-1.6932e-05	-0.063687	-2.2877e-05	359.212	365.573	370.563	16.949	0.39909	17.011	16.789	17.188	0.062164					101	16	10	0.465272	0.00623169	0.187629	1.0443e-12	2	3413	166.34	143.6	1	2.7649	3.4151	0
RIYQGSAQR	9	0	0	2	Unmodified	Pep66	MSMS	2	2023-04-17_Fusion_37016	103	Ctrl_T2	549.8	2	539.791	1077.57										17.022	1	17.051	16.551	17.551	0.028698											0.037667	1	3640	43.282	27.079	1
VVEERIRSK	9	1	0	2	Unmodified	Pep4185	ISO-MSMS	2	2023-03-26_Fusion_36721	201	Treat_T2	381.9	3	372.556	1114.65			-0.58921	-0.00021951						16.962	0.26461	16.981	16.86	17.124	0.018732								0.686396	0.00995996	0.0759562	0.00062504	2	4404	91.041	83.327	1	1.1981	1.1761	0
VVEERIRSK	9	1	0	2	Unmodified	Pep4185	ISO-MSMS	2	2023-03-26_Fusion_36725	102	Treat_T1	572.847	2	558.33	1114.65			-0.25269	-0.00014109						16.937	0.30224	17.003	16.875	17.177	0.065304								0.642644	0.00235787	0.0135004	0.00064281	1	3691	83.456	27.024	1	0.50403	0.54481	0
VVEERIRSK	9	1	0	2	Unmodified	Pep4185	ISO-MSMS	2	2023-03-26_Fusion_36726	202	Treat_T1	381.899	3	372.556	1114.65			-0.1023	-3.8112e-05						16.954	0.41125	17.023	16.85	17.261	0.069044								0.895453	0.0141288	0.168959	0.00062504	2	4591	91.041	88.528	1	0.46829	0.50762	0
VVEERIRSK	9	1	0	2	Unmodified	Pep4185	ISO-MSMS	2	2023-04-17_Fusion_37017	203	Ctrl_T2	381.899	3	372.556	1114.65			-0.70213	-0.00026158						17.049	0.56508	17.076	16.843	17.408	0.026375								0.637338	0.0100494	0.0921733	0.0050237	2	3415	77.674	71.641	1	3.0573	3.3276	0
ASYGSTTTK	9	1	0	0	Unmodified	Pep68	ISO-MSMS	2	2023-03-26_Fusion_36720	101	Treat_T2	462.232	2	458.225	914.435			0.3793	0.0001738						17.067	0.19649	17.067	16.973	17.169	0								0.441881	0.000511675	0.0057556	0.016763	1	3703	41.724	37.524	1	0.76334	0.77466	0
ASYGSTTTK	9	1	0	0	Unmodified	Pep68	MULTI-MSMS		2023-04-17_Fusion_37016	103	Ctrl_T2	458.225	2	458.225	914.435	0.74572	0.00034171	-0.011087	-5.0805e-06	0.73463	0.00033663	458.225	460.237	462.232	17.061	0.31732	17.089	16.927	17.244	0.028698					110	15	11	0.788543	0.0085842	0.242938	1.4016e-05	3	3654	110.41	77.409	1	1.598	1.3133	0
ASYGSTTTK	9	1	0	0	Unmodified	Pep68	MULTI-MSMS		2023-04-17_Fusion_37021	104	Ctrl_T1	462.232	2	458.225	914.435	0.27018	0.0001238	0.025607	1.1734e-05	0.29579	0.00013554	458.225	460.237	462.232	17.012	0.35271	17.075	16.852	17.204	0.062471					88	16	10	0.829357	0.00808018	0.0772426	2.2155e-05	2	3634	99.442	73.058	1	0.47826	0.53937	0
ASYGSTTTK	9	1	0	0	Unmodified	Pep68	MULTI-MATCH		2023-03-26_Fusion_36725	102	Treat_T1		2	458.225	914.435	0.33134	0.00015183	0.34045	0.000156	0.67179	0.00030783	458.225	460.237	462.232	17.013	0.21576	17.078	16.985	17.2	0.065304	-0.0026935	0.00021708		110.41	41	10	7					0				0	0.34465	0.39569	0
STYGVTKGK	9	2	0	0	Unmodified	Pep2575	ISO-MSMS	0	2023-03-26_Fusion_36720	101	Treat_T2	470.758	2	470.759	939.503			0.25503	0.00012006						17.092	0.27706	17.092	16.952	17.229	0								0.780576	0.00433239	0.0179126	0.0032206	2	3668	69.812	54.551	1	0.20596	0.20325	0
STYGVTKGK	9	2	0	0	Unmodified	Pep2575	ISO-MSMS	1	2023-03-26_Fusion_36720	101	Treat_T2	474.784	2	470.759	939.503			-0.69973	-0.00032941						17.047	0.23752	17.047	16.952	17.189	0								0.304309	0.00307837	0.0254466	0.0041002	1	3684	65.156	60.173	1	0.21854	0.21566	0
STYGVTKGK	9	2	0	0	Unmodified	Pep2575	ISO-MSMS	2	2023-03-26_Fusion_36720	101	Treat_T2	478.773	2	470.759	939.503			-3.1331	-0.0014749						17.038	0.23762	17.038	16.932	17.169	0								0.698025	0.00531271	0.0596374	0.00083742	1	3696	82.426	69.636	1	0.2032	0.20053	0
STYGVTKGK	9	2	0	0	Unmodified	Pep2575	ISO-MSMS	0	2023-03-26_Fusion_36721	201	Treat_T2	314.175	3	314.175	939.503			0.32756	0.00010291						17.021	0.19395	17.039	16.907	17.101	0.018732								0.261104	0.000342052	0.00587153	6.3113e-06	1	4423	119.57	119.57	1			0
STYGVTKGK	9	2	0	0	Unmodified	Pep2575	ISO-MSMS	0	2023-03-26_Fusion_36725	102	Treat_T1	470.759	2	470.759	939.503			0.17437	8.2086e-05						17.015	0.273	17.08	16.927	17.2	0.065306								0.974777	0.01884	0.109647	6.8491e-06	2	3682	121.58	94.633	1	0.073508	0.08449	0
STYGVTKGK	9	2	0	0	Unmodified	Pep2575	ISO-MSMS	2	2023-03-26_Fusion_36725	102	Treat_T1	478.773	2	470.759	939.503			-0.17183	-8.0892e-05						17.003	0.16199	17.068	16.969	17.131	0.065304								0.286153	0.00267699	0.0748239	0.020738	1	3715	39.622	39.164	1	0.067995	0.078154	0
STYGVTKGK	9	2	0	0	Unmodified	Pep2575	ISO-MSMS	0	2023-03-26_Fusion_36726	202	Treat_T1	314.175	3	314.175	939.503			0.43156	0.00013559						17.016	0.21751	17.085	16.969	17.187	0.069042								0.778869	0.00867659	0.0886663	3.217e-10	2	4599	168.38	168.38	1	0.25922	0.46232	0
STYGVTKGK	9	2	0	0	Unmodified	Pep2575	ISO-MSMS	0	2023-04-17_Fusion_37016	103	Ctrl_T2	470.759	2	470.759	939.503			-0.077821	-3.6635e-05						17.057	0.27387	17.086	16.947	17.221	0.028698								0.946474	0.0114196	0.111367	3.5397e-05	2	3635	100.02	70.274	1	0.49784	0.44718	0
STYGVTKGK	9	2	0	0	Unmodified	Pep2575	ISO-MSMS	1	2023-04-17_Fusion_37016	103	Ctrl_T2	474.784	2	470.759	939.503			-0.59123	-0.00027832						17.053	0.31732	17.082	16.927	17.244	0.028698								0.467357	0.00891098	0.107312	0.0027637	1	3636	72.23	62.686	1	0.53816	0.4834	0
STYGVTKGK	9	2	0	0	Unmodified	Pep2575	ISO-MSMS	0	2023-04-17_Fusion_37021	104	Ctrl_T1	470.758	2	470.759	939.503			-0.025083	-1.1808e-05						17.013	0.38935	17.075	16.916	17.306	0.062471								0.952761	0.014521	0.133642	2.1683e-05	2	3625	110.38	88.912	1	0.13787	0.23541	0
STYGVTKGK	9	2	0	0	Unmodified	Pep2575	ISO-MSMS	1	2023-04-17_Fusion_37021	104	Ctrl_T1	474.783	2	470.759	939.503			-0.70436	-0.00033159						16.998	0.31204	17.061	16.892	17.204	0.062471								0.357406	0.00828633	0.142869	0.0038375	1	3643	66.546	58.9	1	0.14011	0.23924	0
STYGVTKGK	9	2	0	0	Unmodified	Pep2575	ISO-MSMS	0	2023-04-17_Fusion_37022	204	Ctrl_T1	314.175	3	314.175	939.503			0.56039	0.00017606						17.021	0.21183	17.083	16.952	17.164	0.062164								0.676942	0.00719931	0.24324	4.0364e-06	2	3417	124.37	124.37	1	0.15542	0.19565	0
KLDSKAIAK	9	3	1	0	Unmodified	Pep845	ISO-MSMS	0	2023-03-26_Fusion_36725	102	Treat_T1	487.306	2	487.306	972.597			-2.193	-0.0010687						17.019	0.14394	17.085	17.033	17.177	0.065304								0.608828	0.00580259	0.118415	0.00044135	1	3716	84.522	61.741	1			0
KLDSKAIAK	9	3	1	0	Unmodified	Pep845	ISO-MSMS	0	2023-04-17_Fusion_37016	103	Ctrl_T2	487.306	2	487.306	972.597			-4.0559	-0.0019765						17.091	0.11538	17.12	17.063	17.178	0.028698								0.460186	0.00180724	0.0328115	0.030981	1	3660	34.206	26.557	1	0.84458	0.75756	0
KLDSKAIAK	9	3	1	0	Unmodified	Pep845	ISO-MSMS	0	2023-04-17_Fusion_37021	104	Ctrl_T1	487.306	2	487.306	972.597			-2.6935	-0.0013126						17.061	0.17371	17.124	17.008	17.181	0.062471								0.575989	0.00436357	0.0710002	0.0026867	1	3659	72.638	55.125	1	0.32754	0.4272	0
GQTKVLTQK	9	2	1	0	Unmodified	Pep4862	ISO-MSMS	1	2023-04-17_Fusion_37016	103	Ctrl_T2	507.336	2	501.801	1001.59			-0.4161	-0.0002088						17.063	0.12527	17.091	17.031	17.157	0.028698								0.564112	0.00147674	0.0256536	0.0064765	1	3669	52.579	49.724	1	2.3807	2.4477	0
KTISQAVNK	9	2	0	0	Unmodified	Pep2579	ISO-MSMS	1	2023-03-26_Fusion_36720	101	Treat_T2	498.818	2	494.793	987.571			0.71271	0.00035264						17.157	0.17992	17.157	17.072	17.252	0								0.808539	0.00315486	0.0313186	2.9483e-05	1	3723	104.48	67.783	1	0.48111	0.47478	0
KTISQAVNK	9	2	0	0	Unmodified	Pep2579	ISO-MSMS	2	2023-03-26_Fusion_36720	101	Treat_T2	502.808	2	494.793	987.571			0.4102	0.00020296						17.182	0.18859	17.182	17.086	17.275	0								0.62116	0.00694431	0.0721936	4.8515e-05	1	3743	90.108	79.398	1	0.38696	0.38187	0
KTISQAVNK	9	2	0	0	Unmodified	Pep2579	ISO-MSMS	1	2023-03-26_Fusion_36725	102	Treat_T1	498.818	2	494.793	987.571			0.88567	0.00043822						17.077	0.14689	17.143	17.053	17.2	0.065304								0.747852	0.00426407	0.106042	1.6227e-05	1	3724	114.5	98.835	1	0.1663	0.19115	0
KTISQAVNK	9	2	0	0	Unmodified	Pep2579	ISO-MSMS	1	2023-04-17_Fusion_37016	103	Ctrl_T2	499.32	2	494.793	987.571			-0.30782	-0.0001523						17.134	0.3749	17.163	16.891	17.266	0.028698								0.672141	0.00321471	0.0521956	7.3679e-08	1	3672	152.86	130.9	1	0.43615	0.39177	0
KTISQAVNK	9	2	0	0	Unmodified	Pep2579	ISO-MSMS	2	2023-04-17_Fusion_37016	103	Ctrl_T2	502.807	2	494.793	987.571			-0.67973	-0.00033633						17.142	0.20284	17.171	17.063	17.266	0.028698								0.640504	0.011467	0.140915	1.9522e-05	1	3686	112.01	98.971	1	0.44067	0.39583	0
KTISQAVNK	9	2	0	0	Unmodified	Pep2579	ISO-MSMS	1	2023-04-17_Fusion_37021	104	Ctrl_T1	498.818	2	494.793	987.571			-0.28137	-0.00013922						17.109	0.30943	17.172	16.916	17.226	0.062471								0.574294	0.00345567	0.0749253	2.9483e-05	1	3667	104.48	88.822	1	0.18309	0.31262	0
MTSQTMVNK	9	1	0	0	Oxidation (M)	Pep2765	ISO-MSMS	2	2023-03-26_Fusion_36720	101	Treat_T2	532.255	2	528.247	1054.48			0.65694	0.00034702						18.387	0.18449	18.387	18.223	18.407	0								0.829052	0.00268261	0.0303126	0.012821	1	4182	43.808	43.808	2			0
MTSQTMVNK	9	1	0	0	Oxidation (M)	Pep2765	ISO-MSMS	2	2023-04-17_Fusion_37016	103	Ctrl_T2	532.254	2	528.247	1054.48			0.58964	0.00031147						18.347	0.15425	18.377	18.244	18.399	0.029873								0.313597	0.000497914	0.00227628	0.005052	1	4154	60.118	60.118	2			0
MTSQTMVNK	9	1	0	0	Oxidation (M)	Pep2765	ISO-MSMS	1	2023-04-17_Fusion_37021	104	Ctrl_T1	530.259	2	528.247	1054.48			-0.21578	-0.00011399						17.173	0.21672	17.236	17.089	17.306	0.062471								0.341657	0.00215897	0.0204648	0.0038744	1	3702	66.351	65.559	2	4.0856	4.6076	0
MTSQTMVNK	9	1	0	0	Oxidation (M)	Pep2765	ISO-MSMS	2	2023-04-17_Fusion_37021	104	Ctrl_T1	532.254	2	528.247	1054.48			-0.58274	-0.00030783						17.189	0.25595	17.252	17.089	17.345	0.062471								0.396805	0.0024187	0.021572	0.005052	1	3713	60.118	54.337	2	4.0967	4.6202	0
MTSQTMVNK	9	1	0	0	Oxidation (M)	Pep2765	ISO-MSMS	2	2023-04-17_Fusion_37021	104	Ctrl_T1	532.255	2	528.247	1054.48			1.7253	0.00091137						18.328	0.13435	18.393	18.296	18.43	0.064594								0.190301	0.000456068	0.00296006	0.023642	1	4172	38.086	36.027	2	1.6008	1.8054	0
MTSQTMVNK	9	1	0	0	Unmodified	Pep2765	MULTI-MSMS		2023-03-26_Fusion_36725	102	Treat_T1	522.262	2	520.249	1038.48	0.7397	0.00038483	-0.20221	-0.0001052	0.53749	0.00027963	520.249	522.261	524.256	20.544	0.19693	20.606	20.511	20.708	0.062502					55	8	10	0.11433	0.00132635	0.024134	0.0033056	1	5117	47.869	47.869	1	1.6624	1.9086	0
RTLPSTSSSGSK	12	1	1	1	Unmodified	Pep72	MULTI-MSMS		2023-03-26_Fusion_36720	101	Treat_T2	610.849	2	604.317	1206.62	0.29722	0.00017962	0.67888	0.00041026	0.9761	0.00058987	604.318	610.85	616.339	17.222	0.21995	17.222	17.119	17.339	0					49	10	9	0.983383	0.00627107	0.0692971	2.7599e-16	3	3733	194.29	174.3	1	3.9166	3.9507	0
RTLPSTSSSGSK	12	1	1	1	Unmodified	Pep72	MULTI-MSMS		2023-03-26_Fusion_36721	201	Treat_T2	411.228	3	403.214	1206.62	-0.10873	-4.3842e-05	-0.0032833	-1.3239e-06	-0.11202	-4.5166e-05	403.214	407.569	411.228	17.162	0.2945	17.18	17.028	17.322	0.018732					52	11	9	0.22196	0.00145208	0.0552836	0.00017975	4	4467	88.37	86.518	1	3.8855	3.9093	0
RTLPSTSSSGSK	12	1	1	1	Unmodified	Pep72	MULTI-MSMS		2023-03-26_Fusion_36725	102	Treat_T1	604.318	2	604.317	1206.62	0.67141	0.00040575	-0.045448	-2.7465e-05	0.62596	0.00037828	604.317	610.85	616.339	17.159	0.23456	17.224	17.053	17.288	0.065304					48	10	9	0.954204	0.00657722	0.0648099	3.2864e-22	3	3752	217.24	177.58	1	0.50349	0.72323	0
RTLPSTSSSGSK	12	1	1	1	Unmodified	Pep72	MULTI-MSMS		2023-04-17_Fusion_37016	103	Ctrl_T2	610.85	2	604.317	1206.62	0.98615	0.00059595	-0.32129	-0.00019416	0.66486	0.00040179	604.318	610.849	616.339	17.21	0.26786	17.238	17.076	17.344	0.028698					81	12	11	0.993115	0.00819568	0.0962303	4.5759e-16	3	3687	184.43	165.07	1	4.5829	4.5625	0
RTLPSTSSSGSK	12	1	1	1	Unmodified	Pep72	MULTI-MSMS		2023-04-17_Fusion_37021	104	Ctrl_T1	604.317	2	604.317	1206.62	0.44695	0.0002701	-0.0078943	-4.7707e-06	0.43906	0.00026533	604.318	610.85	616.339	17.163	0.25615	17.225	17.07	17.326	0.062471					71	11	9	0.925547	0.00554778	0.0963624	3.9968e-16	3	3697	187.58	159.71	1	0.62368	0.76403	0
RTLPSTSSSGSK	12	1	1	1	Unmodified	Pep72	MULTI-MATCH		2023-03-26_Fusion_36726	202	Treat_T1		3	403.214	1206.62	0.032196	1.2982e-05	-0.17685	-7.131e-05	-0.14466	-5.8328e-05	403.214	407.569	411.228	17.181	0.33689	17.25	17.042	17.379	0.069042	0.03483	-0.00016662		88.37	30	12	6					0				0	0.49525	0.63888	0
HSSGPMVEK	9	1	0	0	Unmodified	Pep1386	ISO-MSMS	1	2023-04-17_Fusion_37016	103	Ctrl_T2	488.247	2	486.234	970.454			-0.50999	-0.00024798						17.234	0.16432	17.263	17.157	17.321	0.028698								0.184497	0.00130328	0.0166575	0.0035224	1	3734	68.214	64.468	1	2.3418	1.9246	0
ATTTTVTTK	9	1	0	0	Unmodified	Pep74	ISO-MSMS	2	2023-03-26_Fusion_36720	101	Treat_T2	466.263	2	462.256	922.497			-0.92052	-0.00042552						17.303	0.16906	17.303	17.189	17.359	0								0.720422	0.00233122	0.068729	0.037428	1	3798	30.797	23.737	1	1.6131	1.637	0
ATTTTVTTK	9	1	0	0	Unmodified	Pep74	ISO-MSMS	1	2023-04-17_Fusion_37016	103	Ctrl_T2	464.269	2	462.256	922.497			0.078387	3.6235e-05						17.281	0.27445	17.309	17.157	17.431	0.028698								0.895508	0.0216339	0.266282	4.4497e-05	1	3737	93.143	63.973	1	7.8203	6.4271	0
ATTTTVTTK	9	1	0	0	Unmodified	Pep74	ISO-MSMS	2	2023-04-17_Fusion_37016	103	Ctrl_T2	466.263	2	462.256	922.497			-0.11039	-5.103e-05						17.281	0.25257	17.309	17.178	17.431	0.028698								0.864937	0.0203609	0.324833	3.634e-05	1	3741	99.305	65.383	1	7.7625	6.3796	0
ATTTTVTTK	9	1	0	0	Unmodified	Pep74	MULTI-MSMS		2023-04-17_Fusion_37021	104	Ctrl_T1	466.263	2	462.256	922.497	-0.0037131	-1.7164e-06	-0.041439	-1.9156e-05	-0.045152	-2.0872e-05	462.255	464.268	466.263	17.234	0.29111	17.297	17.158	17.449	0.062471					101	14	10	0.854212	0.0341863	0.253974	2.2155e-05	2	3734	99.442	69.253	1	1.6873	1.9029	0
VVDAKTLKK	9	3	1	0	Unmodified	Pep2584	ISO-MSMS	1	2023-03-26_Fusion_36720	101	Treat_T2	508.868	2	501.321	1000.63			-0.36829	-0.00018463						17.294	0.13206	17.294	17.207	17.339	0								0.938585	0.00156619	0.0163656	0.0070175	1	3790	49.715	46.305	1	0.32409	0.34889	0
VVDAKTLKK	9	3	1	0	Unmodified	Pep2584	ISO-MSMS	0	2023-03-26_Fusion_36720	101	Treat_T2	501.322	2	501.321	1000.63			-0.12857	-6.4455e-05						17.366	0.14722	17.366	17.252	17.399	0								0.914391	0.00518415	0.091009	2.6683e-05	1	3805	106.6	69.579	1	0.28292	0.30431	0
VVDAKTLKK	9	3	1	0	Unmodified	Pep2584	ISO-MSMS	1	2023-03-26_Fusion_36721	201	Treat_T2	339.581	3	334.55	1000.63			-0.1049	-3.5093e-05						17.264	0.29449	17.283	17.148	17.443	0.018732								0.554704	0.00567957	0.109867	0.0058474	1	4491	55.908	51.826	1	1.1497	1.2026	0
VVDAKTLKK	9	3	1	0	Unmodified	Pep2584	ISO-MSMS	1	2023-03-26_Fusion_36725	102	Treat_T1	508.868	2	501.321	1000.63			-0.60982	-0.00030572						17.167	0.19229	17.232	17.154	17.347	0.065304								0.57015	0.00484065	0.0425472	2.022e-07	1	3775	128.86	111.41	1	1.5505	3.128	0
VVDAKTLKK	9	3	1	0	Unmodified	Pep2584	ISO-MSMS	1	2023-03-26_Fusion_36726	202	Treat_T1	339.581	3	334.55	1000.63			0.0069185	2.3146e-06						17.249	0.19188	17.318	17.211	17.403	0.069042								0.527714	0.00622637	0.0630955	2.6666e-09	2	4680	135.35	122.72	1	0.77659	1.8843	0
VVDAKTLKK	9	3	1	0	Unmodified	Pep2584	ISO-MSMS	1	2023-04-17_Fusion_37016	103	Ctrl_T2	508.869	2	501.321	1000.63			-0.08711	-4.367e-05						17.277	0.16861	17.306	17.199	17.368	0.028698								0.881568	0.00547474	0.0514043	2.0614e-07	1	3733	128.12	114.74	1	2.2079	1.7688	0
VVDAKTLKK	9	3	1	0	Unmodified	Pep2584	ISO-MSMS	0	2023-04-17_Fusion_37016	103	Ctrl_T2	501.322	2	501.321	1000.63			-0.015551	-7.7963e-06						17.333	0.16511	17.361	17.266	17.431	0.028698								0.985646	0.00110952	0.015664	4.0671e-05	1	3769	96.034	84.523	1	1.3682	1.1021	0
VVDAKTLKK	9	3	1	0	Unmodified	Pep2584	ISO-MSMS	1	2023-04-17_Fusion_37017	203	Ctrl_T2	339.581	3	334.55	1000.63			-0.023367	-7.8175e-06						17.251	0.24133	17.278	17.142	17.383	0.026373								0.655747	0.00923269	0.241863	3.217e-10	2	3500	168.38	158.06	1	2.6424	1.656	0
VVDAKTLKK	9	3	1	0	Unmodified	Pep2584	ISO-MSMS	1	2023-04-17_Fusion_37021	104	Ctrl_T1	508.869	2	501.321	1000.63			0.17548	8.7972e-05						17.252	0.18123	17.315	17.181	17.363	0.062471								0.709306	0.00484968	0.0321752	1.1839e-05	1	3722	117.81	94.288	1	1.4863	2.6243	0
VVDAKTLKK	9	3	1	0	Unmodified	Pep2584	ISO-MSMS	0	2023-04-17_Fusion_37021	104	Ctrl_T1	501.322	2	501.321	1000.63			0.29537	0.00014807						17.29	0.18061	17.353	17.247	17.428	0.062471								0.756702	0.00629348	0.0372402	1.0916e-07	1	3750	146.23	110.96	1	0.46884	0.85086	0
VVDAKTLKK	9	3	1	0	Unmodified	Pep2584	ISO-MSMS	1	2023-04-17_Fusion_37022	204	Ctrl_T1	339.581	3	334.55	1000.63			-0.26304	-8.8001e-05						17.251	0.28949	17.314	17.165	17.455	0.063108								0.767255	0.0243705	0.318489	1.5539e-14	2	3479	182.39	165.85	1	2.474	5.7155	0
KVTDPSVAK	9	2	0	0	Unmodified	Pep2600	ISO-MSMS	0	2023-03-26_Fusion_36720	101	Treat_T2	472.775	2	472.774	943.534			0.14469	6.8408e-05						17.597	0.2337	17.597	17.507	17.741	0								0.922993	0.0107977	0.104689	1.5281e-07	1	3901	138.08	95.21	1	0.95012	0.93762	0
KVTDPSVAK	9	2	0	0	Unmodified	Pep2600	ISO-MSMS	2	2023-03-26_Fusion_36720	101	Treat_T2	480.789	2	472.774	943.534			0.21546	0.00010186						17.599	0.19773	17.599	17.507	17.705	0								0.595042	0.00777966	0.0808565	4.0263e-05	1	3902	96.342	61.047	1	0.96053	0.94789	0
KVTDPSVAK	9	2	0	0	Unmodified	Pep2600	MSMS	1	2023-03-26_Fusion_36720	101	Treat_T2	476.799	2	472.774	943.534										17.597	1	17.597	17.097	18.097	0											0.0052442	1	3900	74.424	48.04	1
KVTDPSVAK	9	2	0	0	Unmodified	Pep2600	ISO-MSMS	0	2023-03-26_Fusion_36725	102	Treat_T1	472.775	2	472.774	943.534			-0.30392	-0.00014368						17.558	0.32181	17.622	17.49	17.811	0.064796								0.92112	0.00991024	0.102838	1.1845e-07	2	3893	144.5	115.08	1	0.26906	0.30926	0
KVTDPSVAK	9	2	0	0	Unmodified	Pep2600	MSMS	1	2023-03-26_Fusion_36725	102	Treat_T1	476.799	2	472.774	943.534										17.508	1	17.573	17.073	18.073	0.064796											5.5037e-05	1	3901	99.013	68.846	1
KVTDPSVAK	9	2	0	0	Unmodified	Pep2600	ISO-MSMS	2	2023-04-17_Fusion_37016	103	Ctrl_T2	480.789	2	472.774	943.534			0.4327	0.00020457						17.63	0.34621	17.659	17.546	17.892	0.029369								0.70868	0.0177639	0.299748	4.0263e-05	1	3874	96.342	61.047	1	1.8973	1.7043	0
KVTDPSVAK	9	2	0	0	Unmodified	Pep2600	ISO-MSMS	2	2023-04-17_Fusion_37021	104	Ctrl_T1	480.789	2	472.774	943.534			-0.38564	-0.00018232						17.626	0.21702	17.69	17.536	17.753	0.063492								0.548016	0.00745531	0.189371	0.0034995	1	3881	68.335	46.099	1	0.33357	0.56956	0
RVYGQPSTK	9	1	0	1	Unmodified	Pep4869	MULTI-MSMS		2023-03-26_Fusion_36720	101	Treat_T2	518.283	2	518.283	1034.55	0.31372	0.00016259	-0.016796	-8.7052e-06	0.29692	0.00015389	518.283	523.306	527.294	17.37	0.24622	17.37	17.229	17.475	0					80	11	10	0.985867	0.0279863	0.555484	1.5146e-12	3	3796	173.37	129.39	1	0.44138	0.45893	0
RVYGQPSTK	9	1	0	1	Unmodified	Pep4869	ISO-MSMS	0	2023-03-26_Fusion_36725	102	Treat_T1	518.283	2	518.283	1034.55			-0.18302	-9.4857e-05						17.259	0.28326	17.325	17.222	17.505	0.065304								0.798165	0.0224388	0.113657	5.1778e-11	1	3794	168.26	129.64	1	0.32805	0.45753	0
RVYGQPSTK	9	1	0	1	Unmodified	Pep4869	MULTI-MSMS		2023-04-17_Fusion_37016	103	Ctrl_T2	518.283	2	518.283	1034.55	0.74764	0.00038749	-0.074105	-3.8407e-05	0.67354	0.00034908	518.283	523.305	527.294	17.361	0.25123	17.39	17.266	17.517	0.028698					95	13	11	0.96612	0.010268	0.104263	3.6823e-08	4	3747	131.5	109.42	1	0.72128	0.65479	0
RVYGQPSTK	9	1	0	1	Unmodified	Pep4869	ISO-MSMS	0	2023-04-17_Fusion_37021	104	Ctrl_T1	518.283	2	518.283	1034.55			-0.028119	-1.4574e-05						17.318	0.30947	17.38	17.226	17.535	0.062471								0.969694	0.0346471	0.18325	5.3554e-08	2	3738	156.62	126.02	1	0.27471	0.33289	0
RVYGQPSTK	9	1	0	1	Unmodified	Pep4869	ISO-MSMS	2	2023-04-17_Fusion_37021	104	Ctrl_T1	527.295	2	518.283	1034.55			-0.3296	-0.00017083						17.318	0.30645	17.381	17.204	17.511	0.062471								0.293843	0.00481833	0.0290979	0.0055941	1	3743	57.249	50.631	1	0.27056	0.32785	0
SVSPVKATQK	10	2	0	0	Unmodified	Pep77	ISO-MSMS	2	2023-03-26_Fusion_36720	101	Treat_T2	530.82	2	522.806	1043.6			-0.45846	-0.00023969						17.437	0.21707	17.437	17.275	17.492	0								0.867004	0.00937934	0.116563	1.7571e-08	1	3825	148.62	122.76	1	1.3015	1.2844	0
SVSPVKATQK	10	2	0	0	Unmodified	Pep77	ISO-MSMS	1	2023-03-26_Fusion_36720	101	Treat_T2	526.831	2	522.806	1043.6			1.153	0.00060278						17.408	0.26276	17.408	17.229	17.492	0								0.654289	0.00771029	0.0554343	3.0324e-05	1	3832	90.64	76.947	1	1.2824	1.2655	0
SVSPVKATQK	10	2	0	0	Unmodified	Pep77	MULTI-MSMS		2023-03-26_Fusion_36725	102	Treat_T1	522.806	2	522.806	1043.6	0.24662	0.00012893	-0.40635	-0.00021244	-0.15973	-8.3507e-05	522.806	526.831	530.821	17.323	0.28326	17.388	17.222	17.505	0.065306					67	13	9	0.996099	0.0142811	0.0874892	1.891e-08	3	3824	132.88	104.79	1	0.3421	0.39321	0
SVSPVKATQK	10	2	0	0	Unmodified	Pep77	ISO-MSMS	2	2023-04-17_Fusion_37016	103	Ctrl_T2	530.82	2	522.806	1043.6			-0.36316	-0.00018986						17.437	0.27926	17.466	17.266	17.545	0.028698								0.870534	0.0124519	0.236207	5.242e-12	1	3784	166.66	105.57	1	1.2417	1.1154	0
SVSPVKATQK	10	2	0	0	Unmodified	Pep77	ISO-MSMS	1	2023-04-17_Fusion_37016	103	Ctrl_T2	526.831	2	522.806	1043.6			1.4197	0.00074224						17.366	0.33205	17.394	17.199	17.531	0.028698								0.662231	0.00375237	0.0195119	0.0024563	1	3803	75.571	64.349	1	1.1776	1.0578	0
SVSPVKATQK	10	2	0	0	Unmodified	Pep77	MULTI-MSMS		2023-04-17_Fusion_37021	104	Ctrl_T1	530.82	2	522.806	1043.6	0.1791	9.3632e-05	-1.0011	-0.00052338	-0.82201	-0.00042975	523.306	526.831	530.82	17.37	0.33103	17.433	17.204	17.535	0.062471					122	20	11	0.822157	0.00810063	0.0910009	1.0726e-08	4	3769	148.62	116.58	1	0.46307	0.79069	0
AVYENAREK	9	1	0	1	Unmodified	Pep4870	MULTI-MSMS		2023-03-26_Fusion_36720	101	Treat_T2	545.301	2	540.278	1078.54	0.4929	0.0002663	0.6424	0.00034708	1.1353	0.00061338	540.278	545.3	549.289	17.394	0.15627	17.394	17.298	17.454	0					77	7	15	0.994488	0.0109427	0.0839557	2.2654e-08	3	3811	146.03	117.08	1	0.558	0.58019	0
AVYENAREK	9	1	0	1	Unmodified	Pep4870	MULTI-MSMS		2023-03-26_Fusion_36721	201	Treat_T2	360.521	3	360.521	1078.54	-0.11682	-4.2115e-05	0.92232	0.00033252	0.8055	0.0002904	360.521	363.869	366.528	17.393	0.39081	17.411	17.124	17.515	0.018734					70	15	9	0.527944	0.0105881	0.134533	9.4375e-12	4	4526	153.04	153.04	1	0.74485	0.78652	0
AVYENAREK	9	1	0	1	Unmodified	Pep4870	MULTI-MSMS		2023-03-26_Fusion_36725	102	Treat_T1	540.279	2	540.278	1078.54	0.28827	0.00015575	0.99481	0.00053748	1.2831	0.00069322	540.278	545.3	549.289	17.326	0.18618	17.391	17.265	17.451	0.065304					59	8	11	0.958454	0.0247624	0.415956	2.2654e-08	3	3816	146.03	114.5	1	0.13673	0.1907	0
AVYENAREK	9	1	0	1	Unmodified	Pep4870	MSMS	0	2023-03-26_Fusion_36726	202	Treat_T1	360.521	3	360.521	1078.54										17.386	1	17.455	16.955	17.955	0.069042											0.0096924	1	4712	48.091	46.047	1
AVYENAREK	9	1	0	1	Unmodified	Pep4870	MSMS	0	2023-03-26_Fusion_36726	202	Treat_T1	360.521	3	360.521	1078.54										17.388	1	17.457	16.957	17.957	0.069042											1.6792e-05	1	4713	106.94	106.28	1
AVYENAREK	9	1	0	1	Unmodified	Pep4870	ISO-MSMS	1	2023-04-17_Fusion_37016	103	Ctrl_T2	545.301	2	540.278	1078.54			-2.7702	-0.0014967						17.39	0.42766	17.418	17.287	17.715	0.028698								0.989577	0.00767024	0.0965915	5.7169e-06	1	3765	122.44	86.564	1	1.1492	1.0432	0
AVYENAREK	9	1	0	1	Unmodified	Pep4870	ISO-MSMS	2	2023-04-17_Fusion_37016	103	Ctrl_T2	549.289	2	540.278	1078.54			-0.45339	-0.00024496						17.39	0.22971	17.418	17.287	17.517	0.028698								0.83271	0.00615949	0.0775638	1.4615e-05	1	3771	115.71	76.39	1	1.0356	0.94012	0
AVYENAREK	9	1	0	1	Unmodified	Pep4870	ISO-MSMS	0	2023-04-17_Fusion_37016	103	Ctrl_T2	540.78	2	540.278	1078.54			0.17308	9.3511e-05						17.39	0.18839	17.418	17.321	17.509	0.028698								0.920998	0.013214	0.271368	1.9918e-07	1	3775	129.42	96.636	1	1.1029	1.0012	0
AVYENAREK	9	1	0	1	Unmodified	Pep4870	MULTI-MSMS		2023-04-17_Fusion_37017	203	Ctrl_T2	363.87	3	360.521	1078.54	0.13155	4.7426e-05	0.88983	0.0003208	1.0214	0.00036823	360.521	363.87	366.528	17.38	0.32258	17.406	17.142	17.465	0.026375					51	13	11	1	0.00345474	0.0381184	4.2195e-07	2	3536	107.43	107.27	1	1.3148	1.2763	0
AVYENAREK	9	1	0	1	Unmodified	Pep4870	MSMS	2	2023-04-17_Fusion_37017	203	Ctrl_T2	366.529	3	360.521	1078.54										17.408	1	17.435	16.935	17.935	0.026375											0.064474	1	3537	32.14	23.92	1
AVYENAREK	9	1	0	1	Unmodified	Pep4870	MSMS	2	2023-04-17_Fusion_37017	203	Ctrl_T2	366.529	3	360.521	1078.54										17.411	1	17.437	16.937	17.937	0.026375											0.031154	1	3538	51.415	48.228	1
AVYENAREK	9	1	0	1	Unmodified	Pep4870	MULTI-MSMS		2023-04-17_Fusion_37021	104	Ctrl_T1	545.301	2	540.278	1078.54	0.23943	0.00012936	1.3247	0.0007157	1.5641	0.00084506	540.279	545.3	549.288	17.353	0.17538	17.416	17.306	17.481	0.062471					70	9	13	0.947298	0.00509867	0.0562567	2.8371e-06	3	3771	125.47	100.22	1	0.2114	0.25617	0
GTDSHLVVKK	10	2	1	0	Unmodified	Pep993	MULTI-MSMS		2023-03-26_Fusion_36721	201	Treat_T2	365.566	3	361.877	1082.61	-0.1261	-4.5633e-05	0.40152	0.0001453	0.27542	9.9668e-05	361.877	365.566	369.227	17.451	0.41398	17.469	17.148	17.562	0.018734					66	16	9	0.442781	0.0077228	0.0724324	6.205e-11	4	4535	141.78	141.78	1	1.0786	1.1013	0
GTDSHLVVKK	10	2	1	0	Unmodified	Pep993	ISO-MSMS	0	2023-03-26_Fusion_36725	102	Treat_T1	542.312	2	542.311	1082.61			0.62718	0.00034013						17.36	0.17553	17.425	17.329	17.505	0.064796								0.923986	0.000841637	0.00510798	3.2979e-08	1	3853	132.84	118.17	1			0
GTDSHLVVKK	10	2	1	0	Unmodified	Pep993	ISO-MSMS	0	2023-03-26_Fusion_36726	202	Treat_T1	361.877	3	361.877	1082.61			0.10451	3.782e-05						17.393	0.22023	17.462	17.331	17.552	0.069042								0.460992	0.00138746	0.00527237	3.4826e-11	2	4731	176.6	168.43	1	0.50457	0.75875	0
GTDSHLVVKK	10	2	1	0	Unmodified	Pep993	MSMS	2	2023-04-17_Fusion_37016	103	Ctrl_T2	553.336	2	542.311	1082.61										17.441	1	17.469	16.969	17.969	0.028698											7.64e-09	1	3804	143.7	126.46	1
GTDSHLVVKK	10	2	1	0	Unmodified	Pep993	MSMS	0	2023-04-17_Fusion_37021	104	Ctrl_T1	542.312	2	542.311	1082.61										17.436	1	17.498	16.998	17.998	0.062471											1.993e-09	1	3813	166.61	145.99	1
GTDSHLVVKK	10	2	1	0	Unmodified	Pep993	ISO-MSMS	0	2023-04-17_Fusion_37022	204	Ctrl_T1	361.877	3	361.877	1082.61			-0.055119	-1.9946e-05						17.45	0.22523	17.513	17.359	17.584	0.063606								0.661461	0.0016133	0.0107834	4.3217e-11	2	3548	176.44	166.07	1			0
KILSKQVTDK	10	3	1	0	Unmodified	Pep80	ISO-MSMS	1	2023-03-26_Fusion_36720	101	Treat_T2	587.903	2	580.356	1158.7			-0.56532	-0.00032808						17.484	0.28374	17.484	17.383	17.666	0								0.969891	0.0115237	0.0373974	1.3006e-17	1	3840	226.2	169.09	1	11.393	11.833	0
KILSKQVTDK	10	3	1	0	Unmodified	Pep80	ISO-MSMS	0	2023-03-26_Fusion_36720	101	Treat_T2	580.356	2	580.356	1158.7			0.066618	3.8662e-05						17.537	0.21245	17.537	17.454	17.666	0								0.921898	0.00223727	0.0188057	2.6438e-08	1	3866	139.54	106.64	1	5.6819	5.9031	0
KILSKQVTDK	10	3	1	0	Unmodified	Pep80	ISO-MSMS	1	2023-03-26_Fusion_36721	201	Treat_T2	392.271	3	387.24	1158.7			0.51062	0.00019773						17.516	0.77393	17.535	17.028	17.802	0.01948								0.888263	0.02462	0.130562	9.089e-30	4	4555	258.27	234.52	1	10.715	10.961	0
KILSKQVTDK	10	3	1	0	Unmodified	Pep80	ISO-MSMS	0	2023-03-26_Fusion_36721	201	Treat_T2	387.24	3	387.24	1158.7			0.42338	0.00016395						17.573	0.28613	17.592	17.493	17.779	0.019482								0.657654	0.00475827	0.03264	2.4223e-16	2	4590	241.01	217.26	1	4.5891	4.6975	0
KILSKQVTDK	10	3	1	0	Unmodified	Pep80	ISO-MSMS	1	2023-03-26_Fusion_36725	102	Treat_T1	587.903	2	580.356	1158.7			0.19095	0.00011082						17.338	0.32485	17.403	17.288	17.613	0.065304								0.989843	0.0254811	0.134452	5.547e-18	2	3825	237.92	158.79	1	1.5432	2.9371	0
KILSKQVTDK	10	3	1	0	Unmodified	Pep80	ISO-MSMS	0	2023-03-26_Fusion_36725	102	Treat_T1	580.355	2	580.356	1158.7			0.011178	6.4872e-06						17.382	0.33062	17.447	17.329	17.66	0.064796								0.98254	0.00840338	0.0441637	4.5167e-18	2	3839	239.54	161.48	1	1.1673	2.2304	0
KILSKQVTDK	10	3	1	0	Unmodified	Pep80	ISO-MSMS	2	2023-03-26_Fusion_36725	102	Treat_T1	595.388	2	580.356	1158.7			0.29912	0.00017359						17.36	0.33062	17.425	17.329	17.66	0.064806								0.481307	0.000630376	0.0112741	0.0041831	1	3906	67.726	52.861	1	1.105	2.1245	0
KILSKQVTDK	10	3	1	0	Unmodified	Pep80	ISO-MSMS	1	2023-03-26_Fusion_36726	202	Treat_T1	392.271	3	387.24	1158.7			0.60546	0.00023446						17.369	0.40837	17.438	17.261	17.669	0.069042								0.737694	0.0763494	0.364129	9.089e-30	2	4709	258.27	234.52	1			0
KILSKQVTDK	10	3	1	0	Unmodified	Pep80	ISO-MSMS	0	2023-03-26_Fusion_36726	202	Treat_T1	387.24	3	387.24	1158.7			-0.19193	-7.4324e-05						17.442	0.33986	17.511	17.378	17.718	0.068956								1	0.0141994	0.0639198	1.923e-17	2	4728	276.04	252.29	1	0.52761	0.8034	0
KILSKQVTDK	10	3	1	0	Unmodified	Pep80	ISO-MSMS	1	2023-04-17_Fusion_37016	103	Ctrl_T2	587.903	2	580.356	1158.7			-0.32112	-0.00018637						17.445	0.30265	17.474	17.344	17.646	0.028698								0.96441	0.0168574	0.226446	1.4348e-17	2	3785	224.09	161.89	1	20.174	16.007	0
KILSKQVTDK	10	3	1	0	Unmodified	Pep80	MSMS	0	2023-04-17_Fusion_37016	103	Ctrl_T2	580.356	2	580.356	1158.7										17.497	1	17.526	17.026	18.026	0.029369											2.6664e-05	1	3826	103.87	74.099	1
KILSKQVTDK	10	3	1	0	Unmodified	Pep80	ISO-MSMS	1	2023-04-17_Fusion_37017	203	Ctrl_T2	392.271	3	387.24	1158.7			0.67741	0.00026232						17.395	0.34259	17.421	17.218	17.56	0.026373								0.934957	0.0359095	0.252095	2.9865e-12	1	3531	183.85	101.82	1			0
KILSKQVTDK	10	3	1	0	Unmodified	Pep80	ISO-MSMS	1	2023-04-17_Fusion_37021	104	Ctrl_T1	587.902	2	580.356	1158.7			-0.27017	-0.0001568						17.397	0.25019	17.46	17.345	17.595	0.062471								0.890647	0.0102202	0.109	4.1031e-12	2	3774	175.34	132.07	1	1.9353	3.1923	0
KILSKQVTDK	10	3	1	0	Unmodified	Pep80	ISO-MSMS	0	2023-04-17_Fusion_37021	104	Ctrl_T1	580.356	2	580.356	1158.7			0.045273	2.6275e-05						17.447	0.24333	17.51	17.392	17.636	0.062471								0.983596	0.0023368	0.0104168	1.421e-17	2	3792	224.31	151.11	1	0.72119	1.1862	0
KMAEEKLTH	9	2	1	0	Unmodified	Pep2591	ISO-MSMS	0	2023-03-26_Fusion_36725	102	Treat_T1	543.784	2	543.784	1085.55			0.19684	0.00010704						17.35	0.1665	17.415	17.368	17.534	0.065022								0.612318	0.000785596	0.00695743	0.00021581	1	3869	85.716	68.09	1			0
RTGPPMGSR	9	0	0	2	Unmodified	Pep2596	MULTI-MSMS		2023-03-26_Fusion_36720	101	Treat_T2	479.748	2	479.748	957.481	0.51832	0.00024866	-0.19129	-9.1771e-05	0.32703	0.00015689	479.748	485.768	489.756	17.539	0.28691	17.539	17.454	17.741	0					67	15	6	0.846872	0.00221202	0.0220169	3.8656e-08	1	3875	129.63	106.58	1	0.48194	0.45767	0
RTGPPMGSR	9	0	0	2	Unmodified	Pep2596	ISO-MSMS	0	2023-03-26_Fusion_36725	102	Treat_T1	479.748	2	479.748	957.481			-0.6224	-0.00029859						17.431	0.58978	17.496	17.222	17.811	0.064796								0.957716	0.00866195	0.0512404	3.9201e-11	3	3871	177.58	145.54	1	0.77817	0.97753	0
RTGPPMGSR	9	0	0	2	Unmodified	Pep2596	MULTI-MSMS		2023-04-17_Fusion_37016	103	Ctrl_T2	479.748	2	479.748	957.481	0.27222	0.0001306	0.28474	0.00013661	0.55696	0.0002672	479.748	485.768	489.756	17.541	0.62547	17.57	17.267	17.892	0.029369					163	33	8	0.925495	0.000402934	0.00288605	1.4409e-05	3	3819	109.88	86.806	1	1.1929	1.1409	0
RTGPPMGSR	9	0	0	2	Unmodified	Pep2596	ISO-MSMS	0	2023-04-17_Fusion_37021	104	Ctrl_T1	479.748	2	479.748	957.481			-0.37643	-0.00018059						17.48	0.65175	17.544	17.248	17.9	0.06349								0.900154	0.0063262	0.0350934	1.3585e-07	2	3837	141.25	111.77	1	0.63736	0.7942	0
RTGPPMGSR	9	0	0	2	Oxidation (M)	Pep2596	ISO-MSMS	0	2023-04-17_Fusion_37021	104	Ctrl_T1	487.746	2	487.745	973.476			-0.26291	-0.00012824						14.697	0.5312	14.756	14.419	14.951	0.058989								0.885094	0.0191564	0.219998	0.0012887	2	2757	80.037	64.156	1	0.14395	0.17937	0
RTGPPMGSR	9	0	0	2	Oxidation (M)	Pep2596	MSMS	1	2023-04-17_Fusion_37021	104	Ctrl_T1	493.766	2	487.745	973.476										14.718	1	14.777	14.277	15.277	0.058989											0.071641	1	2751	29.162	22.337	1
VVRASSGLK	9	1	1	1	Unmodified	Pep82	ISO-MSMS	2	2023-03-26_Fusion_36720	101	Treat_T2	470.804	2	458.782	915.55			-0.78239	-0.00035895						17.524	0.28613	17.524	17.359	17.645	0								0.793579	0.00616657	0.0695345	0.0016622	1	3882	78.06	67.795	1	2.5721	2.5945	0
VVRASSGLK	9	1	1	1	Unmodified	Pep82	ISO-MSMS	1	2023-03-26_Fusion_36721	201	Treat_T2	310.545	3	306.191	915.55			0.37865	0.00011594						17.486	0.19123	17.506	17.372	17.563	0.019482								0.49217	0.00179729	0.0246912	1.0538e-05	1	4560	110.63	110.63	1			0
VVRASSGLK	9	1	1	1	Unmodified	Pep82	ISO-MSMS	2	2023-03-26_Fusion_36721	201	Treat_T2	314.205	3	306.191	915.55			0.18883	5.7819e-05						17.527	0.26249	17.546	17.396	17.659	0.01948								0.800556	0.00197521	0.018523	9.9162e-06	2	4577	111.95	111.92	1	3.969	3.9933	0
VVRASSGLK	9	1	1	1	Unmodified	Pep82	MULTI-MSMS		2023-03-26_Fusion_36725	102	Treat_T1	458.782	2	458.782	915.55	0.30123	0.0001382	0.20331	9.3277e-05	0.50455	0.00023148	458.782	465.314	470.804	17.388	0.50358	17.453	17.329	17.833	0.064796					83	24	7	0.777728	0.0038235	0.021891	1.1603e-05	1	3866	113.66	100.62	1	0.81013	1.1637	0
VVRASSGLK	9	1	1	1	Unmodified	Pep82	ISO-MSMS	0	2023-03-26_Fusion_36726	202	Treat_T1	306.191	3	306.191	915.55			-0.62009	-0.00018987						17.474	0.17081	17.543	17.474	17.645	0.068956								0.954447	0.00551867	0.0374409	0.0072279	1	4749	48.602	42.821	1	0.48968	0.63171	0
VVRASSGLK	9	1	1	1	Unmodified	Pep82	ISO-MSMS	2	2023-04-17_Fusion_37016	103	Ctrl_T2	470.804	2	458.782	915.55			-0.90039	-0.00041308						17.527	0.32446	17.556	17.368	17.693	0.029367								0.737655	0.00576407	0.0710877	3.3487e-05	1	3855	101.46	83.02	1	2.758	2.7457	0
VVRASSGLK	9	1	1	1	Unmodified	Pep82	ISO-MSMS	1	2023-04-17_Fusion_37017	203	Ctrl_T2	310.546	3	306.191	915.55			0.27386	8.3852e-05						17.48	0.27436	17.506	17.336	17.61	0.026455								0.729188	0.00161103	0.0155465	1.6252e-09	1	3562	150.02	150.02	1			0
VVRASSGLK	9	1	1	1	Unmodified	Pep82	ISO-MSMS	2	2023-04-17_Fusion_37017	203	Ctrl_T2	314.205	3	306.191	915.55			0.13848	4.24e-05						17.469	0.34759	17.496	17.336	17.684	0.026373								0.841758	0.00326833	0.0318568	9.9162e-06	2	3564	111.95	109.89	1			0
VVRASSGLK	9	1	1	1	Unmodified	Pep82	ISO-MSMS	2	2023-04-17_Fusion_37021	104	Ctrl_T1	470.804	2	458.782	915.55			-0.37927	-0.000174						17.489	0.22899	17.553	17.45	17.679	0.06349								0.773218	0.00835216	0.0653147	1.2217e-05	1	3847	117.53	89.031	1	2.4203	2.965	0
VVRASSGLK	9	1	1	1	Unmodified	Pep82	MSMS	0	2023-04-17_Fusion_37021	104	Ctrl_T1	458.782	2	458.782	915.55										17.469	1	17.533	17.033	18.033	0.06349											0.0023494	1	3826	92.491	73.397	1
VVRASSGLK	9	1	1	1	Unmodified	Pep82	ISO-MSMS	0	2023-04-17_Fusion_37022	204	Ctrl_T1	306.191	3	306.191	915.55			-0.34078	-0.00010434						17.523	0.17859	17.587	17.502	17.681	0.063606								0.738619	0.00220444	0.0353504	0.035842	1	3583	31.636	19.589	1	1.3685	1.6745	0
ALYSGVHKK	9	2	1	0	Unmodified	Pep2590	ISO-MSMS	1	2023-03-26_Fusion_36720	101	Treat_T2	507.325	2	501.79	1001.57			-0.62523	-0.00031373						17.484	0.56625	17.484	17.359	17.925	0								0.98574	0.0256321	0.158887	2.627e-05	3	3833	106.91	64.312	1	1.1743	1.0148	0
ALYSGVHKK	9	2	1	0	Unmodified	Pep2590	ISO-MSMS	2	2023-03-26_Fusion_36720	101	Treat_T2	512.815	2	501.79	1001.57			-0.77682	-0.0003898						17.497	0.54487	17.497	17.399	17.944	0								0.960804	0.0216049	0.104835	1.116e-05	4	3847	118.32	64.446	1	0.74104	0.64037	0
ALYSGVHKK	9	2	1	0	Unmodified	Pep2590	ISO-MSMS	1	2023-03-26_Fusion_36721	201	Treat_T2	338.552	3	334.863	1001.57			0.049277	1.6501e-05						17.485	0.79051	17.504	17.347	18.137	0.01948								0.954	0.117614	1	1.5539e-14	4	4538	182.39	182.03	1	1.438	1.4683	0
ALYSGVHKK	9	2	1	0	Unmodified	Pep2590	ISO-MSMS	2	2023-03-26_Fusion_36721	201	Treat_T2	342.212	3	334.863	1001.57			-0.50056	-0.00016762						17.555	0.67103	17.574	17.347	18.018	0.019482								0.988884	0.0300486	0.230927	1.2181e-14	4	4548	188.99	186.13	1	0.59256	0.60505	0
ALYSGVHKK	9	2	1	0	Unmodified	Pep2590	MULTI-MSMS		2023-03-26_Fusion_36725	102	Treat_T1	501.791	2	501.79	1001.57	0.11869	5.9557e-05	0.17028	8.5446e-05	0.28897	0.000145	501.791	507.325	512.814	17.392	0.74875	17.457	17.312	18.06	0.064796					201	35	13	0.98613	0.0359833	0.159269	8.3371e-06	5	3836	118.06	71.888	1	0.10197	0.15044	0
ALYSGVHKK	9	2	1	0	Unmodified	Pep2590	ISO-MSMS	1	2023-03-26_Fusion_36726	202	Treat_T1	338.552	3	334.863	1001.57			-0.42068	-0.00014087						17.4	0.41245	17.469	17.355	17.767	0.069042								0.990807	0.0179746	0.10968	1.762e-14	2	4722	178.3	176.75	1	0.15651	0.23536	0
ALYSGVHKK	9	2	1	0	Unmodified	Pep2590	ISO-MSMS	2	2023-03-26_Fusion_36726	202	Treat_T1	342.212	3	334.863	1001.57			-0.62164	-0.00020817						17.442	0.38852	17.511	17.378	17.767	0.068956								0.991195	0.0195942	0.114966	6.09e-10	2	4725	164.33	162.28	1	0.064113	0.096412	0
ALYSGVHKK	9	2	1	0	Unmodified	Pep2590	MULTI-MSMS		2023-04-17_Fusion_37016	103	Ctrl_T2	501.789	2	501.79	1001.57	0.21918	0.00010998	-0.26991	-0.00013544	-0.050725	-2.5453e-05	501.79	507.325	512.814	17.482	0.57057	17.512	17.344	17.915	0.029367					297	30	16	0.996075	0.0269499	0.142985	2.1376e-06	6	3801	126.41	74.225	1	1.1078	1.139	0
ALYSGVHKK	9	2	1	0	Unmodified	Pep2590	MULTI-MSMS		2023-04-17_Fusion_37017	203	Ctrl_T2	334.863	3	334.863	1001.57	-0.0067212	-2.2507e-06	-0.035633	-1.1932e-05	-0.042354	-1.4183e-05	334.863	338.552	342.212	17.427	0.96696	17.453	17.242	18.209	0.026373					329	40	16	0.900301	0.0345105	0.218944	5.5714e-12	10	3534	210.26	204.22	1	1.3323	1.1547	0
ALYSGVHKK	9	2	1	0	Unmodified	Pep2590	ISO-MSMS	1	2023-04-17_Fusion_37021	104	Ctrl_T1	507.325	2	501.79	1001.57			-0.33152	-0.00016635						17.411	0.37787	17.473	17.345	17.723	0.062471								0.959423	0.0138208	0.120067	3.5681e-05	1	3783	99.802	66.406	1	0.11517	0.14307	0
ALYSGVHKK	9	2	1	0	Unmodified	Pep2590	ISO-MSMS	2	2023-04-17_Fusion_37021	104	Ctrl_T1	512.814	2	501.79	1001.57			-0.34858	-0.00017491						17.436	0.37548	17.498	17.377	17.752	0.062471								0.958525	0.0116799	0.0475961	3.314e-05	2	3800	101.72	47.843	1	0.088676	0.11016	0
ALYSGVHKK	9	2	1	0	Unmodified	Pep2590	ISO-MSMS	1	2023-04-17_Fusion_37022	204	Ctrl_T1	338.552	3	334.863	1001.57			-0.57187	-0.0001915						17.427	0.51258	17.49	17.239	17.752	0.063606								0.935059	0.0551938	0.415038	1.2105e-14	2	3528	189.14	189.14	1	0.1052	0.13928	0
ALYSGVHKK	9	2	1	0	Unmodified	Pep2590	ISO-MSMS	2	2023-04-17_Fusion_37022	204	Ctrl_T1	342.212	3	334.863	1001.57			-0.70201	-0.00023508						17.474	0.48803	17.537	17.359	17.847	0.063606								0.967603	0.0291769	0.167784	2.0732e-10	2	3540	169.99	167.94	1	0.10512	0.13918	0
ALYSGVHKK	9	2	1	0	Unmodified	Pep2590	MULTI-MATCH-MSMS		2023-03-26_Fusion_36720	101	Treat_T2		2	501.79	1001.57	0.47857	0.00024014	-0.28765	-0.00014434	0.19093	9.5805e-05	501.79	505.312	508.807	17.517	0.7259	17.517	17.399	18.125	0	0.01738	-0.00017421		126.41	188	37	13					0				0	0.10953	0.12244	0
ALYSGVHKK	9	2	1	0	Unmodified	Pep2590	MULTI-MATCH-MSMS		2023-03-26_Fusion_36721	201	Treat_T2		3	334.863	1001.57	-0.15765	-5.279e-05	0.30605	0.00010248	0.1484	4.9693e-05	334.863	337.211	339.541	17.548	0.91469	17.567	17.372	18.286	0.01948	0.051125	0.00036241		194.44	175	37	11					0				0	0.10122	0.10171	0
ALYSGVHKK	9	2	1	0	Unmodified	Pep2590	MULTI-MATCH-MSMS		2023-03-26_Fusion_36726	202	Treat_T1		3	334.863	1001.57	0.26089	8.7363e-05	-0.092728	-3.1051e-05	0.16816	5.6311e-05	334.863	337.21	339.541	17.44	0.93731	17.509	17.211	18.148	0.068966	-0.007629	-3.8199e-05		194.44	139	39	10					0				0	0.017849	0.022275	0
ALYSGVHKK	9	2	1	0	Unmodified	Pep2590	MULTI-MATCH-MSMS		2023-04-17_Fusion_37021	104	Ctrl_T1		2	501.79	1001.57	0.079994	4.014e-05	0.20278	0.00010175	0.28278	0.00014189	501.791	505.312	508.807	17.449	1.0454	17.512	17.226	18.271	0.062471	0.012466	0.00031797		126.41	226	56	10					0				0	0.012135	0.015365	0
ALYSGVHKK	9	2	1	0	Unmodified	Pep2590	MULTI-MATCH-MSMS		2023-04-17_Fusion_37022	204	Ctrl_T1		3	334.863	1001.57	0.29572	9.9026e-05	-0.21619	-7.2393e-05	0.079532	2.6632e-05	334.863	337.21	339.54	17.473	0.82175	17.536	17.189	18.011	0.063606	0.019805	-0.00016222		194.44	172	34	11					0				0	0.015174	0.018201	0
KLYEEGSNK	9	2	1	0	Unmodified	Pep2594	ISO-MSMS	0	2023-03-26_Fusion_36720	101	Treat_T2	534.272	2	534.272	1066.53			-0.037342	-1.9951e-05						17.49	0.15384	17.49	17.454	17.608	0								0.431898	0.00131369	0.00862082	4.303e-06	1	3864	123.5	75.346	1	0.44525	0.38476	0
KLYEEGSNK	9	2	1	0	Unmodified	Pep2594	MSMS	1	2023-03-26_Fusion_36720	101	Treat_T2	539.806	2	534.272	1066.53										17.495	1	17.495	16.995	17.995	0											5.2349e-05	1	3860	100.76	68.124	1
KLYEEGSNK	9	2	1	0	Unmodified	Pep2594	ISO-MSMS	0	2023-03-26_Fusion_36725	102	Treat_T1	534.273	2	534.272	1066.53			-0.059701	-3.1897e-05						17.428	0.22219	17.493	17.39	17.612	0.064796								0.974509	0.00347212	0.0170259	1.2994e-11	1	3859	196.99	91.859	1	0.16675	0.24602	0
KLYEEGSNK	9	2	1	0	Unmodified	Pep2594	ISO-MSMS	1	2023-04-17_Fusion_37016	103	Ctrl_T2	540.308	2	534.272	1066.53			0.86124	0.00046014						17.481	0.41438	17.511	17.432	17.846	0.029367								0.799397	0.000964302	0.00580914	1.8471e-05	1	3818	112.8	54.572	1	1.3612	1.3995	0
KLYEEGSNK	9	2	1	0	Unmodified	Pep2594	ISO-MSMS	0	2023-04-17_Fusion_37016	103	Ctrl_T2	534.273	2	534.272	1066.53			0.47399	0.00025324						17.55	0.1816	17.579	17.488	17.67	0.029369								0.702701	0.000665181	0.00423635	1.2532e-07	1	3827	143.21	74.263	1	0.47749	0.49093	0
KLYEEGSNK	9	2	1	0	Unmodified	Pep2594	ISO-MSMS	0	2023-04-17_Fusion_37021	104	Ctrl_T1	534.272	2	534.272	1066.53			0.25556	0.00013654						17.472	0.20751	17.536	17.45	17.658	0.06349								0.513759	0.00130548	0.00717352	3.0357e-05	1	3815	103.82	63.584	1	0.16941	0.21044	0
KLYEEGSNK	9	2	1	0	Unmodified	Pep2594	ISO-MSMS	2	2023-04-17_Fusion_37021	104	Ctrl_T1	545.297	2	534.272	1066.53			0.24678	0.00013185						17.484	0.13981	17.548	17.518	17.658	0.06349								0.939304	0.000884608	0.00640389	0.0013923	1	3834	79.489	64.82	1	0.11876	0.14753	0
KVFGGTVHK	9	2	0	0	Unmodified	Pep2592	MULTI-MSMS		2023-03-26_Fusion_36720	101	Treat_T2	490.81	2	486.785	971.555	0.704	0.0003427	-0.32448	-0.00015795	0.37952	0.00018475	486.785	490.81	494.799	17.537	0.43051	17.537	17.399	17.83	0					157	23	11	0.816278	0.00558664	0.0523934	1.373e-05	4	3865	110.79	71.54	1	0.31249	0.30837	0
KVFGGTVHK	9	2	0	0	Unmodified	Pep2592	ISO-MSMS	1	2023-03-26_Fusion_36721	201	Treat_T2	327.542	3	324.859	971.555			-0.22121	-7.1861e-05						17.554	0.54968	17.574	17.468	18.018	0.019482								0.740541	0.0137614	0.0897212	1.762e-14	2	4574	178.3	152.25	1	0.29836	0.3243	0
KVFGGTVHK	9	2	0	0	Unmodified	Pep2592	ISO-MSMS	2	2023-03-26_Fusion_36721	201	Treat_T2	330.202	3	324.859	971.555			0.39589	0.00012861						17.568	0.28723	17.588	17.468	17.755	0.019482								0.644405	0.00984496	0.0848145	1.5194e-09	2	4578	151.51	138.96	1	0.26764	0.2909	0
KVFGGTVHK	9	2	0	0	Unmodified	Pep2592	MULTI-MSMS		2023-03-26_Fusion_36725	102	Treat_T1	486.783	2	486.785	971.555	0.5267	0.00025639	-0.28709	-0.00013975	0.23961	0.00011664	486.785	490.81	494.799	17.43	0.47712	17.495	17.312	17.789	0.064796					134	23	11	0.908501	0.00642866	0.0311887	1.5875e-05	3	3838	107.9	81.518	1	0.041805	0.048051	0
KVFGGTVHK	9	2	0	0	Unmodified	Pep2592	ISO-MSMS	0	2023-03-26_Fusion_36726	202	Treat_T1	324.859	3	324.859	971.555			0.013389	4.3495e-06						17.442	0.72189	17.511	17.426	18.148	0.068956								0.920116	0.0488059	0.269181	1.2054e-05	2	4727	167.24	153.01	1	0.045125	0.080481	0
KVFGGTVHK	9	2	0	0	Unmodified	Pep2592	MULTI-MSMS		2023-04-17_Fusion_37016	103	Ctrl_T2	486.785	2	486.785	971.555	0.29795	0.00014504	0.099008	4.8195e-05	0.39696	0.00019323	486.785	490.81	494.799	17.529	0.62412	17.558	17.245	17.869	0.029367					235	33	12	0.859877	0.00346284	0.0187747	8.0774e-06	5	3809	118.41	83.257	1	0.49397	0.44371	0
KVFGGTVHK	9	2	0	0	Unmodified	Pep2592	ISO-MSMS	1	2023-04-17_Fusion_37017	203	Ctrl_T2	327.543	3	324.859	971.555			0.024685	8.0193e-06						17.482	0.39519	17.508	17.408	17.803	0.026491								0.845142	0.00799099	0.0761041	1.5539e-14	2	3546	182.39	156.34	1	0.45525	0.46085	0
KVFGGTVHK	9	2	0	0	Unmodified	Pep2592	ISO-MSMS	2	2023-04-17_Fusion_37017	203	Ctrl_T2	330.202	3	324.859	971.555			0.30815	0.0001001						17.477	0.48875	17.503	17.242	17.73	0.0264								0.862464	0.0132585	0.118947	1.7156e-14	2	3548	179.21	160.94	1	0.45103	0.45657	0
KVFGGTVHK	9	2	0	0	Unmodified	Pep2592	MULTI-MSMS		2023-04-17_Fusion_37021	104	Ctrl_T1	486.785	2	486.785	971.555	0.3271	0.00015923	-0.070034	-3.4091e-05	0.25706	0.00012514	486.785	490.81	494.799	17.469	0.43315	17.532	17.378	17.811	0.06349					161	27	9	0.95225	0.111176	0.641508	3.889e-08	4	3846	129.38	83.051	1	0.057868	0.098808	0
KVFGGTVHK	9	2	0	0	Unmodified	Pep2592	ISO-MSMS	0	2023-04-17_Fusion_37022	204	Ctrl_T1	324.859	3	324.859	971.555			-0.096693	-3.1411e-05						17.523	1.0299	17.586	17.384	18.414	0.063606								0.962347	0.0214179	0.109801	1.5434e-09	4	3544	178.99	158.21	1	0.062251	0.078363	0
KVFGGTVHK	9	2	0	0	Unmodified	Pep2592	ISO-MSMS	1	2023-04-17_Fusion_37022	204	Ctrl_T1	327.542	3	324.859	971.555			-0.25123	-8.1616e-05						17.481	0.27214	17.545	17.408	17.681	0.063606								0.500996	0.00315278	0.0142719	2.4183e-09	2	3557	138.85	118.07	1	0.067806	0.085356	0
KVFGGTVHK	9	2	0	0	Unmodified	Pep2592	ISO-MSMS	2	2023-04-17_Fusion_37022	204	Ctrl_T1	330.202	3	324.859	971.555			0.46708	0.00015173						17.497	0.27286	17.56	17.432	17.705	0.063608								0.494703	0.00414887	0.0213191	1.6228e-09	2	3559	150.05	140.95	1	0.05941	0.074786	0
STAQRVTYK	9	1	0	1	Unmodified	Pep2597	ISO-MSMS	0	2023-03-26_Fusion_36725	102	Treat_T1	527.289	2	527.288	1052.56			-0.61799	-0.00032586						17.457	0.10255	17.521	17.49	17.592	0.064796								0.700824	0.00193375	0.0180435	0.0054366	1	3884	58.083	45.494	1	0.29738	0.41476	0
STAQRVTYK	9	1	0	1	Unmodified	Pep2597	MSMS	0	2023-04-17_Fusion_37021	104	Ctrl_T1	527.289	2	527.288	1052.56										17.553	1	17.617	17.117	18.117	0.06349											0.074205	1	3859	28.096	19.333	1
ATHHQPWAQK	10	1	0	0	Unmodified	Pep2154	ISO-MSMS	1	2023-03-26_Fusion_36725	102	Treat_T1	604.318	2	602.305	1202.59			1.0789	0.00064982						17.651	0.33837	17.716	17.473	17.811	0.064798								0.691797	0.00104582	0.0161544	2.9291e-05	1	3907	91.867	75.196	1	2.6742	3.0703	0
ATHHQPWAQK	10	1	0	0	Unmodified	Pep2154	MULTI-MSMS		2023-03-26_Fusion_36726	202	Treat_T1	403.215	3	401.872	1202.59	-0.10048	-4.038e-05	1.2093	0.00048599	1.1088	0.00044561	401.873	403.215	404.544	17.607	0.41179	17.676	17.498	17.91	0.068956					73	17	7	0.374519	0.00765038	0.0643297	0.022524	1	4813	25.964	25.964	1	3.5637	4.1344	0
ATHHQPWAQK	10	1	0	0	Unmodified	Pep2154	ISO-MSMS	2	2023-04-17_Fusion_37021	104	Ctrl_T1	606.312	2	602.305	1202.59			0.28695	0.00017283						17.656	0.24773	17.719	17.563	17.811	0.063492								0.623961	0.00119545	0.0197255	0.00055412	1	3904	84.213	63.692	1	3.1369	3.5377	0
ATHHQPWAQK	10	1	0	0	Unmodified	Pep2154	MULTI-MSMS		2023-04-17_Fusion_37022	204	Ctrl_T1	403.215	3	401.872	1202.59	0.14626	5.878e-05	2.1052	0.000846	2.2514	0.00090478	401.873	403.215	404.544	17.685	0.32758	17.748	17.543	17.871	0.063608					90	13	9	0.77412	0.0209697	0.258736	0.00084603	2	3627	82.716	79.849	1	9.4052	10.895	0
KLFGATKQK	9	3	1	0	Unmodified	Pep84	ISO-MSMS	0	2023-03-26_Fusion_36725	102	Treat_T1	510.813	2	510.814	1019.61			-1.1791	-0.00060229						17.508	0.18695	17.572	17.473	17.66	0.064796								0.460484	0.00260823	0.0343408	0.0062992	1	3914	53.517	37.875	1	0.36333	0.60565	0
KLFGATKQK	9	3	1	0	Unmodified	Pep84	ISO-MSMS	0	2023-04-17_Fusion_37021	104	Ctrl_T1	510.814	2	510.814	1019.61			-0.32762	-0.00016735						17.613	0.1747	17.677	17.563	17.738	0.063492								0.416882	0.00181345	0.0450367	0.0041435	1	3883	64.927	52.686	1	0.82256	1.1164	0
HTASVIGNK	9	1	0	0	Unmodified	Pep2604	ISO-MSMS	2	2023-03-26_Fusion_36720	101	Treat_T2	467.764	2	463.756	925.498			0.55564	0.00025768						17.693	0.22301	17.693	17.587	17.81	0								0.540352	0.0028567	0.0749989	0.0029034	1	3943	71.491	69.292	1	0.70624	0.71671	0
HTASVIGNK	9	1	0	0	Unmodified	Pep2604	ISO-MSMS	0	2023-03-26_Fusion_36725	102	Treat_T1	463.757	2	463.756	925.498			-0.11593	-5.3765e-05						17.608	0.27743	17.673	17.534	17.811	0.064796								0.726622	0.00529195	0.0731299	1.3219e-07	1	3941	141.93	134.24	1	0.24513	0.28144	0
HTASVIGNK	9	1	0	0	Unmodified	Pep2604	MSMS	1	2023-04-17_Fusion_37016	103	Ctrl_T2	465.77	2	463.756	925.498										17.717	1	17.746	17.246	18.246	0.029369											0.062785	1	3912	32.842	32.842	1
HTASVIGNK	9	1	0	0	Unmodified	Pep2604	ISO-MSMS	0	2023-04-17_Fusion_37021	104	Ctrl_T1	463.757	2	463.756	925.498			0.98502	0.00045681						17.7	0.2405	17.763	17.616	17.857	0.06349								0.687294	0.00444567	0.0821631	4.7863e-05	1	3906	90.601	84.151	1	0.28268	0.31879	0
ATDPKAIGH	9	1	0	0	Unmodified	Pep94	ISO-MSMS	1	2023-03-26_Fusion_36725	102	Treat_T1	457.256	2	455.243	908.472			-0.64413	-0.00029324						17.737	0.2233	17.801	17.705	17.929	0.064796								0.514023	0.00574549	0.0961035	0.0023375	1	3986	74.486	70.501	1	4.6156	5.2992	0
ATDPKAIGH	9	1	0	0	Unmodified	Pep94	ISO-MSMS	2	2023-03-26_Fusion_36725	102	Treat_T1	459.251	2	455.243	908.472			-0.42817	-0.00019492						17.737	0.19941	17.801	17.705	17.905	0.064796								0.361486	0.00396175	0.0819329	0.0061782	1	4001	54.157	51.15	1	4.5316	5.2028	0
ATDPKAIGH	9	1	0	0	Unmodified	Pep94	ISO-MSMS	2	2023-04-17_Fusion_37016	103	Ctrl_T2	459.25	2	455.243	908.472			-0.50128	-0.00022821						17.823	0.21844	17.853	17.716	17.934	0.029369								0.398019	0.00666527	0.237053	0.0033835	1	3956	68.95	64.215	1	2.9731	2.4434	0
ATDPKAIGH	9	1	0	0	Unmodified	Pep94	ISO-MSMS	1	2023-04-17_Fusion_37021	104	Ctrl_T1	457.256	2	455.243	908.472			0.2385	0.00010858						17.78	0.23972	17.843	17.724	17.964	0.06349								0.46952	0.00268279	0.0618992	0.0018092	1	3926	77.282	73.297	1	5.2979	5.9748	0
ATDPKAIGH	9	1	0	0	Unmodified	Pep94	ISO-MSMS	2	2023-04-17_Fusion_37021	104	Ctrl_T1	459.251	2	455.243	908.472			-0.015525	-7.0677e-06						17.78	0.26259	17.844	17.724	17.986	0.06349								0.642268	0.0107147	0.241035	2.1892e-05	1	3949	110.22	106.27	1	6.1854	6.9756	0
AAAKVILKK	9	3	1	0	Unmodified	Pep2610	MSMS	1	2023-03-26_Fusion_36720	101	Treat_T2	478.876	2	471.329	940.643										17.758	1	17.758	17.258	18.258	0											0.034094	1	3963	44.767	44.767	1
AAAKVILKK	9	3	1	0	Unmodified	Pep2610	ISO-MSMS	0	2023-03-26_Fusion_36725	102	Treat_T1	471.329	2	471.329	940.643			-0.069573	-3.2792e-05						17.737	0.10372	17.801	17.729	17.833	0.064796								0.493144	0.00168844	0.0349276	2.1111e-05	1	3987	110.81	107.24	1	1.2943	2.0298	0
AAAKVILKK	9	3	1	0	Unmodified	Pep2610	MSMS	1	2023-03-26_Fusion_36725	102	Treat_T1	478.876	2	471.329	940.643										17.677	1	17.741	17.241	18.241	0.064796											3.7624e-05	1	3968	110.31	98.95	1
AAAKVILKK	9	3	1	0	Unmodified	Pep2610	MSMS	1	2023-04-17_Fusion_37021	104	Ctrl_T1	478.876	2	471.329	940.643										17.719	1	17.783	17.283	18.283	0.06349											1.846e-05	1	3924	122.74	110.97	1
ATAGPGTVK	9	1	0	0	Unmodified	Pep99	ISO-MSMS	1	2023-03-26_Fusion_36721	201	Treat_T2	403.239	2	401.227	800.439			-0.36053	-0.00014465						17.841	0.23898	17.861	17.708	17.947	0.019482								0.223954	0.00229944	0.0423133	0.008044	1	4672	46.334	43.599	1	1.6196	1.5373	0
ATAGPGTVK	9	1	0	0	Unmodified	Pep99	ISO-MSMS	2	2023-04-17_Fusion_37016	103	Ctrl_T2	405.234	2	401.227	800.439			-0.44638	-0.0001791						17.875	0.53163	17.904	17.558	18.09	0.029369								0.703313	0.0192655	0.54299	3.3525e-05	1	3983	101.43	87.839	1	3.7626	3.0923	0
ATAGPGTVK	9	1	0	0	Unmodified	Pep99	ISO-MSMS	2	2023-04-17_Fusion_37021	104	Ctrl_T1	405.234	2	401.227	800.439			-0.4771	-0.00019143						17.861	0.39765	17.924	17.724	18.121	0.06349								0.672917	0.0113616	0.120063	3.3525e-05	1	3984	101.43	79.983	1	0.49778	0.56138	0
STAGRVIGK	9	1	0	1	Unmodified	Pep98	MULTI-MSMS		2023-03-26_Fusion_36725	102	Treat_T1	444.767	2	444.767	887.519	0.55155	0.00024531	-0.51778	-0.00023029	0.033774	1.5022e-05	444.767	449.789	453.778	17.788	0.33448	17.853	17.683	18.017	0.064796					62	14	7	0.444677	0.00430783	0.0466881	0.0018562	1	4039	54.722	50.031	1	0.18747	0.26146	0
STAGRVIGK	9	1	0	1	Unmodified	Pep98	ISO-MSMS	2	2023-04-17_Fusion_37016	103	Ctrl_T2	453.778	2	444.767	887.519			0.027765	1.2349e-05						17.874	0.22229	17.904	17.754	17.976	0.029369								0.627441	0.00531157	0.190082	0.0038843	1	3984	66.299	55.433	1	1.0606	0.9628	0
STAGRVIGK	9	1	0	1	Unmodified	Pep98	ISO-MSMS	0	2023-04-17_Fusion_37016	103	Ctrl_T2	444.767	2	444.767	887.519			0.26078	0.00011599						17.872	0.22245	17.901	17.777	17.999	0.029367								0.440922	0.00469828	0.15301	0.0055941	1	3985	57.249	50.029	1	0.92483	0.83956	0
STAGRVIGK	9	1	0	1	Unmodified	Pep98	ISO-MSMS	0	2023-04-17_Fusion_37021	104	Ctrl_T1	444.767	2	444.767	887.519			-0.22815	-0.00010148						17.842	0.37752	17.905	17.724	18.101	0.06349								0.743668	0.0207416	0.37907	1.8989e-05	1	3966	112.41	93.872	1	0.22861	0.27703	0
KILTGGADK	9	2	1	0	Unmodified	Pep95	ISO-MSMS	2	2023-04-17_Fusion_37021	104	Ctrl_T1	462.793	2	451.769	901.523			-0.059554	-2.6905e-05						17.809	0.2379	17.873	17.771	18.009	0.06349								0.494254	0.00256244	0.0341455	0.013118	1	3972	43.651	28.977	1	0.32248	0.4006	0
KLIPTKTDK	9	3	1	0	Unmodified	Pep2617	ISO-MSMS	0	2023-03-26_Fusion_36725	102	Treat_T1	522.324	2	522.327	1042.64			-3.8964	-0.0020352						17.866	0.27287	17.93	17.811	18.084	0.064796								0.575335	0.00431915	0.0403642	3.0389e-05	1	4033	103.8	64.837	1			0
KLIPTKTDK	9	3	1	0	Unmodified	Pep2617	ISO-MSMS	0	2023-03-26_Fusion_36726	202	Treat_T1	348.553	3	348.553	1042.64			-3.4239	-0.0011934						17.851	0.42914	17.92	17.669	18.098	0.068956								0.623821	0.00706562	0.0335423	1.3019e-05	2	4873	105.39	76.593	1	0.1712	0.35771	0
KLIPTKTDK	9	3	1	0	Unmodified	Pep2617	ISO-MSMS	0	2023-04-17_Fusion_37021	104	Ctrl_T1	522.326	2	522.327	1042.64			-3.6417	-0.0019021						17.964	0.26464	18.028	17.857	18.121	0.06349								0.385622	0.00211351	0.0256171	0.0038375	1	3989	66.546	41.728	1			0
SVYAGGRGPAK	11	1	0	1	Unmodified	Pep2622	ISO-MSMS	1	2023-03-26_Fusion_36725	102	Treat_T1	536.81	2	531.788	1061.56			-0.70429	-0.00037453						17.956	0.20234	18.021	17.929	18.131	0.064798								0.512862	0.00615141	0.0820319	0.00021301	2	4076	85.862	62.819	1	2.0661	2.8815	0
SVYAGGRGPAK	11	1	0	1	Unmodified	Pep2622	ISO-MSMS	1	2023-04-17_Fusion_37021	104	Ctrl_T1	536.81	2	531.788	1061.56			-2.9544	-0.0015711						18.003	0.3847	18.067	17.753	18.138	0.06349								0.595709	0.00641372	0.187158	2.7839e-05	1	4012	93.178	86.487	1	1.0316	1.2501	0
AVASSVVKQK	10	2	0	0	Unmodified	Pep105	MSMS	1	2023-04-17_Fusion_37016	103	Ctrl_T2	512.834	2	508.809	1015.6										18.037	1	18.067	17.567	18.567	0.029369											0.081838	1	4037	26.385	23.548	1
AVASSVVKQK	10	2	0	0	Unmodified	Pep105	ISO-MSMS	1	2023-04-17_Fusion_37021	104	Ctrl_T1	512.834	2	508.809	1015.6			0.82205	0.00041826						18.003	0.15793	18.066	17.964	18.121	0.06349								0.0813112	0.000430574	0.00769167	0.0085538	1	4050	47.869	46.266	1	1.0307	1.7599	0
GMASKINTK	9	2	0	0	Unmodified	Pep2623	ISO-MSMS	2	2023-03-26_Fusion_36720	101	Treat_T2	483.275	2	475.26	948.506			1.867	0.00088729						17.989	0.23642	17.989	17.866	18.102	0								0.771114	0.00220058	0.0407729	0.0070736	1	4069	49.418	47.69	1	2.4302	2.3983	0
GMASKINTK	9	2	0	0	Unmodified	Pep2623	ISO-MSMS	1	2023-03-26_Fusion_36720	101	Treat_T2	479.287	2	475.26	948.506			1.3333	0.00063366						17.987	0.35072	17.987	17.774	18.125	0								0.729337	0.000716945	0.0196836	0.017284	1	4070	41.448	41.448	1	2.296	2.2658	0
GMASKINTK	9	2	0	0	Unmodified	Pep2623	ISO-MSMS	1	2023-03-26_Fusion_36725	102	Treat_T1	479.286	2	475.26	948.506			0.1554	7.3853e-05						17.988	0.39015	18.053	17.789	18.179	0.064707								0.631346	0.00143124	0.0262561	0.0016455	2	4106	78.149	74.448	1	1.0953	1.259	0
GMASKINTK	9	2	0	0	Unmodified	Pep2623	ISO-MSMS	0	2023-03-26_Fusion_36725	102	Treat_T1	475.261	2	475.26	948.506			0.1599	7.5994e-05						18.007	0.25018	18.071	17.904	18.154	0.064291								0.749402	0.00397159	0.0377628	9.333e-08	1	4103	149.19	107.56	1	0.83033	0.95438	0
GMASKINTK	9	2	0	0	Unmodified	Pep2623	ISO-MSMS	2	2023-03-26_Fusion_36725	102	Treat_T1	483.275	2	475.26	948.506			1.2887	0.00061247						18.007	0.22623	18.071	17.904	18.131	0.064291								0.49368	0.0026421	0.051822	3.0892e-05	1	4107	103.42	91.706	1	1.1144	1.2809	0
GMASKINTK	9	2	0	0	Unmodified	Pep2623	MULTI-MSMS		2023-04-17_Fusion_37016	103	Ctrl_T2	479.287	2	475.26	948.506	0.60181	0.00028602	0.57693	0.00027419	1.1787	0.00056021	475.26	479.285	483.275	18.028	0.49783	18.057	17.8	18.298	0.029369					105	22	9	0.580625	0.00167066	0.0219022	7.4228e-06	2	4047	119.29	102.06	1	2.4375	2.1895	0
GMASKINTK	9	2	0	0	Unmodified	Pep2623	ISO-MSMS	1	2023-04-17_Fusion_37021	104	Ctrl_T1	479.286	2	475.26	948.506			0.41807	0.00019869						18.003	0.4842	18.066	17.788	18.272	0.06349								0.681527	0.00195123	0.0263799	4.023e-05	1	4047	96.367	89.265	1	1.3619	2.3254	0
GMASKINTK	9	2	0	0	Unmodified	Pep2623	ISO-MSMS	2	2023-04-17_Fusion_37021	104	Ctrl_T1	483.275	2	475.26	948.506			0.99645	0.00047357						18.04	0.23896	18.103	17.943	18.182	0.06349								0.532153	0.00207434	0.0189826	2.6142e-05	1	4058	107.01	93.013	1	1.1623	1.9846	0
KVAENVIRQK	10	2	0	1	Unmodified	Pep111	ISO-MSMS	2	2023-03-26_Fusion_36720	101	Treat_T2	605.878	2	592.859	1183.7			0.23861	0.00014146						18.068	0.25818	18.068	17.965	18.223	0								0.825409	0.00586122	0.18854	0.00060128	1	4077	83.998	59.123	1	0.86987	0.89439	0
KVAENVIRQK	10	2	0	1	Unmodified	Pep111	ISO-MSMS	1	2023-03-26_Fusion_36720	101	Treat_T2	599.895	2	592.859	1183.7			-0.10972	-6.5051e-05						18.068	0.22343	18.068	17.965	18.188	0								0.794393	0.00372291	0.0537892	2.4432e-05	1	4081	97.635	88.772	1	0.94922	0.97597	0
KVAENVIRQK	10	2	0	1	Unmodified	Pep111	ISO-MSMS	0	2023-03-26_Fusion_36720	101	Treat_T2	592.86	2	592.859	1183.7			-0.20772	-0.00012315						18.068	0.22343	18.068	17.965	18.188	0								0.876596	0.00334634	0.0403721	2.2463e-05	1	4090	106.6	95.38	1	0.84886	0.87278	0
KVAENVIRQK	10	2	0	1	Unmodified	Pep111	MULTI-MSMS		2023-03-26_Fusion_36721	201	Treat_T2	395.575	3	395.575	1183.7	-0.1571	-6.2145e-05	-0.25969	-0.00010273	-0.41679	-0.00016487	395.575	400.265	404.254	18.08	0.26725	18.1	17.994	18.261	0.019482					69	10	11	0.622728	0.00703647	0.0690148	6.205e-11	4	4738	141.78	136.44	1	0.86242	0.88028	0
KVAENVIRQK	10	2	0	1	Unmodified	Pep111	ISO-MSMS	2	2023-03-26_Fusion_36725	102	Treat_T1	605.878	2	592.859	1183.7			0.10515	6.2339e-05						18.037	0.24659	18.101	17.975	18.221	0.064291								0.735184	0.00865201	0.152219	1.7088e-05	1	4113	106.35	86.049	1	0.20066	0.21837	0
KVAENVIRQK	10	2	0	1	Unmodified	Pep111	ISO-MSMS	1	2023-03-26_Fusion_36725	102	Treat_T1	599.895	2	592.859	1183.7			0.30107	0.00017849						18.032	0.15811	18.096	17.996	18.154	0.064291								0.667158	0.00223559	0.018584	3.4334e-08	1	4114	131.45	125.15	1	0.19847	0.21599	0
KVAENVIRQK	10	2	0	1	Unmodified	Pep111	MULTI-MSMS		2023-03-26_Fusion_36726	202	Treat_T1	395.575	3	395.575	1183.7	-0.29054	-0.00011493	-0.023937	-9.4687e-06	-0.31448	-0.0001244	395.575	400.265	404.254	18.043	0.57586	18.112	17.839	18.415	0.068956					95	23	11	0.78759	0.0261285	0.18318	6.0467e-17	4	4928	173.88	161.82	1	0.2236	0.29125	0
KVAENVIRQK	10	2	0	1	Unmodified	Pep111	ISO-MSMS	1	2023-04-17_Fusion_37016	103	Ctrl_T2	599.895	2	592.859	1183.7			0.48804	0.00028934						18.049	0.2269	18.079	17.953	18.18	0.029369								0.859965	0.00685846	0.0938875	2.5071e-14	1	4031	206.43	191.94	1	2.5093	2.3819	0
KVAENVIRQK	10	2	0	1	Unmodified	Pep111	ISO-MSMS	2	2023-04-17_Fusion_37016	103	Ctrl_T2	605.879	2	592.859	1183.7			0.3325	0.00019713						18.049	0.2269	18.079	17.953	18.18	0.029369								0.723112	0.00904502	0.10613	0.0007247	1	4043	83.438	70.384	1	2.3174	2.1997	0
KVAENVIRQK	10	2	0	1	Unmodified	Pep111	ISO-MSMS	1	2023-04-17_Fusion_37017	203	Ctrl_T2	400.265	3	395.575	1183.7			-0.056621	-2.2398e-05						18.069	0.25879	18.096	17.974	18.232	0.026787								0.625682	0.00891197	0.122088	2.1536e-15	2	3742	173.88	165.65	1	2.0412	1.562	0
KVAENVIRQK	10	2	0	1	Unmodified	Pep111	ISO-MSMS	2	2023-04-17_Fusion_37017	203	Ctrl_T2	404.254	3	395.575	1183.7			-1.2765	-0.00050494						18.1	0.40375	18.127	17.949	18.353	0.026787								0.597494	0.00681108	0.08098	4.4227e-06	2	3756	113.71	89.957	1	1.8899	1.4462	0
KVAENVIRQK	10	2	0	1	Unmodified	Pep111	ISO-MSMS	0	2023-04-17_Fusion_37021	104	Ctrl_T1	592.86	2	592.859	1183.7			-0.29733	-0.00017628						18.066	0.21753	18.129	18.032	18.249	0.06349								0.886967	0.00345743	0.0483337	1.1668e-08	1	4049	173.14	155.67	1	0.25491	0.21432	0
KVAENVIRQK	10	2	0	1	Unmodified	Pep111	ISO-MSMS	1	2023-04-17_Fusion_37021	104	Ctrl_T1	599.895	2	592.859	1183.7			-0.61384	-0.00036392						18.066	0.15033	18.129	18.032	18.182	0.06349								0.79517	0.00202188	0.034137	3.2705e-08	1	4053	133.12	125.2	1	0.26099	0.21943	0
KVAENVIRQK	10	2	0	1	Unmodified	Pep111	ISO-MSMS	2	2023-04-17_Fusion_37021	104	Ctrl_T1	605.878	2	592.859	1183.7			-0.23989	-0.00014222						18.066	0.17192	18.129	18.032	18.204	0.06349								0.618012	0.00304428	0.0263181	0.0051609	1	4064	63.283	45.771	1	0.23783	0.19996	0
KVAENVIRQK	10	2	0	1	Unmodified	Pep111	ISO-MSMS	0	2023-04-17_Fusion_37022	204	Ctrl_T1	395.575	3	395.575	1183.7			-0.13107	-5.185e-05						18.031	0.37717	18.096	17.872	18.249	0.065161								0.815236	0.0210631	0.276222	1.2162e-15	2	3724	190.88	175.98	1	0.19592	0.20541	0
KVAENVIRQK	10	2	0	1	Unmodified	Pep111	MULTI-MATCH-MSMS		2023-04-17_Fusion_37017	203	Ctrl_T2		3	395.575	1183.7	-0.077066	-3.0485e-05	-0.85049	-0.00033643	-0.92756	-0.00036692	395.574	398.924	401.583	18.09	0.40229	18.117	17.878	18.28	0.026787	0.0072178	-0.00084919		173.88	48	16	7					0				0	0.20521	0.1992	0
ATFSTGERK	9	1	0	1	Unmodified	Pep109	ISO-MSMS	0	2023-03-26_Fusion_36720	101	Treat_T2	498.759	2	498.759	995.504			0.39671	0.00019786						18.051	0.22322	18.051	17.925	18.148	0								0.603235	0.00484149	0.0946089	4.6299e-05	1	4068	91.783	74.658	1	3.0892	3.2121	0
ATFSTGERK	9	1	0	1	Unmodified	Pep109	ISO-MSMS	2	2023-03-26_Fusion_36720	101	Treat_T2	507.77	2	498.759	995.504			-0.058289	-2.9072e-05						18.042	0.33929	18.042	17.866	18.205	0								0.515517	0.00800174	0.132709	0.006007	1	4085	55.064	50.08	1	3.1284	3.2528	0
ATFSTGERK	9	1	0	1	Unmodified	Pep109	MULTI-MSMS		2023-03-26_Fusion_36725	102	Treat_T1	503.782	2	498.759	995.504	0.060864	3.0356e-05	0.41973	0.00020934	0.48059	0.0002397	498.759	503.782	507.771	18.02	0.38893	18.085	17.832	18.221	0.064289					88	16	10	0.630154	0.0173225	0.31235	3.064e-08	3	4109	137.84	106.31	1	1.3772	1.9208	0
ATFSTGERK	9	1	0	1	Unmodified	Pep109	ISO-MSMS	1	2023-03-26_Fusion_36726	202	Treat_T1	336.19	3	332.842	995.504			0.062346	2.0751e-05						18.041	0.31084	18.11	17.862	18.173	0.068956								0.0486562	0.000608568	0.0101033	0.021312	1	4940	51.43	42.395	1	1.5112	2.1027	0
ATFSTGERK	9	1	0	1	Unmodified	Pep109	MULTI-MSMS		2023-04-17_Fusion_37016	103	Ctrl_T2	503.782	2	498.759	995.504	0.53672	0.00026769	0.55122	0.00027493	1.0879	0.00054262	498.759	503.782	507.771	18.049	0.39009	18.079	17.892	18.282	0.029369					108	17	12	0.916756	0.0108808	0.242193	2.3507e-08	3	4029	145.16	105.09	1	4.4455	4.0357	0
ATFSTGERK	9	1	0	1	Unmodified	Pep109	MULTI-MSMS		2023-04-17_Fusion_37017	203	Ctrl_T2	336.19	3	332.842	995.504	0.053904	1.7941e-05	0.11277	3.7536e-05	0.16668	5.5477e-05	332.843	336.19	338.849	18.067	0.28331	18.093	17.949	18.232	0.026787					70	11	10	0.829706	0.00819311	0.115077	1.3775e-18	4	3730	201.35	201.35	1	6.0494	5.8722	0
ATFSTGERK	9	1	0	1	Unmodified	Pep109	MULTI-MSMS		2023-04-17_Fusion_37021	104	Ctrl_T1	503.782	2	498.759	995.504	0.024771	1.2355e-05	-0.11713	-5.8419e-05	-0.092359	-4.6065e-05	498.759	503.782	507.77	18.065	0.43804	18.128	17.9	18.338	0.063492					98	19	12	0.837163	0.0110792	0.151944	2.3507e-08	3	4046	145.16	105.09	1	1.9694	2.3865	0
ATFSTGERK	9	1	0	1	Unmodified	Pep109	ISO-MSMS	2	2023-04-17_Fusion_37022	204	Ctrl_T1	338.849	3	332.842	995.504			1.1959	0.00039805						18.029	0.59289	18.094	17.609	18.202	0.065161								0.51707	0.00634942	0.0605759	0.0023938	2	3726	85.666	79.633	1	2.5638	3.1593	0
AVAAVAARR	9	0	0	2	Unmodified	Pep4876	MULTI-MSMS		2023-03-26_Fusion_36720	101	Treat_T2	449.297	2	442.775	883.535	0.66076	0.00029257	-0.77304	-0.00034228	-0.11228	-4.9717e-05	442.774	448.795	452.783	18.043	0.46412	18.043	17.741	18.205	0					73	22	9	0.648495	0.0106065	0.24006	1.6498e-12	2	4062	170.17	165.59	1	25.056	23.794	0
AVAAVAARR	9	0	0	2	Unmodified	Pep4876	ISO-MSMS	2	2023-03-26_Fusion_36721	201	Treat_T2	302.191	3	295.519	883.535			-0.28395	-8.3912e-05						18.057	0.24023	18.076	17.971	18.211	0.019482								0.758994	0.0045297	0.0575902	0.0018615	2	4735	87.284	87.284	1			0
AVAAVAARR	9	0	0	2	Unmodified	Pep4876	ISO-MSMS	1	2023-03-26_Fusion_36725	102	Treat_T1	448.795	2	442.775	883.535			0.1475	6.531e-05						18.007	0.34224	18.071	17.879	18.221	0.064291								0.796677	0.0422814	0.526076	1.4977e-09	1	4099	166.34	163.99	1	21.562	27.086	0
AVAAVAARR	9	0	0	2	Unmodified	Pep4876	ISO-MSMS	2	2023-03-26_Fusion_36725	102	Treat_T1	452.783	2	442.775	883.535			-0.9819	-0.00043476						18.007	0.45705	18.071	17.764	18.221	0.064291								0.874899	0.0343636	0.400604	4.9255e-05	1	4100	89.55	46.55	1	21.553	27.075	0
AVAAVAARR	9	0	0	2	Unmodified	Pep4876	ISO-MSMS	1	2023-03-26_Fusion_36726	202	Treat_T1	299.533	3	295.519	883.535			-0.19089	-5.6413e-05						18.035	0.26679	18.103	17.98	18.247	0.068956								0.700084	0.0101455	0.17483	2.1222e-09	2	4921	143.02	143.02	1	14.912	18.119	0
AVAAVAARR	9	0	0	2	Unmodified	Pep4876	ISO-MSMS	2	2023-03-26_Fusion_36726	202	Treat_T1	302.191	3	295.519	883.535			-0.17312	-5.1161e-05						18.041	0.31438	18.11	17.98	18.295	0.068956								0.782693	0.00755918	0.134327	6.3113e-06	2	4923	119.57	119.57	1	14.915	18.123	0
AVAAVAARR	9	0	0	2	Unmodified	Pep4876	ISO-MSMS	2	2023-04-17_Fusion_37016	103	Ctrl_T2	452.783	2	442.775	883.535			-0.47422	-0.00020997						18.046	0.2461	18.076	17.934	18.18	0.029369								0.739225	0.0142196	0.403979	4.9255e-05	1	4017	89.55	74.169	1	52.228	49.95	0
AVAAVAARR	9	0	0	2	Unmodified	Pep4876	ISO-MSMS	1	2023-04-17_Fusion_37016	103	Ctrl_T2	448.795	2	442.775	883.535			0.064692	2.8644e-05						18.047	0.28824	18.076	17.892	18.18	0.029369								0.819325	0.0215851	0.57998	2.197e-08	1	4025	162.51	160.24	1	48.766	46.638	0
AVAAVAARR	9	0	0	2	Unmodified	Pep4876	ISO-MSMS	1	2023-04-17_Fusion_37017	203	Ctrl_T2	299.533	3	295.519	883.535			-0.0061847	-1.8277e-06						18.052	0.28331	18.079	17.949	18.232	0.026787								0.812057	0.0062781	0.119286	1.5434e-09	2	3732	151.17	150.81	1			0
AVAAVAARR	9	0	0	2	Unmodified	Pep4876	ISO-MSMS	2	2023-04-17_Fusion_37017	203	Ctrl_T2	302.191	3	295.519	883.535			-0.18173	-5.3704e-05						18.049	0.25986	18.076	17.949	18.209	0.026787								0.851081	0.00899244	0.206099	5.4944e-06	2	3734	121.29	119.92	1			0
AVAAVAARR	9	0	0	2	Unmodified	Pep4876	ISO-MSMS	2	2023-04-17_Fusion_37021	104	Ctrl_T1	452.783	2	442.775	883.535			-1.0553	-0.00046728						18.003	0.46138	18.066	17.788	18.249	0.06349								0.682892	0.01808	0.287808	4.9255e-05	2	4027	89.55	75.393	1	40.563	50.545	0
AVAAVAARR	9	0	0	2	Unmodified	Pep4876	ISO-MSMS	1	2023-04-17_Fusion_37021	104	Ctrl_T1	448.795	2	442.775	883.535			-0.27272	-0.00012075						18.003	0.37206	18.066	17.9	18.272	0.06349								0.843205	0.0441122	0.648191	2.4366e-08	1	4036	162.07	159.23	1	39.355	49.039	0
AVAAVAARR	9	0	0	2	Unmodified	Pep4876	ISO-MSMS	2	2023-04-17_Fusion_37022	204	Ctrl_T1	302.191	3	295.519	883.535			-0.31793	-9.3953e-05						18.029	0.33051	18.094	17.919	18.249	0.065161								0.856662	0.0145624	0.39551	6.3113e-06	2	3715	119.57	118.19	1	24.285	31.835	0
AVAAVAARR	9	0	0	2	Unmodified	Pep4876	ISO-MSMS	1	2023-04-17_Fusion_37022	204	Ctrl_T1	299.532	3	295.519	883.535			-0.028101	-8.3045e-06						18.029	0.33051	18.094	17.919	18.249	0.065161								0.814021	0.0127366	0.354229	1.5009e-14	2	3717	183.43	183.43	1	29.211	38.292	0
TIKEGSQLK	9	2	1	0	Unmodified	Pep4877	MULTI-MSMS		2023-03-26_Fusion_36720	101	Treat_T2	513.317	2	502.293	1002.57	0.5741	0.00028837	-0.65437	-0.00032869	-0.080266	-4.0317e-05	502.292	507.827	513.317	18.037	0.44839	18.037	17.774	18.223	0					108	21	11	0.800637	0.00852451	0.133295	2.2155e-05	2	4086	99.442	83.9	1	1.574	1.3602	0
TIKEGSQLK	9	2	1	0	Unmodified	Pep4877	ISO-MSMS	1	2023-03-26_Fusion_36725	102	Treat_T1	507.827	2	502.293	1002.57			0.19448	9.7686e-05						18.009	0.22633	18.073	17.952	18.178	0.064289								0.483711	0.0123782	0.189689	0.0011469	1	4111	80.787	77.433	1	1.4544	2.1459	0
TIKEGSQLK	9	2	1	0	Unmodified	Pep4877	ISO-MSMS	0	2023-03-26_Fusion_36725	102	Treat_T1	502.293	2	502.293	1002.57			-1.1837	-0.00059457						18.083	0.24659	18.147	17.975	18.221	0.064289								0.553637	0.00807923	0.0399202	0.0023582	1	4128	74.376	64.993	1	0.69077	1.0192	0
TIKEGSQLK	9	2	1	0	Unmodified	Pep4877	ISO-MSMS	2	2023-03-26_Fusion_36725	102	Treat_T1	513.317	2	502.293	1002.57			-0.60205	-0.00030241						18.079	0.20472	18.144	18.017	18.221	0.064291								0.791407	0.0032735	0.0137371	0.0008652	1	4138	82.279	77.588	1	0.72423	1.0685	0
TIKEGSQLK	9	2	1	0	Unmodified	Pep4877	MULTI-MSMS		2023-03-26_Fusion_36726	202	Treat_T1	335.197	3	335.198	1002.57	-0.1963	-6.5799e-05	-0.57247	-0.00019189	-0.76877	-0.00025769	335.197	338.887	342.547	18.071	0.33692	18.14	17.91	18.247	0.068956					68	13	9	0.28093	0.00313172	0.0189245	0.0012383	2	4956	58.917	56.065	1	0.61527	0.92522	0
TIKEGSQLK	9	2	1	0	Unmodified	Pep4877	ISO-MSMS	2	2023-04-17_Fusion_37016	103	Ctrl_T2	513.317	2	502.293	1002.57			-0.45643	-0.00022926						18.096	0.42127	18.125	17.915	18.336	0.029367								0.963428	0.00961256	0.117285	3.5664e-05	1	4044	99.815	74.416	1	2.5205	2.5915	0
TIKEGSQLK	9	2	1	0	Unmodified	Pep4877	ISO-MSMS	2	2023-04-17_Fusion_37021	104	Ctrl_T1	513.317	2	502.293	1002.57			-0.63178	-0.00031734						18.083	0.26302	18.147	18.009	18.272	0.06349								0.938201	0.00755135	0.0579444	9.4489e-06	1	4062	119.62	91.88	1	1.5778	1.96	0
RLSPSPTSQR	10	0	1	2	Unmodified	Pep110	MULTI-MSMS		2023-03-26_Fusion_36720	101	Treat_T2	572.339	2	564.81	1127.6	0.61482	0.00034726	0.045887	2.5918e-05	0.66071	0.00037317	564.81	572.339	577.828	18.103	0.48241	18.103	17.925	18.407	0					175	22	15	0.849106	0.00982537	0.148477	4.8731e-13	5	4060	175.88	156.78	1	0.36872	0.40328	0
RLSPSPTSQR	10	0	1	2	Unmodified	Pep110	MULTI-MSMS		2023-03-26_Fusion_36721	201	Treat_T2	381.895	3	376.876	1127.6	0.17544	6.6119e-05	-0.26361	-9.9349e-05	-0.088172	-3.323e-05	376.876	381.895	385.554	18.119	0.36511	18.138	17.971	18.336	0.019482					98	13	11	0.478347	0.0159227	0.156145	1.7957e-06	6	4741	113.71	98.58	1	0.49239	0.4715	0
RLSPSPTSQR	10	0	1	2	Unmodified	Pep110	MULTI-MSMS		2023-03-26_Fusion_36725	102	Treat_T1	572.34	2	564.81	1127.6	0.4024	0.00022728	-0.19406	-0.00010961	0.20834	0.00011767	564.81	572.339	577.828	18.096	0.4173	18.16	17.975	18.392	0.064291					141	18	15	0.979966	0.0383331	0.724332	2.051e-14	5	4105	207.86	184.72	1	0.17429	0.30007	0
RLSPSPTSQR	10	0	1	2	Unmodified	Pep110	MULTI-MSMS		2023-03-26_Fusion_36726	202	Treat_T1	376.875	3	376.876	1127.6	-0.09387	-3.5377e-05	-0.075399	-2.8416e-05	-0.16927	-6.3793e-05	376.876	381.895	385.554	18.113	0.41112	18.182	18.004	18.415	0.068956					107	16	11	0.668039	0.0820953	0.612229	1.8337e-08	7	4958	141.48	116.01	1	0.16118	0.24735	0
RLSPSPTSQR	10	0	1	2	Unmodified	Pep110	MULTI-MSMS		2023-04-17_Fusion_37016	103	Ctrl_T2	572.339	2	564.81	1127.6	0.65471	0.00036978	-0.028696	-1.6208e-05	0.62601	0.00035358	564.81	572.339	577.828	18.066	0.44519	18.096	17.915	18.36	0.029369					167	20	15	0.884795	0.0163266	0.417924	1.4447e-19	3	4019	235.32	211.52	1	0.93863	1.0046	0
RLSPSPTSQR	10	0	1	2	Unmodified	Pep110	MULTI-MSMS		2023-04-17_Fusion_37021	104	Ctrl_T1	572.34	2	564.81	1127.6	0.14467	8.1712e-05	-0.30872	-0.00017437	-0.16404	-9.2653e-05	564.81	572.339	577.827	18.101	0.49742	18.164	17.964	18.461	0.06349					190	22	15	0.971458	0.0140626	0.187855	1.7225e-19	4	4038	232.63	206.78	1	0.28044	0.40607	0
RLSPSPTSQR	10	0	1	2	Unmodified	Pep110	MSMS	0	2023-04-17_Fusion_37021	104	Ctrl_T1	564.81	2	564.81	1127.6										18.421	1	18.485	17.985	18.985	0.064594											0.018713	1	4201	51.762	42.804	1
RLSPSPTSQR	10	0	1	2	Unmodified	Pep110	ISO-MSMS	1	2023-04-17_Fusion_37022	204	Ctrl_T1	381.895	3	376.876	1127.6			-0.14949	-5.6339e-05						18.029	0.42519	18.094	17.942	18.367	0.065161								0.906406	0.0237195	0.357537	1.8791e-10	2	3719	157.52	136.65	1	0.28986	0.42083	0
RLSPSPTSQR	10	0	1	2	Unmodified	Pep110	ISO-MSMS	0	2023-04-17_Fusion_37022	204	Ctrl_T1	376.876	3	376.876	1127.6			0.082242	3.0995e-05						18.099	0.37814	18.164	17.966	18.344	0.065161								0.606321	0.0893796	0.507331	1.4362e-06	2	3743	141.48	116.01	1	0.25945	0.37667	0
KINPVQQSR	9	1	0	1	Unmodified	Pep4878	ISO-MSMS	2	2023-03-26_Fusion_36720	101	Treat_T2	544.321	2	535.309	1068.6			0.17702	9.4759e-05						18.122	0.21476	18.122	18.008	18.223	0								0.869472	0.00415736	0.0518763	4.7811e-05	1	4096	90.64	86.225	1	12.501	12.998	0
KINPVQQSR	9	1	0	1	Unmodified	Pep4878	ISO-MSMS	2	2023-04-17_Fusion_37016	103	Ctrl_T2	544.321	2	535.309	1068.6			0.13759	7.3651e-05						18.153	0.29827	18.182	18	18.298	0.029871								0.731301	0.00426768	0.0630241	0.00013653	1	4064	86.136	80.654	1	20.989	19.054	0
KINPVQQSR	9	1	0	1	Unmodified	Pep4878	MULTI-MSMS		2023-04-17_Fusion_37021	104	Ctrl_T1	544.32	2	535.309	1068.6	0.20707	0.00011085	-0.2519	-0.00013484	-0.04483	-2.3998e-05	535.31	540.332	544.32	18.115	0.2835	18.179	18.055	18.339	0.063868					51	12	8	0.556447	0.00319933	0.0255496	0.001287	1	4097	65.474	63.855	1	4.4241	5.361	0
SSNSYAIKK	9	2	0	0	Unmodified	Pep2629	ISO-MSMS	0	2023-03-26_Fusion_36720	101	Treat_T2	499.269	2	499.269	996.524			-1.528	-0.00076291						18.134	0.14987	18.134	18.055	18.205	0								0.734507	0.00218601	0.0201283	0.0060225	1	4113	54.982	51.613	1	0.95124	0.93872	0
SSNSYAIKK	9	2	0	0	Unmodified	Pep2629	ISO-MSMS	1	2023-03-26_Fusion_36725	102	Treat_T1	503.295	2	499.269	996.524			0.69655	0.00034777						18.101	0.20712	18.165	18.037	18.244	0.064289								0.457599	0.00419102	0.0261117	1.977e-05	1	4146	111.82	108.68	1	1.4118	1.6227	0
SSNSYAIKK	9	2	0	0	Unmodified	Pep2629	ISO-MSMS	2	2023-03-26_Fusion_36725	102	Treat_T1	507.284	2	499.269	996.524			-0.84569	-0.00042223						18.112	0.18307	18.176	18.084	18.267	0.064291								0.601952	0.00227889	0.0100821	0.0029157	1	4147	71.425	50.905	1	1.2767	1.4674	0
SSNSYAIKK	9	2	0	0	Unmodified	Pep2629	ISO-MSMS	0	2023-03-26_Fusion_36725	102	Treat_T1	499.269	2	499.269	996.524			-0.16905	-8.4403e-05						18.103	0.15914	18.167	18.108	18.267	0.064291								0.849669	0.00513988	0.0265286	6.9103e-06	1	4148	121.53	110.9	1	1.3913	1.5991	0
SSNSYAIKK	9	2	0	0	Unmodified	Pep2629	ISO-MSMS	1	2023-04-17_Fusion_37021	104	Ctrl_T1	503.294	2	499.269	996.524			0.49448	0.00024688						18.152	0.32795	18.216	18.102	18.43	0.064594								0.63046	0.0107643	0.0901978	1.6039e-05	1	4095	114.64	112.03	1	3.231	5.5169	0
SSNSYAIKK	9	2	0	0	Unmodified	Pep2629	ISO-MSMS	0	2023-04-17_Fusion_37021	104	Ctrl_T1	499.268	2	499.269	996.524			-0.73296	-0.00036595						18.154	0.17851	18.218	18.139	18.318	0.064594								0.607472	0.00316032	0.0215446	3.5299e-05	1	4099	100.09	93.988	1	3.0685	5.2394	0
GSWSKPTSK	9	2	0	0	Unmodified	Pep116	ISO-MSMS	2	2023-04-17_Fusion_37021	104	Ctrl_T1	497.27	2	489.256	976.498			0.62986	0.00030816						18.22	0.35188	18.285	18.056	18.408	0.064594								0.364734	0.00197461	0.0091067	0.003261	1	4140	69.598	60.241	1			0
GTPESVQSAK	10	1	0	0	Unmodified	Pep2634	MSMS	0	2023-03-26_Fusion_36720	101	Treat_T2	502.257	2	502.256	1002.5										18.247	1	18.247	17.747	18.747	0											0.027018	1	4154	48.423	44.438	1
GTPESVQSAK	10	1	0	0	Unmodified	Pep2634	ISO-MSMS	0	2023-03-26_Fusion_36725	102	Treat_T1	502.256	2	502.256	1002.5			0.087643	4.4019e-05						18.22	0.21753	18.284	18.154	18.372	0.064289								0.467385	0.00559797	0.0453097	0.0018968	1	4182	78.113	71.289	1	0.12009	0.13788	0
GTPESVQSAK	10	1	0	0	Unmodified	Pep2634	ISO-MSMS	0	2023-04-17_Fusion_37021	104	Ctrl_T1	502.256	2	502.256	1002.5			-0.079154	-3.9756e-05						18.237	0.20277	18.301	18.205	18.408	0.064594								0.373459	0.0025489	0.0118877	0.0040411	1	4135	68.371	62.813	1	0.42255	0.47654	0
VVNPKYEGK	9	2	0	0	Unmodified	Pep2638	MULTI-MSMS		2023-03-26_Fusion_36720	101	Treat_T2	525.302	2	517.287	1032.56	0.48293	0.00024981	0.14046	7.2658e-05	0.62339	0.00032247	517.288	521.313	525.302	18.386	0.37521	18.386	18.079	18.454	0					81	19	9	0.63285	0.00579572	0.0679901	0.0015286	1	4198	60.91	57.323	1	0.60503	0.59706	0
VVNPKYEGK	9	2	0	0	Unmodified	Pep2638	ISO-MSMS	0	2023-03-26_Fusion_36725	102	Treat_T1	517.288	2	517.287	1032.56			0.55872	0.00028902						18.301	0.29553	18.365	18.131	18.426	0.064291								0.554233	0.0110586	0.105357	1.9989e-07	1	4191	129.29	114.65	1	0.14917	0.17146	0
VVNPKYEGK	9	2	0	0	Unmodified	Pep2638	ISO-MSMS	0	2023-03-26_Fusion_36726	202	Treat_T1	345.194	3	345.194	1032.56			0.33846	0.00011684						18.334	0.26524	18.403	18.197	18.462	0.068956								0.649777	0.0273695	0.722152	6.1592e-06	2	5008	136.8	125.26	1	0.17617	0.3142	0
VVNPKYEGK	9	2	0	0	Unmodified	Pep2638	ISO-MSMS	1	2023-04-17_Fusion_37016	103	Ctrl_T2	521.314	2	517.287	1032.56			0.29784	0.00015407						18.33	0.49197	18.359	17.954	18.446	0.029871								0.699709	0.00782351	0.0591004	1.1741e-05	1	4113	117.89	109.19	1	1.0729	0.96374	0
VVNPKYEGK	9	2	0	0	Unmodified	Pep2638	ISO-MSMS	2	2023-04-17_Fusion_37016	103	Ctrl_T2	525.302	2	517.287	1032.56			0.456	0.00023589						18.32	0.3451	18.35	18.069	18.414	0.029873								0.778333	0.0174031	0.264544	1.7273e-05	1	4126	113.71	88.494	1	0.98915	0.88851	0
VVNPKYEGK	9	2	0	0	Unmodified	Pep2638	ISO-MSMS	0	2023-04-17_Fusion_37016	103	Ctrl_T2	517.288	2	517.287	1032.56			0.53219	0.00027529						18.321	0.32311	18.351	18.091	18.414	0.029871								0.720088	0.0186791	0.470533	1.5291e-07	1	4139	138.06	115.4	1	1.0348	0.92953	0
VVNPKYEGK	9	2	0	0	Unmodified	Pep2638	ISO-MSMS	0	2023-04-17_Fusion_37021	104	Ctrl_T1	517.288	2	517.287	1032.56			0.57903	0.00029952						18.325	0.33949	18.39	18.123	18.462	0.064594								0.591677	0.00935078	0.0396128	4.7636e-06	1	4136	123.16	112.87	1	0.18881	0.3224	0
VVNPKYEGK	9	2	0	0	Unmodified	Pep2638	ISO-MSMS	0	2023-04-17_Fusion_37022	204	Ctrl_T1	345.194	3	345.194	1032.56			0.5871	0.00020266						18.308	0.28766	18.373	18.153	18.44	0.065161								0.73932	0.0219141	0.230449	6.1592e-06	2	3787	143.01	131.48	1	0.16954	0.21342	0
RTYDGDGYK	9	1	0	1	Unmodified	Pep1403	ISO-MSMS	0	2023-04-17_Fusion_37016	103	Ctrl_T2	538.249	2	537.746	1073.48			-0.0015979	-8.5925e-07						18.375	0.1824	18.405	18.263	18.446	0.029873								0.607115	0.000783751	0.00207334	7.4957e-06	1	4162	121.09	96.169	1	0.83842	0.76113	0
KIHAGPITK	9	2	0	0	Unmodified	Pep120	ISO-MSMS	0	2023-03-26_Fusion_36725	102	Treat_T1	482.801	2	482.801	963.587			-1.0524	-0.00050812						18.327	0.14529	18.391	18.267	18.412	0.064291								0.343791	0.00237653	0.00619976	0.018652	1	4225	40.725	27.682	1			0
KIHAGPITK	9	2	0	0	Unmodified	Pep120	ISO-MSMS	0	2023-04-17_Fusion_37021	104	Ctrl_T1	482.801	2	482.801	963.587			-2.1228	-0.0010249						18.354	0.16603	18.419	18.296	18.462	0.064594								0.275479	0.000588983	0.00328387	0.030951	1	4180	34.222	25.476	1	0.39067	0.66707	0
HVYTPSTTK	9	1	0	0	Unmodified	Pep2644	MULTI-MSMS		2023-03-26_Fusion_36720	101	Treat_T2	517.269	2	517.269	1032.52	0.44259	0.00022894	-0.38163	-0.0001974	0.060962	3.1534e-05	517.269	519.282	521.276	18.439	0.37577	18.439	18.188	18.564	0					138	28	8	0.605942	0.00803761	0.012448	3.8018e-08	3	4222	130.28	111.23	1	0.64061	0.65011	0
HVYTPSTTK	9	1	0	0	Unmodified	Pep2644	MSMS	1	2023-03-26_Fusion_36720	101	Treat_T2	519.282	2	517.269	1032.52										18.509	1	18.509	18.009	19.009	0											3.8542e-05	1	4256	109.71	104.06	1
HVYTPSTTK	9	1	0	0	Unmodified	Pep2644	MULTI-MSMS		2023-03-26_Fusion_36725	102	Treat_T1	517.269	2	517.269	1032.52	0.40997	0.00021207	-0.19133	-9.8969e-05	0.21864	0.0001131	517.269	519.281	521.277	18.341	0.315	18.405	18.178	18.493	0.064291					80	21	9	0.658843	0.0140939	0.0378704	1.1294e-08	2	4221	157.68	131.29	1	0.2349	0.26969	0
HVYTPSTTK	9	1	0	0	Unmodified	Pep2644	MULTI-MSMS		2023-04-17_Fusion_37016	103	Ctrl_T2	517.269	2	517.269	1032.52	0.14792	7.6513e-05	0.10879	5.6275e-05	0.25671	0.00013279	517.269	519.282	521.277	18.398	0.34496	18.428	18.181	18.526	0.029871					137	21	9	0.957599	0.00312102	0.00673427	1.4271e-12	3	4177	175.44	139.23	1	1.3604	1.118	0
HVYTPSTTK	9	1	0	0	Unmodified	Pep2644	MULTI-MSMS		2023-04-17_Fusion_37021	104	Ctrl_T1	517.269	2	517.269	1032.52	0.063531	3.2863e-05	0.39131	0.00020241	0.45484	0.00023527	517.269	519.282	521.277	18.386	0.34389	18.451	18.228	18.572	0.064594					80	20	9	0.919851	0.0108422	0.0348673	7.9143e-13	1	4184	190.51	146.13	1	0.16815	0.18963	0
HTYLANGQTK	10	1	1	0	Unmodified	Pep1405	ISO-MSMS	2	2023-04-17_Fusion_37016	103	Ctrl_T2	573.808	2	566.791	1131.57			-0.58973	-0.00033426						18.506	0.13477	18.536	18.472	18.606	0.029871								0.949832	0.00050106	0.00174714	4.2156e-12	1	4213	174.48	166.92	1			0
KLKEEVINK	9	3	1	0	Unmodified	Pep4884	ISO-MSMS	1	2023-03-26_Fusion_36720	101	Treat_T2	558.384	2	550.837	1099.66			-2.1447	-0.0011814						18.624	0.11812	18.624	18.564	18.682	0								0.268208	0.000707451	0.0041068	0.0012521	1	4291	80.231	51.082	1	0.35423	0.38065	0
KLKEEVINK	9	3	1	0	Unmodified	Pep4884	ISO-MSMS	2	2023-04-17_Fusion_37016	103	Ctrl_T2	565.368	2	550.837	1099.66			0.22783	0.00012549						18.51	0.13477	18.54	18.472	18.606	0.029873								0.686552	0.000576317	0.00111655	1.8803e-07	2	4216	131.5	59.365	1	0.41742	0.30654	0
RSYVTTSTR	9	0	0	2	Unmodified	Pep2648	MULTI-MSMS		2023-03-26_Fusion_36720	101	Treat_T2	535.784	2	535.783	1069.55	0.52462	0.00028108	-0.13023	-6.9775e-05	0.39439	0.00021131	535.783	541.803	545.791	18.634	0.50805	18.634	18.511	19.019	0					242	34	12	0.985293	0.180927	1	2.1124e-18	5	4324	212.21	187.29	1	0.17984	0.17078	0
RSYVTTSTR	9	0	0	2	Unmodified	Pep2648	MULTI-MSMS		2023-03-26_Fusion_36721	201	Treat_T2	357.525	3	357.524	1069.55	0.08901	3.1823e-05	0.1475	5.2734e-05	0.23651	8.4558e-05	357.525	361.538	364.197	18.574	0.27525	18.594	18.477	18.752	0.020229					53	11	8	0.723161	0.00771341	0.109792	3.8875e-18	2	4896	185.99	163.25	1	0.14902	0.15234	0
RSYVTTSTR	9	0	0	2	Unmodified	Pep2648	ISO-MSMS	2	2023-03-26_Fusion_36725	102	Treat_T1	545.791	2	535.783	1069.55			-0.095753	-5.1303e-05						18.47	0.20272	18.534	18.448	18.65	0.064291								0.896103	0.00415071	0.0092756	4.0565e-05	2	4265	96.113	80.963	1	0.088876	0.11165	0
RSYVTTSTR	9	0	0	2	Unmodified	Pep2648	ISO-MSMS	1	2023-03-26_Fusion_36725	102	Treat_T1	541.804	2	535.783	1069.55			-0.52597	-0.0002818						18.47	0.23788	18.534	18.455	18.693	0.064291								0.715663	0.00326733	0.0073515	1.067e-11	1	4264	198.72	173.79	1	0.088113	0.11069	0
RSYVTTSTR	9	0	0	2	Unmodified	Pep2648	MULTI-MSMS		2023-03-26_Fusion_36726	202	Treat_T1	357.525	3	357.524	1069.55	0.14228	5.0867e-05	0.042808	1.5305e-05	0.18508	6.6172e-05	357.524	361.538	364.197	18.546	0.2667	18.615	18.509	18.776	0.068956					47	10	8	0.704265	0.01416	0.0643264	3.8875e-18	2	5087	214.32	191.58	1	0.071695	0.087115	0
RSYVTTSTR	9	0	0	2	Unmodified	Pep2648	MULTI-MSMS		2023-04-17_Fusion_37016	103	Ctrl_T2	541.804	2	535.783	1069.55	0.13792	7.3894e-05	0.30968	0.00016592	0.4476	0.00023982	535.784	541.803	545.791	18.585	0.3007	18.615	18.461	18.762	0.029871					197	19	14	0.90529	0.0406028	0.503183	1.7288e-18	6	4274	218.94	194.02	1	0.4821	0.46107	0
RSYVTTSTR	9	0	0	2	Unmodified	Pep2648	MULTI-MSMS		2023-04-17_Fusion_37017	203	Ctrl_T2	357.525	3	357.524	1069.55	0.025784	9.2183e-06	0.25057	8.9584e-05	0.27635	9.8802e-05	357.525	361.538	364.197	18.606	0.2377	18.633	18.493	18.731	0.027199					57	9	10	0.7737	0.00947811	0.0688867	4.2006e-13	2	3911	182.39	163.95	1	0.51207	0.52771	0
RSYVTTSTR	9	0	0	2	Unmodified	Pep2648	MULTI-MSMS		2023-04-17_Fusion_37021	104	Ctrl_T1	541.803	2	535.783	1069.55	0.047245	2.5313e-05	0.17868	9.5736e-05	0.22593	0.00012105	535.783	541.803	545.791	18.524	0.28668	18.588	18.462	18.749	0.064594					153	19	12	0.961739	0.00425179	0.00864998	7.7244e-13	5	4220	190.96	159.89	1	0.27447	0.34201	0
RSYVTTSTR	9	0	0	2	Unmodified	Pep2648	MULTI-MATCH-MSMS		2023-03-26_Fusion_36725	102	Treat_T1		2	535.783	1069.55	0.39913	0.00021385	0.052356	2.8051e-05	0.45149	0.0002419	535.783	538.793	540.787	18.486	0.51017	18.55	18.437	18.948	0.064289	-0.046416	-8.6306e-05		218.94	173	38	10					0				0	0.018633	0.023028	0
KTSSAFVGK	9	2	0	0	Unmodified	Pep4885	ISO-MSMS	0	2023-03-26_Fusion_36720	101	Treat_T2	462.762	2	462.761	923.508			0.46388	0.00021466						18.635	0.27166	18.635	18.542	18.814	0								0.731228	0.00149548	0.00361723	0.0023967	1	4280	74.173	57.633	1	7.2127	7.1178	0
KTSSAFVGK	9	2	0	0	Unmodified	Pep4885	ISO-MSMS	0	2023-03-26_Fusion_36725	102	Treat_T1	462.762	2	462.761	923.508			0.63065	0.00029184						18.497	0.26148	18.561	18.469	18.731	0.064291								0.974259	0.00364891	0.00990721	4.4451e-05	2	4276	93.178	61.418	1	6.3337	7.2799	0
KTSSAFVGK	9	2	0	0	Unmodified	Pep4885	ISO-MSMS	2	2023-04-17_Fusion_37016	103	Ctrl_T2	470.775	2	462.761	923.508			-0.52061	-0.00024092						18.656	0.26089	18.686	18.54	18.801	0.029873								0.275398	0.00455861	0.0346449	0.031606	1	4252	33.875	28.892	1	3.3235	2.9853	0
KTSSAFVGK	9	2	0	0	Unmodified	Pep4885	ISO-MSMS	0	2023-04-17_Fusion_37016	103	Ctrl_T2	462.762	2	462.761	923.508			0.37028	0.00017135						18.652	0.24439	18.682	18.54	18.784	0.029873								0.883715	0.00346723	0.0271651	2.8326e-05	1	4254	105.36	75.283	1	1.839	1.6518	0
KTSSAFVGK	9	2	0	0	Unmodified	Pep4885	ISO-MSMS	0	2023-04-17_Fusion_37021	104	Ctrl_T1	462.761	2	462.761	923.508			0.76805	0.00035542						18.625	0.26976	18.69	18.549	18.818	0.064594								0.797567	0.00218222	0.00785297	4.881e-05	2	4239	89.886	68.28	1	3.8632	6.5963	0
KLNITPTKK	9	3	1	0	Unmodified	Pep2649	MSMS	1	2023-03-26_Fusion_36720	101	Treat_T2	529.375	2	521.835	1041.65										18.634	1	18.634	18.134	19.134	0											0.0085142	1	4303	61.65	42.584	1
KLNITPTKK	9	3	1	0	Unmodified	Pep2649	ISO-MSMS	0	2023-03-26_Fusion_36725	102	Treat_T1	521.835	2	521.835	1041.65			0.44283	0.00023109						18.497	0.19401	18.561	18.499	18.693	0.064291								0.952434	0.00141325	0.00459923	9.3448e-08	1	4279	170.69	142.92	1	0.22145	0.50655	0
KLNITPTKK	9	3	1	0	Unmodified	Pep2649	ISO-MSMS	0	2023-03-26_Fusion_36726	202	Treat_T1	348.226	3	348.225	1041.65			0.073866	2.5722e-05						18.549	0.24233	18.618	18.534	18.776	0.068956								0.399315	0.00350501	0.0452492	1.4769e-05	2	5106	125.31	113.75	1	0.38513	0.99366	0
KLNITPTKK	9	3	1	0	Unmodified	Pep2649	ISO-MSMS	0	2023-04-17_Fusion_37021	104	Ctrl_T1	521.834	2	521.835	1041.65			0.38171	0.00019919						18.539	0.15152	18.603	18.531	18.682	0.064596								0.605145	0.00182956	0.0144852	2.0245e-07	1	4248	143.03	117.41	1	0.28457	0.4675	0
AVTSGVATK	9	1	0	0	Unmodified	Pep4886	ISO-MSMS	1	2023-03-26_Fusion_36720	101	Treat_T2	419.253	2	417.24	832.465			0.01648	6.8761e-06						18.664	0.27772	18.664	18.58	18.858	0								0.847277	0.00824249	0.114882	1.9878e-05	1	4333	111.74	98.949	1	6.9154	7.0179	0
ALNSGVSQK	9	1	1	0	Unmodified	Pep128	ISO-MSMS	0	2023-04-17_Fusion_37021	104	Ctrl_T1	452.248	2	452.248	902.482			0.88747	0.00040136						18.637	0.17683	18.702	18.619	18.796	0.064594								0.528389	0.00083378	0.00587546	0.0011666	1	4310	80.684	69.992	1	0.35397	0.44817	0
RGAVPMSTK	9	1	0	1	Unmodified	Pep4887	MULTI-MSMS		2023-03-26_Fusion_36720	101	Treat_T2	482.772	2	473.761	945.507	0.2524	0.00011958	0.020357	9.6444e-06	0.27275	0.00012922	473.762	478.784	482.772	18.736	0.22407	18.736	18.634	18.858	0					49	10	8	0.573586	0.00588416	0.0817095	0.001296	1	4335	65.305	55.217	1	6.6271	6.8906	0
RGAVPMSTK	9	1	0	1	Unmodified	Pep4887	MULTI-MSMS		2023-03-26_Fusion_36725	102	Treat_T1	478.783	2	473.761	945.507	0.30418	0.00014411	-0.37085	-0.00017569	-0.066669	-3.1585e-05	473.76	478.783	482.772	18.581	0.28601	18.645	18.527	18.813	0.064291					70	15	9	0.308566	0.00512637	0.0426103	1.9795e-05	3	4331	102.62	96.89	1	1.0194	1.4217	0
RGAVPMSTK	9	1	0	1	Unmodified	Pep4887	MULTI-SECPEP		2023-03-26_Fusion_36726	202	Treat_T1	474.983	2	473.761	945.507	-0.060841	-2.8824e-05	-0.13407	-6.3516e-05	-0.19491	-9.234e-05	473.761	478.783	482.772	18.622	0.21702	18.691	18.606	18.823	0.068956					47	8	9	0.474623	0.00750748	0.113629	0.022288	1	5118	38.55	36.514	1	0.78494	1.0921	0
RGAVPMSTK	9	1	0	1	Unmodified	Pep4887	ISO-MSMS	1	2023-04-17_Fusion_37016	103	Ctrl_T2	478.783	2	473.761	945.507			-0.16979	-8.0438e-05						18.658	0.23121	18.688	18.588	18.82	0.029871								0.482105	0.0074125	0.108569	4.096e-05	1	4288	95.815	79.612	1	10.136	9.2014	0
RGAVPMSTK	9	1	0	1	Unmodified	Pep4887	ISO-MSMS	2	2023-04-17_Fusion_37016	103	Ctrl_T2	482.772	2	473.761	945.507			-0.49	-0.00023214						18.7	0.2631	18.73	18.574	18.837	0.029871								0.719435	0.00735765	0.128643	0.00021047	1	4289	85.744	57.571	1	11.268	10.229	0
RGAVPMSTK	9	1	0	1	Unmodified	Pep4887	MULTI-MSMS		2023-04-17_Fusion_37021	104	Ctrl_T1	482.772	2	473.761	945.507	0.016051	7.6045e-06	0.0045671	2.1637e-06	0.020618	9.7682e-06	473.761	478.783	482.772	18.636	0.27607	18.701	18.56	18.836	0.064594					69	15	8	0.7619	0.005185	0.0346078	0.0013394	1	4287	64.485	48.603	1	0.97365	1.1798	0
RGAVPMSTK	9	1	0	1	Oxidation (M)	Pep4887	ISO-MSMS	2	2023-04-17_Fusion_37016	103	Ctrl_T2	490.769	2	481.758	961.501			0.49957	0.00024067						15.494	0.2055	15.521	15.426	15.631	0.027021								0.582535	0.00582823	0.144234	0.0079378	1	3046	46.39	44.372	1	11.656	10.581	0
RGAVPMSTK	9	1	0	1	Oxidation (M)	Pep4887	MSMS	1	2023-04-17_Fusion_37016	103	Ctrl_T2	486.78	2	481.758	961.501										15.466	1	15.493	14.993	15.993	0.027021											0.007805	1	3035	64.42	53.953	1
RGAVPMSTK	9	1	0	1	Oxidation (M)	Pep4887	MULTI-MSMS		2023-04-17_Fusion_37021	104	Ctrl_T1	481.758	2	481.758	961.501	0.40308	0.00019419	-0.34632	-0.00016684	0.05676	2.7344e-05	481.758	486.781	490.769	15.47	0.18096	15.53	15.448	15.629	0.059752					80	12	9	0.800052	0.0049532	0.0892504	0.000895	3	3049	72.879	69.283	1	1.2672	1.5355	0
RGAVPMSTK	9	1	0	1	Oxidation (M)	Pep4887	ISO-MSMS	0	2023-04-17_Fusion_37021	104	Ctrl_T1	481.758	2	481.758	961.501			-1.1006	-0.00053021						15.313	0.1433	15.372	15.256	15.399	0.059753								0.339229	0.00122268	0.0133565	0.029609	1	2993	34.931	34.225	1	4.7552	5.7623	0
RSLGSSPVK	9	1	1	1	Unmodified	Pep1408	ISO-MSMS	1	2023-03-26_Fusion_36720	101	Treat_T2	472.304	2	465.772	929.529			-0.044533	-2.0742e-05						18.755	0.22407	18.755	18.634	18.858	0								0.552787	0.0176011	0.451304	0.0041842	1	4343	64.711	61.303	1	1.3562	1.3681	0
RSLGSSPVK	9	1	1	1	Unmodified	Pep1408	ISO-MSMS	1	2023-03-26_Fusion_36725	102	Treat_T1	472.303	2	465.772	929.529			-0.59334	-0.00027636						18.573	0.19789	18.638	18.549	18.747	0.064291								0.417743	0.00696449	0.11202	0.0064947	1	4315	52.482	52.482	1	0.31949	0.45893	0
RSLGSSPVK	9	1	1	1	Unmodified	Pep1408	ISO-MSMS	1	2023-04-17_Fusion_37021	104	Ctrl_T1	472.303	2	465.772	929.529			-0.12458	-5.8027e-05						18.629	0.22617	18.693	18.592	18.818	0.064594								0.337004	0.00586094	0.0989055	0.0078017	2	4276	46.462	43.054	1	0.52048	0.63761	0
AVAHALTEK	9	1	1	0	Unmodified	Pep2655	MSMS	0	2023-03-26_Fusion_36721	201	Treat_T2	313.847	3	313.847	938.519										18.687	1	18.708	18.208	19.208	0.020229											0.01537	1	4918	52.549	44.017	1
AVAHALTEK	9	1	1	0	Unmodified	Pep2655	MSMS	0	2023-03-26_Fusion_36721	201	Treat_T2	313.847	3	313.847	938.519										18.69	1	18.71	18.21	19.21	0.020229											0.0024835	1	4919	101.72	93.796	1
AVAHALTEK	9	1	1	0	Unmodified	Pep2655	MULTI-MSMS		2023-03-26_Fusion_36726	202	Treat_T1	313.847	3	313.847	938.519	-0.12873	-4.0403e-05	0.6154	0.00019314	0.48667	0.00015274	313.847	316.195	318.525	18.653	0.24126	18.722	18.582	18.823	0.068956					45	9	9	0.697572	0.00808648	0.216861	4.6051e-07	2	5121	150.35	150.35	1	0.25998	0.32444	0
AVAHALTEK	9	1	1	0	Unmodified	Pep2655	ISO-MSMS	1	2023-04-17_Fusion_37016	103	Ctrl_T2	473.789	2	470.267	938.519			1.1186	0.00052602						18.64	0.21333	18.67	18.606	18.82	0.029871								0.326619	0.00458388	0.0774495	4.023e-05	1	4277	96.367	87.834	1	0.50444	0.4375	0
AVAHALTEK	9	1	1	0	Unmodified	Pep2655	MULTI-MATCH		2023-04-17_Fusion_37022	204	Ctrl_T1		3	313.847	938.519	0.10375	3.2562e-05	-0.20324	-6.3787e-05	-0.099492	-3.1225e-05	313.847	316.195	318.525	18.642	0.26705	18.708	18.585	18.852	0.066603	-0.0080251	-0.00036323		150.35	53	10	10					0				0	0.36674	0.43989	0
SIRQAGGIGK	10	1	0	1	Unmodified	Pep1409	MULTI-MSMS		2023-03-26_Fusion_36720	101	Treat_T2	493.791	2	493.791	985.567	0.31159	0.00015386	0.46707	0.00023064	0.77867	0.0003845	493.79	498.814	502.803	18.776	0.16604	18.776	18.67	18.836	0					35	7	7	0.552186	0.00268206	0.0240953	0.0015692	3	4364	63.076	54.213	1	0.68912	0.71652	0
SIRQAGGIGK	10	1	0	1	Unmodified	Pep1409	ISO-MSMS	0	2023-03-26_Fusion_36725	102	Treat_T1	493.791	2	493.791	985.567			-0.26525	-0.00013098						18.637	0.17129	18.701	18.597	18.768	0.063868								0.664033	0.00138233	0.0077587	3.2324e-05	1	4353	88.267	77.557	1	0.65814	0.91789	0
SIRQAGGIGK	10	1	0	1	Unmodified	Pep1409	ISO-MSMS	2	2023-04-17_Fusion_37016	103	Ctrl_T2	502.803	2	493.791	985.567			1.745	0.00086167						18.748	0.19332	18.778	18.644	18.837	0.029871								0.446835	0.00198623	0.018513	0.0079852	1	4306	50.452	38.497	1	1.3303	1.2077	0
SIRQAGGIGK	10	1	0	1	Unmodified	Pep1409	ISO-MSMS	1	2023-04-17_Fusion_37016	103	Ctrl_T2	498.814	2	493.791	985.567			0.70582	0.00034853						18.764	0.19332	18.794	18.644	18.837	0.029871								0.490913	0.00198811	0.0139774	0.0027432	1	4307	74.267	65.404	1	1.4438	1.3107	0
SIRQAGGIGK	10	1	0	1	Unmodified	Pep1409	MSMS	1	2023-04-17_Fusion_37021	104	Ctrl_T1	498.813	2	493.791	985.567										18.67	1	18.734	18.234	19.234	0.064594											0.05226	1	4299	38.276	33.86	1
SLNTPNSNR	9	0	1	1	Unmodified	Pep135	ISO-MSMS	0	2023-03-26_Fusion_36725	102	Treat_T1	502.253	2	501.752	1001.49			-0.0067992	-3.4115e-06						18.8	0.20038	18.864	18.747	18.947	0.063784								0.839047	0.0018386	0.00796516	1.6251e-07	1	4393	136.27	126.04	1	0.51644	0.67245	0
SLNTPNSNR	9	0	1	1	Unmodified	Pep135	MSMS	2	2023-03-26_Fusion_36725	102	Treat_T1	509.766	2	501.752	1001.49										18.804	1	18.867	18.367	19.367	0.063784											0.0085036	1	4412	61.691	57.757	1
SLNTPNSNR	9	0	1	1	Unmodified	Pep135	ISO-MSMS	1	2023-04-17_Fusion_37016	103	Ctrl_T2	506.272	2	501.752	1001.49			0.25436	0.00012763						18.815	0.3434	18.846	18.607	18.95	0.030458								0.746027	0.00356698	0.0219886	0.0026857	1	4342	72.643	67.441	1			0
SLNTPNSNR	9	0	1	1	Unmodified	Pep135	ISO-MSMS	2	2023-04-17_Fusion_37016	103	Ctrl_T2	509.766	2	501.752	1001.49			-1.2779	-0.00064119						18.858	0.27463	18.888	18.785	19.059	0.030458								0.947925	0.00178508	0.0107748	0.0061292	1	4344	54.416	51.008	1	16.309	14.952	0
SLNTPNSNR	9	0	1	1	Unmodified	Pep135	MULTI-MSMS		2023-04-17_Fusion_37021	104	Ctrl_T1	501.752	2	501.752	1001.49	-0.221	-0.00011089	0.40334	0.00020238	0.18234	9.1489e-05	501.752	506.271	509.766	18.808	0.48069	18.874	18.584	19.065	0.065615					81	25	8	0.75662	0.00279954	0.0161482	7.4974e-05	2	4347	88.37	71.273	1	1.3183	1.6218	0
AASSHVPIQK	10	1	0	0	Unmodified	Pep2663	MSMS	1	2023-04-17_Fusion_37021	104	Ctrl_T1	521.302	2	519.291	1036.57										17.752	1	17.815	17.315	18.315	0.06349											0.074962	1	3937	29.149	20.809	1
RLDTGNSMTK	10	1	1	1	Unmodified	Pep2661	ISO-MSMS	1	2023-03-26_Fusion_36720	101	Treat_T2	568.314	2	561.782	1121.55			0.061762	3.4697e-05						18.831	0.13674	18.831	18.721	18.858	0								0.90728	0.00108339	0.0105413	0.0026998	1	4382	74.464	71.209	1			0
RLDTGNSMTK	10	1	1	1	Unmodified	Pep2661	ISO-MSMS	1	2023-03-26_Fusion_36725	102	Treat_T1	568.313	2	561.782	1121.55			-0.56559	-0.00031774						18.672	0.16111	18.735	18.671	18.832	0.063784								0.830707	0.00106685	0.00845156	2.8256e-05	1	4364	93.096	81.029	1	0.71415	1.0258	0
RLDTGNSMTK	10	1	1	1	Unmodified	Pep2661	ISO-MSMS	0	2023-03-26_Fusion_36725	102	Treat_T1	561.782	2	561.782	1121.55			-0.43629	-0.0002451						18.741	0.23199	18.805	18.715	18.947	0.063784								0.947704	0.00283559	0.0131216	1.3177e-08	1	4381	153.12	98.962	1	0.18894	0.2714	0
RLDTGNSMTK	10	1	1	1	Unmodified	Pep2661	MSMS	2	2023-03-26_Fusion_36725	102	Treat_T1	573.804	2	561.782	1121.55										18.748	1	18.812	18.312	19.312	0.063784											0.0013603	1	4390	90.05	79.242	1
RLDTGNSMTK	10	1	1	1	Unmodified	Pep2661	ISO-MSMS	2	2023-04-17_Fusion_37016	103	Ctrl_T2	573.803	2	561.782	1121.55			-0.43383	-0.00024372						18.857	0.21108	18.887	18.762	18.973	0.030458								0.916523	0.00104324	0.00995978	1.2222e-05	2	4338	112.13	96.248	1	1.2738	1.2681	0
RLDTGNSMTK	10	1	1	1	Unmodified	Pep2661	ISO-MSMS	0	2023-04-17_Fusion_37016	103	Ctrl_T2	561.783	2	561.782	1121.55			-0.48043	-0.0002699						18.861	0.18853	18.892	18.785	18.973	0.030457								0.0389044	0.000131308	0.00382713	0.033168	1	4371	35.348	21.971	1	1.5383	1.5314	0
RLDTGNSMTK	10	1	1	1	Unmodified	Pep2661	MSMS	1	2023-04-17_Fusion_37016	103	Ctrl_T2	568.314	2	561.782	1121.55										18.785	1	18.816	18.316	19.316	0.030064											1.6542e-05	1	4330	115.57	104.41	1
RLDTGNSMTK	10	1	1	1	Unmodified	Pep2661	MULTI-MSMS		2023-04-17_Fusion_37021	104	Ctrl_T1	561.782	2	561.782	1121.55	-0.10464	-5.8785e-05	-0.11669	-6.5555e-05	-0.22133	-0.00012434	561.782	568.314	573.804	18.768	0.24704	18.833	18.706	18.953	0.064814					64	12	9	0.969004	0.00317046	0.0130728	8.6183e-09	3	4335	152.67	117.52	1	0.50793	0.62224	0
RLDTGNSMTK	10	1	1	1	Oxidation (M)	Pep2661	ISO-MSMS	0	2023-04-17_Fusion_37021	104	Ctrl_T1	569.781	2	569.78	1137.54			-0.21406	-0.00012196						15.403	0.2276	15.462	15.361	15.589	0.059753								0.980218	0.00195393	0.0152771	2.3908e-05	1	3012	98.257	87.555	1	0.3515	0.43061	0
ALSQHGLSK	9	1	2	0	Unmodified	Pep138	ISO-MSMS	2	2023-03-26_Fusion_36720	101	Treat_T2	480.79	2	470.764	939.514			-4.242	-0.001997						18.954	0.18009	18.954	18.858	19.038	0								0.589181	0.00288785	0.0152755	0.0052792	1	4418	58.916	35.596	1	6.8686	7.5703	0
ALSQHGLSK	9	1	2	0	Unmodified	Pep138	MULTI-SECPEP		2023-03-26_Fusion_36725	102	Treat_T1	475.751	2	470.764	939.514	0.27768	0.00013072	-1.0673	-0.00050244	-0.78961	-0.00037172	470.764	475.795	480.791	18.809	0.27225	18.873	18.715	18.987	0.063784					65	15	8	0.481363	0.00294742	0.0179525	0.026142	1	4411	30.318	27.599	1	1.4344	1.8075	0
ALSQHGLSK	9	1	2	0	Unmodified	Pep138	ISO-MSMS	1	2023-04-17_Fusion_37016	103	Ctrl_T2	475.795	2	470.764	939.514			-1.2387	-0.00058312						18.857	0.21134	18.887	18.785	18.996	0.030458								0.690517	0.00305776	0.0141636	3.5611e-05	2	4357	99.855	83.657	1			0
ALSQHGLSK	9	1	2	0	Unmodified	Pep138	ISO-MSMS	1	2023-04-17_Fusion_37021	104	Ctrl_T1	475.795	2	470.764	939.514			-0.26675	-0.00012558						18.783	0.2282	18.849	18.75	18.978	0.065615								0.494681	0.00548392	0.0569221	0.035082	1	4354	32.037	24.817	1	2.9947	3.3479	0
ALSQHGLSK	9	1	2	0	Unmodified	Pep138	ISO-MSMS	2	2023-04-17_Fusion_37021	104	Ctrl_T1	480.791	2	470.764	939.514			-1.3574	-0.00063901						18.895	0.21519	18.96	18.819	19.034	0.065613								0.608728	0.00733025	0.140943	0.0046584	1	4374	62.201	51.173	1	0.98007	1.0957	0
ALSQHGLSK	9	1	2	0	Unmodified	Pep138	ISO-MSMS	1	2023-04-17_Fusion_37022	204	Ctrl_T1	317.533	3	314.179	939.514			-0.28253	-8.8764e-05						18.797	0.21795	18.864	18.728	18.946	0.066603								0.3755	0.00304562	0.0414453	0.00034036	1	3966	91.906	91.906	1			0
RTGSPLAAR	9	0	1	2	Unmodified	Pep137	MULTI-MSMS		2023-03-26_Fusion_36725	102	Treat_T1	477.788	2	464.77	927.525	0.26891	0.00012498	-0.38833	-0.00018048	-0.11942	-5.5504e-05	464.77	472.299	477.788	18.869	0.30266	18.933	18.73	19.033	0.063784					92	17	9	0.408649	0.00916018	0.178048	0.0011085	3	4432	68.846	52.643	1	1.0004	1.7222	0
RTGSPLAAR	9	0	1	2	Unmodified	Pep137	MULTI-SECPEP		2023-04-17_Fusion_37021	104	Ctrl_T1	471.817	2	464.77	927.525	-0.057278	-2.6621e-05	0.30164	0.0001402	0.24437	0.00011357	464.77	472.3	477.788	18.884	0.26818	18.95	18.797	19.065	0.065613					54	13	6	0.369885	0.00764695	0.119306	0.0049632	1	4372	61.582	44.342	1	0.83181	1.2044	0
ASYSDGKLK	9	2	1	0	Unmodified	Pep2667	MULTI-MSMS		2023-03-26_Fusion_36720	101	Treat_T2	490.291	2	484.756	967.497	0.061507	2.9816e-05	-0.0083365	-4.0411e-06	0.053171	2.5775e-05	484.756	490.29	495.781	19.046	0.25236	19.046	18.858	19.11	0					58	14	7	0.966964	0.00238578	0.0131737	0.0014196	2	4455	62.969	59.076	1	1.2454	1.0762	0
ASYSDGKLK	9	2	1	0	Unmodified	Pep2667	MULTI-MSMS		2023-03-26_Fusion_36725	102	Treat_T1	484.756	2	484.756	967.497	0.53534	0.00025951	-0.0099305	-4.8139e-06	0.52541	0.0002547	484.756	490.29	495.781	18.922	0.30165	18.986	18.846	19.148	0.063784					75	20	7	0.743523	0.0060352	0.0269279	1.7004e-05	2	4474	106.38	70.944	1	0.57311	0.84557	0
ASYSDGKLK	9	2	1	0	Unmodified	Pep2667	ISO-MSMS	0	2023-03-26_Fusion_36726	202	Treat_T1	323.507	3	323.506	967.497			0.34294	0.00011094						18.98	0.22054	19.049	18.966	19.187	0.068956								0.877056	0.00255773	0.0166585	1.3706e-14	2	5236	225.08	225.08	1			0
ASYSDGKLK	9	2	1	0	Unmodified	Pep2667	MULTI-MSMS		2023-04-17_Fusion_37016	103	Ctrl_T2	490.291	2	484.756	967.497	0.26922	0.0001305	0.077532	3.7584e-05	0.34675	0.00016809	484.756	490.291	495.781	19.001	0.32153	19.031	18.855	19.176	0.030458					63	15	9	0.610348	0.00279841	0.0196169	2.0596e-05	1	4412	101.54	75.983	1	4.8221	4.9578	0
ASYSDGKLK	9	2	1	0	Unmodified	Pep2667	MSMS	1	2023-04-17_Fusion_37017	203	Ctrl_T2	327.197	3	323.506	967.497										18.967	1	18.994	18.494	19.494	0.027613											0.070184	1	4019	29.767	25.467	1
ASYSDGKLK	9	2	1	0	Unmodified	Pep2667	MSMS	1	2023-04-17_Fusion_37017	203	Ctrl_T2	327.197	3	323.506	967.497										18.972	1	18.999	18.499	19.499	0.027613											6.1191e-10	1	4021	150.02	150.02	1
ASYSDGKLK	9	2	1	0	Unmodified	Pep2667	MULTI-MSMS		2023-04-17_Fusion_37021	104	Ctrl_T1	484.756	2	484.756	967.497	0.28696	0.00013911	0.24593	0.00011921	0.53289	0.00025832	484.756	490.291	495.781	18.956	0.38082	19.022	18.762	19.143	0.065615					83	21	7	0.61753	0.0046681	0.0248552	1.6539e-05	2	4417	107.01	88.783	1	0.80775	1.0034	0
ASYSDGKLK	9	2	1	0	Unmodified	Pep2667	MULTI-MSMS		2023-04-17_Fusion_37022	204	Ctrl_T1	323.507	3	323.506	967.497	0.022473	7.2702e-06	0.12993	4.2034e-05	0.1524	4.9304e-05	323.506	327.196	330.856	18.968	0.30974	19.035	18.852	19.162	0.066603					51	12	7	0.950876	0.00301311	0.0365788	5.5714e-12	4	4019	178.99	178.99	1	0.73204	0.96922	0
GSSKIAIQK	9	2	0	0	Unmodified	Pep854	MSMS	2	2023-04-17_Fusion_37021	104	Ctrl_T1	474.296	2	466.282	930.55										19.101	1	19.167	18.667	19.667	0.065615											0.0043134	1	4469	78.06	75.206	1
RLSDGTMAR	9	0	1	2	Unmodified	Pep1421	ISO-MSMS	0	2023-03-26_Fusion_36725	102	Treat_T1	503.759	2	503.759	1005.5			0.53275	0.00026838						19.106	0.16285	19.17	19.088	19.251	0.063784								0.47142	0.0017035	0.01013	0.0014544	1	4530	79.16	69.744	1			0
RLSDGTMAR	9	0	1	2	Unmodified	Pep1421	ISO-MSMS	2	2023-04-17_Fusion_37016	103	Ctrl_T2	516.777	2	503.759	1005.5			-0.16122	-8.1215e-05						19.132	0.17288	19.162	19.083	19.256	0.030458								0.953415	0.00257494	0.0221716	0.0067242	1	4467	51.268	34.171	1			0
RVIVTHGSLK	10	1	1	1	Unmodified	Pep146	ISO-MSMS	1	2023-03-26_Fusion_36720	101	Treat_T2	561.875	2	555.343	1108.67			0.14357	7.9732e-05						19.233	0.27993	19.233	19.11	19.39	0								0.836023	0.0124876	0.152518	4.981e-09	2	4523	161.51	150.75	1	8.3307	8.4033	0
RVIVTHGSLK	10	1	1	1	Unmodified	Pep146	MSMS	0	2023-03-26_Fusion_36720	101	Treat_T2	555.343	2	555.343	1108.67										19.329	1	19.329	18.829	19.829	0											0.024544	1	4577	49.418	44.478	1
RVIVTHGSLK	10	1	1	1	Unmodified	Pep146	ISO-MSMS	1	2023-03-26_Fusion_36721	201	Treat_T2	374.919	3	370.565	1108.67			-0.36025	-0.00013349						19.191	0.74099	19.212	19.079	19.82	0.020939								0.772191	0.062939	1	2.4223e-16	4	5065	208.54	208.47	1	11.902	11.975	0
RVIVTHGSLK	10	1	1	1	Unmodified	Pep146	ISO-MSMS	2	2023-03-26_Fusion_36721	201	Treat_T2	378.579	3	370.565	1108.67			-0.5254	-0.00019469						19.236	0.526	19.257	19.126	19.652	0.020937								0.923124	0.0376554	0.453072	1.9928e-15	2	5081	176.79	175.6	1	6.578	6.6183	0
RVIVTHGSLK	10	1	1	1	Unmodified	Pep146	MULTI-MSMS		2023-03-26_Fusion_36725	102	Treat_T1	555.343	2	555.343	1108.67	0.43031	0.00023897	-0.076012	-4.2213e-05	0.35429	0.00019675	555.343	561.875	567.364	19.117	0.4491	19.181	19.071	19.52	0.063784					103	22	12	0.989101	0.00764481	0.0496814	3.394e-13	3	4524	221.57	186.87	1	0.56398	0.81012	0
RVIVTHGSLK	10	1	1	1	Unmodified	Pep146	MULTI-MSMS		2023-03-26_Fusion_36726	202	Treat_T1	370.565	3	370.565	1108.67	-0.021205	-7.8577e-06	-0.26329	-9.7565e-05	-0.28449	-0.00010542	370.565	374.919	378.578	19.119	0.72139	19.188	19.067	19.789	0.068956					186	29	14	0.932888	0.0520185	0.788598	8.331e-25	7	5275	226.89	221.51	1	0.88814	1.1457	0
RVIVTHGSLK	10	1	1	1	Unmodified	Pep146	ISO-MSMS	2	2023-04-17_Fusion_37016	103	Ctrl_T2	567.365	2	555.343	1108.67			0.2374	0.00013184						19.113	0.26596	19.144	19.059	19.325	0.030458								0.975302	0.00666383	0.0312523	1.8426e-08	1	4446	147.74	119.51	1	11.229	11.179	0
RVIVTHGSLK	10	1	1	1	Unmodified	Pep146	ISO-MSMS	1	2023-04-17_Fusion_37016	103	Ctrl_T2	561.876	2	555.343	1108.67			0.28328	0.00015732						19.096	0.25941	19.127	19.02	19.279	0.030458								0.957711	0.0167228	0.0776402	2.4664e-17	1	4449	207.88	181.09	1	18.845	18.761	0
RVIVTHGSLK	10	1	1	1	Unmodified	Pep146	MULTI-MSMS		2023-04-17_Fusion_37017	203	Ctrl_T2	374.92	3	370.565	1108.67	0.19414	7.1943e-05	-0.16466	-6.1018e-05	0.029482	1.0925e-05	370.565	374.919	378.579	19.095	0.38504	19.122	18.974	19.359	0.027613					109	15	12	0.837148	0.0621179	0.368407	2.0834e-18	7	4050	222.18	220.42	1	35.687	31.959	0
RVIVTHGSLK	10	1	1	1	Unmodified	Pep146	MULTI-MSMS		2023-04-17_Fusion_37021	104	Ctrl_T1	561.876	2	555.343	1108.67	0.38592	0.00021432	0.14054	7.8047e-05	0.52646	0.00029236	555.343	561.875	567.364	19.116	0.28453	19.181	19.065	19.349	0.065613					98	16	10	0.928094	0.00580253	0.0384758	4.4355e-09	4	4461	185.33	169.13	1	1.3717	1.6804	0
RVIVTHGSLK	10	1	1	1	Unmodified	Pep146	MULTI-MSMS		2023-04-17_Fusion_37022	204	Ctrl_T1	374.919	3	370.565	1108.67	-0.10628	-3.9382e-05	0.19211	7.1189e-05	0.085833	3.1807e-05	370.565	374.919	378.579	19.118	0.7612	19.184	18.996	19.757	0.066603					183	31	15	0.858365	0.0425773	0.446419	2.0834e-18	6	4045	214.12	212.22	1	0.93897	1.1489	0
RTGPSLSER	9	0	1	2	Unmodified	Pep2676	MSMS	0	2023-03-26_Fusion_36725	102	Treat_T1	501.77	2	501.77	1001.53										19.138	1	19.201	18.701	19.701	0.063784											0.0023413	1	4544	85.764	69.562	1
RTYSPSAQVK	10	1	0	1	Unmodified	Pep152	MULTI-MSMS		2023-03-26_Fusion_36720	101	Treat_T2	568.807	2	568.807	1135.6	0.094665	5.3846e-05	-0.029815	-1.6959e-05	0.06485	3.6887e-05	568.807	573.829	577.818	19.252	0.27993	19.252	19.11	19.39	0					66	13	9	0.689104	0.00815985	0.0573607	3.9856e-06	2	4543	123.29	104.98	1	0.79612	0.82777	0
RTYSPSAQVK	10	1	0	1	Unmodified	Pep152	MULTI-MSMS		2023-04-17_Fusion_37016	103	Ctrl_T2	573.829	2	568.807	1135.6	0.36677	0.00020862	-0.029133	-1.6571e-05	0.33764	0.00019205	568.807	573.829	577.818	19.198	0.40172	19.228	19.04	19.442	0.030458					93	18	9	0.96955	0.00221248	0.0117301	1.47e-05	3	4468	107.21	84.134	1	1.3039	1.1837	0
RTYSPSAQVK	10	1	0	1	Unmodified	Pep152	MULTI-MSMS		2023-04-17_Fusion_37021	104	Ctrl_T1	568.807	2	568.807	1135.6	0.62503	0.00035552	-0.40791	-0.00023202	0.21712	0.0001235	568.807	573.829	577.817	19.201	0.34851	19.266	19.132	19.48	0.065613					88	17	10	0.814967	0.0115969	0.135696	4.9422e-13	3	4508	175.41	141.16	1	0.34207	0.41451	0
RTYSPSAQVK	10	1	0	1	Unmodified	Pep152	MULTI-MATCH-MSMS		2023-03-26_Fusion_36725	102	Treat_T1		2	568.807	1135.6	0.46249	0.00026306	-0.86085	-0.00048966	-0.39836	-0.00022659	568.807	573.829	577.325	19.203	0.30052	19.267	19.124	19.424	0.063784	0.013523	-0.00081783		175.41	73	14	11					0				0	0.25059	0.32629	0
KVGEFSGANK	10	2	0	0	Unmodified	Pep150	MULTI-MSMS		2023-03-26_Fusion_36720	101	Treat_T2	518.775	2	518.775	1035.53	0.098958	5.1337e-05	0.4904	0.00025441	0.58936	0.00030574	518.775	522.8	526.789	19.252	0.90634	19.252	19.133	20.039	0					165	43	13	0.965838	0.0301902	0.572438	1.1177e-13	4	4579	201.61	133.14	1	0.27987	0.27619	0
KVGEFSGANK	10	2	0	0	Unmodified	Pep150	ISO-MSMS	0	2023-03-26_Fusion_36721	201	Treat_T2	346.186	3	346.186	1035.53			0.26201	9.0705e-05						19.236	0.26286	19.257	19.126	19.389	0.020937								0.767767	0.0178031	0.270169	5.2048e-16	2	5086	219.56	198.69	1	0.24268	0.26377	0
KVGEFSGANK	10	2	0	0	Unmodified	Pep150	ISO-MSMS	0	2023-03-26_Fusion_36725	102	Treat_T1	518.775	2	518.775	1035.53			0.46028	0.00023878						19.168	0.45623	19.232	19.112	19.569	0.063784								0.864011	0.010921	0.142375	3.5534e-12	2	4593	179.53	131.48	1	0.10705	0.12304	0
KVGEFSGANK	10	2	0	0	Unmodified	Pep150	ISO-MSMS	0	2023-03-26_Fusion_36726	202	Treat_T1	346.186	3	346.186	1035.53			0.21443	7.4233e-05						19.203	0.29334	19.272	19.139	19.433	0.068956								0.848697	0.0134171	0.193625	1.4613e-15	2	5297	214.12	190.37	1	0.08706	0.15527	0
KVGEFSGANK	10	2	0	0	Unmodified	Pep150	MULTI-MSMS		2023-04-17_Fusion_37016	103	Ctrl_T2	518.775	2	518.775	1035.53	0.32052	0.00016628	0.33445	0.0001735	0.65497	0.00033978	518.775	522.8	526.789	19.226	0.52559	19.256	19.118	19.643	0.030458					140	24	12	0.967288	0.00867025	0.050675	3.2742e-19	4	4476	217.63	147.92	1	0.53588	0.48135	0
KVGEFSGANK	10	2	0	0	Unmodified	Pep150	MULTI-MSMS		2023-04-17_Fusion_37017	203	Ctrl_T2	346.186	3	346.186	1035.53	0.079995	2.7693e-05	0.020513	7.1013e-06	0.10051	3.4794e-05	346.186	348.869	351.528	19.202	0.26407	19.229	19.095	19.359	0.027613					75	10	9	0.629311	0.00623512	0.143799	2.0834e-18	2	4100	208.54	187.67	1	0.56991	0.57692	0
KVGEFSGANK	10	2	0	0	Unmodified	Pep150	ISO-MSMS	0	2023-04-17_Fusion_37021	104	Ctrl_T1	518.775	2	518.775	1035.53			0.33155	0.000172						19.194	0.31847	19.259	19.115	19.434	0.065615								0.974528	0.0354786	0.484203	3.0688e-13	2	4537	204.28	152.14	1	0.13536	0.23112	0
KVGEFSGANK	10	2	0	0	Unmodified	Pep150	ISO-MSMS	1	2023-04-17_Fusion_37021	104	Ctrl_T1	522.799	2	518.775	1035.53			-0.041443	-2.15e-05						19.194	0.24149	19.259	19.132	19.373	0.065615								0.880446	0.00282627	0.0225031	1.5436e-06	1	4484	124.81	94.73	1	0.14238	0.24312	0
KVGEFSGANK	10	2	0	0	Unmodified	Pep150	ISO-MSMS	2	2023-04-17_Fusion_37021	104	Ctrl_T1	526.789	2	518.775	1035.53			-0.25388	-0.0001317						19.194	0.22986	19.26	19.143	19.373	0.065615								0.919028	0.0046627	0.0400223	8.2725e-07	1	4490	125.66	95.816	1	0.14447	0.24668	0
KVGEFSGANK	10	2	0	0	Unmodified	Pep150	ISO-MSMS	0	2023-04-17_Fusion_37022	204	Ctrl_T1	346.186	3	346.186	1035.53			0.24318	8.4187e-05						19.226	0.26019	19.294	19.115	19.376	0.068157								0.706965	0.00658142	0.141986	5.2048e-16	2	4080	214.12	190.37	1	0.16518	0.20794	0
VSYSHIQSK	9	1	0	0	Unmodified	Pep2683	ISO-MSMS	0	2023-03-26_Fusion_36725	102	Treat_T1	524.775	2	524.775	1047.53			-0.13769	-7.2257e-05						19.198	0.19852	19.262	19.186	19.384	0.063784								0.923551	0.00603641	0.0606222	4.3445e-05	1	4580	93.938	81.697	1	0.70709	0.81181	0
VSYSHIQSK	9	1	0	0	Unmodified	Pep2683	ISO-MSMS	0	2023-03-26_Fusion_36726	202	Treat_T1	350.186	3	350.186	1047.53			0.13452	4.7106e-05						19.215	0.22091	19.284	19.187	19.408	0.068956								0.647858	0.00856959	0.114072	1.3706e-14	2	5317	214.32	177.9	1	0.14875	0.17257	0
VSYSHIQSK	9	1	0	0	Unmodified	Pep2683	ISO-MSMS	0	2023-04-17_Fusion_37022	204	Ctrl_T1	350.186	3	350.186	1047.53			0.38943	0.00013637						19.224	0.23645	19.292	19.139	19.375	0.068001								0.338224	0.00205477	0.0448931	0.0034998	1	4099	82.305	59.565	1	0.44635	0.51705	0
VVMRDPQTK	9	1	0	1	Oxidation (M)	Pep4892	MULTI-MSMS		2023-03-26_Fusion_36720	101	Treat_T2	545.29	2	545.29	1088.56	0.75228	0.00041021	-0.47857	-0.00026096	0.27371	0.00014925	545.29	550.312	554.3	15.34	0.28937	15.34	15.181	15.47	0					95	22	9	0.882383	0.00534984	0.0365305	2.112e-05	4	3053	100.84	81.579	1	0.14302	0.1487	0
VVMRDPQTK	9	1	0	1	Oxidation (M)	Pep4892	MULTI-MSMS		2023-03-26_Fusion_36721	201	Treat_T2	363.862	3	363.862	1088.56	0.098295	3.5766e-05	-0.24827	-9.0335e-05	-0.14997	-5.457e-05	363.862	367.21	369.87	15.338	0.40348	15.354	15.181	15.584	0.016882					80	16	11	0.863154	0.0106938	0.0725903	3.6327e-12	4	3899	157.86	157.59	1	0.17396	0.18369	0
VVMRDPQTK	9	1	0	1	Oxidation (M)	Pep4892	ISO-MSMS	0	2023-03-26_Fusion_36725	102	Treat_T1	545.29	2	545.29	1088.56			0.0079311	4.3248e-06						15.334	0.30629	15.4	15.178	15.485	0.066706								0.971098	0.00742604	0.0489812	6.3533e-08	2	3061	154.75	120.58	1	0.022496	0.031375	0
VVMRDPQTK	9	1	0	1	Oxidation (M)	Pep4892	ISO-MSMS	0	2023-03-26_Fusion_36726	202	Treat_T1	363.862	3	363.862	1088.56			-0.34979	-0.00012728						15.333	0.38756	15.403	15.19	15.577	0.069905								0.768811	0.0346032	0.401202	1.5539e-14	2	4040	182.39	182.39	1	0.021863	0.03042	0
VVMRDPQTK	9	1	0	1	Oxidation (M)	Pep4892	MULTI-MSMS		2023-04-17_Fusion_37016	103	Ctrl_T2	545.29	2	545.29	1088.56	0.70841	0.00038629	-0.018778	-1.0239e-05	0.68963	0.00037605	545.29	550.312	554.301	15.319	0.29891	15.346	15.184	15.483	0.027021					92	18	10	0.941175	0.00468792	0.0336188	8.4627e-06	4	2996	117.89	95.798	1	0.34366	0.31198	0
VVMRDPQTK	9	1	0	1	Oxidation (M)	Pep4892	MULTI-MSMS		2023-04-17_Fusion_37017	203	Ctrl_T2	363.862	3	363.862	1088.56	0.056971	2.073e-05	-0.20404	-7.4242e-05	-0.14707	-5.3512e-05	363.862	367.211	369.87	15.294	0.49002	15.32	15.155	15.645	0.025373					87	20	10	0.736919	0.0156155	0.137322	5.7164e-12	2	2898	151.04	151.04	1	0.34533	0.33522	0
VVMRDPQTK	9	1	0	1	Oxidation (M)	Pep4892	ISO-MSMS	0	2023-04-17_Fusion_37021	104	Ctrl_T1	545.29	2	545.29	1088.56			-0.079594	-4.3402e-05						15.313	0.359	15.372	15.142	15.501	0.059753								0.981698	0.0215959	0.172026	2.2079e-08	2	2989	162.49	124.32	1	0.035712	0.043275	0
VVMRDPQTK	9	1	0	1	Oxidation (M)	Pep4892	ISO-MSMS	1	2023-04-17_Fusion_37021	104	Ctrl_T1	550.313	2	545.29	1088.56			0.1944	0.000106						15.313	0.20509	15.372	15.218	15.423	0.059753								0.499524	0.00100124	0.00780464	0.0047036	1	2962	61.962	50.451	1	0.04201	0.050906	0
VVMRDPQTK	9	1	0	1	Oxidation (M)	Pep4892	MSMS	2	2023-04-17_Fusion_37021	104	Ctrl_T1	554.301	2	545.29	1088.56										15.255	1	15.315	14.815	15.815	0.059753											0.051031	1	2960	37.727	33.317	1
VVMRDPQTK	9	1	0	1	Oxidation (M)	Pep4892	ISO-MSMS	0	2023-04-17_Fusion_37022	204	Ctrl_T1	363.862	3	363.862	1088.56			-0.2144	-7.8012e-05						15.306	0.55063	15.364	15.083	15.633	0.058483								0.914425	0.0184651	0.0777969	1.7156e-14	4	2852	179.21	178.99	1	0.039136	0.048226	0
VVMRDPQTK	9	1	0	1	Unmodified	Pep4892	ISO-MSMS	0	2023-03-26_Fusion_36720	101	Treat_T2	537.292	2	537.292	1072.57			0.30602	0.00016442						19.252	0.48383	19.252	19.069	19.553	0								0.606449	0.0100235	0.118862	4.7564e-05	2	4565	104.01	88.048	1	0.16123	0.16764	0
VVMRDPQTK	9	1	0	1	Unmodified	Pep4892	ISO-MSMS	0	2023-03-26_Fusion_36721	201	Treat_T2	358.531	3	358.531	1072.57			0.10705	3.8379e-05						19.236	0.54562	19.257	19.012	19.558	0.020937								0.397027	0.0296284	0.344849	1.5977e-05	2	5079	106.91	106.64	1	0.15678	0.16555	0
VVMRDPQTK	9	1	0	1	Unmodified	Pep4892	ISO-MSMS	0	2023-03-26_Fusion_36725	102	Treat_T1	537.293	2	537.292	1072.57			-0.016841	-9.0486e-06						19.2	0.54716	19.264	19.021	19.569	0.063784								0.88302	0.0307412	0.258643	1.1047e-07	2	4578	162.88	113.31	1	0.029005	0.040453	0
VVMRDPQTK	9	1	0	1	Unmodified	Pep4892	MULTI-MSMS		2023-03-26_Fusion_36726	202	Treat_T1	358.531	3	358.531	1072.57	0.1653	5.9266e-05	-0.21994	-7.8856e-05	-0.054639	-1.959e-05	358.531	361.879	364.538	19.204	0.65029	19.273	19.044	19.694	0.068956					111	26	9	0.759109	0.0600494	0.961733	1.0506e-11	4	5290	163.9	163.9	1	0.019629	0.027312	0
VVMRDPQTK	9	1	0	1	Unmodified	Pep4892	MULTI-MSMS		2023-04-17_Fusion_37016	103	Ctrl_T2	537.293	2	537.292	1072.57	0.33269	0.00017875	0.11122	5.976e-05	0.44391	0.00023851	537.292	542.315	546.304	19.191	0.4869	19.222	18.996	19.483	0.030458					129	22	11	0.669747	0.0132503	0.211033	3.112e-09	5	4513	166.07	136.9	1	0.29987	0.27222	0
VVMRDPQTK	9	1	0	1	Unmodified	Pep4892	MULTI-MSMS		2023-04-17_Fusion_37017	203	Ctrl_T2	358.531	3	358.531	1072.57	0.21487	7.7037e-05	0.057554	2.0635e-05	0.27242	9.7672e-05	358.531	361.879	364.538	19.164	0.76111	19.192	18.974	19.735	0.027611					172	31	14	0.4722	0.0323126	0.34952	3.6137e-07	4	4081	113.26	113.26	1	0.3178	0.3085	0
VVMRDPQTK	9	1	0	1	Unmodified	Pep4892	ISO-MSMS	0	2023-04-17_Fusion_37021	104	Ctrl_T1	537.292	2	537.292	1072.57			0.16402	8.8129e-05						19.194	0.58142	19.259	19.065	19.646	0.065615								0.682202	0.0120404	0.0958371	1.7163e-07	2	4482	152.38	102.83	1	0.038474	0.046621	0
VVMRDPQTK	9	1	0	1	Unmodified	Pep4892	MULTI-SECPEP		2023-04-17_Fusion_37022	204	Ctrl_T1	358.91	3	358.531	1072.57	-0.032621	-1.1696e-05	0.099531	3.5685e-05	0.066911	2.3989e-05	358.531	361.879	364.538	19.156	0.56866	19.222	19.02	19.589	0.066605					100	23	10	0.649705	0.0169946	0.180825	0.00079064	1	4038	90.709	87.857	1	0.030295	0.037331	0
VSAPRVGGK	9	1	0	1	Unmodified	Pep2680	MULTI-MSMS		2023-03-26_Fusion_36720	101	Treat_T2	435.762	2	435.761	869.508	0.22604	9.8499e-05	-0.13793	-6.0105e-05	0.088109	3.8394e-05	435.761	440.784	444.772	19.251	0.55867	19.251	19.038	19.597	0					147	28	10	0.778141	0.0174921	0.205489	1.3584e-06	3	4541	127.46	99.725	1	0.82064	0.85327	0
VSAPRVGGK	9	1	0	1	Unmodified	Pep2680	MULTI-MSMS		2023-03-26_Fusion_36721	201	Treat_T2	294.192	3	290.843	869.508	-0.2105	-6.1224e-05	0.12857	3.7394e-05	-0.081931	-2.3829e-05	290.843	294.192	296.851	19.236	0.49731	19.257	19.037	19.534	0.020939					109	20	10	0.880747	0.0118317	0.149629	1.0784e-11	4	5075	166.68	160.64	1	0.77467	0.81801	0
VSAPRVGGK	9	1	0	1	Unmodified	Pep2680	MULTI-MSMS		2023-03-26_Fusion_36725	102	Treat_T1	435.762	2	435.761	869.508	0.44968	0.00019595	-0.18511	-8.0662e-05	0.26457	0.00011529	435.761	440.784	444.773	19.2	0.54879	19.263	18.947	19.496	0.063784					122	29	10	0.834675	0.0174395	0.185183	1.3584e-06	3	4540	127.46	102.37	1	0.13775	0.19211	0
VSAPRVGGK	9	1	0	1	Unmodified	Pep2680	MULTI-MSMS		2023-03-26_Fusion_36726	202	Treat_T1	290.843	3	290.843	869.508	-0.032222	-9.3716e-06	0.094704	2.7544e-05	0.062482	1.8172e-05	290.843	294.192	296.851	19.228	0.48533	19.297	19.067	19.553	0.068956					109	19	10	0.886731	0.0300072	0.31777	6.0266e-12	3	5305	167.24	161.21	1	0.14542	0.20233	0
VSAPRVGGK	9	1	0	1	Unmodified	Pep2680	MULTI-SECPEP		2023-03-26_Fusion_36726	202	Treat_T1	434.559	2	435.761	869.508	-0.085756	-3.7369e-05	-0.26839	-0.00011696	-0.35415	-0.00015432	435.761	440.784	444.773	19.229	0.53203	19.298	19.044	19.576	0.068956					98	21	8	0.409198	0.00134456	0.0132867	0.0020422	1	5267	65.465	49.132	1	0.1289	0.17935	0
VSAPRVGGK	9	1	0	1	Unmodified	Pep2680	MULTI-MSMS		2023-04-17_Fusion_37016	103	Ctrl_T2	435.762	2	435.761	869.508	0.073572	3.206e-05	0.011605	5.0568e-06	0.085177	3.7117e-05	435.762	440.784	444.773	19.23	0.58467	19.261	18.877	19.461	0.030458					193	27	12	0.911459	0.0334782	0.821628	3.058e-08	6	4522	137.9	104.92	1	1.0226	0.92835	0
VSAPRVGGK	9	1	0	1	Unmodified	Pep2680	MULTI-MSMS		2023-04-17_Fusion_37017	203	Ctrl_T2	290.844	3	290.843	869.508	-0.01586	-4.6128e-06	0.12398	3.6058e-05	0.10812	3.1445e-05	290.844	294.192	296.851	19.221	0.90399	19.249	18.974	19.878	0.027613					197	37	14	0.932193	0.0137927	0.384972	6.0266e-12	10	4124	182.39	173.28	1	0.99873	0.96948	0
VSAPRVGGK	9	1	0	1	Unmodified	Pep2680	MULTI-MSMS		2023-04-17_Fusion_37021	104	Ctrl_T1	435.762	2	435.761	869.508	0.14947	6.5135e-05	-0.050191	-2.1871e-05	0.099284	4.3264e-05	435.762	440.784	444.773	19.242	0.44565	19.308	19.034	19.48	0.065615					142	24	11	0.8372	0.0197673	0.176106	2.1427e-08	4	4498	147.29	120.6	1	0.23973	0.29049	0
VSAPRVGGK	9	1	0	1	Unmodified	Pep2680	ISO-MSMS	2	2023-04-17_Fusion_37022	204	Ctrl_T1	296.851	3	290.843	869.508			-0.16449	-4.7841e-05						19.203	0.37977	19.27	19.067	19.446	0.066639								0.902903	0.0100751	0.23884	1.4755e-05	2	4079	101.72	96.51	1	0.30361	0.37413	0
VSAPRVGGK	9	1	0	1	Unmodified	Pep2680	ISO-MSMS	1	2023-04-17_Fusion_37022	204	Ctrl_T1	294.192	3	290.843	869.508			-0.14001	-4.0722e-05						19.201	0.40297	19.268	19.043	19.446	0.066605								0.733077	0.00812026	0.186093	2.7314e-09	2	4087	134.44	128.4	1	0.30531	0.37622	0
VSAPRVGGK	9	1	0	1	Unmodified	Pep2680	MULTI-SECPEP		2023-04-17_Fusion_37022	204	Ctrl_T1	434.559	2	435.761	869.508	-0.069825	-3.0427e-05	-0.33062	-0.00014407	-0.40045	-0.0001745	435.761	440.784	444.773	19.202	0.56866	19.269	19.02	19.589	0.066605					114	23	10	0.866229	0.00721486	0.058811	0.020626	1	4040	45.081	43.037	1	0.27972	0.34469	0
VSAPRVGGK	9	1	0	1	Unmodified	Pep2680	MULTI-MATCH		2023-03-26_Fusion_36721	201	Treat_T2		2	435.761	869.508	-0.56816	-0.00024758	0.14422	6.2844e-05	-0.42394	-0.00018474	435.762	440.784	444.773	19.237	0.44854	19.258	19.037	19.485	0.020937	0.00051542	0.00018521		73.157	97	18	8					0				0	0.84933	0.89684	0
VSAPRVGGK	9	1	0	1	Unmodified	Pep2680	MULTI-MATCH		2023-04-17_Fusion_37017	203	Ctrl_T2		2	435.761	869.508	0.043461	1.8939e-05	0.063171	2.7527e-05	0.10663	4.6466e-05	435.762	440.784	444.773	19.178	0.69273	19.206	18.926	19.618	0.027613	-0.051589	0.00011458		73.157	155	28	11					0				0	0.99739	0.96817	0
VSAPRVGGK	9	1	0	1	Unmodified	Pep2680	MULTI-MATCH-MSMS		2023-04-17_Fusion_37022	204	Ctrl_T1		3	290.843	869.508	-0.073693	-2.1433e-05	0.23402	6.8063e-05	0.16033	4.663e-05	290.843	292.85	294.18	19.217	0.69022	19.285	18.997	19.687	0.067577	0.013	6.8983e-05		167.24	90	28	8					0				0	0.014292	0.015718	0
VTNPDIAAKK	10	2	0	0	Unmodified	Pep151	ISO-MSMS	0	2023-03-26_Fusion_36725	102	Treat_T1	528.806	2	528.806	1055.6			-0.42431	-0.00022438						19.2	0.16339	19.264	19.148	19.311	0.063784								0.233435	0.00564048	0.0582937	0.0014332	1	4566	80.219	72.651	1	0.16803	0.19314	0
VTNPDIAAKK	10	2	0	0	Unmodified	Pep151	ISO-MSMS	1	2023-04-17_Fusion_37016	103	Ctrl_T2	532.832	2	528.806	1055.6			0.095283	5.0386e-05						19.193	0.20774	19.224	19.118	19.325	0.030458								0.503248	0.00143769	0.014178	2.3166e-05	1	4489	99.139	97.211	1	1.6007	1.4378	0
ATNYITRNK	9	1	0	1	Unmodified	Pep157	MSMS	0	2023-03-26_Fusion_36720	101	Treat_T2	540.794	2	540.793	1079.57										19.326	1	19.326	18.826	19.826	0											0.071859	1	4576	36.772	32.838	1
ATNYITRNK	9	1	0	1	Unmodified	Pep157	ISO-MSMS	0	2023-03-26_Fusion_36725	102	Treat_T1	540.794	2	540.793	1079.57			0.34359	0.00018581						19.192	0.23618	19.256	19.148	19.384	0.063784								0.632418	0.0059806	0.0753715	1.1545e-05	2	4584	134.05	125.29	1	0.23793	0.33183	0
ATNYITRNK	9	1	0	1	Unmodified	Pep157	MSMS	0	2023-03-26_Fusion_36726	202	Treat_T1	360.865	3	360.865	1079.57										19.253	1	19.322	18.822	19.822	0.068956											0.055409	1	5321	35.908	32.93	1
ATNYITRNK	9	1	0	1	Unmodified	Pep157	MSMS	0	2023-03-26_Fusion_36726	202	Treat_T1	360.865	3	360.865	1079.57										19.256	1	19.325	18.825	19.825	0.068956											1.3508e-05	1	5322	110.63	110.16	1
ATNYITRNK	9	1	0	1	Unmodified	Pep157	ISO-MSMS	2	2023-04-17_Fusion_37016	103	Ctrl_T2	549.805	2	540.793	1079.57			0.66408	0.00035913						19.239	0.17226	19.269	19.176	19.348	0.030458								0.637362	0.00218188	0.058347	6.772e-06	1	4518	121.64	116.66	1	2.3379	2.1224	0
ATNYITRNK	9	1	0	1	Unmodified	Pep157	MULTI-MSMS		2023-04-17_Fusion_37021	104	Ctrl_T1	540.794	2	540.793	1079.57	0.65192	0.00035255	0.19596	0.00010597	0.84787	0.00045852	540.794	545.816	550.807	19.234	0.24334	19.299	19.17	19.413	0.065613					58	11	9	0.493856	0.00383776	0.0400967	9.8277e-06	1	4524	116.05	108.9	1	0.46841	0.5676	0
ATNYITRNK	9	1	0	1	Unmodified	Pep157	MSMS	2	2023-04-17_Fusion_37021	104	Ctrl_T1	549.805	2	540.793	1079.57										19.263	1	19.329	18.829	19.829	0.065615											4.4366e-05	1	4533	105.94	98.289	1
ATNYITRNK	9	1	0	1	Unmodified	Pep157	MSMS	1	2023-04-17_Fusion_37021	104	Ctrl_T1	545.817	2	540.793	1079.57										19.313	1	19.379	18.879	19.879	0.065615											0.071285	1	4553	29.31	27.25	1
ATNYITRNK	9	1	0	1	Unmodified	Pep157	ISO-MSMS	0	2023-04-17_Fusion_37022	204	Ctrl_T1	360.865	3	360.865	1079.57			0.032834	1.1849e-05						19.249	0.21139	19.318	19.187	19.399	0.068157								0.248432	0.00290673	0.0429347	1.0538e-05	2	4101	110.63	110.25	1	0.42662	0.52572	0
KISTVVSSK	9	2	0	0	Unmodified	Pep2681	MULTI-MSMS		2023-03-26_Fusion_36720	101	Treat_T2	474.79	2	474.79	947.565	0.084167	3.9962e-05	-0.1676	-7.9575e-05	-0.083432	-3.9613e-05	474.79	478.815	482.804	19.301	0.36875	19.301	19.185	19.553	0					80	17	9	0.75413	0.00624743	0.0873258	0.00067987	2	4568	76.943	49.64	1	1.0871	1.0728	0
KISTVVSSK	9	2	0	0	Unmodified	Pep2681	ISO-MSMS	0	2023-03-26_Fusion_36725	102	Treat_T1	474.79	2	474.79	947.565			-0.052951	-2.514e-05						19.2	0.21614	19.264	19.168	19.384	0.063784								0.784091	0.0131995	0.134371	0.00066132	1	4571	83.358	48.206	1	0.19504	0.22418	0
KISTVVSSK	9	2	0	0	Unmodified	Pep2681	ISO-MSMS	1	2023-03-26_Fusion_36725	102	Treat_T1	478.815	2	474.79	947.565			-0.52997	-0.00025162						19.205	0.17344	19.269	19.186	19.359	0.063784								0.426436	0.00262396	0.0285058	0.0073278	1	4574	48.073	35.866	1	0.21353	0.24543	0
KISTVVSSK	9	2	0	0	Unmodified	Pep2681	ISO-MSMS	1	2023-04-17_Fusion_37016	103	Ctrl_T2	478.815	2	474.79	947.565			0.28566	0.00013563						19.247	0.24427	19.277	19.176	19.42	0.030458								0.526885	0.00367428	0.0561107	0.0023492	1	4506	74.424	54.434	1	2.0413	1.8336	0
KISTVVSSK	9	2	0	0	Unmodified	Pep2681	ISO-MSMS	0	2023-04-17_Fusion_37016	103	Ctrl_T2	474.79	2	474.79	947.565			0.7711	0.00036611						19.302	0.28511	19.333	19.176	19.461	0.030458								0.401855	0.00353799	0.0846443	0.039818	1	4535	29.534	19.446	1	2.0258	1.8197	0
KISTVVSSK	9	2	0	0	Unmodified	Pep2681	ISO-MSMS	0	2023-04-17_Fusion_37021	104	Ctrl_T1	474.79	2	474.79	947.565			-0.12539	-5.9535e-05						19.272	0.25343	19.338	19.227	19.48	0.065615								0.637782	0.00955057	0.118829	3.4667e-05	1	4531	100.57	65.417	1	0.27628	0.47174	0
KISTVVSSK	9	2	0	0	Unmodified	Pep2681	ISO-MSMS	1	2023-04-17_Fusion_37021	104	Ctrl_T1	478.815	2	474.79	947.565			-0.65798	-0.0003124						19.271	0.20686	19.337	19.227	19.434	0.065613								0.54351	0.00352233	0.0441168	0.0052718	1	4532	58.955	42.117	1	0.28492	0.48649	0
RPVPKGATY	9	1	0	1	Unmodified	Pep2684	ISO-MSMS	2	2023-04-17_Fusion_37021	104	Ctrl_T1	503.795	2	494.782	987.55			0.39058	0.00019325						19.27	0.22694	19.335	19.207	19.434	0.065613								0.614556	0.00220105	0.0241023	0.0059188	1	4528	55.531	51.331	1	2.9014	3.5159	0
ATLPKNPPPK	10	2	1	0	Unmodified	Pep154	ISO-MSMS	0	2023-04-17_Fusion_37021	104	Ctrl_T1	531.819	2	531.819	1061.62			0.38263	0.00020349						19.174	0.26347	19.24	19.17	19.434	0.065613								0.225572	0.00119906	0.0164507	0.0039851	1	4541	68.625	66.817	1	2.2802	2.8325	0
ALAKAIEK	8	2	1	0	Unmodified	Pep1423	ISO-MSMS	1	2023-03-26_Fusion_36720	101	Treat_T2	427.803	2	422.269	842.523			-0.23257	-9.8206e-05						19.252	0.22583	19.252	19.185	19.41	0								0.765727	0.00844229	0.0779378	5.3823e-06	1	4556	117.4	92.58	1	12.899	11.147	0
ALAKAIEK	8	2	1	0	Unmodified	Pep1423	ISO-MSMS	2	2023-03-26_Fusion_36720	101	Treat_T2	433.293	2	422.269	842.523			-0.33239	-0.00014036						19.298	0.30606	19.298	19.185	19.491	0								0.739841	0.016527	0.233855	1.5534e-05	1	4566	100.02	84.375	1	5.4878	4.7423	0
ALAKAIEK	8	2	1	0	Unmodified	Pep1423	ISO-MSMS	1	2023-03-26_Fusion_36725	102	Treat_T1	427.803	2	422.269	842.523			-0.7869	-0.00033228						19.185	0.23618	19.249	19.148	19.384	0.063784								0.718893	0.0120021	0.12816	1.1848e-08	1	4559	130.28	109.65	1	2.5139	3.709	0
ALAKAIEK	8	2	1	0	Unmodified	Pep1423	ISO-MSMS	2	2023-03-26_Fusion_36725	102	Treat_T1	433.293	2	422.269	842.523			-0.4195	-0.00017714						19.2	0.2388	19.264	19.186	19.424	0.063784								0.729802	0.0110755	0.132665	1.4539e-05	1	4573	101.72	77.202	1	0.88055	1.2992	0
ALAKAIEK	8	2	1	0	Unmodified	Pep1423	ISO-MSMS	1	2023-04-17_Fusion_37016	103	Ctrl_T2	427.803	2	422.269	842.523			-0.13512	-5.7056e-05						19.223	0.23934	19.254	19.157	19.396	0.030458								0.701515	0.00632735	0.129104	7.6606e-09	2	4495	143.12	104.16	1	1.1356	1.1676	0
ALAKAIEK	8	2	1	0	Unmodified	Pep1423	ISO-MSMS	2	2023-04-17_Fusion_37016	103	Ctrl_T2	433.293	2	422.269	842.523			0.10737	4.534e-05						19.266	0.32853	19.296	19.176	19.505	0.030458								0.692086	0.0136112	0.399501	6.4947e-06	1	4523	115.49	76.241	1	1.1009	1.1319	0
ALAKAIEK	8	2	1	0	Unmodified	Pep1423	ISO-MSMS	1	2023-04-17_Fusion_37021	104	Ctrl_T1	427.803	2	422.269	842.523			-0.034666	-1.4638e-05						19.207	0.26347	19.273	19.17	19.434	0.065615								0.681359	0.0140327	0.194256	5.2872e-09	1	4507	150.4	116.23	1	2.8678	3.5625	0
ALAKAIEK	8	2	1	0	Unmodified	Pep1423	ISO-MSMS	2	2023-04-17_Fusion_37021	104	Ctrl_T1	433.293	2	422.269	842.523			-0.11729	-4.9527e-05						19.272	0.29115	19.338	19.189	19.48	0.065615								0.697685	0.012671	0.190475	8.6879e-06	1	4520	111.74	77.566	1	1.33	1.6522	0
KIDEKTAELK	10	3	1	0	Unmodified	Pep2688	ISO-MSMS	0	2023-03-26_Fusion_36725	102	Treat_T1	587.837	2	587.838	1173.66			-1.307	-0.0007683						19.268	0.22112	19.331	19.203	19.424	0.063307								0.559905	0.00257703	0.0276145	0.0010854	1	4606	81.799	35.337	1			0
KLGPNDQYK	9	2	1	0	Unmodified	Pep4893	MSMS	0	2023-03-26_Fusion_36720	101	Treat_T2	531.784	2	531.783	1061.55										19.347	1	19.347	18.847	19.847	0											0.0062355	1	4584	70.552	36.463	1
KLGPNDQYK	9	2	1	0	Unmodified	Pep4893	MULTI-MSMS		2023-04-17_Fusion_37021	104	Ctrl_T1	531.783	2	531.783	1061.55	0.51493	0.00027383	2.0749	0.0011034	2.5899	0.0013772	531.784	538.322	542.807	19.356	0.29057	19.422	19.248	19.539	0.065615					65	13	7	0.657126	0.00382929	0.0504223	2.9247e-05	1	4549	89.886	60.724	1	0.35877	0.44569	0
VVVSKSGSLK	10	2	1	0	Unmodified	Pep159	ISO-MSMS	0	2023-03-26_Fusion_36725	102	Treat_T1	502.312	2	502.311	1002.61			0.011828	5.9416e-06						19.296	0.13195	19.359	19.292	19.424	0.063307								0.479916	0.00341845	0.0286176	0.0048965	2	4616	64.485	60.436	1	0.087687	0.12937	0
VVVSKSGSLK	10	2	1	0	Unmodified	Pep159	ISO-MSMS	0	2023-04-17_Fusion_37021	104	Ctrl_T1	502.311	2	502.311	1002.61			-0.51213	-0.00025725						19.366	0.31266	19.431	19.189	19.502	0.065615								0.339227	0.0013874	0.0153677	0.0073157	1	4582	53.493	49.617	1	0.20515	0.25484	0
KVYGPGVAK	9	2	0	0	Unmodified	Pep2689	ISO-MSMS	1	2023-03-26_Fusion_36720	101	Treat_T2	463.799	2	459.774	917.533			-0.3512	-0.00016147						19.394	0.37261	19.394	19.202	19.575	0								0.573974	0.0296113	0.297679	0.0010662	1	4590	81.215	58.478	1	0.22787	0.22487	0
KVYGPGVAK	9	2	0	0	Unmodified	Pep2689	ISO-MSMS	2	2023-03-26_Fusion_36720	101	Treat_T2	467.788	2	459.774	917.533			0.53303	0.00024507						19.401	0.37503	19.401	19.222	19.597	0								0.767007	0.0158231	0.157287	0.0035643	1	4591	67.993	48.898	1	0.21128	0.2085	0
KVYGPGVAK	9	2	0	0	Unmodified	Pep2689	MULTI-SECPEP		2023-03-26_Fusion_36721	201	Treat_T2	460.261	2	459.774	917.533	0.047462	2.1822e-05	-0.014421	-6.6304e-06	0.033041	1.5191e-05	459.774	463.799	467.788	19.38	0.47703	19.401	19.199	19.676	0.020937					126	19	11	0.762169	0.0159825	0.294623	0.045423	1	5165	34.173	28.138	1	0.2463	0.2677	0
KVYGPGVAK	9	2	0	0	Unmodified	Pep2689	ISO-MSMS	0	2023-03-26_Fusion_36725	102	Treat_T1	459.774	2	459.774	917.533			0.046565	2.1409e-05						19.332	0.73106	19.396	19.168	19.899	0.063307								0.750271	0.0198124	0.432576	2.3032e-05	2	4648	109.36	82.942	1	0.048945	0.056257	0
KVYGPGVAK	9	2	0	0	Unmodified	Pep2689	ISO-MSMS	1	2023-03-26_Fusion_36725	102	Treat_T1	463.799	2	459.774	917.533			-0.29715	-0.00013662						19.323	0.29262	19.387	19.203	19.495	0.063307								0.51361	0.00557799	0.0621529	0.0013317	1	4605	79.809	57.423	1	0.048591	0.055851	0
KVYGPGVAK	9	2	0	0	Unmodified	Pep2689	ISO-MSMS	2	2023-03-26_Fusion_36725	102	Treat_T1	467.789	2	459.774	917.533			0.72404	0.00033289						19.324	0.24483	19.387	19.251	19.495	0.063307								0.356932	0.00175988	0.0215912	0.04239	1	4641	28.174	22.432	1	0.048606	0.055868	0
KVYGPGVAK	9	2	0	0	Unmodified	Pep2689	ISO-MSMS	0	2023-03-26_Fusion_36726	202	Treat_T1	306.852	3	306.852	917.533			0.038598	1.1844e-05						19.369	0.26682	19.438	19.286	19.553	0.06908								0.910592	0.00797213	0.105287	2.7314e-09	2	5350	198.07	177.3	1	0.04543	0.081025	0
KVYGPGVAK	9	2	0	0	Unmodified	Pep2689	ISO-MSMS	2	2023-04-17_Fusion_37016	103	Ctrl_T2	467.788	2	459.774	917.533			0.43739	0.0002011						19.377	0.42115	19.408	19.157	19.578	0.030458								0.826207	0.0107072	0.283966	0.0033835	2	4526	68.95	49.856	1	0.35488	0.31877	0
KVYGPGVAK	9	2	0	0	Unmodified	Pep2689	ISO-MSMS	1	2023-04-17_Fusion_37016	103	Ctrl_T2	463.799	2	459.774	917.533			-0.095695	-4.3998e-05						19.357	0.40208	19.388	19.176	19.578	0.030458								0.553119	0.0323636	0.422183	5.2298e-05	1	4541	87.251	62.308	1	0.33814	0.30374	0
KVYGPGVAK	9	2	0	0	Unmodified	Pep2689	ISO-MSMS	2	2023-04-17_Fusion_37021	104	Ctrl_T1	467.788	2	459.774	917.533			0.45127	0.00020748						19.38	0.37768	19.446	19.227	19.604	0.065615								0.377487	0.00470825	0.0373709	0.006956	2	4571	50.04	37.003	1	0.070384	0.12018	0
KVYGPGVAK	9	2	0	0	Unmodified	Pep2689	ISO-MSMS	0	2023-04-17_Fusion_37021	104	Ctrl_T1	459.774	2	459.774	917.533			0.052634	2.42e-05						19.38	0.59326	19.446	19.189	19.782	0.065615								0.654605	0.0330203	0.442828	0.0010662	2	4547	81.215	54.8	1	0.072763	0.12424	0
KVYGPGVAK	9	2	0	0	Unmodified	Pep2689	ISO-MSMS	1	2023-04-17_Fusion_37021	104	Ctrl_T1	463.799	2	459.774	917.533			-0.0060357	-2.7751e-06						19.363	0.31342	19.428	19.248	19.562	0.065613								0.632261	0.00626386	0.0522202	0.00418	1	4581	64.734	49.193	1	0.071881	0.12274	0
KVYGPGVAK	9	2	0	0	Unmodified	Pep2689	MULTI-MATCH		2023-03-26_Fusion_36726	202	Treat_T1		2	459.774	917.533	0.14359	6.6018e-05	0.24772	0.0001139	0.39131	0.00017991	459.774	463.8	467.789	19.351	0.77033	19.42	19.162	19.933	0.068956	0.020881	1.56e-05		30.139	103	31	11					0				0	0.05023	0.089586	0
KVYGPGVAK	9	2	0	0	Unmodified	Pep2689	MULTI-MATCH		2023-04-17_Fusion_37022	204	Ctrl_T1		2	459.774	917.533	0.15028	6.9096e-05	0.35196	0.00016182	0.50225	0.00023092	459.774	463.8	467.788	19.337	0.52224	19.405	19.068	19.59	0.068157	0.0059518	0.00011146		30.139	117	21	10					0				0	0.087658	0.11035	0
TQYPHAVGK	9	1	0	0	Unmodified	Pep1430	MULTI-MSMS		2023-03-26_Fusion_36720	101	Treat_T2	502.778	2	500.764	999.514	0.32352	0.00016201	2.2844	0.001144	2.6079	0.001306	500.764	502.778	504.772	19.407	0.28975	19.407	19.264	19.553	0					38	13	5	0.456113	0.00331445	0.0201756	0.010947	1	4609	39.022	33.241	1	2.2697	2.3033	0
TQYPHAVGK	9	1	0	0	Unmodified	Pep1430	ISO-MSMS	2	2023-03-26_Fusion_36725	102	Treat_T1	504.772	2	500.764	999.514			1.8499	0.00092637						19.333	0.18458	19.396	19.311	19.495	0.063307								0.284291	0.00134987	0.0139665	0.021873	1	4626	39.022	34.612	1	0.81765	0.93875	0
TQYPHAVGK	9	1	0	0	Unmodified	Pep1430	ISO-MSMS	0	2023-03-26_Fusion_36725	102	Treat_T1	500.765	2	500.764	999.514			-0.10167	-5.0912e-05						19.333	0.20345	19.396	19.292	19.495	0.063307								0.561055	0.00342746	0.0272196	0.0056322	1	4632	57.047	48.707	1	0.78974	0.90671	0
TQYPHAVGK	9	1	0	0	Unmodified	Pep1430	MULTI-MSMS		2023-04-17_Fusion_37016	103	Ctrl_T2	504.772	2	500.764	999.514	0.028954	1.4499e-05	1.4996	0.00075097	1.5286	0.00076547	500.764	502.777	504.772	19.398	0.24841	19.429	19.256	19.505	0.030458					67	10	11	0.582104	0.00474492	0.0553494	0.0016342	2	4570	58.916	44.247	1	3.5668	2.9314	0
TQYPHAVGK	9	1	0	0	Unmodified	Pep1430	MULTI-SECPEP		2023-04-17_Fusion_37017	203	Ctrl_T2	335.543	3	334.179	999.514	-0.077505	-2.59e-05	1.1148	0.00037254	1.0373	0.00034664	334.179	335.521	336.85	19.346	0.35105	19.374	19.17	19.521	0.027613					60	14	8	0.438108	0.00196453	0.0505267	0.054529	1	4121	30.167	28.109	1	3.6103	3.2538	0
TQYPHAVGK	9	1	0	0	Unmodified	Pep1430	ISO-MSMS	2	2023-04-17_Fusion_37021	104	Ctrl_T1	504.772	2	500.764	999.514			0.68155	0.0003413						19.393	0.29427	19.458	19.289	19.583	0.065615								0.445126	0.0019218	0.0188462	0.016938	1	4588	41.631	35.85	1	0.64857	0.73143	0
TQYPHAVGK	9	1	0	0	Unmodified	Pep1430	ISO-MSMS	0	2023-04-17_Fusion_37021	104	Ctrl_T1	500.764	2	500.764	999.514			-0.22443	-0.00011239						19.388	0.18839	19.453	19.373	19.562	0.065615								0.4486	0.0029902	0.0259838	0.0096413	1	4594	45.489	41.29	1	0.60881	0.68659	0
TQYPHAVGK	9	1	0	0	Unmodified	Pep1430	MULTI-SECPEP		2023-04-17_Fusion_37022	204	Ctrl_T1	333.218	3	334.179	999.514	0.1194	3.9901e-05	0.91252	0.00030494	1.0319	0.00034485	334.179	335.521	336.85	19.339	0.28444	19.407	19.259	19.544	0.068157					52	11	8	0.740783	0.00837974	0.0618372	0.0040559	1	4118	56.547	56.547	1	1.0227	1.1847	0
TQYPHAVGK	9	1	0	0	Unmodified	Pep1430	MULTI-MATCH-MSMS		2023-03-26_Fusion_36726	202	Treat_T1		3	334.179	999.514	0.055234	1.8458e-05	-0.0168	-5.6141e-06	0.038435	1.2844e-05	334.179	342.882	348.865	19.395	0.52708	19.464	19.286	19.813	0.069128	0.051901	-0.0008761		56.547	92	21	9					0				0	1.351	1.5762	0
GTSSVIVSRK	10	1	0	1	Unmodified	Pep2692	ISO-MSMS	0	2023-03-26_Fusion_36725	102	Treat_T1	517.304	2	517.304	1032.59			0.16001	8.2775e-05						19.333	0.32395	19.396	19.292	19.616	0.063307								0.671555	0.00411547	0.0464162	7.4785e-06	1	4631	117.76	110.66	1	0.32371	0.45147	0
GTSSVIVSRK	10	1	0	1	Unmodified	Pep2692	ISO-MSMS	2	2023-04-17_Fusion_37016	103	Ctrl_T2	526.316	2	517.304	1032.59			-1.6952	-0.00087692						19.381	0.30296	19.412	19.256	19.559	0.030458								0.933464	0.0132154	0.0924938	0.0078057	2	4561	51.268	48.431	1	7.128	6.4709	0
ATDIPSSQK	9	1	0	0	Unmodified	Pep2693	MULTI-MSMS		2023-03-26_Fusion_36720	101	Treat_T2	477.753	2	473.746	945.477	0.13676	6.479e-05	-0.22637	-0.00010724	-0.089613	-4.2454e-05	473.746	475.758	477.753	19.421	0.65502	19.421	19.185	19.84	0					178	31	12	0.781925	0.0353393	0.226849	3.058e-08	2	4597	137.9	99.729	1	2.6675	2.707	0
ATDIPSSQK	9	1	0	0	Unmodified	Pep2693	MULTI-SECPEP		2023-03-26_Fusion_36721	201	Treat_T2	472.93	2	473.746	945.477	-0.24015	-0.00011377	0.034318	1.6258e-05	-0.20584	-9.7514e-05	473.746	475.758	477.753	19.384	0.38353	19.405	19.292	19.676	0.020939					106	15	10	0.564878	0.00558057	0.0542376	0.00027518	1	5125	95.605	86.267	1	2.694	2.5571	0
ATDIPSSQK	9	1	0	0	Unmodified	Pep2693	MULTI-MSMS		2023-03-26_Fusion_36725	102	Treat_T1	477.753	2	473.746	945.477	0.54236	0.00025694	-0.10147	-4.8069e-05	0.44089	0.00020887	473.746	475.758	477.753	19.334	0.53021	19.397	19.274	19.805	0.063307					129	22	10	0.849982	0.0291591	0.249402	1.5183e-12	5	4623	173.28	119.87	1	1.0464	1.2014	0
ATDIPSSQK	9	1	0	0	Unmodified	Pep2693	MULTI-MSMS		2023-04-17_Fusion_37016	103	Ctrl_T2	477.753	2	473.746	945.477	-0.095748	-4.536e-05	0.3473	0.00016453	0.25155	0.00011917	473.746	475.758	477.753	19.418	0.47595	19.448	19.256	19.732	0.030458					152	21	12	0.776517	0.0231545	0.255538	1.3287e-12	4	4560	177.78	142.85	1	7.9514	6.5348	0
ATDIPSSQK	9	1	0	0	Unmodified	Pep2693	MULTI-MSMS		2023-04-17_Fusion_37021	104	Ctrl_T1	477.753	2	473.746	945.477	0.42529	0.00020148	-0.097437	-4.616e-05	0.32785	0.00015532	473.746	475.758	477.753	19.417	0.63014	19.482	19.289	19.919	0.065615					178	29	12	0.852776	0.0135177	0.288256	1.5821e-08	3	4630	153.04	118.17	1	1.6822	1.8971	0
ATDIPSSQK	9	1	0	0	Unmodified	Pep2693	MULTI-MATCH		2023-03-26_Fusion_36726	202	Treat_T1		2	473.746	945.477	0.041694	1.9753e-05	-0.14113	-6.6859e-05	-0.099435	-4.7107e-05	473.746	475.758	477.753	19.423	0.40755	19.492	19.31	19.718	0.069128	0.045747	-0.00013181		86.332	123	16	13					0				0	1.0434	1.2105	0
ATDIPSSQK	9	1	0	0	Unmodified	Pep2693	MULTI-MATCH		2023-04-17_Fusion_37017	203	Ctrl_T2		2	473.746	945.477	0.057687	2.7329e-05	0.025067	1.1875e-05	0.082753	3.9204e-05	473.746	475.758	477.753	19.411	0.51584	19.439	19.219	19.735	0.027613	-0.0079524	2.5663e-05		86.332	126	21	10					0				0	8.5234	7.6818	0
ATDIPSSQK	9	1	0	0	Unmodified	Pep2693	MULTI-MATCH		2023-04-17_Fusion_37022	204	Ctrl_T1		2	473.746	945.477	0.28037	0.00013282	0.04117	1.9504e-05	0.32154	0.00015233	473.746	475.758	477.753	19.382	0.52274	19.45	19.283	19.805	0.068157	0.0036249	4.0921e-05		86.332	146	21	13					0				0	1.6888	1.9564	0
RQWQGQVAK	9	1	0	1	Unmodified	Pep1431	ISO-MSMS	1	2023-03-26_Fusion_36720	101	Treat_T2	555.825	2	550.802	1099.59			0.22775	0.00012544						19.419	0.20358	19.419	19.327	19.53	0								0.666019	0.00441083	0.0254925	1.9877e-06	1	4606	125.25	72.536	1	1.9331	2.0099	0
RQWQGQVAK	9	1	0	1	Unmodified	Pep1431	ISO-MSMS	2	2023-03-26_Fusion_36720	101	Treat_T2	559.813	2	550.802	1099.59			0.57491	0.00031666						19.429	0.24434	19.429	19.309	19.553	0								0.958291	0.00302859	0.0187472	0.00033899	1	4608	85.064	72.027	1	2.8434	2.9565	0
RQWQGQVAK	9	1	0	1	Unmodified	Pep1431	ISO-MSMS	2	2023-04-17_Fusion_37016	103	Ctrl_T2	559.813	2	550.802	1099.59			0.87437	0.0004816						19.395	0.32853	19.426	19.176	19.505	0.030458								0.899731	0.00675861	0.0655518	2.7004e-05	1	4563	106.36	90.153	1	4.0225	3.6517	0
RQWQGQVAK	9	1	0	1	Unmodified	Pep1431	ISO-MSMS	2	2023-04-17_Fusion_37021	104	Ctrl_T1	559.813	2	550.802	1099.59			0.098813	5.4426e-05						19.406	0.27529	19.472	19.329	19.604	0.065615								0.893044	0.00504879	0.0491251	4.038e-05	1	4593	96.253	80.05	1	1.2891	1.562	0
RQWQGQVAK	9	1	0	1	Unmodified	Pep1431	MSMS	0	2023-04-17_Fusion_37021	104	Ctrl_T1	550.802	2	550.802	1099.59										19.412	1	19.477	18.977	19.977	0.065615											0.0013204	1	4592	89.752	82.532	1
SLYHQPANR	9	0	1	1	Unmodified	Pep161	ISO-MSMS	2	2023-03-26_Fusion_36720	101	Treat_T2	551.293	2	543.278	1084.54			0.31436	0.00017078						19.425	0.22657	19.425	19.327	19.553	0								0.756131	0.00461525	0.0376764	0.0035643	1	4618	67.993	59.723	1	1.4332	1.511	0
SLYHQPANR	9	0	1	1	Unmodified	Pep161	ISO-MSMS	1	2023-03-26_Fusion_36725	102	Treat_T1	547.798	2	543.278	1084.54			0.3263	0.00017727						19.123	0.30151	19.187	19.148	19.449	0.063786								0.0965982	0.000763494	0.0162736	0.009845	1	4625	45.382	36.469	1	1.7572	2.288	0
SLYHQPANR	9	0	1	1	Unmodified	Pep161	ISO-MSMS	0	2023-03-26_Fusion_36725	102	Treat_T1	543.278	2	543.278	1084.54			0.01296	7.0409e-06						19.333	0.18458	19.396	19.311	19.495	0.063307								0.55549	0.00744055	0.0594443	2.177e-05	1	4630	110.31	98.165	1	0.41705	0.54304	0
SLYHQPANR	9	0	1	1	Unmodified	Pep161	MULTI-SECPEP		2023-04-17_Fusion_37016	103	Ctrl_T2	550.87	2	543.278	1084.54	0.2982	0.00016201	0.92883	0.00050461	1.227	0.00066662	543.278	547.798	551.293	19.383	0.29876	19.413	19.279	19.578	0.030458					41	9	8	0.130698	0.00045328	0.00537305	0.011625	1	4557	61.679	55.931	1	1.5402	1.4121	0
SLYHQPANR	9	0	1	1	Unmodified	Pep161	MULTI-SECPEP		2023-04-17_Fusion_37017	203	Ctrl_T2	365.548	3	362.521	1084.54	-0.053775	-1.9494e-05	1.8326	0.00066437	1.7789	0.00064487	362.521	365.535	367.864	19.351	0.32697	19.378	19.242	19.569	0.027613					70	13	9	0.771482	0.018923	0.294404	0.063128	1	4159	26.384	24.884	1	4.0154	4.0762	0
SLYHQPANR	9	0	1	1	Unmodified	Pep161	ISO-MSMS	1	2023-04-17_Fusion_37021	104	Ctrl_T1	547.798	2	543.278	1084.54			0.27933	0.00015175						19.371	0.20957	19.437	19.329	19.539	0.065615								0.331979	0.00182768	0.0200491	0.0062395	1	4577	53.833	46.544	1	0.76519	0.94134	0
SLYHQPANR	9	0	1	1	Unmodified	Pep161	ISO-MSMS	0	2023-04-17_Fusion_37021	104	Ctrl_T1	543.278	2	543.278	1084.54			-0.265	-0.00014397						19.395	0.25387	19.461	19.329	19.583	0.065613								0.500831	0.00368921	0.0397425	1.7542e-05	1	4591	113.5	105.23	1	0.52864	0.65034	0
SLYHQPANR	9	0	1	1	Unmodified	Pep161	MULTI-SECPEP		2023-04-17_Fusion_37022	204	Ctrl_T1	361.893	3	362.521	1084.54	0.096193	3.4872e-05	0.62924	0.00022811	0.72544	0.00026299	362.521	365.535	367.864	19.354	0.33088	19.422	19.259	19.59	0.068157					73	13	9	0.4046	0.00893896	0.119127	0.0018288	1	4127	86.332	83.48	1	0.80431	0.94242	0
RTQNVLGEK	9	1	1	1	Unmodified	Pep4894	ISO-MSMS	1	2023-03-26_Fusion_36720	101	Treat_T2	529.326	2	522.793	1043.57			0.08863	4.6335e-05						19.396	0.50922	19.396	19.264	19.773	0								0.839571	0.0457727	0.47691	1.1961e-07	1	4589	144.28	105.26	1	1.587	1.6008	0
RTQNVLGEK	9	1	1	1	Unmodified	Pep4894	ISO-MSMS	2	2023-03-26_Fusion_36720	101	Treat_T2	534.815	2	522.793	1043.57			-0.60763	-0.00031766						19.419	0.48696	19.419	19.148	19.635	0								0.952503	0.0182032	0.115566	3.2078e-05	2	4599	102.52	71.45	1	0.97227	0.98074	0
RTQNVLGEK	9	1	1	1	Unmodified	Pep4894	MSMS	2	2023-03-26_Fusion_36721	201	Treat_T2	356.879	3	348.865	1043.57										19.438	1	19.459	18.959	19.959	0.020937											0.023914	1	5145	48.998	41.352	1
RTQNVLGEK	9	1	1	1	Unmodified	Pep4894	MSMS	2	2023-03-26_Fusion_36721	201	Treat_T2	356.879	3	348.865	1043.57										19.445	1	19.466	18.966	19.966	0.020937											9.1304e-10	1	5147	138.54	120.11	1
RTQNVLGEK	9	1	1	1	Unmodified	Pep4894	MULTI-MSMS		2023-03-26_Fusion_36725	102	Treat_T1	522.793	2	522.793	1043.57	0.5968	0.000312	-0.040337	-2.1088e-05	0.55646	0.00029091	522.794	529.325	534.815	19.317	0.55404	19.381	19.227	19.781	0.063307					134	23	14	0.958217	0.0359605	0.35044	1.144e-12	4	4602	182.16	130.96	1	0.69414	0.99708	0
RTQNVLGEK	9	1	1	1	Unmodified	Pep4894	MULTI-MSMS		2023-04-17_Fusion_37016	103	Ctrl_T2	529.326	2	522.793	1043.57	0.067539	3.5309e-05	0.36415	0.00019038	0.43169	0.00022569	522.794	529.326	534.815	19.413	0.45153	19.444	19.215	19.666	0.030458					145	20	13	0.974007	0.0274903	0.58758	2.3391e-08	7	4533	160.53	118.96	1	3.5249	3.5092	0
RTQNVLGEK	9	1	1	1	Unmodified	Pep4894	ISO-MSMS	1	2023-04-17_Fusion_37017	203	Ctrl_T2	353.219	3	348.865	1043.57			-0.67276	-0.0002347						19.343	0.35015	19.371	19.219	19.569	0.027613								0.61636	0.00653078	0.130898	5.9056e-21	2	4149	222.55	169.38	1	5.8773	5.2633	0
RTQNVLGEK	9	1	1	1	Unmodified	Pep4894	ISO-MSMS	1	2023-04-17_Fusion_37021	104	Ctrl_T1	529.326	2	522.793	1043.57			-0.092874	-4.8554e-05						19.358	0.51125	19.423	19.248	19.759	0.065613								0.904465	0.036932	0.478213	1.4673e-08	2	4546	163.88	122.25	1	2.2816	2.7951	0
RTQNVLGEK	9	1	1	1	Unmodified	Pep4894	ISO-MSMS	2	2023-04-17_Fusion_37021	104	Ctrl_T1	534.815	2	522.793	1043.57			-0.46435	-0.00024276						19.423	0.40829	19.488	19.289	19.697	0.065615								0.993506	0.0135351	0.0962524	2.5052e-05	1	4552	107.83	71.436	1	1.1652	1.4275	0
RTQNVLGEK	9	1	1	1	Unmodified	Pep4894	MULTI-MSMS		2023-04-17_Fusion_37022	204	Ctrl_T1	348.865	3	348.865	1043.57	0.16149	5.634e-05	-0.22465	-7.8372e-05	-0.063156	-2.2033e-05	348.865	353.219	356.879	19.366	0.40615	19.434	19.306	19.712	0.068157					111	15	12	0.62346	0.00709701	0.104701	3.8875e-18	5	4144	189.14	151.77	1	1.1006	1.3467	0
RTQNVLGEK	9	1	1	1	Unmodified	Pep4894	MULTI-MATCH-MSMS		2023-03-26_Fusion_36720	101	Treat_T2		2	522.793	1043.57	0.37089	0.0001939	-1.1269	-0.00058915	-0.75605	-0.00039526	522.794	526.815	529.81	19.431	0.33304	19.431	19.264	19.597	0	-0.0037901	-0.0013151		182.16	101	15	10					0				0	0.27212	0.30418	0
RTQNVLGEK	9	1	1	1	Unmodified	Pep4894	MULTI-MATCH-MSMS		2023-04-17_Fusion_37021	104	Ctrl_T1		2	522.793	1043.57	0.46904	0.00024521	0.30759	0.00016081	0.77663	0.00040602	522.794	527.314	530.808	19.417	0.40829	19.483	19.289	19.697	0.065613	0.048306	0.0001848		182.16	98	19	9					0				0	0.13529	0.16643	0
VTSKVLTTK	9	2	1	0	Unmodified	Pep4896	ISO-MSMS	1	2023-03-26_Fusion_36720	101	Treat_T2	494.34	2	488.805	975.596			-0.49822	-0.00024353						19.498	0.18621	19.498	19.41	19.597	0								0.452911	0.00169075	0.0472428	0.026785	1	4639	36.424	34.236	1	2.0386	1.7616	0
HGYENPTYK	9	1	0	0	Unmodified	Pep2699	MULTI-MSMS		2023-03-26_Fusion_36725	102	Treat_T1	556.769	2	554.757	1107.5	0.65425	0.00036295	1.0232	0.00056765	1.6775	0.0009306	554.756	556.77	558.764	19.473	0.3281	19.536	19.404	19.732	0.063307					86	13	10	0.558685	0.00166354	0.0214622	1.5617e-08	2	4670	153.24	136.47	1	1.9395	2.2267	0
HGYENPTYK	9	1	0	0	Unmodified	Pep2699	MULTI-MSMS		2023-04-17_Fusion_37016	103	Ctrl_T2	556.769	2	554.757	1107.5	0.23066	0.00012796	2.6036	0.0014444	2.8343	0.0015723	554.757	556.771	558.766	19.564	0.40181	19.595	19.421	19.823	0.030878					105	18	9	0.591611	0.00208651	0.0266422	1.6722e-08	2	4603	152.11	146.76	1	7.8682	6.4664	0
KSIQSGPLK	9	2	1	0	Unmodified	Pep2701	ISO-MSMS	1	2023-03-26_Fusion_36720	101	Treat_T2	484.825	2	479.29	956.565			-0.30701	-0.00014715						19.585	0.23249	19.585	19.429	19.662	0								0.445237	0.00743726	0.104969	0.0037366	1	4678	67.081	47.304	1	0.96002	0.82961	0
KSIQSGPLK	9	2	1	0	Unmodified	Pep2701	ISO-MSMS	2	2023-03-26_Fusion_36720	101	Treat_T2	490.315	2	479.29	956.565			-0.17669	-8.4686e-05						19.602	0.34358	19.602	19.451	19.795	0								0.588025	0.00734378	0.10524	4.2238e-05	1	4688	94.85	78.968	1	0.49744	0.42987	0
KSIQSGPLK	9	2	1	0	Unmodified	Pep2701	MSMS	0	2023-03-26_Fusion_36720	101	Treat_T2	479.29	2	479.29	956.565										19.609	1	19.609	19.109	20.109	0											4.3819e-05	1	4687	120.31	90.833	1
KSIQSGPLK	9	2	1	0	Unmodified	Pep2701	MULTI-MSMS		2023-04-17_Fusion_37016	103	Ctrl_T2	479.29	2	479.29	956.565	0.29837	0.000143	0.47392	0.00022715	0.77229	0.00037015	479.29	484.825	490.314	19.587	0.75149	19.618	19.177	19.928	0.030878					120	34	8	0.813152	0.00765083	0.146842	6.4119e-06	4	4641	139.02	108.43	1	0.92427	0.95029	0
KSIQSGPLK	9	2	1	0	Unmodified	Pep2701	MULTI-MSMS		2023-04-17_Fusion_37021	104	Ctrl_T1	479.29	2	479.29	956.565	0.47014	0.00022534	0.044227	2.1197e-05	0.51437	0.00024653	479.29	484.824	490.314	19.58	0.67445	19.647	19.29	19.964	0.066717					107	31	8	0.683358	0.0111986	0.346808	1.6991e-05	2	4659	120.31	98.711	1	0.48998	0.60868	0
KSIQSGPLK	9	2	1	0	Unmodified	Pep2701	MULTI-MATCH-MSMS		2023-03-26_Fusion_36725	102	Treat_T1		2	479.29	956.565	0.64382	0.00030858	-0.73512	-0.00035234	-0.0913	-4.3759e-05	479.29	483.809	487.304	19.416	0.72856	19.479	19.147	19.876	0.063307	-0.10241	-0.00027696		139.02	191	31	11					0				0	1.1796	1.5359	0
VVLENAAKK	9	2	1	0	Unmodified	Pep2700	MULTI-MSMS		2023-03-26_Fusion_36720	101	Treat_T2	497.322	2	486.298	970.581	0.51559	0.00025073	0.33638	0.00016358	0.85197	0.00041431	486.299	491.832	497.322	19.564	0.2529	19.564	19.429	19.682	0					62	12	9	0.444569	0.00525231	0.0825655	0.00091589	2	4689	72.485	68.738	1	1.24	1.0716	0
VVLENAAKK	9	2	1	0	Unmodified	Pep2700	ISO-MSMS	1	2023-03-26_Fusion_36725	102	Treat_T1	491.833	2	486.298	970.581			-0.7865	-0.00038247						19.469	0.20842	19.532	19.384	19.592	0.063307								0.565999	0.00355503	0.0560075	0.0022002	1	4664	75.213	70.227	1	0.32489	0.47935	0
VVLENAAKK	9	2	1	0	Unmodified	Pep2700	ISO-MSMS	2	2023-03-26_Fusion_36725	102	Treat_T1	497.322	2	486.298	970.581			-1.37	-0.00066621						19.465	0.35184	19.529	19.335	19.687	0.063307								0.374858	0.00335855	0.0469353	0.0049629	1	4698	60.59	54.14	1	0.16748	0.2471	0
VVLENAAKK	9	2	1	0	Unmodified	Pep2700	ISO-MSMS	0	2023-03-26_Fusion_36725	102	Treat_T1	486.298	2	486.298	970.581			0.94194	0.00045806						19.469	0.39455	19.532	19.292	19.687	0.063307								0.434667	0.00714284	0.0947822	0.0030859	1	4705	70.525	67.156	1	0.271	0.39984	0
VVLENAAKK	9	2	1	0	Unmodified	Pep2700	MULTI-SECPEP		2023-03-26_Fusion_36726	202	Treat_T1	332.55	3	324.534	970.581	0.10747	3.4877e-05	0.4142	0.00013442	0.52167	0.0001693	324.534	328.224	331.884	19.54	0.62277	19.609	19.31	19.933	0.069128					58	25	7	0.417068	0.00377416	0.0269982	0.015257	1	5413	47.443	36.185	1	0.44077	0.66281	0
VVLENAAKK	9	2	1	0	Unmodified	Pep2700	ISO-MSMS	1	2023-04-17_Fusion_37016	103	Ctrl_T2	491.832	2	486.298	970.581			0.067817	3.2979e-05						19.484	0.2228	19.515	19.421	19.644	0.030878								0.297227	0.00280983	0.032475	0.0067094	1	4610	51.346	44.451	1	0.7225	0.74283	0
VVLENAAKK	9	2	1	0	Unmodified	Pep2700	ISO-MSMS	2	2023-04-17_Fusion_37016	103	Ctrl_T2	497.322	2	486.298	970.581			-0.3837	-0.00018659						19.54	0.29023	19.571	19.442	19.733	0.030878								0.592265	0.00489647	0.0780847	0.00033899	1	4631	85.064	77.584	1	0.50252	0.51666	0
VVLENAAKK	9	2	1	0	Unmodified	Pep2700	ISO-MSMS	1	2023-04-17_Fusion_37021	104	Ctrl_T1	491.833	2	486.298	970.581			0.29598	0.00014393						19.507	0.23051	19.574	19.435	19.665	0.066719								0.394057	0.00290649	0.0853962	0.0067094	1	4622	51.346	43.778	1	0.42581	0.52896	0
VVLENAAKK	9	2	1	0	Unmodified	Pep2700	ISO-MSMS	2	2023-04-17_Fusion_37021	104	Ctrl_T1	497.323	2	486.298	970.581			-0.92703	-0.00045081						19.544	0.30211	19.611	19.481	19.783	0.066717								0.618014	0.00511422	0.0813932	0.0027142	1	4651	72.492	68.633	1	0.18005	0.22366	0
KVSTSPLTK	9	2	1	0	Unmodified	Pep2708	MULTI-MSMS		2023-03-26_Fusion_36725	102	Treat_T1	480.79	2	480.79	959.565	0.47153	0.00022671	-1.4592	-0.00070158	-0.98771	-0.00047488	480.789	486.323	491.814	19.597	0.62542	19.661	19.251	19.876	0.063307					124	26	9	0.88267	0.0226451	0.266083	1.6572e-12	1	4724	191.45	128.87	1	0.34483	0.50876	0
KVSTSPLTK	9	2	1	0	Unmodified	Pep2708	ISO-MSMS	1	2023-04-17_Fusion_37016	103	Ctrl_T2	486.325	2	480.79	959.565			-3.2543	-0.0015646						19.646	0.63093	19.677	19.215	19.846	0.030878								0.65902	0.0142033	0.404559	2.0372e-07	1	4667	128.57	85.388	1	3.5686	3.6691	0
KVSTSPLTK	9	2	1	0	Unmodified	Pep2708	ISO-MSMS	2	2023-04-17_Fusion_37016	103	Ctrl_T2	491.814	2	480.79	959.565			-0.24392	-0.00011727						19.666	0.36392	19.697	19.505	19.869	0.030876								0.568303	0.0157543	0.395517	3.6041e-05	1	4682	99.53	73.909	1	2.6249	2.6987	0
KVSTSPLTK	9	2	1	0	Unmodified	Pep2708	ISO-MSMS	0	2023-04-17_Fusion_37016	103	Ctrl_T2	480.79	2	480.79	959.565			0.28439	0.00013673						19.697	0.36078	19.727	19.544	19.905	0.030878								0.466415	0.00617655	0.157298	4.7738e-05	1	4691	90.696	69.1	1	2.0205	2.0774	0
KVSTSPLTK	9	2	1	0	Unmodified	Pep2708	MULTI-MSMS		2023-04-17_Fusion_37021	104	Ctrl_T1	480.79	2	480.79	959.565	0.46029	0.0002213	-2.4869	-0.0011957	-2.0266	-0.00097436	480.789	486.323	491.814	19.652	0.68949	19.719	19.208	19.897	0.066717					164	32	10	0.85535	0.0176917	0.311031	2.277e-08	3	4691	156.18	118.67	1	0.6922	0.85988	0
ASFDKAKLK	9	3	1	0	Unmodified	Pep2706	ISO-MSMS	2	2023-03-26_Fusion_36720	101	Treat_T2	519.329	2	504.298	1006.58			-0.76416	-0.00038537						19.682	0.26456	19.682	19.575	19.84	0								0.761954	0.00751024	0.105294	4.6941e-06	1	4706	123.21	102.47	1	1.9915	2.1386	0
ASFDKAKLK	9	3	1	0	Unmodified	Pep2706	ISO-MSMS	0	2023-03-26_Fusion_36720	101	Treat_T2	504.299	2	504.298	1006.58			0.79368	0.00040025						19.689	0.21955	19.689	19.575	19.795	0								0.542613	0.0069533	0.071229	1.6283e-07	1	4721	136.21	106.04	1	1.5459	1.6606	0
ASFDKAKLK	9	3	1	0	Unmodified	Pep2706	ISO-MSMS	2	2023-03-26_Fusion_36721	201	Treat_T2	346.555	3	336.534	1006.58			-0.93788	-0.00031563						19.63	0.50219	19.651	19.486	19.988	0.021646								0.924391	0.0411354	0.76731	1.8181e-09	2	5200	147.3	133.37	1	2.5757	2.6591	0
ASFDKAKLK	9	3	1	0	Unmodified	Pep2706	ISO-MSMS	0	2023-03-26_Fusion_36721	201	Treat_T2	336.535	3	336.534	1006.58			1.3383	0.0004504						19.667	0.43087	19.688	19.39	19.821	0.021646								0.694198	0.0234099	0.297387	4.1058e-05	1	5215	81.95	68.745	1	2.01	2.0754	0
ASFDKAKLK	9	3	1	0	Unmodified	Pep2706	ISO-MSMS	2	2023-03-26_Fusion_36725	102	Treat_T1	519.33	2	504.298	1006.58			-0.65701	-0.00033133						19.58	0.28291	19.643	19.449	19.732	0.063307								0.30587	0.00281746	0.0263293	0.005635	1	4752	57.032	44.966	1	0.43874	1.0296	0
ASFDKAKLK	9	3	1	0	Unmodified	Pep2706	ISO-MSMS	0	2023-03-26_Fusion_36726	202	Treat_T1	336.535	3	336.534	1006.58			0.30867	0.00010388						19.657	0.37981	19.727	19.576	19.956	0.06913								0.815463	0.0617382	1	4.354e-15	2	5443	204.37	195.67	1	0.51632	0.95256	0
ASFDKAKLK	9	3	1	0	Unmodified	Pep2706	ISO-MSMS	1	2023-04-17_Fusion_37016	103	Ctrl_T2	511.845	2	504.298	1006.58			-0.57641	-0.00029068						19.601	0.24943	19.632	19.505	19.755	0.030878								0.539311	0.00971309	0.151435	1.6283e-07	1	4639	136.21	99.998	1	3.2068	2.2144	0
ASFDKAKLK	9	3	1	0	Unmodified	Pep2706	ISO-MSMS	2	2023-04-17_Fusion_37016	103	Ctrl_T2	519.329	2	504.298	1006.58			-0.34037	-0.00017165						19.65	0.23968	19.681	19.56	19.799	0.030878								0.7611	0.0174942	0.346548	3.7657e-08	1	4675	159.58	123.14	1	2.1602	1.4798	0
ASFDKAKLK	9	3	1	0	Unmodified	Pep2706	ISO-MSMS	1	2023-04-17_Fusion_37017	203	Ctrl_T2	341.566	3	336.534	1006.58			-1.4239	-0.00047918						19.602	0.47183	19.63	19.336	19.808	0.028025								0.868631	0.0466075	0.631597	1.5539e-14	2	4204	182.39	177.69	1	7.4931	5.4451	0
ASFDKAKLK	9	3	1	0	Unmodified	Pep2706	ISO-MSMS	1	2023-04-17_Fusion_37021	104	Ctrl_T1	511.845	2	504.298	1006.58			-2.1173	-0.0010678						19.615	0.30211	19.682	19.481	19.783	0.066719								0.555036	0.0188249	0.358488	2.8326e-05	1	4662	105.36	90.953	1	1.9923	4.0736	0
ASFDKAKLK	9	3	1	0	Unmodified	Pep2706	ISO-MSMS	2	2023-04-17_Fusion_37021	104	Ctrl_T1	519.329	2	504.298	1006.58			-0.75775	-0.00038213						19.653	0.22353	19.72	19.605	19.829	0.066717								0.792821	0.0156284	0.288022	9.6892e-08	1	4693	148.52	114.14	1	0.50508	1.0072	0
ASFDKAKLK	9	3	1	0	Unmodified	Pep2706	ISO-MSMS	1	2023-04-17_Fusion_37022	204	Ctrl_T1	341.565	3	336.534	1006.58			-3.6773	-0.0012375						19.589	0.57074	19.657	19.376	19.946	0.068157								0.816368	0.0421008	0.395996	3.217e-10	2	4179	168.38	166.04	1	1.2598	2.3129	0
KVISSNTSLK	10	2	1	0	Unmodified	Pep2707	ISO-MSMS	0	2023-04-17_Fusion_37021	104	Ctrl_T1	538.82	2	538.819	1075.62			2.0441	0.0011014						19.644	0.26641	19.711	19.563	19.829	0.066719								0.403739	0.00168831	0.0304975	0.039978	1	4702	32.209	24.053	1	0.082712	0.10275	0
SIYPHGSTDK	10	1	0	0	Unmodified	Pep1436	MULTI-SECPEP		2023-03-26_Fusion_36726	202	Treat_T1	368.504	3	368.849	1103.52	0.16599	6.1224e-05	1.2279	0.00045291	1.3939	0.00051413	368.849	370.192	371.522	19.694	0.30978	19.763	19.623	19.933	0.06913					48	12	7	0.424759	0.00808456	0.109225	0.0021577	1	5449	78.324	78.324	1	0.78033	0.9053	0
SIYPHGSTDK	10	1	0	0	Unmodified	Pep1436	ISO-MSMS	0	2023-04-17_Fusion_37016	103	Ctrl_T2	552.77	2	552.77	1103.52			-0.7457	-0.0004122						19.67	0.26736	19.701	19.579	19.846	0.030878								0.211194	0.00155406	0.0556431	0.02067	1	4700	51.528	45.225	1	1.1775	0.96771	0
ATHTAFVAK	9	1	0	0	Unmodified	Pep2704	ISO-MSMS	0	2023-03-26_Fusion_36725	102	Treat_T1	473.261	2	473.261	944.508			0.20413	9.6605e-05						19.558	0.46722	19.621	19.449	19.916	0.063307								0.812751	0.00936808	0.128022	3.7509e-11	1	4707	178.83	165.79	1	0.10959	0.12582	0
ATHTAFVAK	9	1	0	0	Unmodified	Pep2704	ISO-MSMS	0	2023-03-26_Fusion_36726	202	Treat_T1	315.843	3	315.843	944.508			-0.055173	-1.7426e-05						19.55	0.28364	19.619	19.529	19.813	0.069128								0.83862	0.00422948	0.0646788	4.1058e-05	1	5437	81.95	67.277	1	0.16896	0.19601	0
ATHTAFVAK	9	1	0	0	Unmodified	Pep2704	MULTI-MSMS		2023-04-17_Fusion_37016	103	Ctrl_T2	473.262	2	473.261	944.508	0.35686	0.00016889	-1.0199	-0.00048266	-0.66301	-0.00031378	473.26	475.274	477.268	19.646	0.40271	19.677	19.525	19.928	0.030878					96	18	8	0.481375	0.00232644	0.0392711	5.279e-06	1	4672	122.18	113.42	1	0.89356	0.73437	0
ATHTAFVAK	9	1	0	0	Unmodified	Pep2704	ISO-MSMS	0	2023-04-17_Fusion_37021	104	Ctrl_T1	473.262	2	473.261	944.508			0.27279	0.0001291						19.619	0.35745	19.686	19.54	19.897	0.066719								0.555628	0.00618379	0.188566	2.9115e-11	1	4664	185.05	169.51	1	0.15295	0.1725	0
ATHTAFVAK	9	1	0	0	Unmodified	Pep2704	MULTI-MSMS		2023-04-17_Fusion_37022	204	Ctrl_T1	315.843	3	315.843	944.508	0.16725	5.2826e-05	-0.13451	-4.2483e-05	0.032748	1.0343e-05	315.843	317.185	318.515	19.632	0.30808	19.7	19.521	19.829	0.068157					53	12	7	0.95396	0.0058677	0.157104	1.0154e-07	2	4207	155.88	140.29	1	0.13262	0.15363	0
ATHTAFVAK	9	1	0	0	Unmodified	Pep2704	MULTI-MATCH		2023-04-17_Fusion_37017	203	Ctrl_T2		3	315.843	944.508	-0.21498	-6.7901e-05	0.15369	4.8543e-05	-0.06129	-1.9358e-05	315.843	317.185	318.515	19.606	0.28573	19.634	19.499	19.784	0.028025	-0.033216	0.00013011		155.88	68	11	9					0				0	1.0906	0.98289	0
GTGKTLIGK	9	2	1	0	Unmodified	Pep5217	ISO-MSMS	1	2023-03-26_Fusion_36720	101	Treat_T2	443.306	2	437.771	873.528			0.030434	1.3323e-05						19.652	0.35387	19.652	19.509	19.862	0								0.491791	0.0127211	0.210086	4.7651e-05	1	4692	90.761	83.866	1	9.5176	8.2247	0
GTGKTLIGK	9	2	1	0	Unmodified	Pep5217	ISO-MSMS	1	2023-04-17_Fusion_37016	103	Ctrl_T2	443.306	2	437.771	873.528			-0.93965	-0.00041135						19.647	0.47481	19.678	19.544	20.019	0.030878								0.520631	0.0194511	0.537068	9.4636e-08	1	4666	148.94	135.57	1	29.068	29.886	0
GTGKTLIGK	9	2	1	0	Unmodified	Pep5217	MULTI-MSMS		2023-04-17_Fusion_37021	104	Ctrl_T1	437.771	2	437.771	873.528	0.2532	0.00011085	-0.7537	-0.00032995	-0.5005	-0.0002191	437.772	443.305	448.796	19.65	0.44242	19.717	19.522	19.964	0.066717					132	20	10	0.521485	0.00377864	0.0603477	2.0519e-05	1	4686	101.65	88.609	1	1.4999	1.8633	0
GTGKTLIGK	9	2	1	0	Unmodified	Pep5217	ISO-MSMS	1	2023-04-17_Fusion_37022	204	Ctrl_T1	295.873	3	292.183	873.528			-0.067405	-1.9694e-05						19.632	0.28491	19.7	19.544	19.829	0.068157								0.577982	0.00214224	0.0498842	2.4183e-09	2	4224	138.85	138.4	1	2.2774	3.0153	0
GAYGEPRVK	9	1	0	1	Unmodified	Pep2713	MULTI-MSMS		2023-03-26_Fusion_36725	102	Treat_T1	488.764	2	488.764	975.514	0.34968	0.00017091	-0.098491	-4.8139e-05	0.25119	0.00012277	488.764	493.787	497.776	19.683	0.28264	19.746	19.616	19.899	0.063307					52	11	8	0.733179	0.0138027	0.120474	3.6257e-08	2	4761	132.08	125.02	1	0.49934	0.69642	0
GAYGEPRVK	9	1	0	1	Unmodified	Pep2713	ISO-MSMS	2	2023-04-17_Fusion_37016	103	Ctrl_T2	497.776	2	488.764	975.514			-0.58628	-0.00028655						19.74	0.22412	19.771	19.622	19.846	0.030878								0.530039	0.00548622	0.17278	0.0010708	1	4693	81.191	74.522	1	6.8447	6.2137	0
GAYGEPRVK	9	1	0	1	Unmodified	Pep2713	MULTI-MSMS		2023-04-17_Fusion_37021	104	Ctrl_T1	488.765	2	488.764	975.514	0.40502	0.00019796	0.33297	0.00016274	0.73799	0.0003607	488.764	493.787	497.776	19.75	0.36722	19.817	19.665	20.032	0.066719					78	16	11	0.524776	0.00799112	0.11503	1.85e-05	1	4728	104.37	100.44	1	0.80804	0.97916	0
SVNYKPPAQK	10	2	0	0	Unmodified	Pep2714	ISO-MSMS	0	2023-03-26_Fusion_36725	102	Treat_T1	566.312	2	566.311	1130.61			-0.26627	-0.00015079						19.672	0.30906	19.736	19.519	19.828	0.063307								0.719806	0.00591469	0.0520603	1.0934e-05	1	4764	113.66	100.83	1	0.10064	0.11568	0
KTLQTQIAK	9	2	1	0	Unmodified	Pep173	ISO-MSMS	2	2023-03-26_Fusion_36720	101	Treat_T2	526.841	2	515.816	1029.62			-0.20125	-0.00010381						19.843	0.20157	19.843	19.704	19.906	0								0.251737	0.00374278	0.0758883	0.026616	1	4784	36.514	29.454	1	1.4341	1.2393	0
KTLQTQIAK	9	2	1	0	Unmodified	Pep173	MULTI-MSMS		2023-03-26_Fusion_36725	102	Treat_T1	521.351	2	515.816	1029.62	0.086594	4.4667e-05	0.20296	0.00010469	0.28955	0.00014935	515.817	521.351	526.841	19.695	0.23739	19.758	19.639	19.876	0.063307					38	9	6	0.171518	0.00253195	0.0300833	0.0021198	2	4767	49.742	35.075	1	0.40157	0.59248	0
KTLQTQIAK	9	2	1	0	Unmodified	Pep173	MULTI-MSMS		2023-04-17_Fusion_37016	103	Ctrl_T2	521.35	2	515.816	1029.62	1.155	0.00059577	-0.61386	-0.00031664	0.54114	0.00027913	515.817	521.35	526.841	19.786	0.28442	19.817	19.644	19.928	0.030876					58	12	8	0.367397	0.00599264	0.126834	0.0018283	1	4697	55.249	40	1	3.7527	3.8583	0
KTLQTQIAK	9	2	1	0	Unmodified	Pep173	ISO-MSMS	1	2023-04-17_Fusion_37021	104	Ctrl_T1	521.35	2	515.816	1029.62			-0.53906	-0.00027806						19.749	0.19913	19.816	19.698	19.897	0.066719								0.529488	0.00566781	0.073362	2.7561e-05	1	4717	105.94	81.814	1	1.1485	1.4267	0
KTLQTQIAK	9	2	1	0	Unmodified	Pep173	ISO-MSMS	2	2023-04-17_Fusion_37021	104	Ctrl_T1	526.84	2	515.816	1029.62			-0.44969	-0.00023196						19.775	0.18125	19.841	19.739	19.92	0.066719								0.336188	0.00472339	0.0663898	0.0072097	1	4746	48.698	40.234	1	0.86353	1.0727	0
RVYDVSSGR	9	0	0	2	Unmodified	Pep4901	ISO-MSMS	2	2023-03-26_Fusion_36720	101	Treat_T2	529.779	2	519.77	1037.53			-0.18404	-9.5659e-05						19.838	0.22194	19.838	19.704	19.926	0								0.338301	0.00714664	0.208042	0.015842	1	4775	42.21	31.5	1	2.9345	2.7867	0
RVYDVSSGR	9	0	0	2	Unmodified	Pep4901	ISO-MSMS	2	2023-03-26_Fusion_36725	102	Treat_T1	529.779	2	519.77	1037.53			1.104	0.00057383						19.74	0.21204	19.803	19.687	19.899	0.063307								0.141033	0.00465794	0.0650942	0.046478	1	4786	26.012	22.425	1	1.3922	1.7488	0
RVYNNTARY	9	0	0	2	Unmodified	Pep1440	MULTI-SECPEP		2023-04-17_Fusion_37016	103	Ctrl_T2	583.875	2	578.797	1155.58	1.3923	0.00080583	0.83319	0.00048225	2.2254	0.0012881	578.796	584.816	588.805	19.804	0.26135	19.835	19.69	19.951	0.030878					50	10	7	0.238591	0.0016433	0.0327619	1.3581e-06	1	4724	131.41	109.88	1	2.5071	2.3977	0
STLPPVKSK	9	2	1	0	Unmodified	Pep2736	ISO-MSMS	0	2023-03-26_Fusion_36725	102	Treat_T1	478.793	2	478.792	955.57			-1.7444	-0.0008352						19.9	0.7338	19.963	19.616	20.349	0.063019								0.523844	0.00195912	0.0231149	0.0070513	3	4814	49.536	31.525	1	0.089403	0.13191	0
STLPPVKSK	9	2	1	0	Unmodified	Pep2736	ISO-MSMS	2	2023-04-17_Fusion_37016	103	Ctrl_T2	490.322	2	478.792	955.57			3.7188	0.0017805						19.671	0.97165	19.702	19.505	20.477	0.030876								0.359011	0.000691442	0.0141441	0.045994	1	4869	26.268	20.958	1	0.56516	0.58107	0
STLPPVKSK	9	2	1	0	Unmodified	Pep2736	MSMS	0	2023-04-17_Fusion_37021	104	Ctrl_T1	478.792	2	478.792	955.57										19.848	1	19.915	19.415	20.415	0.066719											0.045512	1	4764	40.021	21.043	1
STLPPVKSK	9	2	1	0	Unmodified	Pep2736	MSMS	0	2023-04-17_Fusion_37021	104	Ctrl_T1	478.796	2	478.792	955.57										20.115	1	20.183	19.683	20.683	0.067822											0.075329	1	4870	27.629	16.269	1
STNSHPILR	9	0	1	1	Unmodified	Pep2716	ISO-MSMS	1	2023-03-26_Fusion_36720	101	Treat_T2	517.3	2	512.78	1023.55			-0.18998	-9.7419e-05						19.851	0.30655	19.851	19.619	19.926	0								0.270932	0.00692629	0.119658	0.0035935	1	4757	67.838	59.607	1	7.1409	7.5281	0
STNSHPILR	9	0	1	1	Unmodified	Pep2716	ISO-MSMS	2	2023-03-26_Fusion_36720	101	Treat_T2	520.795	2	512.78	1023.55			-0.38322	-0.00019651						19.852	0.37926	19.852	19.727	20.106	0								0.596996	0.00898335	0.159262	0.0021009	1	4791	75.738	73.338	1	3.0915	3.2591	0
STNSHPILR	9	0	1	1	Unmodified	Pep2716	ISO-MSMS	2	2023-03-26_Fusion_36721	201	Treat_T2	347.532	3	342.189	1023.55			-0.72707	-0.0002488						19.8	0.55142	19.821	19.677	20.228	0.021646								0.787494	0.016673	0.35085	1.5977e-05	2	5250	99.139	97.081	1	10.744	10.343	0
STNSHPILR	9	0	1	1	Unmodified	Pep2716	MULTI-MSMS		2023-03-26_Fusion_36725	102	Treat_T1	517.3	2	512.78	1023.55	0.06738	3.4551e-05	-0.32108	-0.00016465	-0.2537	-0.00013009	512.781	517.3	520.795	19.728	0.32025	19.792	19.639	19.959	0.063307					69	13	10	0.521939	0.0115476	0.114756	1.0088e-05	2	4770	132.84	125.27	1	1.7016	2.2157	0
STNSHPILR	9	0	1	1	Unmodified	Pep2716	MULTI-MSMS		2023-03-26_Fusion_36726	202	Treat_T1	345.202	3	342.189	1023.55	0.12185	4.1697e-05	-0.37402	-0.00012799	-0.25217	-8.6289e-05	342.189	345.202	347.532	19.758	0.48268	19.827	19.671	20.154	0.06913					79	19	10	0.6303	0.014286	0.267	5.5714e-12	4	5478	151.51	151.51	1	1.9699	2.4056	0
STNSHPILR	9	0	1	1	Unmodified	Pep2716	MSMS	2	2023-04-17_Fusion_37016	103	Ctrl_T2	520.795	2	512.78	1023.55										19.856	1	19.887	19.387	20.387	0.030878											0.0015056	1	4746	89.029	85.282	1
STNSHPILR	9	0	1	1	Unmodified	Pep2716	ISO-MSMS	2	2023-04-17_Fusion_37021	104	Ctrl_T1	520.794	2	512.78	1023.55			-0.51464	-0.0002639						19.774	0.3995	19.84	19.739	20.138	0.066719								0.321824	0.00411969	0.062552	2.0682e-07	1	4744	128	121.68	1	2.2839	2.8097	0
STNSHPILR	9	0	1	1	Unmodified	Pep2716	MULTI-MSMS		2023-04-17_Fusion_37022	204	Ctrl_T1	345.202	3	342.189	1023.55	0.026353	9.0177e-06	0.061607	2.1081e-05	0.08796	3.0099e-05	342.189	345.202	347.532	19.807	0.78942	19.875	19.376	20.165	0.068157					132	32	11	0.52941	0.010205	0.198119	1.8637e-07	2	4255	119.89	119.89	1	2.7621	3.2363	0
STNSHPILR	9	0	1	1	Unmodified	Pep2716	MULTI-MATCH		2023-03-26_Fusion_36721	201	Treat_T2		3	342.189	1023.55	-0.26713	-9.141e-05	1.1879	0.00040648	0.92075	0.00031507	342.189	343.196	344.197	19.794	0.31017	19.816	19.653	19.963	0.021646	-0.0059216	0.0014882		151.51	33	12	6					0				0	2.9154	2.6165	0
VVSEKQFSK	9	2	0	0	Unmodified	Pep2719	ISO-MSMS	1	2023-03-26_Fusion_36720	101	Treat_T2	530.318	2	526.293	1050.57			-0.35778	-0.0001883						19.861	0.2905	19.861	19.727	20.017	0								0.658033	0.015645	0.240666	1.5384e-05	1	4783	115.13	105.34	1	2.3396	2.3088	0
VVSEKQFSK	9	2	0	0	Unmodified	Pep2719	ISO-MSMS	2	2023-03-26_Fusion_36720	101	Treat_T2	534.307	2	526.293	1050.57			-0.96408	-0.00050739						19.877	0.33684	19.877	19.635	19.972	0								0.760113	0.00795038	0.109619	3.0383e-05	1	4785	103.8	84.489	1	2.507	2.474	0
VVSEKQFSK	9	2	0	0	Unmodified	Pep2719	MULTI-MSMS		2023-03-26_Fusion_36721	201	Treat_T2	353.881	3	351.198	1050.57	-0.098524	-3.4601e-05	-0.048046	-1.6874e-05	-0.14657	-5.1475e-05	351.197	353.881	356.54	19.828	0.31017	19.85	19.653	19.963	0.021648					84	12	10	0.655384	0.0188392	0.298981	3.8875e-18	4	5264	185.99	185.83	1	2.5989	2.8248	0
VVSEKQFSK	9	2	0	0	Unmodified	Pep2719	ISO-MSMS	0	2023-03-26_Fusion_36725	102	Treat_T1	526.293	2	526.293	1050.57			0.11682	6.1482e-05						19.792	0.29616	19.855	19.687	19.983	0.063307								0.904936	0.0249944	0.248217	5.9077e-08	1	4789	155.58	129.14	1	0.91698	1.054	0
VVSEKQFSK	9	2	0	0	Unmodified	Pep2719	ISO-MSMS	1	2023-03-26_Fusion_36725	102	Treat_T1	530.318	2	526.293	1050.57			0.48438	0.00025493						19.764	0.25081	19.828	19.732	19.983	0.063307								0.806801	0.0269115	0.30119	9.4636e-08	1	4790	148.94	124.96	1	0.92486	1.063	0
VVSEKQFSK	9	2	0	0	Unmodified	Pep2719	MULTI-MSMS		2023-03-26_Fusion_36726	202	Treat_T1	351.198	3	351.198	1050.57	0.29697	0.0001043	-0.30026	-0.00010545	-0.0032855	-1.1539e-06	351.198	353.881	356.54	19.827	0.40694	19.896	19.647	20.054	0.069128					92	16	11	0.926527	0.0240097	0.576492	3.8875e-18	4	5509	226.68	225.73	1	1.2424	2.2159	0
VVSEKQFSK	9	2	0	0	Unmodified	Pep2719	ISO-MSMS	2	2023-04-17_Fusion_37016	103	Ctrl_T2	534.307	2	526.293	1050.57			-0.94391	-0.00049677						19.846	0.39499	19.877	19.601	19.996	0.030876								0.856071	0.0153787	0.426119	3.0724e-05	1	4735	103.55	76.323	1	5.0143	4.504	0
VVSEKQFSK	9	2	0	0	Unmodified	Pep2719	ISO-MSMS	1	2023-04-17_Fusion_37016	103	Ctrl_T2	530.318	2	526.293	1050.57			-0.20305	-0.00010686						19.819	0.2191	19.85	19.755	19.974	0.030878								0.716107	0.0145901	0.38087	1.7113e-07	1	4736	134.66	117.94	1	5.3685	4.8222	0
VVSEKQFSK	9	2	0	0	Unmodified	Pep2719	ISO-MSMS	1	2023-04-17_Fusion_37017	203	Ctrl_T2	353.882	3	351.198	1050.57			0.99967	0.00035108						19.862	0.33063	19.89	19.665	19.996	0.028025								0.574248	0.0151105	0.324896	1.5194e-09	2	4288	151.51	140.7	1	12.573	12.728	0
VVSEKQFSK	9	2	0	0	Unmodified	Pep2719	ISO-MSMS	2	2023-04-17_Fusion_37017	203	Ctrl_T2	356.54	3	351.198	1050.57			-0.059235	-2.0803e-05						19.863	0.23592	19.891	19.76	19.996	0.028025								0.864113	0.0178289	0.442276	6.09e-10	2	4292	164.33	156.96	1	12.501	12.655	0
VVSEKQFSK	9	2	0	0	Unmodified	Pep2719	MULTI-MSMS		2023-04-17_Fusion_37021	104	Ctrl_T1	530.318	2	526.293	1050.57	0.3422	0.0001801	-0.30947	-0.00016287	0.032734	1.7228e-05	526.292	530.318	534.306	19.82	0.4508	19.887	19.605	20.056	0.066719					106	20	13	0.685941	0.00833138	0.0729095	2.5695e-06	2	4739	125.83	106.48	1	2.4535	4.1893	0
VVSEKQFSK	9	2	0	0	Unmodified	Pep2719	ISO-MSMS	1	2023-04-17_Fusion_37022	204	Ctrl_T1	353.881	3	351.198	1050.57			-0.062175	-2.1836e-05						19.867	0.31133	19.936	19.76	20.071	0.069601								0.767786	0.0180604	0.248153	7.5577e-15	2	4262	198.07	194.37	1	2.7491	3.4606	0
AVYDRPGASPK	11	1	0	1	Unmodified	Pep177	MULTI-MSMS		2023-03-26_Fusion_36720	101	Treat_T2	585.83	2	580.807	1159.6	0.66472	0.00038607	-0.24144	-0.00014023	0.42329	0.00024585	580.807	585.829	589.817	19.91	0.26624	19.91	19.773	20.039	0					89	11	12	0.67363	0.0114701	0.175284	2.4707e-10	3	4787	167.1	154.52	1	1.3696	1.4241	0
AVYDRPGASPK	11	1	0	1	Unmodified	Pep177	MULTI-MSMS		2023-03-26_Fusion_36721	201	Treat_T2	390.888	3	387.54	1159.6	-0.17453	-6.7636e-05	-0.1281	-4.9643e-05	-0.30262	-0.00011728	387.54	390.889	393.548	19.859	0.48023	19.88	19.582	20.062	0.021646					116	19	12	0.697918	0.0294644	0.603668	5.6449e-06	6	5271	105.57	103.35	1	1.4424	1.5231	0
AVYDRPGASPK	11	1	0	1	Unmodified	Pep177	MULTI-MSMS		2023-03-26_Fusion_36725	102	Treat_T1	580.806	2	580.807	1159.6	0.23872	0.00013865	0.18689	0.00010855	0.42561	0.0002472	580.807	585.829	589.818	19.818	0.27464	19.882	19.732	20.007	0.063307					75	11	10	0.86187	0.0120766	0.193956	6.2868e-14	3	4800	187.33	154.17	1	0.28609	0.39901	0
AVYDRPGASPK	11	1	0	1	Unmodified	Pep177	MSMS	0	2023-03-26_Fusion_36725	102	Treat_T1	580.806	2	580.807	1159.6										19.951	1	20.014	19.514	20.514	0.062889											0.092763	1	4868	33.946	20.298	1
AVYDRPGASPK	11	1	0	1	Unmodified	Pep177	MULTI-MSMS		2023-03-26_Fusion_36726	202	Treat_T1	387.54	3	387.54	1159.6	0.21264	8.2406e-05	0.066731	2.5861e-05	0.27937	0.00010827	387.54	390.888	393.548	19.891	0.36122	19.96	19.718	20.079	0.069128					86	14	11	0.817402	0.0103172	0.109672	1.4217e-10	3	5527	138.08	137.01	1	0.37773	0.52557	0
AVYDRPGASPK	11	1	0	1	Unmodified	Pep177	MULTI-MSMS		2023-04-17_Fusion_37016	103	Ctrl_T2	585.83	2	580.807	1159.6	1.3803	0.00080167	-0.42742	-0.00024825	0.95286	0.00055343	580.807	585.829	589.817	19.843	0.26374	19.874	19.733	19.996	0.030878					95	11	14	0.626859	0.00858633	0.13864	9.8589e-14	3	4727	174.86	156.33	1	2.5367	2.3029	0
AVYDRPGASPK	11	1	0	1	Unmodified	Pep177	MULTI-MSMS		2023-04-17_Fusion_37017	203	Ctrl_T2	390.889	3	387.54	1159.6	-0.1613	-6.2512e-05	0.093667	3.63e-05	-0.067638	-2.6212e-05	387.54	390.889	393.548	19.877	0.33123	19.905	19.735	20.067	0.028025					112	13	13	0.69923	0.0171036	0.228792	9.1388e-11	4	4298	144.77	144.4	1	3.0523	2.9629	0
AVYDRPGASPK	11	1	0	1	Unmodified	Pep177	MULTI-MSMS		2023-04-17_Fusion_37021	104	Ctrl_T1	580.806	2	580.807	1159.6	0.58042	0.00033711	0.1235	7.1732e-05	0.70392	0.00040884	580.807	585.829	589.818	19.819	0.22518	19.886	19.783	20.009	0.066719					85	9	14	0.887277	0.00725335	0.0800659	1.1321e-13	3	4747	169.76	145.01	1	0.52056	0.63079	0
AVYDRPGASPK	11	1	0	1	Unmodified	Pep177	MULTI-MSMS		2023-04-17_Fusion_37022	204	Ctrl_T1	387.54	3	387.54	1159.6	0.10942	4.2404e-05	0.025031	9.7005e-06	0.13445	5.2105e-05	387.54	390.889	393.548	19.868	0.453	19.937	19.713	20.166	0.069601					111	18	12	0.835574	0.0143666	0.301154	1.4217e-10	3	4287	132.01	131.88	1	0.62878	0.77483	0
RMFNAENGK	9	1	0	1	Oxidation (M)	Pep4904	MULTI-MSMS		2023-03-26_Fusion_36720	101	Treat_T2	541.757	2	541.756	1081.5	0.36883	0.00019981	-0.46009	-0.00024926	-0.091265	-4.9443e-05	541.756	546.778	550.767	16.914	0.45669	16.914	16.615	17.072	0					188	30	11	0.929396	0.0103865	0.046636	6.9976e-06	6	3611	119.86	94.97	1	0.46215	0.48052	0
RMFNAENGK	9	1	0	1	Oxidation (M)	Pep4904	ISO-MSMS	1	2023-03-26_Fusion_36720	101	Treat_T2	546.779	2	541.756	1081.5			-0.34167	-0.0001851						16.742	0.18768	16.742	16.615	16.803	0								0.841083	0.0160594	0.478864	0.0015761	1	3553	78.516	61.276	1	0.5942	0.61783	0
RMFNAENGK	9	1	0	1	Oxidation (M)	Pep4904	MULTI-MSMS		2023-03-26_Fusion_36721	201	Treat_T2	361.507	3	361.506	1081.5	0.3436	0.00012422	0.0090945	3.2877e-06	0.3527	0.0001275	361.507	364.855	367.514	16.711	0.35484	16.729	16.598	16.953	0.018063					71	14	9	0.689306	0.00582624	0.08745	4.2006e-13	4	4328	168.38	168.38	1	0.59378	0.627	0
RMFNAENGK	9	1	0	1	Oxidation (M)	Pep4904	MULTI-MSMS		2023-03-26_Fusion_36725	102	Treat_T1	541.755	2	541.756	1081.5	0.46387	0.0002513	-0.64577	-0.00034985	-0.1819	-9.8547e-05	541.756	546.778	550.766	16.681	0.19653	16.747	16.621	16.818	0.065811					46	10	9	0.937222	0.0186039	0.196418	5.8975e-06	3	3562	121.35	105.7	1	0.12029	0.16777	0
RMFNAENGK	9	1	0	1	Oxidation (M)	Pep4904	MULTI-MSMS		2023-03-26_Fusion_36725	102	Treat_T1	541.756	2	541.756	1081.5	0.30273	0.000164	0.10153	5.5007e-05	0.40426	0.00021901	541.756	546.779	550.767	16.843	0.22387	16.908	16.809	17.033	0.065304					89	15	10		0	0	1.892e-05	4	3619	103.8	90.081	1	0.16786	0.23412	0
RMFNAENGK	9	1	0	1	Oxidation (M)	Pep4904	ISO-MSMS	0	2023-04-17_Fusion_37016	103	Ctrl_T2	541.757	2	541.756	1081.5			-1.1094	-0.000601						16.76	0.42333	16.788	16.639	17.062	0.028112								0.927512	0.00949963	0.0871136	4.7222e-05	2	3574	91.085	82.902	1	0.75561	0.68595	0
RMFNAENGK	9	1	0	1	Oxidation (M)	Pep4904	MULTI-MSMS		2023-04-17_Fusion_37021	104	Ctrl_T1	541.756	2	541.756	1081.5	0.70331	0.00038102	-0.44338	-0.0002402	0.25993	0.00014082	541.756	546.779	550.767	16.716	0.47427	16.777	16.637	17.111	0.061537					163	28	9	0.791329	0.00503764	0.0814966	1.892e-05	6	3509	103.8	82.272	1	0.41102	0.49806	0
RMFNAENGK	9	1	0	1	Oxidation (M)	Pep4904	ISO-MSMS	0	2023-04-17_Fusion_37022	204	Ctrl_T1	361.841	3	361.506	1081.5			0.41479	0.00014995						16.787	0.40623	16.849	16.618	17.024	0.062164								0.267623	0.000257456	0.00191541	0.003759	1	3318	66.962	65.118	1	0.48598	0.59887	0
RMFNAENGK	9	1	0	1	Unmodified	Pep4904	MULTI-MSMS		2023-03-26_Fusion_36720	101	Treat_T2	533.759	2	533.759	1065.5	0.4138	0.00022087	-0.57719	-0.00030808	-0.16339	-8.721e-05	533.759	538.781	542.77	19.96	0.35688	19.96	19.816	20.173	0					122	16	12	0.807779	0.0250204	0.661465	4.1733e-19	4	4807	241.96	215.86	1	0.50483	0.5249	0
RMFNAENGK	9	1	0	1	Unmodified	Pep4904	MULTI-MSMS		2023-03-26_Fusion_36725	102	Treat_T1	538.781	2	533.759	1065.5	0.10026	5.3514e-05	-0.32009	-0.00017085	-0.21983	-0.00011734	533.759	538.781	542.77	19.852	0.46579	19.916	19.732	20.198	0.063307					143	20	14	0.854238	0.0159012	0.252965	2.1326e-18	4	4810	211.85	187.9	1	0.17162	0.23935	0
RMFNAENGK	9	1	0	1	Unmodified	Pep4904	MULTI-MSMS		2023-03-26_Fusion_36726	202	Treat_T1	356.175	3	356.175	1065.5	0.40611	0.00014465	-0.68905	-0.00024542	-0.28294	-0.00010078	356.175	359.523	362.182	19.912	0.24192	19.981	19.837	20.079	0.06913					60	9	9	0.72682	0.00947454	0.105501	3.8875e-18	2	5532	214.32	213.69	1	0.12169	0.16932	0
RMFNAENGK	9	1	0	1	Unmodified	Pep4904	MULTI-MSMS		2023-04-17_Fusion_37016	103	Ctrl_T2	533.759	2	533.759	1065.5	0.84749	0.00045235	-0.33636	-0.00017954	0.51113	0.00027282	533.759	538.781	542.77	19.936	0.3586	19.967	19.776	20.135	0.030878					121	15	11	0.857981	0.0284006	0.343117	4.1733e-19	4	4768	241.96	211.79	1	1.1066	1.0046	0
RMFNAENGK	9	1	0	1	Unmodified	Pep4904	MULTI-SECPEP		2023-04-17_Fusion_37017	203	Ctrl_T2	356.54	3	356.175	1065.5	-0.010397	-3.7033e-06	-0.37903	-0.000135	-0.38943	-0.00013871	356.175	359.523	362.182	19.988	0.28373	20.016	19.808	20.092	0.028025					66	11	10	0.864113	0.0178289	0.442276	0.0061951	1	4292	51.43	51.43	1	1.083	1.0513	0
RMFNAENGK	9	1	0	1	Unmodified	Pep4904	MULTI-MSMS		2023-04-17_Fusion_37021	104	Ctrl_T1	533.759	2	533.759	1065.5	0.53403	0.00028504	-0.71283	-0.00038048	-0.1788	-9.5435e-05	533.758	538.781	542.77	19.908	0.30917	19.974	19.829	20.138	0.066719					114	13	12	0.778124	0.029762	0.456171	1.2953e-18	3	4781	226.55	199.86	1	0.44129	0.53475	0
RMFNAENGK	9	1	0	1	Unmodified	Pep4904	MULTI-MSMS		2023-04-17_Fusion_37022	204	Ctrl_T1	356.175	3	356.175	1065.5	0.14648	5.2171e-05	-0.54137	-0.00019282	-0.39489	-0.00014065	356.175	359.523	362.182	19.938	0.26492	20.008	19.83	20.095	0.069599					61	10	9	0.307584	0.00444953	0.0631367	2.3803e-08	2	4315	128.48	125.63	1	0.42058	0.51827	0
SVMAQVRQK	9	1	0	1	Oxidation (M)	Pep4854	ISO-MSMS	2	2023-03-26_Fusion_36720	101	Treat_T2	540.801	2	531.79	1061.57			0.0033502	1.7816e-06						16.372	0.29466	16.372	16.158	16.452	0								0.5728	0.00188295	0.0147905	0.0024053	1	3435	74.127	71.776	1	0.38945	0.40493	0
SVMAQVRQK	9	1	0	1	Oxidation (M)	Pep4854	ISO-MSMS	0	2023-03-26_Fusion_36720	101	Treat_T2	531.79	2	531.79	1061.57			-2.6674	-0.0014185						16.392	0.33537	16.392	16.117	16.452	0								0.728988	0.00521046	0.0338085	1.9847e-07	1	3436	129.55	108.68	1	0.35212	0.36612	0
SVMAQVRQK	9	1	0	1	Oxidation (M)	Pep4854	ISO-MSMS	1	2023-03-26_Fusion_36720	101	Treat_T2	536.813	2	531.79	1061.57			1.122	0.00059667						16.372	0.17487	16.372	16.277	16.452	0								0.223798	0.00057748	0.00748869	0.0065097	1	3439	52.403	36.07	1	0.33397	0.34725	0
SVMAQVRQK	9	1	0	1	Oxidation (M)	Pep4854	ISO-MSMS	0	2023-03-26_Fusion_36725	102	Treat_T1	531.79	2	531.79	1061.57			-2.5594	-0.0013611						16.31	0.33618	16.376	16.118	16.454	0.065811								0.775477	0.00707459	0.0580355	1.9267e-07	1	3442	130.64	107.95	1	0.10559	0.14726	0
SVMAQVRQK	9	1	0	1	Oxidation (M)	Pep4854	ISO-MSMS	0	2023-04-17_Fusion_37021	104	Ctrl_T1	531.79	2	531.79	1061.57			-1.9598	-0.0010422						16.379	0.34823	16.44	16.171	16.519	0.061537								0.826154	0.00799328	0.0219026	1.1741e-05	1	3399	117.89	72.924	1	0.1378	0.16698	0
SVMAQVRQK	9	1	0	1	Unmodified	Pep4854	ISO-MSMS	0	2023-03-26_Fusion_36720	101	Treat_T2	523.792	2	523.792	1045.57			0.9336	0.00048901						20.026	0.25562	20.026	19.885	20.141	0								0.575641	0.00300648	0.0389376	5.0059e-05	1	4848	88.942	63.206	1	0.38826	0.40369	0
SVMAQVRQK	9	1	0	1	Unmodified	Pep4854	ISO-MSMS	1	2023-03-26_Fusion_36720	101	Treat_T2	528.816	2	523.792	1045.57			0.30056	0.00015743						20.022	0.13466	20.022	19.926	20.061	0								0.162307	0.000693813	0.00857553	0.0062286	1	4856	53.891	53.891	1	0.39487	0.41057	0
SVMAQVRQK	9	1	0	1	Unmodified	Pep4854	ISO-MSMS	0	2023-03-26_Fusion_36725	102	Treat_T1	523.792	2	523.792	1045.57			-0.22925	-0.00012008						19.898	0.32263	19.961	19.804	20.127	0.063059								0.45856	0.00346105	0.0259295	8.2513e-06	1	4881	120.52	112.58	1	0.097888	0.13652	0
SVMAQVRQK	9	1	0	1	Unmodified	Pep4854	ISO-MSMS	1	2023-04-17_Fusion_37016	103	Ctrl_T2	528.815	2	523.792	1045.57			0.008346	4.3716e-06						19.935	0.15598	19.966	19.887	20.043	0.030876								0.699114	0.00169669	0.021738	2.8048e-05	1	4789	105.57	81.413	1	0.78085	0.70886	0
SVMAQVRQK	9	1	0	1	Unmodified	Pep4854	ISO-MSMS	0	2023-04-17_Fusion_37021	104	Ctrl_T1	523.793	2	523.792	1045.57			-0.43528	-0.000228						19.939	0.24227	20.006	19.875	20.117	0.066717								0.630328	0.00157223	0.0242833	3.1748e-05	1	4826	102.77	75.636	1	0.13084	0.15854	0
KSLGHGLINK	10	2	2	0	Unmodified	Pep1049	MULTI-MSMS		2023-03-26_Fusion_36720	101	Treat_T2	533.822	2	533.822	1065.63	0.28549	0.0001524	0.59335	0.00031675	0.87884	0.00046915	533.822	540.867	547.856	20.107	0.36168	20.107	19.949	20.31	0					76	16	8	0.96816	0.00139198	0.0170629	0.0022667	1	4927	61.56	35.455	1	0.56199	0.5172	0
KSLGHGLINK	10	2	2	0	Unmodified	Pep1049	MULTI-MSMS		2023-03-26_Fusion_36721	201	Treat_T2	356.217	3	356.217	1065.63	0.041338	1.4725e-05	0.70099	0.0002497	0.74233	0.00026443	356.217	360.913	365.573	20.056	0.45472	20.078	19.821	20.276	0.021646					101	18	11	0.64022	0.0148431	0.257816	2.7152e-11	2	5350	164.96	141.21	1	1.1142	1.0163	0
KSLGHGLINK	10	2	2	0	Unmodified	Pep1049	ISO-MSMS	1	2023-03-26_Fusion_36726	202	Treat_T1	360.913	3	356.217	1065.63			2.5972	0.00092518						19.899	0.50787	19.968	19.766	20.274	0.069128								0.551001	0.00331474	0.0294348	1.8791e-10	2	5540	157.52	136.65	1	0.36857	0.49668	0
KSLGHGLINK	10	2	2	0	Unmodified	Pep1049	ISO-MSMS	0	2023-03-26_Fusion_36726	202	Treat_T1	356.217	3	356.217	1065.63			-0.29733	-0.00010591						20	0.2212	20.069	19.933	20.154	0.069164								0.547247	0.016641	0.129794	2.1536e-15	2	5557	178.94	155.19	1	0.098154	0.13227	0
KSLGHGLINK	10	2	2	0	Unmodified	Pep1049	MULTI-MSMS		2023-04-17_Fusion_37016	103	Ctrl_T2	547.857	2	533.822	1065.63	0.72549	0.00038729	-0.28317	-0.00015116	0.44233	0.00023612	533.822	540.866	547.856	19.974	0.31186	20.005	19.846	20.158	0.030878					76	13	10	0.780183	0.00293967	0.0365986	0.00051086	1	4804	81.017	56.895	1	1.1571	1.1132	0
KSLGHGLINK	10	2	2	0	Unmodified	Pep1049	ISO-MSMS	1	2023-04-17_Fusion_37017	203	Ctrl_T2	360.913	3	356.217	1065.63			0.93033	0.0003314						19.96	0.47562	19.988	19.831	20.307	0.028025								0.499299	0.00857172	0.121634	1.2715e-10	2	4319	162.49	141.62	1	1.73	1.6289	0
KSLGHGLINK	10	2	2	0	Unmodified	Pep1049	ISO-MSMS	0	2023-04-17_Fusion_37017	203	Ctrl_T2	356.217	3	356.217	1065.63			0.17001	6.0561e-05						20.052	0.26393	20.08	19.925	20.189	0.028025								0.602415	0.0060857	0.0455315	2.1536e-15	2	4356	173.88	153.01	1	0.42966	0.40454	0
KSLGHGLINK	10	2	2	0	Unmodified	Pep1049	MULTI-MSMS		2023-04-17_Fusion_37022	204	Ctrl_T1	356.217	3	356.217	1065.63	0.15818	5.6348e-05	0.35651	0.000127	0.5147	0.00018334	356.217	360.913	365.574	20.022	0.502	20.092	19.713	20.215	0.069601					90	20	10	0.592514	0.012251	0.178799	6.0467e-17	3	4331	176.79	153.04	1	0.25938	0.23712	0
KTIQVPQQK	9	2	0	0	Unmodified	Pep2734	ISO-MSMS	1	2023-03-26_Fusion_36725	102	Treat_T1	539.347	2	535.322	1068.63			-0.34069	-0.00018238						20.029	0.21373	20.092	19.958	20.172	0.062889								0.356326	0.0025701	0.0330678	3.9477e-05	1	4901	96.936	73.142	1	0.41682	0.47909	0
KTIQVPQQK	9	2	0	0	Unmodified	Pep2734	ISO-MSMS	0	2023-03-26_Fusion_36725	102	Treat_T1	535.322	2	535.322	1068.63			1.1635	0.00062286						20.027	0.25641	20.09	19.916	20.172	0.062889								0.830327	0.00794262	0.132168	7.2534e-09	1	4910	165.26	97.985	1	0.36143	0.41542	0
KTIQVPQQK	9	2	0	0	Unmodified	Pep2734	ISO-MSMS	1	2023-04-17_Fusion_37021	104	Ctrl_T1	539.347	2	535.322	1068.63			0.45323	0.00024263						20.04	0.20123	20.107	19.986	20.187	0.066719								0.404442	0.0040842	0.0678716	5.7169e-06	1	4838	122.44	102.66	1	0.64558	1.1023	0
KTIQVPQQK	9	2	0	0	Unmodified	Pep2734	ISO-MSMS	0	2023-04-17_Fusion_37021	104	Ctrl_T1	535.322	2	535.322	1068.63			1.0463	0.0005601						20.055	0.22279	20.122	19.964	20.187	0.066719								0.55286	0.00690553	0.104419	4.6941e-06	1	4843	123.21	75.859	1	0.57924	0.98905	0
AVYDGHAGSQVAK	13	1	0	0	Unmodified	Pep184	MULTI-MSMS		2023-03-26_Fusion_36720	101	Treat_T2	651.827	2	651.825	1301.64	0.71021	0.00046293	0.26697	0.00017402	0.97718	0.00063695	651.826	653.838	655.833	20.161	0.20424	20.161	20.061	20.265	0					71	9	11	0.984775	0.00448708	0.0894237	1.4973e-11	3	4899	138.99	138.56	1	0.90028	0.91362	0
AVYDGHAGSQVAK	13	1	0	0	Unmodified	Pep184	MULTI-MSMS		2023-03-26_Fusion_36721	201	Treat_T2	434.886	3	434.886	1301.64	-0.34611	-0.00015052	0.30806	0.00013397	-0.038041	-1.6543e-05	434.886	436.228	437.558	20.138	0.21303	20.161	20.04	20.253	0.022354					51	8	9	0.892275	0.0164238	0.24035	1.2814e-26	4	5352	236.92	236.6	1	0.71951	0.68295	0
AVYDGHAGSQVAK	13	1	0	0	Unmodified	Pep184	MULTI-MSMS		2023-03-26_Fusion_36725	102	Treat_T1	651.826	2	651.825	1301.64	0.6234	0.00040635	0.24021	0.00015657	0.86361	0.00056292	651.826	654.34	655.833	20.118	0.18466	20.181	20.084	20.269	0.062889					39	7	7	0.886205	0.00619182	0.0495054	1.8347e-17	2	4928	173.07	166.84	1	0.18163	0.20853	0
AVYDGHAGSQVAK	13	1	0	0	Unmodified	Pep184	ISO-MSMS	0	2023-03-26_Fusion_36726	202	Treat_T1	434.886	3	434.886	1301.64			0.46199	0.00020091						20.12	0.26675	20.189	20.079	20.346	0.069473								0.703298	0.00728267	0.0167973	2.8706e-24	2	5599	244.28	242.72	1	0.17547	0.20358	0
AVYDGHAGSQVAK	13	1	0	0	Unmodified	Pep184	MULTI-MSMS		2023-04-17_Fusion_37016	103	Ctrl_T2	653.839	2	651.825	1301.64	0.70101	0.00045693	0.063117	4.1141e-05	0.76412	0.00049808	651.826	653.838	655.833	20.102	0.20719	20.133	20.019	20.226	0.03105					71	8	11	0.840452	0.00255615	0.0228414	1.027e-12	2	4834	167.18	164.39	1	1.161	0.95416	0
AVYDGHAGSQVAK	13	1	0	0	Unmodified	Pep184	MULTI-MSMS		2023-04-17_Fusion_37017	203	Ctrl_T2	437.558	3	434.886	1301.64	-0.054813	-2.3837e-05	0.50885	0.00022129	0.45404	0.00019745	434.886	436.228	437.558	20.133	0.38461	20.162	20.042	20.427	0.028437					67	15	10	0.531125	0.00527129	0.0300426	3.3233e-19	4	4381	204.64	202.57	1	1.1506	1.037	0
AVYDGHAGSQVAK	13	1	0	0	Unmodified	Pep184	ISO-MSMS	0	2023-04-17_Fusion_37021	104	Ctrl_T1	651.826	2	651.825	1301.64			0.503	0.00032787						20.116	0.22153	20.184	20.057	20.279	0.067823								0.981932	0.00446232	0.0358392	1.5161e-06	1	4854	139.32	135.48	1	0.20319	0.22915	0
AVYDGHAGSQVAK	13	1	0	0	Unmodified	Pep184	MSMS	2	2023-04-17_Fusion_37021	104	Ctrl_T1	655.835	2	651.825	1301.64										20.104	1	20.172	19.672	20.672	0.067621											0.0034699	1	4866	85.813	84.485	1
AVYDGHAGSQVAK	13	1	0	0	Unmodified	Pep184	MULTI-MSMS		2023-04-17_Fusion_37022	204	Ctrl_T1	434.886	3	434.886	1301.64	0.044895	1.9524e-05	0.37503	0.00016309	0.41992	0.00018262	434.886	436.228	437.558	20.107	0.21569	20.176	20.046	20.262	0.069599					37	8	8	0.805939	0.00829678	0.0179146	1.3665e-35	2	4355	258.27	257.88	1	0.16998	0.19691	0
RVSAASALR	9	0	1	2	Unmodified	Pep1448	ISO-MSMS	1	2023-03-26_Fusion_36720	101	Treat_T2	473.307	2	465.778	929.541			0.24446	0.00011387						20.146	0.20306	20.146	20.039	20.242	0								0.411402	0.00345589	0.0906147	0.006254	1	4906	53.756	40.719	1	3.3495	3.6635	0
RVSAASALR	9	0	1	2	Unmodified	Pep1448	ISO-MSMS	0	2023-03-26_Fusion_36725	102	Treat_T1	465.778	2	465.778	929.541			0.87546	0.00040777						20.056	0.29564	20.119	20.054	20.349	0.062889								0.518182	0.000968907	0.0067367	0.029894	1	4938	34.781	28.468	1	0.50059	0.86182	0
RVSAASALR	9	0	1	2	Unmodified	Pep1448	MSMS	1	2023-03-26_Fusion_36725	102	Treat_T1	473.307	2	465.778	929.541										20.065	1	20.127	19.627	20.627	0.062889											0.037691	1	4913	43.272	32.562	1
RVSAASALR	9	0	1	2	Unmodified	Pep1448	ISO-MSMS	1	2023-04-17_Fusion_37016	103	Ctrl_T2	473.306	2	465.778	929.541			-0.16132	-7.514e-05						20.09	0.18436	20.121	20.019	20.203	0.030878								0.569036	0.00211435	0.0291633	0.0046584	1	4826	62.201	49.165	1	5.3816	5.7601	0
RVSAASALR	9	0	1	2	Unmodified	Pep1448	MSMS	1	2023-04-17_Fusion_37021	104	Ctrl_T1	473.307	2	465.778	929.541										20.065	1	20.131	19.631	20.631	0.066719											0.066952	1	4850	31.11	18.074	1
FQYDSTHGK	9	1	0	0	Unmodified	Pep2739	MULTI-MSMS		2023-03-26_Fusion_36720	101	Treat_T2	541.749	2	541.749	1081.48	0.25808	0.00013981	0.467	0.000253	0.72507	0.00039281	541.749	543.761	545.756	20.146	0.316	20.146	20.017	20.333	0					93	14	10	0.851426	0.0367245	1	0.0003725	2	4894	92.439	57.001	1	0.179	0.18166	0
FQYDSTHGK	9	1	0	0	Unmodified	Pep2739	MULTI-MSMS		2023-03-26_Fusion_36721	201	Treat_T2	361.502	3	361.502	1081.48	0.07089	2.5627e-05	0.28659	0.0001036	0.35748	0.00012923	361.502	362.843	364.173	20.125	0.28735	20.148	19.989	20.276	0.022356					77	11	11	0.714046	0.0415604	0.631053	3.8875e-18	3	5343	185.99	178.06	1	0.18169	0.17246	0
FQYDSTHGK	9	1	0	0	Unmodified	Pep2739	ISO-MSMS	0	2023-03-26_Fusion_36725	102	Treat_T1	541.749	2	541.749	1081.48			0.81604	0.00044209						20.081	0.30672	20.144	19.982	20.289	0.062889								0.889269	0.0134313	0.131815	4.7244e-05	1	4894	91.069	66.174	1	0.020776	0.023853	0
FQYDSTHGK	9	1	0	0	Unmodified	Pep2739	ISO-MSMS	0	2023-03-26_Fusion_36726	202	Treat_T1	361.502	3	361.502	1081.48			1.3186	0.00047669						20.096	0.31725	20.166	20.029	20.346	0.069473								0.24305	0.0146202	0.169341	6.3156e-06	1	5580	142.79	140.44	1	0.040448	0.046925	0
FQYDSTHGK	9	1	0	0	Unmodified	Pep2739	MULTI-MSMS		2023-04-17_Fusion_37016	103	Ctrl_T2	545.757	2	541.749	1081.48	0.3905	0.00021156	1.0578	0.00057304	1.4483	0.0007846	541.749	543.761	545.756	20.093	0.43627	20.124	19.846	20.282	0.030878					98	17	11	0.696276	0.0141362	0.142572	6.8312e-05	2	4832	99.442	70.843	1	0.33986	0.27932	0
FQYDSTHGK	9	1	0	0	Unmodified	Pep2739	MULTI-MSMS		2023-04-17_Fusion_37017	203	Ctrl_T2	364.173	3	361.502	1081.48	0.069028	2.4954e-05	0.90608	0.00032755	0.97511	0.0003525	361.502	362.843	364.173	20.127	0.31116	20.156	19.996	20.307	0.028439					102	12	11	0.640349	0.0145981	0.0846575	1.0348e-11	2	4379	164.53	155.18	1	0.31914	0.28763	0
FQYDSTHGK	9	1	0	0	Unmodified	Pep2739	ISO-MSMS	0	2023-04-17_Fusion_37021	104	Ctrl_T1	541.749	2	541.749	1081.48			0.94531	0.00051212						20.081	0.36138	20.148	20.009	20.37	0.066719								0.584932	0.0195801	0.234457	0.001372	1	4837	79.596	64.348	1	0.017085	0.019268	0
GTAEVELKK	9	2	1	0	Unmodified	Pep2737	ISO-MSMS	0	2023-03-26_Fusion_36720	101	Treat_T2	487.78	2	487.779	973.544			1.0314	0.0005031						20.185	0.20424	20.185	20.061	20.265	0								0.673653	0.00324694	0.0738251	0.00098544	1	4908	81.642	68.376	1	0.31017	0.26804	0
GTAEVELKK	9	2	1	0	Unmodified	Pep2737	ISO-MSMS	0	2023-03-26_Fusion_36725	102	Treat_T1	487.78	2	487.779	973.544			0.6676	0.00032564						20.083	0.21516	20.146	20.054	20.269	0.062889								0.920183	0.0056745	0.110554	4.0158e-06	1	4914	123.72	102.42	1	0.26888	0.39671	0
GTAEVELKK	9	2	1	0	Unmodified	Pep2737	ISO-MSMS	1	2023-04-17_Fusion_37016	103	Ctrl_T2	493.314	2	487.779	973.544			0.035023	1.7083e-05						20.041	0.16148	20.071	19.996	20.158	0.030878								0.491502	0.00216959	0.0335684	0.0019612	1	4836	76.478	70.996	1	1.3798	1.4186	0
GTAEVELKK	9	2	1	0	Unmodified	Pep2737	ISO-MSMS	0	2023-04-17_Fusion_37016	103	Ctrl_T2	487.78	2	487.779	973.544			0.3144	0.00015336						20.137	0.249	20.168	20.02	20.269	0.031296								0.691897	0.00475867	0.0824119	0.0012645	1	4854	80.165	57.674	1	0.39089	0.40189	0
GTAEVELKK	9	2	1	0	Unmodified	Pep2737	ISO-MSMS	0	2023-04-17_Fusion_37021	104	Ctrl_T1	487.78	2	487.779	973.544			0.38632	0.00018844						20.131	0.19761	20.198	20.081	20.279	0.067822								0.872805	0.00354745	0.0280055	4.7244e-05	1	4880	91.069	71.581	1	0.15174	0.1885	0
RVLNKLGGVK	10	2	2	1	Unmodified	Pep181	ISO-MSMS	2	2023-03-26_Fusion_36721	201	Treat_T2	374.597	3	361.905	1082.69			-0.67598	-0.00024464						20.286	0.81417	20.308	20.087	20.901	0.022356								0.790531	0.0580861	0.254954	1.2501e-15	2	5408	190.26	175.59	1	0.33552	0.33712	0
RVLNKLGGVK	10	2	2	1	Unmodified	Pep181	MSMS	1	2023-03-26_Fusion_36721	201	Treat_T2	368.607	3	361.905	1082.69										20.195	1	20.217	19.717	20.717	0.022356											1.3864e-05	1	5370	118.67	109.18	1
RVLNKLGGVK	10	2	2	1	Unmodified	Pep181	MSMS	1	2023-03-26_Fusion_36721	201	Treat_T2	368.607	3	361.905	1082.69										20.197	1	20.219	19.719	20.719	0.022356											3.3184e-23	1	5371	243.77	203.05	1
RVLNKLGGVK	10	2	2	1	Unmodified	Pep181	MSMS	1	2023-03-26_Fusion_36721	201	Treat_T2	368.607	3	361.905	1082.69										20.364	1	20.386	19.886	20.886	0.022356											2.1849e-05	1	5422	109.44	102.78	1
RVLNKLGGVK	10	2	2	1	Unmodified	Pep181	MSMS	1	2023-03-26_Fusion_36721	201	Treat_T2	368.607	3	361.905	1082.69										20.366	1	20.389	19.889	20.889	0.022356											7.0258e-16	1	5423	203.49	160.46	1
RVLNKLGGVK	10	2	2	1	Unmodified	Pep181	MSMS	1	2023-03-26_Fusion_36726	202	Treat_T1	368.607	3	361.905	1082.69										20.028	1	20.098	19.598	20.598	0.069473											1.3864e-05	1	5572	118.67	109.18	1
RVLNKLGGVK	10	2	2	1	Unmodified	Pep181	MSMS	1	2023-03-26_Fusion_36726	202	Treat_T1	368.607	3	361.905	1082.69										20.03	1	20.1	19.6	20.6	0.069473											6.5592e-23	1	5573	234.39	192.94	1
RVLNKLGGVK	10	2	2	1	Unmodified	Pep181	ISO-MSMS	0	2023-04-17_Fusion_37016	103	Ctrl_T2	542.354	2	542.353	1082.69			-0.082428	-4.4705e-05						20.138	0.32647	20.17	19.997	20.323	0.031296								0.625745	0.0695986	0.888205	7.4785e-06	1	4849	117.76	94.332	1	0.20242	0.23997	0
RVLNKLGGVK	10	2	2	1	Unmodified	Pep181	ISO-MSMS	0	2023-04-17_Fusion_37017	203	Ctrl_T2	361.905	3	361.905	1082.69			0.31499	0.000114						20.172	0.40772	20.2	20.019	20.427	0.028437								0.659805	0.0587171	0.379006	1.2162e-15	4	4371	190.88	182.18	1	0.18558	0.14196	0
RVLNKLGGVK	10	2	2	1	Unmodified	Pep181	MSMS	1	2023-04-17_Fusion_37017	203	Ctrl_T2	368.607	3	361.905	1082.69										20.032	1	20.06	19.56	20.56	0.028025											1.6325e-05	1	4346	115.82	106.34	1
RVLNKLGGVK	10	2	2	1	Unmodified	Pep181	MSMS	1	2023-04-17_Fusion_37017	203	Ctrl_T2	368.607	3	361.905	1082.69										20.034	1	20.062	19.562	20.562	0.028025											2.1816e-31	1	4347	267.39	216.49	1
RVLNKLGGVK	10	2	2	1	Unmodified	Pep181	MSMS	1	2023-04-17_Fusion_37017	203	Ctrl_T2	368.607	3	361.905	1082.69										20.196	1	20.225	19.725	20.725	0.028437											0.012983	1	4399	54.066	51.276	1
RVLNKLGGVK	10	2	2	1	Unmodified	Pep181	MSMS	1	2023-04-17_Fusion_37017	203	Ctrl_T2	368.607	3	361.905	1082.69										20.198	1	20.227	19.727	20.727	0.028437											5.9123e-06	1	4400	122.5	101.63	1
RVLNKLGGVK	10	2	2	1	Unmodified	Pep181	MSMS	1	2023-04-17_Fusion_37022	204	Ctrl_T1	368.607	3	361.905	1082.69										20.02	1	20.09	19.59	20.59	0.069599											1.2425e-05	1	4328	120.33	110.84	1
RVLNKLGGVK	10	2	2	1	Unmodified	Pep181	MSMS	1	2023-04-17_Fusion_37022	204	Ctrl_T1	368.607	3	361.905	1082.69										20.025	1	20.094	19.594	20.594	0.069599											4.2719e-23	1	4330	241.01	178.12	1
RLYPTSNPK	9	1	1	1	Unmodified	Pep1450	ISO-MSMS	0	2023-03-26_Fusion_36720	101	Treat_T2	538.299	2	538.298	1074.58			1.1522	0.00062022						20.23	0.3402	20.23	20.061	20.401	0								0.638431	0.00775652	0.155865	0.00014419	2	4905	86.095	77.676	1	0.3684	0.37161	0
RLYPTSNPK	9	1	1	1	Unmodified	Pep1450	ISO-MSMS	2	2023-03-26_Fusion_36720	101	Treat_T2	550.32	2	538.298	1074.58			-0.96817	-0.00052117						20.146	0.22713	20.146	20.083	20.31	0								0.404011	0.00226933	0.0690252	0.036905	1	4911	31.074	21.86	1	0.41069	0.41427	0
RLYPTSNPK	9	1	1	1	Unmodified	Pep1450	ISO-MSMS	0	2023-03-26_Fusion_36725	102	Treat_T1	538.299	2	538.298	1074.58			2.4321	0.0013092						20.113	0.31699	20.176	20.054	20.371	0.062889								0.953114	0.00842208	0.0809617	6.6066e-08	2	4922	154.28	138.43	1	0.20284	0.29137	0
RLYPTSNPK	9	1	1	1	Unmodified	Pep1450	MULTI-MSMS		2023-04-17_Fusion_37016	103	Ctrl_T2	538.299	2	538.298	1074.58	0.4025	0.00021666	0.29625	0.00015947	0.69875	0.00037613	538.298	544.83	550.319	20.123	0.39594	20.154	19.951	20.347	0.031296					96	17	10	0.712972	0.00494476	0.068277	1.1063e-05	2	4852	114.39	108.21	1	0.64671	0.64381	0
RLYPTSNPK	9	1	1	1	Unmodified	Pep1450	ISO-MSMS	1	2023-04-17_Fusion_37021	104	Ctrl_T1	544.831	2	538.298	1074.58			0.19751	0.00010632						20.049	0.38646	20.115	20.009	20.395	0.066719								0.107715	0.000704417	0.00817042	0.0069952	1	4875	49.833	46.425	1	0.28401	0.34792	0
AILEKSRLK	9	2	2	1	Unmodified	Pep2744	ISO-MSMS	0	2023-03-26_Fusion_36721	201	Treat_T2	353.229	3	353.229	1056.67			-1.1917	-0.00042095						20.226	0.26362	20.248	20.134	20.397	0.022354								0.709794	0.00777291	0.0488308	1.0318e-09	2	5386	158.38	146.85	1	0.17188	0.17943	0
AILEKSRLK	9	2	2	1	Unmodified	Pep2744	ISO-MSMS	0	2023-03-26_Fusion_36726	202	Treat_T1	353.229	3	353.229	1056.67			-0.51304	-0.00018122						20.171	0.31802	20.24	20.105	20.423	0.069473								0.937756	0.0127	0.0355939	1.3706e-14	2	5615	189.14	177.6	1			0
AILEKSRLK	9	2	2	1	Unmodified	Pep2744	ISO-MSMS	0	2023-04-17_Fusion_37022	204	Ctrl_T1	353.563	3	353.229	1056.67			-0.50528	-0.00017848						20.181	0.33704	20.25	20.095	20.432	0.069599								0.876005	0.0224176	0.0787986	1.5009e-14	2	4377	183.9	172.37	1			0
QLSKPLSER	9	1	2	1	Unmodified	Pep4255	ISO-MSMS	0	2023-03-26_Fusion_36721	201	Treat_T2	353.205	3	353.205	1056.59			-0.89131	-0.00031482						20.301	0.28726	20.323	20.181	20.468	0.022356								0.48808	0.0020329	0.00972659	0.00062504	2	5412	91.041	74.464	1	0.3275	0.33585	0
QLSKPLSER	9	1	2	1	Unmodified	Pep4255	ISO-MSMS	0	2023-03-26_Fusion_36726	202	Treat_T1	353.205	3	353.205	1056.59			-0.06396	-2.2591e-05						20.27	0.16509	20.34	20.205	20.37	0.069473								0.501003	0.00831414	0.262398	1.6278e-05	2	5653	118.07	103.11	1	0.17356	0.28552	0
STLPKPVQK	9	2	1	0	Unmodified	Pep2748	ISO-MSMS	1	2023-03-26_Fusion_36720	101	Treat_T2	504.84	2	499.306	996.597			-0.23148	-0.00011558						20.232	0.45074	20.232	19.972	20.422	0								0.827571	0.0283936	0.596259	6.308e-06	2	4913	121.99	92.63	1	5.4785	4.7343	0
STLPKPVQK	9	2	1	0	Unmodified	Pep2748	ISO-MSMS	2	2023-03-26_Fusion_36720	101	Treat_T2	510.33	2	499.306	996.597			-0.6923	-0.00034567						20.276	0.42156	20.276	20.017	20.439	0								0.753046	0.0154344	0.450891	3.7375e-05	2	4922	98.523	75.967	1	4.2255	3.6515	0
STLPKPVQK	9	2	1	0	Unmodified	Pep2748	MULTI-MSMS		2023-03-26_Fusion_36721	201	Treat_T2	336.896	3	333.206	996.597	-0.048295	-1.6092e-05	0.11222	3.7392e-05	0.063923	2.13e-05	333.206	336.896	340.556	20.222	0.38244	20.244	20.015	20.397	0.022356					92	15	8	0.774333	0.0141166	0.0865999	4.2195e-07	4	5366	150.4	135.73	1	4.2526	4.3422	0
STLPKPVQK	9	2	1	0	Unmodified	Pep2748	ISO-MSMS	1	2023-03-26_Fusion_36725	102	Treat_T1	504.84	2	499.306	996.597			-0.081022	-4.0455e-05						20.214	0.43721	20.277	19.933	20.371	0.062889								0.791146	0.00849217	0.071578	1.9603e-05	2	4927	111.95	67.83	1	0.43933	0.6482	0
STLPKPVQK	9	2	1	0	Unmodified	Pep2748	ISO-MSMS	2	2023-03-26_Fusion_36725	102	Treat_T1	510.33	2	499.306	996.597			-0.4462	-0.00022279						20.22	0.3735	20.283	20.031	20.405	0.062891								0.71359	0.00643287	0.0366998	2.2022e-05	1	4947	110.12	70.022	1	0.30447	0.44921	0
STLPKPVQK	9	2	1	0	Unmodified	Pep2748	MULTI-MSMS		2023-03-26_Fusion_36726	202	Treat_T1	333.206	3	333.206	996.597	0.15139	5.0444e-05	-0.5047	-0.00016817	-0.35331	-0.00011772	333.206	336.896	340.556	20.204	0.44272	20.273	20.004	20.447	0.069473					105	18	12	0.852568	0.0109078	0.0320262	4.6051e-07	6	5623	152.63	127.18	1	0.47271	0.71084	0
STLPKPVQK	9	2	1	0	Unmodified	Pep2748	ISO-MSMS	1	2023-04-17_Fusion_37016	103	Ctrl_T2	504.84	2	499.306	996.597			0.0076351	3.8122e-06						20.206	0.48483	20.238	19.887	20.372	0.031296								0.704829	0.0240195	0.312219	1.5482e-06	2	4850	125.58	76.829	1	7.0159	7.2133	0
STLPKPVQK	9	2	1	0	Unmodified	Pep2748	ISO-MSMS	2	2023-04-17_Fusion_37016	103	Ctrl_T2	510.329	2	499.306	996.597			-0.56638	-0.0002828						20.207	0.46749	20.238	19.951	20.419	0.031296								0.786046	0.0123409	0.148899	2.0354e-07	3	4923	128.61	101.48	1	5.7043	5.8649	0
STLPKPVQK	9	2	1	0	Unmodified	Pep2748	ISO-MSMS	1	2023-04-17_Fusion_37017	203	Ctrl_T2	336.896	3	333.206	996.597			-0.11917	-3.9709e-05						20.185	0.43152	20.213	19.949	20.381	0.028437								0.982171	0.0123232	0.0411851	4.3455e-06	2	4390	123.72	105.45	1	10.901	9.448	0
STLPKPVQK	9	2	1	0	Unmodified	Pep2748	ISO-MSMS	2	2023-04-17_Fusion_37017	203	Ctrl_T2	340.556	3	333.206	996.597			-0.22841	-7.6108e-05						20.214	0.38457	20.242	20.019	20.404	0.028439								0.96841	0.0104742	0.0560767	9.9597e-06	2	4402	111.86	100.32	1	9.3817	8.1311	0
STLPKPVQK	9	2	1	0	Unmodified	Pep2748	MULTI-MSMS		2023-04-17_Fusion_37021	104	Ctrl_T1	499.306	2	499.306	996.597	0.48094	0.00024013	-0.28565	-0.00014263	0.19529	9.7507e-05	499.306	504.84	510.33	20.198	0.45803	20.265	19.987	20.445	0.067823					171	19	14	0.836215	0.0264053	0.202345	1.3452e-05	6	4887	111.17	85.912	1	0.53749	0.66769	0
STLPKPVQK	9	2	1	0	Unmodified	Pep2748	MULTI-MSMS		2023-04-17_Fusion_37022	204	Ctrl_T1	336.896	3	333.206	996.597	0.13746	4.5801e-05	0.13383	4.4594e-05	0.27129	9.0396e-05	333.206	336.896	340.556	20.177	0.4376	20.246	19.995	20.432	0.069599					115	17	10	0.761072	0.00679111	0.0175354	4.6569e-07	6	4366	150.05	124.88	1	0.56431	0.74714	0
GLYADTREK	9	1	1	1	Unmodified	Pep2749	ISO-MSMS	0	2023-03-26_Fusion_36725	102	Treat_T1	526.772	2	526.772	1051.53			0.22399	0.00011799						20.293	0.1961	20.355	20.221	20.417	0.062889								0.637017	0.00223159	0.0194329	2.0682e-07	1	4982	151.56	134.09	1	0.072765	0.10452	0
GLYADTREK	9	1	1	1	Unmodified	Pep2749	ISO-MSMS	0	2023-04-17_Fusion_37021	104	Ctrl_T1	526.772	2	526.772	1051.53			0.35541	0.00018722						20.291	0.23298	20.358	20.188	20.421	0.067822								0.55123	0.00243396	0.0371985	4.848e-05	1	4924	99.799	90.441	1	0.12243	0.14998	0
KTQDQISNIK	10	2	0	0	Unmodified	Pep191	ISO-MSMS	0	2023-03-26_Fusion_36720	101	Treat_T2	587.825	2	587.825	1173.64			0.33968	0.00019967						20.343	0.19691	20.343	20.242	20.439	0								0.862397	0.00614454	0.0665664	1.1581e-12	1	4976	197.79	176.7	1	0.39103	0.38588	0
KTQDQISNIK	10	2	0	0	Unmodified	Pep191	ISO-MSMS	0	2023-03-26_Fusion_36725	102	Treat_T1	587.825	2	587.825	1173.64			0.13737	8.0749e-05						20.28	0.20736	20.343	20.197	20.405	0.062889								0.825847	0.00336002	0.0379923	2.1246e-17	1	4976	213.25	190.67	1	0.11444	0.13154	0
KTQDQISNIK	10	2	0	0	Unmodified	Pep191	ISO-MSMS	0	2023-04-17_Fusion_37016	103	Ctrl_T2	587.826	2	587.825	1173.64			0.17381	0.00010217						20.299	0.23769	20.331	20.181	20.419	0.031298								0.777846	0.00475958	0.0844971	2.4111e-17	1	4908	208.75	178.61	1	0.6916	0.62123	0
KTQDQISNIK	10	2	0	0	Unmodified	Pep191	ISO-MSMS	2	2023-04-17_Fusion_37016	103	Ctrl_T2	595.84	2	587.825	1173.64			0.47895	0.00028154						20.31	0.27326	20.341	20.204	20.477	0.031296								0.712489	0.00526991	0.12259	5.1819e-12	1	4917	167.12	128.09	1	0.83505	0.75008	0
KTQDQISNIK	10	2	0	0	Unmodified	Pep191	ISO-MSMS	1	2023-04-17_Fusion_37016	103	Ctrl_T2	591.85	2	587.825	1173.64			-0.79532	-0.00046751						20.281	0.14332	20.312	20.204	20.347	0.031296								0.715495	0.00466353	0.105312	5.1854e-12	1	4918	167.09	143.06	1	0.72042	0.64712	0
KTQDQISNIK	10	2	0	0	Unmodified	Pep191	ISO-MSMS	0	2023-04-17_Fusion_37021	104	Ctrl_T1	587.825	2	587.825	1173.64			0.22787	0.00013395						20.292	0.23298	20.36	20.188	20.421	0.067822								0.807345	0.00589023	0.0879593	2.0898e-17	1	4923	213.8	192.33	1	0.15386	0.26271	0
IVGDPSTAK	9	1	0	0	Unmodified	Pep2754	ISO-MSMS	0	2023-03-26_Fusion_36725	102	Treat_T1	444.246	2	444.245	886.476			0.5122	0.00022754						20.344	0.45131	20.406	20.148	20.6	0.062889								0.791568	0.0215227	0.0627073	4.412e-05	1	5015	93.429	68.438	1	0.36864	0.42324	0
IVGDPSTAK	9	1	0	0	Unmodified	Pep2754	ISO-MSMS	1	2023-04-17_Fusion_37016	103	Ctrl_T2	446.258	2	444.245	886.476			-0.58671	-0.00026065						20.328	0.49297	20.36	20.043	20.536	0.031296								0.791179	0.0190559	0.187187	0.0073118	1	4933	48.157	40.486	1	1.3036	1.0713	0
RMLAQQAVK	9	1	1	1	Oxidation (M)	Pep1455	MULTI-MSMS		2023-03-26_Fusion_36720	101	Treat_T2	537.333	2	530.8	1059.59	0.58393	0.00030995	-1.0692	-0.00056752	-0.48525	-0.00025757	530.8	537.332	542.822	17.664	0.505	17.664	17.526	18.031	0					153	26	13	0.808363	0.0111402	0.098586	0.00087547	4	3903	73.248	71.06	1	2.3022	2.3223	0
RMLAQQAVK	9	1	1	1	Oxidation (M)	Pep1455	MULTI-MSMS		2023-03-26_Fusion_36725	102	Treat_T1	537.332	2	530.8	1059.59	0.91876	0.00048768	-1.1012	-0.00058452	-0.18245	-9.6844e-05	530.8	537.332	542.821	17.649	0.3154	17.713	17.518	17.833	0.064798					83	14	9	0.416703	0.00302781	0.0513778	0.00054618	2	3916	79.469	76.059	1	0.47034	0.67562	0
RMLAQQAVK	9	1	1	1	Oxidation (M)	Pep1455	MULTI-MSMS		2023-04-17_Fusion_37021	104	Ctrl_T1	537.332	2	530.8	1059.59	0.43216	0.00022939	-0.52235	-0.00027726	-0.090189	-4.7872e-05	530.8	537.332	542.821	17.633	0.31524	17.696	17.563	17.878	0.063492					115	15	11	0.690119	0.0037979	0.0802689	0.00073751	3	3864	75.854	75.854	1	0.40418	0.49514	0
RMLAQQAVK	9	1	1	1	Unmodified	Pep1455	MULTI-MSMS		2023-03-26_Fusion_36720	101	Treat_T2	529.335	2	522.803	1043.59	0.42882	0.00022419	0.35461	0.00018539	0.78342	0.00040958	522.803	529.335	534.824	20.418	0.32386	20.418	20.219	20.543	0					88	16	10	0.803345	0.0165312	0.185801	1.5148e-08	3	4987	153.73	151.67	1	1.7914	1.807	0
RMLAQQAVK	9	1	1	1	Unmodified	Pep1455	MULTI-MSMS		2023-03-26_Fusion_36725	102	Treat_T1	529.335	2	522.803	1043.59	0.55897	0.00029223	-0.14489	-7.575e-05	0.41408	0.00021648	522.803	529.336	534.824	20.346	0.45388	20.409	20.127	20.581	0.062889					109	23	8	0.538996	0.0108513	0.071923	1.142e-05	3	5006	113.91	110.07	1	0.3013	0.4328	0
RMLAQQAVK	9	1	1	1	Unmodified	Pep1455	ISO-MSMS	0	2023-03-26_Fusion_36726	202	Treat_T1	348.871	3	348.871	1043.59			-0.63709	-0.00022226						20.34	0.22255	20.41	20.274	20.497	0.069473								0.390418	0.000437487	0.00199808	1.5434e-09	2	5685	151.17	132.91	1	0.53077	0.68472	0
RMLAQQAVK	9	1	1	1	Unmodified	Pep1455	ISO-MSMS	1	2023-04-17_Fusion_37016	103	Ctrl_T2	529.335	2	522.803	1043.59			0.13515	7.0655e-05						20.327	0.36572	20.358	20.111	20.477	0.031298								0.884262	0.0223777	0.561696	3.2315e-11	1	4916	182.68	176.37	1	4.5327	4.5125	0
RMLAQQAVK	9	1	1	1	Unmodified	Pep1455	ISO-MSMS	2	2023-04-17_Fusion_37016	103	Ctrl_T2	534.824	2	522.803	1043.59			0.11247	5.8799e-05						20.328	0.31887	20.36	20.158	20.477	0.031296								0.871565	0.0205663	0.21168	0.00066977	1	4944	83.313	77.532	1	3.2474	3.2329	0
RMLAQQAVK	9	1	1	1	Unmodified	Pep1455	ISO-MSMS	0	2023-04-17_Fusion_37021	104	Ctrl_T1	522.803	2	522.803	1043.59			-0.21708	-0.00011349						20.341	0.25478	20.409	20.256	20.511	0.067822								0.606439	0.0049741	0.0807387	2.6572e-05	1	4944	125.81	86.852	1	0.42776	0.52402	0
RMLAQQAVK	9	1	1	1	Unmodified	Pep1455	ISO-MSMS	2	2023-04-17_Fusion_37021	104	Ctrl_T1	534.824	2	522.803	1043.59			0.17285	9.0366e-05						20.338	0.21541	20.406	20.279	20.494	0.067822								0.508322	0.00480917	0.0397743	0.0027156	1	4962	72.485	71.854	1	0.47026	0.57609	0
RMLAQQAVK	9	1	1	1	Unmodified	Pep1455	MULTI-MATCH-MSMS		2023-04-17_Fusion_37016	103	Ctrl_T2		2	522.803	1043.59	0.42713	0.0002233	0.71699	0.00037485	1.1441	0.00059815	522.803	527.825	530.817	20.338	0.22766	20.369	20.249	20.477	0.031296	-0.029923	0.00042072		153.73	55	10	7					0				0	0.26195	0.24015	0
RTNWPNTGK	9	1	0	1	Unmodified	Pep4911	ISO-MSMS	2	2023-03-26_Fusion_36720	101	Treat_T2	546.289	2	537.278	1072.54			-0.88999	-0.00047817						20.527	0.41122	20.527	20.333	20.745	0								0.806573	0.0241574	0.387002	1.5483e-05	2	5063	115.06	94.645	1	0.81959	0.85218	0
RTNWPNTGK	9	1	0	1	Unmodified	Pep4911	ISO-MSMS	1	2023-03-26_Fusion_36720	101	Treat_T2	542.301	2	537.278	1072.54			0.14582	7.8344e-05						20.533	0.35052	20.533	20.333	20.684	0								0.803887	0.0251156	0.303914	2.8644e-08	2	5087	161.27	132.11	1	0.82518	0.85799	0
RTNWPNTGK	9	1	0	1	Unmodified	Pep4911	MULTI-MSMS		2023-03-26_Fusion_36721	201	Treat_T2	358.521	3	358.521	1072.54	0.16202	5.8087e-05	-0.14976	-5.3693e-05	0.012256	4.3941e-06	358.521	361.87	364.529	20.435	0.40617	20.457	20.301	20.707	0.022356					134	16	12	0.629412	0.018472	0.125033	1.9245e-07	4	5445	124.98	124.78	1	0.83398	0.88064	0
RTNWPNTGK	9	1	0	1	Unmodified	Pep4911	MULTI-MSMS		2023-03-26_Fusion_36725	102	Treat_T1	537.278	2	537.278	1072.54	0.72988	0.00039215	-0.23	-0.00012357	0.49988	0.00026857	537.278	542.3	546.289	20.418	0.62821	20.481	20.269	20.897	0.062889					239	31	13	0.985776	0.0762747	1	5.4663e-09	7	5078	182.24	148.79	1	0.2042	0.28479	0
RTNWPNTGK	9	1	0	1	Unmodified	Pep4911	ISO-MSMS	0	2023-03-26_Fusion_36726	202	Treat_T1	358.521	3	358.521	1072.54			0.038831	1.3922e-05						20.389	0.31893	20.459	20.37	20.689	0.069473								0.770205	0.0217527	0.168306	2.7314e-09	2	5698	138.54	130.62	1	0.19982	0.27802	0
RTNWPNTGK	9	1	0	1	Unmodified	Pep4911	MULTI-MSMS		2023-04-17_Fusion_37016	103	Ctrl_T2	537.279	2	537.278	1072.54	0.42938	0.0002307	0.091595	4.9212e-05	0.52097	0.00027991	537.279	542.301	546.289	20.458	0.52671	20.49	20.249	20.776	0.031296					299	25	16	0.948966	0.0509705	0.752473	2.531e-15	8	5008	236.66	192.98	1	1.1683	1.0606	0
RTNWPNTGK	9	1	0	1	Unmodified	Pep4911	MULTI-MSMS		2023-04-17_Fusion_37017	203	Ctrl_T2	361.87	3	358.521	1072.54	0.18221	6.5324e-05	-0.50611	-0.00018145	-0.32391	-0.00011613	358.521	361.87	364.529	20.464	0.56899	20.493	20.236	20.805	0.028437					184	23	12	0.613736	0.0109186	0.212857	2.8407e-07	10	4513	125.31	125.31	1	1.2055	1.1701	0
RTNWPNTGK	9	1	0	1	Unmodified	Pep4911	MULTI-MSMS		2023-04-17_Fusion_37021	104	Ctrl_T1	537.278	2	537.278	1072.54	0.41373	0.00022229	-0.046664	-2.5072e-05	0.36707	0.00019722	537.278	542.3	546.289	20.446	0.51515	20.513	20.256	20.771	0.067823					207	24	13	0.983865	0.0756841	1	7.0504e-14	7	5008	236.89	185.14	1	0.18608	0.22549	0
RTNWPNTGK	9	1	0	1	Unmodified	Pep4911	ISO-MSMS	0	2023-04-17_Fusion_37022	204	Ctrl_T1	358.521	3	358.521	1072.54			0.24098	8.6397e-05						20.398	0.481	20.468	20.262	20.743	0.069599								0.640559	0.0194902	0.174347	5.4944e-06	4	4449	123.72	115.8	1	0.2087	0.25717	0
ATTHEIMGPK	10	1	0	0	Oxidation (M)	Pep1006	MULTI-MSMS		2023-03-26_Fusion_36720	101	Treat_T2	550.775	2	550.774	1099.53	0.84502	0.00046541	-0.38586	-0.00021252	0.45916	0.00025289	550.774	552.786	554.781	17.996	0.37763	17.996	17.81	18.188	0					122	17	11	0.597168	0.00548137	0.105273	9.5776e-06	3	4067	114.89	109.34	1	1.0016	1.0165	0
ATTHEIMGPK	10	1	0	0	Oxidation (M)	Pep1006	MULTI-SECPEP		2023-03-26_Fusion_36721	201	Treat_T2	368.238	3	367.518	1099.53	0.011551	4.2451e-06	-0.69345	-0.00025486	-0.6819	-0.00025061	367.518	368.86	370.524	18.039	0.50874	18.059	17.802	18.311	0.019482					98	20	9	0.725851	0.040676	0.381778	0.016012	1	4698	49.418	49.404	1	1.1725	1.113	0
ATTHEIMGPK	10	1	0	0	Oxidation (M)	Pep1006	ISO-MSMS	0	2023-03-26_Fusion_36725	102	Treat_T1	550.774	2	550.774	1099.53			0.44736	0.00024639						18.007	0.29323	18.071	17.928	18.221	0.064291								0.381591	0.00510534	0.0464443	2.1843e-05	1	4094	100.71	98.308	1	0.34122	0.39175	0
ATTHEIMGPK	10	1	0	0	Oxidation (M)	Pep1006	MULTI-MSMS		2023-04-17_Fusion_37016	103	Ctrl_T2	554.782	2	550.774	1099.53	0.84145	0.00046345	0.61026	0.00033612	1.4517	0.00079956	550.773	552.787	554.782	18.015	0.38037	18.044	17.8	18.18	0.029367					59	14	6	0.169981	0.00143132	0.0246839	0.0018066	1	4053	59.052	58.261	1	2.4656	2.0264	0
ATTHEIMGPK	10	1	0	0	Oxidation (M)	Pep1006	MULTI-MSMS		2023-04-17_Fusion_37021	104	Ctrl_T1	550.773	2	550.774	1099.53	0.25261	0.00013913	-0.1856	-0.00010222	0.067014	3.6909e-05	550.774	552.787	554.781	18.032	0.39251	18.095	17.857	18.249	0.063492					99	17	10	0.493509	0.00369809	0.0479133	2.0678e-05	2	4025	98.233	93.586	1	0.33563	0.37852	0
IQAEPPTNK	9	1	0	0	Unmodified	Pep4912	ISO-MSMS	2	2023-03-26_Fusion_36720	101	Treat_T2	503.277	2	499.269	996.524			0.79995	0.00039939						20.532	0.28544	20.532	20.439	20.724	0								0.809999	0.00343681	0.0264089	2.0311e-07	1	5046	128.69	109.05	1	0.59266	0.60145	0
IQAEPPTNK	9	1	0	0	Unmodified	Pep4912	MSMS	0	2023-03-26_Fusion_36720	101	Treat_T2	499.27	2	499.269	996.524										20.556	1	20.556	20.056	21.056	0											0.0028833	1	5059	83.647	70.65	1
IQAEPPTNK	9	1	0	0	Unmodified	Pep4912	ISO-MSMS	2	2023-03-26_Fusion_36725	102	Treat_T1	503.277	2	499.269	996.524			0.66137	0.0003302						20.537	0.30272	20.6	20.427	20.73	0.062502								0.393666	0.00269206	0.0365143	1.5032e-07	1	5083	138.54	115.53	1	0.34305	0.39386	0
IQAEPPTNK	9	1	0	0	Unmodified	Pep4912	ISO-MSMS	0	2023-03-26_Fusion_36725	102	Treat_T1	499.27	2	499.269	996.524			-0.99448	-0.00049652						20.517	0.25879	20.58	20.427	20.686	0.062706								0.814495	0.00710404	0.0951368	1.2046e-07	1	5099	144.12	125.34	1	0.33676	0.38664	0
IQAEPPTNK	9	1	0	0	Unmodified	Pep4912	MULTI-MSMS		2023-04-17_Fusion_37021	104	Ctrl_T1	503.277	2	499.269	996.524	0.35779	0.00017863	-0.42924	-0.00021431	-0.071454	-3.5675e-05	499.269	501.282	503.276	20.464	0.38065	20.531	20.256	20.637	0.067822					49	17	7	0.477518	0.00195872	0.0357627	1.8729e-05	2	5011	104.06	97.466	1	0.41142	0.46398	0
QTLRVHTLK	9	1	2	1	Unmodified	Pep198	ISO-MSMS	1	2023-03-26_Fusion_36720	101	Treat_T2	556.378	2	548.335	1094.66			0.44214	0.00024244						20.525	0.21484	20.525	20.401	20.616	0								0.539699	0.00543294	0.0276827	2.7561e-05	1	5037	105.94	101.36	1	15.524	15.629	0
QTLRVHTLK	9	1	2	1	Unmodified	Pep198	MSMS	1	2023-03-26_Fusion_36721	201	Treat_T2	371.254	3	365.893	1094.66										20.414	1	20.437	19.937	20.937	0.022356											5.7279e-10	1	5438	151.51	151.3	1
QTLRVHTLK	9	1	2	1	Unmodified	Pep198	MULTI-MSMS		2023-03-26_Fusion_36725	102	Treat_T1	563.367	2	548.335	1094.66	0.76726	0.00042071	0.12547	6.8798e-05	0.89272	0.00048951	548.336	556.376	563.367	20.465	0.40965	20.528	20.391	20.8	0.062889					62	21	7	0.965682	0.00194794	0.0151153	1.6119e-05	3	5060	107.57	102.34	1	0.45308	0.66863	0
QTLRVHTLK	9	1	2	1	Unmodified	Pep198	MULTI-MSMS		2023-03-26_Fusion_36726	202	Treat_T1	365.893	3	365.893	1094.66	0.070347	2.574e-05	0.34737	0.0001271	0.41772	0.00015284	365.893	371.253	375.914	20.428	0.58385	20.497	20.322	20.905	0.069473					109	24	8	0.762637	0.0296416	0.437098	6.4738e-18	4	5704	194.44	194.08	1	0.42667	0.70191	0
QTLRVHTLK	9	1	2	1	Unmodified	Pep198	ISO-MSMS	1	2023-04-17_Fusion_37016	103	Ctrl_T2	556.377	2	548.335	1094.66			-0.21014	-0.00011523						20.424	0.25493	20.455	20.301	20.555	0.031296								0.384898	0.00128916	0.0165476	6.3533e-08	1	4950	154.75	145.41	1	22.305	20.458	0
QTLRVHTLK	9	1	2	1	Unmodified	Pep198	ISO-MSMS	1	2023-04-17_Fusion_37017	203	Ctrl_T2	371.254	3	365.893	1094.66			0.84337	0.00030858						20.462	0.54684	20.49	20.307	20.854	0.028437								0.725767	0.024814	0.336955	1.1029e-09	2	4456	157.38	157.38	1	22.51	21.249	0
QTLRVHTLK	9	1	2	1	Unmodified	Pep198	ISO-MSMS	2	2023-04-17_Fusion_37017	203	Ctrl_T2	375.913	3	365.893	1094.66			-0.14964	-5.4753e-05						20.459	0.35428	20.488	20.332	20.686	0.028439								0.893523	0.0282946	0.613183	1.3713e-06	1	4501	130.01	122.63	1	7.2352	6.8297	0
QTLRVHTLK	9	1	2	1	Unmodified	Pep198	MULTI-MSMS		2023-04-17_Fusion_37022	204	Ctrl_T1	371.254	3	365.893	1094.66	-0.087279	-3.1935e-05	0.4838	0.00017702	0.39652	0.00014509	365.893	371.253	375.914	20.438	0.47949	20.507	20.312	20.791	0.069599					113	19	10	0.530426	0.00991854	0.0881234	4.2006e-13	5	4434	168.38	168.02	1	0.51408	0.75289	0
QTLRVHTLK	9	1	2	1	Gln->pyro-Glu	Pep198	MULTI-SECPEP		2023-03-26_Fusion_36721	201	Treat_T2	364.528	3	360.217	1077.63	0.1179	4.247e-05	-0.79168	-0.00028518	-0.67378	-0.00024271	360.217	365.578	370.238	20.461	0.35719	20.484	20.35	20.707	0.022356					51	14	8	0.41015	0.00932665	0.0848393	5.6212e-06	1	5449	94.262	94.262	1	1.6901	1.7331	0
QTLRVHTLK	9	1	2	1	Gln->pyro-Glu	Pep198	MULTI-SECPEP		2023-04-17_Fusion_37017	203	Ctrl_T2	364.529	3	360.217	1077.63	0.1536	5.5328e-05	0.19639	7.0742e-05	0.34998	0.00012607	360.218	365.578	370.238	20.466	0.54642	20.495	20.283	20.83	0.028439					72	22	6	0.524083	0.00964561	0.13037	5.8346e-06	1	4459	92.822	92.822	1	1.6188	1.5281	0
RVYDPASPQR	10	0	0	2	Unmodified	Pep2764	ISO-MSMS	1	2023-03-26_Fusion_36720	101	Treat_T2	600.83	2	594.81	1187.6			0.64157	0.00038161						20.574	0.15771	20.574	20.506	20.664	0								0.703423	0.000685744	0.0117782	0.0049106	1	5069	64.42	56.2	1	1.6208	1.5392	0
RVYDPASPQR	10	0	0	2	Unmodified	Pep2764	MSMS	2	2023-03-26_Fusion_36720	101	Treat_T2	604.82	2	594.81	1187.6										20.597	1	20.597	20.097	21.097	0											0.072213	1	5075	30.254	28.197	1
RVYDPASPQR	10	0	0	2	Unmodified	Pep2764	ISO-MSMS	0	2023-03-26_Fusion_36725	102	Treat_T1	594.81	2	594.81	1187.6			-0.034881	-2.0748e-05						20.53	0.22119	20.593	20.465	20.686	0.062502								0.914245	0.00215386	0.0411402	5.6547e-09	1	5094	160.82	138.24	1	0.81455	1.0232	0
RVYDPASPQR	10	0	0	2	Unmodified	Pep2764	ISO-MSMS	1	2023-03-26_Fusion_36725	102	Treat_T1	600.83	2	594.81	1187.6			-0.94767	-0.00056368						20.53	0.22863	20.593	20.48	20.708	0.062502								0.890412	0.00148868	0.0490597	2.5553e-08	1	5107	140.45	122.39	1	0.89994	1.1305	0
RVYDPASPQR	10	0	0	2	Unmodified	Pep2764	ISO-MSMS	1	2023-04-17_Fusion_37016	103	Ctrl_T2	600.83	2	594.81	1187.6			-0.17245	-0.00010257						20.466	0.27573	20.498	20.372	20.648	0.031298								0.834086	0.00168088	0.0233892	7.7945e-07	1	4995	125.71	112.76	1	8.5947	8.2198	0
RVYDPASPQR	10	0	0	2	Unmodified	Pep2764	ISO-MSMS	2	2023-04-17_Fusion_37016	103	Ctrl_T2	604.819	2	594.81	1187.6			1.1806	0.00070221						20.491	0.22898	20.523	20.46	20.689	0.031298								0.581257	0.00158793	0.0193273	0.0049889	1	5001	64.064	52.429	1	5.44	5.2027	0
RVYDPASPQR	10	0	0	2	Unmodified	Pep2764	ISO-MSMS	2	2023-04-17_Fusion_37021	104	Ctrl_T1	604.824	2	594.81	1187.6			2.8517	0.0016962						20.445	0.26574	20.513	20.371	20.637	0.067822								0.940971	0.00201261	0.0181824	0.0079852	1	5000	50.452	38.738	1	0.958	1.1937	0
RVYDPASPQR	10	0	0	2	Unmodified	Pep2764	ISO-MSMS	0	2023-04-17_Fusion_37021	104	Ctrl_T1	594.81	2	594.81	1187.6			-0.31579	-0.00018784						20.49	0.26334	20.557	20.396	20.659	0.067822								0.762783	0.00130044	0.013702	2.3374e-06	1	5004	123.86	108.71	1	0.99084	1.2347	0
RVYDPASPQR	10	0	0	2	Unmodified	Pep2764	ISO-MSMS	1	2023-04-17_Fusion_37021	104	Ctrl_T1	600.831	2	594.81	1187.6			-0.076205	-4.5328e-05						20.464	0.26334	20.532	20.396	20.659	0.067823								0.644896	0.0017497	0.0310107	2.6211e-05	1	5005	95.523	82.567	1	1.0242	1.2762	0
AQAESLRYK	9	1	1	1	Unmodified	Pep2763	MULTI-MSMS		2023-03-26_Fusion_36720	101	Treat_T2	533.79	2	533.288	1064.56	0.63183	0.00033695	1.0852	0.00057871	1.717	0.00091566	533.288	539.82	545.31	20.558	0.3708	20.558	20.333	20.704	0					76	19	7	0.830333	0.00172669	0.0171558	3.058e-08	1	5053	137.9	125.86	1	0.80231	0.80931	0
AQAESLRYK	9	1	1	1	Unmodified	Pep2763	ISO-MSMS	1	2023-03-26_Fusion_36725	102	Treat_T1	539.82	2	533.288	1064.56			0.49905	0.00026614						20.456	0.32542	20.519	20.405	20.73	0.062889								0.572577	0.0086471	0.0577449	1.973e-07	1	5063	129.77	121.24	1	1.4278	2.051	0
AQAESLRYK	9	1	1	1	Unmodified	Pep2763	ISO-MSMS	0	2023-03-26_Fusion_36725	102	Treat_T1	533.789	2	533.288	1064.56			0.9767	0.00052086						20.53	0.22863	20.593	20.48	20.708	0.062502								0.707771	0.00540155	0.0889455	8.7682e-08	2	5075	150.24	134.09	1	0.47286	0.67923	0
AQAESLRYK	9	1	1	1	Unmodified	Pep2763	ISO-MSMS	0	2023-03-26_Fusion_36726	202	Treat_T1	355.861	3	355.861	1064.56			0.38154	0.00013578						20.489	0.26604	20.559	20.423	20.689	0.069473								0.338439	0.00381428	0.0583143	0.0096413	1	5735	36.24	31.902	1	0.80444	1.0378	0
AQAESLRYK	9	1	1	1	Unmodified	Pep2763	MULTI-MSMS		2023-04-17_Fusion_37021	104	Ctrl_T1	539.82	2	533.288	1064.56	0.46621	0.00024862	0.53479	0.0002852	1.001	0.00053382	533.288	539.82	545.31	20.447	0.79476	20.515	20.279	21.074	0.067822					114	38	9	0.53671	0.00446481	0.0284505	2.3533e-08	2	4980	145.13	140.23	1	3.7535	4.5981	0
ILYDHAHVK	9	1	1	0	Unmodified	Pep2766	ISO-MSMS	1	2023-03-26_Fusion_36720	101	Treat_T2	551.823	2	548.301	1094.59			3.3627	0.0018438						20.589	0.24496	20.589	20.439	20.684	0								0.303652	0.00205936	0.0279271	0.00067893	1	5082	83.265	79.518	1	1.1019	1.2317	0
ILYDHAHVK	9	1	1	0	Unmodified	Pep2766	ISO-MSMS	0	2023-03-26_Fusion_36721	201	Treat_T2	365.87	3	365.87	1094.59			0.010969	4.0133e-06						20.614	0.26495	20.637	20.492	20.757	0.022356								0.686599	0.0162499	0.235682	1.3706e-14	2	5499	205.57	193.02	1	0.56626	0.56901	0
ILYDHAHVK	9	1	1	0	Unmodified	Pep2766	ISO-MSMS	0	2023-03-26_Fusion_36725	102	Treat_T1	548.302	2	548.301	1094.59			-0.18118	-9.934e-05						20.542	0.19693	20.604	20.511	20.708	0.0625								0.565918	0.00889814	0.166936	0.00039961	1	5113	84.743	78.537	1	0.16309	0.21846	0
ILYDHAHVK	9	1	1	0	Unmodified	Pep2766	ISO-MSMS	0	2023-03-26_Fusion_36726	202	Treat_T1	365.87	3	365.87	1094.59			0.42016	0.00015373						20.537	0.33886	20.607	20.471	20.81	0.069473								0.684593	0.0281039	0.407928	1.5434e-09	2	5731	183.04	170.48	1	0.15055	0.18788	0
ILYDHAHVK	9	1	1	0	Unmodified	Pep2766	ISO-MSMS	1	2023-04-17_Fusion_37016	103	Ctrl_T2	551.823	2	548.301	1094.59			-0.94558	-0.00051846						20.474	0.21394	20.505	20.396	20.61	0.031296								0.390999	0.0023623	0.0273239	3.7234e-05	1	4999	98.629	92.18	1	0.64509	0.55948	0
ILYDHAHVK	9	1	1	0	Unmodified	Pep2766	MULTI-MSMS		2023-04-17_Fusion_37017	203	Ctrl_T2	370.548	3	365.87	1094.59	0.11541	4.2224e-05	0.50475	0.00018467	0.62016	0.0002269	365.869	368.218	370.549	20.564	0.49821	20.593	20.283	20.781	0.028437					123	20	11	0.674146	0.0137102	0.29972	0.0019073	2	4506	53.756	50.807	1	0.85049	0.77327	0
ILYDHAHVK	9	1	1	0	Unmodified	Pep2766	ISO-MSMS	0	2023-04-17_Fusion_37021	104	Ctrl_T1	549.297	2	548.301	1094.59			-1.3422	-0.00073591						20.503	0.1931	20.571	20.466	20.659	0.067822								0.239648	0.00196795	0.0242531	0.044035	1	5006	27.303	19.363	1	0.33696	0.42663	0
ILYDHAHVK	9	1	1	0	Unmodified	Pep2766	MULTI-MSMS		2023-04-17_Fusion_37022	204	Ctrl_T1	365.87	3	365.87	1094.59	-0.14889	-5.4475e-05	0.97763	0.00035769	0.82874	0.00030321	365.87	368.218	370.549	20.467	0.52694	20.536	20.192	20.719	0.069599					102	21	11	0.610983	0.0169356	0.188688	5.5714e-12	3	4486	164.53	156.94	1	0.19068	0.22871	0
RTYQSITER	9	0	0	2	Unmodified	Pep1461	ISO-MSMS	1	2023-03-26_Fusion_36720	101	Treat_T2	583.322	2	577.302	1152.59			-1.1025	-0.00063649						20.622	0.14085	20.622	20.543	20.684	0								0.378133	0.00065783	0.00875812	0.042694	1	5094	28.013	11.81	1	1.9528	1.8545	0
RTYQSITER	9	0	0	2	Unmodified	Pep1461	ISO-MSMS	0	2023-03-26_Fusion_36725	102	Treat_T1	577.302	2	577.302	1152.59			-0.73731	-0.00042565						20.543	0.15429	20.606	20.531	20.686	0.062502								0.514381	0.00180127	0.0408688	0.011248	1	5110	44.639	24.014	1	0.81692	1.0262	0
RTYQSITER	9	0	0	2	Unmodified	Pep1461	ISO-MSMS	1	2023-04-17_Fusion_37016	103	Ctrl_T2	583.322	2	577.302	1152.59			-0.32082	-0.00018521						20.569	0.18757	20.6	20.46	20.648	0.031296								0.975398	0.00180005	0.0313439	4.8311e-05	1	5015	90.263	74.381	1			0
RTYQSITER	9	0	0	2	Unmodified	Pep1461	MSMS	1	2023-04-17_Fusion_37021	104	Ctrl_T1	583.322	2	577.302	1152.59										20.551	1	20.618	20.118	21.118	0.067822											0.070168	1	5043	29.774	13.571	1
SLNSSPVSK	9	1	1	0	Unmodified	Pep200	MULTI-MSMS		2023-03-26_Fusion_36720	101	Treat_T2	463.271	2	459.748	917.482	0.44345	0.00020387	-0.43435	-0.00019969	0.0090917	4.1799e-06	459.748	463.27	466.765	20.593	0.21098	20.593	20.473	20.684	0					49	11	8	0.665897	0.00161236	0.0146298	0.0015537	2	5052	60.436	52.606	1	1.771	1.9797	0
SLNSSPVSK	9	1	1	0	Unmodified	Pep200	MULTI-MSMS		2023-03-26_Fusion_36725	102	Treat_T1	459.749	2	459.748	917.482	0.76247	0.00035054	-0.12898	-5.9296e-05	0.63349	0.00029125	459.748	463.27	466.765	20.537	0.27135	20.599	20.48	20.751	0.062502					46	12	7	0.516191	0.0054474	0.104207	0.00039741	2	5123	82.279	65.441	1	0.14178	0.18992	0
SLNSSPVSK	9	1	1	0	Unmodified	Pep200	ISO-MSMS	1	2023-04-17_Fusion_37016	103	Ctrl_T2	463.27	2	459.748	917.482			-0.001879	-8.6386e-07						20.521	0.22927	20.553	20.419	20.648	0.031296								0.642887	0.00178466	0.0239577	4.772e-05	1	5002	90.709	75.771	1	4.7517	4.1211	0
SLNSSPVSK	9	1	1	0	Unmodified	Pep200	ISO-MSMS	2	2023-04-17_Fusion_37016	103	Ctrl_T2	466.765	2	459.748	917.482			-0.15662	-7.2008e-05						20.591	0.23238	20.623	20.477	20.71	0.031296								0.639058	0.00263563	0.0500456	0.0008652	1	5016	82.279	68.16	1	3.1465	2.729	0
SLNSSPVSK	9	1	1	0	Unmodified	Pep200	ISO-MSMS	0	2023-04-17_Fusion_37021	104	Ctrl_T1	459.748	2	459.748	917.482			-0.11897	-5.4695e-05						20.572	0.23693	20.64	20.494	20.731	0.067822								0.50502	0.00395543	0.0351477	3.314e-05	1	5048	101.72	83.459	1	0.21149	0.26777	0
KAGEVFIHK	9	2	0	0	Unmodified	Pep2768	ISO-MSMS	1	2023-03-26_Fusion_36720	101	Treat_T2	518.825	2	514.798	1027.58			1.4576	0.00075037						20.653	0.21426	20.653	20.53	20.745	0								0.681024	0.00328493	0.0495652	0.004541	1	5081	62.823	47.562	1	0.67942	0.67048	0
KAGEVFIHK	9	2	0	0	Unmodified	Pep2768	ISO-MSMS	0	2023-03-26_Fusion_36720	101	Treat_T2	514.797	2	514.798	1027.58			-0.60567	-0.0003118						20.675	0.23457	20.675	20.558	20.793	0								0.786859	0.00733148	0.0758479	0.00021263	1	5090	85.733	41.925	1	0.57988	0.57225	0
KAGEVFIHK	9	2	0	0	Unmodified	Pep2768	ISO-MSMS	0	2023-03-26_Fusion_36725	102	Treat_T1	514.798	2	514.798	1027.58			0.030534	1.5719e-05						20.543	0.27135	20.605	20.48	20.751	0.062502								0.925871	0.0176574	0.236992	1.1804e-05	2	5091	117.84	63.68	1	0.13238	0.15216	0
KAGEVFIHK	9	2	0	0	Unmodified	Pep2768	ISO-MSMS	0	2023-03-26_Fusion_36726	202	Treat_T1	343.535	3	343.534	1027.58			0.37419	0.00012855						20.537	0.48304	20.607	20.447	20.93	0.069473								0.951814	0.0493019	0.914046	1.3706e-14	2	5723	231.14	176.16	1	0.14152	0.25241	0
KAGEVFIHK	9	2	0	0	Unmodified	Pep2768	ISO-MSMS	1	2023-04-17_Fusion_37016	103	Ctrl_T2	518.824	2	514.798	1027.58			2.0665	0.0010638						20.563	0.29077	20.594	20.419	20.71	0.031296								0.916282	0.00352532	0.0375554	0.00092723	1	5000	81.95	55.845	1	1.1576	1.0398	0
KAGEVFIHK	9	2	0	0	Unmodified	Pep2768	ISO-MSMS	2	2023-04-17_Fusion_37016	103	Ctrl_T2	522.813	2	514.798	1027.58			-1.3069	-0.00067279						20.579	0.25501	20.61	20.477	20.732	0.031296								0.621219	0.00509563	0.078953	0.006562	1	5004	52.126	37.459	1	1.0657	0.95723	0
KAGEVFIHK	9	2	0	0	Unmodified	Pep2768	ISO-MSMS	0	2023-04-17_Fusion_37016	103	Ctrl_T2	514.798	2	514.798	1027.58			0.16777	8.6368e-05						20.59	0.23238	20.622	20.477	20.71	0.031296								0.703338	0.00450365	0.0607436	4.7219e-05	1	5014	91.087	49.658	1	1.0992	0.98739	0
KAGEVFIHK	9	2	0	0	Unmodified	Pep2768	MULTI-MSMS		2023-04-17_Fusion_37017	203	Ctrl_T2	346.218	3	343.534	1027.58	0.072387	2.4867e-05	-0.33343	-0.00011455	-0.26105	-8.9678e-05	343.535	346.218	348.877	20.574	0.40132	20.603	20.404	20.805	0.028437					136	16	12	0.861457	0.0241115	0.403781	3.8875e-18	5	4520	226.68	200.63	1	1.0184	1.0309	0
KAGEVFIHK	9	2	0	0	Unmodified	Pep2768	ISO-MSMS	0	2023-04-17_Fusion_37021	104	Ctrl_T1	514.797	2	514.798	1027.58			-0.23423	-0.00012058						20.533	0.26493	20.6	20.466	20.731	0.067822								0.901597	0.00481367	0.062073	2.8947e-05	2	5013	104.89	59.554	1	0.25025	0.4273	0
KAGEVFIHK	9	2	0	0	Unmodified	Pep2768	ISO-MSMS	0	2023-04-17_Fusion_37022	204	Ctrl_T1	343.534	3	343.534	1027.58			0.6357	0.00021838						20.51	0.35877	20.581	20.433	20.792	0.070599								0.968095	0.0271177	0.370675	1.3706e-14	2	4475	231.14	176.16	1	0.19004	0.23923	0
KAGEVFIHK	9	2	0	0	Unmodified	Pep2768	ISO-MSMS	1	2023-04-17_Fusion_37022	204	Ctrl_T1	346.218	3	343.534	1027.58			-2.6962	-0.00092625						20.485	0.31073	20.555	20.432	20.743	0.069599								0.685433	0.00570101	0.0663628	4.6684e-10	2	4481	166.34	147.9	1	0.19808	0.24935	0
KAGEVFIHK	9	2	0	0	Unmodified	Pep2768	ISO-MSMS	2	2023-04-17_Fusion_37022	204	Ctrl_T1	348.877	3	343.534	1027.58			-4.0676	-0.0013974						20.518	0.31029	20.589	20.458	20.768	0.071043								0.221307	0.00254053	0.0379405	3.5066e-06	2	4496	125.49	121.41	1	0.18482	0.23265	0
RTWPSATSK	9	1	0	1	Unmodified	Pep5219	ISO-MSMS	2	2023-03-26_Fusion_36720	101	Treat_T2	526.286	2	517.275	1032.54			-0.56067	-0.00029002						20.643	0.2729	20.643	20.52	20.793	0								0.843083	0.00323077	0.0462098	0.0019982	1	5088	76.282	60.401	1	6.5152	6.7743	0
RTWPSATSK	9	1	0	1	Unmodified	Pep5219	ISO-MSMS	2	2023-04-17_Fusion_37016	103	Ctrl_T2	526.287	2	517.275	1032.54			-0.058788	-3.041e-05						20.59	0.38136	20.622	20.419	20.8	0.031298								0.559615	0.00393623	0.0649557	0.00076096	1	5011	82.831	68.157	1	11.927	10.827	0
RTWPSATSK	9	1	0	1	Unmodified	Pep5219	ISO-MSMS	0	2023-04-17_Fusion_37021	104	Ctrl_T1	517.276	2	517.275	1032.54			0.31509	0.00016299						20.524	0.22038	20.592	20.511	20.731	0.067822								0.535875	0.00104805	0.0133147	0.0022516	1	5030	74.941	63.776	1	1.978	2.3969	0
RTWPSATSK	9	1	0	1	Unmodified	Pep5219	ISO-MSMS	2	2023-04-17_Fusion_37021	104	Ctrl_T1	526.286	2	517.275	1032.54			-0.18555	-9.5978e-05						20.549	0.255	20.617	20.494	20.749	0.067823								0.778896	0.00278435	0.0238519	4.0526e-05	1	5033	96.143	84.78	1	2.2511	2.7278	0
GTDSHLVVK	9	1	1	0	Unmodified	Pep1460	MSMS	1	2023-03-26_Fusion_36720	101	Treat_T2	481.786	2	478.264	954.513										20.622	1	20.622	20.122	21.122	0											0.051031	1	5085	37.727	33.793	1
GTDSHLVVK	9	1	1	0	Unmodified	Pep1460	MSMS	1	2023-04-17_Fusion_37016	103	Ctrl_T2	481.786	2	478.264	954.513										20.544	1	20.575	20.075	21.075	0.031296											0.0010756	1	5018	90.709	89.337	1
KGNSPLLQK	9	2	2	0	Unmodified	Pep2771	ISO-MSMS	2	2023-04-17_Fusion_37016	103	Ctrl_T2	506.83	2	492.795	983.576			-0.41578	-0.0002049						20.581	0.29077	20.612	20.419	20.71	0.031296								0.70266	0.00180404	0.0273324	3.2758e-05	1	5035	102.01	69.869	1	0.05922	0.05697	0
KGNSPLLQK	9	2	2	0	Unmodified	Pep2771	ISO-MSMS	2	2023-04-17_Fusion_37021	104	Ctrl_T1	506.83	2	492.795	983.576			-0.2859	-0.00014089						20.528	0.19796	20.596	20.494	20.692	0.067823								0.5884	0.000463422	0.00653515	0.0063801	1	5053	53.089	25.207	1	0.18792	0.20339	0
HTASPTGMMK	10	1	0	0	Oxidation (M)	Pep2565	MSMS	0	2023-03-26_Fusion_36725	102	Treat_T1	538.747	2	538.747	1075.48										16.771	1	16.837	16.337	17.337	0.065304											2.3359e-05	1	3616	107.69	105.5	2
HTASPTGMMK	10	1	0	0	Oxidation (M)	Pep2565	MSMS	0	2023-04-17_Fusion_37021	104	Ctrl_T1	538.749	2	538.747	1075.48										16.762	1	16.824	16.324	17.324	0.061537											3.3445e-05	1	3549	96.034	94.704	2
HTASPTGMMK	10	1	0	0	Oxidation (M)	Pep2565	MSMS	0	2023-04-17_Fusion_37021	104	Ctrl_T1	538.299	2	538.747	1075.48										16.77	1	16.832	16.332	17.332	0.061537											3.3906e-05	1	3552	95.502	94.623	2
ALSPSLKNK	9	2	2	0	Unmodified	Pep2772	ISO-MSMS	1	2023-03-26_Fusion_36720	101	Treat_T2	486.334	2	479.29	956.565			-0.33588	-0.00016098						20.627	0.18418	20.627	20.52	20.704	0								0.524456	0.0024384	0.0316406	0.0025691	1	5084	73.26	69.689	1	2.1313	1.9614	0
ALSPSLKNK	9	2	2	0	Unmodified	Pep2772	ISO-MSMS	0	2023-03-26_Fusion_36720	101	Treat_T2	479.29	2	479.29	956.565			-0.29185	-0.00013988						20.724	0.15173	20.724	20.616	20.767	0								0.324544	0.00123714	0.0166131	0.046415	1	5133	31.76	23.82	1			0
ALSPSLKNK	9	2	2	0	Unmodified	Pep2772	ISO-MSMS	0	2023-03-26_Fusion_36725	102	Treat_T1	479.29	2	479.29	956.565			-0.44002	-0.0002109						20.627	0.24363	20.689	20.58	20.824	0.062502								0.49873	0.00579581	0.103142	0.00042388	1	5134	98.523	81.41	1	0.11393	0.14483	0
ALSPSLKNK	9	2	2	0	Unmodified	Pep2772	ISO-MSMS	0	2023-03-26_Fusion_36726	202	Treat_T1	319.862	3	319.862	956.565			0.0026043	8.3303e-07						20.635	0.36049	20.704	20.545	20.905	0.069473								0.710696	0.0058645	0.11528	2.6666e-09	2	5768	135.35	120.68	1	0.10712	0.14435	0
ALSPSLKNK	9	2	2	0	Unmodified	Pep2772	ISO-MSMS	1	2023-04-17_Fusion_37016	103	Ctrl_T2	486.335	2	479.29	956.565			0.39482	0.00018923						20.581	0.27069	20.613	20.419	20.689	0.031296								0.461179	0.00251724	0.0362627	3.7462e-05	1	5025	98.457	84.655	1	5.3579	5.1544	0
ALSPSLKNK	9	2	2	0	Unmodified	Pep2772	ISO-MSMS	1	2023-04-17_Fusion_37017	203	Ctrl_T2	324.558	3	319.862	956.565			0.41218	0.00013184						20.592	0.28278	20.621	20.45	20.733	0.028437								0.685399	0.00332826	0.0524353	6.1592e-06	2	4527	119.89	119.89	1	11.639	10.959	0
ALSPSLKNK	9	2	2	0	Unmodified	Pep2772	ISO-MSMS	1	2023-04-17_Fusion_37021	104	Ctrl_T1	486.334	2	479.29	956.565			-0.42745	-0.00020487						20.527	0.14854	20.595	20.511	20.659	0.067822								0.900017	0.001313	0.013037	0.00031108	1	5040	85.212	76.349	1	0.57768	0.62525	0
ALSPSLKNK	9	2	2	0	Unmodified	Pep2772	ISO-MSMS	0	2023-04-17_Fusion_37021	104	Ctrl_T1	479.29	2	479.29	956.565			-0.65712	-0.00031495						20.616	0.20507	20.683	20.588	20.793	0.067822								0.777732	0.00313773	0.0269497	0.00022341	1	5060	100.39	92.235	1			0
KVLGDVATK	9	2	1	0	Unmodified	Pep2770	ISO-MSMS	1	2023-03-26_Fusion_36720	101	Treat_T2	471.319	2	465.785	929.555			-0.56711	-0.00026415						20.683	0.23457	20.683	20.558	20.793	0								0.840566	0.00964127	0.123278	1.8952e-07	1	5106	131.22	92.215	1	5.4209	4.6845	0
KVLGDVATK	9	2	1	0	Unmodified	Pep2770	ISO-MSMS	2	2023-03-26_Fusion_36720	101	Treat_T2	476.809	2	465.785	929.555			-0.017857	-8.3176e-06						20.698	0.27019	20.698	20.596	20.867	0								0.895225	0.00500413	0.0894536	4.5694e-05	1	5115	92.239	63.077	1	4.1583	3.5934	0
KVLGDVATK	9	2	1	0	Unmodified	Pep2770	ISO-MSMS	1	2023-03-26_Fusion_36725	102	Treat_T1	471.319	2	465.785	929.555			-0.25082	-0.00011683						20.598	0.33762	20.66	20.511	20.849	0.062502								0.754955	0.0103652	0.183684	1.7829e-07	1	5121	133.32	98	1	1.4412	2.1264	0
KVLGDVATK	9	2	1	0	Unmodified	Pep2770	ISO-MSMS	2	2023-03-26_Fusion_36725	102	Treat_T1	476.809	2	465.785	929.555			0.1274	5.9341e-05						20.633	0.29247	20.696	20.531	20.824	0.062502								0.665425	0.00757393	0.140973	5.1989e-05	1	5140	87.485	65.634	1	0.59919	0.88405	0
KVLGDVATK	9	2	1	0	Unmodified	Pep2770	ISO-MSMS	1	2023-04-17_Fusion_37016	103	Ctrl_T2	471.319	2	465.785	929.555			0.071123	3.3128e-05						20.591	0.39132	20.623	20.477	20.868	0.031296								0.770536	0.0127963	0.144164	6.5663e-08	2	5051	154.35	117.29	1	13.636	14.02	0
KVLGDVATK	9	2	1	0	Unmodified	Pep2770	ISO-MSMS	2	2023-04-17_Fusion_37016	103	Ctrl_T2	476.81	2	465.785	929.555			0.054734	2.5494e-05						20.654	0.41272	20.685	20.499	20.911	0.031296								0.91248	0.00425054	0.0540899	3.144e-05	1	5037	103.01	73.948	1	11.339	11.658	0
KVLGDVATK	9	2	1	0	Unmodified	Pep2770	MULTI-MSMS		2023-04-17_Fusion_37021	104	Ctrl_T1	471.319	2	465.785	929.555	0.47345	0.00022052	-0.78349	-0.00036494	-0.31005	-0.00014441	465.785	471.319	476.809	20.615	0.60432	20.683	20.511	21.115	0.067822					117	29	11	0.753057	0.00551608	0.0451682	2.6037e-08	4	5049	142.56	101.13	1	0.92977	1.155	0
AVIRGVTTK	9	1	0	1	Unmodified	Pep2775	ISO-MSMS	2	2023-03-26_Fusion_36720	101	Treat_T2	481.809	2	472.798	943.581			0.12248	5.7909e-05						20.784	0.20428	20.784	20.684	20.888	0								0.387668	0.00101116	0.0209711	3.6832e-05	1	5135	98.933	86.649	1	3.4035	3.5388	0
AVIRGVTTK	9	1	0	1	Unmodified	Pep2775	MSMS	1	2023-03-26_Fusion_36720	101	Treat_T2	477.821	2	472.798	943.581										20.83	1	20.83	20.33	21.33	0											0.028525	1	5167	47.082	47.082	1
AVIRGVTTK	9	1	0	1	Unmodified	Pep2775	ISO-MSMS	1	2023-03-26_Fusion_36725	102	Treat_T1	477.821	2	472.798	943.581			0.2354	0.0001113						20.669	0.23096	20.731	20.618	20.849	0.062502								0.459878	0.00429523	0.0917427	1.6638e-05	1	5168	114.19	106.25	1	3.1792	4.434	0
AVIRGVTTK	9	1	0	1	Unmodified	Pep2775	ISO-MSMS	2	2023-03-26_Fusion_36725	102	Treat_T1	481.809	2	472.798	943.581			0.43681	0.00020652						20.679	0.18584	20.741	20.663	20.849	0.062502								0.432126	0.00340645	0.0716358	0.00077608	1	5170	82.75	77.019	1	3.0874	4.3059	0
AVIRGVTTK	9	1	0	1	Unmodified	Pep2775	ISO-MSMS	2	2023-04-17_Fusion_37016	103	Ctrl_T2	481.809	2	472.798	943.581			0.1454	6.8747e-05						20.69	0.25838	20.721	20.61	20.868	0.031296								0.773361	0.0020584	0.036001	6.4936e-06	1	5062	121.85	100.88	1	2.2534	2.0456	0
AVIRGVTTK	9	1	0	1	Unmodified	Pep2775	ISO-MSMS	2	2023-04-17_Fusion_37021	104	Ctrl_T1	481.81	2	472.798	943.581			-0.27397	-0.00012953						20.685	0.27271	20.753	20.588	20.861	0.067823								0.61795	0.00203069	0.0224296	5.1072e-05	1	5074	88.177	77.369	1	2.878	3.4874	0
AVNPKEIASK	10	2	0	0	Unmodified	Pep203	MULTI-MSMS		2023-03-26_Fusion_36720	101	Treat_T2	532.831	2	528.806	1055.6	0.56027	0.00029628	-0.48643	-0.00025723	0.073846	3.905e-05	528.806	532.831	536.82	20.752	0.40104	20.752	20.53	20.931	0					101	20	9	0.866841	0.0069968	0.0723445	1.8572e-05	3	5163	116.52	109.9	1	2.6343	2.5996	0
AVNPKEIASK	10	2	0	0	Unmodified	Pep203	MULTI-MSMS		2023-03-26_Fusion_36721	201	Treat_T2	355.557	3	352.873	1055.6	0.17359	6.1254e-05	-0.6427	-0.00022679	-0.46911	-0.00016554	352.873	355.556	358.216	20.715	0.50527	20.737	20.445	20.95	0.022356					106	19	10	0.835874	0.0134	0.175866	2.7152e-11	4	5542	157.52	150.39	1	3.107	3.377	0
AVNPKEIASK	10	2	0	0	Unmodified	Pep203	MULTI-MSMS		2023-03-26_Fusion_36725	102	Treat_T1	528.806	2	528.806	1055.6	0.47668	0.00025207	-0.055829	-2.9523e-05	0.42085	0.00022255	528.806	532.831	536.82	20.674	0.44408	20.737	20.453	20.897	0.062502					95	20	9	0.780477	0.0211867	0.432063	3.898e-06	3	5166	123.42	112.94	1	0.58596	0.67351	0
AVNPKEIASK	10	2	0	0	Unmodified	Pep203	MULTI-MSMS		2023-03-26_Fusion_36726	202	Treat_T1	352.873	3	352.873	1055.6	0.16109	5.6843e-05	0.63526	0.00022417	0.79635	0.00028101	352.873	355.556	358.216	20.692	0.55977	20.762	20.394	20.954	0.06999					174	23	15	0.753404	0.010841	0.184984	6.205e-11	8	5766	141.78	134.65	1	0.5995	1.0692	0
AVNPKEIASK	10	2	0	0	Unmodified	Pep203	ISO-MSMS	1	2023-04-17_Fusion_37016	103	Ctrl_T2	532.831	2	528.806	1055.6			-0.31274	-0.00016538						20.683	0.44971	20.715	20.419	20.868	0.031296								0.652333	0.00801134	0.0887556	0.0001699	3	5046	85.958	80.975	1	4.0945	3.6779	0
AVNPKEIASK	10	2	0	0	Unmodified	Pep203	ISO-MSMS	2	2023-04-17_Fusion_37016	103	Ctrl_T2	536.82	2	528.806	1055.6			-0.11865	-6.2743e-05						20.69	0.39132	20.721	20.477	20.868	0.031296								0.671338	0.0128508	0.176382	2.3972e-06	1	5068	123.79	115.91	1	4.175	3.7502	0
AVNPKEIASK	10	2	0	0	Unmodified	Pep203	ISO-MSMS	0	2023-04-17_Fusion_37016	103	Ctrl_T2	528.806	2	528.806	1055.6			1.1059	0.00058481						20.69	0.24467	20.721	20.555	20.8	0.031296								0.59004	0.00229741	0.0359235	0.0026169	1	5096	74.841	69.109	1	3.9601	3.5571	0
AVNPKEIASK	10	2	0	0	Unmodified	Pep203	ISO-MSMS	1	2023-04-17_Fusion_37016	103	Ctrl_T2	532.831	2	528.806	1055.6			-1.6666	-0.00088133						21.923	0.27502	21.954	21.854	22.129	0.031715								0.275594	0.00234443	0.0411927	0.039737	1	5574	32.32	23.857	1	4.8923	4.3945	0
AVNPKEIASK	10	2	0	0	Unmodified	Pep203	ISO-MSMS	2	2023-04-17_Fusion_37017	203	Ctrl_T2	358.216	3	352.873	1055.6			-0.13719	-4.841e-05						20.72	0.4736	20.748	20.404	20.878	0.028437								0.537225	0.011551	0.15299	9.1565e-06	2	4546	93.162	91.397	1	4.4469	4.5015	0
AVNPKEIASK	10	2	0	0	Unmodified	Pep203	ISO-MSMS	1	2023-04-17_Fusion_37017	203	Ctrl_T2	355.556	3	352.873	1055.6			-0.92634	-0.00032688						20.714	0.56935	20.742	20.381	20.95	0.028439								0.858587	0.0203899	0.284788	1.8791e-10	4	4555	157.52	150.39	1	4.2061	4.2578	0
AVNPKEIASK	10	2	0	0	Unmodified	Pep203	ISO-MSMS	1	2023-04-17_Fusion_37021	104	Ctrl_T1	532.831	2	528.806	1055.6			0.068273	3.6103e-05						20.621	0.38157	20.689	20.479	20.861	0.067823								0.914948	0.00502633	0.0358568	6.9371e-06	1	5066	118.4	109.05	1	0.85635	1.4622	0
AVNPKEIASK	10	2	0	0	Unmodified	Pep203	ISO-MSMS	2	2023-04-17_Fusion_37021	104	Ctrl_T1	536.821	2	528.806	1055.6			-0.44839	-0.00023711						20.618	0.36632	20.686	20.494	20.861	0.067823								0.692577	0.00869916	0.0584339	1.5305e-05	1	5077	108.47	104.88	1	0.87658	1.4967	0
AVNPKEIASK	10	2	0	0	Unmodified	Pep203	ISO-MSMS	0	2023-04-17_Fusion_37021	104	Ctrl_T1	528.807	2	528.806	1055.6			0.32083	0.00016965						20.622	0.32682	20.689	20.511	20.838	0.067823								0.858537	0.0104315	0.0895873	4.3265e-06	1	5085	121.5	113.28	1	0.87234	1.4895	0
AVNPKEIASK	10	2	0	0	Unmodified	Pep203	ISO-MSMS	1	2023-04-17_Fusion_37022	204	Ctrl_T1	355.556	3	352.873	1055.6			-0.32477	-0.0001146						20.638	0.45748	20.709	20.384	20.841	0.071043								0.808224	0.00972647	0.110786	1.8791e-10	2	4512	157.52	150.39	1	1.0527	1.3252	0
AVNPKEIASK	10	2	0	0	Unmodified	Pep203	ISO-MSMS	2	2023-04-17_Fusion_37022	204	Ctrl_T1	358.216	3	352.873	1055.6			0.19092	6.7371e-05						20.638	0.38499	20.709	20.504	20.889	0.071041								0.845245	0.011258	0.140243	5.0316e-06	2	4526	111.06	109.14	1	1.0445	1.3148	0
ATLDRQLNH	9	0	2	1	Unmodified	Pep208	MULTI-MSMS		2023-03-26_Fusion_36720	101	Treat_T2	545.308	2	534.283	1066.55	0.53641	0.00028659	0.01206	6.4436e-06	0.54847	0.00029304	534.283	540.312	545.308	20.824	0.39668	20.824	20.684	21.081	0					66	19	9	0.867694	0.00307606	0.0344363	1.2529e-05	2	5158	112.41	98.505	1	1.6279	1.6008	0
ATLDRQLNH	9	0	2	1	Unmodified	Pep208	MULTI-MSMS		2023-03-26_Fusion_36721	201	Treat_T2	363.874	3	356.525	1066.55	0.13008	4.6377e-05	0.036987	1.3187e-05	0.16707	5.9564e-05	356.525	360.544	363.875	20.792	0.43427	20.815	20.636	21.07	0.022985					76	17	9	0.70821	0.0119772	0.323096	1.5981e-07	5	5563	137.9	137.63	1	2.1203	1.6312	0
ATLDRQLNH	9	0	2	1	Unmodified	Pep208	ISO-MSMS	0	2023-03-26_Fusion_36725	102	Treat_T1	534.283	2	534.283	1066.55			-0.075007	-4.0075e-05						20.749	0.21717	20.811	20.73	20.947	0.062502								0.902746	0.0122417	0.386575	5.1768e-11	1	5196	168.27	156.06	1	0.51144	0.68003	0
ATLDRQLNH	9	0	2	1	Unmodified	Pep208	MSMS	2	2023-03-26_Fusion_36725	102	Treat_T1	545.308	2	534.283	1066.55										20.782	1	20.845	20.345	21.345	0.062502											3.4385e-05	1	5198	112.41	98.505	1
ATLDRQLNH	9	0	2	1	Unmodified	Pep208	MULTI-MSMS		2023-03-26_Fusion_36726	202	Treat_T1	356.525	3	356.525	1066.55	0.20422	7.2811e-05	0.34995	0.00012477	0.55417	0.00019758	356.525	360.544	363.874	20.776	0.43314	20.846	20.642	21.075	0.06999					62	17	6	0.826055	0.0145456	0.592835	5.5714e-12	2	5822	189.14	189.14	1	0.52525	0.65462	0
ATLDRQLNH	9	0	2	1	Unmodified	Pep208	MULTI-MSMS		2023-04-17_Fusion_37016	103	Ctrl_T2	540.313	2	534.283	1066.55	0.36141	0.0001931	0.13418	7.1689e-05	0.49559	0.00026478	534.283	540.312	545.307	20.743	0.26326	20.775	20.648	20.911	0.031296					56	11	9	0.900263	0.00478885	0.0867914	4.1142e-06	1	5103	142.04	127.89	1	8.2876	6.7316	0
ATLDRQLNH	9	0	2	1	Unmodified	Pep208	MULTI-MSMS		2023-04-17_Fusion_37017	203	Ctrl_T2	360.544	3	356.525	1066.55	0.17282	6.1615e-05	0.093158	3.3213e-05	0.26598	9.4828e-05	356.525	360.544	363.874	20.767	0.5284	20.795	20.615	21.144	0.028465					88	21	10	0.749789	0.0109263	0.225427	4.2006e-13	4	4572	182.39	182.39	1	8.7663	7.1898	0
ATLDRQLNH	9	0	2	1	Unmodified	Pep208	MULTI-MSMS		2023-04-17_Fusion_37021	104	Ctrl_T1	534.284	2	534.283	1066.55	0.55179	0.00029481	0.5385	0.00028771	1.0903	0.00058253	534.283	540.312	545.308	20.709	0.45758	20.777	20.637	21.094	0.067823					57	22	6	0.90734	0.00612225	0.0907546	1.4765e-08	2	5118	154.12	142.35	1	0.91628	1.1074	0
ATLDRQLNH	9	0	2	1	Unmodified	Pep208	MULTI-MSMS		2023-04-17_Fusion_37022	204	Ctrl_T1	356.525	3	356.525	1066.55	-0.22474	-8.0125e-05	0.58875	0.0002099	0.36401	0.00012978	356.525	360.544	363.875	20.712	0.42959	20.783	20.6	21.03	0.071043					47	17	6	0.772579	0.00714307	0.0847152	1.0506e-11	5	4557	180.93	180.65	1	0.58221	0.69725	0
KVAPAPAVVK	10	2	0	0	Unmodified	Pep207	ISO-MSMS	0	2023-03-26_Fusion_36720	101	Treat_T2	490.319	2	490.319	978.623			0.66194	0.00032456						20.853	0.3168	20.853	20.724	21.041	0								0.83584	0.00236956	0.0339606	0.0060226	2	5149	59.368	33.1	1	0.57237	0.56484	0
KVAPAPAVVK	10	2	0	0	Unmodified	Pep207	ISO-MSMS	1	2023-03-26_Fusion_36720	101	Treat_T2	494.344	2	490.319	978.623			0.10395	5.0967e-05						20.855	0.23341	20.855	20.745	20.978	0								0.809873	0.00708409	0.0908926	1.355e-05	1	5164	110.55	60.983	1	0.60154	0.59362	0
KVAPAPAVVK	10	2	0	0	Unmodified	Pep207	ISO-MSMS	2	2023-03-26_Fusion_36720	101	Treat_T2	498.333	2	490.319	978.623			0.024967	1.2242e-05						20.855	0.18678	20.855	20.745	20.931	0								0.675709	0.00691004	0.0989195	3.3669e-05	1	5171	86.67	45.222	1	0.5084	0.50171	0
KVAPAPAVVK	10	2	0	0	Unmodified	Pep207	MULTI-MSMS		2023-03-26_Fusion_36725	102	Treat_T1	490.319	2	490.319	978.623	0.54784	0.00026862	0.48802	0.00023928	1.0359	0.0005079	490.319	494.344	498.333	20.743	0.30627	20.806	20.641	20.947	0.062502					80	12	13	0.907255	0.0133351	0.245911	1.247e-05	2	5169	110.55	67.305	1	0.27918	0.32089	0
KVAPAPAVVK	10	2	0	0	Unmodified	Pep207	ISO-MSMS	1	2023-04-17_Fusion_37016	103	Ctrl_T2	494.344	2	490.319	978.623			0.23363	0.00011455						20.732	0.24431	20.764	20.648	20.892	0.031296								0.746165	0.00664611	0.0910934	2.1611e-05	1	5095	100.98	51.414	1	1.4267	1.2815	0
KVAPAPAVVK	10	2	0	0	Unmodified	Pep207	ISO-MSMS	0	2023-04-17_Fusion_37016	103	Ctrl_T2	490.32	2	490.319	978.623			0.94453	0.00046312						20.734	0.3365	20.766	20.632	20.968	0.031298								0.605007	0.00351404	0.0500076	0.0025995	1	5097	74.92	40.518	1	1.3072	1.1742	0
KVAPAPAVVK	10	2	0	0	Unmodified	Pep207	ISO-MSMS	2	2023-04-17_Fusion_37016	103	Ctrl_T2	498.333	2	490.319	978.623			0.0059976	2.9407e-06						20.732	0.22184	20.764	20.689	20.911	0.031296								0.688262	0.00662282	0.140089	3.3669e-05	1	5113	86.67	35.324	1	1.4453	1.2982	0
KVAPAPAVVK	10	2	0	0	Unmodified	Pep207	ISO-MSMS	1	2023-04-17_Fusion_37021	104	Ctrl_T1	494.344	2	490.319	978.623			0.36393	0.00017844						20.735	0.24711	20.803	20.677	20.924	0.067822								0.69513	0.00445931	0.0527302	2.8216e-05	1	5107	93.143	43.574	1	0.50007	0.85387	0
KVAPAPAVVK	10	2	0	0	Unmodified	Pep207	ISO-MSMS	2	2023-04-17_Fusion_37021	104	Ctrl_T1	498.333	2	490.319	978.623			0.13312	6.527e-05						20.734	0.21185	20.802	20.712	20.924	0.067822								0.525842	0.00543246	0.0906266	0.0026998	1	5122	74.464	40.278	1	0.48346	0.8255	0
KVAPAPAVVK	10	2	0	0	Unmodified	Pep207	ISO-MSMS	0	2023-04-17_Fusion_37021	104	Ctrl_T1	490.319	2	490.319	978.623			0.57813	0.00028347						20.737	0.28281	20.805	20.659	20.942	0.067892								0.691331	0.0092477	0.181086	3.2237e-05	1	5133	88.37	36.506	1	0.48117	0.82159	0
ASNFKSPVK	9	2	0	0	Unmodified	Pep4021	MULTI-MSMS		2023-03-26_Fusion_36720	101	Treat_T2	493.299	2	489.274	976.534	0.51425	0.00025161	-0.02074	-1.0147e-05	0.49351	0.00024146	489.274	493.299	497.289	20.93	0.29658	20.93	20.745	21.041	0					53	14	6	0.302228	0.000858309	0.0128138	0.0018722	2	5218	54.419	52.691	1	0.96024	0.9476	0
ASNFKSPVK	9	2	0	0	Unmodified	Pep4021	ISO-MSMS	2	2023-03-26_Fusion_36725	102	Treat_T1	497.289	2	489.274	976.534			-1.113	-0.00054458						20.82	0.28369	20.882	20.686	20.969	0.0625								0.504347	0.00163191	0.0173909	0.0072879	1	5220	48.284	48.284	1	0.89913	1.0335	0
ASNFKSPVK	9	2	0	0	Unmodified	Pep4021	ISO-MSMS	2	2023-04-17_Fusion_37016	103	Ctrl_T2	497.289	2	489.274	976.534			-0.016844	-8.2411e-06						20.916	0.34688	20.947	20.71	21.057	0.031548								0.796589	0.00184132	0.0300308	6.9525e-06	1	5157	121.5	118.15	1	1.7035	1.5301	0
ASNFKSPVK	9	2	0	0	Unmodified	Pep4021	ISO-MSMS	1	2023-04-17_Fusion_37016	103	Ctrl_T2	493.3	2	489.274	976.534			0.81284	0.0003977						20.895	0.23712	20.926	20.776	21.014	0.031548								0.341639	0.00137571	0.0161012	0.0022835	1	5168	74.772	71.2	1	1.7518	1.5736	0
ASNFKSPVK	9	2	0	0	Unmodified	Pep4021	MULTI-MSMS		2023-04-17_Fusion_37021	104	Ctrl_T1	497.289	2	489.274	976.534	0.41008	0.00020064	0.12646	6.1873e-05	0.53654	0.00026252	489.274	493.299	497.289	20.863	0.44624	20.932	20.693	21.14	0.068926					91	21	8	0.65175	0.00217832	0.0155965	2.0391e-05	3	5165	101.82	99.847	1	1.1129	1.9003	0
RTIAQAGLSSK	11	1	1	1	Unmodified	Pep1466	ISO-MSMS	1	2023-03-26_Fusion_36720	101	Treat_T2	572.86	2	566.328	1130.64			0.10228	5.7924e-05						20.857	0.3168	20.857	20.724	21.041	0								0.723378	0.00371437	0.0487352	2.0069e-08	2	5150	131.83	116.2	1	17.399	17.551	0
RTIAQAGLSSK	11	1	1	1	Unmodified	Pep1466	ISO-MSMS	1	2023-03-26_Fusion_36721	201	Treat_T2	382.243	3	377.888	1130.64			0.70768	0.00026743						20.819	0.31527	20.842	20.636	20.951	0.022985								0.550991	0.0126036	0.261358	2.3398e-15	2	5554	187.22	95.31	1	2.7003	2.7168	0
RTIAQAGLSSK	11	1	1	1	Unmodified	Pep1466	MULTI-MSMS		2023-03-26_Fusion_36725	102	Treat_T1	566.328	2	566.328	1130.64	0.22533	0.00012761	-0.33506	-0.00018975	-0.10973	-6.2141e-05	566.327	572.86	578.349	20.777	0.35148	20.84	20.641	20.992	0.062502					72	14	9	0.716654	0.0149061	0.576127	8.4669e-14	2	5202	179.72	153.66	1	1.479	2.1245	0
RTIAQAGLSSK	11	1	1	1	Unmodified	Pep1466	ISO-MSMS	1	2023-03-26_Fusion_36726	202	Treat_T1	382.242	3	377.888	1130.64			1.8463	0.00069771						20.718	0.43352	20.788	20.497	20.931	0.069992								0.517824	0.00639001	0.191437	2.9521e-22	2	5813	213.35	166.36	1	0.48073	0.62016	0
RTIAQAGLSSK	11	1	1	1	Unmodified	Pep1466	ISO-MSMS	1	2023-04-17_Fusion_37016	103	Ctrl_T2	572.861	2	566.328	1130.64			-0.24897	-0.000141						20.779	0.29986	20.811	20.668	20.968	0.031538								0.631843	0.00336384	0.0478672	5.4828e-06	2	5079	120.03	109.66	1	29.604	29.472	0
RTIAQAGLSSK	11	1	1	1	Unmodified	Pep1466	ISO-MSMS	2	2023-04-17_Fusion_37016	103	Ctrl_T2	578.349	2	566.328	1130.64			-0.9124	-0.00051672						20.85	0.32388	20.882	20.69	21.014	0.031548								0.972332	0.0326784	0.643808	4.9573e-09	2	5112	158.02	118.36	1	15.475	15.406	0
RTIAQAGLSSK	11	1	1	1	Unmodified	Pep1466	ISO-MSMS	1	2023-04-17_Fusion_37021	104	Ctrl_T1	572.861	2	566.328	1130.64			0.093255	5.2813e-05						20.736	0.28281	20.804	20.659	20.942	0.067842								0.822854	0.00461595	0.0429451	2.4547e-06	1	5088	123.67	107	1	2.5375	3.1085	0
RTIAQAGLSSK	11	1	1	1	Unmodified	Pep1466	ISO-MSMS	1	2023-04-17_Fusion_37022	204	Ctrl_T1	382.242	3	377.888	1130.64			0.54481	0.00020588						20.733	0.31245	20.804	20.577	20.889	0.071043								0.473978	0.00639139	0.0836319	3.5178e-15	2	4540	174.27	171.97	1	1.113	1.3618	0
KTHNSSLEY	9	1	1	0	Unmodified	Pep2213	ISO-MSMS	0	2023-03-26_Fusion_36720	101	Treat_T2	539.762	2	539.762	1077.51			0.47334	0.00025549						20.912	0.23306	20.912	20.828	21.061	0								0.426583	0.0016399	0.0247885	0.025407	1	5216	37.153	32.743	1	0.56311	0.62948	0
KTHNSSLEY	9	1	1	0	Unmodified	Pep2213	MULTI-MSMS		2023-03-26_Fusion_36725	102	Treat_T1	539.762	2	539.762	1077.51	0.1869	0.00010088	-0.020444	-1.1035e-05	0.16646	8.9848e-05	539.762	543.283	546.779	20.798	0.21839	20.861	20.751	20.969	0.062502					36	8	7	0.831614	0.00527577	0.0974833	2.5002e-05	1	5210	95.605	87.073	1	0.17985	0.24091	0
KTHNSSLEY	9	1	1	0	Unmodified	Pep2213	MULTI-MSMS		2023-04-17_Fusion_37016	103	Ctrl_T2	539.762	2	539.762	1077.51	0.4097	0.00022114	0.33297	0.00017973	0.74267	0.00040087	539.762	543.283	546.779	20.857	0.28117	20.889	20.732	21.014	0.031548					81	12	10	0.886212	0.00258584	0.045938	0.00060621	3	5140	78.334	74.588	1	1.0376	0.89991	0
KTHNSSLEY	9	1	1	0	Unmodified	Pep2213	MULTI-SECPEP		2023-04-17_Fusion_37017	203	Ctrl_T2	363.874	3	360.177	1077.51	0.17053	6.1421e-05	0.1837	6.6166e-05	0.35423	0.00012759	360.177	362.525	364.855	20.858	0.28954	20.887	20.758	21.047	0.028851					54	11	8	0.375924	0.0024457	0.0367372	1.8703e-06	1	4610	119.57	119.57	1	0.90941	0.82684	0
KTHNSSLEY	9	1	1	0	Unmodified	Pep2213	ISO-MSMS	0	2023-04-17_Fusion_37021	104	Ctrl_T1	539.763	2	539.762	1077.51			0.0025294	1.3653e-06						20.827	0.21383	20.896	20.794	21.008	0.068928								0.781144	0.00283648	0.0216929	0.0047717	1	5151	61.602	58.194	1	0.15061	0.19068	0
LSYNTASNK	9	1	1	0	Unmodified	Pep2780	ISO-MSMS	0	2023-03-26_Fusion_36725	102	Treat_T1	499.252	2	499.251	996.488			2.4705	0.0012334						20.824	0.19205	20.887	20.8	20.992	0.062502								0.644357	0.00620696	0.0593565	4.096e-05	1	5225	95.815	82.796	1	0.73279	0.98159	0
LSYNTASNK	9	1	1	0	Unmodified	Pep2780	ISO-MSMS	1	2023-04-17_Fusion_37016	103	Ctrl_T2	502.773	2	499.251	996.488			-0.56535	-0.00028225						20.847	0.19182	20.878	20.776	20.968	0.031548								0.606571	0.00175471	0.0279844	3.6832e-05	1	5150	98.933	91.832	1	1.7149	1.4873	0
LSYNTASNK	9	1	1	0	Unmodified	Pep2780	ISO-MSMS	2	2023-04-17_Fusion_37016	103	Ctrl_T2	506.268	2	499.251	996.488			0.038141	1.9042e-05						20.871	0.25982	20.902	20.776	21.036	0.031548								0.680096	0.00308825	0.041424	3.6832e-05	1	5151	98.933	93.292	1	1.3485	1.1696	0
LSYNTASNK	9	1	1	0	Unmodified	Pep2780	ISO-MSMS	1	2023-04-17_Fusion_37021	104	Ctrl_T1	502.774	2	499.251	996.488			-0.16673	-8.3239e-05						20.825	0.20322	20.894	20.772	20.976	0.068926								0.983923	0.00495501	0.0396989	2.0354e-07	1	5149	128.61	97.871	1	1.738	2.2005	0
LSYNTASNK	9	1	1	0	Unmodified	Pep2780	ISO-MSMS	2	2023-04-17_Fusion_37021	104	Ctrl_T1	506.269	2	499.251	996.488			-0.27521	-0.0001374						20.863	0.25886	20.932	20.794	21.053	0.068926								0.913923	0.00623819	0.0476091	3.0686e-07	1	5150	126.52	112.4	1	1.1473	1.4527	0
RLRDQRPMSY	10	0	1	3	Unmodified	Pep2215	ISO-MSMS	1	2023-03-26_Fusion_36721	201	Treat_T2	448.258	3	441.231	1320.67			0.26961	0.00011896						21.209	0.33853	21.232	21.045	21.384	0.022985								0.810704	0.00408365	0.0561263	8.0883e-06	2	5687	97.798	97.798	1	8.918	9.1543	0
RLRDQRPMSY	10	0	1	3	Unmodified	Pep2215	ISO-MSMS	1	2023-03-26_Fusion_36726	202	Treat_T1	448.259	3	441.231	1320.67			0.22819	0.00010068						21	0.2872	21.07	20.931	21.218	0.06999								0.713343	0.00658074	0.0653706	3.6594e-06	2	5882	117.02	116.52	1	1.2148	1.3262	0
RLRDQRPMSY	10	0	1	3	Unmodified	Pep2215	ISO-MSMS	2	2023-04-17_Fusion_37016	103	Ctrl_T2	679.367	2	661.343	1320.67			-0.15617	-0.00010328						20.928	0.18794	20.959	20.869	21.057	0.031548								0.925998	0.00195594	0.022462	2.9291e-05	1	5161	91.867	79.82	1			0
RLRDQRPMSY	10	0	1	3	Unmodified	Pep2215	ISO-MSMS	1	2023-04-17_Fusion_37016	103	Ctrl_T2	671.883	2	661.343	1320.67			-0.21989	-0.00014542						20.921	0.21068	20.953	20.846	21.057	0.031548								0.743336	0.00116068	0.016404	1.5446e-05	1	5183	108.3	97.152	1			0
RLRDQRPMSY	10	0	1	3	Unmodified	Pep2215	ISO-MSMS	1	2023-04-17_Fusion_37017	203	Ctrl_T2	448.258	3	441.231	1320.67			-0.6974	-0.00030772						20.967	0.31523	20.996	20.782	21.097	0.028849								0.910776	0.0169731	0.234515	2.9206e-10	2	4644	148.98	147.73	1	22.05	19.378	0
RLRDQRPMSY	10	0	1	3	Unmodified	Pep2215	MULTI-MSMS		2023-04-17_Fusion_37022	204	Ctrl_T1	441.231	3	441.231	1320.67	0.0046159	2.0367e-06	0.11716	5.1693e-05	0.12177	5.3729e-05	441.566	448.258	453.246	20.853	0.2362	20.924	20.817	21.053	0.071043					41	9	7	0.471755	0.00218825	0.00998251	0.00035637	2	4606	86.794	83.927	1	1.8191	1.5494	0
RAYGPGLEK	9	1	1	1	Unmodified	Pep2790	MULTI-MSMS		2023-03-26_Fusion_36720	101	Treat_T2	495.772	2	495.772	989.529	0.33426	0.00016571	1.1932	0.00059157	1.5275	0.00075728	495.772	502.304	507.793	21.063	0.27805	21.063	20.931	21.209	0					44	12	7	0.85394	0.00326559	0.0419345	2.6618e-05	3	5251	93.429	48.982	1	0.33674	0.33967	0
RAYGPGLEK	9	1	1	1	Unmodified	Pep2790	ISO-MSMS	0	2023-03-26_Fusion_36725	102	Treat_T1	495.772	2	495.772	989.529			1.5483	0.00076758						20.96	0.20021	21.022	20.897	21.097	0.062502								0.883742	0.00364178	0.0334484	1.9918e-07	1	5256	129.42	86.175	1	0.12899	0.18529	0
RAYGPGLEK	9	1	1	1	Unmodified	Pep2790	MULTI-MSMS		2023-04-17_Fusion_37016	103	Ctrl_T2	495.772	2	495.772	989.529	0.2826	0.0001401	0.51945	0.00025753	0.80205	0.00039763	495.772	502.304	507.793	21.008	0.3793	21.039	20.8	21.18	0.031548					69	17	8	0.768616	0.00416345	0.0614788	1.7335e-05	2	5197	105.94	74.706	1	0.7352	0.73191	0
RAYGPGLEK	9	1	1	1	Unmodified	Pep2790	ISO-MSMS	0	2023-04-17_Fusion_37021	104	Ctrl_T1	495.772	2	495.772	989.529			0.38989	0.00019329						20.927	0.25616	20.996	20.883	21.14	0.068926								0.774165	0.00387207	0.0353331	3.8055e-05	1	5194	98.009	61.614	1	0.19406	0.23774	0
KTSQLTLQK	9	2	2	0	Unmodified	Pep2784	ISO-MSMS	1	2023-03-26_Fusion_36720	101	Treat_T2	530.858	2	523.814	1045.61			-0.13265	-6.9483e-05						20.947	0.23176	20.947	20.809	21.041	0								0.816469	0.0051792	0.152282	1.0567e-07	1	5197	146.88	106.88	1	1.6793	1.5455	0
KTSQLTLQK	9	2	2	0	Unmodified	Pep2784	ISO-MSMS	0	2023-03-26_Fusion_36720	101	Treat_T2	523.814	2	523.814	1045.61			0.082527	4.3229e-05						21.022	0.29965	21.022	20.91	21.209	0								0.872073	0.00479559	0.0487777	8.8635e-08	1	5232	174.48	141.22	1	0.3441	0.31668	0
KTSQLTLQK	9	2	2	0	Unmodified	Pep2784	ISO-MSMS	1	2023-03-26_Fusion_36725	102	Treat_T1	530.858	2	523.814	1045.61			-0.078356	-4.1044e-05						20.819	0.19334	20.882	20.776	20.969	0.062502								0.802415	0.00669558	0.124325	2.304e-08	1	5215	162.31	117.87	1	0.77991	0.9914	0
KTSQLTLQK	9	2	2	0	Unmodified	Pep2784	ISO-MSMS	0	2023-03-26_Fusion_36725	102	Treat_T1	523.814	2	523.814	1045.61			0.16323	8.55e-05						20.898	0.2718	20.96	20.849	21.121	0.062502								0.933852	0.0137861	0.0881204	2.6188e-11	1	5238	216.42	175.92	1	0.12472	0.15854	0
KTSQLTLQK	9	2	2	0	Unmodified	Pep2784	ISO-MSMS	0	2023-03-26_Fusion_36726	202	Treat_T1	349.545	3	349.545	1045.61			-0.41675	-0.00014567						20.958	0.26394	21.028	20.881	21.145	0.06999								0.446414	0.00231149	0.0220198	1.5194e-09	2	5884	179.21	162.3	1			0
KTSQLTLQK	9	2	2	0	Unmodified	Pep2784	MULTI-MSMS		2023-04-17_Fusion_37016	103	Ctrl_T2	523.813	2	523.814	1045.61	0.32331	0.00016935	-0.046217	-2.4209e-05	0.27709	0.00014515	523.814	530.858	537.848	20.954	0.4699	20.985	20.71	21.18	0.031548					116	21	11	0.736373	0.00440383	0.0457117	2.1821e-08	3	5181	146.88	111.53	1	1.42	1.3661	0
KTSQLTLQK	9	2	2	0	Unmodified	Pep2784	ISO-MSMS	1	2023-04-17_Fusion_37021	104	Ctrl_T1	530.858	2	523.814	1045.61			-0.34765	-0.00018211						20.862	0.23698	20.931	20.794	21.031	0.068926								0.984979	0.00427764	0.0367962	4.6346e-11	1	5144	172.28	135.73	1	0.83185	0.90034	0
KTSQLTLQK	9	2	2	0	Unmodified	Pep2784	ISO-MSMS	0	2023-04-17_Fusion_37022	204	Ctrl_T1	349.545	3	349.545	1045.61			0.34929	0.00012209						20.947	0.21145	21.018	20.889	21.101	0.071043								0.825968	0.00605379	0.0368916	4.6684e-10	2	4615	194.44	173.67	1			0
KTSQLTLQK	9	2	2	0	Unmodified	Pep2784	MULTI-MATCH-MSMS		2023-04-17_Fusion_37021	104	Ctrl_T1		2	523.814	1045.61	0.25691	0.00013457	-0.14928	-7.8196e-05	0.10763	5.6376e-05	523.814	529.346	533.842	20.927	0.38392	20.996	20.816	21.2	0.068928	0.0051954	-7.7502e-05		146.88	72	18	8					0				0	0.052097	0.058242	0
STKSPPVLSH	10	1	1	0	Unmodified	Pep2785	ISO-MSMS	0	2023-03-26_Fusion_36725	102	Treat_T1	526.791	2	526.79	1051.57			-0.1715	-9.0344e-05						20.945	0.27295	21.008	20.824	21.097	0.062502								0.44171	0.00128575	0.0206431	1.975e-05	1	5267	103.19	94.729	1	0.70333	0.94212	0
ATEQPLTAK	9	1	1	0	Unmodified	Pep2781	MULTI-MSMS		2023-03-26_Fusion_36720	101	Treat_T2	486.781	2	479.764	957.513	0.37558	0.00018019	0.41901	0.00020103	0.79459	0.00038122	479.764	483.286	486.781	21.016	0.405	21.016	20.848	21.253	0					149	18	14	0.877114	0.0226995	0.220925	5.0797e-07	3	5240	128.61	100.33	1	2.2241	2.4863	0
ATEQPLTAK	9	1	1	0	Unmodified	Pep2781	MULTI-MSMS		2023-03-26_Fusion_36725	102	Treat_T1	483.286	2	479.764	957.513	0.048997	2.3507e-05	0.27162	0.00013032	0.32062	0.00015382	479.764	483.286	486.781	20.948	0.55305	21.011	20.686	21.239	0.062502					144	23	14	0.8872	0.0155051	0.110702	3.6916e-08	3	5236	131.41	107.42	1	0.25789	0.34544	0
ATEQPLTAK	9	1	1	0	Unmodified	Pep2781	ISO-MSMS	2	2023-04-17_Fusion_37016	103	Ctrl_T2	486.781	2	479.764	957.513			-0.42243	-0.00020266						21.033	0.33129	21.064	20.869	21.2	0.031548								0.710924	0.0150964	0.152631	1.9039e-07	2	5179	131.06	106.22	1	3.8542	3.3427	0
ATEQPLTAK	9	1	1	0	Unmodified	Pep2781	ISO-MSMS	0	2023-04-17_Fusion_37016	103	Ctrl_T2	479.764	2	479.764	957.513			0.5598	0.00026857						21.033	0.40322	21.065	20.776	21.18	0.031548								0.451404	0.00377909	0.0375783	0.00012337	1	5235	86.205	80.647	1	2.8693	2.4885	0
ATEQPLTAK	9	1	1	0	Unmodified	Pep2781	MULTI-MSMS		2023-04-17_Fusion_37021	104	Ctrl_T1	483.286	2	479.764	957.513	0.37735	0.00018104	-0.13815	-6.6281e-05	0.23919	0.00011476	479.764	483.285	486.781	20.979	0.38244	21.048	20.839	21.221	0.068926					153	18	14	0.823484	0.0069127	0.0378762	2.9721e-08	5	5163	138.78	119.02	1	0.43901	0.55584	0
RLYGQNSIK	9	1	1	1	Unmodified	Pep214	ISO-MSMS	1	2023-03-26_Fusion_36720	101	Treat_T2	546.337	2	539.804	1077.59			-0.73762	-0.00039817						21.077	0.20938	21.077	20.954	21.163	0								0.66595	0.00292274	0.029178	0.00064793	1	5256	83.429	67.226	1	1.3311	1.3427	0
RLYGQNSIK	9	1	1	1	Unmodified	Pep214	MSMS	0	2023-03-26_Fusion_36720	101	Treat_T2	539.804	2	539.804	1077.59										21.114	1	21.114	20.614	21.614	0											3.0413e-05	1	5279	114.99	95.284	1
RLYGQNSIK	9	1	1	1	Unmodified	Pep214	MULTI-MSMS		2023-03-26_Fusion_36725	102	Treat_T1	539.804	2	539.804	1077.59	0.1761	9.506e-05	-1.7406	-0.00093958	-1.5645	-0.00084452	539.804	546.335	551.825	20.989	0.5032	21.051	20.922	21.425	0.062502					66	21	8	0.6764	0.0070949	0.0756985	1.831e-06	2	5269	126.82	104.08	1	0.21142	0.3037	0
RLYGQNSIK	9	1	1	1	Unmodified	Pep214	ISO-MSMS	1	2023-04-17_Fusion_37016	103	Ctrl_T2	546.336	2	539.804	1077.59			0.90612	0.00048913						21.029	0.24918	21.061	20.931	21.18	0.031549								0.673664	0.00784895	0.118773	3.0389e-05	1	5214	103.8	88.649	1	3.0693	3.0555	0
RLYGQNSIK	9	1	1	1	Unmodified	Pep214	ISO-MSMS	2	2023-04-17_Fusion_37016	103	Ctrl_T2	551.826	2	539.804	1077.59			1.967	0.0010618						21.064	0.43523	21.095	20.823	21.258	0.031548								0.689085	0.00431601	0.0778583	5.2223e-05	1	5216	87.308	78.445	1	1.6223	1.6151	0
RLYGQNSIK	9	1	1	1	Unmodified	Pep214	ISO-MSMS	0	2023-04-17_Fusion_37016	103	Ctrl_T2	539.805	2	539.804	1077.59			-2.1101	-0.001139						21.069	0.22201	21.101	21.014	21.236	0.031548								0.496077	0.00236817	0.0447065	0.0034929	1	5230	68.371	53.702	1	1.1624	1.1572	0
RLYGQNSIK	9	1	1	1	Unmodified	Pep214	MSMS	0	2023-04-17_Fusion_37021	104	Ctrl_T1	539.804	2	539.804	1077.59										21.001	1	21.069	20.569	21.569	0.068926											3.6048e-06	1	5216	132.38	111.86	1
ALPEKVVNK	9	2	1	0	Unmodified	Pep4918	ISO-MSMS	0	2023-03-26_Fusion_36725	102	Treat_T1	499.305	2	499.306	996.597			0.40659	0.00020301						20.968	0.26928	21.031	20.922	21.191	0.062502								0.637404	0.00797288	0.0894107	0.00098544	1	5266	100.75	90.063	1	0.35819	0.52848	0
ALPEKVVNK	9	2	1	0	Unmodified	Pep4918	ISO-MSMS	1	2023-04-17_Fusion_37016	103	Ctrl_T2	504.84	2	499.306	996.597			0.22507	0.00011238						20.97	0.28944	21.001	20.869	21.158	0.031548								0.363573	0.00230457	0.0448494	0.0047036	1	5215	61.962	57.547	1	7.2992	7.5047	0
ALPEKVVNK	9	2	1	0	Unmodified	Pep4918	MSMS	2	2023-04-17_Fusion_37016	103	Ctrl_T2	510.329	2	499.306	996.597										21.018	1	21.05	20.55	21.55	0.031548											0.0052875	1	5206	74.255	68.947	1
ALPEKVVNK	9	2	1	0	Unmodified	Pep4918	ISO-MSMS	1	2023-04-17_Fusion_37021	104	Ctrl_T1	504.84	2	499.306	996.597			0.21596	0.00010783						20.937	0.25616	21.006	20.883	21.14	0.068928								0.473467	0.00490076	0.036041	4.5388e-05	1	5197	92.47	85.575	1	1.1662	1.4487	0
ALPEKVVNK	9	2	1	0	Unmodified	Pep4918	ISO-MSMS	2	2023-04-17_Fusion_37021	104	Ctrl_T1	510.329	2	499.306	996.597			-0.35082	-0.00017516						21.017	0.30746	21.086	20.925	21.233	0.068926								0.573106	0.00388226	0.0276778	4.5388e-05	1	5200	92.47	87.779	1	0.89951	1.1174	0
ALPEKVVNK	9	2	1	0	Unmodified	Pep4918	ISO-MSMS	0	2023-04-17_Fusion_37021	104	Ctrl_T1	499.306	2	499.306	996.597			0.89466	0.00044671						21.003	0.23967	21.072	20.96	21.2	0.068928								0.66756	0.0046337	0.036581	0.002911	1	5208	85.642	68.246	1	0.53251	0.6615	0
KVSDGIYQH	9	1	0	0	Unmodified	Pep1475	MULTI-MSMS		2023-03-26_Fusion_36725	102	Treat_T1	527.774	2	523.767	1045.52	0.12196	6.3876e-05	-0.1016	-5.3216e-05	0.020354	1.0661e-05	523.767	525.779	527.774	21.04	0.1538	21.103	20.992	21.146	0.062502					37	6	8	0.491316	0.0031904	0.0572007	0.0015744	1	5297	60.045	55.138	1	1.021	1.1722	0
KVSDGIYQH	9	1	0	0	Unmodified	Pep1475	MULTI-MSMS		2023-04-17_Fusion_37016	103	Ctrl_T2	525.78	2	523.767	1045.52	0.31794	0.00016653	0.18588	9.7356e-05	0.50382	0.00026388	523.767	525.78	527.774	21.095	0.31558	21.126	20.991	21.306	0.031549					64	14	7	0.727941	0.00633317	0.0525199	1.3584e-06	2	5246	127.46	112.94	1	6.8703	5.6464	0
KVSDGIYQH	9	1	0	0	Unmodified	Pep1475	MULTI-SECPEP		2023-04-17_Fusion_37021	104	Ctrl_T1	523.814	2	523.767	1045.52	0.37123	0.00019444	-0.51812	-0.00027138	-0.14689	-7.6938e-05	523.767	525.779	527.773	21.064	0.19186	21.133	21.008	21.2	0.068928					33	8	6	0.645291	0.00638173	0.120276	0.021538	1	5230	39.547	34.812	1	1.0488	1.1828	0
KAFQEGIAK	9	2	0	0	Unmodified	Pep2791	ISO-MSMS	1	2023-03-26_Fusion_36720	101	Treat_T2	500.308	2	496.282	990.55			2.5764	0.0012786						21.124	0.18574	21.124	21.001	21.187	0								0.28765	0.00287448	0.0745888	0.014068	1	5297	43.149	19.027	1	1.5644	1.5438	0
KAFQEGIAK	9	2	0	0	Unmodified	Pep2791	MSMS	0	2023-03-26_Fusion_36725	102	Treat_T1	496.282	2	496.282	990.55										20.999	1	21.061	20.561	21.561	0.062502											1.4922e-05	1	5284	125.04	63.436	1
KAFQEGIAK	9	2	0	0	Unmodified	Pep2791	MSMS	2	2023-03-26_Fusion_36725	102	Treat_T1	504.296	2	496.282	990.55										21.056	1	21.119	20.619	21.619	0.062502											0.06917	1	5307	30.189	13.092	1
KAFQEGIAK	9	2	0	0	Unmodified	Pep2791	ISO-MSMS	1	2023-04-17_Fusion_37016	103	Ctrl_T2	500.308	2	496.282	990.55			3.5981	0.0017857						21.09	0.21141	21.121	20.968	21.18	0.031548								0.747156	0.00392822	0.0970234	0.0023492	1	5222	74.424	42.104	1	2.7727	2.4905	0
KAFQEGIAK	9	2	0	0	Unmodified	Pep2791	MSMS	2	2023-04-17_Fusion_37016	103	Ctrl_T2	504.297	2	496.282	990.55										21.122	1	21.154	20.654	21.654	0.031548											0.0045357	1	5247	77.192	37.887	1
KAFQEGIAK	9	2	0	0	Unmodified	Pep2791	ISO-MSMS	0	2023-04-17_Fusion_37021	104	Ctrl_T1	496.282	2	496.282	990.55			-0.74154	-0.00036801						21.067	0.25723	21.136	20.976	21.233	0.068928								0.748899	0.00604022	0.0292536	4.1234e-05	1	5244	95.608	51.259	1	1.003	1.7127	0
AVATKFVNK	9	2	0	0	Unmodified	Pep2793	ISO-MSMS	1	2023-03-26_Fusion_36720	101	Treat_T2	493.317	2	489.293	976.571			-1.003	-0.00049077						21.131	0.17075	21.131	21.061	21.232	0								0.640012	0.00381222	0.0788237	1.5482e-06	1	5287	125.58	122.18	1	1.006	0.99271	0
AVATKFVNK	9	2	0	0	Unmodified	Pep2793	ISO-MSMS	0	2023-03-26_Fusion_36720	101	Treat_T2	489.292	2	489.293	976.571			-0.87562	-0.00042843						21.203	0.2092	21.203	21.061	21.271	0								0.565109	0.00367246	0.0734303	1.3041e-05	1	5298	116.9	104.62	1	0.88923	0.87753	0
[truncated: 22,873 more rows]
[truncated: 174 more columns]
