# Supplementary material for: SILAC-based quantification reveals modulation of the immunopeptidome in BRAF and MEK inhibitor sensitive and resistant melanoma cells
Source: Front Immunol. 2025 Jan 6;15:1490821. doi: 10.3389/fimmu.2024.1490821 (PMC11744270; doi:10.3389/fimmu.2024.1490821)
Supplement: Supplementary file 10 [file Table9.xlsx]

## Sheet: Ma-Mel-63a_VEMURAFENIB.COBIMETI
MQ evidence
Sequence	Length	K_Count	L_Count	R_Count	Modifications	Proteins	Type	Labeling_State	Raw_file	Fraction	Experiment	MS/MS_m/z	Charge	m/z	Mass	Uncalibrated_-_Calibrated_m/z_[ppm]	Uncalibrated_-_Calibrated_m/z_[Da]	Mass_error_[ppm]	Mass_error_[Da]	Uncalibrated_mass_error_[ppm]	Uncalibrated_mass_error_[Da]	Max_intensity_m/z_0	Max_intensity_m/z_1	Max_intensity_m/z_2	Retention_time	Retention_length	Calibrated_retention_time	Calibrated_retention_time_start	Calibrated_retention_time_finish	Retention_time_calibration	Match_time_difference	Match_m/z_difference	Match_q-value	Match_score	Number_of_data_points	Number_of_scans	Number_of_isotopic_peaks	PIF	Fraction_of_total_spectrum	Base_peak_fraction	PEP	MS/MS_count	MS/MS_scan_number	Score	Delta_score	Combinatorics	Ratio_M/L	Ratio_M/L_normalized	Ratio_M/L_shift
KVFGGTVHKK	10	3	0	0	Unmodified	Pep22	ISO-MSMS	1	2021-12-19_Fusion_29758	101	Treat_T1	556.87	2	550.832	1099.65			-1.0248	-0.00056448						15.344	0.45391	15.344	15.218	15.672	0								0.993571	0.0204403	0.10237	1.2913e-07	2	3119	131.12	87.931	1	0.13835	0.1662	0
KVFGGTVHKK	10	3	0	0	Unmodified	Pep22	ISO-MSMS	2	2021-12-19_Fusion_29758	101	Treat_T1	562.854	2	550.832	1099.65			-0.67483	-0.00037172						15.351	0.42501	15.351	15.235	15.66	0								0.980103	0.00771134	0.0732376	2.3213e-05	3	3130	104.05	72.554	1	0.1446	0.17387	0
KVFGGTVHKK	10	3	0	0	Unmodified	Pep22	ISO-MSMS	1	2021-12-19_Fusion_29759	201	Treat_T1	371.582	3	367.557	1099.65			-0.06346	-2.3325e-05						15.285	0.44803	15.312	15.173	15.621	0.026617								0.820704	0.0452733	0.236254	1.1028e-12	2	3086	176.79	163.52	1	0.16661	0.19879	0
KVFGGTVHKK	10	3	0	0	Unmodified	Pep22	ISO-MSMS	2	2021-12-19_Fusion_29759	201	Treat_T1	375.571	3	367.557	1099.65			0.3997	0.00014691						15.286	0.44803	15.313	15.173	15.621	0.026618								0.928956	0.0222871	0.0979762	1.8357e-09	2	3090	161.92	138.17	1	0.15297	0.18275	0
KVFGGTVHKK	10	3	0	0	Unmodified	Pep22	ISO-MSMS	0	2021-12-20_Fusion_29778	102	Treat_T2	550.832	2	550.832	1099.65			1.5443	0.00085067						15.071	0.53613	15.17	15.033	15.569	0.098742								0.808884	0.0263037	0.327036	6.0052e-06	1	2901	120.76	61.167	1	0.13436	0.17591	0
KVFGGTVHKK	10	3	0	0	Unmodified	Pep22	ISO-MSMS	1	2021-12-20_Fusion_29778	102	Treat_T2	556.87	2	550.832	1099.65			-0.50731	-0.00027944						15.057	0.29114	15.156	15.059	15.35	0.098742								0.664109	0.00584455	0.0819011	0.00036002	1	2902	85.355	69.765	1	0.14405	0.18744	0
KVFGGTVHKK	10	3	0	0	Unmodified	Pep22	MSMS	0	2021-12-20_Fusion_29778	102	Treat_T2	550.854	2	550.832	1099.65										15.834	1	15.933	15.433	16.433	0.099366											0.0145	1	3154	29.743	21.211	1
KVFGGTVHKK	10	3	0	0	Unmodified	Pep22	ISO-MSMS	1	2021-12-20_Fusion_29779	202	Treat_T2	371.582	3	367.557	1099.65			0.57944	0.00021298						15.152	0.53359	15.277	15.115	15.648	0.12486								0.749651	0.0162799	0.181867	1.1028e-12	2	2914	176.79	160.26	1	0.14916	0.23351	0
KVFGGTVHKK	10	3	0	0	Unmodified	Pep22	ISO-MSMS	2	2023-02-06_Fusion_36171	103	Ctrl_T2	562.854	2	550.832	1099.65			-0.24412	-0.00013447						15.4	0.49035	14.869	14.657	15.147	-0.53104								0.840372	0.00659237	0.0453658	0.0048129	1	3202	50.805	40.574	1	1.191	0.59828	0
KVFGGTVHKK	10	3	0	0	Unmodified	Pep22	ISO-MSMS	1	2023-02-06_Fusion_36172	203	Ctrl_T2	371.582	3	367.557	1099.65			-0.83708	-0.00030768						15.357	0.52203	14.876	14.668	15.19	-0.48169								0.569354	0.0085007	0.0525414	1.1537e-10	2	5158	151.44	141.6	1	1.246	0.56569	0
KVFGGTVHKK	10	3	0	0	Unmodified	Pep22	ISO-MSMS	2	2023-02-06_Fusion_36172	203	Ctrl_T2	375.572	3	367.557	1099.65			-0.1614	-5.9324e-05						15.355	0.54671	14.874	14.691	15.238	-0.48169								0.817091	0.00823934	0.155096	1.963e-11	2	5172	161.92	145.38	1	1.3321	0.60656	0
KVFGGTVHKK	10	3	0	0	Unmodified	Pep22	ISO-MSMS	0	2023-02-06_Fusion_36176	104	Ctrl_T1	550.834	2	550.832	1099.65			0.7138	0.00039318						15.236	0.5945	14.815	14.638	15.233	-0.42163								0.993343	0.155142	1	6.5337e-05	2	3207	101.82	58.545	1	0.099806	0.12821	0
KVFGGTVHKK	10	3	0	0	Unmodified	Pep22	ISO-MSMS	1	2023-02-06_Fusion_36176	104	Ctrl_T1	556.87	2	550.832	1099.65			-0.1258	-6.9295e-05						15.183	0.2856	14.761	14.649	14.935	-0.42163								0.977357	0.00729362	0.0817552	0.0032071	2	3164	63.216	48.542	1	0.11149	0.14393	0
KVFGGTVHKK	10	3	0	0	Unmodified	Pep22	ISO-MSMS	2	2023-02-06_Fusion_36176	104	Ctrl_T1	562.854	2	550.832	1099.65			0.31483	0.00017342						15.189	0.31802	14.768	14.657	14.976	-0.42163								0.852124	0.00852559	0.120571	0.0043456	2	3169	54.416	46.491	1	0.10719	0.1384	0
KVFGGTVHKK	10	3	0	0	Unmodified	Pep22	ISO-MSMS	1	2023-02-06_Fusion_36177	204	Ctrl_T1	371.583	3	367.557	1099.65			-0.42855	-0.00015752						15.156	0.29152	14.823	14.688	14.979	-0.33301								0.598742	0.0177643	0.163923	1.3245e-10	2	5196	149.57	141.4	1	0.11563	0.15445	0
KVFGGTVHKK	10	3	0	0	Unmodified	Pep22	ISO-MSMS	2	2023-02-06_Fusion_36177	204	Ctrl_T1	375.572	3	367.557	1099.65			-0.21479	-7.8948e-05						15.157	0.29152	14.824	14.688	14.979	-0.33301								0.768746	0.0181541	0.138254	2.3461e-10	2	5214	138.4	130.69	1	0.12481	0.16894	0
AMAPPSHRK	9	1	0	1	Unmodified	Pep20	MULTI-MSMS		2021-12-19_Fusion_29758	101	Treat_T1	497.766	2	497.766	993.518	0.87539	0.00043574	-0.45633	-0.00022715	0.41906	0.00020859	497.766	502.789	506.777	15.326	0.18969	15.326	15.218	15.407	0					121	21	8	0.68529	0.00484213	0.033737	0.00010147	2	3096	109.36	97.073	1	0.78488	0.8299	0
AMAPPSHRK	9	1	0	1	Unmodified	Pep20	ISO-MSMS	1	2023-02-06_Fusion_36171	103	Ctrl_T2	502.79	2	497.766	993.518			-0.57248	-0.00028496						15.538	0.21706	14.996	14.898	15.115	-0.54189								0.80256	0.00113302	0.00789893	0.039314	1	3228	28.174	28.174	1	3.9645	3.346	0
AMAPPSHRK	9	1	0	1	Unmodified	Pep20	MSMS	2	2023-02-06_Fusion_36171	103	Ctrl_T2	506.777	2	497.766	993.518										15.526	1	14.984	14.484	15.484	-0.54189											0.025291	1	3247	41.029	41.029	1
AMAPPSHRK	9	1	0	1	Unmodified	Pep20	ISO-MSMS	1	2023-02-06_Fusion_36172	203	Ctrl_T2	335.528	3	332.18	993.518			-0.12144	-4.034e-05						15.539	0.31381	15.057	14.899	15.213	-0.48169								0.522406	0.00598169	0.215501	0.0054383	2	5237	68.016	68.016	1	3.2084	2.8284	0
AMAPPSHRK	9	1	0	1	Unmodified	Pep20	MULTI-MSMS		2023-02-06_Fusion_36176	104	Ctrl_T1	497.767	2	497.766	993.518	0.38936	0.00019381	-0.62253	-0.00030988	-0.23317	-0.00011606	497.766	502.789	506.778	15.549	0.23826	15.115	14.982	15.221	-0.43349					91	15	9	0.823745	0.00492031	0.0537806	0.0015995	3	3300	61.999	61.999	1	0.50486	0.61897	0
AMAPPSHRK	9	1	0	1	Unmodified	Pep20	ISO-MSMS	1	2023-02-06_Fusion_36177	204	Ctrl_T1	335.529	3	332.18	993.518			-0.6823	-0.00022665						15.481	0.33684	15.148	15.002	15.339	-0.33301								0.536562	0.00335409	0.138811	0.0031178	2	5325	69.812	66.031	1	0.52469	0.63277	0
RPKSTSTSSM	10	1	0	1	Unmodified	Pep24	ISO-MSMS	0	2021-12-19_Fusion_29758	101	Treat_T1	541.269	2	541.269	1080.52			-0.0013021	-7.0479e-07						15.436	0.19328	15.436	15.349	15.542	0								0.316859	0.000435032	0.00529586	0.0018364	1	3113	73.26	69.514	1	0.14888	0.15742	0
RPKSTSTSSM	10	1	0	1	Unmodified	Pep24	ISO-MSMS	2	2023-02-06_Fusion_36171	103	Ctrl_T2	550.282	2	541.269	1080.52			0.097921	5.3002e-05						15.174	0.30865	14.643	14.545	14.853	-0.53104								0.737439	0.00346256	0.0250432	0.022221	1	3101	33.797	29.66	1	0.70565	0.59557	0
RPKSTSTSSM	10	1	0	1	Unmodified	Pep24	ISO-MSMS	1	2023-02-06_Fusion_36171	103	Ctrl_T2	546.292	2	541.269	1080.52			0.24153	0.00013073						15.18	0.3426	14.649	14.545	14.887	-0.53104								0.862965	0.00828858	0.107393	4.9449e-05	1	3115	107.69	105.01	1	0.70338	0.59365	0
RPKSTSTSSM	10	1	0	1	Unmodified	Pep24	ISO-MSMS	0	2023-02-06_Fusion_36176	104	Ctrl_T1	541.27	2	541.269	1080.52			0.43324	0.0002345						15.198	0.42942	14.776	14.617	15.047	-0.42163								0.974469	0.0221723	0.147984	4.0855e-05	1	3198	110.87	99.361	1	0.05862	0.07187	0
AVSEHRLSNK	10	1	1	1	Unmodified	Pep26	MULTI-MSMS		2021-12-19_Fusion_29758	101	Treat_T1	570.811	2	570.81	1139.6	0.68993	0.00039382	0.18024	0.00010288	0.87016	0.0004967	570.81	577.341	583.33	15.583	0.20631	15.583	15.477	15.683	0					70	20	7	0.929442	0.00127159	0.0207843	2.6074e-07	3	3202	138.08	129.62	1	1.1276	1.1353	0
AVSEHRLSNK	10	1	1	1	Unmodified	Pep26	ISO-MSMS	1	2021-12-19_Fusion_29759	201	Treat_T1	385.23	3	380.876	1139.6			0.22138	8.4319e-05						15.531	0.47587	15.557	15.222	15.698	0.02595								0.542047	0.0151552	0.222076	1.1639e-08	2	3164	137.13	136.64	1	1.5391	1.5385	0
AVSEHRLSNK	10	1	1	1	Unmodified	Pep26	ISO-MSMS	2	2021-12-19_Fusion_29759	201	Treat_T1	389.222	3	380.876	1139.6			-0.2369	-9.0229e-05						15.536	0.18028	15.562	15.466	15.646	0.02595								0.753853	0.0102519	0.191289	0.003154	2	3170	72.638	63.28	1	0.78623	0.78592	0
AVSEHRLSNK	10	1	1	1	Unmodified	Pep26	ISO-MSMS	2	2023-02-06_Fusion_36171	103	Ctrl_T2	582.831	2	570.81	1139.6			-0.30651	-0.00017496						15.575	0.19245	15.033	14.923	15.115	-0.5419								0.655807	0.00196907	0.0460313	0.021698	1	3275	34.253	34.253	1			0
AVSEHRLSNK	10	1	1	1	Unmodified	Pep26	ISO-MSMS	2	2023-02-06_Fusion_36172	203	Ctrl_T2	388.89	3	380.876	1139.6			-1.0373	-0.00039508						15.583	0.41034	15.09	14.865	15.275	-0.49283								0.730979	0.0275163	0.633242	3.2819e-06	2	5231	113.71	111.94	1	11.634	8.8337	0
AVSEHRLSNK	10	1	1	1	Unmodified	Pep26	MULTI-MSMS		2023-02-06_Fusion_36176	104	Ctrl_T1	570.81	2	570.81	1139.6	0.31595	0.00018035	0.21939	0.00012523	0.53534	0.00030558	570.81	577.341	582.831	15.553	0.26187	15.12	14.993	15.255	-0.43349					58	16	7	0.705946	0.0017672	0.0349243	0.010154	1	3333	36.395	36.395	1	0.73255	0.81263	0
AVSEHRLSNK	10	1	1	1	Unmodified	Pep26	MULTI-MSMS		2023-02-06_Fusion_36177	204	Ctrl_T1	385.23	3	380.876	1139.6	0.36113	0.00013754	-0.17856	-6.801e-05	0.18256	6.9534e-05	380.876	385.23	388.89	15.485	0.38342	15.152	14.979	15.363	-0.33301					112	15	12	0.766616	0.0114672	0.226468	3.3369e-18	8	5289	186.67	186.67	1	0.69935	0.82445	0
ATYGKPVHH	9	1	0	0	Unmodified	Pep2966	MULTI-MSMS		2021-12-19_Fusion_29758	101	Treat_T1	505.265	2	505.264	1008.51	0.62798	0.0003173	-0.7694	-0.00038875	-0.14141	-7.1451e-05	505.265	507.276	509.271	15.71	0.54815	15.71	15.556	16.104	0					415	50	11	0.996146	0.277865	1	1.31e-05	7	3239	122.18	97.236	1	0.72479	0.76207	0
ATYGKPVHH	9	1	0	0	Unmodified	Pep2966	ISO-MSMS	0	2021-12-19_Fusion_29759	201	Treat_T1	337.179	3	337.179	1008.51			0.98022	0.00033051						15.634	0.52971	15.66	15.545	16.075	0.02595								0.935752	0.154506	1	1.8373e-07	4	3183	151.04	145	1	0.74273	0.79453	0
ATYGKPVHH	9	1	0	0	Unmodified	Pep2966	ISO-MSMS	2	2021-12-19_Fusion_29759	201	Treat_T1	339.85	3	337.179	1008.51			-1.0485	-0.00035353						15.634	0.37044	15.66	15.545	15.916	0.02595								0.452724	0.0367155	0.271438	1.19e-05	2	3187	123.98	116.06	1	0.67522	0.72231	0
ATYGKPVHH	9	1	0	0	Unmodified	Pep2966	MSMS	0	2021-12-20_Fusion_29778	102	Treat_T2	505.264	2	505.264	1008.51										15.867	1	15.967	15.467	16.467	0.099366											0.015928	1	3163	29.149	25.012	1
ATYGKPVHH	9	1	0	0	Unmodified	Pep2966	MULTI-MSMS		2021-12-20_Fusion_29779	202	Treat_T2	337.179	3	337.179	1008.51	-0.069974	-2.3594e-05	0.22626	7.6291e-05	0.15629	5.2697e-05	337.179	338.52	339.85	15.745	0.29855	15.871	15.744	16.043	0.12538					88	12	11	0.874576	0.0397391	0.746217	1.043e-09	4	3070	178.99	178.99	1	0.75998	0.81044	0
ATYGKPVHH	9	1	0	0	Unmodified	Pep2966	MULTI-MSMS		2023-02-06_Fusion_36171	103	Ctrl_T2	507.277	2	505.264	1008.51	0.17688	8.937e-05	-0.33253	-0.00016802	-0.15566	-7.8647e-05	505.265	507.277	509.271	15.852	1.0491	15.311	14.906	15.955	-0.54189					479	67	11	0.995694	0.235683	0.979142	1.2981e-05	11	3388	110.12	79.543	1	3.2611	2.4919	0
ATYGKPVHH	9	1	0	0	Unmodified	Pep2966	MULTI-MSMS		2023-02-06_Fusion_36172	203	Ctrl_T2	338.52	3	337.179	1008.51	0.31172	0.00010511	-0.53948	-0.0001819	-0.22776	-7.6794e-05	337.179	338.52	339.85	15.869	0.834	15.376	15.13	15.964	-0.49283					275	34	11	0.927806	0.0536103	0.653027	1.9112e-12	8	5287	179.21	179.05	1	3.1385	2.3248	0
ATYGKPVHH	9	1	0	0	Unmodified	Pep2966	MULTI-MSMS		2023-02-06_Fusion_36176	104	Ctrl_T1	505.265	2	505.264	1008.51	0.25379	0.00012823	-0.37064	-0.00018727	-0.11685	-5.904e-05	505.265	507.277	509.271	15.826	0.8309	15.393	15.201	16.032	-0.43349					442	49	13	0.995884	0.225418	1	9.3879e-06	7	3420	116.25	89.12	1	0.70223	0.79241	0
ATYGKPVHH	9	1	0	0	Unmodified	Pep2966	MULTI-MSMS		2023-02-06_Fusion_36177	204	Ctrl_T1	338.52	3	337.179	1008.51	0.386	0.00013015	-0.37367	-0.00012599	0.01233	4.1575e-06	337.179	338.52	339.85	15.878	0.97719	15.529	15.158	16.135	-0.34903					314	41	13	0.714836	0.0213094	0.436224	1.0575e-12	9	5383	182.39	182.39	1	0.72515	0.81072	0
ATYGKPVHH	9	1	0	0	Unmodified	Pep2966	MULTI-MATCH-MSMS		2021-12-20_Fusion_29778	102	Treat_T2		2	505.264	1008.51	0.92944	0.00046962	-1.0191	-0.00051489	-0.089613	-4.5278e-05	505.264	507.276	509.271	15.665	0.28507	15.764	15.632	15.917	0.099366	0.21984	-0.0001067		116.25	398	57	10					0				0	0.71827	0.7675	0
KQPEKVISK	9	3	0	0	Unmodified	Pep29	ISO-MSMS	1	2021-12-19_Fusion_29758	101	Treat_T1	534.861	2	528.824	1055.63			-0.64626	-0.00034176						15.675	0.37198	15.675	15.532	15.904	0								0.929619	0.00103717	0.0109849	0.0010779	1	3192	79.489	61.264	1	0.20279	0.28048	0
KQPEKVISK	9	3	0	0	Unmodified	Pep29	ISO-MSMS	2	2021-12-19_Fusion_29758	101	Treat_T1	540.846	2	528.824	1055.63			-0.97742	-0.00051688						15.68	0.34775	15.68	15.556	15.904	0								0.926111	0.00297073	0.0507722	3.752e-05	1	3205	98.044	75.958	1	0.19293	0.26705	0
KQPEKVISK	9	3	0	0	Unmodified	Pep29	MSMS	0	2021-12-20_Fusion_29778	102	Treat_T2	528.824	2	528.824	1055.63										15.526	1	15.625	15.125	16.125	0.098742											0.015363	1	3056	30.167	24.858	1
KQPEKVISK	9	3	0	0	Unmodified	Pep29	ISO-MSMS	1	2023-02-06_Fusion_36171	103	Ctrl_T2	534.862	2	528.824	1055.63			-0.35818	-0.00018941						15.538	0.38921	14.996	14.822	15.211	-0.54189								0.672328	0.012564	0.208788	0.0045285	2	3274	61.679	45.797	1	6.0318	3.0685	0
KQPEKVISK	9	3	0	0	Unmodified	Pep29	ISO-MSMS	2	2023-02-06_Fusion_36171	103	Ctrl_T2	540.845	2	528.824	1055.63			-1.1509	-0.00060863						15.541	0.38167	14.999	14.842	15.224	-0.54189								0.910359	0.0187693	0.331488	0.0006657	1	3273	83.948	58.389	1	4.1662	2.1027	0
KQPEKVISK	9	3	0	0	Unmodified	Pep29	ISO-MSMS	1	2023-02-06_Fusion_36172	203	Ctrl_T2	356.91	3	352.885	1055.63			0.17171	6.0594e-05						15.51	0.43349	15.028	14.853	15.286	-0.48169								0.506991	0.00310125	0.0136396	3.2493e-10	4	5202	151.51	128.77	1	6.1819	2.9383	0
KQPEKVISK	9	3	0	0	Unmodified	Pep29	ISO-MSMS	2	2023-02-06_Fusion_36172	203	Ctrl_T2	360.9	3	352.885	1055.63			-0.9811	-0.00034622						15.541	0.48185	15.058	14.922	15.404	-0.48225								0.913466	0.0173993	0.266632	5.9454e-10	2	5217	141.1	122.83	1	6.3364	3.0298	0
KQPEKVISK	9	3	0	0	Unmodified	Pep29	ISO-MSMS	1	2023-02-06_Fusion_36176	104	Ctrl_T1	534.862	2	528.824	1055.63			0.04037	2.1349e-05						15.49	0.36513	15.056	14.913	15.278	-0.43349								0.660705	0.0050708	0.0767028	0.0037321	2	3330	66.27	49.03	1	0.24604	0.35488	0
KQPEKVISK	9	3	0	0	Unmodified	Pep29	ISO-MSMS	2	2023-02-06_Fusion_36176	104	Ctrl_T1	540.847	2	528.824	1055.63			-0.2685	-0.00014199						15.551	0.33772	15.118	14.964	15.301	-0.43349								0.696413	0.00320353	0.0180304	0.0047441	2	3286	60.436	47.399	1	0.22965	0.33169	0
KQPEKVISK	9	3	0	0	Unmodified	Pep29	ISO-MSMS	1	2023-02-06_Fusion_36177	204	Ctrl_T1	356.91	3	352.885	1055.63			0.082241	2.9022e-05						15.45	0.43256	15.117	14.955	15.387	-0.33301								0.6454	0.0106386	0.231129	3.2493e-10	2	5297	151.51	128.14	1	0.28861	0.44229	0
KQPEKVISK	9	3	0	0	Unmodified	Pep29	ISO-MSMS	2	2023-02-06_Fusion_36177	204	Ctrl_T1	360.9	3	352.885	1055.63			-0.54766	-0.00019326						15.489	0.45581	15.156	15.002	15.458	-0.33301								0.805498	0.00811845	0.284775	0.002363	1	5320	79.23	69.943	1	0.24609	0.3764	0
KANPQVLKK	9	3	1	0	Unmodified	Pep43	ISO-MSMS	1	2021-12-19_Fusion_29758	101	Treat_T1	520.873	2	513.327	1024.64			-0.55986	-0.00028739						16.039	0.20351	16.039	15.921	16.124	0								0.549334	0.00286191	0.045475	2.461e-05	1	3353	107.9	89.113	1	0.46862	0.56174	0
KANPQVLKK	9	3	1	0	Unmodified	Pep43	ISO-MSMS	1	2021-12-19_Fusion_29759	201	Treat_T1	347.585	3	342.554	1024.64			0.28048	9.6081e-05						16.025	0.18331	16.051	15.916	16.099	0.025951								0.330034	0.00562987	0.0587583	1.8373e-07	2	3286	135.35	118.44	1	0.42878	0.66801	0
KANPQVLKK	9	3	1	0	Unmodified	Pep43	ISO-MSMS	0	2021-12-19_Fusion_29759	201	Treat_T1	342.554	3	342.554	1024.64			0.15072	5.163e-05						16.064	0.31604	16.09	15.888	16.204	0.025951								0.658486	0.018686	0.193915	1.5585e-05	2	3290	128.69	107.91	1	0.17935	0.27747	0
KANPQVLKK	9	3	1	0	Unmodified	Pep43	ISO-MSMS	1	2023-02-06_Fusion_36172	203	Ctrl_T2	347.585	3	342.554	1024.64			0.8119	0.00027812						16.215	0.32003	15.709	15.559	15.879	-0.5062								0.612488	0.00232192	0.0234687	2.1397e-06	2	5421	119.89	107.1	1	2.8192	1.4951	0
KANPQVLKK	9	3	1	0	Unmodified	Pep43	MSMS	0	2023-02-06_Fusion_36172	203	Ctrl_T2	342.554	3	342.554	1024.64										16.317	1	15.811	15.311	16.311	-0.5062											0.0083603	1	5458	58.917	55.978	1
KANPQVLKK	9	3	1	0	Unmodified	Pep43	ISO-MSMS	0	2023-02-06_Fusion_36176	104	Ctrl_T1	513.327	2	513.327	1024.64			-3.8105	-0.001956						16.287	0.42684	15.839	15.644	16.071	-0.44772								0.473856	0.00330548	0.0463708	0.02639	1	3577	42.109	35.47	1	0.20979	0.2503	0
SLYKEGHTK	9	2	1	0	Unmodified	Pep4693	ISO-MSMS	1	2021-12-19_Fusion_29758	101	Treat_T1	537.317	2	531.783	1061.55			-0.010918	-5.8061e-06						16.123	0.27709	16.123	15.894	16.171	0								0.465591	0.00259836	0.0555233	2.8415e-07	1	3380	127.4	67.801	1	0.28908	0.34036	0
SLYKEGHTK	9	2	1	0	Unmodified	Pep4693	ISO-MSMS	2	2021-12-19_Fusion_29758	101	Treat_T1	543.306	2	531.783	1061.55			-0.9809	-0.00052163						16.152	0.21936	16.152	16.037	16.257	0								0.723246	0.00233226	0.0433227	9.1675e-06	1	3392	119.68	96.361	1	0.167	0.19663	0
SLYKEGHTK	9	2	1	0	Unmodified	Pep4693	MSMS	0	2021-12-19_Fusion_29758	101	Treat_T1	531.782	2	531.783	1061.55										16.134	1	16.134	15.634	16.634	0											0.0011068	1	3404	182.39	109.51	1
SLYKEGHTK	9	2	1	0	Unmodified	Pep4693	MULTI-MSMS		2021-12-19_Fusion_29759	201	Treat_T1	354.858	3	354.857	1061.55	-0.14354	-5.0936e-05	0.33917	0.00012036	0.19563	6.9422e-05	354.858	358.547	362.539	16.093	0.48897	16.119	15.809	16.298	0.025951					88	18	11	0.923144	0.0183431	0.161365	3.8681e-15	2	3302	226.68	215.14	1	0.2568	0.33315	0
SLYKEGHTK	9	2	1	0	Unmodified	Pep4693	MSMS	0	2021-12-20_Fusion_29778	102	Treat_T2	531.783	2	531.783	1061.55										16.124	1	16.224	15.724	16.724	0.099365											0.0011261	1	3247	78.264	38.206	1
SLYKEGHTK	9	2	1	0	Unmodified	Pep4693	ISO-MSMS	1	2023-02-06_Fusion_36171	103	Ctrl_T2	537.317	2	531.783	1061.55			-0.3981	-0.0002117						16.127	0.37584	15.585	15.381	15.757	-0.54189								0.622279	0.00729242	0.0664911	7.8607e-05	1	3472	96.253	73.513	1	1.6235	1.6781	0
SLYKEGHTK	9	2	1	0	Unmodified	Pep4693	ISO-MSMS	2	2023-02-06_Fusion_36171	103	Ctrl_T2	542.807	2	531.783	1061.55			0.36682	0.00019507						16.153	0.41628	15.607	15.365	15.781	-0.54534								0.716937	0.00493843	0.0799664	0.0028247	2	3507	71.501	51.715	1	1.239	1.2807	0
SLYKEGHTK	9	2	1	0	Unmodified	Pep4693	ISO-MSMS	0	2023-02-06_Fusion_36171	103	Ctrl_T2	531.783	2	531.783	1061.55			0.99965	0.0005316						16.175	0.57265	15.621	15.351	15.923	-0.5533								0.639252	0.00354114	0.0678848	0.033358	1	3508	31.934	23.071	1	1.1558	1.1947	0
SLYKEGHTK	9	2	1	0	Unmodified	Pep4693	MULTI-MSMS		2023-02-06_Fusion_36172	203	Ctrl_T2	358.547	3	354.857	1061.55	0.59796	0.00021219	1.4738	0.00052301	2.0718	0.0007352	354.857	358.547	362.208	16.155	0.48123	15.663	15.411	15.892	-0.49283					144	19	12	0.763741	0.0132589	0.280508	1.6613e-13	6	5399	182.39	174.46	1	2.3832	1.9961	0
SLYKEGHTK	9	2	1	0	Unmodified	Pep4693	MULTI-MSMS		2023-02-06_Fusion_36176	104	Ctrl_T1	531.783	2	531.783	1061.55	0.056317	2.9949e-05	0.14209	7.5561e-05	0.19841	0.00010551	531.783	537.316	542.807	16.153	0.92176	15.705	15.375	16.296	-0.44772					147	55	10	0.934455	0.0120642	0.190439	0.0005683	1	3539	82.279	52.903	1	0.15034	0.18456	0
SLYKEGHTK	9	2	1	0	Unmodified	Pep4693	ISO-MSMS	0	2023-02-06_Fusion_36177	204	Ctrl_T1	354.858	3	354.857	1061.55			0.1511	5.3618e-05						16.167	0.30723	15.818	15.663	15.97	-0.34903								0.829599	0.0199563	0.281724	3.0578e-15	2	5502	209.37	190.93	1	0.23523	0.28426	0
KMAEEKLTHK	10	3	1	0	Unmodified	Pep45	ISO-MSMS	1	2021-12-19_Fusion_29758	101	Treat_T1	615.379	2	607.832	1213.65			0.14152	8.6019e-05						16.086	0.15207	16.086	16.004	16.156	0								0.546446	0.00090271	0.0167734	0.0026103	1	3377	66.92	39.149	1	0.29058	0.32865	0
KMAEEKLTHK	10	3	1	0	Unmodified	Pep45	ISO-MSMS	2	2021-12-19_Fusion_29758	101	Treat_T1	623.363	2	607.832	1213.65			-0.8369	-0.00050869						16.115	0.15166	16.115	16.037	16.189	0								0.702641	0.00103323	0.022607	2.2031e-05	1	3385	105.2	66.628	1	0.14072	0.16348	0
KMAEEKLTHK	10	3	1	0	Unmodified	Pep45	MSMS	0	2021-12-19_Fusion_29759	201	Treat_T1	405.557	3	405.557	1213.65										16.069	1	16.095	15.595	16.595	0.025949											4.8599e-05	1	3297	153.95	73.932	1
KMAEEKLTHK	10	3	1	0	Unmodified	Pep45	MSMS	0	2021-12-19_Fusion_29759	201	Treat_T1	405.557	3	405.557	1213.65										16.071	1	16.097	15.597	16.597	0.025949											6.2335e-20	1	3298	220.39	197.92	1
KMAEEKLTHK	10	3	1	0	Unmodified	Pep45	ISO-MSMS	0	2021-12-20_Fusion_29778	102	Treat_T2	607.832	2	607.832	1213.65			0.054502	3.3128e-05						16.006	0.13309	16.105	16.045	16.178	0.099365								0.931768	0.00185107	0.0330165	0.0038762	1	3202	60.167	35.945	1			0
KMAEEKLTHK	10	3	1	0	Unmodified	Pep45	ISO-MSMS	0	2021-12-20_Fusion_29779	202	Treat_T2	405.557	3	405.557	1213.65			0.045898	1.8614e-05						16.036	0.24149	16.162	16.043	16.285	0.12538								0.816958	0.0125316	0.116121	3.2775e-18	2	3144	220.39	202.53	1	0.14161	0.18201	0
KMAEEKLTHK	10	3	1	0	Unmodified	Pep45	ISO-MSMS	1	2023-02-06_Fusion_36172	203	Ctrl_T2	410.589	3	405.557	1213.65			-1.0695	-0.00043373						16.191	0.49018	15.69	15.539	16.029	-0.50131								0.856048	0.00729193	0.0605503	6.5535e-17	3	5412	198.65	179.59	1	1.596	0.68755	0
KMAEEKLTHK	10	3	1	0	Unmodified	Pep45	ISO-MSMS	0	2023-02-06_Fusion_36172	203	Ctrl_T2	405.557	3	405.557	1213.65			0.17797	7.2176e-05						16.232	0.5863	15.726	15.534	16.12	-0.5062								0.654026	0.00281966	0.0297626	6.167e-16	2	5426	165.9	153.75	1	1.2296	0.53081	0
KMAEEKLTHK	10	3	1	0	Unmodified	Pep45	ISO-MSMS	0	2023-02-06_Fusion_36176	104	Ctrl_T1	607.832	2	607.832	1213.65			0.62726	0.00038127						16.202	0.22705	15.754	15.621	15.848	-0.44772								0.95687	0.00545157	0.0807461	0.0039031	1	3559	65.347	36.26	1	0.10821	0.12517	0
KMAEEKLTHK	10	3	1	0	Unmodified	Pep45	ISO-MSMS	0	2023-02-06_Fusion_36177	204	Ctrl_T1	405.557	3	405.557	1213.65			-0.22888	-9.2825e-05						16.208	0.38	15.859	15.709	16.089	-0.34903								0.877689	0.0149267	0.171757	3.5977e-23	2	5508	220.39	202.53	1	0.11218	0.17304	0
KMAEEKLTHK	10	3	1	0	Oxidation (M)	Pep45	ISO-MSMS	0	2021-12-19_Fusion_29759	201	Treat_T1	410.889	3	410.889	1229.64			0.34849	0.00014319						14.363	0.39833	14.39	14.274	14.672	0.027225								0.22964	0.000638484	0.00982563	1.0115e-08	2	2864	140.98	130.61	1			0
GTYDAKVKK	9	3	0	0	Unmodified	Pep40	ISO-MSMS	1	2021-12-19_Fusion_29758	101	Treat_T1	511.323	2	505.287	1008.56			-0.22927	-0.00011585						16.032	0.23724	16.032	15.904	16.141	0								0.740251	0.00279033	0.0440429	4.7221e-05	1	3341	90.64	76.922	1	0.15675	0.20576	0
GTYDAKVKK	9	3	0	0	Unmodified	Pep40	ISO-MSMS	2	2021-12-19_Fusion_29758	101	Treat_T1	517.309	2	505.287	1008.56			-2.6318	-0.0013298						16.044	0.29141	16.044	15.849	16.141	0								0.700458	0.00569916	0.0645892	2.7179e-05	1	3355	105.94	85.795	1	0.13576	0.17931	0
GTYDAKVKK	9	3	0	0	Unmodified	Pep40	ISO-MSMS	0	2023-02-06_Fusion_36171	103	Ctrl_T2	505.288	2	505.287	1008.56			0.31881	0.00016109						16.087	0.31976	15.545	15.396	15.716	-0.54189								0.64129	0.00632015	0.102408	0.021654	1	3461	39.324	37.829	1	0.49202	0.29349	0
GTYDAKVKK	9	3	0	0	Unmodified	Pep40	ISO-MSMS	0	2023-02-06_Fusion_36176	104	Ctrl_T1	505.288	2	505.287	1008.56			0.035491	1.7933e-05						16.043	0.26253	15.595	15.496	15.758	-0.44772								0.572161	0.0132627	0.066907	9.9764e-05	1	3501	88.294	72.652	1	0.091479	0.12752	0
GTYDAKVKK	9	3	0	0	Unmodified	Pep40	ISO-MSMS	0	2023-02-06_Fusion_36177	204	Ctrl_T1	337.194	3	337.194	1008.56			0.2225	7.5025e-05						16.059	0.25549	15.71	15.594	15.849	-0.34903								0.433835	0.00780201	0.109183	3.6352e-10	2	5489	150.02	149.75	1	0.1295	0.16589	0
KLVKPTTEK	9	3	1	0	Unmodified	Pep42	ISO-MSMS	1	2021-12-19_Fusion_29758	101	Treat_T1	529.873	2	522.327	1042.64			-0.35451	-0.00018517						16.031	0.20535	16.031	15.936	16.141	0								0.765447	0.0015021	0.0227607	4.0712e-05	1	3352	95.608	61.422	1	0.36399	0.41985	0
KLVKPTTEK	9	3	1	0	Unmodified	Pep42	ISO-MSMS	1	2023-02-06_Fusion_36171	103	Ctrl_T2	529.874	2	522.327	1042.64			-0.21003	-0.0001097						15.907	0.29171	15.365	15.304	15.595	-0.54189								0.567454	0.00320002	0.0422815	0.0019009	1	3406	76.827	46.14	1	3.254	2.1944	0
KLVKPTTEK	9	3	1	0	Unmodified	Pep42	ISO-MSMS	0	2023-02-06_Fusion_36176	104	Ctrl_T1	522.327	2	522.327	1042.64			0.26454	0.00013818						16.03	0.32117	15.583	15.437	15.758	-0.44772								0.575778	0.00527264	0.0247949	6.9172e-05	1	3489	99.802	57.926	1	0.27956	0.36448	0
MTNSKQSIAK	10	2	0	0	Unmodified	Pep1190	MSMS	0	2021-12-19_Fusion_29758	101	Treat_T1	554.296	2	554.295	1106.58										16.174	1	16.174	15.674	16.674	0											0.0022819	1	3420	61.691	51.91	1
MTNSKQSIAK	10	2	0	0	Unmodified	Pep1190	ISO-MSMS	0	2023-02-06_Fusion_36176	104	Ctrl_T1	554.295	2	554.295	1106.58			-0.13219	-7.3274e-05						16.027	0.22967	15.579	15.458	15.688	-0.44772								0.857978	0.00203084	0.0103583	0.0023521	1	3484	69.825	52.439	1	0.17554	0.21202	0
KVFSKNVSK	9	3	0	0	Unmodified	Pep52	ISO-MSMS	0	2021-12-19_Fusion_29758	101	Treat_T1	518.81	2	518.811	1035.61			-0.17964	-9.3198e-05						16.341	0.16656	16.341	16.267	16.434	0								0.3413	0.000876954	0.00410332	0.0029289	2	3467	64.191	43.452	1	0.20759	0.22926	0
KTLQPSSQNTK	11	2	1	0	Unmodified	Pep49	ISO-MSMS	0	2021-12-19_Fusion_29758	101	Treat_T1	616.335	2	616.336	1230.66			-0.4818	-0.00029695						16.217	0.17765	16.217	16.141	16.319	0								0.917996	0.000777046	0.00533183	9.8168e-09	1	3441	155.11	95.013	1			0
KTLQPSSQNTK	11	2	1	0	Unmodified	Pep49	ISO-MSMS	1	2023-02-06_Fusion_36171	103	Ctrl_T2	621.87	2	616.336	1230.66			0.30186	0.00018604						16.127	0.34931	15.585	15.381	15.731	-0.54189								0.766564	0.00303172	0.0416633	0.032735	1	3485	26.514	22.063	1	6.5945	6.8165	0
KTLQPSSQNTK	11	2	1	0	Unmodified	Pep49	ISO-MSMS	0	2023-02-06_Fusion_36176	104	Ctrl_T1	616.336	2	616.336	1230.66			0.76463	0.00047127						16.17	0.34415	15.723	15.54	15.884	-0.44772								0.966334	0.00797725	0.130707	0.0030636	1	3564	64.297	28.354	1	0.25125	0.30845	0
KTLQPSSQNTK	11	2	1	0	Unmodified	Pep49	ISO-MSMS	0	2023-02-06_Fusion_36177	204	Ctrl_T1	411.226	3	411.226	1230.66			0.90646	0.00037276						16.178	0.28417	15.829	15.686	15.97	-0.34903								0.452222	0.00535883	0.0798015	1.8703e-10	2	5515	141.47	95.469	1	0.34153	0.41271	0
ILANHVAKK	9	2	1	0	Unmodified	Pep55	MULTI-MSMS		2021-12-19_Fusion_29758	101	Treat_T1	497.314	2	497.314	992.613	0.50499	0.00025114	-0.25458	-0.00012661	0.2504	0.00012453	497.314	502.849	508.836	16.469	0.22116	16.469	16.38	16.601	0					70	20	8	0.576745	0.000867603	0.00965659	0.00023973	1	3509	89.296	89.296	1	0.15378	0.18107	0
ILANHVAKK	9	2	1	0	Unmodified	Pep55	ISO-MSMS	0	2023-02-06_Fusion_36176	104	Ctrl_T1	497.314	2	497.314	992.613			0.42134	0.00020954						16.398	0.18727	15.951	15.83	16.017	-0.44772								0.587348	0.00193613	0.0201053	0.041803	1	3644	26.602	26.602	1			0
ILANHVAKK	9	2	1	0	Unmodified	Pep55	ISO-MSMS	0	2023-02-06_Fusion_36177	204	Ctrl_T1	331.878	3	331.878	992.613			-0.12675	-4.2064e-05						16.392	0.23821	16.025	15.88	16.118	-0.36638								0.583262	0.0041113	0.0588464	7.4325e-10	2	5577	135.35	132.84	1	0.15182	0.18347	0
SLHSAIRQK	9	1	1	1	Unmodified	Pep4694	ISO-MSMS	0	2021-12-19_Fusion_29758	101	Treat_T1	520.304	2	520.304	1038.59			-0.62384	-0.00032459						16.629	0.27082	16.629	16.505	16.776	0								0.614398	0.0217061	0.512029	2.5782e-05	1	3605	107	85.726	1	0.58037	0.58432	0
SLHSAIRQK	9	1	1	1	Unmodified	Pep4694	ISO-MSMS	0	2021-12-20_Fusion_29778	102	Treat_T2	520.805	2	520.304	1038.59			-1.6151	-0.00084035						16.4	0.14392	16.5	16.465	16.609	0.099989								0.914881	0.000758464	0.00324767	7.0284e-06	1	3341	121.31	108.79	1	1.0693	1.0618	0
SLHSAIRQK	9	1	1	1	Unmodified	Pep4694	MSMS	1	2021-12-20_Fusion_29778	102	Treat_T2	526.836	2	520.304	1038.59										16.376	1	16.476	15.976	16.976	0.099991											0.00016389	1	3330	92.439	75.899	1
SLHSAIRQK	9	1	1	1	Unmodified	Pep4694	ISO-MSMS	2	2023-02-06_Fusion_36171	103	Ctrl_T2	532.325	2	520.304	1038.59			-1.0962	-0.00057037						16.649	0.34773	16.096	15.961	16.309	-0.5533								0.719368	0.0189378	0.329184	6.5317e-05	2	3676	101.25	76.309	1	6.9581	5.9368	0
SLHSAIRQK	9	1	1	1	Unmodified	Pep4694	ISO-MSMS	1	2023-02-06_Fusion_36171	103	Ctrl_T2	526.836	2	520.304	1038.59			0.41185	0.00021429						16.607	0.38581	16.053	15.907	16.293	-0.5533								0.857852	0.0382963	0.950657	2.0569e-07	1	3656	144.9	118.44	1	2.3807	2.0313	0
SLHSAIRQK	9	1	1	1	Unmodified	Pep4694	ISO-MSMS	1	2023-02-06_Fusion_36172	203	Ctrl_T2	351.56	3	347.205	1038.59			0.10655	3.6995e-05						16.615	0.41411	16.108	15.927	16.341	-0.5062								0.392954	0.00981748	0.249404	7.4325e-10	2	5552	135.35	135.35	1	0.87946	0.66779	0
SLHSAIRQK	9	1	1	1	Unmodified	Pep4694	MULTI-MSMS		2023-02-06_Fusion_36176	104	Ctrl_T1	520.304	2	520.304	1038.59	-0.12947	-6.7363e-05	0.02314	1.204e-05	-0.10633	-5.5323e-05	520.304	526.836	532.325	16.614	0.4572	16.166	15.899	16.357	-0.44824					108	25	9	0.832281	0.0246722	0.121328	1.0642e-08	3	3731	142.19	121.24	1	0.33844	0.37543	0
SLHSAIRQK	9	1	1	1	Unmodified	Pep4694	ISO-MSMS	0	2023-02-06_Fusion_36177	204	Ctrl_T1	347.205	3	347.205	1038.59			-0.16215	-5.6298e-05						16.612	0.25188	16.246	16.141	16.393	-0.36638								0.599204	0.00426858	0.0372198	3.0578e-15	2	5652	168.38	165.87	1	0.47821	0.56375	0
SLHSAIRQK	9	1	1	1	Unmodified	Pep4694	MULTI-MATCH-MSMS		2023-02-06_Fusion_36171	103	Ctrl_T2		2	520.304	1038.59	0.21987	0.0001144	1.496	0.00077839	1.7159	0.00089278	520.304	525.327	528.319	16.666	0.27295	16.112	15.961	16.234	-0.5533	-0.026743	0.0011638		142.19	57	13	6					0				0	1.5115	1.1255	0
ATYVQPRRK	9	1	0	2	Unmodified	Pep57	MULTI-MSMS		2021-12-19_Fusion_29758	101	Treat_T1	559.825	2	559.825	1117.64	0.46321	0.00025932	-0.51852	-0.00029028	-0.055307	-3.0962e-05	559.825	567.858	573.84	16.578	0.3387	16.578	16.417	16.756	0					86	22	8	0.689122	0.0055095	0.0768894	0.00020175	2	3564	94.806	79.425	1	0.52847	0.45954	0
ATYVQPRRK	9	1	0	2	Unmodified	Pep57	ISO-MSMS	0	2021-12-19_Fusion_29759	201	Treat_T1	373.553	3	373.552	1117.64			0.50963	0.00019037						16.585	0.3235	16.61	16.407	16.731	0.025312								0.43357	0.0255543	0.740177	0.0024704	2	3430	72.879	72.879	1	0.65635	0.75971	0
ATYVQPRRK	9	1	0	2	Unmodified	Pep57	ISO-MSMS	1	2023-02-06_Fusion_36172	203	Ctrl_T2	378.908	3	373.552	1117.64			0.17553	6.5569e-05						17.016	0.3365	16.496	16.278	16.615	-0.52068								0.59475	0.00543333	0.0617212	0.001602	2	5646	81.784	80.261	1	4.4178	4.2947	0
ATYVQPRRK	9	1	0	2	Unmodified	Pep57	MULTI-MSMS		2023-02-06_Fusion_36177	204	Ctrl_T1	373.553	3	373.552	1117.64	0.62918	0.00023503	-0.27336	-0.00010212	0.35582	0.00013292	373.552	378.907	382.896	16.969	0.37532	16.584	16.374	16.75	-0.38507					102	15	10	0.426005	0.0088377	0.0950776	0.00033838	2	5733	73.616	73.019	1	0.26926	0.29242	0
ATYVQPRRK	9	1	0	2	Unmodified	Pep57	MULTI-MATCH		2023-02-06_Fusion_36172	203	Ctrl_T2		3	373.552	1117.64	0.23981	8.958e-05	-1.3237	-0.00049448	-1.0839	-0.0004049	373.553	376.901	379.56	17.024	0.31155	16.503	16.303	16.615	-0.52068	-0.075617	-0.00097467		73.616	63	12	8					0				0	0.92439	0.81493	0
KTIDASVSKK	10	3	0	0	Unmodified	Pep54	ISO-MSMS	1	2021-12-19_Fusion_29758	101	Treat_T1	544.858	2	538.819	1075.62			0.84966	0.00045781						16.44	0.14187	16.44	16.364	16.505	0								0.516615	0.00175966	0.0212455	1.4168e-05	1	3517	112.83	89.48	1	0.68931	0.77291	0
KTIDASVSKK	10	3	0	0	Unmodified	Pep54	ISO-MSMS	1	2023-02-06_Fusion_36172	203	Ctrl_T2	363.574	3	359.549	1075.62			-0.054213	-1.9492e-05						16.412	0.29325	15.906	15.756	16.049	-0.5062								0.593016	0.00767846	0.0897187	1.9629e-16	2	5487	190.88	174.2	1	7.8177	3.6882	0
KTIDASVSKK	10	3	0	0	Unmodified	Pep54	ISO-MSMS	0	2023-02-06_Fusion_36176	104	Ctrl_T1	538.819	2	538.819	1075.62			-0.28972	-0.00015611						16.442	0.20731	15.994	15.848	16.055	-0.44772								0.712505	0.00286939	0.0447632	0.0040589	1	3652	56.632	40.751	1	0.23638	0.3011	0
KTIDASVSKK	10	3	0	0	Unmodified	Pep54	ISO-MSMS	1	2023-02-06_Fusion_36177	204	Ctrl_T1	363.574	3	359.549	1075.62			-0.086256	-3.1013e-05						16.398	0.21438	16.031	15.903	16.118	-0.36638								0.382722	0.0018648	0.0369095	5.9842e-11	2	5584	157.52	145.46	1	0.40274	0.58175	0
KTIDASVSKK	10	3	0	0	Unmodified	Pep54	ISO-MSMS	0	2023-02-06_Fusion_36177	204	Ctrl_T1	359.549	3	359.549	1075.62			0.20438	7.3483e-05						16.436	0.40396	16.07	15.807	16.211	-0.36638								0.580233	0.00311249	0.0795966	5.4663e-16	2	5600	170.06	153.39	1	0.29405	0.43947	0
KTDFTRTGK	9	2	0	1	Unmodified	Pep1391	ISO-MSMS	1	2021-12-19_Fusion_29758	101	Treat_T1	534.323	2	527.288	1052.56			-0.88393	-0.00046609						16.55	0.25646	16.55	16.439	16.695	0								0.765812	0.00238929	0.0427941	4.7149e-05	1	3543	90.696	73.31	1	1.0048	1.0535	0
KTDFTRTGK	9	2	0	1	Unmodified	Pep1391	ISO-MSMS	2	2021-12-19_Fusion_29758	101	Treat_T1	540.306	2	527.288	1052.56			-1.0268	-0.00054144						16.563	0.1969	16.563	16.477	16.674	0								0.604662	0.000544644	0.0205087	0.037201	1	3599	26.673	9.8968	1	1.0164	1.0657	0
KTDFTRTGK	9	2	0	1	Unmodified	Pep1391	MULTI-MSMS		2021-12-19_Fusion_29759	201	Treat_T1	356.551	3	351.861	1052.56	-0.21032	-7.4004e-05	0.46075	0.00016212	0.25043	8.8116e-05	351.862	356.551	360.54	16.527	0.2948	16.552	16.436	16.731	0.025312					56	10	10	0.578668	0.00858398	0.104562	1.0254e-09	2	3419	136.8	119.88	1	1.1109	1.167	0
KTDFTRTGK	9	2	0	1	Unmodified	Pep1391	ISO-MSMS	2	2023-02-06_Fusion_36171	103	Ctrl_T2	540.306	2	527.288	1052.56			-2.0928	-0.0011035						16.686	0.37284	16.133	15.861	16.234	-0.5533								0.797675	0.00587116	0.112554	0.0036589	1	3665	66.692	54.165	1	2.1921	1.219	0
KTDFTRTGK	9	2	0	1	Unmodified	Pep1391	ISO-MSMS	2	2023-02-06_Fusion_36172	203	Ctrl_T2	360.54	3	351.861	1052.56			-0.76402	-0.00026883						16.69	0.34048	16.184	16.001	16.341	-0.5062								0.848696	0.0175921	0.602344	6.2365e-10	2	5559	139.97	131.27	1	6.5531	2.9028	0
KTDFTRTGK	9	2	0	1	Unmodified	Pep1391	ISO-MSMS	1	2023-02-06_Fusion_36172	203	Ctrl_T2	356.551	3	351.861	1052.56			-0.15243	-5.3632e-05						16.67	0.41359	16.164	15.951	16.364	-0.5062								0.558429	0.020529	0.535758	6.527e-10	2	5567	138.85	124.91	1	6.7477	2.9769	0
KTDFTRTGK	9	2	0	1	Unmodified	Pep1391	ISO-MSMS	0	2023-02-06_Fusion_36176	104	Ctrl_T1	527.289	2	527.288	1052.56			3.1883	0.0016812						16.656	0.24154	16.193	16.016	16.258	-0.46314								0.498125	0.00388651	0.0189464	0.013109	1	3746	44.719	32.435	1	0.52898	0.68926	0
KTDFTRTGK	9	2	0	1	Unmodified	Pep1391	ISO-MSMS	2	2023-02-06_Fusion_36176	104	Ctrl_T1	540.306	2	527.288	1052.56			-2.8914	-0.0015246						16.642	0.29588	16.179	16.002	16.298	-0.46314								0.759785	0.00214793	0.0103691	0.036019	1	3748	30.254	21.04	1	0.5303	0.69055	0
KTDFTRTGK	9	2	0	1	Unmodified	Pep1391	ISO-MSMS	0	2023-02-06_Fusion_36177	204	Ctrl_T1	351.862	3	351.861	1052.56			0.91296	0.00032123						16.644	0.29815	16.278	16.118	16.416	-0.36639								0.694794	0.00804604	0.0444004	3.3367e-10	2	5666	151.17	134.26	1	0.65244	0.89409	0
KTDFTRTGK	9	2	0	1	Unmodified	Pep1391	ISO-MSMS	1	2023-02-06_Fusion_36177	204	Ctrl_T1	356.551	3	351.861	1052.56			0.67638	0.00023799						16.632	0.27512	16.265	16.118	16.393	-0.36638								0.158736	0.000829845	0.0193898	0.037663	1	5680	42.396	34.471	1	0.89085	1.2208	0
KTTGQVVAMK	10	2	0	0	Unmodified	Pep201	MULTI-MSMS		2021-12-19_Fusion_29758	101	Treat_T1	535.828	2	531.802	1061.59	1.2821	0.00068185	-0.60203	-0.00032016	0.68011	0.00036169	531.802	535.827	539.816	20.377	0.35728	20.377	20.155	20.513	0					68	17	6	0.291537	0.00128206	0.0113118	0.0010726	2	5049	68.893	59.112	1	0.44395	0.55123	0
KTTGQVVAMK	10	2	0	0	Unmodified	Pep201	ISO-MSMS	0	2023-02-06_Fusion_36176	104	Ctrl_T1	531.802	2	531.802	1061.59			3.8875	0.0020674						20.834	0.32512	20.236	20.053	20.378	-0.59774								0.594745	0.00331539	0.0230837	0.011479	1	5329	43.149	13.732	1	2.0952	2.5307	0
KTTGQVVAMK	10	2	0	0	Unmodified	Pep201	ISO-MSMS	2	2023-02-06_Fusion_36176	104	Ctrl_T1	539.817	2	531.802	1061.59			-0.10319	-5.4875e-05						20.795	0.19843	20.198	20.094	20.293	-0.59774								0.277318	0.00201647	0.0186466	0.021751	1	5337	34.206	24.425	1	0.35524	0.42907	0
SLASKAQTQK	10	2	1	0	Unmodified	Pep56	MULTI-MSMS		2021-12-19_Fusion_29758	101	Treat_T1	531.302	2	531.301	1060.59	0.51249	0.00027228	0.91599	0.00048667	1.4285	0.00075895	531.301	536.835	542.824	16.534	0.37626	16.534	16.4	16.776	0					96	26	8	0.726062	0.0017989	0.029627	4.0521e-07	2	3530	124.81	96.71	1	0.21193	0.24952	0
SLASKAQTQK	10	2	1	0	Unmodified	Pep56	MULTI-MSMS		2023-02-06_Fusion_36171	103	Ctrl_T2	536.835	2	531.301	1060.59	0.24104	0.00012806	-1.06	-0.00056317	-0.81894	-0.00043511	531.301	536.835	542.325	16.413	0.3324	15.86	15.684	16.016	-0.55329					125	19	11	0.509352	0.00621807	0.0871404	0.00705	3	3542	43.185	40.975	1	1.8342	1.896	0
SLASKAQTQK	10	2	1	0	Unmodified	Pep56	ISO-MSMS	1	2023-02-06_Fusion_36176	104	Ctrl_T1	536.835	2	531.301	1060.59			-0.46599	-0.00024758						16.389	0.22592	15.942	15.791	16.017	-0.44772								0.481299	0.00364531	0.0479754	0.018468	1	3619	37.065	37.065	1	0.3832	0.47043	0
SLASKAQTQK	10	2	1	0	Unmodified	Pep56	ISO-MSMS	0	2023-02-06_Fusion_36176	104	Ctrl_T1	531.301	2	531.301	1060.59			0.29005	0.00015411						16.46	0.27047	16.012	15.83	16.101	-0.44772								0.692356	0.00653755	0.0603732	0.0028082	1	3635	66.299	58.819	1	0.277	0.34007	0
RVTYPAKAK	9	2	0	1	Unmodified	Pep2080	MULTI-MSMS		2021-12-19_Fusion_29758	101	Treat_T1	517.311	2	517.311	1032.61	0.42351	0.00021909	-1.0612	-0.00054895	-0.63765	-0.00032986	517.311	524.346	530.329	16.711	0.36217	16.711	16.521	16.883	0					153	21	12	0.905949	0.0531489	0.727578	1.5906e-09	4	3614	184.36	150.1	1	0.94767	0.99367	0
RVTYPAKAK	9	2	0	1	Unmodified	Pep2080	ISO-MSMS	1	2021-12-19_Fusion_29759	201	Treat_T1	349.9	3	345.21	1032.61			0.064867	2.2393e-05						16.69	0.62583	16.715	16.541	17.167	0.025312								0.81126	0.151465	1	1.6313e-07	4	3447	138.85	137.73	1	0.98677	1.0366	0
RVTYPAKAK	9	2	0	1	Unmodified	Pep2080	ISO-MSMS	2	2021-12-19_Fusion_29759	201	Treat_T1	353.889	3	345.21	1032.61			-0.24015	-8.2902e-05						16.692	0.55371	16.717	16.465	17.018	0.025312								0.960961	0.0910203	0.54074	4.7605e-08	2	3456	158.47	146.94	1	0.9722	1.0213	0
RVTYPAKAK	9	2	0	1	Unmodified	Pep2080	ISO-MSMS	1	2021-12-20_Fusion_29778	102	Treat_T2	524.347	2	517.311	1032.61			-1.0781	-0.00055771						16.588	0.18762	16.688	16.613	16.8	0.099991								0.588036	0.00528782	0.119413	0.00099604	1	3398	80.165	68.654	1	0.77474	0.83228	0
RVTYPAKAK	9	2	0	1	Unmodified	Pep2080	ISO-MSMS	0	2021-12-20_Fusion_29778	102	Treat_T2	517.311	2	517.311	1032.61			-0.46785	-0.00024202						16.619	0.1981	16.719	16.613	16.811	0.099989								0.58889	0.00358265	0.087366	2.4875e-05	1	3400	107.69	84.913	1	0.73863	0.79349	0
RVTYPAKAK	9	2	0	1	Unmodified	Pep2080	ISO-MSMS	1	2021-12-20_Fusion_29779	202	Treat_T2	349.9	3	345.21	1032.61			0.68746	0.00023732						16.646	0.3277	16.772	16.615	16.943	0.12581								0.75838	0.0272217	0.173264	1.0787e-05	2	3299	124.37	124.37	1	0.9826	1.1447	0
RVTYPAKAK	9	2	0	1	Unmodified	Pep2080	ISO-MSMS	1	2023-02-06_Fusion_36171	103	Ctrl_T2	524.347	2	517.311	1032.61			-0.14687	-7.5979e-05						17.134	0.41778	16.568	16.395	16.813	-0.56687								0.890264	0.0308594	0.655207	1.0548e-07	2	3858	154.28	141.01	1	5.1522	3.0964	0
RVTYPAKAK	9	2	0	1	Unmodified	Pep2080	ISO-MSMS	2	2023-02-06_Fusion_36171	103	Ctrl_T2	530.33	2	517.311	1032.61			-0.88155	-0.00045603						17.165	0.35119	16.598	16.427	16.778	-0.56686								0.960646	0.0155534	0.279557	5.1104e-05	3	3881	106.6	81.676	1	4.9964	2.9955	0
RVTYPAKAK	9	2	0	1	Unmodified	Pep2080	ISO-MSMS	1	2023-02-06_Fusion_36172	203	Ctrl_T2	349.9	3	345.21	1032.61			-0.33382	-0.00011524						17.165	0.5961	16.644	16.419	17.015	-0.52068								0.879702	0.0394567	0.856352	9.1574e-10	4	5682	128.69	123.31	1	5.0443	4.1525	0
RVTYPAKAK	9	2	0	1	Unmodified	Pep2080	ISO-MSMS	2	2023-02-06_Fusion_36172	203	Ctrl_T2	353.889	3	345.21	1032.61			-1.6924	-0.00058423						17.17	0.40682	16.65	16.443	16.85	-0.52068								0.949194	0.0668117	1	7.45e-10	4	5734	135.28	122.73	1	4.8855	4.0245	0
RVTYPAKAK	9	2	0	1	Unmodified	Pep2080	ISO-MSMS	1	2023-02-06_Fusion_36176	104	Ctrl_T1	524.346	2	517.311	1032.61			-0.11619	-6.0106e-05						17.134	0.319	16.671	16.526	16.845	-0.46314								0.868546	0.0238942	0.207694	1.1126e-05	2	3942	121.64	108.06	1	0.55479	0.68591	0
RVTYPAKAK	9	2	0	1	Unmodified	Pep2080	ISO-MSMS	2	2023-02-06_Fusion_36176	104	Ctrl_T1	530.329	2	517.311	1032.61			-0.67901	-0.00035126						17.16	0.27587	16.697	16.556	16.832	-0.46314								0.960127	0.0179092	0.324393	3.3623e-05	2	3954	113.18	92.655	1	0.49623	0.61362	0
RVTYPAKAK	9	2	0	1	Unmodified	Pep2080	ISO-MSMS	1	2023-02-06_Fusion_36177	204	Ctrl_T1	349.9	3	345.21	1032.61			-0.49846	-0.00017207						17.12	0.47505	16.735	16.513	16.988	-0.38507								0.787682	0.0130607	0.110059	5.4497e-10	4	5766	143.01	143.01	1	0.49089	0.6727	0
RVTYPAKAK	9	2	0	1	Unmodified	Pep2080	ISO-MSMS	2	2023-02-06_Fusion_36177	204	Ctrl_T1	353.89	3	345.21	1032.61			-1.148	-0.00039628						17.125	0.30658	16.74	16.586	16.892	-0.38507								0.857523	0.0271493	0.326429	1.2964e-05	4	5777	91.041	71.797	1	0.4929	0.67546	0
RPKKPGQSF	9	2	0	1	Unmodified	Pep2969	MULTI-MSMS		2021-12-19_Fusion_29758	101	Treat_T1	522.801	2	522.801	1043.59	0.3464	0.0001811	-0.42553	-0.00022247	-0.079129	-4.1369e-05	522.801	529.836	535.819	16.908	0.56598	16.908	16.776	17.342	0					239	43	11	0.901207	0.0082971	0.0522293	1.6176e-05	5	3732	135.83	120.25	1	0.63703	0.66795	0
RPKKPGQSF	9	2	0	1	Unmodified	Pep2969	MULTI-MSMS		2021-12-19_Fusion_29759	201	Treat_T1	348.87	3	348.87	1043.59	-0.47065	-0.0001642	0.59708	0.0002083	0.12643	4.4108e-05	348.87	353.56	357.549	16.867	0.48691	16.892	16.704	17.191	0.024704					81	17	8	0.802803	0.0248666	0.175893	0.0015141	5	3508	73.665	66.284	1	0.63112	0.66299	0
RPKKPGQSF	9	2	0	1	Unmodified	Pep2969	MULTI-MSMS		2021-12-20_Fusion_29778	102	Treat_T2	522.801	2	522.801	1043.59	1.019	0.00053271	2.7	0.0014116	3.719	0.0019443	522.801	529.836	536.327	16.687	0.33039	16.787	16.613	16.943	0.099991					517	57	14	0.892643	0.00671127	0.0537557	3.3199e-06	4	3454	148.14	124.35	1	0.6478	0.69592	0
RPKKPGQSF	9	2	0	1	Unmodified	Pep2969	MSMS	0	2021-12-20_Fusion_29778	102	Treat_T2	522.801	2	522.801	1043.59										16.846	1	16.947	16.447	17.447	0.1007											0.001652	1	3490	71.692	62.298	1
RPKKPGQSF	9	2	0	1	Unmodified	Pep2969	MULTI-MSMS		2021-12-20_Fusion_29779	202	Treat_T2	348.87	3	348.87	1043.59	-0.60128	-0.00020977	-1.3496	-0.00047083	-1.9509	-0.0006806	348.87	353.56	357.549	16.704	0.44275	16.829	16.66	17.102	0.12581					96	16	9	0.73378	0.0418876	0.898889	0.0010034	7	3323	78.334	76.064	1	0.82163	0.95719	0
RPKKPGQSF	9	2	0	1	Unmodified	Pep2969	MULTI-MSMS		2023-02-06_Fusion_36176	104	Ctrl_T1	522.801	2	522.801	1043.59	-0.17089	-8.9344e-05	0.13227	6.9148e-05	-0.038629	-2.0195e-05	522.801	529.836	535.82	17.441	0.4278	16.96	16.744	17.172	-0.48033					220	32	10	0.664475	0.0202823	0.0617325	1.5519e-05	5	4057	97.635	82.053	1	0.35058	0.48058	0
RPKKPGQSF	9	2	0	1	Unmodified	Pep2969	MULTI-MSMS		2023-02-06_Fusion_36177	204	Ctrl_T1	348.87	3	348.87	1043.59	-0.094932	-3.3119e-05	0.056257	1.9626e-05	-0.038675	-1.3493e-05	348.87	353.56	357.549	17.376	0.51494	16.99	16.75	17.265	-0.38507					110	21	9	0.530443	0.00682836	0.0850671	0.0067699	3	5872	42.287	42.109	1	0.38858	0.5325	0
RPKKPGQSF	9	2	0	1	Unmodified	Pep2969	MULTI-MATCH-MSMS		2023-02-06_Fusion_36171	103	Ctrl_T2		2	522.801	1043.59	0.66795	0.0003492	-2.4025	-0.001256	-1.7346	-0.00090683	522.8	528.324	531.81	17.529	0.27351	16.947	16.798	17.071	-0.58206	0.046555	-0.0022226		148.14	65	18	6					0				0	0.77953	0.65792	0
SINKPTSER	9	1	0	1	Unmodified	Pep2968	ISO-MSMS	2	2021-12-19_Fusion_29758	101	Treat_T1	525.289	2	516.278	1030.54			-1.8135	-0.00093626						16.592	0.23978	16.592	16.434	16.674	0								0.723121	0.00989926	0.134618	0.00055834	1	3553	83.783	58.889	1	0.85031	0.89908	0
SINKPTSER	9	1	0	1	Unmodified	Pep2968	ISO-MSMS	0	2021-12-19_Fusion_29758	101	Treat_T1	516.282	2	516.278	1030.54			3.069	0.0015845						26.619	0.3217	26.619	26.461	26.783	0								0.614294	0.00348357	0.0426202	0.044616	1	7547	25.737	16.523	1	0.23397	0.24739	0
SINKPTSER	9	1	0	1	Unmodified	Pep2968	ISO-MSMS	1	2021-12-19_Fusion_29759	201	Treat_T1	347.869	3	344.521	1030.54			1.0249	0.00035308						16.588	0.29706	16.613	16.407	16.704	0.025311								0.600627	0.0228351	0.708361	9.0481e-06	2	3428	124.98	113.45	1	0.81801	0.87564	0
SINKPTSER	9	1	0	1	Unmodified	Pep2968	ISO-MSMS	2	2021-12-19_Fusion_29759	201	Treat_T1	350.528	3	344.521	1030.54			-0.19171	-6.6048e-05						16.612	0.29706	16.637	16.407	16.704	0.025312								0.53625	0.0283619	0.940669	0.010027	2	3433	58.917	47.598	1	0.8258	0.88398	0
SINKPTSER	9	1	0	1	Unmodified	Pep2968	ISO-MSMS	2	2021-12-20_Fusion_29778	102	Treat_T2	525.288	2	516.278	1030.54			-1.1774	-0.00060785						16.527	0.15106	16.627	16.563	16.714	0.099991								0.470935	0.00092128	0.00689493	0.0035274	1	3363	59.245	32.643	1	0.85107	0.87537	0
SINKPTSER	9	1	0	1	Unmodified	Pep2968	ISO-MSMS	1	2021-12-20_Fusion_29778	102	Treat_T2	521.3	2	516.278	1030.54			-0.50352	-0.00025996						16.509	0.14601	16.609	16.559	16.705	0.099989								0.692949	0.00179923	0.0150598	4.0851e-05	1	3369	95.502	92.342	1	0.87341	0.89834	0
SINKPTSER	9	1	0	1	Unmodified	Pep2968	ISO-MSMS	2	2021-12-20_Fusion_29779	202	Treat_T2	350.528	3	344.521	1030.54			0.35496	0.00012229						16.55	0.24452	16.676	16.542	16.787	0.1258								0.791937	0.00177463	0.00804579	6.872e-05	2	3272	104.06	80.684	1	0.84331	0.89441	0
SINKPTSER	9	1	0	1	Unmodified	Pep2968	MSMS	1	2021-12-20_Fusion_29779	202	Treat_T2	347.869	3	344.521	1030.54										16.503	1	16.629	16.129	17.129	0.12581											0.0009267	1	3266	80.755	73.109	1
SINKPTSER	9	1	0	1	Unmodified	Pep2968	MSMS	1	2021-12-20_Fusion_29779	202	Treat_T2	347.869	3	344.521	1030.54										16.505	1	16.631	16.131	17.131	0.12581											8.1007e-07	1	3267	128.69	117.15	1
SINKPTSER	9	1	0	1	Unmodified	Pep2968	MSMS	0	2021-12-20_Fusion_29779	202	Treat_T2	344.521	3	344.521	1030.54										16.573	1	16.699	16.199	17.199	0.12581											0.0017852	1	3284	70.028	60.514	1
SINKPTSER	9	1	0	1	Unmodified	Pep2968	MSMS	0	2021-12-20_Fusion_29779	202	Treat_T2	344.521	3	344.521	1030.54										16.575	1	16.701	16.201	17.201	0.12581											5.2315e-08	1	3285	152.63	135.86	1
SINKPTSER	9	1	0	1	Unmodified	Pep2968	ISO-MSMS	1	2023-02-06_Fusion_36171	103	Ctrl_T2	521.3	2	516.278	1030.54			-0.06736	-3.4777e-05						16.561	0.42418	16.008	15.81	16.234	-0.55329								0.504049	0.0115434	0.257078	0.0012745	2	3596	80.438	53.836	1	11.979	10.111	0
SINKPTSER	9	1	0	1	Unmodified	Pep2968	ISO-MSMS	2	2023-02-06_Fusion_36171	103	Ctrl_T2	525.288	2	516.278	1030.54			-0.2119	-0.0001094						16.576	0.51345	16.023	15.684	16.197	-0.55329								0.726422	0.00905927	0.131591	0.0043781	1	3598	62.546	24.988	1	10.778	9.0966	0
SINKPTSER	9	1	0	1	Unmodified	Pep2968	ISO-MSMS	2	2023-02-06_Fusion_36172	203	Ctrl_T2	350.528	3	344.521	1030.54			-1.0716	-0.00036919						16.554	0.43722	16.048	15.831	16.268	-0.5062								0.435022	0.0103602	0.120432	0.0026852	2	5531	78.149	59.881	1	18.303	16.136	0
SINKPTSER	9	1	0	1	Unmodified	Pep2968	ISO-MSMS	2	2023-02-06_Fusion_36176	104	Ctrl_T1	525.289	2	516.278	1030.54			-0.48487	-0.00025033						16.515	0.29308	16.067	15.9	16.193	-0.44772								0.865361	0.00758011	0.0923302	0.0033933	1	3681	68.224	41.621	1	0.60332	0.73969	0
SINKPTSER	9	1	0	1	Unmodified	Pep2968	ISO-MSMS	1	2023-02-06_Fusion_36176	104	Ctrl_T1	521.3	2	516.278	1030.54			1.8235	0.00094145						16.522	0.37674	16.074	15.92	16.296	-0.44772								0.587728	0.0116931	0.142151	0.0037321	1	3686	66.27	39.668	1	0.59808	0.73327	0
SINKPTSER	9	1	0	1	Unmodified	Pep2968	MULTI-MSMS		2023-02-06_Fusion_36177	204	Ctrl_T1	344.521	3	344.521	1030.54	0.40539	0.00013967	-0.21093	-7.2671e-05	0.19446	6.6995e-05	344.521	347.87	350.528	16.528	0.37546	16.161	15.927	16.303	-0.36639					86	15	8	0.705483	0.00950346	0.184563	7.196e-08	4	5610	137.9	134.96	1	0.49481	0.59674	0
KAFQATQQK	9	2	0	0	Unmodified	Pep65	MULTI-MSMS		2021-12-19_Fusion_29758	101	Treat_T1	533.304	2	525.291	1048.57	0.38976	0.00020474	-0.64082	-0.00033662	-0.25105	-0.00013188	525.29	529.315	533.304	16.785	0.39787	16.785	16.521	16.919	0					104	25	9	0.870296	0.00741046	0.153117	5.5606e-10	3	3638	194.84	162	1	0.29712	0.36891	0
KAFQATQQK	9	2	0	0	Unmodified	Pep65	ISO-MSMS	0	2021-12-20_Fusion_29778	102	Treat_T2	525.29	2	525.291	1048.57			-1.3451	-0.00070658						16.744	0.15829	16.844	16.714	16.872	0.099991								0.24592	0.000407982	0.00710468	0.00046888	1	3447	84.522	58.254	1	0.20542	0.23329	0
KAFQATQQK	9	2	0	0	Unmodified	Pep65	ISO-MSMS	2	2023-02-06_Fusion_36171	103	Ctrl_T2	533.305	2	525.291	1048.57			-1.7583	-0.00092364						16.841	0.66113	16.274	16.003	16.664	-0.56686								0.996315	0.107403	0.514211	3.6324e-24	3	3753	248.96	181.5	1	6.4381	6.4894	0
KAFQATQQK	9	2	0	0	Unmodified	Pep65	ISO-MSMS	1	2023-02-06_Fusion_36171	103	Ctrl_T2	529.316	2	525.291	1048.57			-0.34275	-0.00018004						16.834	0.59416	16.267	15.964	16.558	-0.56686								0.933216	0.119056	0.597944	2.4817e-33	2	3729	282.35	199.03	1	6.2593	6.3092	0
KAFQATQQK	9	2	0	0	Unmodified	Pep65	ISO-MSMS	0	2023-02-06_Fusion_36171	103	Ctrl_T2	525.291	2	525.291	1048.57			1.3009	0.00068333						16.852	0.38334	16.286	16.111	16.495	-0.56686								0.824482	0.00340856	0.0754925	0.019451	1	3784	46.158	32.891	1	5.9928	6.0406	0
KAFQATQQK	9	2	0	0	Unmodified	Pep65	ISO-MSMS	1	2023-02-06_Fusion_36176	104	Ctrl_T1	529.315	2	525.291	1048.57			-0.16251	-8.5365e-05						16.82	0.49193	16.357	16.055	16.547	-0.46314								0.765662	0.0318682	0.0863753	2.5399e-24	2	3819	258.17	200.44	1	0.29258	0.35339	0
KAFQATQQK	9	2	0	0	Unmodified	Pep65	ISO-MSMS	2	2023-02-06_Fusion_36176	104	Ctrl_T1	533.305	2	525.291	1048.57			-1.0341	-0.00054321						16.82	0.42393	16.357	16.158	16.582	-0.46314								0.909293	0.0210934	0.156265	3.1857e-24	2	3766	252.72	195.68	1	0.3126	0.37757	0
SSYSQVRNK	9	1	0	1	Unmodified	Pep66	MULTI-MSMS		2021-12-19_Fusion_29758	101	Treat_T1	539.798	2	534.775	1067.54	0.44159	0.00023615	-0.70139	-0.00037509	-0.2598	-0.00013894	534.775	539.798	543.786	16.782	0.22971	16.782	16.653	16.883	0					74	13	8	0.90189	0.00368474	0.0249695	8.1969e-14	3	3656	206.16	171.23	1	0.39768	0.42049	0
SSYSQVRNK	9	1	0	1	Unmodified	Pep66	MULTI-MSMS		2023-02-06_Fusion_36171	103	Ctrl_T2	539.798	2	534.775	1067.54	0.36786	0.00019672	-0.16395	-8.7677e-05	0.20391	0.00010904	534.775	539.798	543.787	16.947	0.56965	16.38	16.094	16.664	-0.56687					194	41	12	0.861247	0.0119236	0.16815	8.6666e-09	2	3775	147.36	135.85	1	4.1762	3.5247	0
SSYSQVRNK	9	1	0	1	Unmodified	Pep66	MULTI-MSMS		2023-02-06_Fusion_36176	104	Ctrl_T1	534.775	2	534.775	1067.54	-0.0099131	-5.3013e-06	0.097901	5.2355e-05	0.087988	4.7054e-05	534.775	539.798	543.787	16.958	0.25848	16.495	16.356	16.615	-0.46314					113	22	8	0.795089	0.00828263	0.0441356	1.4862e-09	2	3859	166.17	149.07	1	0.44893	0.5504	0
KVSPASGVSK	10	2	0	0	Unmodified	Pep61	ISO-MSMS	0	2021-12-19_Fusion_29758	101	Treat_T1	480.279	2	480.28	958.545			-1.7253	-0.00082861						16.685	0.24006	16.685	16.556	16.796	0								0.764982	0.00545866	0.0992961	0.00046344	1	3607	84.507	48.855	1	0.79662	0.9891	0
KVSPASGVSK	10	2	0	0	Unmodified	Pep61	ISO-MSMS	1	2023-02-06_Fusion_36171	103	Ctrl_T2	484.305	2	480.28	958.545			1.1902	0.00057165						16.475	0.68088	15.922	15.584	16.265	-0.55329								0.747351	0.0177916	0.350134	0.00011395	1	3602	87.123	56.692	1	6.7428	6.7965	0
KVSPASGVSK	10	2	0	0	Unmodified	Pep61	MULTI-MSMS		2023-02-06_Fusion_36176	104	Ctrl_T1	480.28	2	480.28	958.545	-0.019866	-9.5414e-06	2.996	0.0014389	2.9761	0.0014294	480.28	484.305	488.294	16.49	0.70615	16.042	15.666	16.372	-0.44772					236	39	12	0.866725	0.0135377	0.125371	0.00072805	5	3689	78.61	35.775	1	0.51819	0.62589	0
KVSPASGVSK	10	2	0	0	Unmodified	Pep61	MULTI-MATCH-MSMS		2023-02-06_Fusion_36171	103	Ctrl_T2		2	480.28	958.545	0.041216	1.9795e-05	1.7215	0.00082681	1.7627	0.0008466	480.281	482.292	484.287	16.538	0.65282	15.984	15.562	16.215	-0.55329	-0.02882	-0.00044273		78.61	136	35	8					0				0	1.3644	1.0426	0
VTAPPARNR	9	0	0	2	Unmodified	Pep2970	MULTI-MSMS		2021-12-19_Fusion_29758	101	Treat_T1	497.303	2	491.283	980.552	0.3796	0.00018649	-0.66315	-0.00032579	-0.28355	-0.0001393	491.283	497.303	501.291	16.847	0.82382	16.847	16.537	17.361	0					265	57	7	0.566464	0.00327374	0.0260213	2.5638e-06	8	3664	136.16	128.22	1	0.83385	0.84181	0
VTAPPARNR	9	0	0	2	Unmodified	Pep2970	MSMS	2	2021-12-19_Fusion_29758	101	Treat_T1	501.292	2	491.283	980.552										17.363	1	17.363	16.863	17.863	0											0.017048	1	3880	27.13	6.5708	1
VTAPPARNR	9	0	0	2	Unmodified	Pep2970	MULTI-MSMS		2021-12-19_Fusion_29759	201	Treat_T1	327.858	3	327.858	980.552	-0.4196	-0.00013757	0.11817	3.8744e-05	-0.30142	-9.8824e-05	327.858	331.871	334.53	16.803	1.0065	16.828	16.567	17.573	0.025145					183	38	9	0.642093	0.00437179	0.0382391	9.2181e-06	8	3537	123.98	115.39	1	0.78616	1.0052	0
VTAPPARNR	9	0	0	2	Unmodified	Pep2970	MULTI-MSMS		2021-12-20_Fusion_29779	202	Treat_T2	327.858	3	327.858	980.552	-0.34139	-0.00011193	0.12329	4.042e-05	-0.2181	-7.1506e-05	327.858	331.871	334.53	16.806	0.7788	16.931	16.732	17.511	0.1258					153	29	8	0.776063	0.00411932	0.036394	5.1665e-06	5	3347	137.9	129.31	1	0.80354	0.83033	0
VTAPPARNR	9	0	0	2	Unmodified	Pep2970	MULTI-MSMS		2023-02-06_Fusion_36171	103	Ctrl_T2	497.303	2	491.283	980.552	0.48318	0.00023738	-0.10034	-4.9294e-05	0.38284	0.00018808	491.284	497.303	501.291	17.27	1.0234	16.703	16.331	17.355	-0.56686					278	68	9	0.78273	0.00372022	0.0341929	0.00060547	4	3927	88.942	85.852	1	10.751	10.364	0
VTAPPARNR	9	0	0	2	Unmodified	Pep2970	MULTI-MSMS		2023-02-06_Fusion_36172	203	Ctrl_T2	331.871	3	327.858	980.552	0.62027	0.00020336	-0.94819	-0.00031087	-0.32792	-0.00010751	327.858	331.871	334.53	17.26	1.0416	16.74	16.35	17.391	-0.52068					268	43	11	0.709233	0.0119908	0.141855	5.2541e-06	14	5722	111.17	109.64	1	10.938	9.7949	0
VTAPPARNR	9	0	0	2	Unmodified	Pep2970	MULTI-MSMS		2023-02-06_Fusion_36176	104	Ctrl_T1	497.303	2	491.283	980.552	-0.058753	-2.8864e-05	1.25	0.00061409	1.1912	0.00058522	491.283	497.304	501.291	17.307	0.69009	16.827	16.637	17.327	-0.48033					272	51	8	0.672981	0.00300093	0.0247111	0.00068894	3	3971	91.041	88.204	1	0.40051	0.45408	0
VTAPPARNR	9	0	0	2	Unmodified	Pep2970	MULTI-MSMS		2023-02-06_Fusion_36177	204	Ctrl_T1	327.858	3	327.858	980.552	0.13773	4.5155e-05	-0.11704	-3.8372e-05	0.020691	6.7837e-06	327.858	331.871	334.53	17.26	0.80152	16.875	16.656	17.458	-0.38507					194	34	8	0.704828	0.0145578	0.14952	1.9379e-07	7	5836	113.26	100.9	1	0.44911	0.48208	0
VTAPPARNR	9	0	0	2	Unmodified	Pep2970	MULTI-MATCH-MSMS		2021-12-20_Fusion_29778	102	Treat_T2		2	491.283	980.552	0.99604	0.00048934	-1.5726	-0.0007726	-0.57657	-0.00028326	491.283	497.303	501.291	16.764	0.52979	16.864	16.714	17.244	0.099989	0.053784	-0.00066348		136.16	438	90	7					0				0	0.76806	0.77941	0
ASYGVSKGK	9	2	0	0	Unmodified	Pep67	ISO-MSMS	0	2021-12-19_Fusion_29758	101	Treat_T1	448.745	2	448.745	895.476			-0.37856	-0.00016988						16.856	0.27928	16.856	16.715	16.995	0								0.531069	0.0135067	0.0805904	3.1662e-05	1	3684	102.51	81.947	1	0.044634	0.05542	0
ASYGVSKGK	9	2	0	0	Unmodified	Pep67	ISO-MSMS	1	2023-02-06_Fusion_36171	103	Ctrl_T2	452.771	2	448.745	895.476			-0.59549	-0.00026722						16.833	0.836	16.266	15.747	16.583	-0.56686								0.758375	0.101281	1	0.0013125	2	3703	80.219	66.551	1	0.66831	0.67364	0
ASYGVSKGK	9	2	0	0	Unmodified	Pep67	ISO-MSMS	2	2023-02-06_Fusion_36171	103	Ctrl_T2	456.76	2	448.745	895.476			-1.7685	-0.0007936						16.842	0.67579	16.275	15.947	16.623	-0.56686								0.863665	0.0686128	0.676814	7.0945e-05	3	3704	99.136	74.616	1	0.64946	0.65464	0
ASYGVSKGK	9	2	0	0	Unmodified	Pep67	MULTI-MSMS		2023-02-06_Fusion_36172	203	Ctrl_T2	299.499	3	299.499	895.476	0.49203	0.00014736	-0.45754	-0.00013703	0.034493	1.0331e-05	299.499	302.183	304.842	16.904	0.40742	16.383	16.082	16.49	-0.52068					67	16	7	0.94788	0.00539878	0.0427821	1.1362e-12	4	5634	182.39	182.39	1	0.6681	0.63164	0
ASYGVSKGK	9	2	0	0	Unmodified	Pep67	ISO-MSMS	0	2023-02-06_Fusion_36176	104	Ctrl_T1	448.746	2	448.745	895.476			0.1061	4.7613e-05						16.855	0.5628	16.392	16.198	16.761	-0.46314								0.889066	0.342293	1	4.1065e-05	3	3817	110.38	70.354	1	0.10039	0.12126	0
ASYGVSKGK	9	2	0	0	Unmodified	Pep67	ISO-MSMS	1	2023-02-06_Fusion_36176	104	Ctrl_T1	452.77	2	448.745	895.476			-0.86515	-0.00038823						16.799	0.47098	16.336	16.055	16.526	-0.46314								0.637901	0.0295995	0.167135	0.004053	2	3783	64.42	47.296	1	0.098645	0.11915	0
ASYGVSKGK	9	2	0	0	Unmodified	Pep67	ISO-MSMS	2	2023-02-06_Fusion_36176	104	Ctrl_T1	456.76	2	448.745	895.476			-0.83555	-0.00037495						16.85	0.5387	16.387	16.055	16.594	-0.46314								0.873157	0.0234689	0.119479	7.0945e-05	2	3784	99.136	77.439	1	0.10173	0.12287	0
ASYGVSKGK	9	2	0	0	Unmodified	Pep67	ISO-MSMS	0	2023-02-06_Fusion_36177	204	Ctrl_T1	299.499	3	299.499	895.476			-0.47153	-0.00014122						16.794	0.25554	16.428	16.325	16.58	-0.36638								0.967018	0.0377099	0.204996	3.2408e-15	2	5701	231.14	229.82	1	0.1004	0.1196	0
ASYGVSKGK	9	2	0	0	Unmodified	Pep67	MSMS	2	2023-02-06_Fusion_36177	204	Ctrl_T1	304.842	3	299.499	895.476										16.82	1	16.454	15.954	16.954	-0.36638											0.0062662	1	5708	67.032	63.836	1
VVHGKVLQH	9	1	1	0	Unmodified	Pep69	MULTI-MSMS		2021-12-19_Fusion_29758	101	Treat_T1	512.325	2	508.804	1015.59	0.34364	0.00017484	2.125	0.0010812	2.4687	0.0012561	508.804	512.325	516.319	16.932	0.33779	16.932	16.776	17.114	0					283	30	15	0.817643	0.00346521	0.0164442	3.6679e-06	3	3682	125.01	108.76	1	0.98933	1.1548	0
VVHGKVLQH	9	1	1	0	Unmodified	Pep69	MSMS	0	2021-12-20_Fusion_29778	102	Treat_T2	508.804	2	508.804	1015.59										16.8	1	16.9	16.4	17.4	0.099991											0.00168	1	3473	71.342	63.775	1
VVHGKVLQH	9	1	1	0	Unmodified	Pep69	ISO-MSMS	1	2023-02-06_Fusion_36171	103	Ctrl_T2	512.325	2	508.804	1015.59			-0.15296	-7.7827e-05						17.034	0.47281	16.467	16.22	16.693	-0.56686								0.681466	0.0204992	0.442961	3.7683e-05	1	3790	111.65	102.7	1	1.9329	1.4522	0
VVHGKVLQH	9	1	1	0	Unmodified	Pep69	ISO-MSMS	2	2023-02-06_Fusion_36171	103	Ctrl_T2	515.82	2	508.804	1015.59			-0.83416	-0.00042443						17.051	0.32103	16.484	16.331	16.652	-0.56686								0.529081	0.0197348	0.317642	5.5248e-05	1	3810	105.04	94.348	1	2.3203	1.7434	0
VVHGKVLQH	9	1	1	0	Unmodified	Pep69	ISO-MSMS	2	2023-02-06_Fusion_36172	203	Ctrl_T2	344.217	3	339.538	1015.59			-0.48406	-0.00016436						17.095	0.35829	16.574	16.35	16.708	-0.52068								0.101483	0.00136917	0.0208833	0.0032856	1	5703	76.134	71.429	1	1.6602	1.2063	0
VVHGKVLQH	9	1	1	0	Unmodified	Pep69	MULTI-MSMS		2023-02-06_Fusion_36176	104	Ctrl_T1	515.821	2	508.804	1015.59	-0.03193	-1.6246e-05	0.71533	0.00036396	0.6834	0.00034771	508.804	512.325	515.821	17.066	0.46865	16.603	16.388	16.857	-0.46314					213	41	9	0.685769	0.00999687	0.0810095	0.00022418	3	3892	89.046	76.69	1	0.51965	0.61595	0
RSMPEQTGEK	10	1	0	1	Unmodified	Pep70	MULTI-MSMS		2021-12-19_Fusion_29758	101	Treat_T1	581.78	2	581.78	1161.54	0.3852	0.0002241	-0.76611	-0.00044571	-0.38091	-0.0002216	581.78	586.802	590.791	16.926	0.25439	16.926	16.819	17.074	0					173	25	11	0.975323	0.00202228	0.00882167	7.2166e-21	4	3690	247.22	200.13	1	0.96966	1.0253	0
RSMPEQTGEK	10	1	0	1	Unmodified	Pep70	MULTI-MSMS		2023-02-06_Fusion_36171	103	Ctrl_T2	590.791	2	581.78	1161.54	0.1295	7.5343e-05	0.49128	0.00028582	0.62079	0.00036116	581.781	586.803	590.791	16.99	0.25253	16.423	16.306	16.558	-0.56686					123	17	10	0.87693	0.00328984	0.0506834	0.00099872	2	3780	72.643	65.423	1	8.7409	7.3774	0
RSMPEQTGEK	10	1	0	1	Unmodified	Pep70	MULTI-MSMS		2023-02-06_Fusion_36176	104	Ctrl_T1	581.781	2	581.78	1161.54	0.063018	3.6662e-05	-0.27968	-0.00016271	-0.21666	-0.00012605	581.78	586.802	590.791	16.985	0.20574	16.522	16.409	16.615	-0.46314					110	16	9	0.954775	0.00168677	0.01027	0.0011141	4	3854	70.1	66.692	1	1.2374	1.517	0
RSMPEQTGEK	10	1	0	1	Unmodified	Pep70	MULTI-MATCH-MSMS		2021-12-20_Fusion_29778	102	Treat_T2		2	581.78	1161.54	0.99944	0.00058145	-1.426	-0.00082959	-0.42651	-0.00024814	581.779	586.802	590.79	16.886	0.23746	16.986	16.873	17.111	0.1007	0.27228	-0.0006811		247.22	255	40	9					0				0	0.96981	0.99749	0
KIAKQIVQK	9	3	0	0	Unmodified	Pep2971	ISO-MSMS	1	2021-12-19_Fusion_29758	101	Treat_T1	534.388	2	528.35	1054.69			-0.23104	-0.00012207						17.1	0.1965	17.1	17.001	17.198	0								0.902399	0.00350606	0.0238987	3.351e-08	1	3765	160.52	114.56	1	0.45721	0.64879	0
KIAKQIVQK	9	3	0	0	Unmodified	Pep2971	MSMS	0	2021-12-20_Fusion_29778	102	Treat_T2	528.351	2	528.35	1054.69										16.863	1	16.964	16.464	17.464	0.1007											0.00056704	1	3496	130.22	76.016	1
KIAKQIVQK	9	3	0	0	Unmodified	Pep2971	ISO-MSMS	1	2023-02-06_Fusion_36171	103	Ctrl_T2	534.388	2	528.35	1054.69			-0.061598	-3.2545e-05						17.171	0.24278	16.604	16.45	16.693	-0.56686								0.427017	0.00234301	0.0308588	0.0034354	1	3833	67.981	33.157	1	4.5195	2.6135	0
KIAKQIVQK	9	3	0	0	Unmodified	Pep2971	ISO-MSMS	2	2023-02-06_Fusion_36171	103	Ctrl_T2	540.372	2	528.35	1054.69			-0.42428	-0.00022417						17.175	0.27312	16.608	16.47	16.743	-0.56686								0.387555	0.00156368	0.0306356	0.008153	1	3839	47.849	37.862	1	4.3695	2.5499	0
KIAKQIVQK	9	3	0	0	Unmodified	Pep2971	ISO-MSMS	0	2023-02-06_Fusion_36176	104	Ctrl_T1	528.35	2	528.35	1054.69			0.18316	9.6775e-05						17.143	0.24748	16.68	16.556	16.804	-0.46314								0.855538	0.00307691	0.020798	0.0038995	1	3893	74.127	50.604	1	0.27029	0.39054	0
KIAKQIVQK	9	3	0	0	Unmodified	Pep2971	ISO-MSMS	1	2023-02-06_Fusion_36176	104	Ctrl_T1	534.388	2	528.35	1054.69			0.053995	2.8528e-05						17.111	0.19606	16.647	16.547	16.743	-0.46314								0.330588	0.000932893	0.00778032	0.025083	1	3897	37.159	15.477	1	0.32006	0.45839	0
KIAKQIVQK	9	3	0	0	Unmodified	Pep2971	ISO-MSMS	2	2023-02-06_Fusion_36176	104	Ctrl_T1	540.373	2	528.35	1054.69			0.13676	7.2255e-05						17.128	0.20476	16.665	16.556	16.761	-0.46314								0.466197	0.000856694	0.00798401	0.035255	1	3905	30.736	13.351	1	0.25997	0.37288	0
RVNNNRGNSL	10	0	1	2	Unmodified	Pep79	MULTI-MSMS		2021-12-19_Fusion_29758	101	Treat_T1	572.302	2	572.303	1142.59	0.30403	0.000174	-0.61302	-0.00035083	-0.30899	-0.00017684	572.302	579.831	585.819	17.075	0.28465	17.075	16.963	17.247	0					100	21	8	0.937416	0.0022278	0.0160465	3.3336e-05	4	3748	99.305	84.044	1	0.38819	0.57031	0
RVNNNRGNSL	10	0	1	2	Unmodified	Pep79	MULTI-MSMS		2023-02-06_Fusion_36171	103	Ctrl_T2	579.832	2	572.303	1142.59	0.013765	7.878e-06	0.49281	0.00028204	0.50658	0.00028992	572.303	579.833	585.321	17.3	0.44907	16.733	16.495	16.944	-0.56686					220	33	10	0.92976	0.0186666	0.32517	8.9697e-08	4	3902	147.36	127.58	1	2.6033	2.1154	0
RVNNNRGNSL	10	0	1	2	Unmodified	Pep79	MULTI-MSMS		2023-02-06_Fusion_36176	104	Ctrl_T1	572.303	2	572.303	1142.59	-0.042871	-2.4535e-05	0.539	0.00030847	0.49613	0.00028393	572.303	579.832	585.321	17.294	0.40349	16.814	16.609	17.013	-0.48033					217	37	12	0.976831	0.0156239	0.124478	7.8317e-08	3	3988	150.24	127.5	1	0.21817	0.25782	0
RVNNNRGNSL	10	0	1	2	Unmodified	Pep79	ISO-MSMS	0	2023-02-06_Fusion_36177	204	Ctrl_T1	381.871	3	381.871	1142.59			0.34175	0.0001305						17.281	0.30663	16.896	16.75	17.056	-0.38507								0.452146	0.000603915	0.00794304	0.0034255	2	5873	73.26	70.408	1	2.108	2.4151	0
AQNAKVIEK	9	2	0	0	Unmodified	Pep1194	ISO-MSMS	0	2023-02-06_Fusion_36176	104	Ctrl_T1	500.793	2	500.793	999.571			2.8202	0.0014123						17.008	0.43962	16.545	16.235	16.674	-0.46314								0.202768	0.000937514	0.00675433	0.0061239	1	3834	52.482	45.658	1	0.59567	0.71947	0
STNSHPILRK	10	1	1	1	Unmodified	Pep1406	MULTI-SECPEP		2021-12-19_Fusion_29759	201	Treat_T1	388.897	3	384.888	1151.64	-0.44564	-0.00017152	0.0077824	2.9953e-06	-0.43786	-0.00016853	384.888	389.242	393.235	17.173	0.30369	17.198	17.018	17.321	0.024702					56	11	8	0.580942	0.00533791	0.0910307	0.004929	1	3571	68.214	68.214	1	0.81978	0.81946	0
STNSHPILRK	10	1	1	1	Unmodified	Pep1406	ISO-MSMS	1	2023-02-06_Fusion_36172	203	Ctrl_T2	389.243	3	384.888	1151.64			0.19277	7.4197e-05						17.598	0.25958	17.061	16.929	17.189	-0.53795								0.695684	0.0088381	0.180905	3.377e-10	2	5846	127.12	125.87	1	12.808	9.7255	0
STNSHPILRK	10	1	1	1	Unmodified	Pep1406	ISO-MSMS	2	2023-02-06_Fusion_36172	203	Ctrl_T2	392.902	3	384.888	1151.64			-0.11093	-4.2696e-05						17.651	0.32957	17.113	16.975	17.305	-0.53795								0.675055	0.00987195	0.216121	0.006211	1	5859	61.962	60.197	1	12.753	9.6838	0
STNSHPILRK	10	1	1	1	Unmodified	Pep1406	MULTI-MSMS		2023-02-06_Fusion_36177	204	Ctrl_T1	384.888	3	384.888	1151.64	-0.0051245	-1.9723e-06	0.6009	0.00023128	0.59577	0.00022931	384.888	389.242	392.902	17.595	0.424	17.19	16.968	17.392	-0.4051					66	18	7	0.444303	0.00458497	0.0385651	0.0009347	2	5965	85.212	85.212	1	0.70398	0.8299	0
KIIENNTASK	10	2	0	0	Unmodified	Pep71	MULTI-MSMS		2021-12-19_Fusion_29758	101	Treat_T1	559.314	2	559.314	1116.61	0.31891	0.00017837	-0.93414	-0.00052248	-0.61523	-0.0003441	559.314	563.339	567.328	16.969	0.23258	16.969	16.858	17.09	0					134	23	9	0.885663	0.00289396	0.0180528	4.7275e-11	3	3705	195.34	157.61	1	0.58626	0.72792	0
KIIENNTASK	10	2	0	0	Unmodified	Pep71	ISO-MSMS	1	2023-02-06_Fusion_36171	103	Ctrl_T2	563.34	2	559.314	1116.61			0.46153	0.00025814						16.684	0.3209	16.131	15.961	16.282	-0.5533								0.827058	0.0228214	0.348818	3.4841e-05	1	3660	113.1	86.139	1	5.4476	5.491	0
KIIENNTASK	10	2	0	0	Unmodified	Pep71	ISO-MSMS	2	2023-02-06_Fusion_36171	103	Ctrl_T2	567.329	2	559.314	1116.61			-0.61375	-0.00034328						16.692	0.32147	16.138	15.943	16.265	-0.5533								0.834646	0.017836	0.260405	2.11e-05	1	3666	118.18	98.416	1	5.2163	5.2579	0
KIIENNTASK	10	2	0	0	Unmodified	Pep71	ISO-MSMS	2	2023-02-06_Fusion_36176	104	Ctrl_T1	567.329	2	559.314	1116.61			-0.63764	-0.00035664						16.673	0.27352	16.21	16.068	16.342	-0.46314								0.757236	0.0055228	0.0207536	2.11e-05	1	3735	118.18	96.729	1	0.57617	0.69593	0
AVNKQLADK	9	2	1	0	Unmodified	Pep78	MSMS	0	2021-12-19_Fusion_29758	101	Treat_T1	493.785	2	493.785	985.556										17.057	1	17.057	16.557	17.557	0											0.00064614	1	3759	132.84	105.7	1
AVNKQLADK	9	2	1	0	Unmodified	Pep78	ISO-MSMS	2	2023-02-06_Fusion_36171	103	Ctrl_T2	504.81	2	493.785	985.556			1.8887	0.0009326						17.049	0.3599	16.482	16.279	16.639	-0.56686								0.916448	0.0171885	0.200479	3.569e-07	1	3811	130.75	110.12	1	8.831	9.1282	0
AVNKQLADK	9	2	1	0	Unmodified	Pep78	ISO-MSMS	1	2023-02-06_Fusion_36172	203	Ctrl_T2	333.216	3	329.526	985.556			-0.51693	-0.00017034						17.041	0.31225	16.52	16.35	16.662	-0.52068								0.457122	0.00473486	0.142447	2.1397e-06	2	5675	119.89	119.89	1	18.716	15.676	0
AVNKQLADK	9	2	1	0	Unmodified	Pep78	ISO-MSMS	1	2023-02-06_Fusion_36176	104	Ctrl_T1	499.319	2	493.785	985.556			0.051592	2.5475e-05						17.045	0.28598	16.582	16.388	16.674	-0.46314								0.733076	0.00561854	0.0323213	0.00052773	2	3862	84.743	80.631	1	1.2666	1.555	0
AVNKQLADK	9	2	1	0	Unmodified	Pep78	ISO-MSMS	0	2023-02-06_Fusion_36176	104	Ctrl_T1	493.785	2	493.785	985.556			1.3155	0.00064957						17.084	0.37344	16.621	16.37	16.743	-0.46314								0.616208	0.00285962	0.0172086	8.6545e-05	1	3883	93.267	67.373	1	0.61096	0.75005	0
AVNKQLADK	9	2	1	0	Unmodified	Pep78	MULTI-MSMS		2023-02-06_Fusion_36177	204	Ctrl_T1	333.216	3	329.526	985.556	0.56632	0.00018662	-0.4968	-0.00016371	0.069524	2.291e-05	329.526	333.215	336.875	17.026	0.37632	16.641	16.42	16.797	-0.38507					47	15	7	0.376157	0.00219361	0.0212088	7.196e-08	3	5761	119.89	119.89	1	1.1618	1.404	0
ALYEAKRQK	9	2	1	1	Unmodified	Pep2973	MULTI-MSMS		2021-12-19_Fusion_29758	101	Treat_T1	553.819	2	553.819	1105.62	0.32393	0.0001794	-0.81117	-0.00044924	-0.48724	-0.00026984	553.819	562.364	570.346	17.191	0.31652	17.191	17.045	17.361	0					86	17	8	0.504439	0.00227798	0.0245422	2.8701e-09	4	3803	171.38	150.97	1	1.0029	1.3373	0
ALYEAKRQK	9	2	1	1	Unmodified	Pep2973	ISO-MSMS	1	2021-12-20_Fusion_29778	102	Treat_T2	562.364	2	553.819	1105.62			-0.7587	-0.00042018						17.115	0.16635	17.216	17.115	17.281	0.1007								0.32693	0.000977441	0.0535671	3.7565e-05	1	3573	98.009	91.418	1	0.8168	1.0149	0
ALYEAKRQK	9	2	1	1	Unmodified	Pep2973	MSMS	0	2023-02-06_Fusion_36176	104	Ctrl_T1	553.82	2	553.819	1105.62										17.586	1	17.106	16.606	17.606	-0.48033											0.042202	1	4095	36.76	35.266	1
ALYEAKRQK	9	2	1	1	Unmodified	Pep2973	ISO-MSMS	0	2023-02-06_Fusion_36177	204	Ctrl_T1	369.549	3	369.549	1105.62			0.075026	2.7726e-05						17.528	0.20757	17.138	17.005	17.212	-0.39071								0.19387	0.00281545	0.0160258	0.0042068	2	5933	63.534	60.769	1	0.32994	0.44948	0
SPRARPKEL	9	1	1	2	Unmodified	Pep2103	MULTI-MSMS		2021-12-19_Fusion_29758	101	Treat_T1	527.312	2	527.312	1052.61	0.34159	0.00018012	0.21124	0.00011139	0.55283	0.00029152	527.312	536.854	544.836	17.313	0.3152	17.313	17.114	17.429	0					82	19	9	0.788703	0.00341849	0.0567302	0.00024397	2	3847	85.731	65.259	1	1.1134	1.3135	0
SPRARPKEL	9	1	1	2	Unmodified	Pep2103	MULTI-MSMS		2021-12-19_Fusion_29759	201	Treat_T1	358.238	3	351.877	1052.61	-0.49407	-0.00017385	-0.19109	-6.724e-05	-0.68516	-0.00024109	351.877	358.238	363.559	17.282	0.71158	17.307	16.911	17.622	0.024702					150	27	12	0.803189	0.0766741	1	1.1258e-05	4	3614	91.041	90.94	1	1.4349	1.5924	0
SPRARPKEL	9	1	1	2	Unmodified	Pep2103	ISO-MSMS	0	2021-12-20_Fusion_29778	102	Treat_T2	527.311	2	527.312	1052.61			-0.15732	-8.2955e-05						17.216	0.18366	17.316	17.212	17.395	0.1007								0.582046	0.00236013	0.0583169	0.024172	1	3603	35.826	25.915	1	1.0467	1.2199	0
SPRARPKEL	9	1	1	2	Unmodified	Pep2103	MULTI-MSMS		2021-12-20_Fusion_29779	202	Treat_T2	351.877	3	351.877	1052.61	-0.17333	-6.0992e-05	0.0594	2.0902e-05	-0.11393	-4.009e-05	351.877	358.238	363.559	17.182	0.56903	17.309	16.997	17.567	0.12624					110	21	14	0.84195	0.0351643	0.744146	1.0989e-05	5	3449	91.906	91.906	1	1.4527	1.835	0
SPRARPKEL	9	1	1	2	Unmodified	Pep2103	MULTI-MSMS		2023-02-06_Fusion_36171	103	Ctrl_T2	544.337	2	527.312	1052.61	0.46896	0.00024729	-0.73634	-0.00038828	-0.26738	-0.00014099	527.313	536.854	544.337	17.87	0.41911	17.288	17.054	17.473	-0.58206					83	20	8	0.701348	0.00339317	0.0386249	0.015218	2	4126	40.067	30.479	1	4.2026	3.335	0
SPRARPKEL	9	1	1	2	Unmodified	Pep2103	ISO-MSMS	1	2023-02-06_Fusion_36172	203	Ctrl_T2	358.238	3	351.877	1052.61			-0.63203	-0.0002224						17.837	0.59074	17.299	17.045	17.636	-0.53795								0.887376	0.0297303	0.695358	1.2964e-05	4	5899	91.041	88.189	1	13.391	10.114	0
SPRARPKEL	9	1	1	2	Unmodified	Pep2103	ISO-MSMS	2	2023-02-06_Fusion_36172	203	Ctrl_T2	363.227	3	351.877	1052.61			-2.207	-0.00077659						17.917	0.47021	17.379	17.189	17.659	-0.53795								0.857284	0.010311	0.202271	0.011717	2	5907	45.598	35.025	1	9.6175	7.2638	0
SPRARPKEL	9	1	1	2	Unmodified	Pep2103	MULTI-MSMS		2023-02-06_Fusion_36176	104	Ctrl_T1	536.854	2	527.312	1052.61	-0.1991	-0.00010499	0.47887	0.00025251	0.27977	0.00014753	527.313	536.854	544.337	17.876	0.37617	17.377	17.177	17.553	-0.49848					101	20	9	0.945959	0.00464821	0.0806835	0.015623	2	4168	34.781	23.421	1	0.58214	0.61926	0
SPRARPKEL	9	1	1	2	Unmodified	Pep2103	MULTI-MSMS		2023-02-06_Fusion_36177	204	Ctrl_T1	351.877	3	351.877	1052.61	-0.17489	-6.1539e-05	0.026916	9.4712e-06	-0.14797	-5.2068e-05	351.877	358.238	363.227	17.828	0.57978	17.423	17.105	17.685	-0.4051					175	25	14	0.763486	0.0291645	0.436699	0.00020659	8	6013	81.784	81.743	1	0.84598	0.90287	0
RPGDRAKAL	9	1	1	2	Unmodified	Pep1411	MSMS	2	2021-12-19_Fusion_29759	201	Treat_T1	340.212	3	328.53	982.567										17.372	1	17.397	16.897	17.897	0.024704											0.0080735	1	3646	43.308	19.219	1
RPGDRAKAL	9	1	1	2	Unmodified	Pep1411	MSMS	2	2021-12-19_Fusion_29759	201	Treat_T1	340.212	3	328.53	982.567										17.381	1	17.405	16.905	17.905	0.024704											0.024041	1	3648	29.341	21.415	1
RPGDRAKAL	9	1	1	2	Unmodified	Pep1411	MULTI-SECPEP		2023-02-06_Fusion_36177	204	Ctrl_T1	338.878	3	328.53	982.567	-0.023039	-7.5691e-06	-2.3532	-0.00077309	-2.3762	-0.00078066	328.53	334.891	340.212	17.648	0.30922	17.243	17.105	17.415	-0.4051					67	13	8	0.43666	0.00201277	0.0235556	0.066487	1	5957	31.934	31.934	1	0.47693	0.509	0
RPGDRAKAL	9	1	1	2	Unmodified	Pep1411	MULTI-MATCH		2023-02-06_Fusion_36172	203	Ctrl_T2		3	328.53	982.567	0.71292	0.00023421	-1.5121	-0.00049677	-0.79919	-0.00026256	328.53	332.884	336.544	17.778	0.30602	17.24	17.045	17.351	-0.53795	-0.0012305	0.00047489		31.934	39	12	6					0				0	1.5886	1.2062	0
KMGNPQVSK	9	2	0	0	Unmodified	Pep83	ISO-MSMS	1	2021-12-19_Fusion_29758	101	Treat_T1	498.791	2	494.766	987.517			-1.1174	-0.00055283						17.119	0.18756	17.119	17.01	17.198	0								0.480452	0.00162577	0.0113046	4.5614e-05	1	3787	91.867	72.763	1	1.7127	2.1266	0
KMGNPQVSK	9	2	0	0	Unmodified	Pep83	MULTI-MSMS		2023-02-06_Fusion_36171	103	Ctrl_T2	498.792	2	494.766	987.517	0.45537	0.0002253	1.1429	0.00056547	1.5983	0.00079078	494.768	498.791	502.78	17.145	0.45043	16.578	16.317	16.768	-0.56686					209	34	10	0.647858	0.0074669	0.134677	0.00014512	2	3846	90.601	64.496	1	9.1453	9.2182	0
KMGNPQVSK	9	2	0	0	Unmodified	Pep83	MULTI-MSMS		2023-02-06_Fusion_36176	104	Ctrl_T1	494.766	2	494.766	987.517	0.024905	1.2322e-05	0.61912	0.00030632	0.64403	0.00031864	494.766	498.791	502.78	17.158	0.34116	16.695	16.504	16.845	-0.46314					189	31	9	0.617849	0.00453429	0.03043	0.0006619	2	3931	80.438	57.367	1	1.1485	1.3872	0
KTIGSSASVK	10	2	0	0	Unmodified	Pep82	ISO-MSMS	0	2021-12-19_Fusion_29758	101	Treat_T1	489.286	2	489.285	976.555			-0.34925	-0.00017088						17.119	0.20247	17.119	17.029	17.232	0								0.683346	0.00197719	0.0166391	1.1347e-05	1	3782	115.57	90.736	1	0.33622	0.41746	0
KTIGSSASVK	10	2	0	0	Unmodified	Pep82	ISO-MSMS	2	2023-02-06_Fusion_36171	103	Ctrl_T2	497.3	2	489.285	976.555			2.9214	0.0014294						16.905	0.37703	16.338	16.147	16.524	-0.56686								0.511813	0.00727108	0.0531115	0.0034214	1	3766	61.56	43.74	1	4.7177	4.7553	0
KTIGSSASVK	10	2	0	0	Unmodified	Pep82	ISO-MSMS	1	2023-02-06_Fusion_36171	103	Ctrl_T2	493.31	2	489.285	976.555			-3.0701	-0.0015022						16.929	0.44663	16.362	16.111	16.558	-0.56686								0.660602	0.0105475	0.152388	0.011084	1	3779	43.492	31.256	1	5.4872	5.531	0
KTIGSSASVK	10	2	0	0	Unmodified	Pep82	ISO-MSMS	0	2023-02-06_Fusion_36176	104	Ctrl_T1	489.285	2	489.285	976.555			-0.71004	-0.00034741						16.919	0.28299	16.456	16.311	16.594	-0.46314								0.802504	0.00804346	0.0498776	2.814e-05	1	3841	115.57	89.132	1	0.35825	0.43271	0
HAYEHSLGK	9	1	1	0	Unmodified	Pep1939	MSMS	0	2021-12-19_Fusion_29759	201	Treat_T1	347.842	3	347.842	1040.5										17.361	1	17.386	16.886	17.886	0.024704											0.01016	1	3643	39.547	39.547	1
HAYEHSLGK	9	1	1	0	Unmodified	Pep1939	MSMS	0	2021-12-19_Fusion_29759	201	Treat_T1	347.842	3	347.842	1040.5										17.363	1	17.388	16.888	17.888	0.024704											0.00038394	1	3644	87.284	84.432	1
SQGPISKPK	9	2	0	0	Unmodified	Pep88	ISO-MSMS	1	2021-12-19_Fusion_29758	101	Treat_T1	475.299	2	471.274	940.534			-0.63056	-0.00029717						17.34	0.2025	17.34	17.215	17.418	0								0.729595	0.00357368	0.0732491	0.0026739	1	3851	66.299	59.681	1	0.78316	0.97239	0
SQGPISKPK	9	2	0	0	Unmodified	Pep88	MSMS	2	2023-02-06_Fusion_36176	104	Ctrl_T1	479.289	2	471.274	940.534										17.533	1	17.053	16.553	17.553	-0.48033											0.033109	1	4075	35.826	33.307	1
SQGPISKPK	9	2	0	0	Unmodified	Pep88	MULTI-MSMS		2023-02-06_Fusion_36177	204	Ctrl_T1	314.519	3	314.519	940.534	-0.18365	-5.7763e-05	-0.69447	-0.00021842	-0.87812	-0.00027619	314.519	317.202	319.862	17.516	0.36408	17.131	16.94	17.304	-0.38507					74	15	8	0.756244	0.00143139	0.00774907	4.3262e-05	5	5941	99.442	99.442	1	1.5058	1.7938	0
RSATSMLTK	9	1	1	1	Unmodified	Pep253	MULTI-MSMS		2021-12-19_Fusion_29758	101	Treat_T1	504.303	2	497.771	993.528	0.51155	0.00025463	-0.65447	-0.00032578	-0.14292	-7.1143e-05	497.771	504.302	510.291	21.743	0.64268	21.743	21.355	21.997	0					129	27	12	0.824454	0.0127235	0.116835	8.7445e-05	2	5588	111.39	78.579	1	1.9841	1.9976	0
RSATSMLTK	9	1	1	1	Unmodified	Pep253	ISO-MSMS	1	2021-12-20_Fusion_29778	102	Treat_T2	504.303	2	497.771	993.528			-1.2647	-0.00062952						21.684	0.3769	21.792	21.619	21.996	0.10801								0.757273	0.00978043	0.152897	4.3779e-05	1	5334	93.267	63.851	1	2.4758	2.4585	0
RSATSMLTK	9	1	1	1	Unmodified	Pep253	MULTI-MSMS		2023-02-06_Fusion_36176	104	Ctrl_T1	497.772	2	497.771	993.528	0.1719	8.5569e-05	0.32622	0.00016238	0.49813	0.00024795	497.771	504.303	509.793	22.288	0.52793	21.596	21.32	21.848	-0.69143					172	22	14	0.688691	0.00572651	0.0649875	0.00056082	4	5915	82.426	77.117	1	0.93148	1.0333	0
RSATSMLTK	9	1	1	1	Unmodified	Pep253	MULTI-MATCH-MSMS		2021-12-20_Fusion_29778	102	Treat_T2		2	497.771	993.528	1.0974	0.00054623	0.38227	0.00019028	1.4796	0.00073651	497.771	500.78	503.277	21.717	0.30555	21.825	21.601	21.907	0.10801	0.04058	0.00065754		111.39	73	17	9					0				0	0.078907	0.074646	0
RSATSMLTK	9	1	1	1	Oxidation (M)	Pep253	MULTI-MSMS		2023-02-06_Fusion_36176	104	Ctrl_T1	517.79	2	505.769	1009.52	-0.084823	-4.2901e-05	-0.17749	-8.9771e-05	-0.26232	-0.00013267	505.769	512.301	517.79	17.399	0.34652	16.919	16.761	17.107	-0.48033					136	28	8	0.983367	0.00293882	0.0267676	0.0030101	3	4019	53.493	49.747	1	0.85697	0.95065	0
SVYSPVKKK	9	3	0	0	Unmodified	Pep2980	ISO-MSMS	1	2021-12-19_Fusion_29758	101	Treat_T1	524.351	2	518.313	1034.61			-0.32694	-0.00016945						17.453	0.4018	17.453	17.303	17.705	0								0.923275	0.00829131	0.0430336	2.3415e-05	2	3890	108.81	64.863	1	1.4293	1.8265	0
SVYSPVKKK	9	3	0	0	Unmodified	Pep2980	ISO-MSMS	2	2021-12-19_Fusion_29758	101	Treat_T1	530.335	2	518.313	1034.61			-0.45309	-0.00023484						17.474	0.23672	17.474	17.342	17.579	0								0.674968	0.0014846	0.011937	0.00044215	1	3895	84.743	59.606	1	1.2337	1.5785	0
SVYSPVKKK	9	3	0	0	Unmodified	Pep2980	ISO-MSMS	1	2021-12-20_Fusion_29778	102	Treat_T2	524.852	2	518.313	1034.61			-0.44033	-0.00022823						17.395	0.17788	17.496	17.409	17.587	0.1007								0.91869	0.0015341	0.0119841	0.0014	1	3665	76.827	47.909	1	1.2177	1.588	0
SVYSPVKKK	9	3	0	0	Unmodified	Pep2980	ISO-MSMS	0	2021-12-20_Fusion_29778	102	Treat_T2	518.312	2	518.313	1034.61			0.13485	6.9894e-05						17.395	0.2098	17.496	17.423	17.632	0.1007								0.495903	0.0010859	0.0155303	0.0016158	2	3667	75.043	54.81	1	1.1405	1.4929	0
SVYSPVKKK	9	3	0	0	Unmodified	Pep2980	ISO-MSMS	2	2021-12-20_Fusion_29778	102	Treat_T2	530.335	2	518.313	1034.61			-0.095581	-4.9541e-05						17.399	0.096325	17.499	17.434	17.53	0.1007								0.525933	0.000846481	0.0144378	0.0026676	1	3683	66.351	40.777	1	1.047	1.3592	0
SVYSPVKKK	9	3	0	0	Unmodified	Pep2980	ISO-MSMS	1	2023-02-06_Fusion_36171	103	Ctrl_T2	524.352	2	518.313	1034.61			0.27317	0.00014159						17.772	0.39061	17.19	16.969	17.36	-0.58206								0.847109	0.0509457	0.786192	0.00059276	2	4089	84.368	52.494	1	20.347	11.978	0
SVYSPVKKK	9	3	0	0	Unmodified	Pep2980	ISO-MSMS	0	2023-02-06_Fusion_36171	103	Ctrl_T2	518.314	2	518.313	1034.61			1.2987	0.00067313						17.786	0.18752	17.204	17.086	17.273	-0.58206								0.439887	0.00185419	0.0433138	0.043431	1	4085	25.574	21.64	1	17.471	9.922	0
SVYSPVKKK	9	3	0	0	Unmodified	Pep2980	ISO-MSMS	1	2023-02-06_Fusion_36172	203	Ctrl_T2	349.903	3	345.878	1034.61			-0.68015	-0.00023525						17.728	0.39899	17.19	16.975	17.374	-0.53795								0.371532	0.00716651	0.300555	7.058e-10	2	5864	136.8	136.8	1	22.445	10.933	0
SVYSPVKKK	9	3	0	0	Unmodified	Pep2980	ISO-MSMS	1	2023-02-06_Fusion_36176	104	Ctrl_T1	524.351	2	518.313	1034.61			0.56078	0.00029066						17.711	0.34676	17.231	17.057	17.404	-0.48033								0.748127	0.0143866	0.260867	0.0024494	1	4129	73.665	48.091	1	0.90929	1.2055	0
SVYSPVKKK	9	3	0	0	Unmodified	Pep2980	ISO-MSMS	0	2023-02-06_Fusion_36176	104	Ctrl_T1	518.314	2	518.313	1034.61			1.5237	0.00078975						17.788	0.34912	17.308	17.107	17.456	-0.48033								0.820952	0.0309145	0.498435	9.3345e-05	2	4151	90.709	52.981	1	0.84951	1.1234	0
RVDSKTLTR	9	1	1	2	Unmodified	Pep2108	ISO-MSMS	1	2021-12-19_Fusion_29759	201	Treat_T1	365.574	3	359.212	1074.61			-0.00012428	-4.4645e-08						17.415	0.25135	17.44	17.321	17.573	0.024704								0.530515	0.0123755	0.178662	1.094e-11	2	3660	185.99	159.61	1	2.5826	2.8661	0
RVDSKTLTR	9	1	1	2	Unmodified	Pep2108	MULTI-MSMS		2021-12-20_Fusion_29779	202	Treat_T2	365.574	3	359.212	1074.61	-0.55347	-0.00019881	0.68349	0.00024552	0.13002	4.6705e-05	359.213	365.574	370.896	17.365	0.52673	17.491	17.204	17.73	0.12624					82	16	10	0.563969	0.0117624	0.22711	9.2291e-10	3	3490	138.85	112.16	1	1.4016	1.7704	0
RVDSKTLTR	9	1	1	2	Unmodified	Pep2108	ISO-MSMS	1	2023-02-06_Fusion_36177	204	Ctrl_T1	365.573	3	359.212	1074.61			-1.1283	-0.00040529						17.568	0.33231	17.163	16.99	17.323	-0.4051								0.722644	0.0109925	0.052741	3.3367e-10	2	5932	151.17	132.19	1	1.4443	1.5415	0
RVDSKTLTR	9	1	1	2	Unmodified	Pep2108	MULTI-MATCH		2021-12-19_Fusion_29759	201	Treat_T1		3	359.212	1074.61	-0.49267	-0.00017697	1.6352	0.00058737	1.1425	0.0004104	359.213	364.567	368.225	17.419	0.43417	17.444	17.244	17.678	0.024704	-0.023769	0.00041529		138.85	52	13	7					0				0	0.92568	1.0616	0
RIYQGSAQR	9	0	0	2	Unmodified	Pep100	ISO-MSMS	1	2021-12-19_Fusion_29758	101	Treat_T1	545.812	2	539.791	1077.57			1.4861	0.00080219						17.52	0.13143	17.52	17.465	17.597	0								0.462853	0.000675175	0.0211154	0.020271	1	3938	38.567	18.047	1	5.6582	5.7122	0
VVEERIRSK	9	1	0	2	Unmodified	Pep2115	ISO-MSMS	0	2021-12-19_Fusion_29758	101	Treat_T1	558.329	2	558.33	1114.65			-1.2537	-0.0007						17.451	0.23924	17.451	17.375	17.614	0								0.871775	0.00112757	0.0095311	4.0712e-05	1	3905	95.608	70.732	1	0.40881	0.35548	0
VVEERIRSK	9	1	0	2	Unmodified	Pep2115	MSMS	1	2021-12-19_Fusion_29758	101	Treat_T1	566.362	2	558.33	1114.65										17.468	1	17.468	16.968	17.968	0											0.013014	1	3921	34.402	18.74	1
VVEERIRSK	9	1	0	2	Unmodified	Pep2115	MULTI-MSMS		2021-12-19_Fusion_29759	201	Treat_T1	372.556	3	372.556	1114.65	-0.51213	-0.0001908	-1.0436	-0.0003888	-1.5557	-0.0005796	372.555	377.911	381.9	17.447	0.38403	17.471	17.321	17.705	0.024458					78	14	10	0.54993	0.0244725	0.451561	3.9931e-10	4	3665	154.09	153.62	1	0.42073	0.48698	0
VVEERIRSK	9	1	0	2	Unmodified	Pep2115	ISO-MSMS	0	2021-12-20_Fusion_29778	102	Treat_T2	558.329	2	558.33	1114.65			-3.0023	-0.0016763						17.34	0.13095	17.441	17.409	17.54	0.1007								0.370604	0.00138288	0.0189026	0.022826	1	3677	36.772	21.11	1	0.43853	0.44222	0
VVEERIRSK	9	1	0	2	Unmodified	Pep2115	MULTI-MSMS		2021-12-20_Fusion_29779	202	Treat_T2	372.556	3	372.556	1114.65	-0.64707	-0.00024107	-0.48894	-0.00018216	-1.136	-0.00042323	372.556	377.911	381.9	17.414	0.47782	17.54	17.335	17.813	0.12623					92	17	11	0.77061	0.0226488	0.247963	1.9665e-15	2	3504	189.14	188.93	1	0.42911	0.39585	0
VVEERIRSK	9	1	0	2	Unmodified	Pep2115	ISO-MSMS	2	2023-02-06_Fusion_36172	203	Ctrl_T2	381.9	3	372.556	1114.65			-0.53183	-0.00019814						17.698	0.49088	17.16	16.975	17.466	-0.53795								0.5526	0.0101992	0.304562	0.0059982	2	5866	67.032	56.66	1	2.003	1.9472	0
STYGVTKGK	9	2	0	0	Unmodified	Pep97	MULTI-MSMS		2023-02-06_Fusion_36171	103	Ctrl_T2	478.773	2	470.759	939.503	0.46391	0.00021839	-0.023477	-1.1052e-05	0.44043	0.00020734	470.759	474.784	478.773	17.591	0.64654	17.009	16.58	17.227	-0.58206					190	44	9	0.487885	0.0102209	0.143884	0.0067113	4	4024	49.423	42.363	1	0.93357	0.94102	0
STYGVTKGK	9	2	0	0	Unmodified	Pep97	ISO-MSMS	0	2023-02-06_Fusion_36176	104	Ctrl_T1	470.759	2	470.759	939.503			0.49411	0.00023261						17.601	0.3755	17.121	16.939	17.315	-0.48033								0.743116	0.016025	0.339645	0.0056229	2	4126	55.37	46.012	1	0.22768	0.275	0
SPTKKVAVA	9	2	0	0	Unmodified	Pep94	ISO-MSMS	0	2021-12-19_Fusion_29758	101	Treat_T1	450.779	2	450.779	899.544			-0.52296	-0.00023574						17.477	0.2049	17.477	17.392	17.597	0								0.720124	0.00384565	0.0587319	0.00020007	1	3931	86.744	61.925	1			0
GVHGGLINKK	10	2	1	0	Unmodified	Pep112	ISO-MSMS	0	2021-12-19_Fusion_29758	101	Treat_T1	511.809	2	511.809	1021.6			0.14383	7.3613e-05						17.716	0.30673	17.716	17.518	17.825	0								0.581135	0.00640823	0.210437	9.9673e-08	1	4011	138.83	138.48	1	0.17754	0.20904	0
GVHGGLINKK	10	2	1	0	Unmodified	Pep112	ISO-MSMS	0	2021-12-19_Fusion_29759	201	Treat_T1	341.543	3	341.542	1021.6			4.068	0.0013894						17.564	0.35896	17.588	17.449	17.808	0.024096								0.275795	0.00425627	0.0664304	6.7319e-06	2	3718	121.85	120.73	1	0.078603	0.10197	0
SPIKGRAQP	9	1	0	1	Unmodified	Pep2982	ISO-MSMS	0	2021-12-20_Fusion_29778	102	Treat_T2	477.28	2	477.28	952.545			1.0335	0.00049328						17.569	0.15868	17.671	17.558	17.717	0.10142								0.263198	0.000466518	0.027396	0.0045609	1	3758	50.703	26.935	1			0
KTISQAVNK	9	2	0	0	Unmodified	Pep103	ISO-MSMS	2	2021-12-19_Fusion_29758	101	Treat_T1	502.807	2	494.793	987.571			-0.88687	-0.00043881						17.579	0.25975	17.579	17.465	17.725	0								0.715953	0.00504906	0.0589317	9.7114e-08	1	3957	152.11	129.37	1	0.30815	0.38261	0
KTISQAVNK	9	2	0	0	Unmodified	Pep103	ISO-MSMS	1	2023-02-06_Fusion_36171	103	Ctrl_T2	498.818	2	494.793	987.571			-0.0050959	-2.5214e-06						17.57	0.43901	16.988	16.857	17.296	-0.58206								0.548968	0.00632511	0.0591485	0.0029275	1	3989	70.908	50.283	1	1.0223	1.0304	0
KTISQAVNK	9	2	0	0	Unmodified	Pep103	ISO-MSMS	2	2023-02-06_Fusion_36171	103	Ctrl_T2	502.807	2	494.793	987.571			-0.90926	-0.0004499						17.596	0.43138	17.013	16.842	17.273	-0.58206								0.778033	0.0119622	0.132699	0.0032771	1	4005	68.893	58.183	1	1.001	1.009	0
KTISQAVNK	9	2	0	0	Unmodified	Pep103	ISO-MSMS	0	2023-02-06_Fusion_36176	104	Ctrl_T1	494.792	2	494.793	987.571			-1.3495	-0.0006677						17.612	0.34457	17.132	16.939	17.284	-0.48033								0.477703	0.0140392	0.263686	0.023271	2	4127	38.303	30.083	1	0.29249	0.35328	0
KTISQAVNK	9	2	0	0	Unmodified	Pep103	ISO-MSMS	2	2023-02-06_Fusion_36176	104	Ctrl_T1	502.807	2	494.793	987.571			-0.72239	-0.00035743						17.593	0.4048	17.112	16.939	17.344	-0.48033								0.664039	0.00731212	0.045054	8.3773e-05	1	4086	94.309	83.599	1	0.27365	0.33052	0
KTISQAVNK	9	2	0	0	Unmodified	Pep103	ISO-MSMS	1	2023-02-06_Fusion_36176	104	Ctrl_T1	498.818	2	494.793	987.571			0.17893	8.8535e-05						17.548	0.38912	17.068	16.977	17.366	-0.48033								0.262697	0.00699647	0.10369	0.035869	1	4093	30.349	25.146	1	0.28596	0.34539	0
RTLPSTSSSGSK	12	1	1	1	Unmodified	Pep106	MULTI-MSMS		2021-12-19_Fusion_29758	101	Treat_T1	604.317	2	604.317	1206.62	-0.07145	-4.3178e-05	0.45734	0.00027638	0.38589	0.0002332	604.318	610.85	616.838	17.603	0.24331	17.603	17.482	17.725	0					65	12	8	0.963268	0.00326865	0.0495803	1.6674e-15	3	3961	204.32	171.28	1	0.40825	0.41103	0
RTLPSTSSSGSK	12	1	1	1	Unmodified	Pep106	MULTI-MSMS		2021-12-20_Fusion_29778	102	Treat_T2	604.318	2	604.317	1206.62	0.44534	0.00026913	0.4125	0.00024928	0.85783	0.0005184	604.318	610.849	616.838	17.582	0.18776	17.684	17.567	17.755	0.10142					113	24	7	0.52484	0.00194406	0.0432621	7.629e-11	2	3737	152.4	122.63	1	0.39977	0.39697	0
RTLPSTSSSGSK	12	1	1	1	Unmodified	Pep106	MULTI-MSMS		2023-02-06_Fusion_36176	104	Ctrl_T1	604.319	2	604.317	1206.62	-0.15941	-9.6332e-05	1.3685	0.00082698	1.2091	0.00073065	604.318	610.85	616.34	17.742	0.32893	17.262	17.057	17.386	-0.48033					105	16	11	0.930749	0.00555235	0.0922612	0.00019347	2	4137	83.045	78.795	1	0.34505	0.38276	0
HSSGPMVEK	9	1	0	0	Unmodified	Pep110	MULTI-MSMS		2021-12-19_Fusion_29758	101	Treat_T1	486.234	2	486.234	970.454	0.04088	1.9877e-05	-1.1073	-0.00053841	-1.0664	-0.00051853	486.234	488.247	490.241	17.71	0.30793	17.71	17.539	17.846	0					69	15	8	0.397225	0.00194703	0.0491953	3.96e-05	2	3998	118.33	108.95	1	0.90764	0.95432	0
RPSTSRSL	8	0	1	2	Unmodified	Pep2989	MULTI-MSMS		2021-12-19_Fusion_29758	101	Treat_T1	452.254	2	452.254	902.493	0.43882	0.00019846	-0.42721	-0.00019321	0.011608	5.2498e-06	452.254	459.783	465.771	17.889	0.49558	17.889	17.663	18.159	0					205	26	11	0.997098	0.193932	1	8.9798e-06	4	4105	106.94	59.946	1	0.094255	0.13847	0
RPSTSRSL	8	0	1	2	Unmodified	Pep2989	MULTI-MSMS		2021-12-20_Fusion_29778	102	Treat_T2	452.254	2	452.254	902.493	0.50237	0.0002272	-0.47038	-0.00021273	0.03199	1.4467e-05	452.254	459.783	465.771	17.768	0.55404	17.869	17.707	18.261	0.10142					268	51	11	0.991327	0.195527	1	1.7054e-06	4	3847	120.87	76.474	1	0.089041	0.10625	0
RPSTSRSL	8	0	1	2	Unmodified	Pep2989	MULTI-MSMS		2023-02-06_Fusion_36171	103	Ctrl_T2	452.254	2	452.254	902.493	0.11822	5.3467e-05	-0.37434	-0.0001693	-0.25612	-0.00011583	452.254	459.784	465.272	18.282	1.0441	17.683	17.209	18.253	-0.59943					501	60	15	0.986951	0.166084	0.92564	1.4364e-05	6	4290	102.95	69.188	1	0.98139	0.79748	0
RPSTSRSL	8	0	1	2	Unmodified	Pep2989	MULTI-MSMS		2023-02-06_Fusion_36176	104	Ctrl_T1	452.254	2	452.254	902.493	-0.30438	-0.00013766	0.2918	0.00013197	-0.012575	-5.6871e-06	452.254	459.784	465.272	18.265	0.66655	17.766	17.385	18.052	-0.49931					390	43	14	0.994635	0.375207	1	1.2334e-05	6	4358	107	64.605	1	0.15402	0.18202	0
RGPPPAPPK	9	1	0	1	Unmodified	Pep4699	MSMS	0	2021-12-20_Fusion_29778	102	Treat_T2	458.773	2	458.772	915.529										17.862	1	17.964	17.464	18.464	0.10142											0.0051592	1	3865	48.561	41.341	1
RGPPPAPPK	9	1	0	1	Unmodified	Pep4699	MSMS	0	2021-12-20_Fusion_29778	102	Treat_T2	458.772	2	458.772	915.529										18.046	1	18.147	17.647	18.647	0.10142											0.0078175	1	3937	43.769	31.181	1
RGPPPAPPK	9	1	0	1	Unmodified	Pep4699	MSMS	0	2021-12-20_Fusion_29778	102	Treat_T2	458.772	2	458.772	915.529										18.299	1	18.401	17.901	18.901	0.10222											0.01758	1	4035	26.172	18.952	1
VVDAKTLKK	9	3	1	0	Unmodified	Pep2986	ISO-MSMS	1	2021-12-19_Fusion_29758	101	Treat_T1	508.869	2	501.321	1000.63			-0.30335	-0.00015208						17.716	0.20688	17.716	17.597	17.804	0								0.497745	0.00428023	0.13834	1.6952e-05	1	4012	113.74	95.515	1	0.43779	0.58122	0
VVDAKTLKK	9	3	1	0	Unmodified	Pep2986	ISO-MSMS	1	2021-12-20_Fusion_29778	102	Treat_T2	508.869	2	501.321	1000.63			-0.6427	-0.0003222						17.618	0.13208	17.719	17.672	17.804	0.10142								0.243961	0.000820483	0.0321998	0.0025276	1	3786	67.507	64.652	1	0.35003	0.44096	0
VVDAKTLKK	9	3	1	0	Unmodified	Pep2986	ISO-MSMS	0	2021-12-20_Fusion_29778	102	Treat_T2	501.321	2	501.321	1000.63			0.39599	0.00019852						17.704	0.17841	17.805	17.711	17.889	0.10142								0.883318	0.00666939	0.170545	1.2714e-07	1	3789	148.14	123.3	1	0.14515	0.1881	0
VVDAKTLKK	9	3	1	0	Unmodified	Pep2986	ISO-MSMS	1	2023-02-06_Fusion_36171	103	Ctrl_T2	508.869	2	501.321	1000.63			0.30788	0.00015435						18.036	0.24476	17.454	17.34	17.584	-0.58206								0.568961	0.00443157	0.0483963	9.9563e-05	1	4184	88.37	83.679	1	2.4465	1.2025	0
VVDAKTLKK	9	3	1	0	Unmodified	Pep2986	ISO-MSMS	2	2023-02-06_Fusion_36171	103	Ctrl_T2	516.352	2	501.321	1000.63			-1.1275	-0.00056524						18.096	0.2634	17.514	17.378	17.641	-0.58206								0.313004	0.00417163	0.0624151	0.0032853	1	4217	68.846	64.43	1	1.5006	0.72953	0
VVDAKTLKK	9	3	1	0	Unmodified	Pep2986	ISO-MSMS	0	2023-02-06_Fusion_36171	103	Ctrl_T2	501.322	2	501.321	1000.63			-0.22651	-0.00011355						18.154	0.24298	17.555	17.381	17.624	-0.59943								0.25032	0.00317511	0.0449273	0.0044542	1	4221	62.107	56.449	1	1.0798	0.53997	0
VVDAKTLKK	9	3	1	0	Unmodified	Pep2986	ISO-MSMS	1	2023-02-06_Fusion_36172	203	Ctrl_T2	339.581	3	334.55	1000.63			0.22032	7.3707e-05						18.074	0.28471	17.536	17.374	17.659	-0.53795								0.513389	0.00782221	0.13746	3.2493e-10	2	5988	151.51	150.01	1	3.1191	1.3543	0
VVDAKTLKK	9	3	1	0	Unmodified	Pep2986	ISO-MSMS	0	2023-02-06_Fusion_36176	104	Ctrl_T1	501.322	2	501.321	1000.63			0.13342	6.6886e-05						18.132	0.23537	17.632	17.496	17.732	-0.49931								0.0935093	0.00119	0.0680343	0.0045285	1	4285	61.679	53.338	1	0.19139	0.24953	0
VVDAKTLKK	9	3	1	0	Unmodified	Pep2986	ISO-MSMS	0	2023-02-06_Fusion_36177	204	Ctrl_T1	334.55	3	334.55	1000.63			0.78401	0.00026229						18.099	0.30649	17.694	17.518	17.825	-0.4051								0.822966	0.0097767	0.144704	3.2493e-10	2	6103	182.39	170.85	1	0.14691	0.21508	0
APPEYHRKAV	10	1	0	1	Unmodified	Pep2130	MULTI-MSMS		2021-12-20_Fusion_29779	202	Treat_T2	393.229	3	389.88	1166.62	-0.24863	-9.6936e-05	1.5198	0.00059255	1.2712	0.00049561	389.881	393.229	395.888	17.842	0.4755	17.969	17.731	18.206	0.12649					75	17	8	0.0797446	0.00165862	0.0398359	0.13819	1	3640	27.627	24.775	1	2.4563	2.6051	0
APPEYHRKAV	10	1	0	1	Unmodified	Pep2130	ISO-MSMS	1	2023-02-06_Fusion_36171	103	Ctrl_T2	589.34	2	584.317	1166.62			0.82132	0.00047991						18.486	0.32777	17.886	17.755	18.083	-0.59943								0.786437	0.00119107	0.028063	0.0048385	1	4335	50.607	49.631	1			0
APPEYHRKAV	10	1	0	1	Unmodified	Pep2130	ISO-MSMS	2	2023-02-06_Fusion_36171	103	Ctrl_T2	593.328	2	584.317	1166.62			-0.96281	-0.00056258						18.513	0.35816	17.913	17.755	18.113	-0.59943								0.803037	0.00122962	0.0218923	0.0092594	1	4338	45.081	35.867	1			0
APPEYHRKAV	10	1	0	1	Unmodified	Pep2130	ISO-MSMS	1	2023-02-06_Fusion_36172	203	Ctrl_T2	393.229	3	389.88	1166.62			-0.5248	-0.00020461						18.513	0.52471	17.956	17.759	18.283	-0.55689								0.556456	0.00799577	0.100843	3.706e-06	2	6105	112.17	110.9	1	9.8237	8.6605	0
APPEYHRKAV	10	1	0	1	Unmodified	Pep2130	ISO-MSMS	2	2023-02-06_Fusion_36172	203	Ctrl_T2	395.888	3	389.88	1166.62			-1.8633	-0.00072646						18.506	0.57318	17.95	17.733	18.307	-0.55689								0.775815	0.00674481	0.0496091	0.0021727	2	6115	78.342	73.121	1	10.106	8.9091	0
APPEYHRKAV	10	1	0	1	Unmodified	Pep2130	ISO-MSMS	1	2023-02-06_Fusion_36176	104	Ctrl_T1	589.34	2	584.317	1166.62			2.8991	0.001694						18.495	0.22277	17.974	17.845	18.068	-0.52065								0.601868	0.000598016	0.0112079	0.021698	1	4438	34.253	34.253	1	1.1497	1.4096	0
APPEYHRKAV	10	1	0	1	Unmodified	Pep2130	ISO-MSMS	2	2023-02-06_Fusion_36177	204	Ctrl_T1	395.888	3	389.88	1166.62			-1.5493	-0.00060403						18.45	0.40591	18.023	17.849	18.255	-0.42779								0.727412	0.00172008	0.0104347	0.0038459	2	6225	71.555	66.651	1	1.4311	1.7259	0
APPEYHRKAV	10	1	0	1	Unmodified	Pep2130	MULTI-MATCH		2021-12-19_Fusion_29759	201	Treat_T1		3	389.88	1166.62	-0.1443	-5.6258e-05	0.49485	0.00019293	0.35055	0.00013667	389.881	391.888	393.217	17.912	0.42989	17.936	17.677	18.107	0.024096	-0.033354	1.304e-05		27.627	72	15	8					0				0	0.59321	0.52593	0
APPEYHRKAV	10	1	0	1	Unmodified	Pep2130	MULTI-MATCH		2023-02-06_Fusion_36172	203	Ctrl_T2		3	389.88	1166.62	0.015272	5.9543e-06	-1.7469	-0.00068107	-1.7316	-0.00067512	390.214	391.888	392.553	18.498	0.47915	17.941	17.733	18.213	-0.5569	-0.02861	-0.002609		27.627	60	19	8					0				0	1.1257	0.83387	0
APPEYHRKAV	10	1	0	1	Unmodified	Pep2130	MULTI-MATCH-MSMS		2023-02-06_Fusion_36177	204	Ctrl_T1		3	389.88	1166.62	0.30798	0.00012008	0.40594	0.00015827	0.71393	0.00027835	389.881	391.222	392.553	18.461	0.38228	18.033	17.826	18.208	-0.42779	0.062965	-9.095e-05		27.627	57	15	7					0				0	0.34138	0.38167	0
KVTDPSVAK	9	2	0	0	Unmodified	Pep120	MULTI-MSMS		2021-12-19_Fusion_29758	101	Treat_T1	472.774	2	472.774	943.534	0.55895	0.00026426	-1.6338	-0.0007724	-1.0748	-0.00050815	472.774	476.798	480.788	17.953	0.30504	17.953	17.761	18.066	0					90	17	8	0.747956	0.00516192	0.0433302	3.3448e-06	1	4117	128.27	106.03	1	0.4506	0.55948	0
KVTDPSVAK	9	2	0	0	Unmodified	Pep120	ISO-MSMS	1	2023-02-06_Fusion_36171	103	Ctrl_T2	476.8	2	472.774	943.534			-3.9642	-0.0018742						17.923	0.59037	17.34	17.086	17.676	-0.58206								0.553176	0.00226349	0.031456	0.031967	3	4098	32.812	22.547	1	3.8791	3.91	0
KVTDPSVAK	9	2	0	0	Unmodified	Pep120	ISO-MSMS	2	2023-02-06_Fusion_36171	103	Ctrl_T2	480.789	2	472.774	943.534			-0.38331	-0.00018122						17.938	0.32759	17.355	17.146	17.473	-0.58206								0.434076	0.00256412	0.0410661	0.014801	1	4125	43.651	34.802	1	4.0597	4.092	0
KVTDPSVAK	9	2	0	0	Unmodified	Pep120	ISO-MSMS	1	2023-02-06_Fusion_36176	104	Ctrl_T1	476.799	2	472.774	943.534			-0.00065717	-3.1069e-07						17.882	0.55269	17.383	17.129	17.682	-0.49931								0.247315	0.00118149	0.0230499	0.043455	1	4177	25.559	21.615	1	0.39814	0.48089	0
KVTDPSVAK	9	2	0	0	Unmodified	Pep120	ISO-MSMS	0	2023-02-06_Fusion_36176	104	Ctrl_T1	472.774	2	472.774	943.534			-0.030641	-1.4486e-05						17.89	0.54506	17.39	17.176	17.721	-0.49931								0.518273	0.00321945	0.0560966	0.031254	1	4184	33.263	19.544	1	0.38881	0.46962	0
KVTDPSVAK	9	2	0	0	Unmodified	Pep120	MSMS	2	2023-02-06_Fusion_36176	104	Ctrl_T1	480.788	2	472.774	943.534										17.885	1	17.386	16.886	17.886	-0.49931											0.04311	1	4209	29.17	22.435	1
RVYGQPSTK	9	1	0	1	Unmodified	Pep118	ISO-MSMS	0	2021-12-19_Fusion_29758	101	Treat_T1	518.283	2	518.283	1034.55			-1.0386	-0.00053828						17.833	0.20209	17.833	17.682	17.884	0								0.640419	0.00526489	0.081043	1.6996e-05	1	4052	113.71	91.62	1	1.919	2.0291	0
RVYGQPSTK	9	1	0	1	Unmodified	Pep118	ISO-MSMS	0	2023-02-06_Fusion_36176	104	Ctrl_T1	518.283	2	518.283	1034.55			0.039051	2.0239e-05						18.004	0.25949	17.505	17.385	17.645	-0.49931								0.486547	0.00280603	0.0188306	0.0049966	1	4238	58.981	46.453	1	0.75828	0.92968	0
RVYGQPSTK	9	1	0	1	Unmodified	Pep118	ISO-MSMS	2	2023-02-06_Fusion_36176	104	Ctrl_T1	527.293	2	518.283	1034.55			0.036742	1.9043e-05						17.98	0.27732	17.481	17.367	17.645	-0.49931								0.434138	0.0059831	0.0556667	0.0042068	1	4246	63.534	51.178	1	0.71775	0.87999	0
SVSPVKATQK	10	2	0	0	Unmodified	Pep115	MULTI-MSMS		2021-12-19_Fusion_29758	101	Treat_T1	522.807	2	522.806	1043.6	0.1802	9.421e-05	-0.83081	-0.00043435	-0.65061	-0.00034014	522.806	526.831	530.82	17.758	0.37328	17.758	17.579	17.952	0					129	19	12	0.89563	0.0213385	0.645791	2.9854e-10	4	4019	168	132.68	1	0.58099	0.72137	0
SVSPVKATQK	10	2	0	0	Unmodified	Pep115	MULTI-MSMS		2021-12-20_Fusion_29778	102	Treat_T2	526.83	2	522.806	1043.6	0.44422	0.00023224	-1.5732	-0.00082247	-1.129	-0.00059023	523.306	526.831	530.82	17.712	0.26649	17.813	17.698	17.964	0.10142					138	26	10	0.35912	0.00150056	0.0308552	0.0010422	4	3772	69.375	65.038	1	0.46166	0.5243	0
SVSPVKATQK	10	2	0	0	Unmodified	Pep115	ISO-MSMS	1	2023-02-06_Fusion_36171	103	Ctrl_T2	526.831	2	522.806	1043.6			-0.66601	-0.00034819						17.779	0.38197	17.197	16.996	17.378	-0.58206								0.79948	0.012523	0.146231	0.00010457	2	4051	87.308	73.009	1	15.748	15.873	0
AVYENAREK	9	1	0	1	Unmodified	Pep2991	MULTI-MSMS		2021-12-19_Fusion_29758	101	Treat_T1	545.3	2	540.278	1078.54	0.35289	0.00019066	-1.4646	-0.00079128	-1.1117	-0.00060062	540.278	545.299	549.289	17.869	0.55139	17.869	17.649	18.2	0					122	29	10	0.73692	0.0108725	0.19035	2.3966e-06	3	4050	137.84	116.15	1	1.162	1.2286	0
AVYENAREK	9	1	0	1	Unmodified	Pep2991	MULTI-MSMS		2021-12-19_Fusion_29759	201	Treat_T1	363.869	3	360.521	1078.54	-0.21847	-7.8762e-05	0.46434	0.0001674	0.24587	8.8642e-05	360.521	363.869	366.529	17.785	0.23986	17.81	17.677	17.917	0.024094					56	8	10	0.497454	0.00639163	0.0257274	1.043e-09	2	3760	135.35	135.35	1	2.7748	2.9702	0
AVYENAREK	9	1	0	1	Unmodified	Pep2991	MULTI-MSMS		2021-12-20_Fusion_29778	102	Treat_T2	540.278	2	540.278	1078.54	0.51203	0.00027664	-0.19519	-0.00010546	0.31684	0.00017118	540.278	545.3	549.789	17.775	0.20968	17.876	17.755	17.964	0.10142					108	18	8	0.580491	0.00192094	0.00764841	3.2791e-06	3	3816	128.93	97.403	1	1.166	1.1993	0
AVYENAREK	9	1	0	1	Unmodified	Pep2991	MSMS	1	2021-12-20_Fusion_29779	202	Treat_T2	363.869	3	360.521	1078.54										17.866	1	17.992	17.492	18.492	0.12649											0.0035593	1	3623	51.445	35.247	1
AVYENAREK	9	1	0	1	Unmodified	Pep2991	MSMS	1	2021-12-20_Fusion_29779	202	Treat_T2	363.869	3	360.521	1078.54										17.868	1	17.994	17.494	18.494	0.12649											4.5404e-05	1	3624	94.006	85.41	1
AVYENAREK	9	1	0	1	Unmodified	Pep2991	ISO-MSMS	2	2023-02-06_Fusion_36171	103	Ctrl_T2	549.29	2	540.278	1078.54			-1.1224	-0.00060639						18.025	0.28929	17.443	17.273	17.562	-0.58206								0.770848	0.00250434	0.0223753	0.0011256	1	4175	81.296	77.55	1	6.6753	5.6339	0
AVYENAREK	9	1	0	1	Unmodified	Pep2991	ISO-MSMS	2	2023-02-06_Fusion_36176	104	Ctrl_T1	549.789	2	540.278	1078.54			-0.85758	-0.00046333						18.015	0.22023	17.516	17.424	17.645	-0.49931								0.844243	0.00418662	0.0470376	0.0057259	1	4254	54.776	49.574	1	0.98609	1.209	0
KQSPPISTSK	10	2	0	0	Unmodified	Pep2992	ISO-MSMS	0	2021-12-20_Fusion_29778	102	Treat_T2	536.803	2	536.803	1071.59			-1.5368	-0.00082498						17.79	0.09374	17.891	17.858	17.952	0.10142								0.278514	0.000845419	0.00411303	9.5709e-06	1	3840	117.3	74.028	1	0.85745	0.9738	0
KQSPPISTSK	10	2	0	0	Unmodified	Pep2992	ISO-MSMS	1	2023-02-06_Fusion_36171	103	Ctrl_T2	540.829	2	536.803	1071.59			0.13081	7.0218e-05						18.056	0.24476	17.474	17.34	17.584	-0.58206								0.544677	0.00348248	0.0455562	0.0077375	1	4201	46.406	37.543	1	8.4814	8.549	0
KQSPPISTSK	10	2	0	0	Unmodified	Pep2992	ISO-MSMS	2	2023-02-06_Fusion_36171	103	Ctrl_T2	544.819	2	536.803	1071.59			2.5219	0.0013538						18.209	0.4227	17.609	17.361	17.783	-0.59943								0.861249	0.00485739	0.0754309	0.032052	1	4227	25.238	12.201	1	1.685	1.6985	0
KQSPPISTSK	10	2	0	0	Unmodified	Pep2992	ISO-MSMS	0	2023-02-06_Fusion_36176	104	Ctrl_T1	536.804	2	536.803	1071.59			0.83621	0.00044888						18.065	0.22138	17.566	17.461	17.682	-0.49931								0.740726	0.00378987	0.0766096	0.0043297	1	4266	54.539	43.829	1	0.36098	0.43601	0
KMAEEKLTH	9	2	1	0	Unmodified	Pep2133	ISO-MSMS	2	2021-12-19_Fusion_29758	101	Treat_T1	555.307	2	543.784	1085.55			-1.5467	-0.00084109						17.959	0.20655	17.959	17.884	18.091	0								0.95069	0.000804779	0.00626201	2.7179e-05	2	4113	105.94	89.166	1	0.27075	0.31879	0
KMAEEKLTH	9	2	1	0	Unmodified	Pep2133	ISO-MSMS	0	2021-12-19_Fusion_29759	201	Treat_T1	362.859	3	362.859	1085.55			0.27485	9.9732e-05						17.922	0.40241	17.946	17.705	18.107	0.024094								0.577074	0.0108691	0.125248	0.0016965	1	3790	74.376	54.089	1	0.18859	0.24467	0
KMAEEKLTH	9	2	1	0	Unmodified	Pep2133	MULTI-MSMS		2021-12-20_Fusion_29779	202	Treat_T2	362.859	3	362.859	1085.55	-0.1925	-6.9852e-05	0.21268	7.7174e-05	0.020179	7.322e-06	362.859	366.548	370.54	17.896	0.36738	18.023	17.814	18.181	0.12649					58	13	7	0.712172	0.0174455	0.235546	1.9665e-15	4	3633	185.99	180.85	1	0.21467	0.27792	0
RTGPPMGSR	9	0	0	2	Unmodified	Pep2999	MULTI-MSMS		2021-12-19_Fusion_29758	101	Treat_T1	479.748	2	479.748	957.481	0.64398	0.00030895	-0.75027	-0.00035994	-0.10628	-5.099e-05	479.748	485.768	489.756	18.038	0.80955	18.038	17.597	18.406	0					238	43	10	0.941852	0.0197141	0.165181	2.7815e-09	9	4173	172.28	136.96	1	0.25371	0.25614	0
RTGPPMGSR	9	0	0	2	Unmodified	Pep2999	MULTI-MSMS		2021-12-20_Fusion_29778	102	Treat_T2	479.748	2	479.748	957.481	0.73122	0.0003508	-0.60875	-0.00029205	0.12247	5.8756e-05	479.748	485.768	489.756	17.917	0.59722	18.019	17.731	18.329	0.10142					287	54	8	0.874382	0.0190348	0.141145	2.4264e-09	7	3904	175.88	140.56	1	0.24481	0.24843	0
RTGPPMGSR	9	0	0	2	Unmodified	Pep2999	MULTI-MSMS		2023-02-06_Fusion_36171	103	Ctrl_T2	485.768	2	479.748	957.481	-0.081347	-3.9026e-05	0.80241	0.00038495	0.72106	0.00034593	479.748	485.768	489.757	18.473	0.71975	17.874	17.47	18.19	-0.59943					305	43	11	0.599905	0.0153953	0.292558	4.1899e-06	5	4327	122.44	99.014	1	1.7844	1.7202	0
RTGPPMGSR	9	0	0	2	Unmodified	Pep2999	MULTI-MSMS		2023-02-06_Fusion_36176	104	Ctrl_T1	479.748	2	479.748	957.481	-0.10869	-5.2145e-05	-0.02483	-1.1912e-05	-0.13352	-6.4057e-05	479.748	485.768	489.756	18.45	0.89378	17.95	17.496	18.39	-0.49931					273	56	8	0.963726	0.0478242	0.765428	1.9277e-13	6	4410	188.3	161.84	1	0.12889	0.14613	0
RTGPPMGSR	9	0	0	2	Oxidation (M)	Pep2999	ISO-MSMS	0	2023-02-06_Fusion_36176	104	Ctrl_T1	487.746	2	487.745	973.476			-0.27849	-0.00013583						15.424	0.60923	14.991	14.646	15.255	-0.43349								0.944353	0.0178057	0.245042	0.011125	2	3243	45.972	31.815	1	0.12503	0.14175	0
VVRASSGLK	9	1	1	1	Unmodified	Pep1422	ISO-MSMS	2	2021-12-19_Fusion_29758	101	Treat_T1	471.302	2	458.782	915.55			1.2929	0.00059315						18.012	0.39647	18.012	17.804	18.2	0								0.50238	0.00360754	0.0143716	4.4e-05	2	4097	93.098	82.833	1	1.4713	1.4813	0
VVRASSGLK	9	1	1	1	Unmodified	Pep1422	ISO-MSMS	1	2021-12-19_Fusion_29759	201	Treat_T1	310.546	3	306.191	915.55			0.24899	7.624e-05						17.847	0.3209	17.871	17.705	18.026	0.024094								0.690001	0.00953116	0.0459143	9.7361e-08	2	3771	150.02	150.02	1	3.941	3.9394	0
VVRASSGLK	9	1	1	1	Unmodified	Pep1422	ISO-MSMS	2	2023-02-06_Fusion_36171	103	Ctrl_T2	470.804	2	458.782	915.55			0.10065	4.6176e-05						17.967	0.48512	17.385	17.123	17.608	-0.58206								0.834354	0.0162243	0.182093	0.0010122	2	4181	81.95	66.309	1	13.426	11.455	0
VVRASSGLK	9	1	1	1	Unmodified	Pep1422	ISO-MSMS	1	2023-02-06_Fusion_36172	203	Ctrl_T2	310.545	3	306.191	915.55			-0.38008	-0.00011638						17.941	0.44712	17.403	17.189	17.636	-0.53795								0.762487	0.00565767	0.147243	3.3367e-10	3	5917	151.17	151.11	1	30.15	22.894	0
VVRASSGLK	9	1	1	1	Unmodified	Pep1422	ISO-MSMS	2	2023-02-06_Fusion_36172	203	Ctrl_T2	314.205	3	306.191	915.55			-1.536	-0.0004703						17.994	0.447	17.456	17.212	17.659	-0.53795								0.841927	0.00918042	0.181879	6.0275e-07	2	5945	123.98	123.98	1	21.964	16.677	0
VVRASSGLK	9	1	1	1	Unmodified	Pep1422	MULTI-MSMS		2023-02-06_Fusion_36176	104	Ctrl_T1	470.804	2	458.782	915.55	-0.26601	-0.00012204	0.11592	5.3182e-05	-0.15009	-6.886e-05	458.783	465.314	470.804	17.947	0.48194	17.447	17.2	17.682	-0.49931					136	26	8	0.855379	0.00864834	0.067857	0.00056129	4	4235	92.051	79.51	1	1.2492	1.3858	0
VVRASSGLK	9	1	1	1	Unmodified	Pep1422	MULTI-MSMS		2023-02-06_Fusion_36177	204	Ctrl_T1	306.191	3	306.191	915.55	-0.18999	-5.8172e-05	-0.024543	-7.5148e-06	-0.21453	-6.5687e-05	306.191	310.545	314.205	17.918	0.40875	17.513	17.323	17.732	-0.4051					118	17	11	0.804675	0.0046196	0.0420803	2.7414e-13	7	6042	167.24	167.24	1	1.2606	1.4861	0
VVRASSGLK	9	1	1	1	Unmodified	Pep1422	MULTI-MATCH		2023-02-06_Fusion_36172	203	Ctrl_T2		3	306.191	915.55	0.29318	8.9769e-05	-0.57093	-0.00017481	-0.27775	-8.5043e-05	306.191	308.539	310.869	17.973	0.3544	17.435	17.258	17.613	-0.53795	-0.038948	-0.00044937		167.24	52	14	6					0				0	3.8593	2.8041	0
ALYSGVHKK	9	2	1	0	Unmodified	Pep2996	MULTI-MSMS		2021-12-19_Fusion_29758	101	Treat_T1	501.791	2	501.79	1001.57	0.70733	0.00035493	0.12522	6.2833e-05	0.83255	0.00041776	501.791	507.324	513.313	18.118	0.72279	18.118	17.725	18.448	0					248	38	16	0.869084	0.0135672	0.255616	1.66e-05	7	4139	121.67	88.091	1	0.36756	0.43276	0
ALYSGVHKK	9	2	1	0	Unmodified	Pep2996	MULTI-MSMS		2021-12-19_Fusion_29759	201	Treat_T1	334.863	3	334.863	1001.57	-0.26512	-8.8779e-05	0.59649	0.00019974	0.33137	0.00011096	334.863	338.552	342.544	18.063	0.69044	18.087	17.836	18.526	0.024094					203	25	15	0.907359	0.0475772	0.764302	1.9665e-15	8	3859	222.55	222.55	1	0.39904	0.51767	0
ALYSGVHKK	9	2	1	0	Unmodified	Pep2996	MULTI-MSMS		2021-12-20_Fusion_29778	102	Treat_T2	507.324	2	501.79	1001.57	0.80106	0.00040196	0.077889	3.9084e-05	0.87895	0.00044105	501.79	507.324	513.313	17.922	0.5741	18.024	17.762	18.336	0.10142					325	52	14	0.833944	0.00879526	0.051901	3.7953e-06	6	3852	123.72	82.146	1	0.37882	0.45237	0
ALYSGVHKK	9	2	1	0	Unmodified	Pep2996	ISO-MSMS	1	2021-12-20_Fusion_29779	202	Treat_T2	338.552	3	334.863	1001.57			-0.48373	-0.00016198						18.017	0.39265	18.143	17.945	18.338	0.12649								0.725093	0.0320761	0.704241	8.8585e-08	2	3645	151.51	151.51	1	0.47305	0.61242	0
ALYSGVHKK	9	2	1	0	Unmodified	Pep2996	ISO-MSMS	2	2021-12-20_Fusion_29779	202	Treat_T2	342.544	3	334.863	1001.57			-0.88383	-0.00029596						18.017	0.44218	18.144	17.97	18.412	0.12649								0.984596	0.0351614	0.318037	9.138e-08	2	3662	151.04	145	1	0.34638	0.44843	0
ALYSGVHKK	9	2	1	0	Unmodified	Pep2996	ISO-MSMS	1	2023-02-06_Fusion_36171	103	Ctrl_T2	507.325	2	501.79	1001.57			0.014979	7.5163e-06						18.523	0.5569	17.924	17.725	18.282	-0.59943								0.983721	0.130013	1	6.1964e-05	2	4387	102.51	74.34	1	11.247	11.625	0
ALYSGVHKK	9	2	1	0	Unmodified	Pep2996	ISO-MSMS	2	2023-02-06_Fusion_36171	103	Ctrl_T2	512.814	2	501.79	1001.57			-1.2108	-0.00060756						18.544	0.85933	17.945	17.67	18.529	-0.59943								0.986634	0.149354	1	7.9967e-05	4	4410	95.741	54.11	1	8.193	8.4688	0
ALYSGVHKK	9	2	1	0	Unmodified	Pep2996	ISO-MSMS	1	2023-02-06_Fusion_36172	203	Ctrl_T2	338.552	3	334.863	1001.57			0.20665	6.92e-05						18.524	0.59368	17.967	17.759	18.352	-0.5569								0.73034	0.0721253	0.545794	1.7108e-15	4	6151	183.43	182.31	1	8.9627	7.5071	0
ALYSGVHKK	9	2	1	0	Unmodified	Pep2996	ISO-MSMS	2	2023-02-06_Fusion_36172	203	Ctrl_T2	342.212	3	334.863	1001.57			-1.5714	-0.0005262						18.569	0.86971	18.012	17.806	18.676	-0.55689								0.948369	0.0217279	0.274225	1.8132e-15	4	6108	182.28	182.18	1	6.8715	5.7555	0
ALYSGVHKK	9	2	1	0	Unmodified	Pep2996	MULTI-MSMS		2023-02-06_Fusion_36176	104	Ctrl_T1	501.791	2	501.79	1001.57	0.033676	1.6898e-05	0.63879	0.00032054	0.67247	0.00033744	501.791	507.324	512.814	18.566	0.65738	18.046	17.805	18.462	-0.52065					407	40	15	0.988559	0.270184	1	0.00073814	7	4474	91.783	72.191	1	0.27989	0.34361	0
ALYSGVHKK	9	2	1	0	Unmodified	Pep2996	ISO-MSMS	1	2023-02-06_Fusion_36177	204	Ctrl_T1	338.552	3	334.863	1001.57			-0.54616	-0.00018289						18.472	0.52716	18.044	17.849	18.376	-0.42779								0.788232	0.0188917	0.285131	2.1701e-15	4	6192	178.3	178.3	1	0.28836	0.34846	0
ALYSGVHKK	9	2	1	0	Unmodified	Pep2996	ISO-MSMS	2	2023-02-06_Fusion_36177	204	Ctrl_T1	342.212	3	334.863	1001.57			-0.9499	-0.00031809						18.532	0.55026	18.104	17.872	18.422	-0.42779								0.948635	0.0270624	0.414645	1.5965e-15	4	6205	184.71	183.5	1	0.2298	0.2777	0
ALYSGVHKK	9	2	1	0	Unmodified	Pep2996	MULTI-MATCH-MSMS		2021-12-20_Fusion_29779	202	Treat_T2		3	334.863	1001.57	-0.13911	-4.6584e-05	0.42962	0.00014386	0.2905	9.7278e-05	334.863	337.211	339.873	18.017	0.49453	18.143	17.97	18.464	0.12649	0.052316	-0.00010809		222.55	135	18	12					0				0	0.22095	0.26391	0
ALYSGVHKK	9	2	1	0	Unmodified	Pep2996	MULTI-MATCH-MSMS		2023-02-06_Fusion_36171	103	Ctrl_T2		2	501.79	1001.57	-0.0068795	-3.4521e-06	-0.26839	-0.00013467	-0.27527	-0.00013813	501.791	505.313	508.807	18.543	0.59233	17.943	17.755	18.347	-0.59943	-0.089425	-0.00055543		123.72	263	36	11					0				0	2.3292	1.7501	0
ALYSGVHKK	9	2	1	0	Unmodified	Pep2996	MULTI-MATCH-MSMS		2023-02-06_Fusion_36172	203	Ctrl_T2		3	334.863	1001.57	0.11539	3.8639e-05	1.9515	0.00065349	2.0669	0.00069212	334.863	336.204	337.535	18.58	0.45415	18.023	17.829	18.283	-0.5569	-0.06756	0.0014208		222.55	105	18	8					0				0	0.20332	0.1506	0
ALYSGVHKK	9	2	1	0	Unmodified	Pep2996	MULTI-MATCH-MSMS		2023-02-06_Fusion_36177	204	Ctrl_T1		3	334.863	1001.57	0.28425	9.5186e-05	-0.36042	-0.00012069	-0.076167	-2.5506e-05	334.863	337.21	339.54	18.537	0.64402	18.109	17.872	18.516	-0.42779	0.018693	-0.00090175		222.55	224	26	14					0				0	0.15698	0.18661	0
KLYEEGSNK	9	2	1	0	Unmodified	Pep2995	ISO-MSMS	1	2021-12-19_Fusion_29758	101	Treat_T1	539.807	2	534.272	1066.53			-0.7304	-0.00039023						17.934	0.33613	17.934	17.78	18.116	0								0.822962	0.00674278	0.0306188	9.511e-11	1	4107	168	93.698	1	0.83444	0.98247	0
KLYEEGSNK	9	2	1	0	Unmodified	Pep2995	ISO-MSMS	0	2021-12-20_Fusion_29778	102	Treat_T2	534.272	2	534.272	1066.53			0.52012	0.00027789						17.89	0.10378	17.991	17.914	18.017	0.10142								0.372529	0.000834429	0.0136281	0.0011956	1	3877	78.516	43.584	1	0.70757	0.84493	0
KLYEEGSNK	9	2	1	0	Unmodified	Pep2995	ISO-MSMS	1	2023-02-06_Fusion_36171	103	Ctrl_T2	539.807	2	534.272	1066.53			-0.28125	-0.00015027						17.914	0.30397	17.332	17.169	17.473	-0.58206								0.526999	0.00313197	0.0299209	0.0040025	1	4117	64.711	52.665	1	3.18	3.287	0
KLYEEGSNK	9	2	1	0	Unmodified	Pep2995	ISO-MSMS	2	2023-02-06_Fusion_36171	103	Ctrl_T2	545.297	2	534.272	1066.53			3.1612	0.0016889						17.988	0.39313	17.406	17.169	17.562	-0.58206								0.783916	0.00417101	0.0350509	0.004676	1	4157	60.828	6.6235	1	1.4221	1.47	0
KLYEEGSNK	9	2	1	0	Unmodified	Pep2995	ISO-MSMS	0	2023-02-06_Fusion_36176	104	Ctrl_T1	534.271	2	534.272	1066.53			0.55031	0.00029402						17.949	0.31315	17.45	17.308	17.621	-0.49931								0.87724	0.00280133	0.0138968	0.004665	1	4223	60.892	51.475	1	0.45217	0.55511	0
KLYEEGSNK	9	2	1	0	Unmodified	Pep2995	ISO-MSMS	2	2023-02-06_Fusion_36176	104	Ctrl_T1	545.298	2	534.272	1066.53			2.2407	0.0011971						17.968	0.48194	17.469	17.2	17.682	-0.49931								0.843903	0.00270874	0.0153389	0.0048164	1	4231	60.019	45.35	1	0.49332	0.60563	0
KLYEEGSNK	9	2	1	0	Unmodified	Pep2995	ISO-MSMS	1	2023-02-06_Fusion_36176	104	Ctrl_T1	539.807	2	534.272	1066.53			-0.58081	-0.00031031						17.933	0.25406	17.433	17.281	17.535	-0.49931								0.378977	0.00189235	0.0117834	0.016921	1	4232	42.312	38.454	1	0.54738	0.672	0
KVFGGTVHK	9	2	0	0	Unmodified	Pep2135	MULTI-MSMS		2021-12-19_Fusion_29758	101	Treat_T1	486.785	2	486.785	971.555	0.69657	0.00033908	0.09278	4.5164e-05	0.78935	0.00038424	486.785	490.81	494.799	18.128	0.48746	18.128	17.981	18.468	0					142	24	12	0.78357	0.0272998	0.239859	5.6645e-05	4	4163	115.86	80.929	1	0.14032	0.17422	0
KVFGGTVHK	9	2	0	0	Unmodified	Pep2135	MULTI-MSMS		2021-12-19_Fusion_29759	201	Treat_T1	324.859	3	324.859	971.555	-0.28207	-9.1633e-05	0.63108	0.00020501	0.34901	0.00011338	324.859	327.542	330.202	18.116	0.42601	18.14	17.944	18.37	0.023544					108	15	11	0.84077	0.0352613	0.353756	9.2291e-10	3	3837	163.9	145.63	1	0.16467	0.20429	0
KVFGGTVHK	9	2	0	0	Unmodified	Pep2135	MULTI-MSMS		2021-12-20_Fusion_29778	102	Treat_T2	486.785	2	486.785	971.555	0.76076	0.00037033	-0.15543	-7.5662e-05	0.60533	0.00029466	486.785	490.81	494.799	17.921	0.31522	18.023	17.897	18.212	0.10142					157	27	10	0.599238	0.0128083	0.199004	0.00022616	4	3862	91.265	61.889	1	0.13283	0.15086	0
KVFGGTVHK	9	2	0	0	Unmodified	Pep2135	MULTI-MSMS		2021-12-20_Fusion_29779	202	Treat_T2	324.859	3	324.859	971.555	-0.10616	-3.4486e-05	0.48032	0.00015604	0.37417	0.00012155	324.859	327.542	330.202	18.017	0.34206	18.143	17.97	18.312	0.12649					81	12	9	0.782917	0.0287937	0.480222	4.9965e-10	4	3654	164.53	146.27	1	0.14463	0.17801	0
KVFGGTVHK	9	2	0	0	Unmodified	Pep2135	ISO-MSMS	2	2023-02-06_Fusion_36171	103	Ctrl_T2	494.799	2	486.785	971.555			-1.0091	-0.00049121						18.468	0.40151	17.869	17.696	18.097	-0.59943								0.877288	0.0157808	0.105322	0.001353	2	4376	79.986	47.665	1	1.347	1.3577	0
KVFGGTVHK	9	2	0	0	Unmodified	Pep2135	MULTI-MSMS		2023-02-06_Fusion_36172	203	Ctrl_T2	324.859	3	324.859	971.555	0.10109	3.284e-05	0.12265	3.9845e-05	0.22374	7.2684e-05	324.859	327.542	330.202	18.491	0.57318	17.934	17.733	18.307	-0.55689					161	23	11	0.816615	0.014339	0.344021	1.0575e-12	5	6103	182.39	156.34	1	1.3826	1.3071	0
KVFGGTVHK	9	2	0	0	Unmodified	Pep2135	ISO-MSMS	0	2023-02-06_Fusion_36176	104	Ctrl_T1	486.785	2	486.785	971.555			0.57741	0.00028107						18.456	0.50101	17.957	17.621	18.122	-0.49931								0.842293	0.0461532	0.578102	7.919e-05	3	4442	96.034	55.765	1	0.12443	0.15029	0
KVFGGTVHK	9	2	0	0	Unmodified	Pep2135	ISO-MSMS	1	2023-02-06_Fusion_36176	104	Ctrl_T1	490.81	2	486.785	971.555			-0.77951	-0.00037945						18.454	0.27339	17.955	17.791	18.065	-0.49931								0.390508	0.00992166	0.106033	0.024399	1	4430	37.591	19.965	1	0.12526	0.15129	0
KVFGGTVHK	9	2	0	0	Unmodified	Pep2135	MSMS	2	2023-02-06_Fusion_36176	104	Ctrl_T1	494.799	2	486.785	971.555										18.361	1	17.862	17.362	18.362	-0.49931											0.048536	1	4392	25.559	15.648	1
KVFGGTVHK	9	2	0	0	Unmodified	Pep2135	ISO-MSMS	0	2023-02-06_Fusion_36177	204	Ctrl_T1	324.859	3	324.859	971.555			0.12248	3.979e-05						18.435	0.40753	18.007	17.778	18.185	-0.42779								0.907507	0.0404813	0.430992	3.2493e-10	4	6176	194.44	168.4	1	0.12558	0.1496	0
KVFGGTVHK	9	2	0	0	Unmodified	Pep2135	ISO-MSMS	1	2023-02-06_Fusion_36177	204	Ctrl_T1	327.542	3	324.859	971.555			-0.55618	-0.00018068						18.434	0.28922	18.007	17.826	18.115	-0.42779								0.425581	0.00901557	0.164152	9.4745e-10	2	6186	127.46	117.82	1	0.1232	0.14677	0
KVFGGTVHK	9	2	0	0	Unmodified	Pep2135	ISO-MSMS	2	2023-02-06_Fusion_36177	204	Ctrl_T1	330.202	3	324.859	971.555			0.62029	0.00020151						18.433	0.36034	18.005	17.778	18.138	-0.42779								0.492025	0.00765795	0.144814	4.3066e-12	2	6189	163.9	151.34	1	0.12768	0.1521	0
SPTKKVAV	8	2	0	0	Unmodified	Pep123	ISO-MSMS	0	2021-12-19_Fusion_29758	101	Treat_T1	415.261	2	415.261	828.507			-0.23868	-9.9115e-05						18.095	0.69842	18.095	17.825	18.524	0								0.580109	0.0136517	0.136997	8.1744e-06	1	4162	94.874	68.702	1	0.042825	0.053173	0
SPTKKVAV	8	2	0	0	Unmodified	Pep123	MULTI-MSMS		2023-02-06_Fusion_36171	103	Ctrl_T2	415.261	2	415.261	828.507	0.20829	8.6495e-05	0.26589	0.00011042	0.47419	0.00019691	415.261	419.286	423.275	18.208	0.38684	17.609	17.381	17.768	-0.59943					155	24	9	0.594545	0.00635057	0.0374822	0.0011885	2	4246	54.776	46.183	1	0.638	0.64309	0
SPTKKVAV	8	2	0	0	Unmodified	Pep123	ISO-MSMS	0	2023-02-06_Fusion_36176	104	Ctrl_T1	415.26	2	415.261	828.507			1.335	0.00055437						18.228	0.41789	17.729	17.496	17.914	-0.49931								0.528141	0.0067063	0.11939	0.0082707	1	4313	50.703	42.793	1	0.11688	0.14117	0
APRPPPKPM	9	1	0	1	Unmodified	Pep2245	ISO-MSMS	0	2021-12-19_Fusion_29759	201	Treat_T1	330.857	3	330.857	989.548			0.11641	3.8515e-05						20.883	0.72194	20.904	20.613	21.335	0.02195								0.681325	0.00121879	0.00446107	0.0082763	4	4578	46.39	46.39	1	0.64266	0.68793	0
APRPPPKPM	9	1	0	1	Unmodified	Pep2245	ISO-MSMS	1	2021-12-19_Fusion_29759	201	Treat_T1	334.205	3	330.857	989.548			0.31394	0.00010387						20.853	0.63195	20.875	20.676	21.308	0.021948								0.912992	0.00107956	0.00553838	0.0038318	2	4588	56.729	53.878	1	0.70772	0.75758	0
APRPPPKPM	9	1	0	1	Unmodified	Pep2245	MSMS	0	2021-12-20_Fusion_29778	102	Treat_T2	495.781	2	495.781	989.548										20.8	1	20.907	20.407	21.407	0.1065											0.014177	1	5012	32.305	28.371	1
APRPPPKPM	9	1	0	1	Unmodified	Pep2245	MULTI-MSMS		2021-12-20_Fusion_29779	202	Treat_T2	334.205	3	330.857	989.548	-0.56443	-0.00018674	0.27102	8.967e-05	-0.2934	-9.7074e-05	330.857	334.205	337.199	20.849	0.69459	20.975	20.758	21.452	0.1258					135	27	8	0.612994	0.00215995	0.0113298	0.0021343	4	4421	67.993	67.466	1	0.77487	0.82182	0
APRPPPKPM	9	1	0	1	Unmodified	Pep2245	MULTI-MSMS		2023-02-06_Fusion_36172	203	Ctrl_T2	334.205	3	330.857	989.548	0.05308	1.7562e-05	-0.56486	-0.00018689	-0.51178	-0.00016932	330.857	334.205	336.864	22.57	1.284	21.85	21.255	22.54	-0.71957					362	55	11	0.495114	0.0108286	0.215776	0.01787	4	7372	47.187	46.875	1	3.3952	2.9932	0
APRPPPKPM	9	1	0	1	Unmodified	Pep2245	MULTI-MSMS		2023-02-06_Fusion_36177	204	Ctrl_T1	336.864	3	330.857	989.548	0.21309	7.0501e-05	-0.62393	-0.00020643	-0.41084	-0.00013593	330.857	334.205	336.864	22.558	1.2673	21.901	21.338	22.605	-0.65672					369	53	11	0.503069	0.00829111	0.118598	0.017019	9	7482	65.305	65.192	1	0.68271	0.82333	0
APRPPPKPM	9	1	0	1	Oxidation (M)	Pep2245	MULTI-MSMS		2023-02-06_Fusion_36172	203	Ctrl_T2	339.536	3	336.188	1005.54	0.071003	2.387e-05	0.041555	1.397e-05	0.11256	3.7841e-05	336.189	339.537	342.196	20.425	0.88424	19.797	19.417	20.301	-0.6282					195	37	7	0.402444	0.00189865	0.0403229	0.020383	3	6661	36.424	34.387	1	2.2036	1.9426	0
APRPPPKPM	9	1	0	1	Oxidation (M)	Pep2245	MULTI-MSMS		2023-02-06_Fusion_36177	204	Ctrl_T1	339.537	3	336.188	1005.54	0.5422	0.00018228	-0.71729	-0.00024114	-0.17509	-5.8862e-05	336.188	339.536	342.196	20.389	0.87972	19.881	19.515	20.395	-0.50855					210	37	7	0.388077	0.00208675	0.0450908	0.0077478	6	6759	48.283	48.283	1	0.68489	0.82597	0
ATDPKAIGH	9	1	0	0	Unmodified	Pep3003	ISO-MSMS	2	2021-12-19_Fusion_29758	101	Treat_T1	459.749	2	455.243	908.472			-2.1007	-0.00095635						18.233	0.26718	18.233	18.043	18.31	0								0.303743	0.00117482	0.00902423	0.0044832	1	4240	51.346	49.328	1	1.3189	1.3868	0
ATDPKAIGH	9	1	0	0	Unmodified	Pep3003	ISO-MSMS	1	2021-12-20_Fusion_29778	102	Treat_T2	457.256	2	455.243	908.472			-1.0043	-0.00045719						18.146	0.18177	18.248	18.164	18.346	0.10222								0.489695	0.00120133	0.0190406	0.0017056	1	3961	74.301	69.891	1	1.3042	1.3936	0
ATDPKAIGH	9	1	0	0	Unmodified	Pep3003	ISO-MSMS	0	2021-12-20_Fusion_29778	102	Treat_T2	455.243	2	455.243	908.472			-2.1026	-0.0009572						18.132	0.3321	18.234	18.172	18.504	0.10142								0.448599	0.00146687	0.0314423	0.00086907	1	3972	81.215	74.391	1	1.1356	1.2134	0
ATDPKAIGH	9	1	0	0	Unmodified	Pep3003	MULTI-MSMS		2023-02-06_Fusion_36171	103	Ctrl_T2	457.257	2	455.243	908.472	0.093896	4.2745e-05	0.086384	3.9326e-05	0.18028	8.2071e-05	455.243	457.257	459.25	18.349	0.39338	17.75	17.522	17.915	-0.59943					137	24	9	0.326877	0.0107207	0.100485	0.011325	1	4316	53.554	39.397	1	4.4862	3.4281	0
ATDPKAIGH	9	1	0	0	Unmodified	Pep3003	MULTI-MSMS		2023-02-06_Fusion_36172	203	Ctrl_T2	305.173	3	303.831	908.472	-0.083416	-2.5344e-05	-0.72736	-0.000221	-0.81078	-0.00024634	303.831	305.173	306.502	18.367	0.33273	17.81	17.617	17.949	-0.5569					79	13	10	0.796672	0.00597907	0.0859259	1.9379e-07	2	6076	111.95	111.95	1	4.2741	3.166	0
ATDPKAIGH	9	1	0	0	Unmodified	Pep3003	MULTI-MSMS		2023-02-06_Fusion_36176	104	Ctrl_T1	459.251	2	455.243	908.472	-0.25598	-0.00011653	0.23865	0.00010864	-0.017336	-7.8922e-06	455.243	457.257	459.25	18.328	0.45469	17.829	17.568	18.022	-0.49931					165	30	10	0.424174	0.00611566	0.0884488	0.0045616	2	4416	51.787	49.268	1	2.3495	2.6513	0
ATDPKAIGH	9	1	0	0	Unmodified	Pep3003	MULTI-MATCH		2023-02-06_Fusion_36177	204	Ctrl_T1		3	303.831	908.472	0.16449	4.9978e-05	-1.0365	-0.00031493	-0.87204	-0.00026495	303.831	305.173	306.502	18.335	0.31469	17.907	17.755	18.07	-0.42779	0.048345	-0.00010823		111.95	61	12	9					0				0	1.9036	2.1283	0
AAAKVILKK	9	3	1	0	Unmodified	Pep131	MSMS	1	2021-12-19_Fusion_29758	101	Treat_T1	478.876	2	471.329	940.643										18.321	1	18.321	17.821	18.821	0											0.0002242	1	4258	98.458	92.287	1
STAGRVIGK	9	1	0	1	Unmodified	Pep3004	ISO-MSMS	0	2021-12-20_Fusion_29778	102	Treat_T2	444.766	2	444.767	887.519			-0.40474	-0.00018001						18.135	0.20049	18.237	18.145	18.345	0.10142								0.462534	0.00276214	0.0346882	3.5349e-05	1	3960	99.7	84.835	1	0.42561	0.43776	0
STAGRVIGK	9	1	0	1	Unmodified	Pep3004	ISO-MSMS	1	2023-02-06_Fusion_36171	103	Ctrl_T2	449.789	2	444.767	887.519			0.98127	0.00043644						18.267	0.29799	17.667	17.503	17.801	-0.59943								0.457539	0.00297204	0.0163503	0.0048069	1	4265	60.074	53.435	1	0.84713	0.71498	0
STAGRVIGK	9	1	0	1	Unmodified	Pep3004	MSMS	0	2023-02-06_Fusion_36176	104	Ctrl_T1	444.767	2	444.767	887.519										18.309	1	17.81	17.31	18.31	-0.49931											0.011102	1	4372	50.473	45.782	1
TPAGQRRAL	9	0	1	2	Unmodified	Pep2150	ISO-MSMS	1	2021-12-19_Fusion_29758	101	Treat_T1	492.812	2	485.283	968.552			-0.22322	-0.00010832						18.422	0.25006	18.422	18.292	18.542	0								0.343352	0.0120849	0.487914	0.01785	1	4298	40.268	31.505	1	1.7158	2.5208	0
TPAGQRRAL	9	0	1	2	Unmodified	Pep2150	MSMS	2	2021-12-19_Fusion_29758	101	Treat_T1	498.8	2	485.283	968.552										18.457	1	18.457	17.957	18.957	0											0.01818	1	4312	25.09	0.27109	1
TPAGQRRAL	9	0	1	2	Unmodified	Pep2150	MULTI-MSMS		2021-12-20_Fusion_29778	102	Treat_T2	492.813	2	485.283	968.552	0.65067	0.00031576	-1.0161	-0.00049309	-0.36542	-0.00017733	485.283	492.812	498.8	18.313	0.32661	18.415	18.244	18.571	0.10222					134	22	12	0.615839	0.0107043	0.428707	0.0033057	2	4031	57.281	48.067	1	2.0967	2.502	0
TPAGQRRAL	9	0	1	2	Unmodified	Pep2150	MULTI-MSMS		2021-12-20_Fusion_29779	202	Treat_T2	323.857	3	323.858	968.552	-0.641	-0.00020759	0.0067584	2.1888e-06	-0.63424	-0.0002054	323.858	328.877	332.869	18.384	0.33154	18.511	18.361	18.693	0.12667					53	11	7	0.358858	0.000569041	0.0104477	0.001194	2	3780	76.134	76.134	1	2.164	2.7089	0
TPAGQRRAL	9	0	1	2	Unmodified	Pep2150	ISO-MSMS	1	2023-02-06_Fusion_36171	103	Ctrl_T2	492.813	2	485.283	968.552			0.31622	0.00015345						19.005	0.40307	18.387	18.234	18.638	-0.61843								0.573278	0.00274192	0.0121061	0.008153	1	4544	47.849	44.102	1	9.0066	7.3188	0
TPAGQRRAL	9	0	1	2	Unmodified	Pep2150	ISO-MSMS	1	2023-02-06_Fusion_36172	203	Ctrl_T2	328.878	3	323.858	968.552			-0.31907	-0.00010333						19.018	0.34588	18.44	18.285	18.631	-0.57807								0.281463	0.0033485	0.0285314	5.6121e-06	2	6292	110.63	110.63	1	11.038	9.1097	0
TPAGQRRAL	9	0	1	2	Unmodified	Pep2150	MSMS	1	2023-02-06_Fusion_36176	104	Ctrl_T1	492.813	2	485.283	968.552										18.995	1	18.474	17.974	18.974	-0.52065											0.019675	1	4639	44.767	37.096	1
TPAGQRRAL	9	0	1	2	Unmodified	Pep2150	MULTI-MSMS		2023-02-06_Fusion_36177	204	Ctrl_T1	323.858	3	323.858	968.552	0.30427	9.8541e-05	-0.92129	-0.00029837	-0.61702	-0.00019983	323.858	328.877	332.537	18.979	0.51578	18.527	18.278	18.794	-0.45248					84	21	8	0.515164	0.00291836	0.0148504	7.196e-08	1	6389	119.89	119.89	1	0.70059	0.80264	0
TPAGQRRAL	9	0	1	2	Unmodified	Pep2150	MULTI-MATCH-MSMS		2021-12-19_Fusion_29758	101	Treat_T1		2	485.283	968.552	0.40653	0.00019728	0.14202	6.892e-05	0.54855	0.0002662	485.283	489.802	493.797	18.447	0.25617	18.447	18.31	18.566	0	0.016139	0.00079908		57.281	48	12	6					0				0	0.84082	0.93304	0
TPAGQRRAL	9	0	1	2	Unmodified	Pep2150	MULTI-MATCH		2021-12-19_Fusion_29759	201	Treat_T1		3	323.858	968.552	-0.47298	-0.00015318	0.34291	0.00011105	-0.13007	-4.2124e-05	323.858	327.871	330.53	18.462	0.25897	18.486	18.316	18.575	0.023544	-0.0017856	0.00055191		119.89	42	9	7					0				0	0.76138	0.97354	0
KPRSPPRAL	9	1	1	2	Unmodified	Pep2151	MULTI-MSMS		2021-12-19_Fusion_29759	201	Treat_T1	347.575	3	341.214	1020.62	-0.43453	-0.00014827	0.057596	1.9652e-05	-0.37693	-0.00012861	341.214	347.575	352.897	18.567	0.69342	18.591	18.343	19.037	0.023542					134	25	10	0.431475	0.00869146	0.0866679	0.0022321	5	3961	65.305	62.453	1	1.4362	1.5938	0
KPRSPPRAL	9	1	1	2	Unmodified	Pep2151	ISO-MSMS	1	2021-12-20_Fusion_29778	102	Treat_T2	520.859	2	511.317	1020.62			-0.034106	-1.7439e-05						18.406	0.25061	18.508	18.383	18.633	0.10222								0.610033	0.0013494	0.0175884	0.0033259	1	4073	60.91	44.134	1	1.0448	1.2176	0
KPRSPPRAL	9	1	1	2	Unmodified	Pep2151	MULTI-MSMS		2021-12-20_Fusion_29779	202	Treat_T2	347.575	3	341.214	1020.62	-0.68257	-0.0002329	0.75676	0.00025822	0.074187	2.5314e-05	341.214	347.575	352.897	18.454	0.48337	18.58	18.338	18.821	0.12666					105	18	9	0.648822	0.00725753	0.0749775	0.0022321	5	3773	65.305	62.453	1	1.4903	1.8825	0
KPRSPPRAL	9	1	1	2	Unmodified	Pep2151	ISO-MSMS	0	2023-02-06_Fusion_36177	204	Ctrl_T1	341.214	3	341.214	1020.62			-0.8519	-0.00029068						19.565	0.42476	19.085	18.79	19.215	-0.47918								0.82048	0.00962329	0.148744	0.0055111	3	6546	54.982	52.263	1	0.561	0.59872	0
KPRSPPRAL	9	1	1	2	Unmodified	Pep2151	ISO-MSMS	1	2023-02-06_Fusion_36177	204	Ctrl_T1	347.575	3	341.214	1020.62			-0.58273	-0.00019883						19.545	0.37865	19.065	18.813	19.192	-0.47918								0.40937	0.00704519	0.0920084	0.0065128	1	6537	65.305	59.002	1	0.73943	0.78915	0
VPAKKITAA	9	2	0	0	Unmodified	Pep3007	MULTI-MSMS		2021-12-19_Fusion_29758	101	Treat_T1	449.79	2	449.79	897.565	0.49916	0.00022452	-0.97737	-0.00043961	-0.47821	-0.0002151	449.789	453.814	457.804	18.314	0.41513	18.314	18.091	18.506	0					116	20	9	0.530815	0.00821652	0.154043	0.0023138	3	4274	66.351	45.651	1	0.70257	0.87234	0
VPAKKITAA	9	2	0	0	Unmodified	Pep3007	ISO-MSMS	1	2021-12-20_Fusion_29778	102	Treat_T2	453.815	2	449.79	897.565			-0.8021	-0.00036078						18.24	0.25624	18.342	18.202	18.458	0.10222								0.326407	0.00142572	0.0428089	0.032358	1	3979	30.075	17.487	1	0.91858	1.0432	0
VPAKKITAA	9	2	0	0	Unmodified	Pep3007	ISO-MSMS	0	2021-12-20_Fusion_29778	102	Treat_T2	449.79	2	449.79	897.565			-1.4831	-0.00066708						18.234	0.35919	18.336	18.146	18.505	0.10222								0.403008	0.00218086	0.0595609	0.0018669	1	3985	72.968	42.05	1	0.85999	0.9767	0
VPAKKITAA	9	2	0	0	Unmodified	Pep3007	MSMS	2	2021-12-20_Fusion_29778	102	Treat_T2	457.803	2	449.79	897.565										18.256	1	18.358	17.858	18.858	0.10222											0.011847	1	4018	36.506	23.979	1
VPAKKITAA	9	2	0	0	Unmodified	Pep3007	ISO-MSMS	1	2023-02-06_Fusion_36171	103	Ctrl_T2	453.815	2	449.79	897.565			0.30388	0.00013668						18.473	0.48267	17.873	17.707	18.19	-0.59943								0.566652	0.0162034	0.333638	0.0043923	2	4343	62.464	42.95	1	5.7637	5.8096	0
VPAKKITAA	9	2	0	0	Unmodified	Pep3007	ISO-MSMS	2	2023-02-06_Fusion_36171	103	Ctrl_T2	457.804	2	449.79	897.565			-0.83967	-0.00037768						18.495	0.56613	17.896	17.624	18.19	-0.59943								0.467749	0.0108438	0.126872	0.01767	1	4350	41.84	23.931	1	5.6599	5.705	0
VPAKKITAA	9	2	0	0	Unmodified	Pep3007	ISO-MSMS	2	2023-02-06_Fusion_36176	104	Ctrl_T1	457.804	2	449.79	897.565			-0.86938	-0.00039104						18.515	0.54153	17.994	17.721	18.262	-0.52065								0.671759	0.0130347	0.167042	0.0039986	2	4424	64.734	45.668	1	1.537	1.8564	0
VPAKKITAA	9	2	0	0	Unmodified	Pep3007	ISO-MSMS	1	2023-02-06_Fusion_36176	104	Ctrl_T1	453.815	2	449.79	897.565			0.23477	0.0001056						18.526	0.44636	18.006	17.793	18.239	-0.52065								0.674364	0.0172986	0.198003	0.0017109	2	4429	77.923	56.072	1	1.5734	1.9004	0
KMAGAMSTTAK	11	2	0	0	Unmodified	Pep133	ISO-MSMS	0	2021-12-19_Fusion_29758	101	Treat_T1	548.777	2	548.778	1095.54			-0.54725	-0.00030032						18.367	0.28933	18.367	18.159	18.448	0								0.62552	0.00283445	0.04273	0.001431	1	4262	76.682	61.67	1	0.34109	0.42351	0
KMAGAMSTTAK	11	2	0	0	Unmodified	Pep133	ISO-MSMS	0	2021-12-20_Fusion_29778	102	Treat_T2	548.777	2	548.778	1095.54			-0.49341	-0.00027077						18.243	0.21508	18.345	18.225	18.44	0.10222								0.239775	0.00136621	0.0397948	0.00065001	1	4006	82.914	67.902	1	0.46123	0.52381	0
KMAGAMSTTAK	11	2	0	0	Unmodified	Pep133	ISO-MSMS	0	2023-02-06_Fusion_36176	104	Ctrl_T1	548.778	2	548.778	1095.54			2.5863	0.0014193						18.385	0.23758	17.885	17.764	18.002	-0.49931								0.500946	0.00256739	0.0137651	0.028719	1	4398	29.743	21.7	1	0.6157	0.74366	0
SVYAGGRGPAK	11	1	0	1	Unmodified	Pep135	ISO-MSMS	1	2021-12-19_Fusion_29758	101	Treat_T1	536.81	2	531.788	1061.56			-0.99315	-0.00052814						18.477	0.19668	18.477	18.37	18.566	0								0.613518	0.00963029	0.155311	4.632e-06	1	4313	114.89	85.745	1	1.8133	1.9173	0
SVYAGGRGPAK	11	1	0	1	Unmodified	Pep135	MSMS	1	2021-12-20_Fusion_29778	102	Treat_T2	536.811	2	531.788	1061.56										18.396	1	18.498	17.998	18.998	0.10222											0.0013897	1	4069	72.638	55.242	1
SVYAGGRGPAK	11	1	0	1	Unmodified	Pep135	ISO-MSMS	1	2023-02-06_Fusion_36171	103	Ctrl_T2	536.81	2	531.788	1061.56			-1.1117	-0.00059117						18.913	0.43223	18.294	18.078	18.51	-0.61843								0.731673	0.00335395	0.0131377	3.2635e-05	2	4543	96.311	71.46	1	6.8027	5.7415	0
SVYAGGRGPAK	11	1	0	1	Unmodified	Pep135	ISO-MSMS	2	2023-02-06_Fusion_36171	103	Ctrl_T2	540.8	2	531.788	1061.56			0.38916	0.00020695						18.937	0.46967	18.318	18.123	18.593	-0.61843								0.580635	0.00295856	0.017641	0.0041243	1	4502	56.258	42.101	1	7.1803	6.0602	0
SVYAGGRGPAK	11	1	0	1	Unmodified	Pep135	MULTI-MSMS		2023-02-06_Fusion_36176	104	Ctrl_T1	536.812	2	531.788	1061.56	0.2126	0.00011306	0.032525	1.7296e-05	0.24513	0.00013035	531.788	536.811	540.8	18.938	0.35854	18.417	18.2	18.558	-0.52065					103	21	7	0.735603	0.00294561	0.0205147	0.00055618	2	4591	64.42	64.027	1	1.1215	1.3749	0
AVASSVVKQK	10	2	0	0	Unmodified	Pep134	ISO-MSMS	1	2021-12-19_Fusion_29758	101	Treat_T1	512.833	2	508.809	1015.6			-1.0773	-0.00054816						18.416	0.12115	18.416	18.347	18.468	0								0.282846	0.00158515	0.0390517	0.0037165	1	4294	57.859	54.287	1	0.49127	0.60998	0
GMASKINTK	9	2	0	0	Unmodified	Pep3013	ISO-MSMS	2	2021-12-19_Fusion_29758	101	Treat_T1	483.275	2	475.26	948.506			-0.43883	-0.00020856						18.502	0.22054	18.502	18.37	18.59	0								0.619653	0.00143863	0.0107396	3.1727e-05	1	4344	102.46	93.126	1	0.42652	0.52958	0
GMASKINTK	9	2	0	0	Unmodified	Pep3013	ISO-MSMS	0	2021-12-20_Fusion_29778	102	Treat_T2	475.259	2	475.26	948.506			-1.9643	-0.00093355						18.412	0.31116	18.515	18.307	18.618	0.10222								0.615318	0.00270029	0.102853	0.00026523	1	4047	86.205	81.308	1	0.50129	0.56932	0
GMASKINTK	9	2	0	0	Unmodified	Pep3013	ISO-MSMS	2	2021-12-20_Fusion_29778	102	Treat_T2	483.275	2	475.26	948.506			-1.1003	-0.00052292						18.396	0.20805	18.498	18.362	18.571	0.10222								0.519535	0.000692902	0.00848423	2.552e-07	1	4084	131.22	118.41	1	0.43665	0.4959	0
GMASKINTK	9	2	0	0	Unmodified	Pep3013	MSMS	1	2021-12-20_Fusion_29778	102	Treat_T2	479.286	2	475.26	948.506										18.383	1	18.485	17.985	18.985	0.10222											0.0012412	1	4064	76.825	71.928	1
GMASKINTK	9	2	0	0	Unmodified	Pep3013	ISO-MSMS	2	2023-02-06_Fusion_36171	103	Ctrl_T2	483.275	2	475.26	948.506			0.70251	0.00033388						18.603	0.27885	18.003	17.933	18.212	-0.59943								0.579921	0.00281418	0.022244	0.00010254	1	4406	87.251	81.216	1	6.4262	6.4774	0
GMASKINTK	9	2	0	0	Unmodified	Pep3013	ISO-MSMS	1	2023-02-06_Fusion_36171	103	Ctrl_T2	479.286	2	475.26	948.506			0.84014	0.00039928						18.597	0.30715	17.998	17.883	18.19	-0.59943								0.387387	0.00237759	0.0647956	0.017298	1	4437	42.075	40.703	1	7.5544	7.6147	0
GMASKINTK	9	2	0	0	Unmodified	Pep3013	ISO-MSMS	0	2023-02-06_Fusion_36176	104	Ctrl_T1	475.26	2	475.26	948.506			-1.5402	-0.00073197						18.666	0.35873	18.145	17.981	18.339	-0.52065								0.424792	0.00428976	0.0364105	0.010552	1	4498	46.334	45.426	1	0.5055	0.61056	0
KVAENVIRQK	10	2	0	1	Unmodified	Pep139	MULTI-MSMS		2021-12-19_Fusion_29758	101	Treat_T1	592.86	2	592.859	1183.7	0.3735	0.00022143	-0.12183	-7.223e-05	0.25167	0.0001492	592.859	599.894	605.878	18.555	0.25821	18.555	18.448	18.706	0					74	11	10	0.975174	0.00740438	0.0416084	4.3987e-08	3	4352	157.99	141.56	1	0.82556	0.86563	0
KVAENVIRQK	10	2	0	1	Unmodified	Pep139	MULTI-MSMS		2021-12-19_Fusion_29759	201	Treat_T1	404.254	3	395.575	1183.7	-0.45241	-0.00017896	0.18973	7.5053e-05	-0.26268	-0.00010391	395.576	400.265	404.254	18.566	0.39949	18.59	18.448	18.847	0.023542					91	14	10	0.366327	0.00510104	0.0352814	1.2543e-05	2	3975	98.997	84.435	1	0.86327	0.90686	0
KVAENVIRQK	10	2	0	1	Unmodified	Pep139	MULTI-MSMS		2021-12-20_Fusion_29778	102	Treat_T2	599.894	2	592.859	1183.7	0.50385	0.00029871	-0.20897	-0.00012389	0.29488	0.00017482	592.859	599.894	605.878	18.446	0.25556	18.548	18.42	18.676	0.10222					110	14	10	0.876438	0.0055939	0.0460269	1.7151e-11	3	4074	198.61	184.12	1	0.86328	0.9274	0
KVAENVIRQK	10	2	0	1	Unmodified	Pep139	ISO-MSMS	1	2021-12-20_Fusion_29779	202	Treat_T2	400.265	3	395.575	1183.7			-0.10223	-4.044e-05						18.486	0.28822	18.613	18.465	18.753	0.12667								0.634695	0.00965723	0.235868	0.00059904	1	3787	83.397	77.363	1	1.2423	1.4473	0
KVAENVIRQK	10	2	0	1	Unmodified	Pep139	ISO-MSMS	1	2023-02-06_Fusion_36171	103	Ctrl_T2	599.896	2	592.859	1183.7			0.24263	0.00014384						19.032	0.29723	18.413	18.273	18.571	-0.61843								0.966671	0.00184135	0.00725045	3.3212e-05	1	4550	113.7	109.36	1	7.9046	4.0117	0
KVAENVIRQK	10	2	0	1	Unmodified	Pep139	ISO-MSMS	2	2023-02-06_Fusion_36171	103	Ctrl_T2	605.879	2	592.859	1183.7			-0.33367	-0.00019782						19.049	0.29723	18.431	18.273	18.571	-0.61843								0.935876	0.00134535	0.00454793	0.0025592	2	4554	68.224	51.89	1	7.3761	3.7792	0
KVAENVIRQK	10	2	0	1	Unmodified	Pep139	ISO-MSMS	0	2023-02-06_Fusion_36176	104	Ctrl_T1	592.861	2	592.859	1183.7			-0.1921	-0.00011389						19.04	0.23476	18.519	18.417	18.651	-0.52065								0.95206	0.0020807	0.00516275	4.5619e-05	1	4636	109.11	105.85	1	0.46061	0.64706	0
KVAENVIRQK	10	2	0	1	Unmodified	Pep139	ISO-MSMS	1	2023-02-06_Fusion_36176	104	Ctrl_T1	599.895	2	592.859	1183.7			0.12548	7.439e-05						19.005	0.20165	18.485	18.395	18.596	-0.52065								0.947547	0.00104503	0.00306887	7.2581e-05	1	4648	99.139	90.276	1	0.60217	0.86927	0
KVAENVIRQK	10	2	0	1	Unmodified	Pep139	ISO-MSMS	2	2023-02-06_Fusion_36176	104	Ctrl_T1	605.878	2	592.859	1183.7			-0.64056	-0.00037976						19.04	0.23993	18.519	18.395	18.635	-0.52065								0.72627	0.000682274	0.00215455	0.0025891	1	4666	67.993	57.706	1	0.57115	0.80913	0
KVAENVIRQK	10	2	0	1	Unmodified	Pep139	ISO-MSMS	0	2023-02-06_Fusion_36177	204	Ctrl_T1	395.91	3	395.575	1183.7			0.14386	5.6906e-05						18.993	0.30335	18.541	18.398	18.701	-0.45248								0.728967	0.00341758	0.00965759	3.377e-10	2	6369	127.12	122.5	1	0.50366	0.6902	0
KVAENVIRQK	10	2	0	1	Unmodified	Pep139	ISO-MSMS	1	2023-02-06_Fusion_36177	204	Ctrl_T1	400.265	3	395.575	1183.7			0.39285	0.0001554						18.97	0.18506	18.517	18.421	18.606	-0.45248								0.367875	0.00152112	0.00556467	3.377e-10	2	6375	127.12	122.77	1	0.54413	0.74567	0
KVAENVIRQK	10	2	0	1	Unmodified	Pep139	MULTI-MATCH-MSMS		2021-12-20_Fusion_29779	202	Treat_T2		3	395.575	1183.7	-0.68401	-0.00027058	0.085578	3.3853e-05	-0.59843	-0.00023673	395.575	397.582	399.245	18.51	0.23664	18.637	18.516	18.753	0.12667	0.023295	-2.8884e-05		98.997	37	8	7					0				0	0.087863	0.089051	0
KVAENVIRQK	10	2	0	1	Unmodified	Pep139	MULTI-MATCH-MSMS		2023-02-06_Fusion_36171	103	Ctrl_T2		2	592.859	1183.7	0.31212	0.00018504	0.56139	0.00033282	0.87351	0.00051787	592.859	597.882	601.871	19.032	0.21227	18.413	18.339	18.551	-0.61843	-0.092072	0.00075004		198.61	58	12	7					0				0	2.6512	2.2376	0
ATFSTGERK	9	1	0	1	Unmodified	Pep3018	ISO-MSMS	1	2021-12-19_Fusion_29758	101	Treat_T1	503.782	2	498.759	995.504			-0.18133	-9.044e-05						18.603	0.32418	18.603	18.429	18.753	0								0.658282	0.0140059	0.134699	4.7909e-08	1	4360	158.61	127.08	1	1.979	2.0925	0
ATFSTGERK	9	1	0	1	Unmodified	Pep3018	ISO-MSMS	2	2021-12-19_Fusion_29758	101	Treat_T1	507.77	2	498.759	995.504			-1.1237	-0.00056048						18.598	0.17377	18.598	18.487	18.661	0								0.451195	0.00446944	0.039375	0.0010649	1	4362	79.596	56.816	1	1.8991	2.008	0
ATFSTGERK	9	1	0	1	Unmodified	Pep3018	ISO-MSMS	1	2021-12-20_Fusion_29778	102	Treat_T2	503.781	2	498.759	995.504			0.16458	8.2084e-05						18.476	0.33558	18.578	18.42	18.756	0.10222								0.687937	0.0158623	0.105837	1.6266e-07	1	4101	143.45	121.75	1	2.0421	2.1003	0
ATFSTGERK	9	1	0	1	Unmodified	Pep3018	ISO-MSMS	2	2021-12-20_Fusion_29778	102	Treat_T2	507.77	2	498.759	995.504			-1.3391	-0.00066791						18.486	0.23936	18.588	18.481	18.72	0.10222								0.512283	0.00581515	0.0365979	0.0030875	1	4102	62.88	45.254	1	2.0161	2.0736	0
ATFSTGERK	9	1	0	1	Unmodified	Pep3018	MULTI-MSMS		2021-12-20_Fusion_29779	202	Treat_T2	336.19	3	332.842	995.504	-0.66432	-0.00022111	0.83822	0.00027899	0.1739	5.7882e-05	332.842	336.19	338.849	18.527	0.25281	18.654	18.568	18.821	0.12666					55	9	8	0.4349	0.00412016	0.0474387	1.9665e-15	2	3810	185.99	185.99	1	2.2244	2.3592	0
ATFSTGERK	9	1	0	1	Unmodified	Pep3018	ISO-MSMS	2	2023-02-06_Fusion_36171	103	Ctrl_T2	507.77	2	498.759	995.504			-1.8338	-0.00091463						18.93	0.40479	18.312	18.019	18.424	-0.61843								0.810384	0.00416751	0.0117574	0.001082	2	4557	81.548	67.411	1	9.4158	7.9469	0
ATFSTGERK	9	1	0	1	Unmodified	Pep3018	ISO-MSMS	1	2023-02-06_Fusion_36171	103	Ctrl_T2	503.782	2	498.759	995.504			0.10376	5.1752e-05						18.921	0.52045	18.303	18.05	18.571	-0.61843								0.776291	0.00840477	0.0281201	0.0010656	1	4542	81.642	66.061	1	10.63	8.9718	0
ATFSTGERK	9	1	0	1	Unmodified	Pep3018	ISO-MSMS	2	2023-02-06_Fusion_36172	203	Ctrl_T2	339.182	3	332.842	995.504			-1.3182	-0.00043876						18.911	0.32779	18.333	18.141	18.469	-0.57807								0.481084	0.00107257	0.00441761	1.2639e-05	2	6264	91.906	87.566	1			0
ATFSTGERK	9	1	0	1	Unmodified	Pep3018	MULTI-MSMS		2023-02-06_Fusion_36176	104	Ctrl_T1	503.782	2	498.759	995.504	0.27514	0.00013723	-0.3029	-0.00015107	-0.027761	-1.3846e-05	498.759	503.782	507.77	18.923	0.37639	18.403	18.2	18.576	-0.52065					143	22	10	0.650421	0.00919145	0.0493523	8.5029e-05	5	4600	91.783	78.993	1	1.1056	1.3555	0
ATFSTGERK	9	1	0	1	Unmodified	Pep3018	MULTI-MATCH-MSMS		2021-12-19_Fusion_29758	101	Treat_T1		2	498.759	995.504	0.44429	0.00022159	0.39449	0.00019676	0.83878	0.00041835	498.759	501.77	504.264	18.598	0.41367	18.598	18.292	18.706	0	0.12467	0.00043759		91.783	53	13	8					0				0	0.58184	0.5448	0
ATFSTGERK	9	1	0	1	Unmodified	Pep3018	MULTI-MATCH		2021-12-19_Fusion_29759	201	Treat_T1		3	332.842	995.504	-0.39419	-0.0001312	1.3057	0.00043459	0.91151	0.00030339	332.842	334.849	336.179	18.577	0.26626	18.6	18.501	18.768	0.023544	-0.026774	0.00030271		185.99	32	9	5					0				0	0.7138	0.63284	0
ATFSTGERK	9	1	0	1	Unmodified	Pep3018	MULTI-MATCH-MSMS		2021-12-20_Fusion_29778	102	Treat_T2		2	498.759	995.504	0.56585	0.00028222	0.49361	0.00024619	1.0595	0.00052842	498.759	501.77	504.264	18.488	0.31529	18.591	18.42	18.736	0.10222	0.11696	0.00053647		91.783	121	19	11					0				0	0.64484	0.61002	0
ATFSTGERK	9	1	0	1	Unmodified	Pep3018	MULTI-MATCH		2023-02-06_Fusion_36171	103	Ctrl_T2		2	498.759	995.504	0.2075	0.00010349	-0.43662	-0.00021777	-0.22912	-0.00011427	498.759	501.77	504.263	18.921	0.5873	18.303	18.05	18.638	-0.61843	-0.17058	-0.00039145		91.783	131	37	6					0				0	1.4873	1.0281	0
AVAAVAARR	9	0	0	2	Unmodified	Pep3016	ISO-MSMS	2	2021-12-19_Fusion_29758	101	Treat_T1	452.783	2	442.775	883.535			-2.9903	-0.001324						18.53	0.4099	18.53	18.273	18.683	0								0.593226	0.00755393	0.154027	4.5929e-05	1	4308	91.626	90.255	1	6.3537	6.4144	0
AVAAVAARR	9	0	0	2	Unmodified	Pep3016	ISO-MSMS	1	2021-12-19_Fusion_29758	101	Treat_T1	448.796	2	442.775	883.535			0.20846	9.23e-05						18.528	0.35918	18.528	18.347	18.706	0								0.545209	0.0117875	0.0878547	5.2632e-08	2	4351	157.99	152.68	1	7.6679	7.7412	0
AVAAVAARR	9	0	0	2	Unmodified	Pep3016	ISO-MSMS	2	2021-12-20_Fusion_29778	102	Treat_T2	452.783	2	442.775	883.535			-3.3581	-0.0014869						18.445	0.37836	18.547	18.399	18.777	0.10222								0.685102	0.00738795	0.0715409	0.0013721	2	4120	77.058	70.608	1	6.0581	6.1476	0
AVAAVAARR	9	0	0	2	Unmodified	Pep3016	ISO-MSMS	1	2021-12-20_Fusion_29778	102	Treat_T2	448.795	2	442.775	883.535			-0.30526	-0.00013516						18.445	0.33662	18.547	18.399	18.736	0.10222								0.56018	0.0137447	0.163704	3.9071e-10	1	4077	164.89	159.58	1	6.6079	6.7055	0
AVAAVAARR	9	0	0	2	Unmodified	Pep3016	ISO-MSMS	1	2021-12-20_Fusion_29779	202	Treat_T2	299.532	3	295.519	883.535			-0.15617	-4.615e-05						18.476	0.23664	18.603	18.516	18.753	0.12667								0.534861	0.00357974	0.0493723	1.948e-07	1	3800	133.47	133.47	1	6.8975	7.1274	0
AVAAVAARR	9	0	0	2	Unmodified	Pep3016	ISO-MSMS	2	2021-12-20_Fusion_29779	202	Treat_T2	302.191	3	295.519	883.535			-2.319	-0.00068532						18.48	0.28528	18.606	18.49	18.775	0.12667								0.898703	0.00220298	0.0218289	2.4496e-05	2	3812	119.57	115.23	1	6.044	6.2455	0
AVAAVAARR	9	0	0	2	Unmodified	Pep3016	ISO-MSMS	2	2023-02-06_Fusion_36171	103	Ctrl_T2	452.783	2	442.775	883.535			-2.6935	-0.0011926						18.866	0.59677	18.248	18.019	18.615	-0.61843								0.581593	0.00746905	0.0555377	0.00072354	2	4469	83.614	69.457	1	8.7663	8.4507	0
AVAAVAARR	9	0	0	2	Unmodified	Pep3016	ISO-MSMS	1	2023-02-06_Fusion_36171	103	Ctrl_T2	448.795	2	442.775	883.535			0.92117	0.00040787						18.865	0.66442	18.246	18.019	18.683	-0.61843								0.385729	0.00880399	0.0886518	3.0223e-07	2	4477	135.87	131.46	1	10.006	9.646	0
AVAAVAARR	9	0	0	2	Unmodified	Pep3016	ISO-MSMS	2	2023-02-06_Fusion_36172	203	Ctrl_T2	302.191	3	295.519	883.535			-3.2432	-0.00095844						18.875	0.42043	18.297	18.095	18.515	-0.57807								0.691457	0.00389992	0.0353067	0.0061239	2	6214	52.482	48.561	1	6.1828	5.5368	0
AVAAVAARR	9	0	0	2	Unmodified	Pep3016	ISO-MSMS	1	2023-02-06_Fusion_36172	203	Ctrl_T2	299.532	3	295.519	883.535			-0.3445	-0.00010181						18.921	0.32836	18.343	18.095	18.423	-0.57807								0.562542	0.00340825	0.0223537	4.0782e-06	2	6234	114.72	114.72	1	6.9637	6.236	0
AVAAVAARR	9	0	0	2	Unmodified	Pep3016	ISO-MSMS	2	2023-02-06_Fusion_36176	104	Ctrl_T1	452.783	2	442.775	883.535			-1.9329	-0.00085582						18.888	0.34927	18.367	18.148	18.498	-0.52065								0.631976	0.00929119	0.062189	0.00043721	2	4562	85.265	70.596	1	2.4388	2.765	0
AVAAVAARR	9	0	0	2	Unmodified	Pep3016	ISO-MSMS	1	2023-02-06_Fusion_36176	104	Ctrl_T1	448.795	2	442.775	883.535			0.68481	0.00030322						18.892	0.56675	18.371	18.148	18.715	-0.52065								0.49999	0.0121331	0.0906327	3.0223e-07	2	4570	135.87	133.67	1	2.832	3.2108	0
AVAAVAARR	9	0	0	2	Unmodified	Pep3016	MULTI-MSMS		2023-02-06_Fusion_36177	204	Ctrl_T1	299.532	3	295.519	883.535	0.38649	0.00011421	-1.8983	-0.00056098	-1.5118	-0.00044677	295.519	299.532	302.191	18.837	0.33001	18.384	18.207	18.537	-0.45248					70	13	9	0.673136	0.000807359	0.00727034	8.4199e-05	2	6348	89.369	89.369	1	2.5001	2.6836	0
TIKEGSQLK	9	2	1	0	Unmodified	Pep3015	MULTI-MSMS		2021-12-19_Fusion_29758	101	Treat_T1	507.827	2	502.293	1002.57	0.36879	0.00018524	-0.79807	-0.00040086	-0.42927	-0.00021562	502.292	507.827	513.815	18.516	0.38733	18.516	18.347	18.734	0					101	18	10	0.499491	0.0121667	0.271623	8.8017e-05	3	4306	111.31	100.67	1	1.0505	1.2368	0
TIKEGSQLK	9	2	1	0	Unmodified	Pep3015	MULTI-MSMS		2021-12-20_Fusion_29778	102	Treat_T2	507.827	2	502.293	1002.57	0.52216	0.00026228	-0.72599	-0.00036466	-0.20383	-0.00010238	502.293	507.827	513.815	18.428	0.49091	18.53	18.346	18.837	0.10222					128	29	10	0.544177	0.00690972	0.245178	0.00020961	4	4051	93.667	83.401	1	0.72175	0.86186	0
TIKEGSQLK	9	2	1	0	Unmodified	Pep3015	MULTI-SECPEP		2021-12-20_Fusion_29779	202	Treat_T2	336.19	3	335.198	1002.57	-0.68072	-0.00022818	-0.68725	-0.00023037	-1.368	-0.00045854	335.198	338.887	342.879	18.479	0.53716	18.606	18.338	18.875	0.12667					56	20	7	0.4349	0.00412016	0.0474387	0.007333	1	3810	81.32	78.133	1	1.1097	1.4366	0
RLSPSPTSQR	10	0	1	2	Unmodified	Pep136	MULTI-MSMS		2021-12-19_Fusion_29758	101	Treat_T1	572.339	2	564.81	1127.6	0.32787	0.00018518	0.15107	8.5325e-05	0.47894	0.00027051	564.81	572.339	578.327	18.538	0.5998	18.538	18.18	18.78	0					199	30	14	0.966743	0.0154983	0.532696	6.1819e-15	3	4300	218.93	190.44	1	0.35131	0.51612	0
RLSPSPTSQR	10	0	1	2	Unmodified	Pep136	ISO-MSMS	1	2021-12-19_Fusion_29759	201	Treat_T1	381.895	3	376.876	1127.6			0.046938	1.769e-05						18.538	0.31465	18.562	18.37	18.684	0.023542								0.568097	0.0082294	0.0801722	9.7988e-09	2	3954	141.78	120.91	1	0.58263	0.6682	0
RLSPSPTSQR	10	0	1	2	Unmodified	Pep136	ISO-MSMS	0	2021-12-19_Fusion_29759	201	Treat_T1	376.876	3	376.876	1127.6			0.3721	0.00014023						18.538	0.53251	18.561	18.395	18.928	0.023542								0.575254	0.0202488	0.134217	4.2618e-07	2	3968	126.67	105.8	1	0.42646	0.48909	0
RLSPSPTSQR	10	0	1	2	Unmodified	Pep136	ISO-MSMS	1	2021-12-20_Fusion_29778	102	Treat_T2	572.339	2	564.81	1127.6			-0.46805	-0.00026436						18.443	0.49231	18.546	18.329	18.822	0.10222								0.857782	0.0570003	1	7.0965e-17	1	4067	227.27	202.13	1	0.3794	0.45274	0
RLSPSPTSQR	10	0	1	2	Unmodified	Pep136	ISO-MSMS	2	2021-12-20_Fusion_29778	102	Treat_T2	578.327	2	564.81	1127.6			-0.57554	-0.00032507						18.453	0.39482	18.556	18.383	18.777	0.10222								0.187752	0.000800232	0.0191387	0.014198	1	4156	42.802	34.759	1	0.32007	0.38193	0
RLSPSPTSQR	10	0	1	2	Unmodified	Pep136	ISO-MSMS	1	2021-12-20_Fusion_29779	202	Treat_T2	381.895	3	376.876	1127.6			0.29703	0.00011194						18.476	0.25676	18.603	18.465	18.721	0.12667								0.648752	0.0209283	0.59306	4.2618e-07	2	3792	126.67	105.8	1	0.49833	0.62381	0
RLSPSPTSQR	10	0	1	2	Unmodified	Pep136	MULTI-MSMS		2023-02-06_Fusion_36171	103	Ctrl_T2	572.34	2	564.81	1127.6	-0.15779	-8.912e-05	0.045087	2.5465e-05	-0.1127	-6.3654e-05	564.81	572.34	577.828	18.85	0.9123	18.232	17.801	18.713	-0.61843					386	56	16	0.867122	0.0628917	1	6.7712e-12	8	4456	183.95	160.9	1	1.6217	1.3178	0
RLSPSPTSQR	10	0	1	2	Unmodified	Pep136	ISO-MSMS	2	2023-02-06_Fusion_36172	203	Ctrl_T2	385.554	3	376.876	1127.6			-0.4679	-0.00017634						18.874	0.28207	18.296	18.118	18.4	-0.57807								0.4863	0.00533365	0.0409393	3.2819e-06	2	6225	113.71	98.807	1	2.0258	1.6719	0
RLSPSPTSQR	10	0	1	2	Unmodified	Pep136	MSMS	1	2023-02-06_Fusion_36172	203	Ctrl_T2	381.895	3	376.876	1127.6										18.83	1	18.252	17.752	18.752	-0.57807											0.0018508	1	6217	82.029	67.349	1
RLSPSPTSQR	10	0	1	2	Unmodified	Pep136	MSMS	1	2023-02-06_Fusion_36172	203	Ctrl_T2	381.895	3	376.876	1127.6										18.832	1	18.254	17.754	18.754	-0.57807											8.3864e-07	1	6218	126.67	110	1
RLSPSPTSQR	10	0	1	2	Unmodified	Pep136	MULTI-MSMS		2023-02-06_Fusion_36176	104	Ctrl_T1	564.81	2	564.81	1127.6	0.055195	3.1175e-05	0.44875	0.00025346	0.50395	0.00028463	564.81	572.339	577.828	18.878	0.70553	18.358	17.929	18.635	-0.52065					253	42	14	0.897806	0.133894	1	7.6851e-12	5	4561	196.06	172.03	1	0.2156	0.25479	0
RLSPSPTSQR	10	0	1	2	Unmodified	Pep136	MULTI-MSMS		2023-02-06_Fusion_36177	204	Ctrl_T1	376.876	3	376.876	1127.6	0.25051	9.4413e-05	-0.37885	-0.00014278	-0.12834	-4.8366e-05	376.875	381.895	385.554	18.806	0.42347	18.353	18.091	18.514	-0.45248					73	17	7	0.456703	0.0149658	0.150985	7.9608e-07	2	6322	112.17	88.818	1	0.24801	0.28414	0
RLSPSPTSQR	10	0	1	2	Unmodified	Pep136	MULTI-MATCH-MSMS		2021-12-20_Fusion_29778	102	Treat_T2		2	564.81	1127.6	0.5118	0.00028907	0.29758	0.00016808	0.80938	0.00045714	564.81	570.83	574.818	18.457	0.671	18.559	18.202	18.873	0.10222	0.13735	-8.6122e-06		218.93	230	47	12					0				0	0.10066	0.10215	0
KINPVQQSR	9	1	0	1	Unmodified	Pep3017	ISO-MSMS	2	2021-12-19_Fusion_29758	101	Treat_T1	544.321	2	535.309	1068.6			-1.1969	-0.00064072						18.543	0.25447	18.543	18.406	18.661	0								0.833145	0.0055365	0.0311941	3.1521e-05	2	4342	102.62	93.759	1	2.6139	2.7638	0
KINPVQQSR	9	1	0	1	Unmodified	Pep3017	ISO-MSMS	1	2021-12-19_Fusion_29758	101	Treat_T1	540.332	2	535.309	1068.6			0.24316	0.00013016						18.555	0.18896	18.555	18.448	18.637	0								0.27907	0.00192906	0.0155077	0.0036864	1	4343	57.931	57.428	1	2.1043	2.225	0
KINPVQQSR	9	1	0	1	Unmodified	Pep3017	ISO-MSMS	2	2021-12-20_Fusion_29778	102	Treat_T2	544.321	2	535.309	1068.6			-1.3314	-0.00071272						18.477	0.38211	18.579	18.44	18.822	0.10222								0.703077	0.00432397	0.0371146	3.2248e-05	1	4086	102.07	92.479	1	3.0054	3.0911	0
KINPVQQSR	9	1	0	1	Unmodified	Pep3017	ISO-MSMS	1	2021-12-20_Fusion_29778	102	Treat_T2	540.332	2	535.309	1068.6			0.83329	0.00044607						18.466	0.24539	18.569	18.44	18.685	0.10222								0.21853	0.00179122	0.019581	0.0047032	1	4095	49.527	48.897	1	2.7764	2.8556	0
KINPVQQSR	9	1	0	1	Unmodified	Pep3017	ISO-MSMS	2	2023-02-06_Fusion_36171	103	Ctrl_T2	544.322	2	535.309	1068.6			0.07307	3.9115e-05						18.799	0.3313	18.18	17.942	18.273	-0.61843								0.817422	0.0044394	0.0610692	0.0048897	1	4459	59.597	56.025	1	4.8479	4.0916	0
KINPVQQSR	9	1	0	1	Unmodified	Pep3017	ISO-MSMS	1	2023-02-06_Fusion_36171	103	Ctrl_T2	540.333	2	535.309	1068.6			0.4352	0.00023297						18.794	0.274	18.175	17.999	18.273	-0.61843								0.583457	0.00262316	0.0447359	0.0046618	1	4460	60.91	58.712	1	5.8021	4.897	0
KINPVQQSR	9	1	0	1	Unmodified	Pep3017	ISO-MSMS	2	2023-02-06_Fusion_36176	104	Ctrl_T1	544.321	2	535.309	1068.6			0.75572	0.00040454						18.777	0.26564	18.256	18.115	18.381	-0.52065								0.86968	0.00237871	0.021367	0.0048164	1	4559	60.019	57.34	1	0.67627	0.82913	0
GPDKARSQL	9	1	1	1	Unmodified	Pep3019	MULTI-MSMS		2021-12-19_Fusion_29758	101	Treat_T1	486.267	2	486.267	970.52	0.61308	0.00029812	0.09065	4.408e-05	0.70373	0.0003422	486.267	492.799	498.787	18.658	0.27383	18.658	18.506	18.78	0					87	13	11	0.818031	0.0179237	0.331282	2.7849e-09	1	4388	172.25	162.54	1	0.2018	0.20318	0
GPDKARSQL	9	1	1	1	Unmodified	Pep3019	MULTI-SECPEP		2021-12-19_Fusion_29759	201	Treat_T1	492.948	2	486.267	970.52	-0.35415	-0.00017221	0.37644	0.00018305	0.022289	1.0839e-05	486.267	492.799	498.787	18.69	0.3969	18.713	18.476	18.873	0.023544					81	14	11	0.811547	0.00707563	0.0339847	0.034089	1	3970	41.876	35.773	1	0.25169	0.25159	0
GPDKARSQL	9	1	1	1	Unmodified	Pep3019	MULTI-SECPEP		2021-12-19_Fusion_29759	201	Treat_T1	324.538	3	324.514	970.52	-0.34786	-0.00011288	-0.76926	-0.00024964	-1.1171	-0.00036252	324.514	328.868	332.86	18.689	0.29737	18.712	18.55	18.847	0.023544					62	10	9	0.172329	0.00111857	0.0138877	0.015713	1	3978	67.032	66.787	1	0.22968	0.22959	0
GPDKARSQL	9	1	1	1	Unmodified	Pep3019	MULTI-MSMS		2021-12-20_Fusion_29778	102	Treat_T2	486.268	2	486.267	970.52	0.61909	0.00030104	-0.49831	-0.00024231	0.12078	5.8732e-05	486.267	492.799	498.787	18.571	0.3973	18.674	18.44	18.837	0.10222					148	24	10	0.618473	0.00551803	0.0456694	1.4656e-07	4	4111	160.56	151.7	1	0.22872	0.22712	0
GPDKARSQL	9	1	1	1	Unmodified	Pep3019	ISO-MSMS	0	2023-02-06_Fusion_36171	103	Ctrl_T2	486.267	2	486.267	970.52			-2.1444	-0.0010428						19.059	0.27685	18.44	18.339	18.615	-0.61843								0.217703	0.000888	0.00360738	0.040771	1	4593	27.254	24.417	1	2.3439	1.9998	0
GPDKARSQL	9	1	1	1	Unmodified	Pep3019	ISO-MSMS	0	2023-02-06_Fusion_36176	104	Ctrl_T1	486.268	2	486.267	970.52			-0.28847	-0.00014027						19.062	0.31644	18.541	18.417	18.733	-0.52065								0.478348	0.00651171	0.0438803	0.0047174	1	4700	60.59	50.603	1	0.36619	0.40622	0
GPDKARSQL	9	1	1	1	Unmodified	Pep3019	MULTI-MATCH		2021-12-20_Fusion_29779	202	Treat_T2		2	486.267	970.52	-0.60927	-0.00029627	0.91257	0.00044375	0.30331	0.00014749	486.268	492.8	498.787	18.62	0.3121	18.747	18.591	18.903	0.12666	0.01668	0.0002229		41.876	70	11	10					0				0	0.21658	0.21602	0
SSNSYAIKK	9	2	0	0	Unmodified	Pep3022	ISO-MSMS	2	2021-12-19_Fusion_29758	101	Treat_T1	507.283	2	499.269	996.524			-2.6231	-0.0013096						18.693	0.24721	18.693	18.506	18.753	0								0.723639	0.00538956	0.0906505	1.5774e-05	1	4400	114.64	105.89	1	0.85657	1.0635	0
SSNSYAIKK	9	2	0	0	Unmodified	Pep3022	ISO-MSMS	0	2021-12-19_Fusion_29758	101	Treat_T1	499.269	2	499.269	996.524			-0.030354	-1.5155e-05						18.693	0.18956	18.693	18.59	18.78	0								0.588066	0.0125573	0.163279	2.4136e-07	1	4406	133.05	118.29	1	0.75401	0.93621	0
SSNSYAIKK	9	2	0	0	Unmodified	Pep3022	MSMS	1	2021-12-19_Fusion_29758	101	Treat_T1	503.294	2	499.269	996.524										18.674	1	18.674	18.174	19.174	0											0.00053891	1	4398	129.29	127.13	1
SSNSYAIKK	9	2	0	0	Unmodified	Pep3022	MULTI-MSMS		2021-12-20_Fusion_29778	102	Treat_T2	499.269	2	499.269	996.524	0.72618	0.00036256	-1.4383	-0.0007181	-0.71212	-0.00035554	499.268	503.294	507.283	18.623	0.21911	18.725	18.618	18.837	0.10222					79	14	8	0.572531	0.0069454	0.119017	2.9002e-06	3	4166	132.76	124.29	1	0.94306	1.071	0
SSNSYAIKK	9	2	0	0	Unmodified	Pep3022	ISO-MSMS	2	2023-02-06_Fusion_36171	103	Ctrl_T2	507.284	2	499.269	996.524			-1.9377	-0.00096742						19.084	0.40779	18.466	18.305	18.713	-0.61843								0.607883	0.00406576	0.0105523	0.026211	1	4575	36.447	35.242	1	9.658	9.735	0
SSNSYAIKK	9	2	0	0	Unmodified	Pep3022	ISO-MSMS	2	2023-02-06_Fusion_36176	104	Ctrl_T1	507.283	2	499.269	996.524			-1.6659	-0.00083174						19.086	0.34827	18.565	18.408	18.756	-0.52065								0.79311	0.00616448	0.0147846	0.0033933	3	4661	68.224	65.972	1	1.7647	2.1315	0
SSNSYAIKK	9	2	0	0	Unmodified	Pep3022	ISO-MSMS	1	2023-02-06_Fusion_36176	104	Ctrl_T1	503.295	2	499.269	996.524			0.4731	0.0002362						19.074	0.3724	18.554	18.444	18.817	-0.52065								0.365281	0.00461183	0.0141668	0.0061632	1	4664	52.255	48.321	1	1.9614	2.369	0
SSNSYAIKK	9	2	0	0	Unmodified	Pep3022	ISO-MSMS	0	2023-02-06_Fusion_36176	104	Ctrl_T1	499.27	2	499.269	996.524			0.8663	0.00043252						19.102	0.29368	18.562	18.443	18.736	-0.54008								0.489272	0.00459459	0.0173063	8.8176e-05	1	4676	92.653	87.306	1	1.664	2.0099	0
RTYDGDGYK	9	1	0	1	Unmodified	Pep3031	MSMS	2	2021-12-19_Fusion_29758	101	Treat_T1	546.756	2	537.746	1073.48										18.818	1	18.818	18.318	19.318	0											0.0063238	1	4455	46.462	45.817	1
RTYDGDGYK	9	1	0	1	Unmodified	Pep3031	MSMS	2	2021-12-19_Fusion_29758	101	Treat_T1	546.814	2	537.746	1073.48										18.828	1	18.828	18.328	19.328	0											0.0072717	1	4459	44.753	43.1	1
RTYDGDGYK	9	1	0	1	Unmodified	Pep3031	ISO-MSMS	0	2021-12-20_Fusion_29778	102	Treat_T2	537.746	2	537.746	1073.48			-0.86948	-0.00046756						18.811	0.1995	18.914	18.794	18.993	0.10311								0.182964	0.000648846	0.00592515	0.0037689	1	4208	57.249	52.261	1	0.3471	0.357	0
KIHAGPITK	9	2	0	0	Unmodified	Pep2163	MSMS	0	2021-12-19_Fusion_29758	101	Treat_T1	482.799	2	482.801	963.587										18.808	1	18.808	18.308	19.308	0											0.0074721	1	4451	44.392	30.938	1
KIHAGPITK	9	2	0	0	Unmodified	Pep2163	MULTI-SECPEP		2021-12-19_Fusion_29759	201	Treat_T1	325.577	3	322.203	963.587	-0.24597	-7.9254e-05	-0.50199	-0.00016174	-0.74797	-0.000241	322.203	324.886	327.545	18.877	0.43477	18.9	18.575	19.01	0.02305					37	15	6	0.284958	0.00189521	0.0128938	0.11985	1	4027	30.075	28.031	1	0.28276	0.3508	0
KIHAGPITK	9	2	0	0	Unmodified	Pep2163	MULTI-MSMS		2021-12-20_Fusion_29779	202	Treat_T2	322.203	3	322.203	963.587	-0.51771	-0.00016681	-0.033863	-1.0911e-05	-0.55158	-0.00017772	322.203	324.886	327.546	18.755	0.36791	18.882	18.616	18.984	0.12667					46	13	6	0.255107	0.000132531	0.00146379	6.7965e-06	2	3879	105.39	96.69	1	0.2453	0.30191	0
HVYTPSTTK	9	1	0	0	Unmodified	Pep3028	MULTI-MSMS		2021-12-19_Fusion_29758	101	Treat_T1	519.282	2	517.269	1032.52	0.79065	0.00040898	-0.64071	-0.00033142	0.14995	7.7562e-05	517.269	519.282	521.276	18.783	0.31998	18.783	18.566	18.886	0					105	20	7	0.612797	0.00313204	0.0155148	1.9161e-07	3	4426	160.11	139.11	1	0.83555	0.87853	0
HVYTPSTTK	9	1	0	0	Unmodified	Pep3028	MULTI-MSMS		2021-12-20_Fusion_29778	102	Treat_T2	517.269	2	517.269	1032.52	0.85951	0.0004446	-0.98387	-0.00050892	-0.12435	-6.4325e-05	517.269	519.281	521.276	18.76	0.33311	18.862	18.646	18.979	0.10222					143	26	8	0.524248	0.00472046	0.0229439	3.508e-06	4	4200	126.62	117.39	1	0.68589	0.7329	0
HVYTPSTTK	9	1	0	0	Unmodified	Pep3028	ISO-MSMS	1	2023-02-06_Fusion_36171	103	Ctrl_T2	519.281	2	517.269	1032.52			-1.13	-0.00058452						18.995	0.36272	18.376	18.253	18.615	-0.61843								0.490498	0.00117634	0.00568814	0.0029366	1	4555	70.856	69.697	1	2.6711	2.0411	0
HVYTPSTTK	9	1	0	0	Unmodified	Pep3028	ISO-MSMS	2	2023-02-06_Fusion_36171	103	Ctrl_T2	521.276	2	517.269	1032.52			-0.52987	-0.00027409						19.022	0.27743	18.404	18.273	18.551	-0.61843								0.494951	0.000862934	0.00433798	0.0034292	1	4558	68.016	65.482	1	2.8132	2.1497	0
HVYTPSTTK	9	1	0	0	Unmodified	Pep3028	ISO-MSMS	0	2023-02-06_Fusion_36176	104	Ctrl_T1	517.27	2	517.269	1032.52			1.3363	0.00069123						19.035	0.3757	18.514	18.339	18.715	-0.52065								0.954649	0.00109096	0.00313223	7.9967e-05	1	4653	95.741	85.274	1	0.47067	0.53112	0
HVYTPSTTK	9	1	0	0	Unmodified	Pep3028	MSMS	2	2023-02-06_Fusion_36176	104	Ctrl_T1	521.277	2	517.269	1032.52										19.005	1	18.484	17.984	18.984	-0.52065											0.01014	1	4643	51.113	48.761	1
KSMNANTITK	10	2	0	0	Unmodified	Pep144	MSMS	0	2021-12-19_Fusion_29758	101	Treat_T1	554.293	2	554.295	1106.58										18.806	1	18.806	18.306	19.306	0											4.1218e-05	1	4450	147.19	117.71	1
KSMNANTITK	10	2	0	0	Unmodified	Pep144	ISO-MSMS	0	2021-12-20_Fusion_29778	102	Treat_T2	554.294	2	554.295	1106.58			-1.7241	-0.00095566						18.808	0.18805	18.911	18.805	18.993	0.10311								0.542516	0.00070441	0.00661503	0.00016854	1	4214	86.923	70.085	1	0.51882	0.58923	0
VPRGSGNTV	9	0	0	1	Unmodified	Pep3030	ISO-MSMS	1	2021-12-19_Fusion_29758	101	Treat_T1	446.751	2	443.741	885.467			-0.81111	-0.00035992						18.85	0.35731	18.85	18.683	19.041	0								0.646989	0.00214471	0.00841779	0.00046336	1	4438	84.568	51.129	1	1.2699	1.189	0
VPRGSGNTV	9	0	0	1	Unmodified	Pep3030	ISO-MSMS	0	2021-12-19_Fusion_29758	101	Treat_T1	443.741	2	443.741	885.467			-0.85819	-0.00038081						18.825	0.2977	18.825	18.661	18.958	0								0.833724	0.00153961	0.00778319	0.0024217	1	4463	68.383	41.129	1	1.234	1.1554	0
VPRGSGNTV	9	0	0	1	Unmodified	Pep3030	MSMS	2	2021-12-19_Fusion_29758	101	Treat_T1	448.745	2	443.741	885.467										18.786	1	18.786	18.286	19.286	0											0.0016673	1	4442	71.501	39.359	1
VPRGSGNTV	9	0	0	1	Unmodified	Pep3030	ISO-MSMS	1	2021-12-20_Fusion_29778	102	Treat_T2	446.751	2	443.741	885.467			-0.99209	-0.00044023						18.803	0.33415	18.906	18.721	19.055	0.10311								0.651992	0.00113471	0.00853201	0.0028012	1	4236	65.246	25.148	1	1.0799	1.0216	0
VPRGSGNTV	9	0	0	1	Unmodified	Pep3030	ISO-MSMS	0	2021-12-20_Fusion_29778	102	Treat_T2	443.741	2	443.741	885.467			-0.66657	-0.00029578						18.811	0.31865	18.914	18.737	19.055	0.10311								0.917728	0.00104001	0.00455773	0.0028012	1	4239	65.246	35.87	1	1.0547	0.99773	0
VPRGSGNTV	9	0	0	1	Unmodified	Pep3030	MULTI-MSMS		2023-02-06_Fusion_36171	103	Ctrl_T2	446.751	2	443.741	885.467	-0.054495	-2.4181e-05	0.10983	4.8738e-05	0.05534	2.4556e-05	443.741	446.751	448.745	18.864	0.74096	18.246	17.942	18.683	-0.61843					221	46	8	0.316385	0.00553228	0.0549148	0.0083699	1	4467	47.599	18.497	1	3.0034	2.0762	0
VPRGSGNTV	9	0	0	1	Unmodified	Pep3030	MULTI-MSMS		2023-02-06_Fusion_36176	104	Ctrl_T1	446.751	2	443.741	885.467	0.08304	3.6848e-05	0.022549	1.0006e-05	0.10559	4.6854e-05	443.741	446.751	448.745	18.87	0.63215	18.35	18.101	18.733	-0.52065					177	37	10	0.376985	0.00537385	0.0484598	0.0085969	3	4558	47.349	29.189	1	0.6431	0.71034	0
RSYVTTSTR	9	0	0	2	Unmodified	Pep3036	MULTI-MSMS		2021-12-19_Fusion_29758	101	Treat_T1	535.784	2	535.783	1069.55	1.1747	0.00062937	-0.92045	-0.00049316	0.25423	0.00013621	535.783	541.802	545.791	18.976	0.72548	18.976	18.801	19.527	0					378	50	13	0.997559	0.294297	1	5.4577e-14	7	4528	217.12	188.02	1	0.14402	0.1454	0
RSYVTTSTR	9	0	0	2	Unmodified	Pep3036	MULTI-MSMS		2021-12-20_Fusion_29778	102	Treat_T2	535.783	2	535.783	1069.55	1.0506	0.0005629	-0.80461	-0.0004311	0.246	0.0001318	535.783	541.802	545.791	18.968	0.593	19.072	18.805	19.398	0.10311					323	47	13	0.880612	0.00631258	0.0236932	5.362e-14	5	4246	217.5	186.43	1	0.15809	0.16043	0
RSYVTTSTR	9	0	0	2	Unmodified	Pep3036	MULTI-MSMS		2023-02-06_Fusion_36171	103	Ctrl_T2	535.784	2	535.783	1069.55	0.46794	0.00025071	0.23365	0.00012518	0.70159	0.0003759	535.784	541.803	545.791	19.297	0.58488	18.678	18.468	19.053	-0.61843					299	33	14	0.993222	0.0937654	0.814612	1.2954e-13	6	4699	194.94	163.86	1	1.1722	1.13	0
RSYVTTSTR	9	0	0	2	Unmodified	Pep3036	MULTI-MSMS		2023-02-06_Fusion_36176	104	Ctrl_T1	535.784	2	535.783	1069.55	0.091829	4.92e-05	0.64837	0.00034738	0.7402	0.00039658	535.784	541.803	545.791	19.292	0.63178	18.748	18.519	19.151	-0.54437					232	32	14	0.995239	0.221985	1	4.0524e-14	7	4760	204.28	174.81	1	0.19478	0.22084	0
KTSSAFVGK	9	2	0	0	Unmodified	Pep150	ISO-MSMS	2	2021-12-19_Fusion_29758	101	Treat_T1	470.775	2	462.761	923.508			-1.9873	-0.00091964						19.109	0.27897	19.109	18.976	19.255	0								0.472194	0.00743792	0.0798628	0.01198	1	4554	44.392	39.172	1	0.53036	0.65851	0
KTSSAFVGK	9	2	0	0	Unmodified	Pep150	ISO-MSMS	1	2023-02-06_Fusion_36171	103	Ctrl_T2	466.786	2	462.761	923.508			0.18276	8.4575e-05						19.303	0.45667	18.685	18.551	19.008	-0.61843								0.626613	0.0191478	0.161847	0.001086	3	4664	81.525	50.137	1	4.2025	4.236	0
KTSSAFVGK	9	2	0	0	Unmodified	Pep150	ISO-MSMS	2	2023-02-06_Fusion_36171	103	Ctrl_T2	470.775	2	462.761	923.508			-1.0911	-0.00050493						19.316	0.44459	18.698	18.489	18.933	-0.61843								0.708477	0.0140477	0.305059	0.0028052	2	4721	71.614	59.086	1	4.4326	4.4679	0
KTSSAFVGK	9	2	0	0	Unmodified	Pep150	ISO-MSMS	0	2023-02-06_Fusion_36171	103	Ctrl_T2	462.762	2	462.761	923.508			1.4822	0.00068591						19.328	0.61467	18.71	18.551	19.166	-0.61843								0.400217	0.00409422	0.032338	0.033032	1	4676	32.14	22.757	1	4.1741	4.2074	0
KTSSAFVGK	9	2	0	0	Unmodified	Pep150	ISO-MSMS	2	2023-02-06_Fusion_36176	104	Ctrl_T1	470.775	2	462.761	923.508			-1.3171	-0.00060951						19.3	0.40999	18.756	18.552	18.962	-0.54437								0.760889	0.0146088	0.158601	0.0026329	2	4790	72.607	56.945	1	0.48191	0.58207	0
KTSSAFVGK	9	2	0	0	Unmodified	Pep150	ISO-MSMS	1	2023-02-06_Fusion_36176	104	Ctrl_T1	466.786	2	462.761	923.508			-0.59656	-0.00027606						19.293	0.40573	18.749	18.643	19.049	-0.54437								0.515084	0.0110582	0.0618906	0.0091363	2	4747	47.228	31.979	1	0.48132	0.58136	0
KLNITPTKK	9	3	1	0	Unmodified	Pep3037	ISO-MSMS	0	2021-12-19_Fusion_29758	101	Treat_T1	521.835	2	521.835	1041.65			-0.15992	-8.3454e-05						19.162	0.22529	19.162	19.082	19.308	0								0.434497	0.0040165	0.129051	2.2008e-07	1	4596	135.86	107.17	1	0.38351	0.44202	0
KLNITPTKK	9	3	1	0	Unmodified	Pep3037	ISO-MSMS	0	2021-12-20_Fusion_29778	102	Treat_T2	521.835	2	521.835	1041.65			0.039024	2.0364e-05						19.075	0.21196	19.178	19.096	19.308	0.10311								0.378983	0.0048372	0.112602	2.2013e-05	1	4336	109.88	84.318	1	0.25101	0.32021	0
TPRSKGQESF	10	1	0	1	Unmodified	Pep158	ISO-MSMS	0	2021-12-19_Fusion_29758	101	Treat_T1	568.789	2	568.788	1135.56			-0.36574	-0.00020803						19.34	0.25375	19.34	19.224	19.477	0								0.762367	0.00186189	0.0317182	0.0043977	1	4651	52.278	36.616	1			0
SIRQAGGIGK	10	1	0	1	Unmodified	Pep3038	ISO-MSMS	1	2021-12-19_Fusion_29758	101	Treat_T1	498.815	2	493.791	985.567			-0.35153	-0.00017358						19.157	0.26135	19.157	19.01	19.272	0								0.319789	0.00464656	0.104765	0.00085943	1	4575	81.263	72.401	1	1.1025	1.1658	0
SIRQAGGIGK	10	1	0	1	Unmodified	Pep3038	ISO-MSMS	1	2021-12-20_Fusion_29778	102	Treat_T2	498.814	2	493.791	985.567			0.94099	0.00046465						19.094	0.4252	19.197	19.081	19.506	0.10311								0.503178	0.00441758	0.129813	2.4328e-08	1	4337	158.57	147.86	1	0.71905	0.73957	0
SIRQAGGIGK	10	1	0	1	Unmodified	Pep3038	ISO-MSMS	2	2021-12-20_Fusion_29778	102	Treat_T2	502.802	2	493.791	985.567			-1.8531	-0.00091505						19.094	0.27909	19.197	19.096	19.375	0.10311								0.470711	0.00261627	0.0647532	0.0021235	1	4343	70.908	62.06	1	0.79239	0.81501	0
SIRQAGGIGK	10	1	0	1	Unmodified	Pep3038	MULTI-MSMS		2023-02-06_Fusion_36171	103	Ctrl_T2	502.802	2	493.791	985.567	0.5332	0.00026329	-0.61078	-0.0003016	-0.077587	-3.8311e-05	493.791	498.814	502.802	19.504	0.28271	18.864	18.704	18.986	-0.6396					66	16	6	0.311198	0.00904717	0.180159	0.008698	1	4757	49.06	40.596	1	8.5415	7.2091	0
SIRQAGGIGK	10	1	0	1	Unmodified	Pep3038	MULTI-MSMS		2023-02-06_Fusion_36172	203	Ctrl_T2	332.878	3	329.53	985.567	0.20176	6.6487e-05	-0.83539	-0.00027529	-0.63363	-0.0002088	329.53	332.878	335.537	19.476	0.45193	18.874	18.703	19.155	-0.60202					87	18	9	0.470824	0.0115395	0.34921	7.0898e-12	3	6409	154.35	154	1	9.6063	8.4688	0
SIRQAGGIGK	10	1	0	1	Unmodified	Pep3038	MULTI-MATCH		2021-12-19_Fusion_29759	201	Treat_T1		3	329.53	985.567	-0.16635	-5.4816e-05	-0.26027	-8.5767e-05	-0.42662	-0.00014058	329.53	331.536	332.866	19.167	0.23804	19.19	19.063	19.301	0.02305	0.1173	0.00037528		154.35	40	8	7					0				0	0.24824	0.22008	0
SIRQAGGIGK	10	1	0	1	Unmodified	Pep3038	MULTI-MATCH		2021-12-20_Fusion_29779	202	Treat_T2		3	329.53	985.567	-0.63939	-0.0002107	0.028228	9.302e-06	-0.61116	-0.00020139	329.53	332.878	335.537	19.129	0.31527	19.255	19.092	19.407	0.12667	0.18228	0.00066049		154.35	64	11	9					0				0	1.29	1.3682	0
SIRQAGGIGK	10	1	0	1	Unmodified	Pep3038	MULTI-MATCH-MSMS		2023-02-06_Fusion_36177	204	Ctrl_T1		3	329.53	985.567	0.44935	0.00014807	-0.87168	-0.00028725	-0.42234	-0.00013917	329.529	330.871	332.201	19.452	0.37599	18.973	18.721	19.097	-0.47918	-0.10013	-0.00022915		154.35	75	15	8					0				0	0.12917	0.14441	0
RPSGPSKAL	9	1	1	1	Unmodified	Pep3042	ISO-MSMS	0	2021-12-19_Fusion_29758	101	Treat_T1	456.767	2	456.767	911.519			0.14676	6.7034e-05						19.284	0.43669	19.284	19.056	19.493	0								0.746506	0.0545968	1	2.2188e-06	1	4629	124.98	114.52	1	0.39967	0.4024	0
RPSGPSKAL	9	1	1	1	Unmodified	Pep3042	ISO-MSMS	1	2021-12-20_Fusion_29778	102	Treat_T2	463.299	2	456.767	911.519			-1.3137	-0.00060004						19.164	0.46194	19.267	19.081	19.543	0.10311								0.687918	0.00488984	0.0912507	4.7131e-05	2	4333	90.709	83.141	1	0.46884	0.46555	0
RPSGPSKAL	9	1	1	1	Unmodified	Pep3042	ISO-MSMS	0	2021-12-20_Fusion_29778	102	Treat_T2	456.767	2	456.767	911.519			0.12277	5.6076e-05						19.197	0.43807	19.3	19.055	19.493	0.10311								0.897593	0.0236277	0.621954	2.2188e-06	2	4360	124.98	113.21	1	0.32516	0.32288	0
RPSGPSKAL	9	1	1	1	Unmodified	Pep3042	MULTI-MSMS		2023-02-06_Fusion_36171	103	Ctrl_T2	463.299	2	456.767	911.519	0.36384	0.00016619	0.11576	5.2874e-05	0.4796	0.00021907	456.767	463.299	468.789	19.903	0.65981	19.264	18.912	19.572	-0.6396					281	40	12	0.766091	0.0183129	0.117507	1.2732e-05	6	4903	103.74	99.165	1	1.3304	1.1351	0
RPSGPSKAL	9	1	1	1	Unmodified	Pep3042	MULTI-MSMS		2023-02-06_Fusion_36176	104	Ctrl_T1	456.767	2	456.767	911.519	-0.25213	-0.00011516	0.48933	0.00022351	0.23721	0.00010835	456.767	463.298	468.789	19.921	0.97651	19.351	19.059	20.036	-0.56987					283	60	10	0.800035	0.0300527	0.16995	1.2689e-05	5	4976	103.83	93.922	1	0.25006	0.27739	0
APGSARRPL	9	0	1	2	Unmodified	Pep3044	MULTI-MSMS		2021-12-19_Fusion_29758	101	Treat_T1	476.289	2	462.772	923.53	0.61699	0.00028553	-0.79225	-0.00036663	-0.17526	-8.1107e-05	462.772	470.302	476.289	19.301	0.48632	19.301	19.056	19.542	0					165	29	9	0.698421	0.0235306	0.548099	0.00019624	5	4657	95.605	56.83	1	2.7657	4.0633	0
APGSARRPL	9	0	1	2	Unmodified	Pep3044	MULTI-MSMS		2021-12-19_Fusion_29759	201	Treat_T1	313.87	3	308.851	923.53	-0.27022	-8.3458e-05	0.26493	8.1825e-05	-0.0052866	-1.6328e-06	308.851	313.87	317.862	19.304	0.43923	19.327	19.115	19.554	0.02305					97	16	9	0.605195	0.00725119	0.194789	6.7965e-06	1	4145	105.39	105.39	1	2.1911	2.5129	0
APGSARRPL	9	0	1	2	Unmodified	Pep3044	MULTI-MSMS		2021-12-20_Fusion_29778	102	Treat_T2	476.289	2	462.772	923.53	0.67154	0.00031077	-0.69303	-0.00032072	-0.021489	-9.9447e-06	462.772	470.302	476.289	19.217	0.43228	19.32	19.145	19.578	0.10311					194	32	10	0.709112	0.0136708	0.330961	0.00023658	6	4377	89.752	73.236	1	2.3286	2.7787	0
APGSARRPL	9	0	1	2	Unmodified	Pep3044	ISO-MSMS	1	2021-12-20_Fusion_29779	202	Treat_T2	313.87	3	308.851	923.53			0.19113	5.903e-05						19.225	0.3407	19.351	19.198	19.539	0.12667								0.696821	0.00810926	0.28181	6.5699e-05	2	3986	105.12	99.083	1	2.9036	3.6347	0
APGSARRPL	9	0	1	2	Unmodified	Pep3044	ISO-MSMS	2	2021-12-20_Fusion_29779	202	Treat_T2	317.861	3	308.851	923.53			-0.61483	-0.00018989						19.291	0.36989	19.418	19.225	19.595	0.12666								0.586219	0.0027616	0.135807	0.023382	1	4019	36.381	22.688	1	2.3049	2.8853	0
APGSARRPL	9	0	1	2	Unmodified	Pep3044	MULTI-MSMS		2023-02-06_Fusion_36171	103	Ctrl_T2	470.302	2	462.772	923.53	0.31879	0.00014753	-0.41962	-0.00019419	-0.10083	-4.6661e-05	462.772	470.302	475.791	19.99	0.92277	19.351	18.894	19.817	-0.6396					257	56	9	0.735138	0.00966223	0.0838948	0.0015376	5	4924	75.692	60.151	1	17.809	14.472	0
APGSARRPL	9	0	1	2	Unmodified	Pep3044	ISO-MSMS	1	2023-02-06_Fusion_36172	203	Ctrl_T2	313.87	3	308.851	923.53			-0.26595	-8.2137e-05						19.946	0.49902	19.344	19.155	19.654	-0.60202								0.643957	0.00230012	0.0250123	5.4117e-06	2	6564	111.17	110.85	1	12.479	10.299	0
APGSARRPL	9	0	1	2	Unmodified	Pep3044	ISO-MSMS	2	2023-02-06_Fusion_36172	203	Ctrl_T2	317.529	3	308.851	923.53			-1.9036	-0.00058793						20.036	0.61196	19.434	19.205	19.817	-0.60202								0.795282	0.00467365	0.0413366	0.0065925	2	6595	65.038	64.764	1	9.2866	7.6644	0
APGSARRPL	9	0	1	2	Unmodified	Pep3044	MULTI-MSMS		2023-02-06_Fusion_36176	104	Ctrl_T1	470.302	2	462.772	923.53	-0.12256	-5.6717e-05	0.43118	0.00019954	0.30862	0.00014282	462.772	470.302	475.791	19.989	0.84025	19.419	19.004	19.844	-0.56987					345	52	12	0.599728	0.0057475	0.028507	0.00023574	5	5005	91.9	83.368	1	0.99334	1.1739	0
APGSARRPL	9	0	1	2	Unmodified	Pep3044	MULTI-MSMS		2023-02-06_Fusion_36177	204	Ctrl_T1	313.87	3	308.851	923.53	-0.050691	-1.5656e-05	-0.70614	-0.00021809	-0.75683	-0.00023375	308.851	313.87	317.53	19.976	0.67677	19.497	19.261	19.938	-0.47918					105	29	6	0.613457	0.00102419	0.0100473	1.5121e-07	6	6657	105.39	105.33	1	1.1747	1.3459	0
APGSARRPL	9	0	1	2	Unmodified	Pep3044	MULTI-MATCH		2021-12-20_Fusion_29779	202	Treat_T2		3	308.851	923.53	-0.79718	-0.00024621	0.56647	0.00017495	-0.23071	-7.1255e-05	308.851	312.864	315.523	19.274	0.44705	19.4	19.092	19.539	0.12666	0.036678	0.00024324		105.39	90	16	10					0				0	0.67534	0.69785	0
RLDTGNSMTK	10	1	1	1	Unmodified	Pep148	ISO-MSMS	0	2021-12-19_Fusion_29758	101	Treat_T1	561.783	2	561.782	1121.55			-0.51452	-0.00028905						19.146	0.27266	19.146	18.999	19.272	0								0.863535	0.00473107	0.0627767	8.3984e-08	1	4559	142.94	111.64	1	0.40464	0.40739	0
RLDTGNSMTK	10	1	1	1	Unmodified	Pep148	ISO-MSMS	1	2021-12-19_Fusion_29758	101	Treat_T1	568.315	2	561.782	1121.55			-0.53496	-0.00030053						19.086	0.22066	19.086	18.99	19.211	0								0.79929	0.00733842	0.130687	1.0191e-07	1	4564	138.25	115.59	1	0.4906	0.49394	0
RLDTGNSMTK	10	1	1	1	Unmodified	Pep148	ISO-MSMS	0	2021-12-20_Fusion_29778	102	Treat_T2	561.782	2	561.782	1121.55			-0.56922	-0.00031978						19.095	0.26891	19.198	19.081	19.35	0.10311								0.800847	0.00899977	0.168673	1.0467e-09	1	4329	164.66	136.78	1	0.45237	0.44919	0
RLDTGNSMTK	10	1	1	1	Unmodified	Pep148	ISO-MSMS	1	2023-02-06_Fusion_36171	103	Ctrl_T2	568.315	2	561.782	1121.55			0.037735	2.1199e-05						19.118	0.2979	18.499	18.375	18.673	-0.61843								0.842116	0.00184631	0.00642809	9.4843e-05	1	4583	90.906	87.497	1	5.0209	4.2839	0
RLDTGNSMTK	10	1	1	1	Unmodified	Pep148	ISO-MSMS	2	2023-02-06_Fusion_36171	103	Ctrl_T2	573.804	2	561.782	1121.55			2.4914	0.0013996						19.184	0.49828	18.566	18.399	18.897	-0.61843								0.920739	0.00779467	0.0831816	9.2244e-05	2	4648	91.867	77.709	1	4.1514	3.542	0
RLDTGNSMTK	10	1	1	1	Unmodified	Pep148	ISO-MSMS	0	2023-02-06_Fusion_36176	104	Ctrl_T1	561.782	2	561.782	1121.55			-0.42248	-0.00023734						19.176	0.3397	18.632	18.474	18.814	-0.54437								0.952155	0.00427416	0.0256059	0.0013747	2	4737	77.379	60.839	1	0.36252	0.40215	0
RLDTGNSMTK	10	1	1	1	Unmodified	Pep148	ISO-MSMS	1	2023-02-06_Fusion_36176	104	Ctrl_T1	568.315	2	561.782	1121.55			0.060864	3.4192e-05						19.134	0.20236	18.59	18.489	18.691	-0.54437								0.834918	0.00144994	0.00778129	5.829e-05	1	4679	104.42	101.02	1	0.56263	0.62413	0
RLDTGNSMTK	10	1	1	1	Unmodified	Pep148	ISO-MSMS	2	2023-02-06_Fusion_36176	104	Ctrl_T1	573.804	2	561.782	1121.55			2.8287	0.0015891						19.201	0.40058	18.657	18.504	18.905	-0.54437								0.929431	0.00451655	0.0324919	0.0012096	1	4696	78.655	69.067	1	0.29961	0.33236	0
RLDTGNSMTK	10	1	1	1	Oxidation (M)	Pep148	MULTI-MSMS		2023-02-06_Fusion_36176	104	Ctrl_T1	569.781	2	569.78	1137.54	0.34186	0.00019479	0.19673	0.00011209	0.53859	0.00030688	569.78	576.312	581.801	15.45	0.30696	15.017	14.863	15.17	-0.43349					92	23	7	0.597956	0.00116368	0.0106596	0.012017	1	3267	32.32	28.749	1	0.52294	0.5801	0
ASYSDGKLK	9	2	1	0	Unmodified	Pep3052	MULTI-MSMS		2021-12-19_Fusion_29758	101	Treat_T1	484.756	2	484.756	967.497	0.40234	0.00019504	0.2321	0.00011251	0.63444	0.00030755	484.756	490.291	496.279	19.479	0.29792	19.479	19.308	19.606	0					112	16	11	0.772374	0.0100138	0.149423	0.00011703	3	4701	107.1	82.58	1	0.53719	0.63249	0
ASYSDGKLK	9	2	1	0	Unmodified	Pep3052	MULTI-MSMS		2021-12-19_Fusion_29759	201	Treat_T1	323.506	3	323.506	967.497	-0.31342	-0.00010139	0.33695	0.00010901	0.023528	7.6114e-06	323.507	327.196	331.189	19.476	0.27654	19.498	19.327	19.604	0.022615					40	10	7	0.844475	0.00079331	0.0107484	1.9665e-15	2	4221	208.86	207.36	1	0.63731	0.82679	0
ASYSDGKLK	9	2	1	0	Unmodified	Pep3052	ISO-MSMS	1	2021-12-20_Fusion_29778	102	Treat_T2	490.291	2	484.756	967.497			0.27715	0.00013435						19.354	0.25918	19.457	19.308	19.567	0.10311								0.759673	0.00941471	0.173874	2.654e-05	1	4445	106.42	73.79	1	0.66844	0.7982	0
ASYSDGKLK	9	2	1	0	Unmodified	Pep3052	ISO-MSMS	2	2021-12-20_Fusion_29778	102	Treat_T2	496.279	2	484.756	967.497			-0.094095	-4.5613e-05						19.407	0.18958	19.51	19.41	19.599	0.10311								0.512726	0.00394516	0.0568465	0.026507	1	4453	34.186	30.074	1	0.39781	0.47503	0
ASYSDGKLK	9	2	1	0	Unmodified	Pep3052	ISO-MSMS	0	2021-12-20_Fusion_29779	202	Treat_T2	323.507	3	323.506	967.497			1.0421	0.00033714						19.446	0.19134	19.573	19.46	19.651	0.12654								0.846151	0.0005779	0.00629353	8.8585e-08	2	4054	179.21	177.33	1	0.99923	1.2936	0
ASYSDGKLK	9	2	1	0	Unmodified	Pep3052	ISO-MSMS	2	2023-02-06_Fusion_36171	103	Ctrl_T2	495.781	2	484.756	967.497			-0.91491	-0.00044351						19.835	0.29393	19.195	19.001	19.295	-0.6396								0.619859	0.00410305	0.0276372	0.0042267	1	4894	63.419	54.673	1	6.3992	6.6146	0
ASYSDGKLK	9	2	1	0	Unmodified	Pep3052	MULTI-MSMS		2023-02-06_Fusion_36176	104	Ctrl_T1	490.291	2	484.756	967.497	-0.31407	-0.00015225	0.61038	0.00029588	0.29631	0.00014364	484.756	490.291	495.781	19.814	0.34895	19.245	19.004	19.353	-0.56987					126	19	11	0.580373	0.00489637	0.0665158	0.0010275	3	4950	73.248	63.467	1	0.56359	0.6919	0
ASYSDGKLK	9	2	1	0	Unmodified	Pep3052	MULTI-MATCH-MSMS		2021-12-20_Fusion_29778	102	Treat_T2		2	484.756	967.497	0.57023	0.00027642	-0.21956	-0.00010643	0.35067	0.00016999	484.756	488.277	492.272	19.418	0.24293	19.521	19.375	19.618	0.10311	0.16318	-0.00045457		107.1	138	21	10					0				0	0.32349	0.35032	0
ASYSDGKLK	9	2	1	0	Unmodified	Pep3052	MULTI-MATCH		2023-02-06_Fusion_36171	103	Ctrl_T2		2	484.756	967.497	0.20746	0.00010057	-1.7285	-0.00083789	-1.521	-0.00073732	484.756	488.278	491.774	19.825	0.34603	19.185	18.912	19.258	-0.6396	-0.17218	-0.0019175		107.1	103	18	9					0				0	2.3576	1.7714	0
YRGPSHTY	8	0	0	1	Unmodified	Pep167	ISO-MSMS	1	2021-12-19_Fusion_29758	101	Treat_T1	493.743	2	490.733	979.451			-0.40297	-0.00019775						19.63	0.32611	19.63	19.477	19.803	0								0.468725	0.00140826	0.00895207	9.0323e-09	1	4754	127.84	77.717	1	1.6173	1.5143	0
YRGPSHTY	8	0	0	1	Unmodified	Pep167	MSMS	0	2021-12-19_Fusion_29758	101	Treat_T1	490.733	2	490.733	979.451										19.619	1	19.619	19.119	20.119	0											0.0027018	1	4767	55.902	11.135	1
YRGPSHTY	8	0	0	1	Unmodified	Pep167	MULTI-MSMS		2021-12-20_Fusion_29778	102	Treat_T2	490.733	2	490.733	979.451	0.59164	0.00029034	0.041172	2.0204e-05	0.63282	0.00031054	490.733	493.743	495.737	19.517	0.27589	19.621	19.448	19.724	0.10409					103	27	7	0.615949	0.00123529	0.00510492	0.00015615	1	4501	79.116	34.035	1	1.9186	1.815	0
YRGPSHTY	8	0	0	1	Unmodified	Pep167	MULTI-MSMS		2023-02-06_Fusion_36171	103	Ctrl_T2	493.743	2	490.733	979.451	0.12506	6.1373e-05	0.023789	1.1674e-05	0.14885	7.3047e-05	490.733	493.743	495.737	20.223	0.38246	19.56	19.347	19.729	-0.66294					145	21	10	0.843007	0.00890451	0.148124	8.4371e-06	5	5052	114.78	54.023	1	3.5678	2.4663	0
YRGPSHTY	8	0	0	1	Unmodified	Pep167	MULTI-MSMS		2023-02-06_Fusion_36172	203	Ctrl_T2	330.827	3	327.491	979.451	0.5462	0.00017887	-0.54924	-0.00017987	-0.0030421	-9.9627e-07	327.491	329.498	330.827	20.181	0.30492	19.553	19.417	19.722	-0.6282					71	12	7	0.54152	0.00367432	0.0912616	0.0025696	2	6641	83.265	77.781	1	3.5624	2.4309	0
YRGPSHTY	8	0	0	1	Unmodified	Pep167	MULTI-MSMS		2023-02-06_Fusion_36176	104	Ctrl_T1	495.738	2	490.733	979.451	0.17256	8.4679e-05	0.63806	0.00031312	0.81062	0.0003978	490.733	493.743	495.737	20.17	0.36533	19.6	19.431	19.796	-0.56987					124	19	10	0.827132	0.00941623	0.239914	1.8787e-05	5	5091	104.45	54.721	1	0.98756	1.0908	0
YRGPSHTY	8	0	0	1	Unmodified	Pep167	MULTI-MATCH		2023-02-06_Fusion_36177	204	Ctrl_T1		3	327.491	979.451	0.23834	7.8054e-05	-0.27567	-9.0279e-05	-0.037327	-1.2224e-05	327.491	329.498	330.827	20.077	0.31426	19.568	19.474	19.788	-0.50855	0.0075629	0.00015539		83.265	88	13	9					0				0	1.2204	1.218	0
IPKKHISQI	9	2	0	0	Unmodified	Pep3057	MSMS	0	2021-12-20_Fusion_29778	102	Treat_T2	532.335	2	532.335	1062.65										19.528	1	19.632	19.132	20.132	0.10409											0.00036095	1	4514	112.11	82.946	1
IPKKHISQI	9	2	0	0	Unmodified	Pep3057	ISO-MSMS	0	2023-02-06_Fusion_36176	104	Ctrl_T1	532.335	2	532.335	1062.65			-0.46923	-0.00024979						20.452	0.22092	19.854	19.72	19.941	-0.59774								0.511944	0.0013527	0.00681331	0.031254	1	5193	33.263	22.552	1	0.27023	0.3264	0
KTGEVLDTK	9	2	1	0	Unmodified	Pep159	ISO-MSMS	1	2021-12-19_Fusion_29758	101	Treat_T1	501.312	2	495.777	989.539			-0.1352	-6.703e-05						19.4	0.20181	19.4	19.255	19.457	0								0.745924	0.00366928	0.122187	2.1447e-05	1	4663	110.31	44.011	1	1.1534	1.3581	0
KTGEVLDTK	9	2	1	0	Unmodified	Pep159	ISO-MSMS	1	2023-02-06_Fusion_36171	103	Ctrl_T2	501.311	2	495.777	989.539			-1.689	-0.00083738						19.326	0.60511	18.708	18.328	18.933	-0.61843								0.830821	0.00444118	0.0277461	0.002345	1	4677	74.267	27.805	1	1.4726	1.5222	0
KTGEVLDTK	9	2	1	0	Unmodified	Pep159	ISO-MSMS	2	2023-02-06_Fusion_36176	104	Ctrl_T1	506.801	2	495.777	989.539			-0.40887	-0.00020271						19.335	0.31384	18.791	18.628	18.941	-0.54437								0.643708	0.000833325	0.00431758	0.02479	1	4763	37.344	7.8711	1	0.38666	0.47469	0
KTGEVLDTK	9	2	1	0	Unmodified	Pep159	ISO-MSMS	1	2023-02-06_Fusion_36176	104	Ctrl_T1	501.311	2	495.777	989.539			-0.68593	-0.00034007						19.334	0.3936	18.789	18.592	18.985	-0.54437								0.634352	0.00289086	0.0124865	0.0059773	1	4764	53.327	20.577	1	0.50788	0.6235	0
RLSDGTMAR	9	0	1	2	Unmodified	Pep3054	MSMS	1	2021-12-19_Fusion_29758	101	Treat_T1	511.287	2	503.759	1005.5										19.527	1	19.527	19.027	20.027	0											0.00051797	1	4731	85.862	71.195	1
RLSDGTMAR	9	0	1	2	Unmodified	Pep3054	MSMS	2	2021-12-19_Fusion_29758	101	Treat_T1	517.275	2	503.759	1005.5										19.558	1	19.558	19.058	20.058	0											0.0036531	1	4743	51.276	35.073	1
RLSDGTMAR	9	0	1	2	Unmodified	Pep3054	MULTI-MSMS		2021-12-20_Fusion_29778	102	Treat_T2	511.289	2	503.759	1005.5	0.59008	0.00029726	-0.34306	-0.00017282	0.24702	0.00012444	503.758	511.288	517.275	19.442	0.19846	19.545	19.41	19.608	0.10311					65	17	6	0.794878	0.000959678	0.00908735	0.0021659	2	4472	67.704	57.439	1	0.42279	0.50451	0
RPSSSRSYVTT	11	0	0	2	Unmodified	Pep172	MULTI-MSMS		2021-12-19_Fusion_29758	101	Treat_T1	620.818	2	620.818	1239.62	0.20145	0.00012506	-0.26014	-0.0001615	-0.058687	-3.6434e-05	620.817	626.838	630.826	19.669	0.33726	19.669	19.542	19.879	0					126	23	8	0.962145	0.00856537	0.0901338	9.0594e-09	4	4821	132.32	106.43	1	0.16251	0.16406	0
RPSSSRSYVTT	11	0	0	2	Unmodified	Pep172	MULTI-MSMS		2021-12-19_Fusion_29759	201	Treat_T1	414.215	3	414.214	1239.62	-0.42423	-0.00017572	0.55869	0.00023142	0.13446	5.5695e-05	414.214	418.228	420.887	19.663	0.30544	19.685	19.553	19.859	0.022614					52	11	8	0.90856	0.00569172	0.0238007	4.2497e-07	2	4251	136.33	134.1	1	0.1214	0.15523	0
RPSSSRSYVTT	11	0	0	2	Unmodified	Pep172	MULTI-MSMS		2021-12-20_Fusion_29778	102	Treat_T2	620.818	2	620.818	1239.62	0.58959	0.00036603	-0.57468	-0.00035677	0.014909	9.2557e-06	620.817	626.837	630.826	19.555	0.29477	19.659	19.537	19.832	0.10409					147	27	8	0.937176	0.00163079	0.00938601	1.013e-08	4	4491	128.81	111.97	1	0.12975	0.13167	0
RPSSSRSYVTT	11	0	0	2	Unmodified	Pep172	MULTI-MSMS		2021-12-20_Fusion_29779	202	Treat_T2	414.214	3	414.214	1239.62	-0.54277	-0.00022482	0.54321	0.000225	0.00043276	1.7926e-07	414.214	418.228	420.887	19.608	0.33762	19.734	19.595	19.932	0.12649					60	12	8	0.896779	0.00508503	0.0257261	4.7883e-07	2	4082	144.77	144.77	1	0.1213	0.12535	0
RPSSSRSYVTT	11	0	0	2	Unmodified	Pep172	MULTI-MSMS		2023-02-06_Fusion_36171	103	Ctrl_T2	620.818	2	620.818	1239.62	0.3799	0.00023585	0.49067	0.00030462	0.87058	0.00054047	620.818	626.838	630.826	20.111	0.37383	19.448	19.295	19.669	-0.66294					179	23	12	0.996382	0.0143387	0.344993	6.1091e-05	4	5012	99.688	83.445	1	0.88479	0.85294	0
RPSSSRSYVTT	11	0	0	2	Unmodified	Pep172	MULTI-MSMS		2023-02-06_Fusion_36172	203	Ctrl_T2	418.227	3	414.214	1239.62	0.29084	0.00012047	-0.063744	-2.6404e-05	0.22709	9.4066e-05	414.214	418.228	420.887	20.107	0.37634	19.478	19.322	19.699	-0.6282					147	15	15	0.535988	0.00725192	0.110291	2.1551e-07	6	6606	125.48	124.06	1	0.94522	0.84645	0
RPSSSRSYVTT	11	0	0	2	Unmodified	Pep172	MULTI-MSMS		2023-02-06_Fusion_36177	204	Ctrl_T1	414.214	3	414.214	1239.62	0.24292	0.00010062	0.0071041	2.9426e-06	0.25003	0.00010357	414.214	418.227	420.887	20.061	0.44915	19.552	19.388	19.837	-0.50855					86	19	8	0.899598	0.0151955	0.121244	7.9824e-12	4	6704	138.66	138.28	1	0.1562	0.16766	0
RPSSSRSYVTT	11	0	0	2	Unmodified	Pep172	MULTI-MATCH-MSMS		2023-02-06_Fusion_36176	104	Ctrl_T1		2	620.818	1239.62	-0.058218	-3.6143e-05	0.63897	0.00039668	0.58075	0.00036054	620.818	623.828	625.822	20.085	0.35389	19.515	19.394	19.748	-0.56987	-0.057437	0.00082089		132.32	104	21	9					0				0	0.0521	0.057547	0
RVIVTHGSLK	10	1	1	1	Unmodified	Pep178	ISO-MSMS	1	2021-12-19_Fusion_29758	101	Treat_T1	561.875	2	555.343	1108.67			-0.37985	-0.00021095						19.72	0.30146	19.72	19.626	19.928	0								0.711248	0.00241272	0.00922247	8.8084e-06	2	4790	118.04	111.1	1	2.5544	2.5718	0
RVIVTHGSLK	10	1	1	1	Unmodified	Pep178	MULTI-MSMS		2021-12-19_Fusion_29759	201	Treat_T1	370.565	3	370.565	1108.67	-0.48546	-0.00017989	0.73775	0.00027338	0.25229	9.349e-05	370.565	374.919	378.911	19.702	0.72269	19.725	19.553	20.276	0.022614					209	27	13	0.909241	0.0199552	0.127199	1.1307e-22	6	4265	208.54	205.66	1	1.7495	1.7488	0
RVIVTHGSLK	10	1	1	1	Unmodified	Pep178	MULTI-MSMS		2021-12-20_Fusion_29778	102	Treat_T2	555.343	2	555.343	1108.67	0.59562	0.00033078	-0.56449	-0.00031348	0.031136	1.7291e-05	555.343	561.875	567.863	19.576	0.35421	19.68	19.518	19.873	0.10409					174	31	10	0.734291	0.000932755	0.00396529	1.0878e-07	5	4526	152.04	128.54	1	1.5026	1.4921	0
RVIVTHGSLK	10	1	1	1	Unmodified	Pep178	ISO-MSMS	1	2021-12-20_Fusion_29779	202	Treat_T2	374.919	3	370.565	1108.67			0.55618	0.0002061						19.6	0.52472	19.726	19.566	20.091	0.12649								0.759533	0.0167701	0.0864694	4.9586e-18	2	4072	208.54	208.35	1	2.2189	2.2131	0
RVIVTHGSLK	10	1	1	1	Unmodified	Pep178	ISO-MSMS	1	2023-02-06_Fusion_36171	103	Ctrl_T2	561.875	2	555.343	1108.67			-0.028613	-1.589e-05						20.422	0.47692	19.759	19.572	20.049	-0.66294								0.967419	0.0173542	0.10602	1.0949e-10	3	5102	185.08	175.72	1	27.775	23.698	0
RVIVTHGSLK	10	1	1	1	Unmodified	Pep178	ISO-MSMS	2	2023-02-06_Fusion_36171	103	Ctrl_T2	567.365	2	555.343	1108.67			-0.69319	-0.00038496						20.449	0.43103	19.786	19.618	20.049	-0.66294								0.883423	0.00904171	0.0548281	0.00074308	2	5100	82.261	80.658	1			0
RVIVTHGSLK	10	1	1	1	Unmodified	Pep178	MULTI-MSMS		2023-02-06_Fusion_36172	203	Ctrl_T2	374.919	3	370.565	1108.67	0.026186	9.7038e-06	-0.46358	-0.00017179	-0.4374	-0.00016208	370.565	374.919	378.578	20.426	0.69505	19.798	19.534	20.229	-0.6282					240	29	12	0.862768	0.0203327	0.386248	2.0975e-19	12	6667	208.54	206.19	1	28.214	21.424	0
RVIVTHGSLK	10	1	1	1	Unmodified	Pep178	MULTI-MSMS		2023-02-06_Fusion_36176	104	Ctrl_T1	561.875	2	555.343	1108.67	0.49718	0.00027611	-0.20294	-0.0001127	0.29425	0.00016341	555.343	561.875	567.364	20.41	0.50404	19.812	19.608	20.112	-0.59774					185	27	11	0.680377	0.00360397	0.0673937	5.9855e-05	4	5149	114.97	110.03	1	0.72003	0.79873	0
RVIVTHGSLK	10	1	1	1	Unmodified	Pep178	MULTI-MSMS		2023-02-06_Fusion_36177	204	Ctrl_T1	370.565	3	370.565	1108.67	0.57848	0.00021437	-0.46884	-0.00017374	0.10964	4.0629e-05	370.565	374.919	378.578	20.377	0.74857	19.868	19.573	20.322	-0.50855					286	31	16	0.958218	0.0836511	0.58856	2.0975e-19	11	6826	219.56	219.37	1	0.78616	0.92678	0
RVIVTHGSLK	10	1	1	1	Unmodified	Pep178	MULTI-MATCH-MSMS		2021-12-19_Fusion_29758	101	Treat_T1		2	555.343	1108.67	0.2407	0.00013367	-0.92848	-0.00051562	-0.68778	-0.00038195	555.342	559.862	564.354	19.757	0.25398	19.757	19.659	19.912	0	0.038463	-0.00037981		152.04	100	14	11					0				0	0.72489	0.80439	0
RVIVTHGSLK	10	1	1	1	Unmodified	Pep178	MULTI-MATCH-MSMS		2021-12-20_Fusion_29779	202	Treat_T2		3	370.565	1108.67	-0.49265	-0.00018256	1.3604	0.00050412	0.86775	0.00032156	370.565	372.572	373.901	19.66	0.4429	19.787	19.595	20.038	0.12649	-0.0077522	0.001228		208.54	106	16	12					0				0	0.11379	0.11533	0
RTGPSLSER	9	0	1	2	Unmodified	Pep3059	MSMS	0	2021-12-19_Fusion_29758	101	Treat_T1	501.77	2	501.77	1001.53										19.701	1	19.701	19.201	20.201	0											0.017754	1	4799	25.857	15.147	1
RTGPSLSER	9	0	1	2	Unmodified	Pep3059	ISO-MSMS	0	2021-12-20_Fusion_29778	102	Treat_T2	501.77	2	501.77	1001.53			-0.0021585	-1.0831e-06						19.586	0.13811	19.69	19.673	19.811	0.10409								0.456944	0.000619139	0.00243983	0.038363	1	4541	25.857	15.147	1	0.54049	0.64496	0
KMSSMTSVQK	10	2	0	0	Unmodified	Pep168	ISO-MSMS	0	2021-12-19_Fusion_29758	101	Treat_T1	564.284	2	563.783	1125.55			-1.1087	-0.00062504						19.64	0.35377	19.64	19.542	19.896	0								0.689529	0.000781498	0.00387689	8.4419e-08	1	4761	142.83	93.73	1	0.42251	0.5246	0
KMSSMTSVQK	10	2	0	0	Unmodified	Pep168	ISO-MSMS	0	2021-12-20_Fusion_29778	102	Treat_T2	563.783	2	563.783	1125.55			-0.5037	-0.00028397						19.531	0.15318	19.635	19.544	19.697	0.10409								0.527371	0.0011068	0.00387425	1.5783e-05	1	4510	111.27	83.057	1	0.63574	0.72201	0
RTYSPSAQVK	10	1	0	1	Unmodified	Pep169	ISO-MSMS	0	2021-12-19_Fusion_29758	101	Treat_T1	568.807	2	568.807	1135.6			-0.03796	-2.1592e-05						19.654	0.23193	19.654	19.571	19.803	0								0.88291	0.00169538	0.00651525	1.1089e-05	1	4774	115.82	96.721	1	0.35713	0.37762	0
RTYSPSAQVK	10	1	0	1	Unmodified	Pep169	ISO-MSMS	1	2021-12-19_Fusion_29758	101	Treat_T1	573.829	2	568.807	1135.6			0.77802	0.00044254						19.679	0.13146	19.679	19.635	19.767	0								0.935338	0.000686552	0.00536518	0.001726	1	4803	74.165	65.825	1	0.40594	0.42923	0
RTYSPSAQVK	10	1	0	1	Unmodified	Pep169	ISO-MSMS	1	2023-02-06_Fusion_36171	103	Ctrl_T2	573.829	2	568.807	1135.6			2.174	0.0012366						20.002	0.22188	19.363	19.332	19.554	-0.6396								0	0	0	0.014265	1	4957	40.724	38.796	1	2.9867	2.5208	0
RTYSPSAQVK	10	1	0	1	Unmodified	Pep169	ISO-MSMS	2	2023-02-06_Fusion_36171	103	Ctrl_T2	577.82	2	568.807	1135.6			1.1371	0.00064681						20.052	0.20203	19.389	19.347	19.549	-0.66294								0.974554	0.000646448	0.00829477	0.0049538	1	4976	49.715	42.82	1	3.0812	2.6006	0
RTYSPSAQVK	10	1	0	1	Unmodified	Pep169	ISO-MSMS	0	2023-02-06_Fusion_36176	104	Ctrl_T1	568.806	2	568.807	1135.6			0.65764	0.00037407						20.027	0.19994	19.457	19.413	19.613	-0.56987								0.835864	0.00104958	0.00674596	0.0025592	1	5057	68.224	58.237	1	0.3546	0.43475	0
KVGEFSGANK	10	2	0	0	Unmodified	Pep176	MULTI-MSMS		2021-12-19_Fusion_29758	101	Treat_T1	518.774	2	518.775	1035.53	0.18831	9.7689e-05	-0.40677	-0.00021102	-0.21846	-0.00011333	518.775	522.8	526.789	19.715	0.3384	19.715	19.606	19.944	0					140	22	11	0.971849	0.0359979	0.355057	1.0632e-10	4	4835	188.91	142.52	1	0.21037	0.2612	0
KVGEFSGANK	10	2	0	0	Unmodified	Pep176	MULTI-MSMS		2021-12-20_Fusion_29778	102	Treat_T2	518.775	2	518.775	1035.53	0.61568	0.0003194	-0.66724	-0.00034615	-0.051558	-2.6747e-05	518.774	522.799	526.789	19.617	0.33822	19.721	19.578	19.917	0.10409					165	27	10	0.97684	0.0321669	0.308468	6.868e-11	4	4574	193.01	145.35	1	0.22399	0.25439	0
KVGEFSGANK	10	2	0	0	Unmodified	Pep176	ISO-MSMS	1	2023-02-06_Fusion_36171	103	Ctrl_T2	522.8	2	518.775	1035.53			-0.78663	-0.00040808						20.037	0.70957	19.384	18.918	19.627	-0.65335								0.734124	0.0145416	0.177448	5.8773e-07	2	4987	137.28	113.96	1	1.2904	1.3006	0
KVGEFSGANK	10	2	0	0	Unmodified	Pep176	ISO-MSMS	2	2023-02-06_Fusion_36171	103	Ctrl_T2	526.789	2	518.775	1035.53			-1.5428	-0.00080035						20.034	0.65451	19.387	18.979	19.634	-0.64658								0.741296	0.00288851	0.0142917	8.0681e-05	2	4944	96.143	79.019	1	1.2282	1.238	0
KVGEFSGANK	10	2	0	0	Unmodified	Pep176	ISO-MSMS	0	2023-02-06_Fusion_36171	103	Ctrl_T2	518.775	2	518.775	1035.53			0.71148	0.0003691						20.056	0.41635	19.393	19.235	19.651	-0.66294								0.61946	0.00637964	0.19487	7.0206e-05	2	5014	100.02	75.241	1	1.2666	1.2767	0
KVGEFSGANK	10	2	0	0	Unmodified	Pep176	ISO-MSMS	1	2023-02-06_Fusion_36176	104	Ctrl_T1	522.799	2	518.775	1035.53			-0.16117	-8.3613e-05						20.006	0.21409	19.436	19.353	19.567	-0.56987								0.731733	0.000502916	0.00149547	0.0010374	1	5017	79.986	49.819	1	0.19304	0.23316	0
KVGEFSGANK	10	2	0	0	Unmodified	Pep176	ISO-MSMS	2	2023-02-06_Fusion_36176	104	Ctrl_T1	526.789	2	518.775	1035.53			-1.1938	-0.00061929						20.02	0.28318	19.45	19.353	19.636	-0.56987								0.776227	0.00111036	0.00597209	7.0206e-05	1	5028	100.02	84.136	1	0.18994	0.22942	0
VSYSHIQSK	9	1	0	0	Unmodified	Pep3064	ISO-MSMS	0	2021-12-20_Fusion_29778	102	Treat_T2	524.776	2	524.775	1047.53			-0.63733	-0.00033445						19.67	0.17427	19.774	19.715	19.889	0.10409								0.62443	0.00292071	0.0844416	0.00082884	1	4590	81.547	74.446	1	1.7706	1.892	0
VSYSHIQSK	9	1	0	0	Unmodified	Pep3064	MULTI-SECPEP		2023-02-06_Fusion_36172	203	Ctrl_T2	350.882	3	350.186	1047.53	0.41467	0.00014521	-0.11973	-4.1926e-05	0.29494	0.00010328	350.186	351.527	352.857	20.24	0.28171	19.612	19.44	19.722	-0.6282					45	11	7	0.31417	0.00122847	0.0180062	0.0010078	1	6664	77.741	77.741	1	0.98906	0.73264	0
VVMRDPQTK	9	1	0	1	Unmodified	Pep2198	MULTI-MSMS		2021-12-19_Fusion_29758	101	Treat_T1	537.292	2	537.292	1072.57	0.25242	0.00013562	-0.53717	-0.00028862	-0.28475	-0.00015299	537.292	542.315	546.304	19.672	0.5444	19.672	19.419	19.963	0					143	35	8	0.997304	0.0188928	0.0664603	5.954e-14	3	4794	215.14	144.8	1	0.063834	0.067495	0
VVMRDPQTK	9	1	0	1	Unmodified	Pep2198	MULTI-MSMS		2021-12-19_Fusion_29759	201	Treat_T1	358.531	3	358.531	1072.57	-0.42643	-0.00015289	0.13407	4.8067e-05	-0.29236	-0.00010482	358.531	361.879	364.538	19.672	0.59445	19.695	19.502	20.096	0.022615					106	22	9	0.629125	0.00361198	0.0171524	1.0254e-09	6	4240	150.4	150.4	1	0.057531	0.061584	0
VVMRDPQTK	9	1	0	1	Unmodified	Pep2198	ISO-MSMS	0	2021-12-20_Fusion_29778	102	Treat_T2	537.292	2	537.292	1072.57			-0.74767	-0.00040172						19.599	0.49156	19.703	19.462	19.953	0.10409								0.948903	0.0082929	0.0233426	6.8442e-12	3	4534	200.86	134.51	1	0.05989	0.061599	0
VVMRDPQTK	9	1	0	1	Unmodified	Pep2198	ISO-MSMS	2	2021-12-20_Fusion_29778	102	Treat_T2	546.802	2	537.292	1072.57			-0.94508	-0.00050778						19.578	0.27387	19.682	19.578	19.852	0.10409								0.735169	0.000859979	0.00356871	9.443e-11	2	4535	168.25	119.19	1	0.067318	0.069239	0
VVMRDPQTK	9	1	0	1	Unmodified	Pep2198	MSMS	1	2021-12-20_Fusion_29778	102	Treat_T2	542.315	2	537.292	1072.57										19.607	1	19.711	19.211	20.211	0.10409											0.00044994	1	4545	120.99	100.99	1
VVMRDPQTK	9	1	0	1	Unmodified	Pep2198	MULTI-MSMS		2021-12-20_Fusion_29779	202	Treat_T2	358.531	3	358.531	1072.57	-0.47466	-0.00017018	0.086694	3.1082e-05	-0.38797	-0.0001391	358.531	361.879	364.538	19.663	0.49688	19.789	19.566	20.063	0.12649					108	18	10	0.818956	0.0193132	0.55937	1.0254e-09	7	4126	163.9	163.42	1	0.040258	0.042698	0
VVMRDPQTK	9	1	0	1	Unmodified	Pep2198	ISO-MSMS	0	2023-02-06_Fusion_36171	103	Ctrl_T2	537.293	2	537.292	1072.57			1.3357	0.00071768						20.189	0.42067	19.526	19.324	19.745	-0.66294								0.465292	0.00276075	0.0308838	5.0276e-05	1	4980	106.91	93.192	1	0.60438	0.5101	0
VVMRDPQTK	9	1	0	1	Unmodified	Pep2198	MSMS	1	2023-02-06_Fusion_36171	103	Ctrl_T2	542.315	2	537.292	1072.57										20.035	1	19.385	18.885	19.885	-0.65004											0.030126	1	4961	37.812	33.877	1
VVMRDPQTK	9	1	0	1	Unmodified	Pep2198	MULTI-MSMS		2023-02-06_Fusion_36172	203	Ctrl_T2	358.531	3	358.531	1072.57	0.52093	0.00018677	-0.31039	-0.00011128	0.21054	7.5487e-05	358.531	361.879	364.538	20.146	0.37667	19.518	19.345	19.722	-0.6282					100	15	9	0.849957	0.00978807	0.275431	7.196e-08	4	6617	150.4	150.4	1	0.51304	0.45229	0
VVMRDPQTK	9	1	0	1	Unmodified	Pep2198	ISO-MSMS	0	2023-02-06_Fusion_36176	104	Ctrl_T1	537.292	2	537.292	1072.57			0.42756	0.00022972						20.109	0.35369	19.539	19.413	19.767	-0.56987								0.630689	0.0110896	0.253852	3.8586e-11	2	5100	182.98	151.72	1	0.092636	0.11357	0
VVMRDPQTK	9	1	0	1	Unmodified	Pep2198	MULTI-MSMS		2023-02-06_Fusion_36177	204	Ctrl_T1	358.531	3	358.531	1072.57	0.058829	2.1092e-05	0.17504	6.2756e-05	0.23387	8.3848e-05	358.531	361.879	364.539	20.071	0.37758	19.562	19.435	19.813	-0.50855					88	16	11	0.841288	0.00611899	0.0346058	1.884e-12	4	6698	169.57	168.62	1	0.047169	0.056885	0
VVMRDPQTK	9	1	0	1	Oxidation (M)	Pep2198	ISO-MSMS	1	2023-02-06_Fusion_36171	103	Ctrl_T2	550.313	2	545.29	1088.56			0.30221	0.00016479						15.693	0.21344	15.152	15.025	15.238	-0.54189								0.614405	0.000998842	0.0142128	0.031923	1	3289	32.841	32.841	1	0.41967	0.3542	0
VVMRDPQTK	9	1	0	1	Oxidation (M)	Pep2198	MSMS	0	2023-02-06_Fusion_36171	103	Ctrl_T2	545.291	2	545.29	1088.56										15.629	1	15.087	14.587	15.587	-0.54189											0.046175	1	3286	27.13	23.384	1
VVMRDPQTK	9	1	0	1	Oxidation (M)	Pep2198	MSMS	0	2023-02-06_Fusion_36171	103	Ctrl_T2	545.29	2	545.29	1088.56										15.781	1	15.239	14.739	15.739	-0.54189											0.030252	1	3345	37.727	31.946	1
VVMRDPQTK	9	1	0	1	Oxidation (M)	Pep2198	MULTI-MSMS		2023-02-06_Fusion_36172	203	Ctrl_T2	363.862	3	363.862	1088.56	0.57692	0.00020992	-0.38628	-0.00014055	0.19064	6.9366e-05	363.862	367.211	369.87	15.709	0.33668	15.216	14.986	15.323	-0.49283					102	13	11	0.421274	0.00420352	0.0782758	1.7425e-12	2	5260	138.54	138.54	1	0.50892	0.44866	0
VVMRDPQTK	9	1	0	1	Oxidation (M)	Pep2198	ISO-MSMS	0	2023-02-06_Fusion_36176	104	Ctrl_T1	545.29	2	545.29	1088.56			-0.68193	-0.00037185						15.714	0.29937	15.28	15.101	15.4	-0.43349								0.883126	0.0028166	0.026403	0.0064324	2	3402	50.703	42.436	1	0.063426	0.077762	0
VVMRDPQTK	9	1	0	1	Oxidation (M)	Pep2198	MULTI-MATCH-MSMS		2023-02-06_Fusion_36177	204	Ctrl_T1		3	363.862	1088.56	0.36018	0.00013106	-0.38586	-0.0001404	-0.025678	-9.3434e-06	363.862	369.216	373.204	15.701	0.45692	15.352	15.034	15.49	-0.34903	0.068079	2.9186e-07		138.54	84	18	7					0				0	0.16186	0.17579	0
VSAPRVGGK	9	1	0	1	Unmodified	Pep3058	MULTI-MSMS		2021-12-19_Fusion_29758	101	Treat_T1	435.762	2	435.761	869.508	0.23708	0.00010331	-0.64049	-0.0002791	-0.40341	-0.00017579	435.762	440.783	444.772	19.619	1.0436	19.619	19.157	20.201	0					494	61	11	0.990992	0.146089	1	1.2929e-06	11	4728	148.99	118.66	1	0.40314	0.42626	0
VSAPRVGGK	9	1	0	1	Unmodified	Pep3058	MULTI-MSMS		2021-12-19_Fusion_29759	201	Treat_T1	870.516	1	870.516	869.508	-0.40399	-0.00035168	0.53699	0.00046746	0.13301	0.00011578	870.516	880.561	888.538	19.605	0.3573	19.628	19.426	19.783	0.022615					52	13	7	0.980741	0.00333225	0.0231976	3.2438e-06	2	4254	129.29	109.51	1	0.40561	0.43418	0
VSAPRVGGK	9	1	0	1	Unmodified	Pep3058	ISO-MSMS	1	2021-12-19_Fusion_29759	201	Treat_T1	294.192	3	290.843	869.508			-0.18538	-5.3918e-05						19.609	0.92643	19.632	19.276	20.202	0.022615								0.845499	0.0626551	0.277899	8.1991e-08	5	4235	152.63	152.63	1	0.42208	0.45182	0
VSAPRVGGK	9	1	0	1	Unmodified	Pep3058	ISO-MSMS	2	2021-12-19_Fusion_29759	201	Treat_T1	296.851	3	290.843	869.508			-0.50029	-0.00014551						19.637	0.55787	19.659	19.301	19.859	0.022615								0.877242	0.00629353	0.0594941	2.8036e-05	4	4214	118.32	101.75	1	0.39327	0.42097	0
VSAPRVGGK	9	1	0	1	Unmodified	Pep3058	MSMS	0	2021-12-19_Fusion_29759	201	Treat_T1	290.844	3	290.843	869.508										19.402	1	19.425	18.925	19.925	0.022615											0.0013282	1	4184	64.654	50.248	1
VSAPRVGGK	9	1	0	1	Unmodified	Pep3058	MSMS	0	2021-12-19_Fusion_29759	201	Treat_T1	290.844	3	290.843	869.508										19.57	1	19.593	19.093	20.093	0.022615											0.0013282	1	4230	64.654	45.292	1
VSAPRVGGK	9	1	0	1	Unmodified	Pep3058	MSMS	0	2021-12-19_Fusion_29759	201	Treat_T1	290.844	3	290.843	869.508										19.572	1	19.595	19.095	20.095	0.022615											5.2315e-08	1	4231	152.63	152.63	1
VSAPRVGGK	9	1	0	1	Unmodified	Pep3058	MSMS	0	2021-12-19_Fusion_29759	201	Treat_T1	290.844	3	290.843	869.508										19.749	1	19.772	19.272	20.272	0.022615											0.0010855	1	4278	66.568	52.162	1
VSAPRVGGK	9	1	0	1	Unmodified	Pep3058	MSMS	0	2021-12-19_Fusion_29759	201	Treat_T1	290.844	3	290.843	869.508										19.751	1	19.774	19.274	20.274	0.022615											2.7842e-08	1	4279	179.21	179.21	1
VSAPRVGGK	9	1	0	1	Unmodified	Pep3058	MULTI-MSMS		2021-12-20_Fusion_29779	202	Treat_T2	294.192	3	290.843	869.508	-0.57542	-0.00016736	0.67631	0.0001967	0.10089	2.9343e-05	290.844	294.192	296.851	19.613	0.94246	19.739	19.278	20.221	0.12649					246	35	11	0.698887	0.00243822	0.0476762	1.0254e-09	16	4130	167.24	167.24	1	0.38209	0.40524	0
VSAPRVGGK	9	1	0	1	Unmodified	Pep3058	ISO-MSMS	1	2023-02-06_Fusion_36171	103	Ctrl_T2	440.784	2	435.761	869.508			-0.41163	-0.00017937						19.961	1.1737	19.321	18.876	20.05	-0.6396								0.792968	0.0769128	1	2.746e-05	5	4873	115.49	105.67	1	1.5583	1.3152	0
VSAPRVGGK	9	1	0	1	Unmodified	Pep3058	ISO-MSMS	2	2023-02-06_Fusion_36171	103	Ctrl_T2	444.772	2	435.761	869.508			-2.0006	-0.00087179						19.961	0.97482	19.321	18.833	19.808	-0.6396								0.914467	0.138892	0.990258	0.0016716	4	4937	78.149	34.323	1	1.5747	1.3291	0
VSAPRVGGK	9	1	0	1	Unmodified	Pep3058	MULTI-MSMS		2023-02-06_Fusion_36172	203	Ctrl_T2	888.538	1	870.516	869.508	0.29513	0.00025691	0.20777	0.00018087	0.5029	0.00043778	870.517	880.561	888.538	19.939	0.33409	19.337	19.179	19.513	-0.60202					54	13	6	0.782744	0.000445249	0.00826324	0.0015199	2	6584	63.565	42.265	1	1.6402	1.4459	0
VSAPRVGGK	9	1	0	1	Unmodified	Pep3058	ISO-MSMS	2	2023-02-06_Fusion_36172	203	Ctrl_T2	296.851	3	290.843	869.508			-2.5918	-0.0007538						19.939	0.85331	19.337	18.941	19.794	-0.60202								0.895473	0.0925312	1	8.7453e-10	5	6526	130.28	130.28	1	1.6223	1.4302	0
VSAPRVGGK	9	1	0	1	Unmodified	Pep3058	ISO-MSMS	1	2023-02-06_Fusion_36172	203	Ctrl_T2	294.192	3	290.843	869.508			-1.0353	-0.00030111						19.94	0.92283	19.338	18.894	19.817	-0.60202								0.789777	0.100693	0.96481	3.537e-10	8	6534	150.4	150.19	1	1.5653	1.3799	0
VSAPRVGGK	9	1	0	1	Unmodified	Pep3058	ISO-MSMS	1	2023-02-06_Fusion_36176	104	Ctrl_T1	440.784	2	435.761	869.508			-0.34583	-0.0001507						19.96	1.032	19.39	18.96	19.992	-0.56987								0.740395	0.0476303	0.345253	5.3207e-05	3	4971	105.81	97.653	1	0.23432	0.28728	0
VSAPRVGGK	9	1	0	1	Unmodified	Pep3058	ISO-MSMS	2	2023-02-06_Fusion_36176	104	Ctrl_T1	444.772	2	435.761	869.508			-1.0998	-0.00047924						19.96	0.76871	19.39	18.96	19.729	-0.56987								0.866965	0.0511062	0.246739	0.0031344	3	4989	69.716	49.685	1	0.24174	0.29638	0
VSAPRVGGK	9	1	0	1	Unmodified	Pep3058	MSMS	0	2023-02-06_Fusion_36176	104	Ctrl_T1	435.761	2	435.761	869.508										19.649	1	19.105	18.605	19.605	-0.54437											0.048513	1	4894	25.574	25.574	1
VSAPRVGGK	9	1	0	1	Unmodified	Pep3058	MSMS	0	2023-02-06_Fusion_36176	104	Ctrl_T1	435.762	2	435.761	869.508										19.81	1	19.24	18.74	19.74	-0.56987											0.0013944	1	4957	127.46	92.53	1
VSAPRVGGK	9	1	0	1	Unmodified	Pep3058	MSMS	0	2023-02-06_Fusion_36176	104	Ctrl_T1	435.762	2	435.761	869.508										19.948	1	19.378	18.878	19.878	-0.56987											0.002164	1	5011	137.9	103.5	1
VSAPRVGGK	9	1	0	1	Unmodified	Pep3058	MSMS	0	2023-02-06_Fusion_36176	104	Ctrl_T1	435.762	2	435.761	869.508										20.104	1	19.534	19.034	20.034	-0.56987											0.002164	1	5072	137.9	107.74	1
VSAPRVGGK	9	1	0	1	Unmodified	Pep3058	ISO-MSMS	2	2023-02-06_Fusion_36177	204	Ctrl_T1	296.851	3	290.843	869.508			-1.1979	-0.00034839						19.931	0.76925	19.452	19.073	19.842	-0.47918								0.886311	0.0438526	0.24202	8.8763e-10	6	6663	129.77	129.77	1	0.22553	0.27198	0
VSAPRVGGK	9	1	0	1	Unmodified	Pep3058	ISO-MSMS	1	2023-02-06_Fusion_36177	204	Ctrl_T1	294.192	3	290.843	869.508			-0.83653	-0.0002433						19.932	0.74484	19.453	19.073	19.818	-0.47918								0.644241	0.0150766	0.162624	2.2603e-06	2	6708	119.57	119.09	1	0.25311	0.30525	0
VSAPRVGGK	9	1	0	1	Unmodified	Pep3058	ISO-MSMS	0	2023-02-06_Fusion_36177	204	Ctrl_T1	870.515	1	870.516	869.508			-0.12495	-0.00010877						19.927	0.26026	19.447	19.307	19.567	-0.47918								0.965524	0.00204857	0.0156247	6.6031e-05	1	6668	100.98	87.405	1	0.20871	0.2517	0
VSAPRVGGK	9	1	0	1	Unmodified	Pep3058	MULTI-MATCH-MSMS		2021-12-20_Fusion_29778	102	Treat_T2		2	435.761	869.508	0.58748	0.000256	-0.46428	-0.00020231	0.1232	5.3685e-05	435.762	438.771	440.767	19.566	1.0296	19.67	19.162	20.192	0.10409	0.025805	6.5209e-05		148.99	496	81	10					0				0	0.1003	0.094887	0
VSAPRVGGK	9	1	0	1	Unmodified	Pep3058	MULTI-MATCH-MSMS		2023-02-06_Fusion_36172	203	Ctrl_T2		3	290.843	869.508	0.53361	0.0001552	0.64562	0.00018778	1.1792	0.00034297	290.844	292.185	293.515	19.945	0.80587	19.343	18.965	19.771	-0.60202	-0.16868	7.4865e-05		136.75	213	33	8					0				0	0.18936	0.14027	0
VSAPRVGGK	9	1	0	1	Unmodified	Pep3058	MULTI-MATCH-MSMS		2023-02-06_Fusion_36177	204	Ctrl_T1		3	290.843	869.508	0.36638	0.00010656	-0.034661	-1.0081e-05	0.33172	9.6478e-05	290.844	292.185	293.515	19.932	1.2094	19.452	19.073	20.282	-0.47918	-0.058953	-0.0005187		136.75	233	52	8					0				0	0.046972	0.052515	0
ATNYITRNK	9	1	0	1	Unmodified	Pep3069	ISO-MSMS	0	2021-12-19_Fusion_29758	101	Treat_T1	540.794	2	540.793	1079.57			-1.0689	-0.00057808						19.872	0.66451	19.872	19.669	20.334	0								0.636054	0.00934241	0.144971	2.7693e-08	2	4849	161.28	149.79	1	0.39024	0.41262	0
ATNYITRNK	9	1	0	1	Unmodified	Pep3069	MSMS	2	2021-12-19_Fusion_29758	101	Treat_T1	549.806	2	540.793	1079.57										19.823	1	19.823	19.323	20.323	0											0.003218	1	4847	52.126	48.38	1
ATNYITRNK	9	1	0	1	Unmodified	Pep3069	MSMS	1	2021-12-19_Fusion_29758	101	Treat_T1	545.815	2	540.793	1079.57										19.838	1	19.838	19.338	20.338	0											0.0001615	1	4853	92.201	88.604	1
ATNYITRNK	9	1	0	1	Unmodified	Pep3069	ISO-MSMS	1	2021-12-20_Fusion_29778	102	Treat_T2	545.817	2	540.793	1079.57			-1.0631	-0.00057494						19.724	0.1943	19.828	19.735	19.929	0.10409								0.175477	0.0010538	0.0141464	0.0047032	1	4609	49.527	47.932	1	0.40597	0.41756	0
ATNYITRNK	9	1	0	1	Unmodified	Pep3069	MSMS	0	2021-12-20_Fusion_29778	102	Treat_T2	540.795	2	540.793	1079.57										19.757	1	19.861	19.361	20.361	0.10409											0.00049832	1	4604	125.82	117.07	1
ATNYITRNK	9	1	0	1	Unmodified	Pep3069	ISO-MSMS	2	2023-02-06_Fusion_36171	103	Ctrl_T2	549.805	2	540.793	1079.57			-0.68241	-0.00036904						20.292	0.41128	19.629	19.468	19.879	-0.66294								0.871084	0.00508399	0.0666677	5.0036e-05	1	5062	107	98.469	1	3.4133	2.8808	0
ATNYITRNK	9	1	0	1	Unmodified	Pep3069	ISO-MSMS	1	2023-02-06_Fusion_36172	203	Ctrl_T2	364.213	3	360.865	1079.57			0.21291	7.6831e-05						20.334	0.43288	19.706	19.534	19.966	-0.6282								0.741035	0.00747006	0.0870806	7.1948e-06	2	6681	106.42	104.89	1	4.7893	4.2222	0
ATNYITRNK	9	1	0	1	Unmodified	Pep3069	MSMS	2	2023-02-06_Fusion_36172	203	Ctrl_T2	366.872	3	360.865	1079.57										20.388	1	19.76	19.26	20.26	-0.6282											0.0063788	1	6695	66.595	63.744	1
ATNYITRNK	9	1	0	1	Unmodified	Pep3069	MULTI-MSMS		2023-02-06_Fusion_36176	104	Ctrl_T1	540.794	2	540.793	1079.57	0.51552	0.00027879	0.56768	0.000307	1.0832	0.00058579	540.795	545.816	549.805	20.307	0.43499	19.737	19.478	19.913	-0.56987					125	24	11	0.791216	0.00559418	0.103393	6.0661e-06	2	5146	118.33	115.17	1	0.36186	0.44365	0
ATNYITRNK	9	1	0	1	Unmodified	Pep3069	ISO-MSMS	0	2023-02-06_Fusion_36177	204	Ctrl_T1	360.865	3	360.865	1079.57			0.75849	0.00027371						20.262	0.33627	19.753	19.596	19.933	-0.50855								0.501229	0.00460283	0.0601063	7.5792e-06	2	6781	105.39	105.39	1	0.4393	0.52979	0
ATNYITRNK	9	1	0	1	Unmodified	Pep3069	MSMS	2	2023-02-06_Fusion_36177	204	Ctrl_T1	366.872	3	360.865	1079.57										20.249	1	19.741	19.241	20.241	-0.50855											0.039407	1	6761	31.634	30.879	1
ALAKAIEK	8	2	1	0	Unmodified	Pep171	ISO-MSMS	1	2021-12-19_Fusion_29758	101	Treat_T1	427.803	2	422.269	842.523			-0.5806	-0.00024517						19.66	0.21823	19.66	19.585	19.803	0								0.361794	0.00225147	0.0150215	5.8002e-06	1	4802	104.06	83.432	1	1.898	2.2348	0
ALAKAIEK	8	2	1	0	Unmodified	Pep171	ISO-MSMS	1	2021-12-20_Fusion_29778	102	Treat_T2	427.803	2	422.269	842.523			-1.0665	-0.00045035						19.549	0.2249	19.653	19.568	19.793	0.10409								0.212465	0.000461631	0.00263615	4.519e-06	2	4513	109.01	97.791	1	1.7254	2.0604	0
ALAKAIEK	8	2	1	0	Unmodified	Pep171	ISO-MSMS	2	2023-02-06_Fusion_36171	103	Ctrl_T2	433.293	2	422.269	842.523			-2.0182	-0.0008522						19.861	0.44271	19.221	18.876	19.319	-0.6396								0.54633	0.00419242	0.0797998	0.0037452	2	4860	70.856	60.827	1	28.308	29.261	0
ALAKAIEK	8	2	1	0	Unmodified	Pep171	ISO-MSMS	1	2023-02-06_Fusion_36171	103	Ctrl_T2	427.803	2	422.269	842.523			0.092625	3.9113e-05						19.834	0.27183	19.194	18.986	19.258	-0.6396								0.47239	0.00664071	0.0842208	3.6501e-05	1	4874	107.29	95.228	1	34.882	36.056	0
ALAKAIEK	8	2	1	0	Unmodified	Pep171	ISO-MSMS	1	2023-02-06_Fusion_36176	104	Ctrl_T1	427.803	2	422.269	842.523			0.26279	0.00011097						19.815	0.32722	19.245	19.04	19.367	-0.56987								0.409423	0.00547212	0.0829366	0.0006266	1	4946	84.743	78.02	1	1.4282	1.7533	0
ALAKAIEK	8	2	1	0	Unmodified	Pep171	ISO-MSMS	2	2023-02-06_Fusion_36176	104	Ctrl_T1	433.293	2	422.269	842.523			-0.57994	-0.00024489						19.868	0.28507	19.298	19.082	19.367	-0.56987								0.873259	0.0014389	0.0071874	0.0073704	1	4984	54.712	47.041	1	0.8297	1.0186	0
KIDEKTAELK	10	3	1	0	Unmodified	Pep175	ISO-MSMS	1	2021-12-19_Fusion_29758	101	Treat_T1	595.385	2	587.838	1173.66			-1.4949	-0.00087874						19.675	0.18608	19.675	19.635	19.821	0								0.486545	0.000941078	0.00614727	0.013245	1	4797	43.477	31.193	1	1.2405	1.5819	0
KIDEKTAELK	10	3	1	0	Unmodified	Pep175	ISO-MSMS	2	2021-12-19_Fusion_29758	101	Treat_T1	603.869	2	587.838	1173.66			0.79503	0.00046735						19.716	0.19639	19.716	19.683	19.879	0								0.44997	0.000511448	0.00851612	1.104e-07	1	4817	136.02	96.4	1	0.45974	0.55946	0
KIDEKTAELK	10	3	1	0	Unmodified	Pep175	ISO-MSMS	1	2021-12-19_Fusion_29759	201	Treat_T1	397.593	3	392.227	1173.66			-3.361	-0.0013183						19.655	0.56335	19.677	19.45	20.014	0.022615								0.166611	0.0018403	0.0373351	1.0115e-08	2	4269	140.98	133.23	1	1.8369	3.0342	0
KIDEKTAELK	10	3	1	0	Unmodified	Pep175	ISO-MSMS	0	2021-12-19_Fusion_29759	201	Treat_T1	392.228	3	392.227	1173.66			0.88107	0.00034558						19.706	0.23084	19.729	19.628	19.859	0.022615								0.0673651	0.0014561	0.0373376	7.1086e-06	1	4290	103.82	79.793	1	0.56238	0.91399	0
KIDEKTAELK	10	3	1	0	Unmodified	Pep175	ISO-MSMS	0	2021-12-20_Fusion_29778	102	Treat_T2	587.839	2	587.838	1173.66			-0.089171	-5.2418e-05						19.658	0.17324	19.762	19.679	19.852	0.10409								0.63402	0.00226076	0.0175715	2.6597e-08	1	4568	157.97	77.986	1	0.60446	0.76328	0
KLGPNDQYK	9	2	1	0	Unmodified	Pep4704	MSMS	1	2023-02-06_Fusion_36171	103	Ctrl_T2	537.318	2	531.783	1061.55										20.255	1	19.592	19.092	20.092	-0.66294											0.030582	1	5046	37.508	32.817	1
KVYGPGVAK	9	2	0	0	Unmodified	Pep3074	MULTI-MSMS		2021-12-20_Fusion_29778	102	Treat_T2	459.775	2	459.774	917.533	0.85262	0.00039201	0.82245	0.00037814	1.6751	0.00077015	459.775	463.799	467.789	19.811	0.78143	19.915	19.421	20.202	0.10409					262	64	10	0.945709	0.0270153	0.597006	6.4997e-05	6	4582	114.65	85.233	1	0.15786	0.17928	0
KVYGPGVAK	9	2	0	0	Unmodified	Pep3074	ISO-MSMS	1	2023-02-06_Fusion_36171	103	Ctrl_T2	463.8	2	459.774	917.533			1.4024	0.00064479						20.382	0.8704	19.719	19.373	20.244	-0.66294								0.6668	0.00968007	0.150919	0.020663	2	5040	39.95	30.557	1	1.2058	1.2154	0
KVYGPGVAK	9	2	0	0	Unmodified	Pep3074	MSMS	1	2023-02-06_Fusion_36172	203	Ctrl_T2	309.536	3	306.852	917.533										19.069	1	18.491	17.991	18.991	-0.57807											0.072201	1	6290	26.384	18.774	1
KVYGPGVAK	9	2	0	0	Unmodified	Pep3074	MULTI-MATCH-MSMS		2023-02-06_Fusion_36171	103	Ctrl_T2		2	459.774	917.533	0.31701	0.00014575	1.1468	0.00052725	1.4638	0.000673	459.775	461.787	463.782	20.378	0.80266	19.715	19.399	20.202	-0.66294	-0.10491	0.00012424		114.65	225	46	8					0				0	0.23647	0.1807	0
KVYGPGVAK	9	2	0	0	Unmodified	Pep3074	MULTI-MATCH-MSMS		2023-02-06_Fusion_36176	104	Ctrl_T1		2	459.774	917.533	0.43264	0.00019892	1.0373	0.00047694	1.47	0.00067586	459.775	461.787	463.781	20.364	0.65658	19.766	19.438	20.094	-0.59774	-0.054215	2.3624e-05		114.65	194	35	8					0				0	0.04381	0.049436	0
GVFEGHTSK	9	1	0	0	Unmodified	Pep3073	MULTI-MSMS		2021-12-19_Fusion_29758	101	Treat_T1	485.247	2	481.241	960.466	0.37923	0.0001825	-1.5632	-0.00075226	-1.1839	-0.00056976	481.24	483.253	485.247	19.889	0.53158	19.889	19.712	20.244	0					95	26	7	0.467827	0.00359132	0.0692303	0.0029088	1	4856	60.91	51.553	1	0.78057	0.82072	0
GVFEGHTSK	9	1	0	0	Unmodified	Pep3073	ISO-MSMS	0	2021-12-20_Fusion_29778	102	Treat_T2	481.241	2	481.241	960.466			-1.8135	-0.00087272						19.814	0.21207	19.918	19.76	19.972	0.10409								0.487707	0.00118863	0.0121748	0.00013868	1	4632	87.251	72.003	1	0.65725	0.7023	0
GVFEGHTSK	9	1	0	0	Unmodified	Pep3073	ISO-MSMS	2	2023-02-06_Fusion_36176	104	Ctrl_T1	485.248	2	481.241	960.466			0.65603	0.00031571						20.142	0.25444	19.572	19.493	19.748	-0.56987								0.133371	0.00120781	0.029754	0.033358	1	5104	31.934	31.934	1	0.88485	0.99849	0
TQYPHAVGK	9	1	0	0	Unmodified	Pep3078	MULTI-MSMS		2021-12-19_Fusion_29758	101	Treat_T1	500.764	2	500.764	999.514	0.37401	0.00018729	0.18465	9.2466e-05	0.55866	0.00027976	500.764	502.777	504.772	19.919	0.34327	19.919	19.767	20.11	0					100	17	10	0.60209	0.0114155	0.168304	0.00021321	2	4891	93.143	81.922	1	0.66497	0.69917	0
TQYPHAVGK	9	1	0	0	Unmodified	Pep3078	MULTI-MSMS		2021-12-20_Fusion_29778	102	Treat_T2	500.764	2	500.764	999.514	0.98059	0.00049104	-0.26609	-0.00013325	0.7145	0.00035779	500.764	502.776	504.771	19.853	0.30231	19.957	19.811	20.113	0.10409					142	20	10	0.444119	0.00631617	0.0565612	0.0011685	3	4630	76.825	71.837	1	0.89781	0.95935	0
TQYPHAVGK	9	1	0	0	Unmodified	Pep3078	MULTI-SECPEP		2021-12-20_Fusion_29779	202	Treat_T2	333.218	3	334.179	999.514	-0.49913	-0.0001668	0.93454	0.0003123	0.4354	0.0001455	334.179	335.521	336.85	19.918	0.26091	20.045	19.879	20.14	0.12649					50	9	7	0.791621	0.00823775	0.0962131	0.019041	1	4149	61.357	61.357	1	0.98355	1.0488	0
TQYPHAVGK	9	1	0	0	Unmodified	Pep3078	MULTI-MSMS		2023-02-06_Fusion_36171	103	Ctrl_T2	502.777	2	500.764	999.514	0.4109	0.00020577	-0.55634	-0.00027859	-0.14543	-7.2829e-05	500.764	502.777	504.772	20.459	0.52033	19.796	19.468	19.988	-0.66294					189	29	9	0.780483	0.0104679	0.0364834	0.010061	2	5133	45.738	41.65	1	3.5059	2.679	0
TQYPHAVGK	9	1	0	0	Unmodified	Pep3078	ISO-MSMS	2	2023-02-06_Fusion_36176	104	Ctrl_T1	504.772	2	500.764	999.514			3.2398	0.0016224						20.465	0.51282	19.868	19.495	20.008	-0.59774								0.378026	0.00447573	0.0220633	0.024183	1	5196	37.727	36.632	1	1.0008	1.1293	0
GTSSVIVSRK	10	1	0	1	Unmodified	Pep184	ISO-MSMS	0	2021-12-19_Fusion_29758	101	Treat_T1	517.304	2	517.304	1032.59			-0.22246	-0.00011508						19.938	0.30153	19.938	19.786	20.087	0								0.558466	0.00406618	0.0654195	2.4093e-05	1	4883	103.19	98.863	1	1.4012	1.4815	0
GTSSVIVSRK	10	1	0	1	Unmodified	Pep184	ISO-MSMS	0	2021-12-20_Fusion_29778	102	Treat_T2	517.303	2	517.304	1032.59			-0.45694	-0.00023638						19.859	0.27542	19.963	19.775	20.051	0.10409								0.509118	0.00296314	0.0302187	1.7663e-05	1	4627	109.44	107.74	1	1.4311	1.472	0
GTSSVIVSRK	10	1	0	1	Unmodified	Pep184	MSMS	0	2023-02-06_Fusion_36176	104	Ctrl_T1	517.304	2	517.304	1032.59										20.311	1	19.741	19.241	20.241	-0.56987											0.028353	1	5153	37.591	37.591	1
ATDIPSSQK	9	1	0	0	Unmodified	Pep3067	MULTI-MSMS		2021-12-19_Fusion_29758	101	Treat_T1	477.753	2	473.746	945.477	0.23918	0.00011331	-1.7679	-0.00083754	-1.5287	-0.00072422	473.745	475.758	477.752	19.79	0.4381	19.79	19.649	20.087	0					174	24	11	0.658878	0.0121242	0.112825	1.397e-07	3	4822	160.63	132.14	1	0.73942	0.77745	0
ATDIPSSQK	9	1	0	0	Unmodified	Pep3067	MULTI-MSMS		2021-12-20_Fusion_29778	102	Treat_T2	475.758	2	473.746	945.477	0.79906	0.00037855	-0.72165	-0.00034188	0.077417	3.6676e-05	473.745	475.758	477.752	19.74	0.3996	19.844	19.697	20.097	0.10409					198	28	11	0.732175	0.012599	0.302457	1.0444e-06	4	4583	151.5	128.38	1	0.72979	0.77981	0
ATDIPSSQK	9	1	0	0	Unmodified	Pep3067	MULTI-MSMS		2023-02-06_Fusion_36171	103	Ctrl_T2	477.753	2	473.746	945.477	0.39162	0.00018553	-0.32522	-0.00015407	0.066401	3.1457e-05	473.746	475.758	477.753	19.727	0.37919	19.087	18.854	19.233	-0.6396					172	20	11	0.68524	0.00697543	0.110874	1.1787e-05	5	4866	105.81	89.659	1	3.6431	2.7839	0
ATDIPSSQK	9	1	0	0	Unmodified	Pep3067	MULTI-MSMS		2023-02-06_Fusion_36176	104	Ctrl_T1	473.746	2	473.746	945.477	-0.31108	-0.00014737	0.18671	8.8455e-05	-0.12436	-5.8917e-05	473.746	475.758	477.753	19.719	0.53669	19.156	18.811	19.348	-0.56248					165	28	11	0.805736	0.0107324	0.18554	4.3116e-06	4	4944	122.18	94.547	1	0.64258	0.7251	0
RQWQGQVAK	9	1	0	1	Unmodified	Pep186	ISO-MSMS	2	2021-12-19_Fusion_29758	101	Treat_T1	559.813	2	550.802	1099.59			-1.072	-0.00059045						20.036	0.2821	20.036	19.896	20.178	0								0.499414	0.00779819	0.149404	0.00062104	1	4920	83.265	73.278	1	1.2325	1.3032	0
RQWQGQVAK	9	1	0	1	Unmodified	Pep186	ISO-MSMS	2	2021-12-20_Fusion_29778	102	Treat_T2	559.813	2	550.802	1099.59			-1.227	-0.00067585						19.934	0.20553	20.038	19.953	20.159	0.10409								0.597478	0.00633249	0.153791	2.4913e-05	1	4674	107.66	98.077	1	1.4342	1.4752	0
RQWQGQVAK	9	1	0	1	Unmodified	Pep186	ISO-MSMS	2	2023-02-06_Fusion_36171	103	Ctrl_T2	559.813	2	550.802	1099.59			-0.89029	-0.00049037						20.815	0.36595	20.126	19.874	20.24	-0.68845								0.567422	0.00338582	0.0422532	0.0044729	2	5284	61.999	61.497	1	4.5711	3.858	0
RQWQGQVAK	9	1	0	1	Unmodified	Pep186	ISO-MSMS	1	2023-02-06_Fusion_36171	103	Ctrl_T2	555.824	2	550.802	1099.59			0.2079	0.00011451						20.773	0.38824	20.084	19.897	20.285	-0.68845								0.621924	0.00861948	0.131707	3.6293e-05	1	5255	112.17	108.6	1	5.2222	4.4076	0
RQWQGQVAK	9	1	0	1	Unmodified	Pep186	ISO-MSMS	2	2023-02-06_Fusion_36176	104	Ctrl_T1	559.814	2	550.802	1099.59			-1.0457	-0.00057597						20.763	0.32869	20.165	19.964	20.293	-0.59774								0.626529	0.00577485	0.0572992	0.0066553	1	5316	49.418	45.672	1	0.84776	1.0394	0
RQWQGQVAK	9	1	0	1	Unmodified	Pep186	ISO-MSMS	1	2023-02-06_Fusion_36176	104	Ctrl_T1	555.824	2	550.802	1099.59			-0.53512	-0.00029475						20.76	0.32869	20.162	19.964	20.293	-0.59774								0.495759	0.00452705	0.0378207	7.3167e-05	1	5334	98.299	93.889	1	0.86311	1.0582	0
SLYHQPANR	9	0	1	1	Unmodified	Pep3080	MULTI-MSMS		2021-12-19_Fusion_29758	101	Treat_T1	547.797	2	543.278	1084.54	0.38183	0.00020744	0.27759	0.00015081	0.65942	0.00035825	543.278	547.798	551.791	19.966	0.27877	19.966	19.786	20.064	0					60	14	7	0.465843	0.00147738	0.0226966	0.00035901	3	4903	84.227	83.022	1	0.43205	0.47943	0
SLYHQPANR	9	0	1	1	Unmodified	Pep3080	MULTI-SECPEP		2021-12-19_Fusion_29759	201	Treat_T1	362.569	3	362.521	1084.54	-0.53522	-0.00019403	1.7329	0.00062822	1.1977	0.0004342	362.522	365.535	368.197	19.908	0.39261	19.93	19.73	20.123	0.022614					53	14	7	0.458738	0.00931426	0.162528	0.018267	1	4342	61.357	58.506	1	0.6358	0.64653	0
SLYHQPANR	9	0	1	1	Unmodified	Pep3080	MULTI-MSMS		2021-12-20_Fusion_29778	102	Treat_T2	543.279	2	543.278	1084.54	0.97534	0.00052988	0.40421	0.0002196	1.3796	0.00074948	543.278	547.798	551.791	19.873	0.20873	19.977	19.873	20.081	0.10409					68	15	7	0.564669	0.00305092	0.0226898	0.00019676	3	4659	95.531	90.221	1	0.51107	0.57375	0
SLYHQPANR	9	0	1	1	Unmodified	Pep3080	MULTI-MSMS		2021-12-20_Fusion_29779	202	Treat_T2	362.521	3	362.521	1084.54	-0.50568	-0.00018332	1.8587	0.00067381	1.353	0.00049049	362.521	365.536	368.197	19.915	0.41536	20.042	19.778	20.193	0.12649					57	15	9	0.0608407	0.00186623	0.0645344	0.010562	1	4184	33.378	33.378	1	0.5722	0.5874	0
SLYHQPANR	9	0	1	1	Unmodified	Pep3080	ISO-MSMS	1	2023-02-06_Fusion_36171	103	Ctrl_T2	548.3	2	543.278	1084.54			0.17696	9.6137e-05						20.493	0.26386	19.83	19.703	19.967	-0.66294								0.381534	0.00167151	0.00774538	0.022227	1	5135	38.962	35.554	1	1.2204	0.90873	0
SLYHQPANR	9	0	1	1	Unmodified	Pep3080	ISO-MSMS	2	2023-02-06_Fusion_36171	103	Ctrl_T2	551.293	2	543.278	1084.54			-0.5945	-0.00032298						20.51	0.20336	19.847	19.785	19.988	-0.66294								0.558284	0.00120255	0.00570396	0.033358	1	5144	31.934	31.934	1	1.1465	0.85369	0
SLYHQPANR	9	0	1	1	Unmodified	Pep3080	MULTI-SECPEP		2023-02-06_Fusion_36172	203	Ctrl_T2	365.249	3	362.521	1084.54	0.37266	0.0001351	-0.93347	-0.0003384	-0.56081	-0.0002033	362.52	365.534	367.864	20.492	0.34143	19.863	19.745	20.086	-0.6282					52	14	7	0.666838	0.0115956	0.0468458	0.066487	1	6735	34.563	33.063	1	3.1988	2.4931	0
SLYHQPANR	9	0	1	1	Unmodified	Pep3080	ISO-MSMS	0	2023-02-06_Fusion_36176	104	Ctrl_T1	543.278	2	543.278	1084.54			-0.27382	-0.00014876						20.523	0.31675	19.925	19.796	20.112	-0.59774								0.489594	0.000499336	0.00426264	0.037769	2	5201	29.149	29.149	1	0.30002	0.33984	0
SLYHQPANR	9	0	1	1	Unmodified	Pep3080	ISO-MSMS	0	2023-02-06_Fusion_36177	204	Ctrl_T1	362.855	3	362.521	1084.54			0.5625	0.00020392						20.478	0.39314	19.97	19.788	20.181	-0.50855								0.28562	0.00405193	0.0462169	0.0073016	3	6837	68.016	65.503	1	0.37938	0.42033	0
RTQNVLGEK	9	1	1	1	Unmodified	Pep3076	ISO-MSMS	1	2021-12-19_Fusion_29758	101	Treat_T1	529.325	2	522.793	1043.57			-1.2404	-0.00064846						19.892	0.35226	19.892	19.712	20.064	0								0.775212	0.0232274	0.284053	2.7521e-07	2	4900	128.58	84.201	1	0.77843	0.78374	0
RTQNVLGEK	9	1	1	1	Unmodified	Pep3076	ISO-MSMS	2	2021-12-19_Fusion_29758	101	Treat_T1	535.313	2	522.793	1043.57			-3.0094	-0.0015733						19.949	0.38128	19.949	19.683	20.064	0								0.963026	0.0135643	0.207777	4.3394e-05	1	4878	93.561	68.002	1	0.43214	0.43508	0
RTQNVLGEK	9	1	1	1	Unmodified	Pep3076	MULTI-MSMS		2021-12-20_Fusion_29778	102	Treat_T2	522.794	2	522.793	1043.57	0.94529	0.00049419	-0.88293	-0.00046159	0.062361	3.2602e-05	522.793	529.325	535.313	19.831	0.45049	19.935	19.724	20.174	0.10409					234	31	12	0.874206	0.0328283	0.626458	3.2343e-09	6	4614	167.69	104.72	1	0.35851	0.356	0
RTQNVLGEK	9	1	1	1	Unmodified	Pep3076	ISO-MSMS	1	2023-02-06_Fusion_36171	103	Ctrl_T2	529.326	2	522.793	1043.57			-0.33732	-0.00017635						20.222	0.43459	19.559	19.373	19.808	-0.66294								0.956675	0.0647964	1	3.3041e-07	2	5034	133.23	96.467	1	5.4191	4.6237	0
RTQNVLGEK	9	1	1	1	Unmodified	Pep3076	ISO-MSMS	2	2023-02-06_Fusion_36171	103	Ctrl_T2	534.815	2	522.793	1043.57			-1.3191	-0.00068964						20.281	0.44749	19.618	19.373	19.821	-0.66294								0.972374	0.0419789	0.661218	5.686e-05	3	5073	104.43	65.129	1	3.2442	2.768	0
RTQNVLGEK	9	1	1	1	Unmodified	Pep3076	MULTI-MSMS		2023-02-06_Fusion_36176	104	Ctrl_T1	522.794	2	522.793	1043.57	0.26595	0.00013904	0.33781	0.0001766	0.60376	0.00031564	522.794	529.326	534.815	20.251	0.63002	19.681	19.384	20.014	-0.56987					256	39	15	0.964397	0.0550685	1	1.1453e-09	9	5144	167.06	117.64	1	0.87071	0.96589	0
RTQNVLGEK	9	1	1	1	Unmodified	Pep3076	MULTI-MATCH-MSMS		2021-12-19_Fusion_29758	101	Treat_T1		2	522.793	1043.57	0.38659	0.00020211	0.0279	1.4586e-05	0.41449	0.00021669	522.793	527.815	531.306	19.959	0.44966	19.959	19.728	20.178	0	0.012309	0.00067009		167.69	158	21	12					0				0	0.27897	0.30957	0
RTQNVLGEK	9	1	1	1	Unmodified	Pep3076	MULTI-MATCH-MSMS		2023-02-06_Fusion_36171	103	Ctrl_T2		2	522.793	1043.57	0.4361	0.00022799	1.154	0.00060333	1.5901	0.00083132	522.794	527.314	530.809	20.268	0.3823	19.605	19.411	19.794	-0.66294	-0.037624	0.00054167		167.06	102	21	6					0				0	0.87421	0.65095	0
HGYENPTYK	9	1	0	0	Unmodified	Pep3083	MULTI-MSMS		2021-12-19_Fusion_29758	101	Treat_T1	556.769	2	554.757	1107.5	0.68321	0.00037902	-0.3196	-0.0001773	0.36362	0.00020172	554.756	556.769	558.763	20.044	0.30482	20.044	19.896	20.201	0					96	14	11	0.466977	0.00897744	0.302802	2.5828e-05	1	4938	120.33	107.74	1	1.2111	1.2734	0
HGYENPTYK	9	1	0	0	Unmodified	Pep3083	MULTI-MSMS		2021-12-20_Fusion_29778	102	Treat_T2	556.769	2	554.757	1107.5	1.0398	0.00057683	-0.47059	-0.00026106	0.5692	0.00031577	554.756	556.769	558.763	19.95	0.24882	20.054	19.943	20.192	0.10409					137	19	12	0.360313	0.00381707	0.152064	0.00019329	2	4695	96.034	90.375	1	1.2175	1.301	0
HGYENPTYK	9	1	0	0	Unmodified	Pep3083	ISO-MSMS	1	2023-02-06_Fusion_36171	103	Ctrl_T2	556.77	2	554.757	1107.5			2.1802	0.0012095						20.501	0.37221	19.838	19.595	19.967	-0.66294								0.484273	0.00148293	0.00673346	0.018961	1	5130	41.025	40.38	1	4.3572	3.3295	0
HGYENPTYK	9	1	0	0	Unmodified	Pep3083	ISO-MSMS	2	2023-02-06_Fusion_36171	103	Ctrl_T2	558.764	2	554.757	1107.5			1.108	0.00061467						20.494	0.44311	19.831	19.759	20.202	-0.66294								0.479213	0.00328544	0.0579624	0.035918	1	5168	30.318	30.318	1	3.975	3.0375	0
NPKESSSSL	9	1	1	0	Unmodified	Pep3085	ISO-MSMS	0	2021-12-19_Fusion_29758	101	Treat_T1	474.735	2	474.735	947.456			-0.60227	-0.00028592						20.064	0.27316	20.064	19.928	20.201	0								0.398099	0.00329397	0.118444	0.033967	1	4958	28.945	26.522	1	0.38248	0.44645	0
NPKESSSSL	9	1	1	0	Unmodified	Pep3085	ISO-MSMS	0	2021-12-20_Fusion_29778	102	Treat_T2	474.735	2	474.735	947.456			1.2736	0.00060464						19.94	0.23989	20.044	19.943	20.183	0.10409								0.604004	0.00662725	0.293166	2.1702e-07	1	4682	136.27	127.93	1	0.52138	0.56461	0
NPKESSSSL	9	1	1	0	Unmodified	Pep3085	ISO-MSMS	1	2023-02-06_Fusion_36171	103	Ctrl_T2	478.257	2	474.735	947.456			0.1418	6.7319e-05						19.993	0.27951	19.353	19.233	19.513	-0.6396								0.170024	0.000334956	0.00223138	0.033504	1	4932	31.842	26.183	1	3.1915	2.398	0
VVLENAAKK	9	2	1	0	Unmodified	Pep3082	MULTI-MSMS		2021-12-19_Fusion_29758	101	Treat_T1	486.298	2	486.298	970.581	0.55242	0.00026864	0.98335	0.0004782	1.5358	0.00074684	486.298	491.832	497.82	19.997	0.41523	19.997	19.786	20.201	0					97	20	10	0.49398	0.00883875	0.147459	0.0011443	2	4921	77.046	69.896	1	0.39151	0.46097	0
VVLENAAKK	9	2	1	0	Unmodified	Pep3082	MULTI-MSMS		2021-12-20_Fusion_29778	102	Treat_T2	486.298	2	486.298	970.581	1.0303	0.00050105	-0.025094	-1.2203e-05	1.0053	0.00048885	486.297	491.832	497.82	19.922	0.35869	20.026	19.889	20.248	0.10409					135	28	10	0.466829	0.00576867	0.106793	0.00021785	2	4673	92.47	89.207	1	0.48109	0.57448	0
VVLENAAKK	9	2	1	0	Unmodified	Pep3082	ISO-MSMS	2	2023-02-06_Fusion_36171	103	Ctrl_T2	497.322	2	486.298	970.581			-1.6313	-0.00079331						20.388	0.272	19.725	19.549	19.821	-0.66294								0.576979	0.00371275	0.0531032	0.0026541	1	5076	72.485	68.738	1	3.1513	3.2574	0
VVLENAAKK	9	2	1	0	Unmodified	Pep3082	ISO-MSMS	1	2023-02-06_Fusion_36171	103	Ctrl_T2	491.833	2	486.298	970.581			0.84966	0.00041319						20.316	0.29514	19.653	19.489	19.785	-0.66294								0.284458	0.00295924	0.0679694	0.020477	1	5088	40.067	36.699	1	5.0259	5.1951	0
VVLENAAKK	9	2	1	0	Unmodified	Pep3082	MULTI-MSMS		2023-02-06_Fusion_36176	104	Ctrl_T1	486.298	2	486.298	970.581	0.51824	0.00025202	1.2564	0.00061099	1.7746	0.000863	486.298	491.832	497.322	20.386	0.57769	19.788	19.517	20.094	-0.59774					180	30	13	0.426768	0.00446126	0.0800685	0.0025788	2	5162	53.968	49.855	1	0.23104	0.28364	0
KPRSPDHVL	9	1	1	1	Unmodified	Pep2222	ISO-MSMS	0	2021-12-19_Fusion_29758	101	Treat_T1	524.799	2	524.799	1047.58			-0.64004	-0.00033589						20.212	0.47106	20.212	20.042	20.513	0								0.313101	0.00410008	0.132383	0.0027932	2	4984	65.313	51.734	1	0.28657	0.28853	0
KPRSPDHVL	9	1	1	1	Unmodified	Pep2222	ISO-MSMS	0	2021-12-20_Fusion_29779	202	Treat_T2	350.201	3	350.201	1047.58			0.62836	0.00022005						20.099	0.3149	20.225	20.063	20.378	0.12632								0.569359	0.00421515	0.0692662	0.00010583	1	4226	91.041	78.251	1	0.31496	0.31414	0
KPRSPDHVL	9	1	1	1	Unmodified	Pep2222	ISO-MSMS	1	2023-02-06_Fusion_36171	103	Ctrl_T2	531.331	2	524.799	1047.58			1.4896	0.00078176						21.04	0.32233	20.352	20.218	20.54	-0.68845								0.881392	0.00186818	0.0110938	0.0028522	1	5345	71.342	61.948	1	1.773	1.5128	0
KPRSPDHVL	9	1	1	1	Unmodified	Pep2222	MULTI-MSMS		2023-02-06_Fusion_36172	203	Ctrl_T2	354.556	3	350.201	1047.58	0.069569	2.4363e-05	0.60052	0.0002103	0.67009	0.00023467	350.202	354.556	358.216	21.104	0.44685	20.447	20.247	20.694	-0.65718					72	20	8	0.580132	0.000799584	0.00796942	0.00027291	2	6894	85.355	81.654	1	2.2513	1.7095	0
KPRSPDHVL	9	1	1	1	Unmodified	Pep2222	ISO-MSMS	0	2023-02-06_Fusion_36176	104	Ctrl_T1	524.798	2	524.799	1047.58			-1.2339	-0.00064757						21.039	0.37148	20.412	20.241	20.613	-0.62739								0.506098	0.00592505	0.0129324	0.022227	1	5435	38.962	31.022	1	0.12505	0.13872	0
NAAERRGPL	9	0	1	2	Unmodified	Pep1205	MSMS	1	2021-12-19_Fusion_29758	101	Treat_T1	499.803	2	492.273	982.531										20.15	1	20.15	19.65	20.65	0											0.0028552	1	4976	56.659	38.673	1
KVSTSPLTK	9	2	1	0	Unmodified	Pep3089	MULTI-MSMS		2021-12-19_Fusion_29758	101	Treat_T1	480.789	2	480.79	959.565	0.74741	0.00035935	-1.9898	-0.00095668	-1.2424	-0.00059733	480.789	486.324	492.311	20.053	0.42498	20.053	19.859	20.284	0					81	20	7	0.598054	0.00806207	0.275829	3.5154e-06	3	4930	126.55	88.775	1	0.52124	0.61371	0
KVSTSPLTK	9	2	1	0	Unmodified	Pep3089	MULTI-MSMS		2021-12-20_Fusion_29778	102	Treat_T2	480.79	2	480.79	959.565	1.036	0.00049809	-2.0127	-0.00096767	-0.97668	-0.00046958	480.789	486.324	492.312	19.959	0.34605	20.063	19.902	20.248	0.10409					181	27	12	0.629942	0.0066119	0.27686	3.0133e-06	3	4681	131.62	95.235	1	0.63475	0.75798	0
KVSTSPLTK	9	2	1	0	Unmodified	Pep3089	ISO-MSMS	1	2023-02-06_Fusion_36171	103	Ctrl_T2	486.324	2	480.79	959.565			-2.9601	-0.0014232						20.237	0.37135	19.574	19.373	19.745	-0.66294								0.613988	0.00736016	0.110187	0.0054773	1	5045	56.209	38.146	1	2.055	2.1242	0
KVSTSPLTK	9	2	1	0	Unmodified	Pep3089	ISO-MSMS	0	2023-02-06_Fusion_36176	104	Ctrl_T1	480.79	2	480.79	959.565			-0.47716	-0.00022941						20.334	0.42344	19.754	19.579	20.003	-0.58064								0.604423	0.0103373	0.158683	6.1879e-05	2	5171	102.55	78.424	1	0.26546	0.32589	0
KVSTSPLTK	9	2	1	0	Unmodified	Pep3089	ISO-MSMS	2	2023-02-06_Fusion_36176	104	Ctrl_T1	491.813	2	480.79	959.565			-3.2794	-0.0015767						20.31	0.51282	19.74	19.523	20.036	-0.56987								0.43713	0.00357009	0.0700597	0.024086	1	5161	37.789	29.03	1	0.30415	0.3734	0
ASFDKAKLK	9	3	1	0	Unmodified	Pep3092	ISO-MSMS	0	2021-12-19_Fusion_29758	101	Treat_T1	504.299	2	504.298	1006.58			-0.15995	-8.066e-05						20.144	0.3744	20.144	19.978	20.353	0								0.708697	0.0178603	0.454007	4.0558e-08	1	4975	159.58	131.09	1	0.13216	0.18262	0
ASFDKAKLK	9	3	1	0	Unmodified	Pep3092	ISO-MSMS	0	2021-12-20_Fusion_29778	102	Treat_T2	504.298	2	504.298	1006.58			-0.46018	-0.00023207						20.115	0.29265	20.22	20.065	20.357	0.10525								0.614273	0.00638817	0.181869	2.2839e-07	1	4730	134.77	114.2	1	0.15463	0.21263	0
ASFDKAKLK	9	3	1	0	Unmodified	Pep3092	ISO-MSMS	2	2021-12-20_Fusion_29779	202	Treat_T2	346.888	3	336.534	1006.58			-0.82792	-0.00027863						20.133	0.29414	20.259	20.14	20.434	0.12624								0.744944	0.00707129	0.100071	0.0017439	2	4225	73.985	56.908	1	0.51979	0.7374	0
ASFDKAKLK	9	3	1	0	Unmodified	Pep3092	ISO-MSMS	2	2023-02-06_Fusion_36171	103	Ctrl_T2	519.329	2	504.298	1006.58			-2.6825	-0.0013528						20.95	0.39983	20.261	20.084	20.484	-0.68845								0.62823	0.00323986	0.0377179	0.0053871	1	5280	56.729	47.141	1	0.72124	0.362	0
ASFDKAKLK	9	3	1	0	Unmodified	Pep3092	ISO-MSMS	2	2023-02-06_Fusion_36172	203	Ctrl_T2	346.555	3	336.534	1006.58			-1.7466	-0.00058779						20.944	0.37998	20.287	20.057	20.437	-0.65717								0.896209	0.00939084	0.0655949	1.0878e-06	4	6853	122.69	110.14	1	1.3573	0.7683	0
ASFDKAKLK	9	3	1	0	Unmodified	Pep3092	ISO-MSMS	1	2023-02-06_Fusion_36172	203	Ctrl_T2	341.566	3	336.534	1006.58			0.46373	0.00015606						20.9	0.38654	20.243	19.961	20.347	-0.65718								0.415509	0.00098206	0.00474283	3.0578e-15	2	6869	168.38	168.38	1	5.5391	3.0868	0
ASFDKAKLK	9	3	1	0	Unmodified	Pep3092	ISO-MSMS	2	2023-02-06_Fusion_36176	104	Ctrl_T1	519.329	2	504.298	1006.58			-1.3632	-0.00068747						20.909	0.17007	20.311	20.208	20.378	-0.59774								0.621788	0.000695008	0.00191645	0.031672	1	5404	32.999	31.133	1	0.25772	0.35946	0
ASFDKAKLK	9	3	1	0	Unmodified	Pep3092	ISO-MSMS	0	2023-02-06_Fusion_36176	104	Ctrl_T1	504.298	2	504.298	1006.58			-0.24754	-0.00012483						20.954	0.23889	20.34	20.192	20.431	-0.61335								0.545448	0.00326126	0.00810514	0.0055314	1	5410	55.898	51.963	1	0.27134	0.37972	0
ASFDKAKLK	9	3	1	0	Unmodified	Pep3092	ISO-MSMS	1	2023-02-06_Fusion_36177	204	Ctrl_T1	341.566	3	336.534	1006.58			-0.7945	-0.00026738						20.849	0.28489	20.308	20.101	20.386	-0.54125								0.474509	0.00470775	0.0623139	3.0578e-15	2	6949	168.38	168.38	1	0.65705	0.98519	0
ASFDKAKLK	9	3	1	0	Unmodified	Pep3092	ISO-MSMS	0	2023-02-06_Fusion_36177	204	Ctrl_T1	336.534	3	336.534	1006.58			-0.55094	-0.00018541						20.935	0.27276	20.393	20.22	20.493	-0.54125								0.89366	0.00654295	0.0290173	1.4815e-15	2	6970	214.32	212.11	1	0.22313	0.33319	0
ATHTAFVAK	9	1	0	0	Unmodified	Pep3090	ISO-MSMS	0	2021-12-19_Fusion_29758	101	Treat_T1	473.262	2	473.261	944.508			-0.56805	-0.00026883						20.152	0.33245	20.152	20.042	20.374	0								0.564066	0.0073352	0.20079	3.4621e-11	1	4969	190.52	173.98	1	0.18364	0.19309	0
ATHTAFVAK	9	1	0	0	Unmodified	Pep3090	ISO-MSMS	0	2021-12-20_Fusion_29778	102	Treat_T2	473.261	2	473.261	944.508			-0.21012	-9.944e-05						20.089	0.36211	20.193	19.961	20.323	0.10409								0.405795	0.00253475	0.0416854	8.729e-12	1	4746	200.16	191.24	1	0.15335	0.16386	0
ATHTAFVAK	9	1	0	0	Unmodified	Pep3090	MULTI-MSMS		2023-02-06_Fusion_36171	103	Ctrl_T2	475.274	2	473.261	944.508	0.2939	0.00013909	-1.0366	-0.00049058	-0.7427	-0.00035149	473.261	475.274	477.268	20.625	0.34499	19.962	19.808	20.153	-0.66294					108	19	8	0.539025	0.00393938	0.0749095	0.00062364	2	5170	81.191	80.666	1	2.0014	1.5293	0
ATHTAFVAK	9	1	0	0	Unmodified	Pep3090	MULTI-MSMS		2023-02-06_Fusion_36172	203	Ctrl_T2	317.185	3	315.843	944.508	-0.29105	-9.1926e-05	-0.1541	-4.8672e-05	-0.44515	-0.0001406	315.843	317.185	318.515	20.622	0.35075	19.994	19.831	20.182	-0.6282					85	14	9	0.663163	0.00198784	0.0546012	7.3718e-08	3	6788	119.57	119.57	1	2.298	1.7022	0
ATHTAFVAK	9	1	0	0	Unmodified	Pep3090	MULTI-MSMS		2023-02-06_Fusion_36176	104	Ctrl_T1	473.262	2	473.261	944.508	0.51083	0.00024175	-0.49598	-0.00023473	0.014846	7.0262e-06	473.262	475.273	477.268	20.64	0.4513	20.042	19.841	20.293	-0.59774					113	22	9	0.584154	0.00375249	0.0630174	0.0016207	1	5240	61.582	57.836	1	0.15863	0.17901	0
ATHTAFVAK	9	1	0	0	Unmodified	Pep3090	MULTI-MSMS		2023-02-06_Fusion_36177	204	Ctrl_T1	315.844	3	315.843	944.508	0.41416	0.00013081	-0.27799	-8.7801e-05	0.13617	4.3008e-05	315.843	317.185	318.515	20.612	0.32018	20.095	19.924	20.244	-0.51682					74	13	9	0.813162	0.00513883	0.146688	2.4963e-08	2	6861	151.04	151.04	1	0.17495	0.19559	0
GTGKTLIGK	9	2	1	0	Unmodified	Pep3087	ISO-MSMS	1	2021-12-19_Fusion_29758	101	Treat_T1	443.306	2	437.771	873.528			-0.92619	-0.00040546						20.076	0.38713	20.076	19.928	20.315	0								0.710657	0.0133946	0.495319	6.4191e-11	2	4929	179.51	156.82	1	0.90661	1.0674	0
GTGKTLIGK	9	2	1	0	Unmodified	Pep3087	ISO-MSMS	2	2021-12-19_Fusion_29758	101	Treat_T1	449.295	2	437.771	873.528			-0.56847	-0.00024886						20.139	0.33647	20.139	19.997	20.334	0								0.574195	0.0120797	0.38892	1.5642e-08	2	4983	162.88	143.78	1	0.49179	0.57903	0
GTGKTLIGK	9	2	1	0	Unmodified	Pep3087	MULTI-MSMS		2021-12-20_Fusion_29778	102	Treat_T2	437.771	2	437.771	873.528	1.1381	0.00049824	-0.71664	-0.00031373	0.42148	0.00018451	437.771	443.305	449.294	20.059	0.38386	20.163	19.961	20.345	0.10409					205	32	9	0.671745	0.00605794	0.301563	8.9162e-14	3	4700	203.29	175.08	1	0.58728	0.70129	0
GTGKTLIGK	9	2	1	0	Unmodified	Pep3087	ISO-MSMS	1	2023-02-06_Fusion_36171	103	Ctrl_T2	443.306	2	437.771	873.528			0.22774	9.9699e-05						20.269	0.6666	19.606	19.399	20.066	-0.66294								0.807948	0.0337509	0.5986	3.5584e-08	2	5025	160.82	148.29	1	13.602	14.06	0
GTGKTLIGK	9	2	1	0	Unmodified	Pep3087	ISO-MSMS	2	2023-02-06_Fusion_36171	103	Ctrl_T2	448.796	2	437.771	873.528			-0.9928	-0.00043462						20.34	0.74124	19.677	19.399	20.14	-0.66294								0.630193	0.0380718	0.406239	2.8734e-06	2	5097	124.74	108.96	1	12.215	12.626	0
GTGKTLIGK	9	2	1	0	Unmodified	Pep3087	MULTI-MSMS		2023-02-06_Fusion_36176	104	Ctrl_T1	437.772	2	437.771	873.528	0.35707	0.00015631	0.17531	7.6745e-05	0.53238	0.00023306	437.772	443.306	448.796	20.314	0.66757	19.744	19.493	20.161	-0.56987					276	35	12	0.933591	0.0433265	0.232035	1.1709e-08	6	5191	160.56	142.93	1	0.57902	0.71084	0
GTGKTLIGK	9	2	1	0	Unmodified	Pep3087	MULTI-MATCH-MSMS		2021-12-19_Fusion_29758	101	Treat_T1		2	437.771	873.528	1.2683	0.00055522	0.074201	3.2483e-05	1.3425	0.00058771	437.771	441.293	445.287	20.133	0.45018	20.133	19.944	20.394	0	-0.01475	0.00059773		203.29	182	21	11					0				0	0.4882	0.56986	0
GAYGEPRVK	9	1	0	1	Unmodified	Pep3093	MULTI-MSMS		2021-12-19_Fusion_29758	101	Treat_T1	488.765	2	488.764	975.514	1.3746	0.00067184	-0.29777	-0.00014554	1.0768	0.0005263	488.764	493.787	497.775	20.153	0.26544	20.153	20.019	20.284	0					64	11	9	0.771402	0.0128815	0.311376	7.2889e-05	2	4977	113.5	103.24	1	1.0884	1.1508	0
GAYGEPRVK	9	1	0	1	Unmodified	Pep3093	MULTI-MSMS		2021-12-20_Fusion_29778	102	Treat_T2	493.787	2	488.764	975.514	1.1814	0.00057745	-1.109	-0.00054204	0.072439	3.5406e-05	488.764	493.787	497.775	20.128	0.27233	20.234	20.065	20.337	0.10525					142	23	10	0.575123	0.00424021	0.108069	0.00019276	3	4733	96.111	90.814	1	1.0639	1.0943	0
GAYGEPRVK	9	1	0	1	Unmodified	Pep3093	MULTI-MSMS		2023-02-06_Fusion_36171	103	Ctrl_T2	493.787	2	488.764	975.514	0.20947	0.00010238	0.57013	0.00027866	0.7796	0.00038104	488.765	493.787	497.776	20.678	0.38117	20.015	19.821	20.202	-0.66294					108	21	9	0.739659	0.00956187	0.162013	0.00061704	3	5232	81.32	76.629	1	20.938	17.672	0
GAYGEPRVK	9	1	0	1	Unmodified	Pep3093	MULTI-MSMS		2023-02-06_Fusion_36176	104	Ctrl_T1	493.787	2	488.764	975.514	0.53681	0.00026237	0.081919	4.0039e-05	0.61873	0.00030241	488.764	493.787	497.776	20.647	0.50778	20.049	19.827	20.335	-0.59774					139	25	10	0.61986	0.00564047	0.140049	0.00054605	5	5249	82.716	80.349	1	0.8669	1.0628	0
SVNYKPPAQK	10	2	0	0	Unmodified	Pep3098	ISO-MSMS	0	2021-12-20_Fusion_29778	102	Treat_T2	566.312	2	566.311	1130.61			-1.5906	-0.00090075						20.209	0.33587	20.315	20.065	20.401	0.10525								0.625638	0.0014823	0.0416375	0.0012396	1	4790	78.149	67.515	1	0.3237	0.36763	0
SVNYKPPAQK	10	2	0	0	Unmodified	Pep3098	ISO-MSMS	2	2023-02-06_Fusion_36171	103	Ctrl_T2	574.325	2	566.311	1130.61			-0.82921	-0.00046959						21.041	0.41314	20.353	20.127	20.54	-0.68845								0.95391	0.000833741	0.00533539	0.0048385	1	5354	50.607	48.549	1	1.7028	1.7163	0
SVNYKPPAQK	10	2	0	0	Unmodified	Pep3098	ISO-MSMS	0	2023-02-06_Fusion_36171	103	Ctrl_T2	566.312	2	566.311	1130.61			1.03	0.00058331						21.057	0.2658	20.369	20.218	20.484	-0.68845								0.690729	0.00100246	0.00914507	0.02434	1	5370	31.952	31.952	1	1.6986	1.7121	0
SVNYKPPAQK	10	2	0	0	Unmodified	Pep3098	ISO-MSMS	0	2023-02-06_Fusion_36176	104	Ctrl_T1	566.312	2	566.311	1130.61			-0.0077303	-4.3777e-06						21.001	0.44785	20.374	20.141	20.589	-0.62739								0.704541	0.00159865	0.00421928	0.0022105	1	5428	70.919	68.385	1	0.29366	0.35469	0
KTLQTQIAK	9	2	1	0	Unmodified	Pep192	ISO-MSMS	1	2021-12-19_Fusion_29758	101	Treat_T1	521.352	2	515.816	1029.62			-0.45906	-0.00023679						20.147	0.24265	20.147	20.042	20.284	0								0.544039	0.00463524	0.0985575	1.422e-05	1	4987	115.82	99.492	1	0.63722	0.75027	0
KTLQTQIAK	9	2	1	0	Unmodified	Pep192	MULTI-MSMS		2021-12-20_Fusion_29778	102	Treat_T2	515.819	2	515.816	1029.62	1.1582	0.00059744	2.1026	0.0010846	3.2608	0.001682	516.319	521.351	527.338	20.142	0.24308	20.247	20.114	20.357	0.10525					110	22	8	0.490116	0.00337274	0.0367197	0.00016074	2	4763	100.76	85.175	1	0.63868	0.76267	0
KTLQTQIAK	9	2	1	0	Unmodified	Pep192	ISO-MSMS	1	2023-02-06_Fusion_36171	103	Ctrl_T2	521.351	2	515.816	1029.62			0.0091962	4.7436e-06						20.545	0.31006	19.882	19.773	20.083	-0.66294								0.571135	0.00415845	0.0193474	0.0053731	1	5145	56.81	38.902	1	6.7855	7.0139	0
KTLQTQIAK	9	2	1	0	Unmodified	Pep192	ISO-MSMS	1	2023-02-06_Fusion_36176	104	Ctrl_T1	521.351	2	515.816	1029.62			0.013855	7.1468e-06						20.564	0.28545	19.966	19.827	20.112	-0.59774								0.551186	0.00219855	0.0168994	0.0059028	1	5228	53.756	35.848	1	0.9539	1.1711	0
KTLQTQIAK	9	2	1	0	Unmodified	Pep192	ISO-MSMS	2	2023-02-06_Fusion_36176	104	Ctrl_T1	526.841	2	515.816	1029.62			-0.37353	-0.00019267						20.622	0.2838	20.024	19.87	20.154	-0.59774								0.41504	0.00669595	0.213253	0.0059305	1	5273	53.597	42.887	1	0.58543	0.7187	0
KTLQTQIAK	9	2	1	0	Unmodified	Pep192	ISO-MSMS	0	2023-02-06_Fusion_36176	104	Ctrl_T1	515.816	2	515.816	1029.62			0.2296	0.00011843						20.627	0.34986	20.029	19.858	20.208	-0.59774								0.779839	0.00849644	0.259645	7.4055e-05	1	5281	97.965	73.811	1	0.67037	0.82298	0
KQYDEALNK	9	2	1	0	Unmodified	Pep193	ISO-MSMS	0	2021-12-19_Fusion_29758	101	Treat_T1	554.783	2	554.785	1107.56			-1.8492	-0.0010259						20.212	0.31754	20.212	19.997	20.315	0								0.656026	0.00399901	0.104371	6.0769e-05	1	4980	87.895	61.723	1	0.29915	0.35222	0
RVYDVSSGR	9	0	0	2	Unmodified	Pep3096	ISO-MSMS	2	2021-12-19_Fusion_29758	101	Treat_T1	529.779	2	519.77	1037.53			-1.3402	-0.0006966						20.212	0.2466	20.212	20.087	20.334	0								0.495035	0.00726472	0.17758	0.0045173	1	5001	51.064	35.913	1	3.2691	3.3003	0
RVYDVSSGR	9	0	0	2	Unmodified	Pep3096	ISO-MSMS	0	2021-12-19_Fusion_29758	101	Treat_T1	519.771	2	519.77	1037.53			1.1665	0.00060632						20.222	0.26551	20.222	20.087	20.353	0								0.696615	0.00382131	0.106809	0.00067357	1	5013	82.831	75.351	1	3.3952	3.4277	0
RVYDVSSGR	9	0	0	2	Unmodified	Pep3096	ISO-MSMS	2	2023-02-06_Fusion_36171	103	Ctrl_T2	529.779	2	519.77	1037.53			-0.7126	-0.00037039						20.623	0.32036	19.96	19.832	20.153	-0.66294								0.385908	0.00671964	0.235004	0.025835	1	5186	36.684	30.581	1	5.2107	5.0232	0
RVYDVSSGR	9	0	0	2	Unmodified	Pep3096	ISO-MSMS	0	2023-02-06_Fusion_36176	104	Ctrl_T1	519.77	2	519.77	1037.53			-1.2242	-0.00063629						20.571	0.38082	19.973	19.827	20.208	-0.59774								0.476587	0.0043834	0.127871	0.0057352	1	5282	54.722	46.304	1	0.99667	1.13	0
VVSEKQFSK	9	2	0	0	Unmodified	Pep1207	ISO-MSMS	0	2023-02-06_Fusion_36177	204	Ctrl_T1	351.198	3	351.198	1050.57			-2.9397	-0.0010324						20.812	0.43735	20.271	19.971	20.409	-0.54125								0.273719	0.000515148	0.0044753	0.011717	1	6964	45.598	41.348	1	0.50091	0.59672	0
MPQKERESI	9	1	0	1	Unmodified	Pep3102	ISO-MSMS	0	2021-12-19_Fusion_29758	101	Treat_T1	559.289	2	559.287	1116.56			-1.216	-0.00068011						20.435	0.31923	20.435	20.225	20.544	0								0.790231	0.002307	0.0171007	0.0032446	1	5043	61.582	58.319	1	0.30106	0.31833	0
MPQKERESI	9	1	0	1	Unmodified	Pep3102	ISO-MSMS	0	2021-12-20_Fusion_29778	102	Treat_T2	559.288	2	559.287	1116.56			0.12406	6.9386e-05						20.388	0.23711	20.493	20.301	20.538	0.10525								0.34998	0.000209129	0.00917597	0.0029568	1	4809	63.961	55.64	1	0.27353	0.28134	0
AVYDRPGASPK	11	1	0	1	Unmodified	Pep3099	ISO-MSMS	1	2021-12-19_Fusion_29758	101	Treat_T1	585.83	2	580.807	1159.6			-1.5213	-0.00088356						20.241	0.22387	20.241	20.11	20.334	0								0.965165	0.00227956	0.0623347	1.0722e-05	2	5006	99.568	91.343	1	1.2633	1.3358	0
AVYDRPGASPK	11	1	0	1	Unmodified	Pep3099	ISO-MSMS	0	2021-12-19_Fusion_29758	101	Treat_T1	580.807	2	580.807	1159.6			-0.10431	-6.0584e-05						20.286	0.20111	20.286	20.133	20.334	0								0.617204	0.00201265	0.0283792	1.4089e-05	1	5028	91.095	83.967	1	1.1857	1.2538	0
AVYDRPGASPK	11	1	0	1	Unmodified	Pep3099	ISO-MSMS	0	2021-12-20_Fusion_29778	102	Treat_T2	580.807	2	580.807	1159.6			-0.91424	-0.00053099						20.244	0.11598	20.349	20.285	20.401	0.10525								0.665044	0.00061949	0.0147736	1.3909e-05	1	4799	91.549	75.92	1	9.2671	9.5316	0
AVYDRPGASPK	11	1	0	1	Unmodified	Pep3099	ISO-MSMS	1	2023-02-06_Fusion_36171	103	Ctrl_T2	585.829	2	580.807	1159.6			0.47001	0.00027298						20.876	0.28026	20.188	19.982	20.263	-0.68845								0.825731	0.00268858	0.0404745	0.0045905	1	5264	52.725	49.47	1	6.5278	5.5095	0
AVYDRPGASPK	11	1	0	1	Unmodified	Pep3099	ISO-MSMS	0	2023-02-06_Fusion_36176	104	Ctrl_T1	580.807	2	580.807	1159.6			0.090163	5.2367e-05						20.842	0.22022	20.244	20.094	20.314	-0.59774								0.978167	0.00169205	0.0177349	0.0042295	1	5346	55.461	52.206	1	0.83226	1.0204	0
AVYDRPGASPK	11	1	0	1	Unmodified	Pep3099	ISO-MSMS	1	2023-02-06_Fusion_36176	104	Ctrl_T1	585.83	2	580.807	1159.6			-4.4891	-0.0026073						20.922	0.26544	20.325	20.112	20.378	-0.59774								0.96388	0.0016153	0.0162808	0.011421	1	5352	43.651	40.395	1	0.88078	1.0799	0
AVYDRPGASPK	11	1	0	1	Unmodified	Pep3099	ISO-MSMS	2	2023-02-06_Fusion_36176	104	Ctrl_T1	589.818	2	580.807	1159.6			-0.11398	-6.6201e-05						20.842	0.15955	20.244	20.133	20.293	-0.59774								0.387109	0.00114666	0.00951378	0.027257	1	5353	30.918	27.662	1	0.77303	0.94776	0
RMFNAENGK	9	1	0	1	Oxidation (M)	Pep3100	MULTI-MSMS		2021-12-19_Fusion_29758	101	Treat_T1	541.756	2	541.756	1081.5	0.16464	8.9193e-05	-0.21259	-0.00011517	-0.047956	-2.5981e-05	541.756	546.779	550.767	17.436	0.23553	17.436	17.361	17.597	0					54	15	7	0.861349	0.00257596	0.0261369	0.0015902	1	3916	72.968	58.965	1	0.27308	0.28874	0
RMFNAENGK	9	1	0	1	Oxidation (M)	Pep3100	ISO-MSMS	0	2021-12-19_Fusion_29758	101	Treat_T1	541.756	2	541.756	1081.5			-0.61355	-0.00033239						17.307	0.19895	17.307	17.176	17.375	0								0.963101	0.00127429	0.0226099	0.0030084	2	3833	63.534	62.039	1	0.11648	0.12316	0
RMFNAENGK	9	1	0	1	Oxidation (M)	Pep3100	ISO-MSMS	2	2021-12-19_Fusion_29758	101	Treat_T1	550.768	2	541.756	1081.5			-1.5842	-0.00085825						17.303	0.16603	17.303	17.176	17.342	0								0.516941	0.000508212	0.00660693	0.012812	1	3834	43.808	35.275	1	0.22025	0.23289	0
RMFNAENGK	9	1	0	1	Oxidation (M)	Pep3100	ISO-MSMS	0	2021-12-19_Fusion_29758	101	Treat_T1	541.756	2	541.756	1081.5			-0.4405	-0.00023864						17.938	0.9066	17.938	17.846	18.753	0								0.477325	0.00108183	0.01595	0.0044748	2	4246	51.415	50.709	1	0.30755	0.32519	0
RMFNAENGK	9	1	0	1	Oxidation (M)	Pep3100	ISO-MSMS	0	2021-12-20_Fusion_29778	102	Treat_T2	541.756	2	541.756	1081.5			-0.078634	-4.26e-05						18.165	0.35346	18.268	18.202	18.555	0.10222								0.101867	0.000393991	0.0116358	0.024842	1	3995	35.356	33.167	1	0.31718	0.32623	0
RMFNAENGK	9	1	0	1	Oxidation (M)	Pep3100	MULTI-MSMS		2023-02-06_Fusion_36171	103	Ctrl_T2	546.779	2	541.756	1081.5	0.45443	0.00024619	-0.61402	-0.00033265	-0.15958	-8.6455e-05	541.756	546.779	550.767	17.6	0.4986	17.018	16.798	17.296	-0.58206					209	29	11	0.802897	0.00867545	0.129646	0.0024067	5	4050	54.157	52.429	1	1.8157	1.5324	0
RMFNAENGK	9	1	0	1	Oxidation (M)	Pep3100	ISO-MSMS	1	2023-02-06_Fusion_36171	103	Ctrl_T2	546.779	2	541.756	1081.5			0.030034	1.6271e-05						17.483	0.21177	16.901	16.798	17.009	-0.58206								0.593828	0.00556467	0.0706886	0.0062327	1	3995	51.854	50.759	1	1.6897	1.4261	0
RMFNAENGK	9	1	0	1	Oxidation (M)	Pep3100	MULTI-MSMS		2023-02-06_Fusion_36176	104	Ctrl_T1	541.757	2	541.756	1081.5	-0.035461	-1.9211e-05	0.15903	8.6154e-05	0.12357	6.6943e-05	541.756	546.779	550.768	17.506	0.48697	17.025	16.899	17.386	-0.48033					187	31	8	0.946356	0.00848045	0.127766	0.0018394	4	4143	57.281	52.59	1	0.26542	0.32542	0
RMFNAENGK	9	1	0	1	Unmodified	Pep3100	ISO-MSMS	2	2021-12-19_Fusion_29758	101	Treat_T1	542.769	2	533.759	1065.5			-2.1551	-0.0011503						20.451	0.3166	20.451	20.284	20.601	0								0.818498	0.0106954	0.0720358	2.3932e-07	1	5061	133.32	112.7	1	0.18628	0.19697	0
RMFNAENGK	9	1	0	1	Unmodified	Pep3100	ISO-MSMS	1	2021-12-19_Fusion_29758	101	Treat_T1	538.781	2	533.759	1065.5			-1.1712	-0.00062513						20.446	0.28723	20.446	20.284	20.571	0								0.363094	0.00406984	0.0351254	1.5317e-05	2	5063	114.99	101.27	1	0.16723	0.17682	0
RMFNAENGK	9	1	0	1	Unmodified	Pep3100	ISO-MSMS	2	2021-12-20_Fusion_29778	102	Treat_T2	542.77	2	533.759	1065.5			-1.2975	-0.00069254						20.349	0.2737	20.454	20.301	20.575	0.10525								0.974889	0.00117796	0.0283349	1.1683e-05	1	4798	117.76	97.974	1	0.18709	0.19243	0
RMFNAENGK	9	1	0	1	Unmodified	Pep3100	ISO-MSMS	1	2021-12-20_Fusion_29778	102	Treat_T2	538.781	2	533.759	1065.5			-0.4369	-0.0002332						20.336	0.23677	20.441	20.311	20.548	0.10525								0.474298	0.000842288	0.0312566	3.3315e-05	1	4800	101.25	92.039	1	0.17475	0.17974	0
RMFNAENGK	9	1	0	1	Unmodified	Pep3100	MULTI-MSMS		2023-02-06_Fusion_36171	103	Ctrl_T2	538.781	2	533.759	1065.5	0.49394	0.00026364	0.55001	0.00029357	1.0439	0.00055722	533.759	538.782	542.771	20.917	0.70901	20.229	19.759	20.468	-0.68845					292	41	15	0.520118	0.00616519	0.0883359	9.5641e-06	5	5256	110.67	101.81	1	1.726	1.4567	0
RMFNAENGK	9	1	0	1	Unmodified	Pep3100	ISO-MSMS	0	2023-02-06_Fusion_36176	104	Ctrl_T1	533.759	2	533.759	1065.5			0.64943	0.00034664						20.929	0.55276	20.331	19.941	20.494	-0.59774								0.92292	0.0192775	0.0682404	2.1739e-16	2	5398	208.15	187.52	1	0.28766	0.35268	0
RMFNAENGK	9	1	0	1	Unmodified	Pep3100	ISO-MSMS	2	2023-02-06_Fusion_36176	104	Ctrl_T1	542.771	2	533.759	1065.5			-1.1624	-0.00062046						20.915	0.33426	20.317	20.112	20.447	-0.59774								0.345491	0.00363879	0.0265516	0.0042267	1	5344	63.419	63.419	1	0.26794	0.3285	0
RMFNAENGK	9	1	0	1	Unmodified	Pep3100	MSMS	1	2023-02-06_Fusion_36176	104	Ctrl_T1	538.781	2	533.759	1065.5										20.822	1	20.224	19.724	20.724	-0.59774											0.00053808	1	5351	95.909	78.001	1
SVMAQVRQK	9	1	0	1	Unmodified	Pep3103	ISO-MSMS	0	2021-12-19_Fusion_29758	101	Treat_T1	523.792	2	523.792	1045.57			-0.34248	-0.00017939						20.475	0.28723	20.475	20.284	20.571	0								0.900054	0.00442913	0.0272437	7.4472e-08	2	5081	155.1	140.46	1	0.70803	0.74864	0
SVMAQVRQK	9	1	0	1	Unmodified	Pep3103	ISO-MSMS	0	2021-12-20_Fusion_29778	102	Treat_T2	523.792	2	523.792	1045.57			-0.43375	-0.00022719						20.422	0.18056	20.527	20.422	20.603	0.10525								0.542352	0.00199594	0.0617518	1.881e-07	1	4857	140.09	104.79	1	0.14104	0.14507	0
SVMAQVRQK	9	1	0	1	Unmodified	Pep3103	ISO-MSMS	2	2023-02-06_Fusion_36171	103	Ctrl_T2	532.805	2	523.792	1045.57			0.86208	0.00045155						21.109	0.38324	20.42	20.218	20.601	-0.68845								0.531454	0.00296205	0.0249559	0.0065324	2	5368	50.127	32.141	1	0.26312	0.22207	0
SVMAQVRQK	9	1	0	1	Unmodified	Pep3103	MSMS	0	2023-02-06_Fusion_36171	103	Ctrl_T2	523.794	2	523.792	1045.57										21.021	1	20.333	19.833	20.833	-0.68845											0.018213	1	5341	49.933	36.354	1
SVMAQVRQK	9	1	0	1	Unmodified	Pep3103	MSMS	0	2023-02-06_Fusion_36176	104	Ctrl_T1	523.793	2	523.792	1045.57										20.975	1	20.348	19.848	20.848	-0.62739											0.0077823	1	5411	58.782	37.482	1
SVMAQVRQK	9	1	0	1	Oxidation (M)	Pep3103	ISO-MSMS	1	2023-02-06_Fusion_36171	103	Ctrl_T2	536.812	2	531.79	1061.57			-1.542	-0.00082001						16.866	0.23003	16.3	16.22	16.45	-0.56686								0.513815	0.00120229	0.00627448	0.026293	1	3751	36.395	21.244	1	1.2263	1.035	0
KSLGHGLINK	10	2	2	0	Unmodified	Pep3104	ISO-MSMS	1	2023-02-06_Fusion_36172	203	Ctrl_T2	360.913	3	356.217	1065.63			0.74356	0.00026487						21.278	0.37433	20.62	20.461	20.835	-0.65717								0.401548	0.00636557	0.0466063	4.824e-16	2	6959	173.88	150.13	1	6.7359	3.2828	0
KSLGHGLINK	10	2	2	0	Unmodified	Pep3104	MULTI-MSMS		2023-02-06_Fusion_36177	204	Ctrl_T1	356.217	3	356.217	1065.63	0.2466	8.7843e-05	0.33854	0.0001206	0.58514	0.00020844	356.217	360.913	365.573	21.261	0.37306	20.685	20.457	20.83	-0.57663					82	16	9	0.842972	0.0057166	0.0237969	5.783e-12	4	7077	157.52	138.84	1	0.489	0.57116	0
KSLGHGLINK	10	2	2	0	Unmodified	Pep3104	MULTI-MATCH		2023-02-06_Fusion_36172	203	Ctrl_T2		3	356.217	1065.63	0.2065	7.3558e-05	-0.083999	-2.9922e-05	0.1225	4.3636e-05	356.217	359.906	362.902	21.314	0.35144	20.657	20.461	20.812	-0.65717	-0.014029	-0.00038836		157.52	46	14	6					0				0	0.90911	0.86909	0
STIGPEGVHQK	11	1	0	0	Unmodified	Pep1208	MSMS	0	2021-12-19_Fusion_29758	101	Treat_T1	576.805	2	576.804	1151.59										20.473	1	20.473	19.973	20.973	0											0.00037026	1	5104	101.65	86.973	1
RVADNSFDAK	10	1	0	1	Unmodified	Pep208	MSMS	0	2021-12-19_Fusion_29758	101	Treat_T1	561.78	2	561.781	1121.55										20.563	1	20.563	20.063	21.063	0											2.9697e-05	1	5140	136.63	121.48	1
AVYDGHAGSQVAK	13	1	0	0	Unmodified	Pep204	ISO-MSMS	0	2021-12-19_Fusion_29758	101	Treat_T1	651.827	2	651.825	1301.64			-0.04509	-2.9391e-05						20.445	0.16002	20.445	20.353	20.513	0								0.932994	0.00106295	0.0105667	6.557e-12	1	5090	160.67	158.79	1	0.37292	0.3921	0
AVYDGHAGSQVAK	13	1	0	0	Unmodified	Pep204	MULTI-SECPEP		2021-12-19_Fusion_29759	201	Treat_T1	434.926	3	434.886	1301.64	-0.53169	-0.00023122	0.23824	0.00010361	-0.29345	-0.00012762	434.886	436.228	437.557	20.432	0.1865	20.454	20.324	20.51	0.02224					34	6	9	0.682446	0.00356836	0.0207479	6.2329e-14	1	4476	130.01	129.26	1	0.38401	0.41079	0
AVYDGHAGSQVAK	13	1	0	0	Unmodified	Pep204	MULTI-MSMS		2023-02-06_Fusion_36172	203	Ctrl_T2	436.228	3	434.886	1301.64	-0.081047	-3.5246e-05	-0.5734	-0.00024936	-0.65444	-0.00028461	434.886	436.228	437.558	20.853	0.26379	20.195	20.008	20.272	-0.65718					73	10	10	0.623243	0.00584165	0.106052	9.7072e-14	2	6825	129.1	127.03	1	1.9512	1.4454	0
AVYDGHAGSQVAK	13	1	0	0	Unmodified	Pep204	MSMS	1	2023-02-06_Fusion_36176	104	Ctrl_T1	653.837	2	651.825	1301.64										20.811	1	20.214	19.714	20.714	-0.59774											0.087069	1	5347	25.938	25.938	1
AVYDGHAGSQVAK	13	1	0	0	Unmodified	Pep204	MULTI-MSMS		2023-02-06_Fusion_36177	204	Ctrl_T1	434.886	3	434.886	1301.64	0.53419	0.00023231	-0.76397	-0.00033224	-0.22977	-9.9924e-05	434.886	436.228	437.557	20.785	0.28531	20.244	20.077	20.362	-0.54125					65	11	9	0.782778	0.00616641	0.0436898	0.009467	1	6913	49.929	49.929	1	0.47202	0.52773	0
RVLNKLGGVK	10	2	2	1	Unmodified	Pep213	ISO-MSMS	2	2021-12-19_Fusion_29758	101	Treat_T1	562.389	2	542.353	1082.69			-0.53809	-0.00029184						20.86	0.55583	20.86	20.686	21.241	0								0.599724	0.00354608	0.00655473	2.3393e-05	1	5281	103.87	99.712	1	0.081047	0.11861	0
RVLNKLGGVK	10	2	2	1	Unmodified	Pep213	MSMS	1	2021-12-19_Fusion_29759	201	Treat_T1	368.607	3	361.905	1082.69										20.662	1	20.684	20.184	21.184	0.021948											2.0351e-05	1	4524	122.44	110.28	1
RVLNKLGGVK	10	2	2	1	Unmodified	Pep213	MSMS	1	2021-12-19_Fusion_29759	201	Treat_T1	368.607	3	361.905	1082.69										20.665	1	20.687	20.187	21.187	0.021948											7.7008e-20	1	4525	214.67	173.22	1
RVLNKLGGVK	10	2	2	1	Unmodified	Pep213	MSMS	1	2021-12-19_Fusion_29759	201	Treat_T1	368.607	3	361.905	1082.69										20.864	1	20.886	20.386	21.386	0.021948											0.00088293	1	4581	79.489	74.391	1
RVLNKLGGVK	10	2	2	1	Unmodified	Pep213	MSMS	1	2021-12-19_Fusion_29759	201	Treat_T1	368.607	3	361.905	1082.69										20.866	1	20.888	20.388	21.388	0.021948											1.3884e-13	1	4582	170.06	135.87	1
RVLNKLGGVK	10	2	2	1	Unmodified	Pep213	MSMS	1	2021-12-20_Fusion_29779	202	Treat_T2	368.607	3	361.905	1082.69										20.429	1	20.555	20.055	21.055	0.12624											1.821e-05	1	4298	108.57	100.68	1
RVLNKLGGVK	10	2	2	1	Unmodified	Pep213	MSMS	1	2021-12-20_Fusion_29779	202	Treat_T2	368.607	3	361.905	1082.69										20.431	1	20.557	20.057	21.057	0.12624											7.5051e-14	1	4299	186.67	145.23	1
RVLNKLGGVK	10	2	2	1	Unmodified	Pep213	MSMS	1	2021-12-20_Fusion_29779	202	Treat_T2	368.607	3	361.905	1082.69										20.594	1	20.721	20.221	21.221	0.12624											0.00090973	1	4343	79.148	74.05	1
RVLNKLGGVK	10	2	2	1	Unmodified	Pep213	MSMS	1	2021-12-20_Fusion_29779	202	Treat_T2	368.607	3	361.905	1082.69										20.597	1	20.723	20.223	21.223	0.12624											1.2527e-13	1	4344	173.59	131.31	1
RVLNKLGGVK	10	2	2	1	Unmodified	Pep213	ISO-MSMS	0	2023-02-06_Fusion_36171	103	Ctrl_T2	542.354	2	542.353	1082.69			0.66133	0.00035867						21.567	0.4865	20.852	20.644	21.131	-0.71505								0.635802	0.0144584	0.393588	8.7967e-05	2	5588	107.1	94.572	1	0.78221	0.50351	0
RVLNKLGGVK	10	2	2	1	Unmodified	Pep213	ISO-MSMS	0	2023-02-06_Fusion_36172	203	Ctrl_T2	361.905	3	361.905	1082.69			0.38568	0.00013958						21.547	1.033	20.86	20.664	21.697	-0.68726								0.824568	0.0248569	0.12362	1.9629e-16	9	7028	220.51	220.51	1	0.86722	0.99538	0
RVLNKLGGVK	10	2	2	1	Unmodified	Pep213	ISO-MSMS	2	2023-02-06_Fusion_36172	203	Ctrl_T2	374.597	3	361.905	1082.69			-1.2541	-0.00045387						21.541	1.8129	20.854	20.617	22.43	-0.68726								0.922317	0.0800426	1	3.9288e-16	4	7097	179.19	164.53	1	0.81199	0.93145	0
RVLNKLGGVK	10	2	2	1	Unmodified	Pep213	ISO-MSMS	0	2023-02-06_Fusion_36172	203	Ctrl_T2	361.905	3	361.905	1082.69			0.18421	6.6667e-05						22.553	0.35524	21.833	21.619	21.974	-0.71957								0.327267	0.000497487	0.00871758	0.006211	2	7320	61.962	61.962	1	1.0557	0.73245	0
RVLNKLGGVK	10	2	2	1	Unmodified	Pep213	MSMS	1	2023-02-06_Fusion_36172	203	Ctrl_T2	368.607	3	361.905	1082.69										21.364	1	20.677	20.177	21.177	-0.68726											4.9686e-05	1	6997	109.44	102.78	1
RVLNKLGGVK	10	2	2	1	Unmodified	Pep213	MSMS	1	2023-02-06_Fusion_36172	203	Ctrl_T2	368.607	3	361.905	1082.69										21.366	1	20.679	20.179	21.179	-0.68726											2.5119e-19	1	6998	208.54	165.82	1
RVLNKLGGVK	10	2	2	1	Unmodified	Pep213	MSMS	1	2023-02-06_Fusion_36172	203	Ctrl_T2	368.607	3	361.905	1082.69										21.393	1	20.706	20.206	21.206	-0.68726											4.8617e-05	1	7006	106.88	100.22	1
RVLNKLGGVK	10	2	2	1	Unmodified	Pep213	MSMS	1	2023-02-06_Fusion_36172	203	Ctrl_T2	368.607	3	361.905	1082.69										21.395	1	20.708	20.208	21.208	-0.68726											7.8786e-14	1	7007	198.65	147.75	1
RVLNKLGGVK	10	2	2	1	Unmodified	Pep213	MSMS	1	2023-02-06_Fusion_36172	203	Ctrl_T2	368.607	3	361.905	1082.69										21.517	1	20.829	20.329	21.329	-0.68726											4.8753e-05	1	7045	107.21	100.55	1
RVLNKLGGVK	10	2	2	1	Unmodified	Pep213	MSMS	1	2023-02-06_Fusion_36172	203	Ctrl_T2	368.607	3	361.905	1082.69										21.519	1	20.832	20.332	21.332	-0.68726											2.1292e-14	1	7046	204.17	168.52	1
RVLNKLGGVK	10	2	2	1	Unmodified	Pep213	MSMS	1	2023-02-06_Fusion_36172	203	Ctrl_T2	368.608	3	361.905	1082.69										21.925	1	21.238	20.738	21.738	-0.68726											0.015512	1	7172	46.819	43.87	1
RVLNKLGGVK	10	2	2	1	Unmodified	Pep213	MSMS	1	2023-02-06_Fusion_36172	203	Ctrl_T2	368.608	3	361.905	1082.69										21.93	1	21.243	20.743	21.743	-0.68726											1.3647e-06	1	7174	125.01	94.689	1
RVLNKLGGVK	10	2	2	1	Unmodified	Pep213	ISO-MSMS	0	2023-02-06_Fusion_36177	204	Ctrl_T1	361.905	3	361.905	1082.69			0.31836	0.00011521						21.464	1.9966	20.887	20.619	22.615	-0.57663								0.888904	0.0270803	0.120871	5.6658e-23	12	7096	239.82	239.67	1	0.063902	0.051932	0
RVLNKLGGVK	10	2	2	1	Unmodified	Pep213	ISO-MSMS	2	2023-02-06_Fusion_36177	204	Ctrl_T1	374.597	3	361.905	1082.69			-0.46512	-0.00016833						21.424	0.91765	20.848	20.665	21.583	-0.57663								0.897265	0.0756804	0.189851	8.0868e-17	2	7126	197.73	186.14	1	0.072114	0.058902	0
RVLNKLGGVK	10	2	2	1	Unmodified	Pep213	MSMS	1	2023-02-06_Fusion_36177	204	Ctrl_T1	368.607	3	361.905	1082.69										21.261	1	20.684	20.184	21.184	-0.57663											4.9869e-05	1	7074	109.88	101.39	1
RVLNKLGGVK	10	2	2	1	Unmodified	Pep213	MSMS	1	2023-02-06_Fusion_36177	204	Ctrl_T1	368.607	3	361.905	1082.69										21.263	1	20.686	20.186	21.186	-0.57663											2.8399e-14	1	7075	203.49	167.83	1
AILEKSRLK	9	2	2	1	Unmodified	Pep3109	ISO-MSMS	0	2021-12-19_Fusion_29759	201	Treat_T1	353.229	3	353.229	1056.67			0.69362	0.00024501						20.662	0.23111	20.684	20.562	20.793	0.021948								0.748892	0.00330252	0.00750018	1.094e-11	2	4516	185.99	171.32	1	0.15548	0.17774	0
AILEKSRLK	9	2	2	1	Unmodified	Pep3109	ISO-MSMS	0	2021-12-20_Fusion_29778	102	Treat_T2	529.341	2	529.34	1056.67			-0.62081	-0.00032862						20.529	0.12307	20.634	20.58	20.703	0.10525								0.381152	0.00176346	0.00535582	1.0178e-07	1	4905	151.5	126.65	1			0
AILEKSRLK	9	2	2	1	Unmodified	Pep3109	ISO-MSMS	0	2021-12-20_Fusion_29779	202	Treat_T2	353.229	3	353.229	1056.67			-0.39795	-0.00014057						20.634	0.19896	20.76	20.632	20.831	0.12624								0.79641	0.00250874	0.011608	1.094e-11	2	4349	194.44	162.6	1			0
AILEKSRLK	9	2	2	1	Unmodified	Pep3109	ISO-MSMS	0	2023-02-06_Fusion_36177	204	Ctrl_T1	353.229	3	353.229	1056.67			-0.26075	-9.2105e-05						21.282	0.35566	20.706	20.475	20.83	-0.57663								0.6396	0.00361486	0.0163586	2.898e-15	2	7066	178.3	159.86	1			0
STLPKPVQK	9	2	1	0	Unmodified	Pep3111	MULTI-MSMS		2021-12-19_Fusion_29758	101	Treat_T1	510.828	2	499.306	996.597	0.58304	0.00029111	-0.33242	-0.00016598	0.25062	0.00012514	499.305	504.84	510.828	20.631	0.42359	20.631	20.394	20.818	0					160	27	9	0.603144	0.00279547	0.00608726	9.1473e-05	5	5160	110.81	93.443	1	0.43393	0.51091	0
STLPKPVQK	9	2	1	0	Unmodified	Pep3111	ISO-MSMS	1	2021-12-20_Fusion_29778	102	Treat_T2	504.84	2	499.306	996.597			-0.33895	-0.00016924						20.548	0.31589	20.653	20.478	20.794	0.10525								0.795723	0.00295855	0.013549	4.0537e-05	1	4911	95.741	70.342	1	0.63438	0.75754	0
STLPKPVQK	9	2	1	0	Unmodified	Pep3111	MSMS	0	2021-12-20_Fusion_29778	102	Treat_T2	499.306	2	499.306	996.597										20.525	1	20.63	20.13	21.13	0.10525											0.0002911	1	4904	105.14	72.83	1
STLPKPVQK	9	2	1	0	Unmodified	Pep3111	MSMS	0	2021-12-20_Fusion_29778	102	Treat_T2	499.306	2	499.306	996.597										20.7	1	20.805	20.305	21.305	0.10525											0.0002872	1	4973	104.75	88.236	1
STLPKPVQK	9	2	1	0	Unmodified	Pep3111	ISO-MSMS	2	2023-02-06_Fusion_36171	103	Ctrl_T2	510.33	2	499.306	996.597			0.2076	0.00010366						21.25	0.68829	20.562	20.328	21.016	-0.68845								0.679519	0.0146318	0.0671273	9.0178e-05	2	5425	91.9	72.413	1	6.8576	7.0884	0
STLPKPVQK	9	2	1	0	Unmodified	Pep3111	ISO-MSMS	1	2023-02-06_Fusion_36171	103	Ctrl_T2	504.84	2	499.306	996.597			0.15112	7.5455e-05						21.208	0.47947	20.52	20.263	20.742	-0.68845								0.624434	0.0114287	0.0463304	0.0020491	1	5426	75.972	65.281	1	8.2787	8.5574	0
STLPKPVQK	9	2	1	0	Unmodified	Pep3111	ISO-MSMS	0	2023-02-06_Fusion_36176	104	Ctrl_T1	499.306	2	499.306	996.597			-0.15966	-7.9718e-05						21.278	0.41409	20.65	20.365	20.779	-0.62739								0.741636	0.0188224	0.108326	6.5118e-05	1	5510	101.33	79.646	1	0.2205	0.27069	0
STLPKPVQK	9	2	1	0	Unmodified	Pep3111	ISO-MSMS	1	2023-02-06_Fusion_36176	104	Ctrl_T1	504.84	2	499.306	996.597			-0.38429	-0.00019188						21.216	0.34379	20.589	20.376	20.72	-0.62739								0.614529	0.00521088	0.0255923	0.006566	1	5512	49.933	45.604	1	0.3313	0.40672	0
GLYADTREK	9	1	1	1	Unmodified	Pep3114	ISO-MSMS	0	2021-12-19_Fusion_29758	101	Treat_T1	526.771	2	526.772	1051.53			-1.0635	-0.00056024						20.789	0.29775	20.789	20.591	20.888	0								0.667093	0.00314143	0.0211567	3.5277e-05	1	5192	99.755	89.605	1	0.29652	0.29854	0
GLYADTREK	9	1	1	1	Unmodified	Pep3114	ISO-MSMS	1	2021-12-19_Fusion_29758	101	Treat_T1	533.305	2	526.772	1051.53			0.25536	0.00013452						20.763	0.18789	20.763	20.63	20.818	0								0.320891	0.00149149	0.0116437	0.0037117	1	5193	57.722	43.816	1	0.36706	0.36957	0
GLYADTREK	9	1	1	1	Unmodified	Pep3114	ISO-MSMS	0	2021-12-20_Fusion_29778	102	Treat_T2	526.772	2	526.772	1051.53			-1.7505	-0.0009221						20.693	0.22119	20.798	20.632	20.853	0.10525								0.468881	0.00426002	0.019483	0.0035959	1	4972	58.679	55.96	1	0.1485	0.14746	0
GLYADTREK	9	1	1	1	Unmodified	Pep3114	MSMS	1	2021-12-20_Fusion_29778	102	Treat_T2	533.305	2	526.772	1051.53										20.634	1	20.739	20.239	21.239	0.10525											0.0067251	1	4947	45.738	43.95	1
GLYADTREK	9	1	1	1	Unmodified	Pep3114	ISO-MSMS	0	2021-12-20_Fusion_29779	202	Treat_T2	526.771	2	526.772	1051.53			-0.54185	-0.00028543						20.677	0.16635	20.803	20.758	20.924	0.12623								0.471568	0.00055797	0.00303241	0.0018669	2	4366	72.968	66.705	1			0
GLYADTREK	9	1	1	1	Unmodified	Pep3114	ISO-MSMS	0	2023-02-06_Fusion_36176	104	Ctrl_T1	526.773	2	526.772	1051.53			0.33421	0.00017605						21.205	0.26661	20.578	20.432	20.699	-0.62739								0.399698	0.00487692	0.0758859	0.0066714	1	5495	49.325	45.917	1	0.32414	0.35958	0
KTQDQISNIK	10	2	0	0	Unmodified	Pep215	ISO-MSMS	0	2021-12-19_Fusion_29758	101	Treat_T1	588.326	2	587.825	1173.64			0.39225	0.00023057						20.798	0.17321	20.798	20.677	20.85	0								0.959617	0.00223188	0.0444601	2.9083e-12	1	5217	199.4	177.81	1	0.1571	0.19506	0
KTQDQISNIK	10	2	0	0	Unmodified	Pep215	ISO-MSMS	0	2021-12-20_Fusion_29778	102	Treat_T2	587.825	2	587.825	1173.64			-0.84029	-0.00049394						20.694	0.15146	20.799	20.68	20.832	0.10525								0.774832	0.000929028	0.00701633	1.0226e-16	1	4962	220.82	196.6	1	0.21431	0.24339	0
KTQDQISNIK	10	2	0	0	Unmodified	Pep215	ISO-MSMS	2	2023-02-06_Fusion_36171	103	Ctrl_T2	596.339	2	587.825	1173.64			-2.1934	-0.0012893						21.34	0.14435	20.633	20.54	20.685	-0.70761								0.900891	0.000469147	0.00277414	0.022874	1	5466	33.229	24.366	1	1.1243	1.1333	0
KTQDQISNIK	10	2	0	0	Unmodified	Pep215	MSMS	0	2023-02-06_Fusion_36176	104	Ctrl_T1	587.825	2	587.825	1173.64										21.31	1	20.683	20.183	21.183	-0.62739											0.0016859	1	5542	82.803	60.063	1
KLPGGSYMAK	10	2	1	0	Oxidation (M)	Pep214	ISO-MSMS	1	2021-12-19_Fusion_29758	101	Treat_T1	539.815	2	534.281	1066.55			-0.62526	-0.00033407						20.763	0.22309	20.763	20.636	20.859	0								0.440962	0.00476087	0.118319	0.017133	1	5213	40.724	15.15	1	2.1528	2.5347	0
KLPGGSYMAK	10	2	1	0	Oxidation (M)	Pep214	ISO-MSMS	1	2021-12-20_Fusion_29778	102	Treat_T2	539.816	2	534.281	1066.55			-1.9807	-0.0010582						20.719	0.16393	20.824	20.689	20.853	0.10525								0.530174	0.00260286	0.0157238	0.024964	1	4968	35.178	14.308	1	1.7399	2.0777	0
KLPGGSYMAK	10	2	1	0	Oxidation (M)	Pep214	ISO-MSMS	2	2021-12-20_Fusion_29778	102	Treat_T2	545.805	2	534.281	1066.55			3.9339	0.0021018						20.748	0.17991	20.854	20.704	20.884	0.10584								0.96278	0.00095904	0.00350032	0.0096802	1	4994	46.001	15.835	1	1.4439	1.7242	0
KLPGGSYMAK	10	2	1	0	Unmodified	Pep214	ISO-MSMS	2	2021-12-19_Fusion_29758	101	Treat_T1	537.806	2	526.284	1050.55			-2.3375	-0.0012302						23.74	0.43008	23.74	23.56	23.99	0								0.98988	0.100102	1	0.00085038	2	6411	81.338	30.731	1	2.2085	2.6002	0
KLPGGSYMAK	10	2	1	0	Unmodified	Pep214	ISO-MSMS	1	2021-12-19_Fusion_29758	101	Treat_T1	531.819	2	526.284	1050.55			-1.2642	-0.00066532						23.677	0.51944	23.677	23.527	24.046	0								0.91316	0.0347815	0.218644	0.0019457	1	6356	72.365	21.758	1	2.8736	3.3834	0
KLPGGSYMAK	10	2	1	0	Unmodified	Pep214	ISO-MSMS	1	2021-12-20_Fusion_29778	102	Treat_T2	531.819	2	526.284	1050.55			-1.4075	-0.00074075						23.618	0.46805	23.732	23.549	24.017	0.11345								0.807916	0.0215343	0.170084	0.0021901	1	6100	70.363	27.764	1	2.729	3.2587	0
KLPGGSYMAK	10	2	1	0	Unmodified	Pep214	ISO-MSMS	2	2021-12-20_Fusion_29778	102	Treat_T2	537.807	2	526.284	1050.55			-2.0891	-0.0010995						23.657	0.44703	23.771	23.586	24.033	0.11345								0.941389	0.0966199	1	3.7562e-05	2	6157	90.108	39.501	1	1.9535	2.3328	0
KLPGGSYMAK	10	2	1	0	Unmodified	Pep214	ISO-MSMS	1	2023-02-06_Fusion_36171	103	Ctrl_T2	531.819	2	526.284	1050.55			-0.051996	-2.7365e-05						24.551	0.64454	23.717	23.461	24.105	-0.8344								0.895647	0.022032	0.155091	0.00058845	1	6676	83.456	32.849	1	59.226	61.22	0
KLPGGSYMAK	10	2	1	0	Unmodified	Pep214	ISO-MSMS	2	2023-02-06_Fusion_36171	103	Ctrl_T2	537.308	2	526.284	1050.55			-1.8934	-0.00099645						24.594	0.55581	23.735	23.524	24.08	-0.85944								0.971843	0.062349	0.416124	0.0031005	3	6752	64.04	21.931	1	52.893	54.673	0
KLPGGSYMAK	10	2	1	0	Unmodified	Pep214	ISO-MSMS	1	2023-02-06_Fusion_36176	104	Ctrl_T1	531.819	2	526.284	1050.55			-0.1064	-5.5998e-05						24.507	0.58617	23.713	23.48	24.066	-0.79401								0.809536	0.00939315	0.0887837	0.0020391	1	6749	72.243	24.586	1	1.9021	2.3351	0
KLPGGSYMAK	10	2	1	0	Unmodified	Pep214	ISO-MSMS	2	2023-02-06_Fusion_36176	104	Ctrl_T1	537.308	2	526.284	1050.55			-1.1259	-0.00059255						24.562	0.46833	23.768	23.574	24.042	-0.79401								0.966544	0.0689331	0.816415	0.0012096	3	6808	78.655	28.048	1	1.7242	2.1168	0
IVGDPSTAK	9	1	0	0	Unmodified	Pep3110	MULTI-MSMS		2021-12-19_Fusion_29758	101	Treat_T1	444.246	2	444.245	886.476	0.64985	0.00028869	-0.33066	-0.00014689	0.31919	0.0001418	444.245	446.257	448.252	20.572	0.61714	20.572	20.178	20.795	0					162	37	6	0.835079	0.017847	0.0429356	0.00011766	3	5156	107.01	78.926	1	0.13596	0.14296	0
IVGDPSTAK	9	1	0	0	Unmodified	Pep3110	MULTI-MSMS		2021-12-20_Fusion_29778	102	Treat_T2	444.246	2	444.245	886.476	0.88919	0.00039502	-1.0616	-0.00047161	-0.17241	-7.6594e-05	444.245	446.258	448.252	20.547	0.39796	20.652	20.414	20.812	0.10525					162	40	8	0.748838	0.00262437	0.0127245	5.3129e-05	4	4874	116.37	89.068	1	0.13148	0.14049	0
IVGDPSTAK	9	1	0	0	Unmodified	Pep3110	MULTI-MSMS		2023-02-06_Fusion_36171	103	Ctrl_T2	446.258	2	444.245	886.476	0.1527	6.7835e-05	-0.95362	-0.00042364	-0.80093	-0.00035581	444.246	446.257	448.252	20.349	0.72493	19.686	19.358	20.083	-0.66294					289	41	13	0.63899	0.00978745	0.0439589	0.0017342	3	5113	59.35	56.816	1	1.4216	1.0863	0
IVGDPSTAK	9	1	0	0	Unmodified	Pep3110	MULTI-MSMS		2023-02-06_Fusion_36176	104	Ctrl_T1	444.245	2	444.245	886.476	0.37409	0.00016619	-0.8649	-0.00038423	-0.49081	-0.00021804	444.245	446.257	448.252	20.364	0.6152	19.766	19.438	20.053	-0.59774					234	33	10	0.446556	0.0215969	0.325127	0.0013201	3	5170	67.494	58.8	1	0.31889	0.35985	0
RMLAQQAVK	9	1	1	1	Unmodified	Pep3115	ISO-MSMS	1	2021-12-20_Fusion_29778	102	Treat_T2	529.336	2	522.803	1043.59			-0.45926	-0.0002401						20.689	0.17475	20.794	20.689	20.864	0.10525								0.619131	0.00496769	0.031699	2.1012e-07	1	4967	137.18	130.28	1	1.4591	1.4489	0
RMLAQQAVK	9	1	1	1	Unmodified	Pep3115	ISO-MSMS	1	2023-02-06_Fusion_36171	103	Ctrl_T2	529.335	2	522.803	1043.59			-0.20192	-0.00010557						21.283	0.39095	20.595	20.369	20.76	-0.68845								0.516962	0.00417353	0.0238002	0.0023692	1	5419	74.127	71.776	1	8.479	7.2344	0
RMLAQQAVK	9	1	1	1	Unmodified	Pep3115	ISO-MSMS	2	2023-02-06_Fusion_36171	103	Ctrl_T2	534.825	2	522.803	1043.59			-2.6361	-0.0013781						21.335	0.54714	20.634	20.438	20.985	-0.70182								0.842915	0.00348522	0.0146208	0.0042162	1	5443	63.48	62.835	1	7.1829	6.1285	0
RMLAQQAVK	9	1	1	1	Unmodified	Pep3115	ISO-MSMS	2	2023-02-06_Fusion_36176	104	Ctrl_T1	534.825	2	522.803	1043.59			-3.5521	-0.001857						21.333	0.34463	20.706	20.496	20.841	-0.62739								0.775404	0.00421222	0.00581826	0.012134	2	5547	45.335	45.335	1	1.3556	1.5038	0
RMLAQQAVK	9	1	1	1	Oxidation (M)	Pep3115	MULTI-MSMS		2023-02-06_Fusion_36176	104	Ctrl_T1	542.822	2	530.8	1059.59	-0.14465	-7.6778e-05	0.12284	6.5202e-05	-0.021808	-1.1576e-05	530.8	537.332	542.821	18.418	0.24766	17.919	17.791	18.039	-0.49931					73	15	8	0.589938	0.00122946	0.0174105	0.017499	2	4405	37.558	37.558	1	0.44841	0.49742	0
RMLAQQAVK	9	1	1	1	Oxidation (M)	Pep3115	MULTI-MATCH		2023-02-06_Fusion_36171	103	Ctrl_T2		2	530.8	1059.59	0.19465	0.00010332	-1.6655	-0.00088407	-1.4709	-0.00078075	530.8	535.823	539.813	18.405	0.19345	17.806	17.707	17.901	-0.59943	-0.05641	-0.0017232		37.558	41	10	8					0				0	0.80791	0.60159	0
RTNWPNTGK	9	1	0	1	Unmodified	Pep3132	MULTI-MSMS		2021-12-19_Fusion_29758	101	Treat_T1	537.279	2	537.278	1072.54	1.3255	0.00071217	-0.49836	-0.00026776	0.82715	0.00044441	537.278	542.3	546.289	21.119	0.92408	21.119	20.888	21.813	0					316	45	13	0.929045	0.114243	1	7.0042e-14	10	5361	210.93	158.99	1	0.92239	0.97529	0
RTNWPNTGK	9	1	0	1	Unmodified	Pep3132	MULTI-MSMS		2021-12-20_Fusion_29778	102	Treat_T2	537.279	2	537.278	1072.54	1.329	0.00071406	-0.58116	-0.00031225	0.74788	0.00040182	537.278	542.3	546.289	21.006	0.8301	21.112	20.898	21.728	0.1065					379	44	13	0.97977	0.111122	1	7.3167e-15	10	5094	236.03	183.44	1	0.96948	0.99715	0
RTNWPNTGK	9	1	0	1	Unmodified	Pep3132	MULTI-MSMS		2023-02-06_Fusion_36171	103	Ctrl_T2	537.279	2	537.278	1072.54	0.21485	0.00011543	-0.38262	-0.00020557	-0.16777	-9.0138e-05	537.279	542.3	546.289	21.969	1.4225	21.246	20.707	22.13	-0.72343					419	69	14	0.816778	0.0178824	0.175313	2.3637e-13	9	5754	183.72	160.4	1	5.9901	5.0556	0
RTNWPNTGK	9	1	0	1	Unmodified	Pep3132	ISO-MSMS	1	2023-02-06_Fusion_36176	104	Ctrl_T1	542.3	2	537.278	1072.54			-0.67544	-0.0003629						21.974	0.63181	21.316	21.025	21.657	-0.65882								0.792109	0.0631213	0.431439	5.6197e-11	3	5802	174.02	148.21	1	0.43171	0.52929	0
RTNWPNTGK	9	1	0	1	Unmodified	Pep3132	ISO-MSMS	2	2023-02-06_Fusion_36176	104	Ctrl_T1	546.289	2	537.278	1072.54			-0.54256	-0.0002915						21.966	0.78421	21.307	21.009	21.794	-0.65882								0.904319	0.0695951	0.523943	3.6676e-07	3	5801	129.83	112.59	1	0.41702	0.51128	0
SPRVPASET	9	0	0	1	Unmodified	Pep218	MSMS	0	2021-12-19_Fusion_29758	101	Treat_T1	472.245	2	472.246	942.477										20.821	1	20.821	20.321	21.321	0											0.0019558	1	5242	67.897	55.69	1
RVYDPASPQR	10	0	0	2	Unmodified	Pep221	ISO-MSMS	0	2021-12-19_Fusion_29758	101	Treat_T1	594.811	2	594.81	1187.6			0.90683	0.00053939						21.011	0.18035	21.011	20.914	21.094	0								0.744144	0.00123446	0.0211397	0.00017362	1	5325	86.882	72.208	1	0.74079	0.74786	0
RVYDPASPQR	10	0	0	2	Unmodified	Pep221	MSMS	1	2021-12-19_Fusion_29758	101	Treat_T1	600.83	2	594.81	1187.6										21.036	1	21.036	20.536	21.536	0											1.739e-05	1	5326	103.26	91.019	1
RVYDPASPQR	10	0	0	2	Unmodified	Pep221	ISO-MSMS	0	2021-12-20_Fusion_29778	102	Treat_T2	594.81	2	594.81	1187.6			-0.16703	-9.9352e-05						20.959	0.16714	21.065	20.949	21.116	0.1065								0.51396	0.000974017	0.00955943	0.0042697	1	5080	53.327	47.604	1	0.66096	0.67072	0
RVYDPASPQR	10	0	0	2	Unmodified	Pep221	ISO-MSMS	1	2021-12-20_Fusion_29778	102	Treat_T2	601.327	2	594.81	1187.6			-2.7364	-0.0016276						20.882	0.2035	20.988	20.928	21.131	0.1065								0.522137	0.000523484	0.00596169	0.027669	1	5092	33.263	32.471	1	0.71233	0.72285	0
RVYDPASPQR	10	0	0	2	Unmodified	Pep221	MULTI-MSMS		2023-02-06_Fusion_36176	104	Ctrl_T1	604.819	2	594.81	1187.6	0.46	0.00027361	0.65819	0.0003915	1.1182	0.00066511	594.811	600.83	604.819	21.601	0.34953	20.943	20.748	21.097	-0.65881					85	19	6	0.812787	0.000866914	0.0221278	0.01381	2	5642	31.422	28.742	1	0.42947	0.48692	0
AQAESLRYK	9	1	1	1	Unmodified	Pep3129	ISO-MSMS	0	2021-12-20_Fusion_29778	102	Treat_T2	533.289	2	533.288	1064.56			1.8878	0.0010067						20.981	0.15657	21.088	21.031	21.188	0.1065								0.359086	0.00325443	0.0281315	2.9946e-05	1	5088	103.82	94.429	1	0.25028	0.24853	0
AQAESLRYK	9	1	1	1	Unmodified	Pep3129	ISO-MSMS	2	2023-02-06_Fusion_36176	104	Ctrl_T1	545.31	2	533.288	1064.56			1.0696	0.00057041						21.764	0.28159	21.105	20.925	21.206	-0.65882								0.586057	0.0144559	0.469497	0.0029366	2	5720	70.856	63.796	1	0.84899	0.9418	0
AQAESLRYK	9	1	1	1	Unmodified	Pep3129	MSMS	1	2023-02-06_Fusion_36176	104	Ctrl_T1	539.82	2	533.288	1064.56										21.663	1	21.004	20.504	21.504	-0.65882											0.00070341	1	5679	102	94.522	1
AQAESLRYK	9	1	1	1	Unmodified	Pep3129	MSMS	1	2023-02-06_Fusion_36176	104	Ctrl_T1	539.82	2	533.288	1064.56										21.692	1	21.033	20.533	21.533	-0.65882											0.00060901	1	5690	98.523	93.832	1
RTYQSITER	9	0	0	2	Unmodified	Pep226	ISO-MSMS	2	2021-12-19_Fusion_29758	101	Treat_T1	587.312	2	577.302	1152.59			-0.8612	-0.00049717						21.094	0.176	21.094	21.02	21.196	0								0.432653	0.000932941	0.00969208	0.0010178	2	5354	79.986	63.783	1	0.85154	0.85968	0
RTYQSITER	9	0	0	2	Unmodified	Pep226	ISO-MSMS	2	2021-12-20_Fusion_29778	102	Treat_T2	587.811	2	577.302	1152.59			-1.8854	-0.0010884						20.996	0.18706	21.102	21.019	21.206	0.1065								0.524002	0.000493142	0.00665883	0.02563	1	5110	34.803	25.386	1	1.6489	1.6732	0
SLNSSPVSK	9	1	1	0	Unmodified	Pep3119	ISO-MSMS	0	2021-12-19_Fusion_29758	101	Treat_T1	459.748	2	459.748	917.482			-0.92281	-0.00042426						20.819	0.2978	20.819	20.644	20.942	0								0.471469	0.00841212	0.04894	0.0015212	1	5236	75.825	66.311	1	0.24792	0.28939	0
SLNSSPVSK	9	1	1	0	Unmodified	Pep3119	ISO-MSMS	1	2021-12-20_Fusion_29778	102	Treat_T2	463.27	2	459.748	917.482			-1.8732	-0.00086118						20.686	0.232	20.792	20.632	20.864	0.10525								0.95187	0.00110436	0.00402533	0.0044344	1	4981	51.749	45.883	1	0.51935	0.56241	0
SLNSSPVSK	9	1	1	0	Unmodified	Pep3119	ISO-MSMS	0	2021-12-20_Fusion_29778	102	Treat_T2	459.748	2	459.748	917.482			-1.2671	-0.00058253						20.731	0.34646	20.836	20.632	20.978	0.10525								0.70639	0.00387696	0.0111961	4.0163e-05	1	4987	96.027	80.062	1	0.28461	0.30822	0
SLNSSPVSK	9	1	1	0	Unmodified	Pep3119	MULTI-MSMS		2023-02-06_Fusion_36171	103	Ctrl_T2	466.765	2	459.748	917.482	0.3339	0.00015351	-0.147	-6.7583e-05	0.1869	8.5928e-05	459.748	463.27	466.765	20.554	0.33876	19.891	19.759	20.097	-0.66294					91	19	8	0.593023	0.0129377	0.541191	0.0018853	3	5188	56.378	46.946	1	11.121	8.3561	0
SLNSSPVSK	9	1	1	0	Unmodified	Pep3119	MULTI-MSMS		2023-02-06_Fusion_36176	104	Ctrl_T1	459.749	2	459.748	917.482	0.48411	0.00022257	0.20114	9.2475e-05	0.68525	0.00031504	459.748	463.27	466.765	20.609	0.59398	20.011	19.784	20.378	-0.59774					138	31	11	0.45682	0.0182307	0.585248	0.0010418	3	5272	72.968	64.75	1	0.33319	0.39494	0
KAGEVFIHK	9	2	0	0	Unmodified	Pep2252	ISO-MSMS	0	2021-12-19_Fusion_29758	101	Treat_T1	514.798	2	514.798	1027.58			-0.58158	-0.0002994						21.206	0.45092	21.206	21.055	21.506	0								0.659908	0.00507082	0.0479609	1.6367e-05	1	5364	114.19	76.656	1	0.19011	0.23605	0
KAGEVFIHK	9	2	0	0	Unmodified	Pep2252	ISO-MSMS	2	2021-12-19_Fusion_29758	101	Treat_T1	522.812	2	514.798	1027.58			-2.9594	-0.0015235						21.208	0.25888	21.208	21.074	21.333	0								0.40036	0.00249976	0.0452427	0.0085256	1	5414	46.819	37.461	1	0.16516	0.20507	0
KAGEVFIHK	9	2	0	0	Unmodified	Pep2252	ISO-MSMS	0	2021-12-19_Fusion_29759	201	Treat_T1	343.534	3	343.534	1027.58			0.37405	0.0001285						21.191	0.58142	21.213	20.996	21.577	0.021948								0.938993	0.0246228	0.306078	1.094e-11	4	4650	231.14	205.1	1	0.20682	0.25659	0
KAGEVFIHK	9	2	0	0	Unmodified	Pep2252	ISO-MSMS	2	2021-12-19_Fusion_29759	201	Treat_T1	348.877	3	343.534	1027.58			-1.7916	-0.00061549						21.169	0.42193	21.191	21.047	21.469	0.021948								0.604379	0.00802815	0.131214	1.8373e-07	2	4660	135.35	123.78	1	0.17878	0.2218	0
KAGEVFIHK	9	2	0	0	Unmodified	Pep2252	ISO-MSMS	0	2021-12-20_Fusion_29778	102	Treat_T2	514.798	2	514.798	1027.58			-0.46455	-0.00023915						21.069	0.48481	21.176	20.936	21.42	0.1065								0.845259	0.00453347	0.0417183	0.0020628	1	5083	71.349	41.182	1	0.19262	0.21876	0
KAGEVFIHK	9	2	0	0	Unmodified	Pep2252	ISO-MSMS	2	2021-12-20_Fusion_29779	202	Treat_T2	348.877	3	343.534	1027.58			-1.3646	-0.00046877						21.123	0.29244	21.249	21.079	21.372	0.12581								0.510432	0.00869053	0.134848	4.8445e-05	2	4478	111.17	99.599	1	0.17298	0.21289	0
KAGEVFIHK	9	2	0	0	Unmodified	Pep2252	ISO-MSMS	1	2023-02-06_Fusion_36171	103	Ctrl_T2	518.822	2	514.798	1027.58			-0.3305	-0.00017014						22.196	0.46043	21.452	21.146	21.607	-0.74328								0.630884	0.00319089	0.0352915	0.0036805	1	5766	66.568	43.787	1	1.6863	1.6998	0
KAGEVFIHK	9	2	0	0	Unmodified	Pep2252	ISO-MSMS	2	2023-02-06_Fusion_36171	103	Ctrl_T2	522.813	2	514.798	1027.58			-1.0577	-0.0005445						22.197	0.36064	21.453	21.269	21.63	-0.74328								0.522316	0.0064288	0.0787811	0.0030802	2	5829	70.028	50.251	1	1.5686	1.5811	0
KAGEVFIHK	9	2	0	0	Unmodified	Pep2252	ISO-MSMS	0	2023-02-06_Fusion_36171	103	Ctrl_T2	514.798	2	514.798	1027.58			0.66557	0.00034264						22.22	0.34268	21.477	21.31	21.652	-0.74328								0.484701	0.00305623	0.0506495	0.0097443	1	5783	53.751	35.842	1	1.6617	1.6749	0
KAGEVFIHK	9	2	0	0	Unmodified	Pep2252	ISO-MSMS	1	2023-02-06_Fusion_36172	203	Ctrl_T2	346.218	3	343.534	1027.58			0.23139	7.9489e-05						22.196	0.42849	21.477	21.255	21.684	-0.71957								0.762949	0.00524555	0.0779797	1.4815e-15	4	7230	185.99	159.95	1	1.8188	1.7196	0
KAGEVFIHK	9	2	0	0	Unmodified	Pep2252	ISO-MSMS	2	2023-02-06_Fusion_36172	203	Ctrl_T2	348.877	3	343.534	1027.58			-1.1936	-0.00041003						22.194	0.56731	21.474	21.117	21.684	-0.71957								0.728536	0.0041018	0.038783	3.1598e-15	4	7286	167.24	148.97	1	1.6564	1.566	0
KAGEVFIHK	9	2	0	0	Unmodified	Pep2252	ISO-MSMS	0	2023-02-06_Fusion_36176	104	Ctrl_T1	514.798	2	514.798	1027.58			0.031786	1.6363e-05						22.14	0.34615	21.481	21.33	21.676	-0.65882								0.643143	0.0105227	0.133306	6.9008e-05	1	5846	102.55	72.379	1	0.20724	0.25031	0
KAGEVFIHK	9	2	0	0	Unmodified	Pep2252	ISO-MSMS	0	2023-02-06_Fusion_36177	204	Ctrl_T1	343.534	3	343.534	1027.58			-0.1132	-3.8888e-05						22.17	0.49668	21.555	21.284	21.78	-0.61534								0.909468	0.00620841	0.033324	1.4815e-15	4	7329	214.32	188.28	1	0.1477	0.17596	0
KAGEVFIHK	9	2	0	0	Unmodified	Pep2252	ISO-MSMS	2	2023-02-06_Fusion_36177	204	Ctrl_T1	348.877	3	343.534	1027.58			-1.1796	-0.00040525						22.147	0.3332	21.531	21.354	21.687	-0.61534								0.659362	0.00228688	0.0186085	7.4325e-10	1	7354	135.35	130.45	1	0.16601	0.19777	0
RPQPGRENF	9	0	0	2	Unmodified	Pep3141	MULTI-MSMS		2021-12-19_Fusion_29758	101	Treat_T1	550.784	2	550.783	1099.55	1.4058	0.00077431	-1.1081	-0.0006103	0.29778	0.00016401	550.783	556.803	560.791	21.249	0.32386	21.249	21.113	21.437	0					73	14	9	0.72462	0.00558538	0.0802702	0.00025075	1	5396	87.696	63.542	1	0.12258	0.12375	0
RPQPGRENF	9	0	0	2	Unmodified	Pep3141	MULTI-MSMS		2021-12-20_Fusion_29778	102	Treat_T2	550.784	2	550.783	1099.55	1.1578	0.00063771	-0.51708	-0.0002848	0.64075	0.00035291	550.783	556.803	560.791	21.171	0.3568	21.278	21.116	21.473	0.1065					88	18	9	0.583522	0.00417119	0.0748224	0.0036827	1	5136	53.833	38.171	1	0.1248	0.12665	0
RPQPGRENF	9	0	0	2	Unmodified	Pep3141	MULTI-SECPEP		2021-12-20_Fusion_29779	202	Treat_T2	366.581	3	367.525	1099.55	-0.9384	-0.00034488	0.7433	0.00027318	-0.1951	-7.1703e-05	367.525	371.875	374.197	21.174	0.47786	21.299	21.186	21.663	0.12581					51	17	7	0.407413	0.00259327	0.064627	0.061578	1	4490	45.081	44.451	1	0.23179	0.23952	0
RPQPGRENF	9	0	0	2	Unmodified	Pep3141	MULTI-MSMS		2023-02-06_Fusion_36171	103	Ctrl_T2	556.804	2	550.783	1099.55	0.23971	0.00013203	0.31124	0.00017143	0.55095	0.00030345	550.784	556.805	560.792	22.387	0.42996	21.644	21.437	21.867	-0.74328					82	20	8	0.347775	0.00111395	0.0104525	0.0055471	1	5856	50.703	41.115	1	1.6304	1.5718	0
RPQPGRENF	9	0	0	2	Unmodified	Pep3141	ISO-MSMS	0	2023-02-06_Fusion_36176	104	Ctrl_T1	550.784	2	550.783	1099.55			0.11824	6.5124e-05						22.352	0.34719	21.661	21.456	21.803	-0.69143								0.425568	0.00372537	0.0440674	0.0062533	1	5924	51.736	39.689	1	0.094803	0.10748	0
KTEDEVLTSK	10	2	1	0	Unmodified	Pep1209	ISO-MSMS	0	2021-12-19_Fusion_29758	101	Treat_T1	575.305	2	575.304	1148.59			-0.20202	-0.00011622						20.978	0.15266	20.978	20.942	21.094	0								0.63636	0.000614497	0.0069547	0.0011565	1	5319	78.83	59.068	1			0
RTWPSATSK	9	1	0	1	Unmodified	Pep228	ISO-MSMS	0	2021-12-19_Fusion_29758	101	Treat_T1	517.275	2	517.275	1032.54			-0.12114	-6.2661e-05						21.146	0.33959	21.146	21.037	21.376	0								0.330171	0.00174738	0.0182111	0.0017212	1	5372	74.173	56.66	1	2.2431	2.3718	0
RTWPSATSK	9	1	0	1	Unmodified	Pep228	ISO-MSMS	2	2021-12-19_Fusion_29758	101	Treat_T1	526.286	2	517.275	1032.54			-1.2971	-0.00067094						21.146	0.37384	21.146	21.002	21.376	0								0.75823	0.00159001	0.0186887	0.0011191	1	5374	79.148	66.942	1	2.2064	2.3329	0
RTWPSATSK	9	1	0	1	Unmodified	Pep228	MSMS	1	2021-12-19_Fusion_29758	101	Treat_T1	522.302	2	517.275	1032.54										21.056	1	21.056	20.556	21.556	0											0.00073361	1	5334	83.168	68.494	1
RTWPSATSK	9	1	0	1	Unmodified	Pep228	MSMS	1	2021-12-19_Fusion_29758	101	Treat_T1	522.299	2	517.275	1032.54										21.217	1	21.217	20.717	21.717	0											0.0028347	1	5398	56.916	49.765	1
RTWPSATSK	9	1	0	1	Unmodified	Pep228	ISO-MSMS	0	2021-12-20_Fusion_29778	102	Treat_T2	517.276	2	517.275	1032.54			0.019553	1.0114e-05						21.07	0.35778	21.177	21.019	21.376	0.1065								0.23513	0.000641381	0.011255	0.011083	1	5091	45.022	32.816	1	2.3467	2.4137	0
RTWPSATSK	9	1	0	1	Unmodified	Pep228	ISO-MSMS	1	2023-02-06_Fusion_36176	104	Ctrl_T1	522.298	2	517.275	1032.54			3.9587	0.0020477						21.93	0.43334	21.271	21.009	21.443	-0.65882								0.376074	0.00361952	0.0639119	0.0037271	1	5741	66.299	60.517	1	1.3645	1.6729	0
RTWPSATSK	9	1	0	1	Unmodified	Pep228	ISO-MSMS	2	2023-02-06_Fusion_36176	104	Ctrl_T1	526.286	2	517.275	1032.54			-0.18636	-9.6399e-05						21.89	0.37181	21.232	21.025	21.397	-0.65882								0.319826	0.00245738	0.0225644	0.0042304	1	5771	63.397	51.761	1	0.99218	1.2164	0
KGNSPLLQK	9	2	2	0	Unmodified	Pep3131	MULTI-MSMS		2021-12-20_Fusion_29778	102	Treat_T2	492.796	2	492.795	983.576	1.343	0.00066182	-0.68268	-0.00033642	0.66032	0.0003254	492.795	499.839	507.826	20.987	0.38583	21.093	20.898	21.283	0.1065					157	26	10	0.780784	0.0139132	0.164255	2.3727e-09	4	5113	176.43	142.03	1	0.19338	0.23909	0
KGNSPLLQK	9	2	2	0	Unmodified	Pep3131	ISO-MSMS	1	2023-02-06_Fusion_36171	103	Ctrl_T2	499.84	2	492.795	983.576			0.0939	4.6274e-05						21.681	0.42029	20.966	20.733	21.154	-0.71505								0.58813	0.0129119	0.200138	3.8196e-05	1	5574	111.46	73.897	1	4.3709	3.3247	0
KGNSPLLQK	9	2	2	0	Unmodified	Pep3131	ISO-MSMS	2	2023-02-06_Fusion_36171	103	Ctrl_T2	506.83	2	492.795	983.576			-0.87022	-0.00042884						21.776	0.67118	21.061	20.794	21.465	-0.71505								0.669521	0.0154862	0.577112	3.9881e-07	1	5628	126.82	93.028	1	1.3349	1.0154	0
KGNSPLLQK	9	2	2	0	Unmodified	Pep3131	ISO-MSMS	2	2023-02-06_Fusion_36176	104	Ctrl_T1	506.83	2	492.795	983.576			-3.9163	-0.0019299						21.842	0.60095	21.183	20.865	21.466	-0.65882								0.824571	0.00851675	0.302441	0.001086	1	5729	81.525	57.57	1	0.2904	0.42682	0
HTASPTGMMK	10	1	0	0	Unmodified	Pep223	ISO-MSMS	0	2021-12-19_Fusion_29758	101	Treat_T1	530.75	2	530.749	1059.48			-0.08771	-4.6552e-05						21.088	0.22781	21.088	20.968	21.196	0								0.420683	0.00181123	0.026559	1.327e-05	1	5324	113.71	113.36	1	0.32345	0.34008	0
HTASPTGMMK	10	1	0	0	Unmodified	Pep223	ISO-MSMS	0	2021-12-20_Fusion_29778	102	Treat_T2	530.751	2	530.749	1059.48			0.38281	0.00020317						20.982	0.2754	21.089	20.949	21.225	0.1065								0.448219	0.0022038	0.0309746	1.1052e-05	1	5061	115.86	115.86	1	0.36224	0.38707	0
HTASPTGMMK	10	1	0	0	Unmodified	Pep223	MULTI-SECPEP		2023-02-06_Fusion_36171	103	Ctrl_T2	533.302	2	530.749	1059.48	0.31143	0.00016529	0.039389	2.0906e-05	0.35082	0.0001862	530.749	532.762	534.757	21.587	0.29295	20.872	20.715	21.008	-0.71505					63	13	7	0.304777	0.00213017	0.0478552	0.065556	1	5545	31.871	31.164	1	1.8313	1.3994	0
APAGRKVGL	9	1	1	1	Unmodified	Pep3134	MULTI-MSMS		2021-12-19_Fusion_29758	101	Treat_T1	434.772	2	434.772	867.529	1.3911	0.00060481	-0.83066	-0.00036115	0.56045	0.00024367	434.771	441.303	447.291	21.176	0.43465	21.176	21.002	21.437	0					111	20	11	0.727319	0.00947516	0.145429	0.0001634	2	5394	100.37	90.978	1	1.3243	1.3333	0
APAGRKVGL	9	1	1	1	Unmodified	Pep3134	MULTI-MSMS		2021-12-20_Fusion_29778	102	Treat_T2	441.304	2	434.772	867.529	1.3168	0.00057251	-0.98519	-0.00042833	0.33161	0.00014417	434.771	441.303	447.291	21.057	0.41927	21.163	20.98	21.399	0.1065					159	25	11	0.704829	0.00722572	0.0845197	0.00021643	4	5087	92.677	89.84	1	1.4863	1.4759	0
APAGRKVGL	9	1	1	1	Unmodified	Pep3134	MULTI-MSMS		2023-02-06_Fusion_36171	103	Ctrl_T2	441.304	2	434.772	867.529	-0.0063398	-2.7564e-06	-0.20721	-9.0087e-05	-0.21355	-9.2844e-05	434.772	441.304	446.793	21.962	0.4674	21.247	21.008	21.476	-0.71505					136	23	10	0.459502	0.0130344	0.160177	0.00051314	1	5681	83.364	80.527	1	8.7031	7.4256	0
APAGRKVGL	9	1	1	1	Unmodified	Pep3134	ISO-MSMS	2	2023-02-06_Fusion_36172	203	Ctrl_T2	298.198	3	290.184	867.529			-1.5724	-0.00045629						22.013	0.30496	21.294	21.092	21.397	-0.71957								0.249554	0.000755026	0.00927519	0.067463	1	7196	35.295	34.818	1			0
APAGRKVGL	9	1	1	1	Unmodified	Pep3134	MULTI-MSMS		2023-02-06_Fusion_36176	104	Ctrl_T1	434.772	2	434.772	867.529	0.071326	3.1011e-05	-0.12898	-5.6075e-05	-0.057649	-2.5064e-05	434.772	441.304	446.793	21.943	0.46341	21.284	21.025	21.488	-0.65882					161	21	12	0.695663	0.00698636	0.0534288	0.00072763	2	5793	79.146	67.001	1	1.6704	1.8529	0
KVLGDVATK	9	2	1	0	Unmodified	Pep3123	ISO-MSMS	2	2021-12-19_Fusion_29758	101	Treat_T1	477.308	2	465.785	929.555			-1.9278	-0.00089794						21.017	0.29984	21.017	20.896	21.196	0								0.43222	0.00452948	0.0208193	0.0011663	1	5310	78.759	61.36	1	1.2081	1.4224	0
KVLGDVATK	9	2	1	0	Unmodified	Pep3123	ISO-MSMS	1	2021-12-20_Fusion_29778	102	Treat_T2	471.319	2	465.785	929.555			-1.3299	-0.00061946						20.831	0.24819	20.937	20.833	21.081	0.1065								0.677604	0.00179925	0.00341019	0.0021137	1	5008	70.929	58.056	1	1.9905	2.377	0
KVLGDVATK	9	2	1	0	Unmodified	Pep3123	ISO-MSMS	2	2021-12-20_Fusion_29778	102	Treat_T2	477.307	2	465.785	929.555			-2.0407	-0.00095055						20.859	0.22649	20.966	20.89	21.116	0.1065								0.438006	0.00456156	0.039687	4.8573e-05	1	5046	89.609	71.794	1	1.3376	1.5972	0
KVLGDVATK	9	2	1	0	Unmodified	Pep3123	ISO-MSMS	1	2023-02-06_Fusion_36171	103	Ctrl_T2	471.319	2	465.785	929.555			-0.21685	-0.000101						21.056	0.48294	20.367	20.057	20.54	-0.68845								0.679074	0.00923953	0.169578	7.127e-05	2	5383	99.013	82.361	1	3.2811	3.3915	0
KVLGDVATK	9	2	1	0	Unmodified	Pep3123	ISO-MSMS	2	2023-02-06_Fusion_36171	103	Ctrl_T2	476.809	2	465.785	929.555			-2.2597	-0.0010525						21.106	0.3402	20.417	20.307	20.647	-0.68845								0.852566	0.01249	0.165687	0.0014982	3	5397	79.148	61.329	1	5.6392	5.829	0
KVLGDVATK	9	2	1	0	Unmodified	Pep3123	ISO-MSMS	1	2023-02-06_Fusion_36176	104	Ctrl_T1	471.319	2	465.785	929.555			-0.22813	-0.00010626						21.006	0.41042	20.379	20.178	20.589	-0.62739								0.700887	0.00830416	0.0605837	0.0010821	2	5459	81.547	63.322	1	2.0887	2.5642	0
KVLGDVATK	9	2	1	0	Unmodified	Pep3123	ISO-MSMS	2	2023-02-06_Fusion_36176	104	Ctrl_T1	476.809	2	465.785	929.555			-1.7289	-0.00080531						21.068	0.26432	20.441	20.348	20.613	-0.62739								0.688105	0.00400691	0.0666373	0.012082	2	5493	45.368	33.321	1	1.4104	1.7314	0
AVNPKEIASK	10	2	0	0	Unmodified	Pep229	MULTI-MSMS		2021-12-19_Fusion_29758	101	Treat_T1	528.807	2	528.806	1055.6	1.4014	0.00074109	-0.35619	-0.00018835	1.0452	0.00055273	528.806	532.831	536.82	21.15	0.471	21.15	20.905	21.376	0					160	24	12	0.90582	0.00669433	0.0693268	2.4601e-07	4	5346	139.43	119.6	1	0.49957	0.62028	0
AVNPKEIASK	10	2	0	0	Unmodified	Pep229	MULTI-MSMS		2021-12-19_Fusion_29759	201	Treat_T1	352.873	3	352.873	1055.6	-0.45247	-0.00015967	-0.132	-4.6579e-05	-0.58447	-0.00020624	352.873	355.557	358.216	21.17	0.5463	21.192	20.923	21.469	0.021948					133	18	12	0.726216	0.00700082	0.0934381	6.8239e-10	6	4652	150.36	150.36	1	0.62009	0.76931	0
AVNPKEIASK	10	2	0	0	Unmodified	Pep229	MULTI-MSMS		2021-12-20_Fusion_29778	102	Treat_T2	528.808	2	528.806	1055.6	1.2425	0.00065704	-0.70089	-0.00037064	0.54161	0.00028641	528.806	532.831	536.82	21.129	0.52137	21.235	20.936	21.457	0.1065					200	31	11	0.967048	0.0322899	1	1.6368e-08	5	5159	160.53	117.24	1	0.51187	0.58133	0
AVNPKEIASK	10	2	0	0	Unmodified	Pep229	MULTI-MSMS		2021-12-20_Fusion_29779	202	Treat_T2	352.873	3	352.873	1055.6	-0.96843	-0.00034173	0.1674	5.9071e-05	-0.80103	-0.00028266	352.873	355.557	358.216	21.134	0.65941	21.259	20.976	21.635	0.12581					139	19	12	0.724356	0.00865024	0.168757	6.8239e-10	8	4481	141.78	141.78	1	0.57631	0.7093	0
AVNPKEIASK	10	2	0	0	Unmodified	Pep229	ISO-MSMS	1	2023-02-06_Fusion_36171	103	Ctrl_T2	532.832	2	528.806	1055.6			0.64096	0.00033894						21.834	0.58414	21.119	20.754	21.338	-0.71505								0.9046	0.0300671	0.40665	7.2536e-07	3	5665	130.98	126.73	1	5.3784	5.4213	0
AVNPKEIASK	10	2	0	0	Unmodified	Pep229	ISO-MSMS	2	2023-02-06_Fusion_36171	103	Ctrl_T2	536.821	2	528.806	1055.6			-1.009	-0.00053354						21.835	0.56013	21.12	20.715	21.276	-0.71505								0.750437	0.0261889	0.337141	4.4783e-05	1	5666	109.42	100.2	1	5.2965	5.3388	0
AVNPKEIASK	10	2	0	0	Unmodified	Pep229	ISO-MSMS	0	2023-02-06_Fusion_36171	103	Ctrl_T2	528.807	2	528.806	1055.6			0.42721	0.00022591						21.943	0.54285	21.228	20.884	21.427	-0.71505								0.328043	0.00379569	0.0400951	0.004462	1	5683	53.517	41.881	1	4.0674	4.0998	0
AVNPKEIASK	10	2	0	0	Unmodified	Pep229	ISO-MSMS	1	2023-02-06_Fusion_36172	203	Ctrl_T2	355.557	3	352.873	1055.6			-0.56157	-0.00019816						21.819	0.62318	21.132	20.782	21.405	-0.68726								0.675237	0.0124312	0.425807	3.4182e-10	2	7118	126.67	126.04	1	6.5262	6.1701	0
AVNPKEIASK	10	2	0	0	Unmodified	Pep229	ISO-MSMS	2	2023-02-06_Fusion_36172	203	Ctrl_T2	358.216	3	352.873	1055.6			-1.3809	-0.0004873						21.846	0.37982	21.159	20.931	21.311	-0.68726								0.728877	0.0112324	0.332143	5.0918e-06	4	7130	107.15	103.52	1	5.6272	5.3202	0
AVNPKEIASK	10	2	0	0	Unmodified	Pep229	ISO-MSMS	1	2023-02-06_Fusion_36176	104	Ctrl_T1	532.831	2	528.806	1055.6			0.27237	0.00014403						21.831	0.52891	21.172	20.824	21.353	-0.65882								0.791613	0.0312726	0.492089	4.1769e-05	2	5744	110.53	105.31	1	0.6497	0.78473	0
AVNPKEIASK	10	2	0	0	Unmodified	Pep229	ISO-MSMS	1	2023-02-06_Fusion_36177	204	Ctrl_T1	355.557	3	352.873	1055.6			-0.33331	-0.00011761						21.773	0.49745	21.196	20.945	21.443	-0.57663								0.598333	0.0126239	0.497842	3.4182e-10	4	7218	126.67	123.82	1	0.7764	0.92491	0
AVNPKEIASK	10	2	0	0	Unmodified	Pep229	ISO-MSMS	2	2023-02-06_Fusion_36177	204	Ctrl_T1	358.216	3	352.873	1055.6			-0.67398	-0.00023783						21.777	0.34479	21.2	21.001	21.345	-0.57663								0.159463	0.000729607	0.00526981	0.0036167	2	7274	72.485	63.127	1	0.704	0.83866	0
AVNPKEIASK	10	2	0	0	Unmodified	Pep229	MULTI-MATCH		2023-02-06_Fusion_36172	203	Ctrl_T2		3	352.873	1055.6	0.28822	0.00010171	-0.17827	-6.2906e-05	0.10995	3.8799e-05	352.873	354.215	355.878	21.84	0.47234	21.152	20.887	21.359	-0.68726	-0.048652	-0.00033819		150.36	107	20	9					0				0	1.258	0.93183	0
AVNPKEIASK	10	2	0	0	Unmodified	Pep229	MULTI-MATCH-MSMS		2023-02-06_Fusion_36177	204	Ctrl_T1		3	352.873	1055.6	-0.17311	-6.1084e-05	0.35705	0.000126	0.18395	6.4911e-05	352.873	354.215	355.544	21.777	0.42575	21.201	20.967	21.393	-0.57663	-0.00037571	0.00022851		150.36	123	18	10					0				0	0.22642	0.25313	0
VTYNGVDNNK	10	1	0	0	Unmodified	Pep231	MULTI-MSMS		2021-12-19_Fusion_29758	101	Treat_T1	566.28	2	562.273	1122.53	1.353	0.00076073	-1.026	-0.00057691	0.32693	0.00018382	562.272	564.285	566.279	21.184	0.31321	21.184	21.02	21.333	0					124	14	13	0.712525	0.00717545	0.0564689	3.0978e-07	3	5367	133.57	128.67	1	0.36413	0.38286	0
VTYNGVDNNK	10	1	0	0	Unmodified	Pep231	MULTI-MSMS		2021-12-20_Fusion_29778	102	Treat_T2	562.273	2	562.273	1122.53	1.1978	0.00067347	-0.58652	-0.00032978	0.61125	0.00034369	562.273	564.285	566.279	21.131	0.30883	21.238	21.09	21.399	0.1065					128	16	11	0.72663	0.00605215	0.199041	2.9427e-07	4	5174	135	125.29	1	0.3676	0.3928	0
VTYNGVDNNK	10	1	0	0	Unmodified	Pep231	MULTI-MSMS		2023-02-06_Fusion_36171	103	Ctrl_T2	566.28	2	562.273	1122.53	0.41225	0.0002318	-0.38767	-0.00021797	0.02458	1.3821e-05	562.273	564.285	566.28	21.374	0.36489	20.659	20.475	20.84	-0.71505					111	17	8	0.546476	0.00234845	0.0130177	0.00038673	3	5461	86.136	86.136	1	2.3523	1.7975	0
VTYNGVDNNK	10	1	0	0	Unmodified	Pep231	MULTI-MSMS		2023-02-06_Fusion_36176	104	Ctrl_T1	562.273	2	562.273	1122.53	0.21692	0.00012197	-0.0004838	-2.7203e-07	0.21644	0.0001217	562.273	564.285	566.28	21.347	0.33145	20.719	20.565	20.896	-0.62739					110	17	8	0.916714	0.00395631	0.0107126	1.5549e-05	3	5537	123.16	119.87	1	0.51914	0.58581	0
YAYVTERQK	9	1	0	1	Unmodified	Pep3149	ISO-MSMS	2	2021-12-19_Fusion_29758	101	Treat_T1	588.313	2	579.301	1156.59			-1.0517	-0.00060927						21.331	0.19555	21.331	21.241	21.437	0								0.646035	0.0010051	0.0117813	0.00018929	1	5447	86.833	79.184	1	0.098105	0.10373	0
YAYVTERQK	9	1	0	1	Unmodified	Pep3149	ISO-MSMS	0	2021-12-19_Fusion_29758	101	Treat_T1	579.302	2	579.301	1156.59			-1.5533	-0.0008998						21.377	0.23984	21.377	21.241	21.481	0								0.62176	0.0026878	0.0328228	1.0178e-07	1	5451	151.5	139.98	1	0.11431	0.12086	0
YAYVTERQK	9	1	0	1	Unmodified	Pep3149	ISO-MSMS	2	2021-12-20_Fusion_29778	102	Treat_T2	588.314	2	579.301	1156.59			-0.73421	-0.00042533						21.324	0.16453	21.43	21.328	21.492	0.1065								0.388148	0.000700907	0.0107404	4.4864e-05	1	5209	92.439	83.082	1	0.089198	0.091743	0
YAYVTERQK	9	1	0	1	Unmodified	Pep3149	ISO-MSMS	0	2021-12-20_Fusion_29778	102	Treat_T2	579.301	2	579.301	1156.59			0.55653	0.0003224						21.324	0.26579	21.43	21.297	21.563	0.1065								0.410767	0.00240822	0.0316115	3.9718e-05	1	5216	96.367	82.648	1	0.1016	0.1045	0
YAYVTERQK	9	1	0	1	Unmodified	Pep3149	MSMS	1	2023-02-06_Fusion_36171	103	Ctrl_T2	584.325	2	579.301	1156.59										22.121	1	21.378	20.878	21.878	-0.74328											0.0084906	1	5768	53.166	49.42	1
KVAPAPAVVK	10	2	0	0	Unmodified	Pep227	ISO-MSMS	0	2021-12-19_Fusion_29758	101	Treat_T1	490.319	2	490.319	978.623			-0.40988	-0.00020097						21.123	0.40791	21.123	20.968	21.376	0								0.505777	0.00356665	0.043238	3.4438e-05	2	5341	93.143	52.114	1	0.45373	0.56337	0
KVAPAPAVVK	10	2	0	0	Unmodified	Pep227	ISO-MSMS	2	2021-12-19_Fusion_29758	101	Treat_T1	498.331	2	490.319	978.623			-4.3942	-0.0021545						21.103	0.22135	21.103	21.02	21.241	0								0.524854	0.00244324	0.0263198	0.015225	1	5363	42.075	22.971	1	0.42871	0.5323	0
KVAPAPAVVK	10	2	0	0	Unmodified	Pep227	ISO-MSMS	1	2021-12-19_Fusion_29758	101	Treat_T1	494.344	2	490.319	978.623			-0.55788	-0.00027354						21.135	0.26171	21.135	21.002	21.264	0								0.353894	0.00413323	0.0437284	0.00059511	1	5370	83.429	43.427	1	0.47665	0.59182	0
KVAPAPAVVK	10	2	0	0	Unmodified	Pep227	MULTI-MSMS		2021-12-20_Fusion_29778	102	Treat_T2	490.319	2	490.319	978.623	1.2996	0.00063721	-0.95207	-0.00046682	0.34752	0.00017039	490.318	494.343	498.331	21.068	0.41199	21.175	20.964	21.376	0.1065					140	25	10	0.563555	0.0047069	0.0468357	0.0003428	3	5096	80.455	48.694	1	0.47904	0.54404	0
KVAPAPAVVK	10	2	0	0	Unmodified	Pep227	ISO-MSMS	1	2023-02-06_Fusion_36171	103	Ctrl_T2	494.344	2	490.319	978.623			1.2794	0.00062731						21.695	0.38049	20.98	20.773	21.154	-0.71505								0.735998	0.0083322	0.156911	0.0023814	2	5576	69.598	39.432	1	3.9229	3.9542	0
KVAPAPAVVK	10	2	0	0	Unmodified	Pep227	ISO-MSMS	2	2023-02-06_Fusion_36171	103	Ctrl_T2	498.332	2	490.319	978.623			-1.77	-0.00086784						21.717	0.35443	21.002	20.862	21.217	-0.71505								0.534903	0.0142536	0.499312	0.0045461	1	5617	52.867	26.483	1	3.4779	3.5057	0
KVAPAPAVVK	10	2	0	0	Unmodified	Pep227	ISO-MSMS	2	2023-02-06_Fusion_36176	104	Ctrl_T1	498.332	2	490.319	978.623			-1.7378	-0.00085209						21.688	0.36357	21.029	20.865	21.228	-0.65882								0.530545	0.0116626	0.428704	0.0036207	1	5678	60.019	37.782	1	0.59644	0.7204	0
APRASRPSL	9	0	1	2	Unmodified	Pep2257	MULTI-MSMS		2021-12-19_Fusion_29758	101	Treat_T1	485.307	2	477.778	953.541	1.4053	0.00067142	-1.1641	-0.00055618	0.24121	0.00011524	477.777	485.307	491.294	21.395	0.47054	21.395	21.178	21.649	0					146	20	10	0.811241	0.0183929	0.706805	3.3558e-05	5	5424	119.21	99.969	1	1.9385	2.848	0
APRASRPSL	9	0	1	2	Unmodified	Pep2257	MULTI-MSMS		2021-12-19_Fusion_29759	201	Treat_T1	323.874	3	318.854	953.541	-0.62016	-0.00019774	0.029935	9.545e-06	-0.59022	-0.0001882	318.854	323.874	327.866	21.347	0.59208	21.369	21.174	21.766	0.021746					157	21	13	0.897781	0.0249576	1	1.0989e-05	10	4694	111.95	111.95	1	2.7425	3.1453	0
APRASRPSL	9	0	1	2	Unmodified	Pep2257	MULTI-MSMS		2021-12-20_Fusion_29778	102	Treat_T2	477.778	2	477.778	953.541	0.99327	0.00047456	-0.9813	-0.00046884	0.011963	5.7157e-06	477.777	485.307	491.294	21.304	0.45738	21.41	21.206	21.663	0.1065					230	24	15	0.774993	0.0146191	0.151384	3.2307e-06	5	5195	129.42	126.01	1	1.8245	2.1772	0
APRASRPSL	9	0	1	2	Unmodified	Pep2257	MULTI-MSMS		2021-12-20_Fusion_29779	202	Treat_T2	323.873	3	318.854	953.541	-0.69429	-0.00022138	-0.15637	-4.9858e-05	-0.85066	-0.00027124	318.854	323.874	327.865	21.315	0.53088	21.441	21.241	21.772	0.12581					172	19	15	0.844395	0.0550486	1	1.1258e-05	10	4523	91.041	91.041	1	2.2201	2.779	0
APRASRPSL	9	0	1	2	Unmodified	Pep2257	ISO-MSMS	1	2023-02-06_Fusion_36171	103	Ctrl_T2	485.307	2	477.778	953.541			0.13309	6.3589e-05						22.337	0.61724	21.594	21.353	21.97	-0.74327								0.793977	0.0216242	0.451666	0.0028265	1	5807	71.491	58.514	1	23.614	19.189	0
APRASRPSL	9	0	1	2	Unmodified	Pep2257	ISO-MSMS	2	2023-02-06_Fusion_36171	103	Ctrl_T2	490.796	2	477.778	953.541			-1.7465	-0.00083445						22.384	0.53337	21.641	21.437	21.97	-0.74328								0.877549	0.0984787	1	9.1725e-05	2	5889	91.318	61.845	1	16.081	13.067	0
APRASRPSL	9	0	1	2	Unmodified	Pep2257	ISO-MSMS	1	2023-02-06_Fusion_36172	203	Ctrl_T2	323.874	3	318.854	953.541			-0.16966	-5.4096e-05						22.338	0.90625	21.618	21.35	22.256	-0.71957								0.814159	0.0604233	0.961256	5.119e-06	4	7279	111.95	110.83	1	25.809	21.301	0
APRASRPSL	9	0	1	2	Unmodified	Pep2257	ISO-MSMS	2	2023-02-06_Fusion_36172	203	Ctrl_T2	327.533	3	318.854	953.541			-2.1903	-0.0006984						22.36	0.71849	21.64	21.421	22.14	-0.71957								0.819463	0.0605906	0.999	0.0045433	4	7329	61.593	56.253	1	17.463	14.413	0
APRASRPSL	9	0	1	2	Unmodified	Pep2257	MULTI-MSMS		2023-02-06_Fusion_36176	104	Ctrl_T1	477.778	2	477.778	953.541	0.13672	6.5321e-05	-0.11298	-5.3981e-05	0.023734	1.1339e-05	477.778	485.307	490.796	22.332	0.59393	21.641	21.364	21.958	-0.69143					221	28	13	0.924958	0.0667995	1	9.2744e-06	7	5972	123.16	92.901	1	1.0251	1.2114	0
APRASRPSL	9	0	1	2	Unmodified	Pep2257	MULTI-MSMS		2023-02-06_Fusion_36177	204	Ctrl_T1	323.874	3	318.854	953.541	0.096204	3.0675e-05	-0.48939	-0.00015605	-0.39319	-0.00012537	318.854	323.874	327.533	22.333	0.66167	21.718	21.404	22.066	-0.61534					263	27	16	0.625982	0.0594562	1	1.5271e-07	12	7387	114.89	114.83	1	0.89733	1.028	0
APRASRPSL	9	0	1	2	Unmodified	Pep2257	MULTI-MATCH-MSMS		2023-02-06_Fusion_36171	103	Ctrl_T2		2	477.778	953.541	0.16049	7.6679e-05	0.87207	0.00041666	1.0326	0.00049333	477.778	483.798	487.786	22.4	0.49679	21.657	21.33	21.827	-0.74328	0.008165	0.00065656		123.16	93	23	6					0				0	2.0974	2.0219	0
APRASRPSL	9	0	1	2	Unmodified	Pep2257	MULTI-MATCH-MSMS		2023-02-06_Fusion_36172	203	Ctrl_T2		3	318.854	953.541	-0.041967	-1.3381e-05	0.18045	5.7538e-05	0.13849	4.4157e-05	318.854	322.868	325.526	22.353	0.48508	21.634	21.444	21.93	-0.71957	0.093198	0.00032352		105.12	120	21	8					0				0	1.856	1.6621	0
ASNFKSPVK	9	2	0	0	Unmodified	Pep3142	ISO-MSMS	1	2023-02-06_Fusion_36171	103	Ctrl_T2	493.3	2	489.274	976.534			-0.38661	-0.00018916						21.866	0.65428	21.151	20.862	21.517	-0.71505								0.389928	0.00184905	0.0166672	0.032747	1	5692	32.32	28.574	1	7.5507	7.6109	0
ASNFKSPVK	9	2	0	0	Unmodified	Pep3142	ISO-MSMS	2	2023-02-06_Fusion_36171	103	Ctrl_T2	497.289	2	489.274	976.534			-3.298	-0.0016136						21.922	0.46688	21.207	21.027	21.494	-0.71505								0.188327	0.000958377	0.0120802	0.031072	1	5699	33.378	30.371	1	6.0324	6.0805	0
ASNFKSPVK	9	2	0	0	Unmodified	Pep3142	MSMS	0	2023-02-06_Fusion_36176	104	Ctrl_T1	489.275	2	489.274	976.534										21.885	1	21.226	20.726	21.726	-0.65882											0.0080971	1	5765	54.982	51.047	1
RTIAQAGLSSK	11	1	1	1	Unmodified	Pep3140	ISO-MSMS	1	2021-12-19_Fusion_29758	101	Treat_T1	572.859	2	566.328	1130.64			-0.52096	-0.00029504						21.205	0.36415	21.205	21.094	21.458	0								0.796515	0.00477658	0.0507333	2.7287e-09	2	5377	162.21	138.44	1	2.4656	2.4824	0
RTIAQAGLSSK	11	1	1	1	Unmodified	Pep3140	ISO-MSMS	2	2021-12-19_Fusion_29758	101	Treat_T1	578.849	2	566.328	1130.64			-0.92555	-0.00052417						21.244	0.30177	21.244	21.074	21.376	0								0.934589	0.00466897	0.0585683	3.9787e-06	1	5407	116.54	96.777	1	2.1298	2.1443	0
RTIAQAGLSSK	11	1	1	1	Unmodified	Pep3140	ISO-MSMS	1	2021-12-20_Fusion_29778	102	Treat_T2	572.86	2	566.328	1130.64			0.0086137	4.8782e-06						21.135	0.25998	21.241	21.116	21.376	0.1065								0.763202	0.00598745	0.10708	2.0086e-12	1	5134	187.31	161.87	1	3.0354	3.0141	0
RTIAQAGLSSK	11	1	1	1	Unmodified	Pep3140	MSMS	0	2021-12-20_Fusion_29778	102	Treat_T2	566.328	2	566.328	1130.64										21.274	1	21.381	20.881	21.881	0.1065											0.00075549	1	5200	80.834	64.163	1
RTIAQAGLSSK	11	1	1	1	Unmodified	Pep3140	ISO-MSMS	2	2023-02-06_Fusion_36171	103	Ctrl_T2	578.35	2	566.328	1130.64			-0.52827	-0.00029917						21.782	0.37608	21.067	20.862	21.238	-0.71505								0.996641	0.0331309	0.621097	5.2146e-08	2	5641	158.02	133.73	1	18.908	16.133	0
RTIAQAGLSSK	11	1	1	1	Unmodified	Pep3140	MULTI-MSMS		2023-02-06_Fusion_36176	104	Ctrl_T1	578.349	2	566.328	1130.64	0.22749	0.00012883	0.11647	6.596e-05	0.34396	0.00019479	566.328	572.86	578.349	21.734	0.46437	21.075	20.842	21.306	-0.65882					147	23	10	0.979573	0.0213275	0.576766	1.3612e-08	6	5718	158.3	136.71	1	1.1587	1.2853	0
LSYNTASNK	9	1	1	0	Unmodified	Pep3144	ISO-MSMS	1	2021-12-19_Fusion_29758	101	Treat_T1	502.772	2	499.251	996.488			0.18	8.9866e-05						21.252	0.26075	21.252	21.134	21.395	0								0.499615	0.00273744	0.0871956	0.0039745	1	5417	55.549	49.246	1	0.84884	0.99082	0
LSYNTASNK	9	1	1	0	Unmodified	Pep3144	ISO-MSMS	0	2021-12-19_Fusion_29758	101	Treat_T1	499.253	2	499.251	996.488			1.9525	0.00097478						21.326	0.65664	21.326	21.134	21.791	0								0.41227	0.00630715	0.114936	0.0011956	1	5435	78.516	72.958	1	0.43309	0.50552	0
LSYNTASNK	9	1	1	0	Unmodified	Pep3144	ISO-MSMS	1	2021-12-20_Fusion_29778	102	Treat_T2	502.771	2	499.251	996.488			-2.8008	-0.0013983						21.189	0.28889	21.296	21.131	21.42	0.1065								0.274734	0.00126845	0.0488173	0.010885	1	5165	45.161	41.88	1	0.45935	0.49744	0
LSYNTASNK	9	1	1	0	Unmodified	Pep3144	ISO-MSMS	2	2023-02-06_Fusion_36171	103	Ctrl_T2	506.269	2	499.251	996.488			0.24521	0.00012242						21.532	0.29422	20.817	20.677	20.971	-0.71505								0.453583	0.00256083	0.0509033	0.0036589	1	5541	66.692	61.384	1	2.2798	1.7129	0
LSYNTASNK	9	1	1	0	Unmodified	Pep3144	MULTI-MSMS		2023-02-06_Fusion_36176	104	Ctrl_T1	502.773	2	499.251	996.488	0.41047	0.00020493	2.1694	0.0010831	2.5799	0.001288	499.252	502.773	506.269	21.525	0.37351	20.898	20.699	21.072	-0.62739					104	21	9	0.15503	0.000880247	0.00652366	0.026103	1	5581	28.096	28.096	1	0.67283	0.79751	0
SPGGPRAAV	9	0	0	1	Unmodified	Pep3150	MULTI-MSMS		2021-12-20_Fusion_29778	102	Treat_T2	406.225	2	406.225	810.435	0.99922	0.00040591	-0.869	-0.00035301	0.13022	5.2899e-05	406.225	409.234	411.228	21.324	0.47512	21.43	21.188	21.663	0.1065					155	25	10	0.541143	0.012091	0.327553	0.00061457	2	5232	81.89	78.883	1	1.356	1.2827	0
SPGGPRAAV	9	0	0	1	Unmodified	Pep3150	MULTI-MSMS		2023-02-06_Fusion_36171	103	Ctrl_T2	409.235	2	406.225	810.435	0.18767	7.6237e-05	-0.1823	-7.4054e-05	0.0053734	2.1828e-06	406.225	409.235	411.229	21.918	0.51964	21.203	20.907	21.427	-0.71505					168	25	9	0.722811	0.0209711	0.347564	0.0010949	2	5674	71.922	71.922	1	4.4957	3.1077	0
SPGGPRAAV	9	0	0	1	Unmodified	Pep3150	MULTI-SECPEP		2023-02-06_Fusion_36172	203	Ctrl_T2	406.213	2	406.225	810.435	0.033407	1.3571e-05	0.051894	2.1081e-05	0.085302	3.4652e-05	406.225	409.235	411.229	21.93	0.62924	21.243	20.999	21.628	-0.68726					154	27	10	0.421905	0.00391073	0.0713689	0.011933	1	7158	48.561	48.561	1	4.3456	2.9653	0
SPGGPRAAV	9	0	0	1	Unmodified	Pep3150	MULTI-MSMS		2023-02-06_Fusion_36176	104	Ctrl_T1	409.235	2	406.225	810.435	0.36746	0.00014927	-0.20488	-8.3229e-05	0.16258	6.6044e-05	406.225	409.235	411.229	21.899	0.57804	21.24	20.865	21.443	-0.65882					210	28	12	0.686233	0.00762252	0.0710015	0.0018909	3	5785	56.27	56.27	1	0.56984	0.62942	0
SPGGPRAAV	9	0	0	1	Unmodified	Pep3150	MULTI-SECPEP		2023-02-06_Fusion_36177	204	Ctrl_T1	406.236	2	406.225	810.435	-0.016055	-6.5218e-06	0.058409	2.3727e-05	0.042354	1.7205e-05	406.225	409.235	411.229	21.9	0.54589	21.285	20.928	21.474	-0.61534					138	23	10	0.272083	0.00569305	0.259005	0.016374	1	7236	40.268	37.917	1	0.51484	0.51383	0
SPGGPRAAV	9	0	0	1	Unmodified	Pep3150	MULTI-MATCH		2021-12-19_Fusion_29758	101	Treat_T1		2	406.225	810.435	1.3599	0.00055242	-1.1744	-0.00047708	0.18548	7.5346e-05	406.224	409.234	411.228	21.402	0.47054	21.402	21.178	21.649	0	0.083361	-0.00046294		81.89	129	20	10					0				0	1.4749	1.381	0
SPGGPRAAV	9	0	0	1	Unmodified	Pep3150	MULTI-MATCH		2021-12-20_Fusion_29779	202	Treat_T2		2	406.225	810.435	-0.64967	-0.00026391	0.63449	0.00025774	-0.015184	-6.168e-06	406.225	409.235	411.229	21.352	0.55654	21.478	21.241	21.797	0.1258	0.12203	0.00041292		48.561	106	20	9					0				0	1.3898	1.4085	0
GPNSNRSQF	9	0	0	1	Unmodified	Pep3167	MULTI-MSMS		2021-12-19_Fusion_29758	101	Treat_T1	503.739	2	503.739	1005.46	0.52273	0.00026332	-0.34328	-0.00017293	0.17944	9.0392e-05	503.739	506.749	508.743	21.635	0.35404	21.635	21.458	21.813	0					91	14	10	0.522978	0.00396294	0.158336	8.4492e-05	2	5541	111.82	109.02	1	0.84103	0.78748	0
GPNSNRSQF	9	0	0	1	Unmodified	Pep3167	MULTI-MSMS		2021-12-20_Fusion_29778	102	Treat_T2	508.742	2	503.739	1005.46	0.97497	0.00049113	-0.80105	-0.00040352	0.17393	8.7615e-05	503.738	506.748	508.742	21.558	0.33859	21.666	21.458	21.797	0.10801					120	19	9	0.347378	0.00598857	0.312151	0.00010526	2	5293	108.81	107.31	1	0.93877	0.88808	0
GPNSNRSQF	9	0	0	1	Unmodified	Pep3167	MULTI-MSMS		2023-02-06_Fusion_36171	103	Ctrl_T2	506.749	2	503.739	1005.46	0.15826	7.972e-05	0.28328	0.0001427	0.44154	0.00022242	504.24	506.749	508.743	22.219	0.42939	21.475	21.269	21.698	-0.74328					120	20	8	0.535014	0.00509248	0.101008	0.0035164	2	5808	52.937	50.099	1	3.3245	2.2981	0
GPNSNRSQF	9	0	0	1	Unmodified	Pep3167	MULTI-SECPEP		2023-02-06_Fusion_36176	104	Ctrl_T1	504.303	2	503.739	1005.46	0.16548	8.336e-05	0.58603	0.00029521	0.75151	0.00037857	503.739	506.749	508.743	22.206	0.38816	21.515	21.32	21.708	-0.69143					108	17	9	0.47286	0.00713236	0.207559	0.0026571	1	5889	65.88	65.88	1	0.51321	0.56686	0
RAYGPGLEK	9	1	1	1	Unmodified	Pep3158	ISO-MSMS	1	2021-12-19_Fusion_29758	101	Treat_T1	502.304	2	495.772	989.529			2.7456	0.0013612						21.469	0.24371	21.469	21.312	21.555	0								0.450448	0.00392724	0.0990247	0.0029196	1	5499	64.268	40.84	1	0.095064	0.095711	0
RAYGPGLEK	9	1	1	1	Unmodified	Pep3158	ISO-MSMS	1	2021-12-20_Fusion_29778	102	Treat_T2	502.304	2	495.772	989.529			2.2723	0.0011266						21.387	0.24082	21.493	21.376	21.617	0.1065								0.305071	0.00253227	0.0519385	0.0091362	1	5236	46.39	37.477	1	0.13381	0.13287	0
RAYGPGLEK	9	1	1	1	Unmodified	Pep3158	MSMS	0	2021-12-20_Fusion_29778	102	Treat_T2	495.772	2	495.772	989.529										21.357	1	21.464	20.964	21.964	0.1065											0.00096642	1	5233	143.45	103.45	1
RAYGPGLEK	9	1	1	1	Unmodified	Pep3158	MSMS	0	2021-12-20_Fusion_29778	102	Treat_T2	495.772	2	495.772	989.529										21.519	1	21.627	21.127	22.127	0.10801											0.0015759	1	5297	72.643	53.549	1
RAYGPGLEK	9	1	1	1	Unmodified	Pep3158	ISO-MSMS	1	2023-02-06_Fusion_36171	103	Ctrl_T2	502.305	2	495.772	989.529			0.40721	0.00020188						22.133	0.32989	21.39	21.21	21.54	-0.74328								0.665315	0.00375012	0.0403686	0.000172	1	5751	86.794	61.057	1	1.2023	1.0258	0
RAYGPGLEK	9	1	1	1	Unmodified	Pep3158	MSMS	0	2023-02-06_Fusion_36171	103	Ctrl_T2	495.773	2	495.772	989.529										22.157	1	21.413	20.913	21.913	-0.74328											0.0076211	1	5782	57.177	53.431	1
RAYGPGLEK	9	1	1	1	Unmodified	Pep3158	ISO-MSMS	0	2023-02-06_Fusion_36176	104	Ctrl_T1	495.772	2	495.772	989.529			2.5258	0.0012522						22.145	0.57516	21.486	21.183	21.759	-0.65882								0.800219	0.00748394	0.137072	5.8546e-05	2	5867	103.8	89.797	1	0.14876	0.16502	0
KTSQLTLQK	9	2	2	0	Unmodified	Pep3159	MULTI-MSMS		2021-12-19_Fusion_29758	101	Treat_T1	530.858	2	523.814	1045.61	0.99635	0.0005219	0.29417	0.00015409	1.2905	0.000676	523.815	530.857	538.845	21.499	0.5019	21.499	21.264	21.766	0					80	21	8	0.754164	0.00290643	0.0407582	1.7836e-09	2	5475	182.4	144.24	1	0.559	0.71071	0
KTSQLTLQK	9	2	2	0	Unmodified	Pep3159	MULTI-MSMS		2021-12-20_Fusion_29778	102	Treat_T2	530.858	2	523.814	1045.61	0.95426	0.00049985	-0.51278	-0.0002686	0.44148	0.00023125	523.813	530.857	538.845	21.416	0.36835	21.524	21.311	21.68	0.10801					90	19	8	0.465851	0.00255745	0.025776	0.00010902	2	5220	108.26	71.103	1	0.64869	0.80201	0
KTSQLTLQK	9	2	2	0	Unmodified	Pep3159	ISO-MSMS	1	2023-02-06_Fusion_36171	103	Ctrl_T2	530.858	2	523.814	1045.61			-0.75828	-0.0003972						22.186	0.31327	21.443	21.247	21.561	-0.74328								0.735483	0.00398461	0.0683636	9.4829e-05	1	5775	90.15	57.796	1	2.0812	1.583	0
KTSQLTLQK	9	2	2	0	Unmodified	Pep3159	ISO-MSMS	2	2023-02-06_Fusion_36171	103	Ctrl_T2	537.849	2	523.814	1045.61			-0.23975	-0.00012559						22.229	0.42813	21.485	21.247	21.675	-0.74328								0.712934	0.00404935	0.0315611	0.0045111	1	5846	61.78	50.268	1	1.2404	0.94352	0
KTSQLTLQK	9	2	2	0	Unmodified	Pep3159	MULTI-MSMS		2023-02-06_Fusion_36176	104	Ctrl_T1	523.814	2	523.814	1045.61	0.037191	1.9481e-05	0.37774	0.00019787	0.41493	0.00021735	523.814	530.858	537.848	22.197	0.57939	21.506	21.106	21.685	-0.69143					105	26	8	0.729773	0.00517728	0.0719391	0.00041516	1	5906	85.29	60.472	1	0.54699	0.80394	0
TPKKLGNSL	9	2	2	0	Unmodified	Pep3162	ISO-MSMS	0	2021-12-19_Fusion_29758	101	Treat_T1	479.29	2	479.29	956.565			4.0038	0.001919						21.592	0.52697	21.592	21.355	21.882	0								0.693835	0.00512298	0.193475	0.00046888	1	5557	84.522	59.432	1	0.16433	0.20893	0
TPKKLGNSL	9	2	2	0	Unmodified	Pep3162	ISO-MSMS	0	2021-12-20_Fusion_29778	102	Treat_T2	479.29	2	479.29	956.565			2.2637	0.001085						21.458	0.3335	21.566	21.378	21.711	0.10801								0.713845	0.00398286	0.162881	0.001552	1	5283	75.571	46.489	1	0.1266	0.15652	0
ATEQPLTAK	9	1	1	0	Unmodified	Pep3147	MSMS	1	2021-12-19_Fusion_29758	101	Treat_T1	483.286	2	479.764	957.513										21.219	1	21.219	20.719	21.719	0											0.00015016	1	5399	91.069	75.808	1
ATEQPLTAK	9	1	1	0	Unmodified	Pep3147	MSMS	0	2021-12-19_Fusion_29758	101	Treat_T1	479.764	2	479.764	957.513										21.307	1	21.307	20.807	21.807	0											0.00050428	1	5434	126.41	83.165	1
ATEQPLTAK	9	1	1	0	Unmodified	Pep3147	ISO-MSMS	1	2023-02-06_Fusion_36171	103	Ctrl_T2	483.286	2	479.764	957.513			0.26579	0.00012752						21.242	0.33477	20.554	20.369	20.704	-0.68845								0.822928	0.00687278	0.0489964	8.4292e-05	1	5400	94.114	82.95	1	7.8347	5.8866	0
ATEQPLTAK	9	1	1	0	Unmodified	Pep3147	ISO-MSMS	2	2023-02-06_Fusion_36171	103	Ctrl_T2	486.781	2	479.764	957.513			-1.2672	-0.00060796						21.301	0.35821	20.613	20.422	20.78	-0.68845								0.726322	0.00525406	0.0231438	0.00010482	3	5430	87.181	73.828	1	6.3054	4.7375	0
ATEQPLTAK	9	1	1	0	Unmodified	Pep3147	MULTI-MSMS		2023-02-06_Fusion_36176	104	Ctrl_T1	479.764	2	479.764	957.513	0.41567	0.00019942	1.188	0.00056994	1.6036	0.00076937	479.764	483.286	486.781	21.292	0.69588	20.664	20.376	21.072	-0.62739					146	39	11	0.428878	0.00515422	0.0171697	1.7562e-05	3	5528	93.162	81.115	1	0.64594	0.76564	0
ALPEKVVNK	9	2	1	0	Unmodified	Pep3153	MULTI-MSMS		2021-12-19_Fusion_29758	101	Treat_T1	499.306	2	499.306	996.597	1.2927	0.00064546	-0.75112	-0.00037504	0.5416	0.00027042	499.305	504.84	510.829	21.436	0.53721	21.436	21.134	21.672	0					125	21	10	0.67818	0.00700814	0.151344	0.00010147	3	5481	109.36	99.446	1	0.71847	0.84592	0
ALPEKVVNK	9	2	1	0	Unmodified	Pep3153	MULTI-MSMS		2021-12-20_Fusion_29778	102	Treat_T2	499.306	2	499.306	996.597	0.9604	0.00047953	-1.2401	-0.0006192	-0.27973	-0.00013967	499.305	504.84	510.829	21.384	0.50422	21.49	21.206	21.71	0.1065					143	27	10	0.557711	0.0046118	0.0938632	4.7577e-05	3	5230	117.18	103.27	1	0.53877	0.64336	0
ALPEKVVNK	9	2	1	0	Unmodified	Pep3153	ISO-MSMS	1	2023-02-06_Fusion_36171	103	Ctrl_T2	504.84	2	499.306	996.597			0.34975	0.00017463						21.921	0.4674	21.206	21.008	21.476	-0.71505								0.759846	0.00731953	0.0861752	9.6426e-05	1	5675	89.55	83.1	1	15.834	16.367	0
ALPEKVVNK	9	2	1	0	Unmodified	Pep3153	ISO-MSMS	2	2023-02-06_Fusion_36171	103	Ctrl_T2	510.33	2	499.306	996.597			-0.84656	-0.00042269						21.953	0.3626	21.238	21.042	21.404	-0.71505								0.758892	0.00446372	0.0444466	0.00088711	1	5684	82.671	73.759	1	17.586	18.178	0
ALPEKVVNK	9	2	1	0	Unmodified	Pep3153	MULTI-MSMS		2023-02-06_Fusion_36176	104	Ctrl_T1	499.306	2	499.306	996.597	0.21729	0.00010849	-0.2672	-0.00013342	-0.049915	-2.4923e-05	499.306	504.84	510.33	21.936	0.52989	21.277	20.959	21.488	-0.65881					136	25	10	0.533777	0.00473577	0.036406	1.5143e-05	2	5770	98.458	89.042	1	0.48993	0.60147	0
KVSDGIYQH	9	1	0	0	Unmodified	Pep243	MULTI-MSMS		2021-12-19_Fusion_29758	101	Treat_T1	523.767	2	523.767	1045.52	0.90582	0.00047444	-0.1992	-0.00010434	0.70662	0.0003701	523.767	526.28	527.774	21.524	0.30036	21.524	21.395	21.696	0					72	12	9	0.294939	0.00283741	0.0522136	0.0020836	1	5503	68.456	59.534	1	0.49653	0.52207	0
KVSDGIYQH	9	1	0	0	Unmodified	Pep243	MULTI-MSMS		2021-12-20_Fusion_29778	102	Treat_T2	527.774	2	523.767	1045.52	0.94337	0.00049411	-1.5091	-0.00079041	-0.56572	-0.0002963	523.766	526.28	527.773	21.453	0.30186	21.561	21.378	21.68	0.10801					67	16	7	0.127576	0.00103323	0.0419326	0.0061691	1	5280	44.82	40.41	1	0.53235	0.56883	0
SPSKTRGQIQV	11	1	0	1	Unmodified	Pep249	ISO-MSMS	0	2021-12-19_Fusion_29758	101	Treat_T1	600.838	2	600.838	1199.66			-2.5014	-0.0015029						21.708	0.23436	21.708	21.578	21.813	0								0.766423	0.000739976	0.00718079	1.4942e-05	1	5601	88.948	73.798	1	0.80532	0.85151	0
SPSKTRGQIQV	11	1	0	1	Unmodified	Pep249	ISO-MSMS	1	2023-02-06_Fusion_36171	103	Ctrl_T2	605.861	2	600.838	1199.66			-0.060495	-3.6348e-05						22.677	0.262	21.905	21.798	22.06	-0.77205								0.681355	0.00156865	0.0232123	0.0034774	1	5973	61.161	56.549	1	5.8787	4.9616	0
SPSKTRGQIQV	11	1	0	1	Unmodified	Pep249	ISO-MSMS	2	2023-02-06_Fusion_36171	103	Ctrl_T2	609.851	2	600.838	1199.66			4.353	0.0026154						22.641	0.34723	21.869	21.713	22.06	-0.77205								0.594354	0.00121833	0.0109816	0.0070229	1	6014	47.187	43.931	1	2.1659	1.828	0
SPSKTRGQIQV	11	1	0	1	Unmodified	Pep249	ISO-MSMS	1	2023-02-06_Fusion_36172	203	Ctrl_T2	404.243	3	400.895	1199.66			1.5965	0.00064003						22.665	0.41329	21.913	21.694	22.108	-0.75188								0.401343	0.00208326	0.0195079	4.2578e-06	1	7393	111.04	108.83	1	0.39757	0.35049	0
SPSKTRGQIQV	11	1	0	1	Unmodified	Pep249	MSMS	1	2023-02-06_Fusion_36176	104	Ctrl_T1	605.862	2	600.838	1199.66										22.694	1	22.002	21.502	22.502	-0.69143											0.023108	1	6082	38.303	33.691	1
AVATKFVNK	9	2	0	0	Unmodified	Pep3165	MULTI-MSMS		2021-12-20_Fusion_29778	102	Treat_T2	489.293	2	489.293	976.571	0.95438	0.00046697	-0.79962	-0.00039125	0.15476	7.5721e-05	489.293	493.316	497.307	21.514	0.33859	21.622	21.458	21.797	0.10801					79	19	7	0.661985	0.00658187	0.341516	1.4728e-09	1	5292	185.55	135.62	1	0.32819	0.37273	0
AVATKFVNK	9	2	0	0	Unmodified	Pep3165	ISO-MSMS	2	2023-02-06_Fusion_36171	103	Ctrl_T2	497.311	2	489.293	976.571			2.4497	0.0011986						22.137	0.58886	21.394	21.064	21.652	-0.74328								0.284004	0.00233885	0.0189888	0.018961	1	5741	41.025	31.038	1	4.8459	4.8846	0
AVATKFVNK	9	2	0	0	Unmodified	Pep3165	MULTI-MATCH-MSMS		2021-12-19_Fusion_29758	101	Treat_T1		2	489.293	976.571	0.97724	0.00047816	2.9979	0.0014668	3.9751	0.001945	489.295	491.307	493.302	21.539	0.49947	21.539	21.196	21.696	0	-0.041538	0.0032923		185.55	79	21	8					0				0	0.10636	0.11183	0
VVAQEPLHR	9	0	1	1	Unmodified	Pep2267	MULTI-MSMS		2021-12-19_Fusion_29759	201	Treat_T1	350.202	3	350.201	1047.58	-0.5057	-0.0001771	-0.33501	-0.00011732	-0.84071	-0.00029442	350.202	353.215	355.877	21.527	0.4577	21.548	21.335	21.793	0.021744					80	16	9	0.867166	0.0104188	0.467484	1.043e-09	3	4763	164.53	164.26	1	0.24075	0.24482	0
VVAQEPLHR	9	0	1	1	Unmodified	Pep2267	ISO-MSMS	2	2021-12-20_Fusion_29778	102	Treat_T2	533.312	2	524.799	1047.58			-0.4151	-0.00021784						21.51	0.23541	21.618	21.494	21.729	0.10801								0	0	0	0.012041	1	5324	44.349	42.151	1	0.10851	0.12181	0
VVAQEPLHR	9	0	1	1	Unmodified	Pep2267	MULTI-MSMS		2021-12-20_Fusion_29779	202	Treat_T2	350.202	3	350.201	1047.58	-0.36975	-0.00012949	-0.10986	-3.8473e-05	-0.47961	-0.00016796	350.202	353.214	355.877	21.523	0.37079	21.648	21.426	21.797	0.1252					71	13	8	0.841033	0.00940136	0.6839	1.043e-09	2	4591	164.53	164.17	1	0.20034	0.20566	0
VVAQEPLHR	9	0	1	1	Unmodified	Pep2267	ISO-MSMS	2	2023-02-06_Fusion_36171	103	Ctrl_T2	533.313	2	524.799	1047.58			-1.8349	-0.00096293						22.125	0.21817	21.381	21.247	21.465	-0.74328								0.256618	0.00085371	0.0190946	0.0053094	1	5779	57.177	54.979	1	0.82201	0.61209	0
VVAQEPLHR	9	0	1	1	Unmodified	Pep2267	MULTI-MSMS		2023-02-06_Fusion_36172	203	Ctrl_T2	353.215	3	350.201	1047.58	0.34521	0.00012089	-0.16154	-5.6573e-05	0.18367	6.432e-05	350.201	353.215	355.544	22.107	0.36861	21.388	21.209	21.578	-0.71957					69	15	7	0.500416	0.00234302	0.0330658	1.4006e-07	2	7218	107.43	107.43	1	3.587	2.7956	0
KPSSTTPRL	9	1	1	1	Unmodified	Pep3179	ISO-MSMS	0	2021-12-19_Fusion_29758	101	Treat_T1	493.786	2	493.785	985.556			0.8108	0.00040036						21.752	0.37138	21.752	21.578	21.95	0								0.480334	0.0130677	0.258168	0.0026773	1	5621	66.27	41.016	1	0.090511	0.091127	0
KPSSTTPRL	9	1	1	1	Unmodified	Pep3179	ISO-MSMS	0	2021-12-20_Fusion_29778	102	Treat_T2	493.786	2	493.785	985.556			1.3176	0.00065062						21.698	0.45625	21.806	21.601	22.057	0.10801								0.399594	0.014203	0.179056	0.0027941	1	5369	65.305	52.493	1	0.10865	0.10789	0
KPSSTTPRL	9	1	1	1	Unmodified	Pep3179	ISO-MSMS	0	2023-02-06_Fusion_36171	103	Ctrl_T2	493.786	2	493.785	985.556			1.6484	0.00081394						22.739	0.35986	21.967	21.798	22.158	-0.77205								0.396045	0.00524032	0.0589044	0.0033657	1	6018	68.383	57.968	1	0.93122	0.79453	0
GQLSVHTPK	9	1	1	0	Unmodified	Pep4713	MSMS	0	2021-12-20_Fusion_29778	102	Treat_T2	483.773	2	483.772	965.529										21.555	1	21.663	21.163	22.163	0.10801											0.0028777	1	5311	56.378	38.993	1
KIERAIGLK	9	2	1	1	Unmodified	Pep3172	ISO-MSMS	0	2021-12-20_Fusion_29778	102	Treat_T2	514.334	2	514.335	1026.65			-1.6471	-0.00084718						21.595	0.16525	21.703	21.665	21.83	0.10801								0.348354	0.00145568	0.0318629	0.001488	1	5337	76.1	28.231	1			0
KIERAIGLK	9	2	1	1	Unmodified	Pep3172	MSMS	0	2023-02-06_Fusion_36177	204	Ctrl_T1	343.225	3	343.226	1026.65										22.546	1	21.889	21.389	22.389	-0.65672											0.030332	1	7471	43.858	29.192	1
ALKTGIVAK	9	2	1	0	Unmodified	Pep3173	MULTI-MSMS		2021-12-19_Fusion_29759	201	Treat_T1	304.557	3	300.867	899.58	-0.31919	-9.6035e-05	0.047149	1.4186e-05	-0.27205	-8.185e-05	300.867	304.557	308.549	21.671	0.4013	21.693	21.495	21.896	0.021744					78	14	9	0.634445	0.00345303	0.150486	4.0889e-15	4	4785	182.39	182.39	1	0.31244	0.40533	0
ALKTGIVAK	9	2	1	0	Unmodified	Pep3173	MULTI-MSMS		2021-12-20_Fusion_29778	102	Treat_T2	450.798	2	450.797	899.58	1.0228	0.00046107	-0.16605	-7.4853e-05	0.85674	0.00038622	450.797	456.332	462.32	21.625	0.44818	21.733	21.458	21.907	0.10801					175	25	13	0.823026	0.014323	0.236493	5.3727e-07	3	5321	156.62	139.52	1	0.37355	0.44607	0
ALKTGIVAK	9	2	1	0	Unmodified	Pep3173	MULTI-MSMS		2021-12-20_Fusion_29779	202	Treat_T2	300.867	3	300.867	899.58	-0.24409	-7.3438e-05	0.20147	6.0617e-05	-0.042616	-1.2822e-05	300.867	304.557	308.549	21.624	0.42535	21.749	21.531	21.957	0.12521					86	15	11	0.968097	0.011569	0.591602	5.3926e-10	2	4616	193.28	193.28	1	0.30239	0.39148	0
ALKTGIVAK	9	2	1	0	Unmodified	Pep3173	ISO-MSMS	1	2023-02-06_Fusion_36171	103	Ctrl_T2	456.332	2	450.797	899.58			0.457	0.00020601						22.089	0.3938	21.346	21.167	21.561	-0.74328								0.657405	0.0170047	0.208293	1.0567e-05	1	5763	121.85	102.07	1	12.204	12.615	0
ALKTGIVAK	9	2	1	0	Unmodified	Pep3173	ISO-MSMS	2	2023-02-06_Fusion_36171	103	Ctrl_T2	461.822	2	450.797	899.58			-1.5818	-0.00071305						22.195	0.38361	21.452	21.269	21.652	-0.74328								0.518026	0.0127894	0.208482	0.0049325	1	5773	59.35	49.387	1	7.9758	8.2443	0
ALKTGIVAK	9	2	1	0	Unmodified	Pep3173	ISO-MSMS	1	2023-02-06_Fusion_36172	203	Ctrl_T2	304.557	3	300.867	899.58			-0.1163	-3.4992e-05						22.117	0.35099	21.398	21.209	21.56	-0.71957								0.580292	0.00535854	0.129208	4.6069e-10	3	7250	146.27	140.62	1	10.715	8.9748	0
ALKTGIVAK	9	2	1	0	Unmodified	Pep3173	ISO-MSMS	2	2023-02-06_Fusion_36172	203	Ctrl_T2	308.217	3	300.867	899.58			-1.2029	-0.00036192						22.177	0.31719	21.458	21.278	21.596	-0.71957								0.817591	0.00549303	0.119107	6.7714e-10	2	7236	137.9	136.53	1	8.5058	7.1244	0
ALKTGIVAK	9	2	1	0	Unmodified	Pep3173	ISO-MSMS	1	2023-02-06_Fusion_36176	104	Ctrl_T1	456.332	2	450.797	899.58			0.27444	0.00012372						22.088	0.34191	21.429	21.228	21.57	-0.65882								0.475905	0.00407063	0.0334082	0.0012745	2	5821	80.438	75.898	1	0.42024	0.51592	0
ALKTGIVAK	9	2	1	0	Unmodified	Pep3173	ISO-MSMS	2	2023-02-06_Fusion_36176	104	Ctrl_T1	461.822	2	450.797	899.58			-0.64225	-0.00028953						22.136	0.28132	21.477	21.353	21.634	-0.65882								0.384796	0.00677617	0.141565	0.023314	1	5856	38.276	35.878	1	0.25594	0.31421	0
ALKTGIVAK	9	2	1	0	Unmodified	Pep3173	ISO-MSMS	1	2023-02-06_Fusion_36177	204	Ctrl_T1	304.557	3	300.867	899.58			-0.33437	-0.0001006						22.071	0.31131	21.456	21.307	21.618	-0.61534								0.655877	0.00187821	0.0162334	2.9594e-10	2	7319	152.63	148.29	1	0.38782	0.46866	0
ALKTGIVAK	9	2	1	0	Unmodified	Pep3173	ISO-MSMS	2	2023-02-06_Fusion_36177	204	Ctrl_T1	308.217	3	300.867	899.58			-1.0533	-0.00031689						22.117	0.31027	21.502	21.354	21.664	-0.61534								0.386472	0.00145498	0.016197	0.001602	1	7362	81.784	80.412	1	0.18722	0.22625	0
ALKTGIVAK	9	2	1	0	Unmodified	Pep3173	MULTI-MATCH-MSMS		2021-12-19_Fusion_29758	101	Treat_T1		2	450.797	899.58	0.37572	0.00016937	0.14442	6.5106e-05	0.52014	0.00023448	450.798	454.319	458.312	21.703	0.46748	21.703	21.414	21.882	0	-0.014734	0.00021473		156.62	118	19	12					0				0	0.15927	0.18591	0
SVFNHAIRH	9	0	0	1	Unmodified	Pep3187	MULTI-MSMS		2021-12-19_Fusion_29759	201	Treat_T1	360.862	3	360.861	1079.56	0.045777	1.6519e-05	0.086519	3.1221e-05	0.1323	4.7741e-05	360.862	362.868	364.198	21.94	0.55073	21.962	21.739	22.29	0.021599					104	20	9	0.854477	0.0200969	0.653978	1.9665e-15	4	4865	248.57	248.57	1	0.59264	0.52542	0
SVFNHAIRH	9	0	0	1	Unmodified	Pep3187	ISO-MSMS	0	2021-12-20_Fusion_29778	102	Treat_T2	540.789	2	540.789	1079.56			3.1291	0.0016922						21.826	0.37599	21.934	21.83	22.206	0.10801								0.569068	0.00535609	0.115029	7.1486e-05	1	5431	100.02	90.03	1	0.81977	0.7755	0
SVFNHAIRH	9	0	0	1	Unmodified	Pep3187	ISO-MSMS	0	2021-12-20_Fusion_29779	202	Treat_T2	360.862	3	360.861	1079.56			0.80171	0.00028931						21.868	0.35457	21.993	21.825	22.179	0.1252								0.817232	0.0131233	0.347194	0.0020591	1	4664	71.379	69.503	1	0.6124	0.62067	0
SVFNHAIRH	9	0	0	1	Unmodified	Pep3187	MSMS	2	2021-12-20_Fusion_29779	202	Treat_T2	364.198	3	360.861	1079.56										21.846	1	21.971	21.471	22.471	0.1252											0.0025529	1	4673	60.436	52.511	1
SVFNHAIRH	9	0	0	1	Unmodified	Pep3187	MSMS	2	2021-12-20_Fusion_29779	202	Treat_T2	364.198	3	360.861	1079.56										21.848	1	21.973	21.473	22.473	0.1252											3.3737e-08	1	4674	146.27	138.34	1
SVFNHAIRH	9	0	0	1	Unmodified	Pep3187	MULTI-MSMS		2023-02-06_Fusion_36172	203	Ctrl_T2	362.868	3	360.861	1079.56	0.32673	0.0001179	-0.35095	-0.00012664	-0.024219	-8.7395e-06	360.862	362.868	364.197	23.011	0.59001	22.259	21.989	22.579	-0.75188					164	24	12	0.479708	0.0102257	0.150375	7.1833e-14	4	7520	179.21	177.69	1	1.6693	1.1391	0
SVFNHAIRH	9	0	0	1	Unmodified	Pep3187	MSMS	0	2023-02-06_Fusion_36176	104	Ctrl_T1	540.789	2	540.789	1079.56										22.98	1	22.255	21.755	22.755	-0.72523											0.021867	1	6193	50.04	50.04	1
SVFNHAIRH	9	0	0	1	Unmodified	Pep3187	ISO-MSMS	0	2023-02-06_Fusion_36177	204	Ctrl_T1	360.862	3	360.861	1079.56			0.42322	0.00015273						22.924	0.44126	22.267	22.024	22.466	-0.65672								0.545235	0.0119665	0.0668602	1.4815e-15	2	7585	185.99	184.47	1	0.39384	0.39306	0
SVFNHAIRH	9	0	0	1	Unmodified	Pep3187	MSMS	2	2023-02-06_Fusion_36177	204	Ctrl_T1	364.197	3	360.861	1079.56										22.996	1	22.339	21.839	22.839	-0.65672											0.0047572	1	7609	72.879	70.027	1
RVRVSGQGL	9	0	1	2	Unmodified	Pep3181	MULTI-MSMS		2021-12-19_Fusion_29759	201	Treat_T1	324.529	3	324.53	970.567	0.004947	1.6055e-06	0.20534	6.6639e-05	0.21029	6.8245e-05	324.53	329.549	333.541	21.859	0.55382	21.88	21.685	22.238	0.021744					100	20	10	0.968753	0.0130698	0.471718	9.2181e-06	5	4832	111.74	110.79	1	0.1228	0.14084	0
RVRVSGQGL	9	0	1	2	Unmodified	Pep3181	MULTI-MSMS		2021-12-20_Fusion_29778	102	Treat_T2	486.291	2	486.291	970.567	1.0776	0.00052401	-0.41381	-0.00020123	0.66376	0.00032278	486.291	493.82	499.808	21.745	0.47349	21.853	21.648	22.122	0.10801					149	25	12	0.891945	0.0354244	0.462332	0.00095575	2	5373	78.77	54.615	1	0.15489	0.18483	0
RVRVSGQGL	9	0	1	2	Unmodified	Pep3181	MULTI-MSMS		2021-12-20_Fusion_29779	202	Treat_T2	324.53	3	324.53	970.567	-0.23724	-7.6991e-05	0.51611	0.00016749	0.27887	9.0501e-05	324.53	329.549	333.541	21.792	0.46564	21.917	21.69	22.156	0.1252					86	16	8	0.961929	0.0115496	0.3764	6.8817e-06	4	4646	114.89	113.95	1	0.13135	0.16442	0
RVRVSGQGL	9	0	1	2	Unmodified	Pep3181	MULTI-MSMS		2023-02-06_Fusion_36171	103	Ctrl_T2	499.309	2	486.291	970.567	0.21386	0.000104	0.96169	0.00046766	1.1756	0.00057166	486.291	493.821	499.309	22.598	1.0075	21.855	21.465	22.473	-0.74328					241	48	11	0.680335	0.0143876	0.357999	0.0023632	4	5940	54.205	44.617	1	1.0265	0.83415	0
RVRVSGQGL	9	0	1	2	Unmodified	Pep3181	ISO-MSMS	1	2023-02-06_Fusion_36172	203	Ctrl_T2	329.549	3	324.53	970.567			-0.19921	-6.465e-05						22.532	0.47392	21.813	21.641	22.115	-0.71957								0.619722	0.00896927	0.252162	1.3749e-05	2	7365	88.948	88.948	1	1.1321	0.93436	0
RVRVSGQGL	9	0	1	2	Unmodified	Pep3181	MULTI-MSMS		2023-02-06_Fusion_36176	104	Ctrl_T1	493.821	2	486.291	970.567	0.2037	9.9055e-05	0.3217	0.00015644	0.5254	0.0002555	486.291	493.821	499.308	22.563	0.75112	21.872	21.456	22.207	-0.69143					172	37	8	0.528689	0.00591847	0.261088	0.0017721	3	6002	58.604	48.618	1	0.10996	0.12994	0
RVRVSGQGL	9	0	1	2	Unmodified	Pep3181	MULTI-MATCH-MSMS		2021-12-19_Fusion_29758	101	Treat_T1		2	486.291	970.567	1.2474	0.0006066	-0.46501	-0.00022613	0.7824	0.00038047	486.291	490.81	494.802	21.892	0.5532	21.892	21.672	22.225	0	0.02416	-0.00049146		78.77	131	23	11					0				0	0.033529	0.037206	0
ATATELTTK	9	1	1	0	Unmodified	Pep3169	MULTI-MSMS		2021-12-19_Fusion_29758	101	Treat_T1	475.771	2	468.256	934.497	0.4694	0.0002198	-0.70523	-0.00033023	-0.23584	-0.00011043	468.255	471.778	475.772	21.663	0.5949	21.663	21.312	21.907	0					85	25	8	0.699823	0.00365743	0.119128	0.00018699	2	5561	96.948	88.366	1	1.2434	1.4514	0
ATATELTTK	9	1	1	0	Unmodified	Pep3169	MULTI-MSMS		2021-12-20_Fusion_29778	102	Treat_T2	471.777	2	468.256	934.497	1.0275	0.00048111	-0.78931	-0.0003696	0.23815	0.00011152	468.255	471.778	475.771	21.62	0.39758	21.728	21.509	21.907	0.10801					91	22	8	0.623183	0.00262732	0.08738	0.0001057	4	5304	108.74	94.624	1	1.2496	1.3532	0
ATATELTTK	9	1	1	0	Unmodified	Pep3169	ISO-MSMS	1	2023-02-06_Fusion_36171	103	Ctrl_T2	471.778	2	468.256	934.497			0.065894	3.0855e-05						21.573	0.38267	20.858	20.644	21.027	-0.71505								0.564136	0.0033408	0.057778	0.0034333	1	5542	67.993	64.421	1	10.373	7.794	0
ATATELTTK	9	1	1	0	Unmodified	Pep3169	ISO-MSMS	2	2023-02-06_Fusion_36171	103	Ctrl_T2	475.273	2	468.256	934.497			-1.3669	-0.00064005						21.647	0.33795	20.932	20.754	21.092	-0.71505								0.623888	0.00305563	0.0484135	0.0045285	2	5566	61.679	43.693	1	5.9264	4.4528	0
ATATELTTK	9	1	1	0	Unmodified	Pep3169	MULTI-MSMS		2023-02-06_Fusion_36176	104	Ctrl_T1	475.273	2	468.256	934.497	0.27053	0.00012668	0.094555	4.4276e-05	0.36508	0.00017095	468.256	471.778	475.273	21.605	0.50237	20.946	20.748	21.25	-0.65881					186	26	14	0.550047	0.00435986	0.115206	0.0016974	3	5680	60.074	54.351	1	0.93217	1.1049	0
RIYGESADAVK	11	1	0	1	Unmodified	Pep3177	MULTI-MSMS		2021-12-19_Fusion_29758	101	Treat_T1	604.817	2	604.817	1207.62	0.33996	0.00020562	-0.090675	-5.4842e-05	0.24929	0.00015077	604.817	609.84	613.828	21.709	0.39411	21.709	21.555	21.95	0					138	16	13	0.980223	0.0264787	0.816253	7.1579e-18	4	5566	210.08	171.07	1	0.20328	0.21494	0
RIYGESADAVK	11	1	0	1	Unmodified	Pep3177	MULTI-MSMS		2021-12-20_Fusion_29778	102	Treat_T2	604.818	2	604.817	1207.62	1.0992	0.00066484	-0.19539	-0.00011817	0.90386	0.00054667	604.817	609.84	613.828	21.678	0.3769	21.786	21.619	21.996	0.10801					162	20	13	0.929156	0.0358098	0.441324	9.1982e-18	6	5388	201.84	176.29	1	0.21496	0.2211	0
RIYGESADAVK	11	1	0	1	Unmodified	Pep3177	MULTI-MSMS		2023-02-06_Fusion_36171	103	Ctrl_T2	609.84	2	604.817	1207.62	0.055129	3.3343e-05	0.089971	5.4416e-05	0.1451	8.7759e-05	604.818	609.84	613.829	22.188	0.38221	21.445	21.247	21.63	-0.74328					171	18	13	0.896541	0.0113864	0.17007	3.6815e-08	6	5774	138.25	136.86	1	2.187	1.8459	0
RIYGESADAVK	11	1	0	1	Unmodified	Pep3177	MULTI-MSMS		2023-02-06_Fusion_36176	104	Ctrl_T1	604.817	2	604.817	1207.62	0.10146	6.1362e-05	0.60533	0.00036611	0.70678	0.00042747	604.818	609.84	613.828	22.155	0.59627	21.497	21.306	21.902	-0.65882					122	27	10	0.94598	0.0160603	0.33996	1.0741e-12	4	5897	194.06	166.23	1	0.11792	0.14457	0
SPAKNPSSL	9	1	1	0	Unmodified	Pep1211	MSMS	0	2021-12-19_Fusion_29758	101	Treat_T1	450.743	2	450.743	899.471										21.912	1	21.912	21.412	22.412	0											0.0031227	1	5674	53.317	48.331	1
RVYGGLTTK	9	1	1	1	Unmodified	Pep3186	ISO-MSMS	0	2021-12-19_Fusion_29758	101	Treat_T1	497.788	2	497.788	993.561			-0.22139	-0.00011021						21.896	0.27919	21.896	21.696	21.975	0								0.826322	0.0296606	0.609972	2.552e-07	1	5647	131.22	95.351	1	0.22607	0.22761	0
RVYGGLTTK	9	1	1	1	Unmodified	Pep3186	MULTI-MSMS		2021-12-20_Fusion_29778	102	Treat_T2	497.788	2	497.788	993.561	1.098	0.00054656	-0.75842	-0.00037753	0.33955	0.00016902	497.787	504.319	510.306	21.816	0.2981	21.924	21.777	22.075	0.10801					86	14	9	0.807584	0.0261558	0.423185	2.2087e-06	3	5403	139.74	104.44	1	0.36162	0.35908	0
RVYGGLTTK	9	1	1	1	Unmodified	Pep3186	MULTI-MSMS		2023-02-06_Fusion_36171	103	Ctrl_T2	504.32	2	497.788	993.561	0.26121	0.00013003	-0.79323	-0.00039486	-0.53202	-0.00026483	497.788	504.32	509.809	22.575	0.59024	21.832	21.54	22.13	-0.74328					177	27	12	0.703076	0.0107563	0.141634	0.00012134	2	5899	91.069	88.668	1	3.9785	3.3945	0
RVYGGLTTK	9	1	1	1	Unmodified	Pep3186	ISO-MSMS	1	2023-02-06_Fusion_36176	104	Ctrl_T1	504.32	2	497.788	993.561			-2.2838	-0.0011368						22.559	0.50733	21.868	21.643	22.151	-0.69143								0.587058	0.00738465	0.176604	0.00092507	1	5986	82.452	73.54	1	0.25674	0.28481	0
RVYGGLTTK	9	1	1	1	Unmodified	Pep3186	ISO-MSMS	0	2023-02-06_Fusion_36176	104	Ctrl_T1	497.788	2	497.788	993.561			1.5267	0.00075999						22.564	0.41958	21.872	21.517	21.937	-0.69143								0.870712	0.0162534	0.407553	9.6446e-05	1	5992	89.542	70.766	1	0.17007	0.18866	0
RVYGGLTTK	9	1	1	1	Unmodified	Pep3186	ISO-MSMS	2	2023-02-06_Fusion_36176	104	Ctrl_T1	509.809	2	497.788	993.561			-2.4295	-0.0012094						22.577	0.46308	21.886	21.708	22.171	-0.69143								0.420838	0.0049484	0.0616145	0.0047369	1	6054	60.478	21.702	1	0.1591	0.17649	0
KVNTGLMTSK	10	2	1	0	Unmodified	Pep254	MULTI-MSMS		2021-12-19_Fusion_29758	101	Treat_T1	545.334	2	539.8	1077.59	0.7927	0.0004279	-1.2136	-0.0006551	-0.4209	-0.0002272	539.799	545.334	551.322	21.813	0.66937	21.813	21.602	22.272	0					102	26	11	0.790393	0.00640695	0.0682849	2.4698e-11	2	5612	197.79	155.45	1	1.1314	1.3321	0
KVNTGLMTSK	10	2	1	0	Unmodified	Pep254	MULTI-MSMS		2021-12-20_Fusion_29778	102	Treat_T2	539.8	2	539.8	1077.59	1.0836	0.00058494	-0.80382	-0.0004339	0.2798	0.00015104	539.8	545.334	551.323	21.754	0.30684	21.862	21.711	22.018	0.10801					90	15	9	0.704572	0.00345173	0.066098	1.9116e-07	3	5378	144.47	119.65	1	1.0971	1.3101	0
KVNTGLMTSK	10	2	1	0	Unmodified	Pep254	ISO-MSMS	1	2023-02-06_Fusion_36171	103	Ctrl_T2	545.335	2	539.8	1077.59			-0.34038	-0.00018374						22.29	0.38876	21.547	21.353	21.742	-0.74328								0.522973	0.00757782	0.0535114	4.5859e-05	1	5844	109.02	82.132	1	4.9883	5.1562	0
KVNTGLMTSK	10	2	1	0	Unmodified	Pep254	ISO-MSMS	1	2023-02-06_Fusion_36176	104	Ctrl_T1	545.335	2	539.8	1077.59			-0.35469	-0.00019146						22.275	0.3738	21.583	21.387	21.761	-0.69143								0.521255	0.00454318	0.0385394	7.2035e-05	1	5923	99.34	77.297	1	0.80386	0.98686	0
KVNTGLMTSK	10	2	1	0	Unmodified	Pep254	ISO-MSMS	2	2023-02-06_Fusion_36176	104	Ctrl_T1	550.825	2	539.8	1077.59			1.1011	0.00059436						22.312	0.439	21.621	21.387	21.826	-0.69143								0.525623	0.004771	0.0561849	0.0030489	1	5955	64.439	53.274	1	0.55692	0.6837	0
KMDTTTPLK	9	2	1	0	Unmodified	Pep3175	ISO-MSMS	0	2021-12-19_Fusion_29758	101	Treat_T1	517.782	2	517.781	1033.55			-0.24043	-0.00012449						21.715	0.27857	21.715	21.578	21.857	0								0.825879	0.00854787	0.094141	9.005e-08	1	5587	153.05	111.6	1	0.25114	0.2957	0
KMDTTTPLK	9	2	1	0	Unmodified	Pep3175	ISO-MSMS	2	2021-12-19_Fusion_29758	101	Treat_T1	529.304	2	517.781	1033.55			-0.8077	-0.00041821						21.714	0.21041	21.714	21.602	21.813	0								0.684962	0.00360024	0.0298486	0.0044328	1	5590	51.762	41.052	1	0.26723	0.31464	0
KMDTTTPLK	9	2	1	0	Unmodified	Pep3175	MULTI-MSMS		2021-12-20_Fusion_29778	102	Treat_T2	517.782	2	517.781	1033.55	1.0529	0.00054515	-0.52754	-0.00027315	0.52531	0.000272	517.781	523.315	529.304	21.672	0.30188	21.78	21.582	21.884	0.10801					90	17	8	0.756578	0.00783906	0.174593	1.1661e-06	3	5341	150.27	119.58	1	0.39781	0.47504	0
KMDTTTPLK	9	2	1	0	Unmodified	Pep3175	ISO-MSMS	0	2023-02-06_Fusion_36171	103	Ctrl_T2	517.782	2	517.781	1033.55			-0.15532	-8.0422e-05						22.001	0.31573	21.257	21.083	21.399	-0.74328								0.340602	0.00119657	0.0112577	0.033459	1	5733	31.871	19.283	1	1.8259	1.8874	0
KMDTTTPLK	9	2	1	0	Unmodified	Pep3175	ISO-MSMS	2	2023-02-06_Fusion_36171	103	Ctrl_T2	528.806	2	517.781	1033.55			1.5647	0.00081017						21.943	0.54285	21.228	20.884	21.427	-0.71505								0.255922	0.0021663	0.0263866	0.0062163	1	5746	51.949	38.147	1	4.0674	4.0998	0
KMDTTTPLK	9	2	1	0	Unmodified	Pep3175	MULTI-MSMS		2023-02-06_Fusion_36176	104	Ctrl_T1	517.781	2	517.781	1033.55	0.11587	5.9998e-05	1.3	0.00067313	1.4159	0.00073313	517.781	523.316	528.806	21.873	0.64678	21.214	20.865	21.511	-0.65882					180	31	11	0.616906	0.00695904	0.0366119	0.00012962	1	5795	90.906	66.784	1	0.28393	0.34857	0
KMDTTTPLK	9	2	1	0	Oxidation (M)	Pep3175	ISO-MSMS	0	2023-02-06_Fusion_36176	104	Ctrl_T1	526.283	2	525.779	1049.54			4.4463	0.0023378						19.013	0.30838	18.492	18.307	18.615	-0.52065								0.70624	0.00153284	0.00407395	0.0040125	2	4628	64.654	44.877	1	0.49357	0.60593	0
KSFDEQNVPK	10	2	0	0	Unmodified	Pep255	ISO-MSMS	0	2021-12-19_Fusion_29758	101	Treat_T1	596.306	2	596.304	1190.59			0.17318	0.00010327						21.81	0.27919	21.81	21.696	21.975	0								0.638055	0.00215587	0.0448275	2.6231e-05	1	5625	101.12	84.918	1	0.24194	0.3004	0
KSFDEQNVPK	10	2	0	0	Unmodified	Pep255	ISO-MSMS	1	2021-12-19_Fusion_29758	101	Treat_T1	600.329	2	596.304	1190.59			-0.76915	-0.00045865						21.804	0.16339	21.804	21.743	21.907	0								0.806603	0.00081887	0.0263076	3.2029e-05	1	5635	95.483	88.423	1	0.26838	0.33323	0
KSFDEQNVPK	10	2	0	0	Unmodified	Pep255	ISO-MSMS	0	2021-12-20_Fusion_29778	102	Treat_T2	596.305	2	596.304	1190.59			-0.30841	-0.00018391						21.811	0.18225	21.919	21.813	21.996	0.10801								0.440668	0.00271025	0.0532696	2.6672e-05	1	5408	100.69	74.879	1	0.30222	0.34323	0
RMVDMPANNK	10	1	0	1	Unmodified	Pep259	ISO-MSMS	0	2021-12-19_Fusion_29758	101	Treat_T1	588.287	2	588.287	1174.56			-1.462	-0.00086008						21.863	0.23148	21.863	21.766	21.997	0								0.49385	0.00198314	0.02313	1.6269e-05	2	5653	110.79	97.981	1	1.9269	2.0375	0
RMVDMPANNK	10	1	0	1	Unmodified	Pep259	ISO-MSMS	1	2021-12-19_Fusion_29758	101	Treat_T1	593.31	2	588.287	1174.56			-0.93461	-0.00054982						21.865	0.25413	21.865	21.743	21.997	0								0.731175	0.0026477	0.0590319	1.4105e-07	2	5636	128	111.46	1	2.1574	2.2811	0
RMVDMPANNK	10	1	0	1	Unmodified	Pep259	ISO-MSMS	2	2021-12-19_Fusion_29758	101	Treat_T1	597.299	2	588.287	1174.56			0.48091	0.00028292						21.865	0.23148	21.865	21.766	21.997	0								0.677437	0.00191037	0.026955	1.0402e-07	1	5680	137.69	121.81	1	2.1004	2.2209	0
RMVDMPANNK	10	1	0	1	Unmodified	Pep259	ISO-MSMS	1	2021-12-20_Fusion_29778	102	Treat_T2	593.309	2	588.287	1174.56			-3.6681	-0.0021579						21.833	0.29175	21.941	21.83	22.122	0.10801								0.398766	0.00265237	0.05788	7.7438e-08	1	5411	144.66	128.99	1	2.2562	2.3206	0
RMVDMPANNK	10	1	0	1	Unmodified	Pep259	ISO-MSMS	0	2021-12-20_Fusion_29778	102	Treat_T2	588.287	2	588.287	1174.56			-0.70704	-0.00041594						21.815	0.18843	21.923	21.83	22.018	0.10801								0.435542	0.00139103	0.0327256	2.6519e-05	1	5420	100.84	78.599	1	2.0874	2.147	0
RMVDMPANNK	10	1	0	1	Unmodified	Pep259	ISO-MSMS	2	2021-12-20_Fusion_29778	102	Treat_T2	597.298	2	588.287	1174.56			0.87522	0.00051488						21.811	0.20856	21.919	21.83	22.038	0.10801								0.166671	0.000519954	0.00899802	0.0037542	1	5452	57.55	50.07	1	1.8625	1.9156	0
RMVDMPANNK	10	1	0	1	Unmodified	Pep259	MULTI-MSMS		2023-02-06_Fusion_36171	103	Ctrl_T2	593.31	2	588.287	1174.56	0.54827	0.00032254	0.2899	0.00017054	0.83816	0.00049308	588.791	593.309	597.299	22.454	0.39771	21.711	21.488	21.886	-0.74328					88	18	9	0.871148	0.0041211	0.033322	0.00029413	2	5885	88.177	79.906	1	9.1172	7.695	0
RMVDMPANNK	10	1	0	1	Unmodified	Pep259	MULTI-MSMS		2023-02-06_Fusion_36176	104	Ctrl_T1	588.287	2	588.287	1174.56	0.353	0.00020767	-0.24523	-0.00014427	0.10777	6.3402e-05	588.287	593.309	597.299	22.45	0.38244	21.758	21.517	21.9	-0.69143					116	18	10	0.666021	0.00198428	0.0225589	0.0015346	3	5961	60.828	60.828	1	0.94716	1.1612	0
RMVDMPANNK	10	1	0	1	Oxidation (M)	Pep259	ISO-MSMS	1	2023-02-06_Fusion_36171	103	Ctrl_T2	601.308	2	596.284	1190.55			-0.035566	-2.1207e-05						19.562	0.28836	18.922	18.744	19.032	-0.6396								0.86052	0.00161603	0.0410107	0.015094	1	4752	40.002	35.218	2			0
RMVDMPANNK	10	1	0	1	Oxidation (M)	Pep259	ISO-MSMS	1	2023-02-06_Fusion_36176	104	Ctrl_T1	601.306	2	596.284	1190.55			0.71861	0.0004285						19.59	0.24079	19.046	18.867	19.108	-0.54437								0.795417	0.000665681	0.00895404	0.02864	1	4859	28.209	23.425	2	1.0988	1.3472	0
RMVDMPANNK	10	1	0	1	Oxidation (M)	Pep259	MSMS	0	2023-02-06_Fusion_36176	104	Ctrl_T1	596.284	2	596.284	1190.55										19.509	1	18.964	18.464	19.464	-0.54437											0.043949	1	4839	26.384	26.384	2
AQYGKVIDR	9	1	0	1	Unmodified	Pep3194	ISO-MSMS	0	2021-12-19_Fusion_29758	101	Treat_T1	525.291	2	525.291	1048.57			-0.24334	-0.00012782						21.936	0.3241	21.936	21.766	22.09	0								0.861138	0.0121001	0.176216	5.8771e-11	1	5669	181.53	172.61	1	0.30836	0.32604	0
AQYGKVIDR	9	1	0	1	Unmodified	Pep3194	MSMS	2	2021-12-19_Fusion_29758	101	Treat_T1	534.302	2	525.291	1048.57										21.943	1	21.943	21.443	22.443	0											0.001783	1	5686	70.056	66.31	1
AQYGKVIDR	9	1	0	1	Unmodified	Pep3194	ISO-MSMS	0	2021-12-20_Fusion_29778	102	Treat_T2	525.29	2	525.291	1048.57			-0.80685	-0.00042383						21.922	0.25646	22.03	21.865	22.122	0.10801								0.938458	0.00853521	0.187179	5.1173e-11	1	5428	184.36	171.32	1	0.28064	0.28865	0
SSNKQILINK	10	2	1	0	Unmodified	Pep1212	MSMS	0	2021-12-19_Fusion_29758	101	Treat_T1	572.823	2	572.838	1143.66										22.053	1	22.053	21.553	22.553	0											5.4983e-05	1	5730	159.79	151.86	1
SSNKQILINK	10	2	1	0	Unmodified	Pep1212	MSMS	0	2021-12-19_Fusion_29758	101	Treat_T1	572.838	2	572.838	1143.66										22.073	1	22.073	21.573	22.573	0											4.9045e-05	1	5738	154.35	144.96	1
SSNKQILINK	10	2	1	0	Unmodified	Pep1212	ISO-MSMS	1	2023-02-06_Fusion_36171	103	Ctrl_T2	578.373	2	572.838	1143.66			1.0591	0.00060671						22.828	0.28547	22.056	21.919	22.204	-0.77205								0.816191	0.00113589	0.0107276	0.0047627	1	6028	51.193	43.625	1	1.7569	1.8161	0
SSNKQILINK	10	2	1	0	Unmodified	Pep1212	ISO-MSMS	2	2023-02-06_Fusion_36171	103	Ctrl_T2	583.862	2	572.838	1143.66			0.32368	0.00018542						22.87	0.2473	22.098	21.977	22.225	-0.77205								0.354661	0.000421132	0.00535892	0.027545	1	6090	29.162	29.162	1	1.6671	1.7232	0
SSNKQILINK	10	2	1	0	Unmodified	Pep1212	ISO-MSMS	2	2023-02-06_Fusion_36176	104	Ctrl_T1	583.862	2	572.838	1143.66			-0.54595	-0.00031274						22.859	0.30121	22.134	21.983	22.284	-0.72523								0.283043	0.000686277	0.00775097	0.025794	1	6139	30.687	25.699	1	0.76817	0.94305	0
SSNKQILINK	10	2	1	0	Unmodified	Pep1212	ISO-MSMS	0	2023-02-06_Fusion_36176	104	Ctrl_T1	572.838	2	572.838	1143.66			-0.72211	-0.00041365						22.904	0.27777	22.179	21.983	22.261	-0.72523								0.218789	0.00156052	0.0162178	0.0093754	1	6156	44.98	41.409	1	0.5805	0.71266	0
SSNKQILINK	10	2	1	0	Unmodified	Pep1212	MSMS	1	2023-02-06_Fusion_36176	104	Ctrl_T1	578.373	2	572.838	1143.66										22.789	1	22.079	21.579	22.579	-0.70959											0.03134	1	6119	35.445	25.857	1
KIADMGHLK	9	2	1	0	Unmodified	Pep3192	MULTI-MSMS		2021-12-19_Fusion_29758	101	Treat_T1	518.306	2	506.784	1011.55	1.5581	0.00078961	-2.0147	-0.001021	-0.45667	-0.00023143	506.783	512.318	518.306	22.044	0.70831	22.044	21.696	22.404	0					152	30	11	0.862417	0.00423955	0.0453173	0.00021352	2	5716	93.098	79.824	1	0.12437	0.14643	0
KIADMGHLK	9	2	1	0	Unmodified	Pep3192	MULTI-MSMS		2021-12-19_Fusion_29759	201	Treat_T1	338.192	3	338.192	1011.55	0.020223	6.8394e-06	-0.10341	-3.4974e-05	-0.083191	-2.8135e-05	338.192	341.881	345.873	22.02	0.60496	22.041	21.792	22.397	0.021601					180	22	16	0.914964	0.0374065	0.907003	3.8681e-15	7	4869	214.32	148.05	1	0.13738	0.17822	0
KIADMGHLK	9	2	1	0	Unmodified	Pep3192	ISO-MSMS	1	2021-12-20_Fusion_29778	102	Treat_T2	512.318	2	506.784	1011.55			-1.547	-0.00078399						21.889	0.20977	21.997	21.865	22.075	0.10801								0.524013	0.00519155	0.119624	0.00061571	1	5443	83.309	68.546	1	0.17736	0.21179	0
KIADMGHLK	9	2	1	0	Unmodified	Pep3192	ISO-MSMS	2	2021-12-20_Fusion_29778	102	Treat_T2	518.305	2	506.784	1011.55			-2.3245	-0.001178						21.926	0.16752	22.034	21.954	22.122	0.10801								0.584431	0.00379755	0.0404043	4.9309e-05	1	5450	89.047	69.533	1	0.096413	0.11513	0
KIADMGHLK	9	2	1	0	Unmodified	Pep3192	MSMS	0	2021-12-20_Fusion_29778	102	Treat_T2	506.784	2	506.784	1011.55										22.023	1	22.131	21.631	22.631	0.10801											0.00025427	1	5497	101.46	46.684	1
KIADMGHLK	9	2	1	0	Unmodified	Pep3192	MULTI-MSMS		2021-12-20_Fusion_29779	202	Treat_T2	341.882	3	338.192	1011.55	-0.27243	-9.2134e-05	-0.011452	-3.873e-06	-0.28388	-9.6007e-05	338.192	341.882	345.874	21.966	0.56368	22.092	21.825	22.388	0.1252					122	21	11	0.696526	0.00516912	0.166342	3.8681e-15	7	4681	179.21	145.64	1	0.16405	0.21238	0
KIADMGHLK	9	2	1	0	Unmodified	Pep3192	ISO-MSMS	1	2023-02-06_Fusion_36172	203	Ctrl_T2	341.881	3	338.192	1011.55			-0.66801	-0.00022591						22.748	0.50883	21.997	21.764	22.273	-0.75188								0.747185	0.00374636	0.0394068	3.0578e-15	3	7408	168.38	145.64	1	5.0228	4.207	0
KIADMGHLK	9	2	1	0	Unmodified	Pep3192	ISO-MSMS	2	2023-02-06_Fusion_36172	203	Ctrl_T2	345.541	3	338.192	1011.55			-1.9717	-0.0006668						22.804	0.39638	22.052	21.876	22.273	-0.75188								0.794449	0.0118995	0.129928	4.3066e-12	2	7437	163.9	140.54	1	2.4658	2.0653	0
KIADMGHLK	9	2	1	0	Unmodified	Pep3192	ISO-MSMS	0	2023-02-06_Fusion_36176	104	Ctrl_T1	506.784	2	506.784	1011.55			-1.0804	-0.00054751						22.814	0.37719	22.089	21.884	22.261	-0.72523								0.72221	0.00829615	0.0674445	9.0267e-05	1	6107	91.867	52.562	1	0.13987	0.17171	0
KIADMGHLK	9	2	1	0	Unmodified	Pep3192	ISO-MSMS	1	2023-02-06_Fusion_36177	204	Ctrl_T1	341.882	3	338.192	1011.55			-0.60941	-0.0002061						22.674	0.25152	22.017	21.907	22.158	-0.65672								0.466281	0.00191579	0.0195312	0.041218	1	7526	26.971	26.663	1	0.20119	0.24313	0
KIADMGHLK	9	2	1	0	Oxidation (M)	Pep3192	ISO-MSMS	0	2021-12-19_Fusion_29758	101	Treat_T1	514.782	2	514.782	1027.55			-1.2758	-0.00065675						17.301	0.14588	17.301	17.215	17.361	0								0.603023	0.0011118	0.0188554	0.0036256	1	3850	58.433	19.658	1	0.13589	0.16	0
KIADMGHLK	9	2	1	0	Oxidation (M)	Pep3192	ISO-MSMS	0	2023-02-06_Fusion_36177	204	Ctrl_T1	343.523	3	343.523	1027.55			0.37128	0.00012754						17.442	0.27893	17.057	16.892	17.171	-0.38507								0.609103	0.00417143	0.0343428	4.563e-07	2	5887	124.37	90.201	1	0.15067	0.18207	0
AISSSAISK	9	1	0	0	Unmodified	Pep3188	ISO-MSMS	0	2021-12-19_Fusion_29758	101	Treat_T1	432.245	2	432.245	862.476			-1.3169	-0.00056921						21.916	0.50883	21.916	21.672	22.18	0								0.787813	0.0133524	0.20591	2.7345e-05	1	5658	105.81	93.212	1	0.17854	0.18773	0
AISSSAISK	9	1	0	0	Unmodified	Pep3188	ISO-MSMS	0	2021-12-20_Fusion_29778	102	Treat_T2	432.245	2	432.245	862.476			-2.3255	-0.0010052						21.876	0.30818	21.984	21.813	22.122	0.10801								0.665456	0.00698795	0.163825	4.6137e-06	1	5417	123.16	108.66	1	0.2061	0.22023	0
AISSSAISK	9	1	0	0	Unmodified	Pep3188	ISO-MSMS	0	2023-02-06_Fusion_36176	104	Ctrl_T1	432.245	2	432.245	862.476			0.19289	8.3376e-05						21.93	0.36523	21.272	21.077	21.443	-0.65882								0.814968	0.00469934	0.0398365	0.0013218	1	5787	80.165	70.771	1	0.31563	0.35617	0
APKRPPSGF	9	1	0	1	Unmodified	Pep3215	ISO-MSMS	0	2021-12-19_Fusion_29758	101	Treat_T1	478.77	2	478.769	955.524			2.0488	0.00098091						22.293	0.51907	22.293	22.11	22.629	0								0.611498	0.002989	0.137194	0.00031272	1	5797	85.813	73.766	1	0.49773	0.52628	0
APKRPPSGF	9	1	0	1	Unmodified	Pep3215	ISO-MSMS	0	2021-12-20_Fusion_29778	102	Treat_T2	478.769	2	478.769	955.524			1.3039	0.00062428						22.262	0.35099	22.372	22.158	22.509	0.10962								0.652248	0.00335194	0.186054	3.0562e-05	1	5545	103.35	95.171	1	0.49179	0.50582	0
VLYVGSKTK	9	2	1	0	Unmodified	Pep2288	MULTI-MSMS		2021-12-19_Fusion_29758	101	Treat_T1	497.8	2	497.8	993.586	1.6006	0.00079676	-0.96312	-0.00047944	0.63745	0.00031732	497.8	503.334	509.322	22.053	0.46255	22.053	21.833	22.295	0					102	19	9	0.887332	0.0477927	0.444925	3.0682e-06	4	5713	131.06	103.73	1	0.10694	0.12592	0
VLYVGSKTK	9	2	1	0	Unmodified	Pep2288	MULTI-MSMS		2021-12-19_Fusion_29759	201	Treat_T1	332.203	3	332.203	993.586	0.040797	1.3553e-05	0.56699	0.00018836	0.60779	0.00020191	332.203	335.892	339.884	22.018	0.52455	22.039	21.766	22.29	0.021599					107	19	9	0.864011	0.0242361	0.576629	6.9853e-22	5	4874	209.37	209.37	1	0.13446	0.17443	0
VLYVGSKTK	9	2	1	0	Unmodified	Pep2288	MULTI-MSMS		2021-12-20_Fusion_29778	102	Treat_T2	497.8	2	497.8	993.586	1.104	0.00054958	-0.84406	-0.00042018	0.25995	0.0001294	497.8	503.334	509.323	21.967	0.43959	22.075	21.884	22.324	0.10801					112	22	9	0.924396	0.0441349	0.299718	7.1493e-05	4	5457	113.71	86.483	1	0.11888	0.14196	0
VLYVGSKTK	9	2	1	0	Unmodified	Pep2288	MULTI-MSMS		2021-12-20_Fusion_29779	202	Treat_T2	332.203	3	332.203	993.586	-0.28032	-9.3124e-05	0.56644	0.00018817	0.28611	9.5048e-05	332.203	335.892	339.885	22.013	0.40552	22.139	21.878	22.284	0.1252					91	15	9	0.892199	0.00299097	0.03226	6.9853e-22	5	4738	204.37	204.37	1	0.17156	0.22211	0
VLYVGSKTK	9	2	1	0	Unmodified	Pep2288	ISO-MSMS	0	2023-02-06_Fusion_36171	103	Ctrl_T2	497.8	2	497.8	993.586			1.2382	0.00061637						22.715	0.4657	21.943	21.669	22.135	-0.77205								0.573283	0.0183585	0.204021	6.4843e-05	1	5987	101.43	92.849	1	0.67886	0.70171	0
VLYVGSKTK	9	2	1	0	Unmodified	Pep2288	ISO-MSMS	2	2023-02-06_Fusion_36171	103	Ctrl_T2	508.824	2	497.8	993.586			-1.3087	-0.00065145						22.723	0.77818	21.951	21.511	22.289	-0.77205								0.922983	0.0268709	0.268195	9.2388e-05	1	6004	91.069	76.057	1	0.83796	0.86617	0
VLYVGSKTK	9	2	1	0	Unmodified	Pep2288	ISO-MSMS	1	2023-02-06_Fusion_36172	203	Ctrl_T2	335.892	3	332.203	993.586			-0.55089	-0.00018301						22.634	0.43142	21.914	21.684	22.115	-0.71957								0.515039	0.0111461	0.16193	3.0578e-15	2	7385	168.38	168.38	1	1.0651	0.89212	0
VLYVGSKTK	9	2	1	0	Unmodified	Pep2288	ISO-MSMS	2	2023-02-06_Fusion_36172	203	Ctrl_T2	339.552	3	332.203	993.586			-1.3289	-0.00044147						22.663	0.6728	21.911	21.458	22.131	-0.75188								0.495965	0.009719	0.106689	6.8142e-06	2	7420	107.43	107.43	1	0.75501	0.63239	0
VLYVGSKTK	9	2	1	0	Unmodified	Pep2288	MULTI-MSMS		2023-02-06_Fusion_36176	104	Ctrl_T1	497.788	2	497.8	993.586	0.28223	0.00014049	-0.35991	-0.00017916	-0.077683	-3.867e-05	497.8	503.335	508.824	22.657	0.45782	21.966	21.761	22.219	-0.69143					125	23	9	0.666666	0.032447	0.295651	1.4431e-05	5	6053	114.5	96.236	1	0.084091	0.10324	0
VLYVGSKTK	9	2	1	0	Unmodified	Pep2288	MULTI-MATCH-MSMS		2023-02-06_Fusion_36172	203	Ctrl_T2		3	332.203	993.586	0.031089	1.0328e-05	-1.3041	-0.00043321	-1.273	-0.00042288	332.202	334.55	336.881	22.691	0.5676	21.939	21.563	22.131	-0.75188	-0.080272	-0.0017083		209.37	122	24	8					0				0	0.29024	0.21088	0
VLYVGSKTK	9	2	1	0	Unmodified	Pep2288	MULTI-MATCH-MSMS		2023-02-06_Fusion_36177	204	Ctrl_T1		3	332.203	993.586	0.20984	6.971e-05	-0.2103	-6.9862e-05	-0.00045815	-1.522e-07	332.202	334.55	336.881	22.618	0.46638	21.961	21.692	22.158	-0.65672	-0.058499	-0.00061823		209.37	141	19	13					0				0	0.043288	0.051458	0
RPQSSRPVL	9	0	1	2	Unmodified	Pep3207	MULTI-MSMS		2021-12-19_Fusion_29758	101	Treat_T1	527.833	2	520.304	1038.59	1.1637	0.0006055	-1.9895	-0.0010352	-0.82578	-0.00042966	520.303	527.833	533.821	22.27	0.48837	22.27	22.02	22.508	0					85	21	8	0.650302	0.00679344	0.355231	0.0005205	3	5794	82.75	66.548	1	0.31448	0.46202	0
RPQSSRPVL	9	0	1	2	Unmodified	Pep3207	ISO-MSMS	1	2021-12-20_Fusion_29778	102	Treat_T2	527.834	2	520.304	1038.59			-0.68999	-0.000359						22.091	0.26631	22.2	22.059	22.325	0.10962								0.554962	0.00248405	0.0230323	0.011514	1	5513	44.719	35.806	1	0.61335	0.7319	0
RPQSSRPVL	9	0	1	2	Unmodified	Pep3207	ISO-MSMS	0	2021-12-20_Fusion_29778	102	Treat_T2	520.304	2	520.304	1038.59			-4.008	-0.0020854						22.157	0.46934	22.266	22.04	22.509	0.10962								0.592031	0.0107017	0.286287	0.0022604	1	5541	69.716	53.513	1	0.35947	0.42895	0
RPQSSRPVL	9	0	1	2	Unmodified	Pep3207	MULTI-MSMS		2023-02-06_Fusion_36171	103	Ctrl_T2	533.322	2	520.304	1038.59	0.12234	6.3652e-05	-0.16325	-8.4938e-05	-0.04091	-2.1286e-05	520.304	527.834	533.322	23.426	0.5445	22.625	22.326	22.87	-0.80136					138	30	6	0.789206	0.0032268	0.0249935	0.0015711	3	6274	62.558	46.355	1	1.6644	1.3525	0
RPQSSRPVL	9	0	1	2	Unmodified	Pep3207	MULTI-MSMS		2023-02-06_Fusion_36176	104	Ctrl_T1	520.304	2	520.304	1038.59	-0.43458	-0.00022611	0.66635	0.00034671	0.23177	0.00012059	520.304	527.834	533.322	23.412	0.45235	22.681	22.411	22.864	-0.73094					126	29	7	0.679064	0.00306224	0.0099404	0.0016158	2	6377	61.679	52.465	1	0.23502	0.27774	0
ALNHKVLHY	9	1	2	0	Unmodified	Pep3202	MULTI-MSMS		2021-12-19_Fusion_29758	101	Treat_T1	547.81	2	547.809	1093.6	1.151	0.00063055	1.1413	0.00062521	2.2923	0.0012558	547.809	552.84	558.833	22.261	0.35993	22.261	22.02	22.38	0					39	15	5	0.795621	0.00550653	0.137083	2.0857e-06	1	5812	140.98	134.53	1	0.22044	0.24605	0
ALNHKVLHY	9	1	2	0	Unmodified	Pep3202	MULTI-MSMS		2021-12-19_Fusion_29759	201	Treat_T1	365.542	3	365.542	1093.6	0.0024401	8.9194e-07	0.20789	7.5992e-05	0.21033	7.6883e-05	365.542	368.896	372.892	22.251	0.88967	22.273	21.712	22.602	0.021601					154	32	11	0.941552	0.0252195	0.284847	4.8806e-10	4	4945	151.51	151.51	1	0.36161	0.43101	0
ALNHKVLHY	9	1	2	0	Unmodified	Pep3202	MULTI-MSMS		2021-12-20_Fusion_29779	202	Treat_T2	368.896	3	365.542	1093.6	-0.28141	-0.00010287	0.5551	0.00020291	0.27369	0.00010004	365.542	368.896	372.892	22.108	0.69482	22.233	21.745	22.44	0.12443					111	26	11	0.506199	0.00477593	0.0449215	5.3926e-10	4	4729	163.9	163.9	1	0.38801	0.47232	0
ALNHKVLHY	9	1	2	0	Unmodified	Pep3202	ISO-MSMS	1	2023-02-06_Fusion_36171	103	Ctrl_T2	552.84	2	547.809	1093.6			0.23176	0.00012696						23.269	0.24774	22.471	22.329	22.577	-0.79789								0.386078	0.00230585	0.0394602	0.022497	1	6190	38.792	37.16	1	1.9707	1.7114	0
ALNHKVLHY	9	1	2	0	Unmodified	Pep3202	ISO-MSMS	2	2023-02-06_Fusion_36172	203	Ctrl_T2	372.227	3	365.542	1093.6			-0.93137	-0.00034045						23.316	0.77146	22.531	22.215	22.987	-0.78475								0.756682	0.012108	0.15166	2.1397e-06	2	7599	119.89	117.04	1	2.2893	2.1885	0
ALNHKVLHY	9	1	2	0	Unmodified	Pep3202	ISO-MSMS	1	2023-02-06_Fusion_36177	204	Ctrl_T1	368.896	3	365.542	1093.6			0.055879	2.0426e-05						23.106	0.42262	22.416	22.196	22.618	-0.69002								0.784744	0.0141525	0.21852	1.6125e-06	2	7648	121.29	119.25	1	0.5637	0.69739	0
TIYTSYKEK	9	2	0	0	Unmodified	Pep3200	MULTI-MSMS		2021-12-19_Fusion_29758	101	Treat_T1	566.8	2	566.798	1131.58	1.4267	0.00080863	0.35077	0.00019881	1.7774	0.0010074	566.798	570.823	575.314	22.122	0.2968	22.122	21.975	22.272	0					68	12	8	0.717147	0.0040624	0.0308503	0.0009131	3	5746	93.267	64.57	1	0.43914	0.54524	0
TIYTSYKEK	9	2	0	0	Unmodified	Pep3200	ISO-MSMS	2	2021-12-20_Fusion_29778	102	Treat_T2	574.812	2	566.798	1131.58			-0.69181	-0.00039212						22.056	0.1155	22.166	22.138	22.254	0.10962								0.927139	0.000733279	0.0048367	0.0014732	1	5514	76.221	62.084	1	0.43911	0.4987	0
TIYTSYKEK	9	2	0	0	Unmodified	Pep3200	ISO-MSMS	0	2021-12-20_Fusion_29778	102	Treat_T2	566.798	2	566.798	1131.58			-1.2498	-0.0007084						22.067	0.23949	22.177	22.109	22.349	0.10962								0.84514	0.00232339	0.0118136	3.3667e-05	1	5518	100.98	82.722	1	0.51867	0.58906	0
TIYTSYKEK	9	2	0	0	Unmodified	Pep3200	ISO-MSMS	0	2021-12-20_Fusion_29779	202	Treat_T2	378.201	3	378.201	1131.58			1.1157	0.00042196						22.126	0.28461	22.251	22.155	22.44	0.12443								0.385497	0.00156712	0.0343767	1.8373e-07	2	4754	143.01	124.74	1	1.4464	1.7801	0
KVAGHSLGY	9	1	1	0	Unmodified	Pep274	ISO-MSMS	0	2021-12-19_Fusion_29758	101	Treat_T1	466.254	2	466.253	930.492			-0.96285	-0.00044893						22.178	0.2266	22.178	22.069	22.295	0								0.490369	0.00324651	0.125209	0.0035794	1	5788	58.815	48.741	1	1.6277	1.9	0
RSYSDPPLK	9	1	1	1	Unmodified	Pep3196	MULTI-MSMS		2021-12-19_Fusion_29758	101	Treat_T1	531.783	2	531.783	1061.55	1.5859	0.00084336	-0.76833	-0.00040859	0.81757	0.00043477	531.782	538.313	544.303	22.045	0.84954	22.045	21.578	22.428	0					239	34	11	0.859539	0.0442314	1	1.2202e-06	4	5776	149.72	136.68	1	0.17282	0.17399	0
RSYSDPPLK	9	1	1	1	Unmodified	Pep3196	MULTI-MSMS		2021-12-20_Fusion_29778	102	Treat_T2	531.783	2	531.783	1061.55	1.1248	0.00059816	-0.76541	-0.00040703	0.35941	0.00019113	531.782	538.314	544.303	21.999	0.78976	22.107	21.619	22.409	0.10801					234	29	11	0.984117	0.0567871	0.742416	3.7471e-09	6	5478	162.49	136.11	1	0.15644	0.15534	0
RSYSDPPLK	9	1	1	1	Unmodified	Pep3196	MULTI-MSMS		2023-02-06_Fusion_36171	103	Ctrl_T2	531.783	2	531.783	1061.55	0.40509	0.00021542	-0.13855	-7.3676e-05	0.26655	0.00014175	531.783	538.315	543.804	22.626	0.96809	21.873	21.456	22.424	-0.7532					363	46	14	0.962874	0.0326649	0.344596	8.3854e-06	7	5980	113.26	96.016	1	1.2302	1.0496	0
RSYSDPPLK	9	1	1	1	Unmodified	Pep3196	ISO-MSMS	1	2023-02-06_Fusion_36176	104	Ctrl_T1	538.314	2	531.783	1061.55			-0.62484	-0.00033228						22.574	0.55428	21.882	21.558	22.112	-0.69143								0.692184	0.00735402	0.219814	0.0031548	2	6001	69.598	61.667	1	0.10265	0.11387	0
RSYSDPPLK	9	1	1	1	Unmodified	Pep3196	ISO-MSMS	2	2023-02-06_Fusion_36176	104	Ctrl_T1	543.804	2	531.783	1061.55			0.38757	0.0002061						22.608	0.56692	21.916	21.685	22.252	-0.69143								0.76413	0.00638735	0.112984	0.020027	1	6014	40.352	32.412	1	0.092831	0.10298	0
STHGTFLNK	9	1	1	0	Unmodified	Pep3211	ISO-MSMS	0	2021-12-19_Fusion_29758	101	Treat_T1	502.762	2	502.762	1003.51			4.2631	0.0021433						22.319	0.37818	22.319	22.11	22.488	0								0.444986	0.0041672	0.182402	2.2246e-07	2	5798	151.44	140.73	1	0.18954	0.22124	0
STHGTFLNK	9	1	1	0	Unmodified	Pep3211	ISO-MSMS	2	2021-12-19_Fusion_29758	101	Treat_T1	510.278	2	502.762	1003.51			1.023	0.00051433						22.269	0.35886	22.269	22.045	22.404	0								0.615973	0.00406743	0.0558247	2.2988e-06	1	5822	124.92	117.35	1	0.24265	0.28324	0
STHGTFLNK	9	1	1	0	Unmodified	Pep3211	ISO-MSMS	0	2021-12-19_Fusion_29759	201	Treat_T1	335.51	3	335.51	1003.51			0.87987	0.00029521						22.303	0.31708	22.325	22.132	22.45	0.021601								0.876885	0.00275787	0.0417888	2.1057e-11	2	4952	178.99	167.46	1	0.34944	0.33175	0
STHGTFLNK	9	1	1	0	Unmodified	Pep3211	ISO-MSMS	0	2021-12-20_Fusion_29778	102	Treat_T2	502.762	2	502.762	1003.51			3.509	0.0017642						22.16	0.33084	22.27	22.158	22.489	0.10962								0.775286	0.00685977	0.164486	1.525e-07	1	5544	170.05	158.69	1	0.35916	0.38894	0
STHGTFLNK	9	1	1	0	Unmodified	Pep3211	ISO-MSMS	1	2023-02-06_Fusion_36171	103	Ctrl_T2	506.284	2	502.762	1003.51			-0.81951	-0.00041202						22.899	0.41401	22.127	21.919	22.333	-0.77205								0.736191	0.0075733	0.0707374	0.0053993	1	6058	56.659	52.725	1	2.0877	1.5686	0
STHGTFLNK	9	1	1	0	Unmodified	Pep3211	ISO-MSMS	2	2023-02-06_Fusion_36171	103	Ctrl_T2	509.779	2	502.762	1003.51			0.02253	1.1327e-05						22.904	0.37348	22.132	21.997	22.37	-0.77205								0.480256	0.00392126	0.0491011	0.0031497	1	6088	69.628	64.946	1	3.5515	2.6684	0
STHGTFLNK	9	1	1	0	Unmodified	Pep3211	ISO-MSMS	0	2023-02-06_Fusion_36176	104	Ctrl_T1	502.762	2	502.762	1003.51			4.3822	0.0022032						22.864	0.76061	22.139	21.836	22.597	-0.72523								0.727305	0.00742548	0.0721201	4.7659e-05	2	6182	107.9	96.127	1	0.57239	0.67846	0
SPAPTHNSL	9	0	1	0	Unmodified	Pep3212	ISO-MSMS	0	2021-12-19_Fusion_29758	101	Treat_T1	462.233	2	462.233	922.451			-0.76978	-0.00035582						22.273	0.2938	22.273	22.11	22.404	0								0.526714	0.00655203	0.235293	2.5653e-05	1	5804	107.1	102.57	1	0.27273	0.25446	0
SPAPTHNSL	9	0	1	0	Unmodified	Pep3212	ISO-MSMS	0	2021-12-20_Fusion_29778	102	Treat_T2	462.233	2	462.233	922.451			-0.8449	-0.00039054						22.227	0.25801	22.337	22.173	22.431	0.10962								0.471787	0.00376312	0.212099	4.3779e-05	1	5547	93.267	88.37	1	0.34998	0.34498	0
SPAPTHNSL	9	0	1	0	Unmodified	Pep3212	MULTI-MSMS		2023-02-06_Fusion_36171	103	Ctrl_T2	465.243	2	462.233	922.451	0.28406	0.0001313	1.1462	0.00052981	1.4303	0.00066111	462.233	463.742	465.243	22.715	0.72704	21.943	21.408	22.135	-0.77205					125	35	9	0.141112	0.00367313	0.031956	0.024083	1	6013	30.318	27.311	1	1.5052	0.99907	0
SMNANTITK	9	1	0	0	Unmodified	Pep3208	MULTI-MSMS		2021-12-19_Fusion_29758	101	Treat_T1	490.248	2	490.247	978.48	1.3152	0.0006448	-1.2205	-0.00059836	0.094725	4.6439e-05	490.247	492.26	494.255	22.224	0.54605	22.224	21.882	22.428	0					106	23	8	0.497108	0.00815924	0.176095	0.0011105	2	5780	77.355	74.822	1	0.40184	0.42251	0
SMNANTITK	9	1	0	0	Unmodified	Pep3208	MULTI-MSMS		2021-12-20_Fusion_29778	102	Treat_T2	490.248	2	490.247	978.48	1.2533	0.00061444	-0.73816	-0.00036188	0.51516	0.00025256	490.247	492.26	494.254	22.175	0.22921	22.285	22.158	22.388	0.10962					66	10	10	0.63418	0.00856065	0.377083	0.00023046	2	5550	90.64	84.899	1	0.3399	0.36319	0
SMNANTITK	9	1	0	0	Oxidation (M)	Pep3208	ISO-MSMS	1	2023-02-06_Fusion_36171	103	Ctrl_T2	500.258	2	498.245	994.475			0.02961	1.4753e-05						18.064	0.30173	17.482	17.34	17.641	-0.58206								0.40937	0.00165875	0.0233442	0.036019	1	4195	30.254	30.254	1	1.9226	1.4691	0
SVLPTKTVK	9	2	1	0	Unmodified	Pep3204	ISO-MSMS	1	2023-02-06_Fusion_36171	103	Ctrl_T2	492.343	2	486.808	971.602			0.6128	0.00029832						22.725	0.30341	21.953	21.757	22.06	-0.77205								0.435699	0.00572784	0.0688143	0.0061632	1	5998	52.255	48.992	1	4.2804	4.4244	0
SVLPTKTVK	9	2	1	0	Unmodified	Pep3204	ISO-MSMS	1	2023-02-06_Fusion_36172	203	Ctrl_T2	328.564	3	324.874	971.602			-0.36123	-0.00011735						22.707	0.27162	21.955	21.787	22.059	-0.75188								0.219665	0.00178504	0.0206517	0.0028267	2	7423	77.674	77.429	1	25.819	21.626	0
SVLPTKTVK	9	2	1	0	Unmodified	Pep3204	ISO-MSMS	1	2023-02-06_Fusion_36176	104	Ctrl_T1	492.342	2	486.808	971.602			0.69242	0.00033708						22.663	0.34513	21.971	21.826	22.171	-0.69143								0.319283	0.00299074	0.0339901	0.0063475	1	6064	51.193	47.27	1	6.1561	7.5576	0
GLYYIHRNK	9	1	1	1	Unmodified	Pep3229	MULTI-MSMS		2021-12-19_Fusion_29758	101	Treat_T1	588.853	2	582.32	1162.62	0.43564	0.00025368	-0.20977	-0.00012215	0.22588	0.00013153	582.319	588.852	594.839	22.692	0.41461	22.692	22.508	22.923	0					140	26	7	0.350636	0.00126905	0.00292035	3.3035e-06	6	5967	144.83	136.65	1	0.44454	0.44757	0
GLYYIHRNK	9	1	1	1	Unmodified	Pep3229	MULTI-MSMS		2021-12-19_Fusion_29759	201	Treat_T1	388.549	3	388.549	1162.62	-0.11372	-4.4187e-05	-0.43012	-0.00016712	-0.54385	-0.00021131	388.548	392.903	396.895	22.63	0.67285	22.651	22.424	23.097	0.021513					141	25	10	0.768796	0.0149707	0.0514361	2.2431e-15	6	5052	183.43	183.43	1	0.50892	0.50872	0
GLYYIHRNK	9	1	1	1	Unmodified	Pep3229	MULTI-MSMS		2021-12-20_Fusion_29778	102	Treat_T2	582.319	2	582.32	1162.62	0.64337	0.00037465	-0.34454	-0.00020063	0.29884	0.00017402	582.319	588.852	594.84	22.494	0.26704	22.603	22.474	22.741	0.10962					121	23	8	0.731861	0.00440389	0.0330918	2.1741e-06	3	5690	164.89	147.5	1	0.38365	0.38096	0
GLYYIHRNK	9	1	1	1	Unmodified	Pep3229	MULTI-MSMS		2021-12-20_Fusion_29779	202	Treat_T2	388.549	3	388.549	1162.62	-0.34337	-0.00013342	0.074067	2.8779e-05	-0.2693	-0.00010464	388.549	392.904	396.896	22.553	0.42369	22.677	22.468	22.891	0.12443					118	16	12	0.408722	0.0110493	0.111409	6.7965e-06	3	4856	105.39	105.39	1	0.556	0.55456	0
GLYYIHRNK	9	1	1	1	Unmodified	Pep3229	ISO-MSMS	2	2023-02-06_Fusion_36171	103	Ctrl_T2	594.342	2	582.32	1162.62			0.079751	4.6441e-05						24.023	0.49113	23.192	22.994	23.485	-0.83013								0.978354	0.00894236	0.185744	0.0032281	4	6533	69.176	57.407	1	2.6922	2.297	0
GLYYIHRNK	9	1	1	1	Unmodified	Pep3229	MULTI-MSMS		2023-02-06_Fusion_36172	203	Ctrl_T2	392.904	3	388.549	1162.62	0.2325	9.0338e-05	0.64776	0.00025169	0.88026	0.00034202	388.55	392.904	396.563	23.992	0.92216	23.175	22.697	23.62	-0.81706					236	39	11	0.773025	0.0286024	0.745311	2.2577e-13	10	7773	167.25	164.4	1	4.7124	3.5782	0
GLYYIHRNK	9	1	1	1	Unmodified	Pep3229	MULTI-MSMS		2023-02-06_Fusion_36176	104	Ctrl_T1	588.852	2	582.32	1162.62	0.043752	2.5478e-05	1.5723	0.00091556	1.616	0.00094103	582.321	588.852	594.341	23.934	0.52927	23.174	22.858	23.387	-0.75962					140	25	12	0.459486	0.00310404	0.0574371	5.9052e-06	4	6555	118.69	114.75	1	0.32163	0.35679	0
GLYYIHRNK	9	1	1	1	Unmodified	Pep3229	MULTI-MSMS		2023-02-06_Fusion_36177	204	Ctrl_T1	392.904	3	388.549	1162.62	0.25915	0.00010069	-0.056925	-2.2118e-05	0.20222	7.8574e-05	388.549	392.903	396.563	23.93	0.78698	23.186	22.726	23.513	-0.74415					196	34	14	0.676838	0.0148186	0.496165	4.0586e-13	6	7864	163.84	160.9	1	0.4517	0.53249	0
TAYGPNGMNK	10	1	0	0	Unmodified	Pep278	MULTI-MSMS		2021-12-19_Fusion_29758	101	Treat_T1	528.758	2	526.745	1051.48	0.98942	0.00052117	-0.1717	-9.0442e-05	0.81772	0.00043073	526.745	528.757	530.752	22.375	0.26483	22.375	22.203	22.468	0					54	11	8	0.552714	0.0021046	0.0316662	0.0011628	3	5843	67.464	66.961	1	0.9051	0.95165	0
TAYGPNGMNK	10	1	0	0	Unmodified	Pep278	MULTI-SECPEP		2021-12-20_Fusion_29778	102	Treat_T2	526.863	2	526.745	1051.48	1.2785	0.00067344	-0.52092	-0.00027439	0.75758	0.00039905	526.745	528.757	530.752	22.326	0.23185	22.435	22.278	22.509	0.10962					39	10	6	0.320228	0.0037993	0.0764492	0.0020872	1	5616	74.184	73.392	1	0.718	0.76721	0
TAYGPNGMNK	10	1	0	0	Unmodified	Pep278	MULTI-MSMS		2023-02-06_Fusion_36176	104	Ctrl_T1	528.758	2	526.745	1051.48	0.18584	9.7888e-05	0.64594	0.00034024	0.83177	0.00043813	526.746	528.758	530.753	22.733	0.2753	22.041	21.918	22.193	-0.69143					63	13	6	0.287114	0.000890614	0.00906157	0.011587	2	6102	33.263	33.263	1	0.88554	0.99927	0
KIFKLGSEK	9	3	1	0	Unmodified	Pep3231	ISO-MSMS	0	2021-12-20_Fusion_29778	102	Treat_T2	525.322	2	525.321	1048.63			-0.61539	-0.00032328						22.482	0.18354	22.592	22.474	22.658	0.10962								0.458359	0.000770332	0.00868834	0.0019106	1	5671	72.607	55.955	1			0
KIFKLGSEK	9	3	1	0	Unmodified	Pep3231	ISO-MSMS	1	2023-02-06_Fusion_36171	103	Ctrl_T2	532.869	2	525.321	1048.63			0.012066	6.3383e-06						23.611	0.27401	22.809	22.705	22.979	-0.80136								0.301984	0.00122063	0.0331695	0.037256	1	6365	29.473	21.054	1	1.4155	0.9488	0
VVDYPNSAK	9	1	0	0	Unmodified	Pep3222	ISO-MSMS	2	2021-12-19_Fusion_29758	101	Treat_T1	500.764	2	496.756	991.497			-1.0027	-0.00049812						22.426	0.31863	22.426	22.272	22.59	0								0.710052	0.00833547	0.0724272	2.9078e-07	1	5874	126.52	113.91	1	1.4413	1.5155	0
VVDYPNSAK	9	1	0	0	Unmodified	Pep3222	MULTI-MSMS		2021-12-20_Fusion_29778	102	Treat_T2	498.768	2	496.756	991.497	1.0305	0.00051191	-0.98301	-0.00048831	0.047497	2.3594e-05	496.756	498.768	500.763	22.377	0.33242	22.486	22.325	22.658	0.10962					126	20	11	0.840259	0.00779748	0.0672141	1.625e-06	4	5614	145.63	124.76	1	1.5947	1.704	0
VVDYPNSAK	9	1	0	0	Unmodified	Pep3222	ISO-MSMS	2	2023-02-06_Fusion_36171	103	Ctrl_T2	500.767	2	496.756	991.497			2.2507	0.001118						22.738	0.468	21.966	21.713	22.181	-0.77205								0.438869	0.0128348	0.115526	0.0016394	1	5997	78.334	74.763	1	3.3249	2.5407	0
VVDYPNSAK	9	1	0	0	Unmodified	Pep3222	ISO-MSMS	1	2023-02-06_Fusion_36171	103	Ctrl_T2	498.769	2	496.756	991.497			1.8249	0.00090652						22.738	0.42418	21.966	21.757	22.181	-0.77205								0.481087	0.00975717	0.097035	0.0026983	1	6042	72.23	68.391	1	3.8896	2.9722	0
VVDYPNSAK	9	1	0	0	Unmodified	Pep3222	MULTI-MSMS		2023-02-06_Fusion_36176	104	Ctrl_T1	500.765	2	496.756	991.497	0.30424	0.00015113	0.29728	0.00014768	0.60152	0.00029881	496.756	498.769	500.764	22.739	0.64446	22.048	21.743	22.387	-0.69143					206	32	11	0.376305	0.00774877	0.0665331	0.0012996	2	6070	67.897	64.738	1	0.92401	1.0427	0
SVSSHLFTHK	10	1	1	0	Unmodified	Pep293	MULTI-SECPEP		2021-12-19_Fusion_29759	201	Treat_T1	384.239	3	381.537	1141.59	-0.16699	-6.3711e-05	1.3347	0.00050922	1.1677	0.00044551	381.537	383.885	386.547	22.715	0.41873	22.736	22.522	22.941	0.021513					75	15	10	0.467372	0.0113077	0.0444796	0.00022623	1	5059	92.47	92.47	1	1.475	1.4003	0
SVSSHLFTHK	10	1	1	0	Unmodified	Pep293	ISO-MSMS	2	2023-02-06_Fusion_36171	103	Ctrl_T2	578.818	2	571.801	1141.59			0.29217	0.00016706						23.984	0.67076	23.154	22.883	23.554	-0.83013								0.69491	0.00141927	0.0234429	0.0037073	1	6492	59.35	53.868	1	0.1745	0.13111	0
SVSSHLFTHK	10	1	1	0	Unmodified	Pep293	ISO-MSMS	1	2023-02-06_Fusion_36172	203	Ctrl_T2	383.885	3	381.537	1141.59			0.87924	0.00033546						23.906	0.50538	23.121	22.969	23.474	-0.78475								0.436457	0.0079502	0.246289	5.582e-16	2	7762	169.37	168.92	1	10.132	7.3619	0
SVSSHLFTHK	10	1	1	0	Unmodified	Pep293	ISO-MSMS	2	2023-02-06_Fusion_36172	203	Ctrl_T2	386.215	3	381.537	1141.59			0.93546	0.00035691						23.921	0.43296	23.13	22.913	23.346	-0.79096								0.654533	0.00744468	0.252006	2.2653e-10	2	7776	139.28	134.93	1	8.4736	6.1568	0
SVSSHLFTHK	10	1	1	0	Unmodified	Pep293	MULTI-MSMS		2023-02-06_Fusion_36177	204	Ctrl_T1	383.885	3	381.537	1141.59	0.23929	9.13e-05	0.4559	0.00017394	0.6952	0.00026524	381.537	383.885	386.215	23.882	0.39532	23.138	22.878	23.273	-0.74415					102	16	10	0.367817	0.00740396	0.261803	3.3369e-18	4	7859	186.67	184.9	1	0.81355	0.96709	0
KVSQVIMEK	9	2	0	0	Unmodified	Pep3230	ISO-MSMS	0	2021-12-19_Fusion_29758	101	Treat_T1	531.305	2	531.305	1060.6			-0.55303	-0.00029383						22.612	0.25321	22.612	22.468	22.721	0								0.658675	0.00301055	0.0193874	2.7933e-07	1	5941	128.03	97.78	1	0.13333	0.16555	0
KVSQVIMEK	9	2	0	0	Unmodified	Pep3230	ISO-MSMS	0	2021-12-20_Fusion_29778	102	Treat_T2	531.305	2	531.305	1060.6			-0.92416	-0.00049101						22.484	0.21256	22.594	22.474	22.687	0.10962								0.633401	0.0021515	0.0171699	4.0875e-05	1	5662	95.483	72.77	1	0.27041	0.30711	0
KVSQVIMEK	9	2	0	0	Unmodified	Pep3230	ISO-MSMS	0	2023-02-06_Fusion_36176	104	Ctrl_T1	531.304	2	531.305	1060.6			-0.13653	-7.254e-05						23.279	0.40197	22.553	22.261	22.663	-0.72523								0.553263	0.00536114	0.0466287	0.0040498	1	6305	71.349	55.468	1	0.087746	0.10598	0
ALDTKIGRYK	10	2	1	1	Unmodified	Pep289	MULTI-MSMS		2021-12-19_Fusion_29759	201	Treat_T1	388.896	3	388.896	1163.67	-0.079167	-3.0788e-05	0.74408	0.00028937	0.66491	0.00025858	388.897	394.593	399.914	22.569	0.54679	22.59	22.341	22.888	0.021513					74	19	8	0.374995	0.0107582	0.0561633	2.9109e-10	2	5038	155.51	155.51	1	0.28186	0.33884	0
ALDTKIGRYK	10	2	1	1	Unmodified	Pep289	MULTI-SECPEP		2021-12-20_Fusion_29779	202	Treat_T2	388.549	3	388.896	1163.67	-0.33467	-0.00013015	0.61817	0.00024041	0.28351	0.00011026	388.896	394.593	399.914	22.536	0.53148	22.66	22.468	22.999	0.12443					70	20	8	0.408722	0.0110493	0.111409	1.6347e-09	1	4856	155.51	155.51	1	0.33917	0.42247	0
ALDTKIGRYK	10	2	1	1	Unmodified	Pep289	ISO-MSMS	0	2023-02-06_Fusion_36177	204	Ctrl_T1	388.896	3	388.896	1163.67			1.2991	0.00050522						23.504	0.56801	22.804	22.423	22.991	-0.69944								0.671811	0.0177247	0.0632055	1.9629e-16	2	7755	192.14	190.37	1	0.21389	0.29342	0
ALDTKIGRYK	10	2	1	1	Unmodified	Pep289	ISO-MSMS	1	2023-02-06_Fusion_36177	204	Ctrl_T1	394.593	3	388.896	1163.67			-0.33509	-0.00013032						23.449	0.27182	22.75	22.609	22.881	-0.69944								0.186788	0.00409246	0.0225563	1.6052e-07	2	7761	125.01	117.36	1	0.32232	0.44529	0
KTMPTTFNR	9	1	0	1	Unmodified	Pep4714	ISO-MSMS	1	2021-12-19_Fusion_29758	101	Treat_T1	553.307	2	548.284	1094.55			0.37654	0.00020645						22.672	0.23703	22.672	22.508	22.745	0								0.723912	0.00164448	0.00758986	1.1732e-05	2	5951	117.72	83.321	1	1.0561	1.1167	0
KTMPTTFNR	9	1	0	1	Unmodified	Pep4714	ISO-MSMS	0	2021-12-19_Fusion_29758	101	Treat_T1	548.284	2	548.284	1094.55			0.01771	9.71e-06						22.671	0.30042	22.671	22.488	22.789	0								0.806356	0.00141387	0.00657475	2.4875e-05	1	5950	107.69	69.966	1	0.92658	0.97972	0
KTMPTTFNR	9	1	0	1	Unmodified	Pep4714	MSMS	2	2021-12-19_Fusion_29758	101	Treat_T1	557.295	2	548.284	1094.55										22.686	1	22.686	22.186	23.186	0											0.00023766	1	5981	99.802	56.556	1
KTMPTTFNR	9	1	0	1	Unmodified	Pep4714	ISO-MSMS	0	2021-12-20_Fusion_29778	102	Treat_T2	548.284	2	548.284	1094.55			-0.40878	-0.00022413						22.571	0.24117	22.681	22.542	22.783	0.10962								0.533476	0.000579222	0.0032758	2.3056e-07	1	5697	134.48	125.72	1	0.86871	0.89351	0
KTMPTTFNR	9	1	0	1	Unmodified	Pep4714	MSMS	1	2021-12-20_Fusion_29778	102	Treat_T2	553.307	2	548.284	1094.55										22.518	1	22.628	22.128	23.128	0.10962											0.00039489	1	5694	115.49	75.848	1
KTMPTTFNR	9	1	0	1	Unmodified	Pep4714	MULTI-MSMS		2023-02-06_Fusion_36171	103	Ctrl_T2	557.297	2	548.284	1094.55	-0.057335	-3.1436e-05	2.1494	0.0011785	2.0921	0.0011471	548.285	553.308	557.297	23.552	0.51951	22.75	22.46	22.979	-0.80136					109	28	8	0.764448	0.00555266	0.151875	9.686e-06	3	6340	110.41	95.257	1	10.289	8.684	0
KTMPTTFNR	9	1	0	1	Unmodified	Pep4714	ISO-MSMS	1	2023-02-06_Fusion_36176	104	Ctrl_T1	553.309	2	548.284	1094.55			1.8032	0.00098867						23.495	0.22438	22.736	22.678	22.902	-0.75962								0.1288	0.000405567	0.00238785	0.0064096	1	6385	50.834	42.894	1	0.46698	0.57253	0
KTMPTTFNR	9	1	0	1	Unmodified	Pep4714	ISO-MSMS	2	2023-02-06_Fusion_36176	104	Ctrl_T1	557.297	2	548.284	1094.55			1.8102	0.00099252						23.499	0.23165	22.739	22.649	22.881	-0.75962								0.89875	0.00311326	0.020554	4.2824e-05	1	6412	109.71	100.85	1	0.43405	0.53216	0
KTMPTTFNR	9	1	0	1	Oxidation (M)	Pep4714	ISO-MSMS	1	2023-02-06_Fusion_36171	103	Ctrl_T2	561.304	2	556.282	1110.55			0.59971	0.00033361						20.227	0.28935	19.564	19.429	19.719	-0.66294								0.364397	0.000561854	0.0125897	0.043455	1	5057	25.559	12.971	1	3.3114	2.7948	0
ATALPTGTSK	10	1	1	0	Unmodified	Pep279	MULTI-MSMS		2021-12-19_Fusion_29758	101	Treat_T1	481.28	2	473.764	945.513	0.81361	0.00038546	-0.63889	-0.00030269	0.17472	8.2776e-05	473.764	477.285	481.279	22.456	0.50899	22.456	22.131	22.64	0					134	23	10	0.678211	0.00906571	0.0883553	6.5231e-07	4	5869	123.35	93.421	1	0.53427	0.62363	0
ATALPTGTSK	10	1	1	0	Unmodified	Pep279	MULTI-SECPEP		2021-12-19_Fusion_29759	201	Treat_T1	476.973	2	473.764	945.513	-0.040147	-1.902e-05	1.6276	0.0007711	1.5875	0.00075208	473.764	477.286	481.28	22.457	0.57126	22.478	22.108	22.679	0.021599					91	21	9	0.361713	0.00197664	0.046172	0.042643	1	5020	26.442	26.442	1	0.55397	0.52591	0
ATALPTGTSK	10	1	1	0	Unmodified	Pep279	ISO-MSMS	2	2021-12-20_Fusion_29778	102	Treat_T2	481.28	2	473.764	945.513			-2.2671	-0.0010741						22.426	0.26241	22.535	22.388	22.65	0.10962								0.750071	0.0111001	0.226478	5.7733e-06	1	5636	120.99	90.285	1	0.59889	0.64856	0
ATALPTGTSK	10	1	1	0	Unmodified	Pep279	ISO-MSMS	1	2023-02-06_Fusion_36171	103	Ctrl_T2	477.286	2	473.764	945.513			0.26141	0.00012385						22.561	0.62394	21.818	21.54	22.164	-0.74328								0.850348	0.0257333	0.644812	6.7832e-07	3	5915	133.13	112.93	1	9.7242	7.3063	0
ATALPTGTSK	10	1	1	0	Unmodified	Pep279	MULTI-MSMS		2023-02-06_Fusion_36176	104	Ctrl_T1	473.764	2	473.764	945.513	0.19966	9.4592e-05	0.86335	0.00040903	1.063	0.00050362	473.764	477.286	480.781	22.57	0.56992	21.878	21.601	22.171	-0.69143					155	28	10	0.956462	0.0143409	0.144911	1.6813e-06	2	6069	130.75	92.18	1	0.334	0.39589	0
ATALPTGTSK	10	1	1	0	Unmodified	Pep279	MULTI-MATCH-MSMS		2021-12-20_Fusion_29778	102	Treat_T2		2	473.764	945.513	0.9066	0.00042952	-0.55343	-0.00026219	0.35318	0.00016732	473.764	475.273	477.272	22.409	0.32905	22.519	22.349	22.678	0.10962	0.33964	-0.00069418		123.35	101	22	8					0				0	0.21148	0.20846	0
ATALPTGTSK	10	1	1	0	Unmodified	Pep279	MULTI-MATCH		2021-12-20_Fusion_29779	202	Treat_T2		2	473.764	945.513	-0.23949	-0.00011346	0.557	0.00026389	0.31751	0.00015043	473.764	477.286	481.279	22.454	0.39755	22.578	22.363	22.761	0.12443	0.37069	-0.00067383		25.621	84	15	10					0				0	0.50033	0.5976	0
ATALPTGTSK	10	1	1	0	Unmodified	Pep279	MULTI-MATCH		2023-02-06_Fusion_36171	103	Ctrl_T2		2	473.764	945.513	0.26749	0.00012673	0.086945	4.1191e-05	0.35444	0.00016792	473.764	475.776	477.772	22.607	0.35014	21.864	21.675	22.026	-0.74327	-0.31526	-8.7411e-05		123.35	88	16	8					0				0	1.052	0.80389	0
ATALPTGTSK	10	1	1	0	Unmodified	Pep279	MULTI-MATCH		2023-02-06_Fusion_36172	203	Ctrl_T2		2	473.764	945.513	-0.02875	-1.3621e-05	0.87277	0.00041349	0.84402	0.00039986	473.764	475.776	477.772	22.597	0.42588	21.878	21.619	22.044	-0.71957	-0.32986	-0.00037464		25.621	71	18	8					0				0	1.2898	0.9554	0
ATALPTGTSK	10	1	1	0	Unmodified	Pep279	MULTI-MATCH		2023-02-06_Fusion_36177	204	Ctrl_T1		2	473.764	945.513	0.0012654	5.995e-07	1.3399	0.00063479	1.3411	0.00063539	473.764	477.286	480.781	22.553	0.46492	21.896	21.623	22.088	-0.65672	-0.31157	6.7968e-05		25.621	119	19	11					0				0	0.35835	0.42598	0
AVFASEVKK	9	2	0	0	Unmodified	Pep4715	MSMS	0	2021-12-20_Fusion_29778	102	Treat_T2	489.783	2	489.785	977.555										22.586	1	22.696	22.196	23.196	0.10962											0.0037734	1	5721	51.059	45.317	1
AVFASEVKK	9	2	0	0	Unmodified	Pep4715	ISO-MSMS	0	2023-02-06_Fusion_36176	104	Ctrl_T1	489.784	2	489.785	977.555			0.6979	0.00034182						23.411	0.31524	22.686	22.417	22.732	-0.72523								0.475529	0.00118602	0.0179325	0.02945	1	6320	34.402	31.547	1	0.59188	0.7149	0
GTYSKIMNH	9	1	0	0	Unmodified	Pep3234	MULTI-MSMS		2021-12-19_Fusion_29758	101	Treat_T1	529.763	2	525.755	1049.5	0.3885	0.00020426	-0.57582	-0.00030274	-0.18732	-9.8483e-05	525.755	527.768	529.762	22.68	0.29792	22.68	22.508	22.806	0					165	21	9	0.780983	0.00371794	0.0092838	4.8357e-20	6	5987	245.03	221.01	1	0.47054	0.49474	0
GTYSKIMNH	9	1	0	0	Unmodified	Pep3234	ISO-MSMS	0	2021-12-19_Fusion_29759	201	Treat_T1	350.839	3	350.839	1049.5			0.092286	3.2377e-05						22.653	0.2342	22.675	22.548	22.782	0.021513								0.242473	0.00097032	0.00510968	1.0787e-05	2	5063	124.37	124.37	1	0.46688	0.49944	0
GTYSKIMNH	9	1	0	0	Unmodified	Pep3234	MULTI-MSMS		2021-12-20_Fusion_29778	102	Treat_T2	529.762	2	525.755	1049.5	0.40109	0.00021088	-0.52535	-0.0002762	-0.12425	-6.5327e-05	525.755	527.768	529.762	22.591	0.29295	22.701	22.558	22.851	0.10962					196	27	9	0.58562	0.00163014	0.00599958	2.0791e-20	5	5720	263.5	226.66	1	0.47552	0.50812	0
GTYSKIMNH	9	1	0	0	Unmodified	Pep3234	MULTI-MSMS		2023-02-06_Fusion_36171	103	Ctrl_T2	529.763	2	525.755	1049.5	0.13907	7.3117e-05	-0.30685	-0.00016133	-0.16778	-8.8209e-05	525.756	527.768	529.763	23.432	0.62282	22.631	22.216	22.839	-0.80136					169	33	9	0.712329	0.00503598	0.058262	3.2204e-13	4	6248	174.73	159	1	2.0291	1.5505	0
GTYSKIMNH	9	1	0	0	Unmodified	Pep3234	MULTI-MSMS		2023-02-06_Fusion_36176	104	Ctrl_T1	525.756	2	525.755	1049.5	-0.42474	-0.00022331	0.34205	0.00017983	-0.082687	-4.3473e-05	525.756	527.768	529.763	23.406	0.49332	22.681	22.353	22.847	-0.72523					168	31	10	0.791837	0.00525168	0.0122614	2.8146e-14	3	6366	205.58	189.12	1	0.40254	0.45424	0
GTYSKIMNH	9	1	0	0	Oxidation (M)	Pep3234	MSMS	0	2021-12-19_Fusion_29758	101	Treat_T1	533.753	2	533.753	1065.49										18.686	1	18.686	18.186	19.186	0											0.016663	1	4403	27.824	24.078	1
GTYSKIMNH	9	1	0	0	Oxidation (M)	Pep3234	MULTI-MSMS		2023-02-06_Fusion_36171	103	Ctrl_T2	535.766	2	533.753	1065.49	0.34194	0.00018251	-0.11323	-6.0435e-05	0.22871	0.00012207	533.753	535.765	537.76	19.075	0.2979	18.457	18.375	18.673	-0.61843					72	16	8	0.385027	0.00157552	0.0172561	0.019557	1	4604	35.295	35.295	1	2.0555	1.5707	0
KVGEVIVTK	9	2	0	0	Unmodified	Pep3226	MULTI-MSMS		2021-12-19_Fusion_29758	101	Treat_T1	486.808	2	486.808	971.602	0.58104	0.00028286	-0.6789	-0.00033049	-0.097853	-4.7635e-05	486.808	490.833	494.822	22.598	0.44764	22.598	22.404	22.851	0					105	28	9	0.704249	0.00586518	0.0859956	5.4567e-06	3	5932	123.29	84.738	1	1.0334	1.2831	0
KVGEVIVTK	9	2	0	0	Unmodified	Pep3226	MULTI-MSMS		2021-12-20_Fusion_29778	102	Treat_T2	486.808	2	486.808	971.602	0.64116	0.00031212	-0.99403	-0.0004839	-0.35286	-0.00017178	486.808	490.833	494.822	22.482	0.30965	22.592	22.431	22.741	0.10962					124	25	8	0.499995	0.00219138	0.021324	0.00013806	4	5660	104.05	66.856	1	0.94954	1.0784	0
KVGEVIVTK	9	2	0	0	Unmodified	Pep3226	ISO-MSMS	1	2023-02-06_Fusion_36171	103	Ctrl_T2	490.834	2	486.808	971.602			0.6901	0.00033595						23.102	0.55143	22.33	21.959	22.511	-0.77205								0.667789	0.0217876	1	9.2317e-05	3	6166	91.095	72.87	1	2.567	2.5874	0
KVGEVIVTK	9	2	0	0	Unmodified	Pep3226	ISO-MSMS	2	2023-02-06_Fusion_36171	103	Ctrl_T2	494.823	2	486.808	971.602			-0.4738	-0.00023065						23.138	0.4531	22.366	22.081	22.534	-0.77205								0.829294	0.0240396	0.990177	8.3774e-05	2	6165	94.309	73.439	1	2.4395	2.4589	0
KVGEVIVTK	9	2	0	0	Unmodified	Pep3226	ISO-MSMS	2	2023-02-06_Fusion_36176	104	Ctrl_T1	494.823	2	486.808	971.602			-0.61145	-0.00029766						23.084	0.43676	22.359	22.117	22.554	-0.72523								0.698399	0.0179663	0.540917	0.0029992	2	6252	70.496	60.345	1	0.69164	0.83539	0
KVGEVIVTK	9	2	0	0	Unmodified	Pep3226	ISO-MSMS	1	2023-02-06_Fusion_36176	104	Ctrl_T1	490.833	2	486.808	971.602			0.15236	7.4171e-05						23.081	0.35478	22.356	22.159	22.514	-0.72523								0.587605	0.0141418	0.466057	0.0021047	2	6253	75.652	56.549	1	0.78289	0.9456	0
QLYKEQLAK	9	2	2	0	Unmodified	Pep3232	ISO-MSMS	0	2021-12-19_Fusion_29758	101	Treat_T1	560.821	2	560.822	1119.63			-0.81082	-0.00045472						22.669	0.36088	22.669	22.428	22.789	0								0.69317	0.00252961	0.00534117	2.538e-07	1	5959	131.41	119.45	1			0
QLYKEQLAK	9	2	2	0	Unmodified	Pep3232	ISO-MSMS	0	2021-12-19_Fusion_29759	201	Treat_T1	374.217	3	374.217	1119.63			-0.21288	-7.9662e-05						22.613	0.70478	22.635	22.341	23.046	0.021513								0.669346	0.00672225	0.0204431	8.8585e-08	3	5056	157.86	144.27	1	0.14897	0.18088	0
QLYKEQLAK	9	2	2	0	Unmodified	Pep3232	ISO-MSMS	0	2021-12-20_Fusion_29778	102	Treat_T2	560.822	2	560.822	1119.63			-0.26457	-0.00014838						22.558	0.2153	22.668	22.558	22.774	0.10962								0.0910229	0.000196409	0.00376357	4.7883e-05	1	5686	90.135	83.544	1	0.33466	0.41376	0
QLYKEQLAK	9	2	2	0	Unmodified	Pep3232	ISO-MSMS	1	2023-02-06_Fusion_36171	103	Ctrl_T2	567.866	2	560.822	1119.63			0.25941	0.00014548						23.319	0.24009	22.518	22.375	22.616	-0.80136								0.814074	0.00240259	0.0287256	0.00010482	1	6216	87.181	85.809	1	1.7788	1.3531	0
QLYKEQLAK	9	2	2	0	Unmodified	Pep3232	ISO-MSMS	0	2023-02-06_Fusion_36171	103	Ctrl_T2	560.823	2	560.822	1119.63			1.1425	0.00064074						23.398	0.41662	22.596	22.26	22.677	-0.80136								0.442122	0.00136043	0.00835555	0.006231	1	6261	51.864	49.496	1	0.5324	0.40497	0
QLYKEQLAK	9	2	2	0	Unmodified	Pep3232	ISO-MSMS	1	2023-02-06_Fusion_36172	203	Ctrl_T2	378.913	3	374.217	1119.63			0.31268	0.00011701						23.294	0.35224	22.512	22.289	22.641	-0.78188								0.406003	0.00572927	0.102448	2.5804e-10	2	7584	154.09	154.09	1	1.5453	0.72695	0
QLYKEQLAK	9	2	2	0	Unmodified	Pep3232	ISO-MSMS	0	2023-02-06_Fusion_36176	104	Ctrl_T1	560.822	2	560.822	1119.63			0.86308	0.00048404						23.376	0.23794	22.65	22.495	22.732	-0.72523								0.824966	0.00232965	0.0282272	0.0009297	2	6324	82.426	78.313	1			0
QLYKEQLAK	9	2	2	0	Unmodified	Pep3232	ISO-MSMS	0	2023-02-06_Fusion_36177	204	Ctrl_T1	374.217	3	374.217	1119.63			-0.79446	-0.0002973						23.356	0.56044	22.656	22.258	22.819	-0.69944								0.834909	0.00994541	0.11007	3.2493e-10	2	7701	151.51	132.89	1	0.093602	0.10933	0
ALKVPTTEK	9	2	1	0	Unmodified	Pep3236	ISO-MSMS	0	2021-12-19_Fusion_29758	101	Treat_T1	493.797	2	493.798	985.581			-0.36721	-0.00018133						22.699	0.29666	22.699	22.532	22.829	0								0.734443	0.00243788	0.00695802	2.9977e-05	2	5963	103.8	87.662	1	0.20147	0.23721	0
ALKVPTTEK	9	2	1	0	Unmodified	Pep3236	MSMS	0	2021-12-19_Fusion_29758	101	Treat_T1	493.795	2	493.798	985.581										23.333	1	23.333	22.833	23.833	0											0.011908	1	6238	36.395	12.24	1
ALKVPTTEK	9	2	1	0	Unmodified	Pep3236	ISO-MSMS	0	2021-12-19_Fusion_29759	201	Treat_T1	329.534	3	329.534	985.581			0.11194	3.6888e-05						22.669	0.31301	22.691	22.522	22.835	0.021513								0.946496	0.00523878	0.0211629	1.8373e-07	2	5062	173.23	173.13	1	0.26705	0.34645	0
ALKVPTTEK	9	2	1	0	Unmodified	Pep3236	ISO-MSMS	0	2021-12-20_Fusion_29778	102	Treat_T2	493.798	2	493.798	985.581			-0.47903	-0.00023654						22.608	0.29295	22.717	22.558	22.851	0.10962								0.7234	0.00292923	0.0162997	2.9456e-05	2	5758	104.2	89.531	1	0.21935	0.26194	0
ALKVPTTEK	9	2	1	0	Unmodified	Pep3236	MSMS	1	2021-12-20_Fusion_29778	102	Treat_T2	499.332	2	493.798	985.581										22.541	1	22.651	22.151	23.151	0.10962											0.0011319	1	5703	78.192	60.566	1
ALKVPTTEK	9	2	1	0	Unmodified	Pep3236	ISO-MSMS	0	2021-12-20_Fusion_29779	202	Treat_T2	329.534	3	329.534	985.581			0.87397	0.000288						22.674	0.23829	22.798	22.653	22.891	0.12443								0.766164	0.00180265	0.011023	1.8373e-07	2	4872	173.23	171.19	1	0.29047	0.37604	0
ALKVPTTEK	9	2	1	0	Unmodified	Pep3236	ISO-MSMS	2	2023-02-06_Fusion_36171	103	Ctrl_T2	504.822	2	493.798	985.581			0.20093	9.9218e-05						23.428	0.31232	22.627	22.393	22.705	-0.80136								0.555552	0.00179142	0.0228387	0.0036589	1	6250	66.692	55.098	1	2.625	2.7134	0
ALKVPTTEK	9	2	1	0	Unmodified	Pep3236	ISO-MSMS	1	2023-02-06_Fusion_36172	203	Ctrl_T2	333.224	3	329.534	985.581			-0.16475	-5.4289e-05						23.354	0.42152	22.57	22.24	22.661	-0.78475								0.667335	0.00380811	0.0405092	2.1397e-06	2	7589	119.89	117.04	1	3.1122	2.6067	0
ALKVPTTEK	9	2	1	0	Unmodified	Pep3236	MULTI-MSMS		2023-02-06_Fusion_36177	204	Ctrl_T1	329.534	3	329.534	985.581	0.37036	0.00012205	-0.21265	-7.0076e-05	0.15771	5.197e-05	329.534	333.558	336.884	23.35	0.49014	22.65	22.305	22.795	-0.69943					70	20	7	0.69697	0.0040389	0.0261862	1.9112e-12	2	7713	157.86	157.7	1	0.18781	0.22696	0
ATTLPIRNK	9	1	1	1	Unmodified	Pep3238	ISO-MSMS	0	2021-12-19_Fusion_29758	101	Treat_T1	507.309	2	507.309	1012.6			-0.53291	-0.00027035						22.724	0.28643	22.724	22.59	22.877	0								0.76004	0.00791222	0.0918933	1.7382e-05	2	6024	113.41	96.872	1	0.31359	0.31572	0
ATTLPIRNK	9	1	1	1	Unmodified	Pep3238	ISO-MSMS	1	2021-12-19_Fusion_29758	101	Treat_T1	513.841	2	507.309	1012.6			-0.60771	-0.0003083						22.684	0.27408	22.684	22.532	22.806	0								0.622919	0.00127256	0.00333072	0.00046336	1	5976	84.568	80.028	1	0.40128	0.40401	0
ATTLPIRNK	9	1	1	1	Unmodified	Pep3238	MULTI-MSMS		2021-12-19_Fusion_29759	201	Treat_T1	338.541	3	338.542	1012.6	-0.17384	-5.8853e-05	0.014069	4.7628e-06	-0.15978	-5.4091e-05	338.542	342.896	346.888	22.688	0.31364	22.709	22.548	22.862	0.021513					49	11	7	0.902082	0.00567744	0.0445592	1.043e-09	2	5070	143.01	142.05	1	0.44876	0.44859	0
ATTLPIRNK	9	1	1	1	Unmodified	Pep3238	ISO-MSMS	1	2021-12-20_Fusion_29778	102	Treat_T2	513.841	2	507.309	1012.6			-0.45598	-0.00023132						22.608	0.2845	22.718	22.599	22.884	0.10962								0.606132	0.00127862	0.00351148	3.6752e-05	1	5725	98.629	92.317	1	0.51726	0.51363	0
ATTLPIRNK	9	1	1	1	Unmodified	Pep3238	ISO-MSMS	2	2021-12-20_Fusion_29778	102	Treat_T2	519.828	2	507.309	1012.6			-1.2262	-0.00062208						22.629	0.35808	22.739	22.526	22.884	0.10962								0.537761	0.000909599	0.00293291	0.0033647	1	5738	60.589	51.826	1	0.35528	0.35279	0
ATTLPIRNK	9	1	1	1	Unmodified	Pep3238	MULTI-MSMS		2021-12-20_Fusion_29779	202	Treat_T2	338.542	3	338.542	1012.6	-0.57976	-0.00019627	0.61125	0.00020693	0.031492	1.0661e-05	338.542	342.896	346.888	22.69	0.26514	22.815	22.681	22.946	0.12443					45	10	8	0.887503	0.00350721	0.018989	2.2892e-06	3	4894	142.79	140.74	1	0.30759	0.30679	0
ATTLPIRNK	9	1	1	1	Unmodified	Pep3238	ISO-MSMS	1	2023-02-06_Fusion_36171	103	Ctrl_T2	513.84	2	507.309	1012.6			0.88466	0.00044879						23.572	0.52938	22.77	22.551	23.08	-0.80136								0.80557	0.0126392	0.356906	0.0011256	2	6342	81.296	73.65	1	3.8683	3.3005	0
ATTLPIRNK	9	1	1	1	Unmodified	Pep3238	ISO-MSMS	2	2023-02-06_Fusion_36171	103	Ctrl_T2	519.33	2	507.309	1012.6			-0.49543	-0.00025133						23.608	0.40965	22.807	22.636	23.046	-0.80136								0.501437	0.00397291	0.0465658	0.0058333	2	6310	54.157	49.747	1	6.4047	5.4646	0
ATTLPIRNK	9	1	1	1	Unmodified	Pep3238	MULTI-MSMS		2023-02-06_Fusion_36172	203	Ctrl_T2	342.896	3	338.542	1012.6	0.27566	9.3322e-05	-0.58482	-0.00019798	-0.30916	-0.00010466	338.542	342.896	346.556	23.561	0.37605	22.776	22.593	22.969	-0.78475					82	15	8	0.720466	0.00647601	0.0693976	1.9112e-12	4	7663	135.35	135.35	1	6.493	4.9303	0
ATTLPIRNK	9	1	1	1	Unmodified	Pep3238	MULTI-MSMS		2023-02-06_Fusion_36176	104	Ctrl_T1	507.309	2	507.309	1012.6	-0.24948	-0.00012656	1.1638	0.00059043	0.91437	0.00046387	507.309	513.841	519.33	23.604	0.46215	22.844	22.698	23.16	-0.75962					146	25	10	0.911269	0.0214918	0.242066	5.6658e-06	2	6460	139.68	126.85	1	0.19037	0.21118	0
ATTLPIRNK	9	1	1	1	Unmodified	Pep3238	MULTI-MSMS		2023-02-06_Fusion_36177	204	Ctrl_T1	338.542	3	338.542	1012.6	0.43788	0.00014824	-0.28471	-9.6387e-05	0.15317	5.1854e-05	338.542	342.896	346.556	23.569	0.40309	22.869	22.68	23.083	-0.69943					82	17	8	0.911932	0.0112531	0.105198	7.196e-08	6	7770	125.31	125.31	1	0.22004	0.2594	0
ATTLPIRNK	9	1	1	1	Unmodified	Pep3238	MULTI-MATCH-MSMS		2021-12-20_Fusion_29778	102	Treat_T2		2	507.309	1012.6	0.39765	0.00020173	-0.20506	-0.00010403	0.19259	9.7701e-05	507.309	511.828	516.322	22.661	0.32196	22.771	22.642	22.964	0.10962	-0.068274	-0.00018338		139.68	108	26	8					0				0	0.13953	0.15665	0
ATTLPIRNK	9	1	1	1	Unmodified	Pep3238	MULTI-MATCH-MSMS		2023-02-06_Fusion_36171	103	Ctrl_T2		2	507.309	1012.6	0.12107	6.142e-05	0.068287	3.4643e-05	0.18936	9.6063e-05	507.31	515.35	522.34	23.703	0.39203	22.902	22.705	23.097	-0.80136	0.062934	9.3964e-05		139.68	87	20	7					0				0	1.7477	1.5612	0
HVYVGNISK	9	1	0	0	Unmodified	Pep4716	ISO-MSMS	2	2021-12-19_Fusion_29758	101	Treat_T1	512.788	2	508.78	1015.55			0.21773	0.00011078						22.735	0.14155	22.735	22.71	22.851	0								0	0	0	0.0038403	1	6030	56.659	52.546	1	0.53811	0.56579	0
HVYVGNISK	9	1	0	0	Unmodified	Pep4716	MSMS	1	2021-12-19_Fusion_29758	101	Treat_T1	510.792	2	508.78	1015.55										22.736	1	22.736	22.236	23.236	0											0.0023502	1	6000	62.969	59.879	1
HVYVGNISK	9	1	0	0	Unmodified	Pep4716	MULTI-MSMS		2021-12-20_Fusion_29778	102	Treat_T2	511.288	2	508.78	1015.55	0.32583	0.00016578	-1.3976	-0.00071108	-1.0718	-0.0005453	508.78	511.29	512.787	22.632	0.21465	22.742	22.669	22.884	0.10962					58	18	6	0.248242	0.000622948	0.00176285	0.0036891	1	5744	53.775	53.775	1	0.53718	0.574	0
RLYGNTPMR	9	0	1	2	Unmodified	Pep3239	ISO-MSMS	0	2021-12-19_Fusion_29758	101	Treat_T1	554.29	2	554.29	1106.57			-0.65711	-0.00036423						22.763	0.2282	22.763	22.695	22.923	0								0.660802	0.00164187	0.00662791	4.9608e-05	1	6007	88.819	78.109	1	0.75499	1.1092	0
RLYGNTPMR	9	0	1	2	Unmodified	Pep3239	ISO-MSMS	1	2021-12-19_Fusion_29758	101	Treat_T1	561.82	2	554.29	1106.57			1.6616	0.00092102						22.75	0.20565	22.75	22.695	22.9	0								0.291736	0.00142496	0.020087	0.0038678	1	6026	56.432	50.119	1	0.95069	1.3967	0
RLYGNTPMR	9	0	1	2	Unmodified	Pep3239	ISO-MSMS	0	2021-12-20_Fusion_29778	102	Treat_T2	554.29	2	554.29	1106.57			-1.2424	-0.00068865						22.668	0.19576	22.777	22.708	22.904	0.10962								0.495868	0.00223248	0.0116304	0.0040126	1	5752	55.235	42.198	1	0.88261	1.0532	0
RLYGNTPMR	9	0	1	2	Unmodified	Pep3239	ISO-MSMS	1	2021-12-20_Fusion_29778	102	Treat_T2	561.821	2	554.29	1106.57			2.7045	0.0014991						22.626	0.27396	22.736	22.65	22.924	0.10962								0.223861	0.0014384	0.0101366	0.023382	1	5760	36.381	27.469	1	0.98137	1.1711	0
RLYGNTPMR	9	0	1	2	Unmodified	Pep3239	ISO-MSMS	1	2023-02-06_Fusion_36171	103	Ctrl_T2	561.82	2	554.29	1106.57			1.0083	0.00055888						23.538	0.2339	22.737	22.636	22.87	-0.80136								0.509059	0.00194662	0.0621762	0.0053871	1	6332	56.729	40.527	1	3.6079	2.9318	0
RLYGNTPMR	9	0	1	2	Unmodified	Pep3239	ISO-MSMS	2	2023-02-06_Fusion_36171	103	Ctrl_T2	567.308	2	554.29	1106.57			-0.87505	-0.00048503						23.58	0.23497	22.778	22.677	22.912	-0.80136								0.696404	0.00303419	0.0927498	0.0063694	1	6344	51.066	34.863	1	3.2685	2.656	0
RLYGNTPMR	9	0	1	2	Unmodified	Pep3239	ISO-MSMS	0	2023-02-06_Fusion_36176	104	Ctrl_T1	554.289	2	554.29	1106.57			0.069625	3.8592e-05						23.54	0.26882	22.78	22.678	22.947	-0.75962								0.361536	0.00192075	0.0239476	0.025032	1	6438	37.191	25.144	1	0.28741	0.33965	0
KTFEGNLTTK	10	2	1	0	Unmodified	Pep292	ISO-MSMS	0	2021-12-19_Fusion_29758	101	Treat_T1	569.808	2	569.809	1137.6			0.09559	5.4468e-05						22.746	0.2651	22.746	22.611	22.877	0								0.967406	0.000994698	0.00301213	8.1841e-08	1	5980	143.5	80.426	1	0.60068	0.70725	0
KTFEGNLTTK	10	2	1	0	Unmodified	Pep292	MSMS	1	2021-12-19_Fusion_29758	101	Treat_T1	575.344	2	569.809	1137.6										22.655	1	22.655	22.155	23.155	0											1.7344e-05	1	5969	102.95	49.866	1
KTFEGNLTTK	10	2	1	0	Unmodified	Pep292	MSMS	1	2021-12-20_Fusion_29778	102	Treat_T2	575.345	2	569.809	1137.6										22.594	1	22.704	22.204	23.204	0.10962											0.0023718	1	5724	60.547	33.591	1
KTFEGNLTTK	10	2	1	0	Unmodified	Pep292	ISO-MSMS	1	2023-02-06_Fusion_36171	103	Ctrl_T2	575.343	2	569.809	1137.6			1.5613	0.00088964						23.386	0.41165	22.585	22.375	22.787	-0.80136								0.781752	0.0036208	0.0539926	4.0354e-05	2	6211	111.06	47.017	1	2.6559	2.7453	0
KTFEGNLTTK	10	2	1	0	Unmodified	Pep292	ISO-MSMS	2	2023-02-06_Fusion_36171	103	Ctrl_T2	580.833	2	569.809	1137.6			0.52304	0.00029803						23.422	0.40166	22.621	22.437	22.839	-0.80136								0.734232	0.00289239	0.0316632	6.9766e-07	2	6241	132.25	62.974	1	1.8535	1.9159	0
KTFEGNLTTK	10	2	1	0	Unmodified	Pep292	ISO-MSMS	0	2023-02-06_Fusion_36171	103	Ctrl_T2	569.809	2	569.809	1137.6			0.62341	0.00035522						23.422	0.36415	22.621	22.437	22.801	-0.80136								0.897978	0.00239676	0.0169476	4.9076e-05	1	6259	107.83	52.767	1	1.9242	1.989	0
KTFEGNLTTK	10	2	1	0	Unmodified	Pep292	ISO-MSMS	1	2023-02-06_Fusion_36176	104	Ctrl_T1	575.343	2	569.809	1137.6			0.82837	0.00047201						23.373	0.30641	22.648	22.417	22.724	-0.72523								0.724136	0.00328668	0.0461642	4.218e-05	2	6307	110.38	44.083	1	0.33979	0.41715	0
KTFEGNLTTK	10	2	1	0	Unmodified	Pep292	ISO-MSMS	0	2023-02-06_Fusion_36176	104	Ctrl_T1	569.809	2	569.809	1137.6			1.0362	0.00059046						23.408	0.33844	22.683	22.477	22.816	-0.72523								0.951324	0.00530889	0.0149067	5.2355e-05	3	6372	106.62	52.552	1	0.1837	0.22552	0
KTFEGNLTTK	10	2	1	0	Unmodified	Pep292	ISO-MSMS	2	2023-02-06_Fusion_36176	104	Ctrl_T1	580.833	2	569.809	1137.6			0.40315	0.00022972						23.429	0.27293	22.669	22.46	22.733	-0.75962								0.789277	0.00210453	0.0156781	0.00010164	1	6336	88.392	43.51	1	0.19813	0.24323	0
EPRPPHGEL	9	0	1	1	Unmodified	Pep3240	ISO-MSMS	0	2021-12-19_Fusion_29758	101	Treat_T1	516.267	2	516.267	1030.52			-0.062593	-3.2315e-05						22.868	0.44488	22.868	22.7	23.145	0								0.31384	0.00131072	0.0127354	4.8906e-05	2	6081	89.355	81.787	1	1.1889	1.3192	0
EPRPPHGEL	9	0	1	1	Unmodified	Pep3240	MSMS	1	2021-12-19_Fusion_29758	101	Treat_T1	520.787	2	516.267	1030.52										22.749	1	22.749	22.249	23.249	0											0.00049051	1	6005	125.04	113.08	1
EPRPPHGEL	9	0	1	1	Unmodified	Pep3240	MSMS	1	2021-12-19_Fusion_29758	101	Treat_T1	520.787	2	516.267	1030.52										22.912	1	22.912	22.412	23.412	0											0.0020522	1	6070	66.692	62.758	1
EPRPPHGEL	9	0	1	1	Unmodified	Pep3240	ISO-MSMS	1	2021-12-19_Fusion_29759	201	Treat_T1	347.527	3	344.514	1030.52			0.42252	0.00014557						22.769	0.28685	22.791	22.679	22.966	0.021513								0.491895	0.00107499	0.0114466	0.018215	1	5090	49.418	46.162	1	1.8922	1.9242	0
EPRPPHGEL	9	0	1	1	Unmodified	Pep3240	MULTI-MSMS		2021-12-20_Fusion_29778	102	Treat_T2	516.267	2	516.267	1030.52	0.76005	0.00039239	-0.38675	-0.00019966	0.3733	0.00019272	516.266	520.787	524.78	22.765	0.45445	22.877	22.71	23.164	0.11149					94	27	7	0.595987	0.00210901	0.0453177	0.00013701	2	5784	104.2	85.793	1	1.3345	1.4982	0
HLEDIVRQK	9	1	1	1	Unmodified	Pep2892	ISO-MSMS	1	2021-12-19_Fusion_29758	101	Treat_T1	575.851	2	569.322	1136.63			-3.7334	-0.0021255						22.751	0.2889	22.751	22.611	22.9	0								0.398639	0.00222073	0.00489079	1.3178e-08	2	5989	163.2	153.81	1	0.71415	0.71901	0
HLEDIVRQK	9	1	1	1	Unmodified	Pep2892	MULTI-MSMS		2021-12-19_Fusion_29759	201	Treat_T1	379.884	3	379.884	1136.63	-0.19475	-7.3981e-05	0.64272	0.00024416	0.44798	0.00017018	379.884	384.239	388.231	22.745	0.73987	22.767	22.548	23.288	0.021513					177	26	10	0.859551	0.0137246	0.0512265	1.9665e-15	6	5069	185.99	185.72	1	0.58922	0.58899	0
HLEDIVRQK	9	1	1	1	Unmodified	Pep2892	ISO-MSMS	1	2021-12-20_Fusion_29778	102	Treat_T2	575.852	2	569.322	1136.63			-3.9249	-0.0022345						22.629	0.25193	22.738	22.599	22.851	0.10962								0.354531	0.00158347	0.005487	4.8845e-05	1	5717	89.401	86.876	1	0.871	0.86489	0
HLEDIVRQK	9	1	1	1	Unmodified	Pep2892	MULTI-MSMS		2023-02-06_Fusion_36177	204	Ctrl_T1	379.884	3	379.884	1136.63	0.36376	0.00013819	-0.53672	-0.00020389	-0.17295	-6.5701e-05	379.884	384.238	387.898	23.412	0.4989	22.712	22.446	22.945	-0.69943					110	20	9	0.97975	0.00983058	0.0305804	1.0575e-12	4	7753	151.51	149.97	1	0.52967	0.62441	0
RVFTTVGSAEK	11	1	0	1	Unmodified	Pep294	MULTI-MSMS		2021-12-19_Fusion_29758	101	Treat_T1	597.827	2	597.827	1193.64	0.3831	0.00022903	0.10662	6.3742e-05	0.48973	0.00029277	597.828	602.85	606.839	22.817	0.28963	22.817	22.671	22.961	0					131	19	12	0.97139	0.00261653	0.00718697	9.6409e-19	5	5997	235.06	177.8	1	0.28647	0.3029	0
RVFTTVGSAEK	11	1	0	1	Unmodified	Pep294	MSMS	2	2021-12-19_Fusion_29758	101	Treat_T1	606.84	2	597.827	1193.64										22.922	1	22.922	22.422	23.422	0											0.00040395	1	6074	85.377	76.163	1
RVFTTVGSAEK	11	1	0	1	Unmodified	Pep294	MULTI-MSMS		2021-12-20_Fusion_29778	102	Treat_T2	597.828	2	597.827	1193.64	0.51488	0.00030781	-0.29877	-0.00017861	0.21611	0.0001292	597.827	602.85	606.839	22.676	0.30635	22.785	22.678	22.984	0.10962					136	22	10	0.948862	0.0144313	0.293418	4.0776e-24	5	5790	252.14	202.98	1	0.3209	0.33006	0
RVFTTVGSAEK	11	1	0	1	Unmodified	Pep294	ISO-MSMS	1	2023-02-06_Fusion_36171	103	Ctrl_T2	602.849	2	597.827	1193.64			-1.8936	-0.001132						23.456	0.52098	22.655	22.437	22.958	-0.80136								0.583771	0.00798522	0.0624866	3.1564e-05	2	6305	97.284	77.79	1	1.675	1.4137	0
RVFTTVGSAEK	11	1	0	1	Unmodified	Pep294	ISO-MSMS	2	2023-02-06_Fusion_36171	103	Ctrl_T2	606.839	2	597.827	1193.64			-2.3326	-0.0013945						23.448	0.60706	22.647	22.393	23	-0.80136								0.984686	0.0106082	0.054407	2.0502e-06	3	6306	124.1	98.223	1	1.6135	1.3618	0
RVFTTVGSAEK	11	1	0	1	Unmodified	Pep294	ISO-MSMS	0	2023-02-06_Fusion_36171	103	Ctrl_T2	597.828	2	597.827	1193.64			-0.41801	-0.0002499						23.46	0.45343	22.659	22.482	22.935	-0.80136								0.870756	0.00469325	0.0495344	3.119e-07	2	6315	127.42	97.951	1	1.5774	1.3313	0
RVFTTVGSAEK	11	1	0	1	Unmodified	Pep294	ISO-MSMS	0	2023-02-06_Fusion_36176	104	Ctrl_T1	597.828	2	597.827	1193.64			0.10825	6.4714e-05						23.429	0.425	22.669	22.499	22.924	-0.75962								0.984938	0.00593229	0.0172936	3.4792e-16	2	6392	223.96	165.04	1	0.27233	0.33388	0
RVFTTVGSAEK	11	1	0	1	Unmodified	Pep294	ISO-MSMS	2	2023-02-06_Fusion_36176	104	Ctrl_T1	606.839	2	597.827	1193.64			-1.1012	-0.00065832						23.436	0.40342	22.676	22.499	22.902	-0.75962								0.63304	0.00117397	0.00775758	2.7781e-05	1	6339	100.72	82.282	1	0.30353	0.37214	0
RVFTTVGSAEK	11	1	0	1	Unmodified	Pep294	ISO-MSMS	1	2023-02-06_Fusion_36176	104	Ctrl_T1	602.85	2	597.827	1193.64			-2.0251	-0.0012107						23.438	0.38185	22.679	22.499	22.881	-0.75962								0.718846	0.0019877	0.0111294	0.00037716	1	6346	84.658	63.788	1	0.30301	0.3715	0
KTVDGALVAAK	11	2	1	0	Unmodified	Pep3237	ISO-MSMS	1	2021-12-19_Fusion_29758	101	Treat_T1	542.356	2	536.822	1071.63			-0.6041	-0.00032429						22.748	0.18184	22.748	22.695	22.877	0								0.428847	0.00148783	0.00801215	3.7414e-06	1	6008	117.14	97.821	1	1.823	2.1464	0
KTVDGALVAAK	11	2	1	0	Unmodified	Pep3237	ISO-MSMS	1	2021-12-20_Fusion_29778	102	Treat_T2	542.356	2	536.822	1071.63			-0.18421	-9.889e-05						22.658	0.19708	22.767	22.687	22.884	0.10962								0.762882	0.0012891	0.00501	3.4918e-08	1	5745	130.01	107.48	1	1.7525	2.0927	0
KTVDGALVAAK	11	2	1	0	Unmodified	Pep3237	ISO-MSMS	1	2023-02-06_Fusion_36171	103	Ctrl_T2	542.356	2	536.822	1071.63			-0.1941	-0.00010419						23.386	0.36223	22.585	22.393	22.755	-0.80136								0.510224	0.00293478	0.0442997	3.2146e-05	1	6233	96.756	68.547	1	11.799	12.196	0
KTVDGALVAAK	11	2	1	0	Unmodified	Pep3237	ISO-MSMS	2	2023-02-06_Fusion_36171	103	Ctrl_T2	547.846	2	536.822	1071.63			-1.5565	-0.00083555						23.435	0.30554	22.634	22.482	22.787	-0.80136								0.415804	0.00148812	0.0120196	0.0050358	1	6252	49.35	43.315	1			0
KTVDGALVAAK	11	2	1	0	Unmodified	Pep3237	ISO-MSMS	1	2023-02-06_Fusion_36176	104	Ctrl_T1	542.357	2	536.822	1071.63			0.159	8.5355e-05						23.362	0.24617	22.637	22.477	22.724	-0.72523								0.507897	0.00173573	0.0227283	0.0025609	1	6317	68.107	52.142	1	0.75025	0.92105	0
[truncated: 16,526 more rows]
[truncated: 174 more columns]
