# Supplementary material for: SILAC-based quantification reveals modulation of the immunopeptidome in BRAF and MEK inhibitor sensitive and resistant melanoma cells
Source: Front Immunol. 2025 Jan 6;15:1490821. doi: 10.3389/fimmu.2024.1490821 (PMC11744270; doi:10.3389/fimmu.2024.1490821)
Supplement: Supplementary file 11 [file Table10.xlsx]

## Sheet: SK-Mel-28wt_VEMURAFENIB.COBIMET
MQ evidence
Sequence	Length	K_Count	L_Count	R_Count	Modifications	Proteins	Type	Labeling_State	Raw_file	Fraction	Experiment	MS/MS_m/z	Charge	m/z	Mass	Uncalibrated_-_Calibrated_m/z_[ppm]	Uncalibrated_-_Calibrated_m/z_[Da]	Mass_error_[ppm]	Mass_error_[Da]	Uncalibrated_mass_error_[ppm]	Uncalibrated_mass_error_[Da]	Max_intensity_m/z_0	Max_intensity_m/z_1	Max_intensity_m/z_2	Retention_time	Retention_length	Calibrated_retention_time	Calibrated_retention_time_start	Calibrated_retention_time_finish	Retention_time_calibration	Match_time_difference	Match_m/z_difference	Match_q-value	Match_score	Number_of_data_points	Number_of_scans	Number_of_isotopic_peaks	PIF	Fraction_of_total_spectrum	Base_peak_fraction	PEP	MS/MS_count	MS/MS_scan_number	Score	Delta_score	Combinatorics	Ratio_M/L	Ratio_M/L_normalized	Ratio_M/L_shift
KIIGKVHEK	9	3	0	0	Unmodified	Pep1258	ISO-MSMS	1	2024-02-05_Fusion_41256	101	Ctrl_T2	532.373	2	526.335	1050.65			-0.17486	-9.2036e-05						15.379	0.53207	15.379	15.12	15.652	0								0.893214	0.00794866	0.0512988	0.00073271	3	3820	83.948	67.277	1	4.8672	2.8194	0
KIIGKVHEK	9	3	0	0	Unmodified	Pep1258	ISO-MSMS	2	2024-02-05_Fusion_41256	101	Ctrl_T2	538.357	2	526.335	1050.65			-0.13001	-6.8428e-05						15.395	0.5457	15.395	15.134	15.68	0								0.976392	0.0159821	0.116044	5.4657e-05	2	3825	100.57	67.191	1	4.5658	2.5999	0
KIIGKVHEK	9	3	0	0	Unmodified	Pep1258	ISO-MSMS	2	2024-02-05_Fusion_41257	201	Ctrl_T2	359.24	3	351.226	1050.65			-0.037325	-1.311e-05						15.324	0.33675	15.336	15.196	15.532	0.012656								0.593094	0.00318631	0.0681857	5.1156e-07	3	4728	128.69	110.42	1	3.5435	2.6614	0
KIIGKVHEK	9	3	0	0	Unmodified	Pep1258	ISO-MSMS	1	2024-02-05_Fusion_41262	102	Ctrl_T1	532.373	2	526.335	1050.65			-0.36544	-0.00019234						15.191	0.44044	15.175	15.048	15.488	-0.016408								0.838095	0.0139051	0.210498	6.0553e-05	3	4167	93.598	71.912	1	0.76989	0.79629	0
KIIGKVHEK	9	3	0	0	Unmodified	Pep1258	ISO-MSMS	2	2024-02-05_Fusion_41262	102	Ctrl_T1	538.356	2	526.335	1050.65			-0.042265	-2.2246e-05						15.197	0.42526	15.18	15.063	15.488	-0.016408								0.905971	0.0142162	0.167568	0.0010283	3	4180	79.986	48.912	1	0.77567	0.80212	0
KIIGKVHEK	9	3	0	0	Unmodified	Pep1258	ISO-MSMS	1	2024-02-05_Fusion_41268	103	Treat_T2	532.372	2	526.335	1050.65			0.014125	7.4347e-06						15.236	0.54357	15.258	15.105	15.649	0.022676								0.646597	0.00595705	0.0239932	0.00060378	3	4217	85.676	59.818	1	4.3746	2.7246	0
KIIGKVHEK	9	3	0	0	Unmodified	Pep1258	ISO-MSMS	1	2024-02-05_Fusion_41274	104	Treat_T1	532.372	2	526.335	1050.65			-0.19017	-0.00010009						15.149	0.36777	15.191	15.079	15.447	0.041214								0.789287	0.027689	0.418599	5.2921e-05	3	4096	102.62	77.746	1	0.64853	0.74121	0
KIIGKVHEK	9	3	0	0	Unmodified	Pep1258	ISO-MSMS	0	2024-02-05_Fusion_41274	104	Treat_T1	526.335	2	526.335	1050.65			0.7172	0.00037749						15.161	0.41496	15.202	15.094	15.509	0.041214								0.877958	0.0412745	0.765881	3.7944e-05	2	4095	120.33	85.4	1	0.63455	0.72526	0
KIIGKVHEK	9	3	0	0	Unmodified	Pep1258	ISO-MSMS	2	2024-02-05_Fusion_41274	104	Treat_T1	538.356	2	526.335	1050.65			0.058069	3.0564e-05						15.162	0.30062	15.203	15.103	15.403	0.041215								0.926504	0.0168147	0.126939	4.7891e-05	2	4067	108.57	85.425	1	0.58857	0.67267	0
KIIGKVHEK	9	3	0	0	Unmodified	Pep1258	ISO-MSMS	1	2024-02-05_Fusion_41275	204	Treat_T1	355.251	3	351.226	1050.65			-0.14524	-5.1011e-05						15.132	0.34905	15.179	15.059	15.408	0.047157								0.428341	0.00751927	0.131273	4.0728e-08	1	4597	134.44	125.4	1	0.65114	0.75855	0
KVFGGTVHKK	10	3	0	0	Unmodified	Pep5	ISO-MSMS	1	2024-02-05_Fusion_41256	101	Ctrl_T2	556.87	2	550.832	1099.65			0.15291	8.4227e-05						15.662	0.50267	15.662	15.547	16.049	0								0.991395	0.0671052	0.512662	1.4416e-05	3	3977	99.53	73.51	1	1.034	0.67912	0
KVFGGTVHKK	10	3	0	0	Unmodified	Pep5	ISO-MSMS	0	2024-02-05_Fusion_41256	101	Ctrl_T2	550.833	2	550.832	1099.65			1.5504	0.00085401						15.688	0.8625	15.688	15.557	16.419	0								0.959619	0.0578033	0.593875	9.3912e-06	4	3985	137.69	72.228	1	1.0102	0.66419	0
KVFGGTVHKK	10	3	0	0	Unmodified	Pep5	ISO-MSMS	2	2024-02-05_Fusion_41256	101	Ctrl_T2	562.854	2	550.832	1099.65			-0.49606	-0.00027324						15.688	0.90216	15.688	15.557	16.459	0								0.995946	0.110388	1	1.1875e-05	3	3925	108.43	68.583	1	1.0401	0.68273	0
KVFGGTVHKK	10	3	0	0	Unmodified	Pep5	ISO-MSMS	1	2024-02-05_Fusion_41257	201	Ctrl_T2	371.582	3	367.557	1099.65			-0.023568	-8.6624e-06						15.713	0.35715	15.725	15.623	15.98	0.01251								0.817579	0.0444648	0.845035	4.0053e-12	3	4825	173.88	161.25	1	1.0487	0.6703	0
KVFGGTVHKK	10	3	0	0	Unmodified	Pep5	ISO-MSMS	2	2024-02-05_Fusion_41257	201	Ctrl_T2	375.571	3	367.557	1099.65			-0.34123	-0.00012542						15.713	0.41904	15.725	15.606	16.025	0.012511								0.99484	0.0773511	1	3.89e-17	4	4854	202.31	183.68	1	1.0494	0.67067	0
KVFGGTVHKK	10	3	0	0	Unmodified	Pep5	ISO-MSMS	0	2024-02-05_Fusion_41262	102	Ctrl_T1	550.834	2	550.832	1099.65			0.53175	0.00029291						15.666	0.79629	15.65	15.542	16.338	-0.016354								0.996365	0.145004	1	1.4596e-05	4	4349	114.97	78.334	1	0.19579	0.20847	0
KVFGGTVHKK	10	3	0	0	Unmodified	Pep5	ISO-MSMS	1	2024-02-05_Fusion_41262	102	Ctrl_T1	556.87	2	550.832	1099.65			-0.57561	-0.00031706						15.666	0.41991	15.65	15.549	15.969	-0.016354								0.96279	0.00976235	0.0437015	1.5525e-05	2	4291	95.642	76.664	1	0.19721	0.21002	0
KVFGGTVHKK	10	3	0	0	Unmodified	Pep5	ISO-MSMS	2	2024-02-05_Fusion_41262	102	Ctrl_T1	562.854	2	550.832	1099.65			0.15716	8.6569e-05						15.666	0.39948	15.649	15.549	15.949	-0.016354								0.957043	0.0302633	0.241745	1.0755e-05	2	4301	112.36	72.735	1	0.19982	0.21281	0
KVFGGTVHKK	10	3	0	0	Unmodified	Pep5	ISO-MSMS	0	2024-02-05_Fusion_41263	202	Ctrl_T1	367.557	3	367.557	1099.65			-0.2566	-9.4314e-05						15.706	0.52747	15.713	15.518	16.046	0.0066156								0.919655	0.0451848	1	7.1607e-17	6	4687	214.12	195.5	1	0.19049	0.17583	0
KVFGGTVHKK	10	3	0	0	Unmodified	Pep5	ISO-MSMS	1	2024-02-05_Fusion_41263	202	Ctrl_T1	371.582	3	367.557	1099.65			-0.4946	-0.00018179						15.631	0.4395	15.638	15.535	15.974	0.0066147								0.78368	0.0358973	0.286035	6.7998e-17	4	4692	192.14	175.6	1	0.20506	0.18913	0
KVFGGTVHKK	10	3	0	0	Unmodified	Pep5	ISO-MSMS	2	2024-02-05_Fusion_41263	202	Ctrl_T1	375.571	3	367.557	1099.65			-0.028326	-1.0411e-05						15.645	0.47137	15.652	15.551	16.022	0.0066147								0.967056	0.0217726	0.225759	9.4347e-17	2	4713	182.93	164.3	1	0.20717	0.19104	0
KVFGGTVHKK	10	3	0	0	Unmodified	Pep5	ISO-MSMS	1	2024-02-05_Fusion_41268	103	Treat_T2	556.87	2	550.832	1099.65			-0.32857	-0.00018099						15.679	0.44452	15.702	15.566	16.011	0.022759								0.989793	0.0649705	0.549563	8.061e-06	2	4449	121.8	78.612	1	0.78137	0.43323	0
KVFGGTVHKK	10	3	0	0	Unmodified	Pep5	ISO-MSMS	0	2024-02-05_Fusion_41268	103	Treat_T2	550.833	2	550.832	1099.65			0.96112	0.00052941						15.681	0.81186	15.703	15.566	16.378	0.02276								0.956881	0.0191179	0.287724	1.5009e-05	2	4401	114.86	74.8	1	0.72109	0.40036	0
KVFGGTVHKK	10	3	0	0	Unmodified	Pep5	ISO-MSMS	2	2024-02-05_Fusion_41268	103	Treat_T2	562.854	2	550.832	1099.65			-0.2401	-0.00013225						15.679	0.40722	15.702	15.582	15.989	0.02276								0.969809	0.0201767	0.281875	1.5233e-05	1	4410	96.665	80.013	1	0.77343	0.42775	0
KVFGGTVHKK	10	3	0	0	Unmodified	Pep5	ISO-MSMS	1	2024-02-05_Fusion_41269	203	Treat_T2	371.582	3	367.557	1099.65			-0.4959	-0.00018227						15.691	0.4381	15.707	15.564	16.002	0.01579								0.799241	0.0303905	0.827736	6.1422e-17	4	4761	194.43	181.8	1	0.78627	0.4652	0
KVFGGTVHKK	10	3	0	0	Unmodified	Pep5	ISO-MSMS	0	2024-02-05_Fusion_41269	203	Treat_T2	367.558	3	367.557	1099.65			-0.17729	-6.5163e-05						15.705	0.3735	15.72	15.579	15.952	0.01579								0.949575	0.0396763	0.89026	4.0053e-12	3	4770	204.27	187.1	1	0.72819	0.4332	0
KVFGGTVHKK	10	3	0	0	Unmodified	Pep5	ISO-MSMS	2	2024-02-05_Fusion_41269	203	Treat_T2	375.572	3	367.557	1099.65			-0.23628	-8.6845e-05						15.681	0.38152	15.697	15.596	15.977	0.01579								0.970107	0.0188881	0.357782	2.7199e-11	2	4772	164.96	146.33	1	0.77454	0.45788	0
KVFGGTVHKK	10	3	0	0	Unmodified	Pep5	ISO-MSMS	0	2024-02-05_Fusion_41274	104	Treat_T1	550.833	2	550.832	1099.65			0.094089	5.1827e-05						15.586	0.53308	15.627	15.5	16.033	0.041214								0.999063	0.259556	1	1.4263e-05	4	4258	121.93	81.599	1	0.15742	0.17017	0
KVFGGTVHKK	10	3	0	0	Unmodified	Pep5	ISO-MSMS	1	2024-02-05_Fusion_41274	104	Treat_T1	556.87	2	550.832	1099.65			-1.0623	-0.00058515						15.578	0.45581	15.619	15.492	15.948	0.041214								0.912505	0.00617486	0.0167947	1.6012e-05	3	4204	93.938	72.252	1	0.15912	0.1722	0
KVFGGTVHKK	10	3	0	0	Unmodified	Pep5	ISO-MSMS	2	2024-02-05_Fusion_41274	104	Treat_T1	562.854	2	550.832	1099.65			-0.29793	-0.00016411						15.588	0.42842	15.629	15.52	15.948	0.041214								0.818186	0.0255491	0.124084	0.0012062	2	4220	78.932	58.351	1	0.16781	0.18164	0
KVFGGTVHKK	10	3	0	0	Unmodified	Pep5	ISO-MSMS	0	2024-02-05_Fusion_41274	104	Treat_T1	550.833	2	550.832	1099.65			0.42945	0.00023655						16.075	0.39876	16.117	16.034	16.432	0.041801								0.981336	0.00203567	0.0282536	0.050568	1	4492	29.473	26.217	1	0.18951	0.20159	0
KVFGGTVHKK	10	3	0	0	Unmodified	Pep5	ISO-MSMS	1	2024-02-05_Fusion_41275	204	Treat_T1	371.582	3	367.557	1099.65			-0.58701	-0.00021576						15.548	0.45777	15.595	15.495	15.953	0.047157								0.880876	0.0125584	0.0701085	1.0694e-16	3	4709	178.53	165.9	1	0.16975	0.18397	0
KVFGGTVHKK	10	3	0	0	Unmodified	Pep5	ISO-MSMS	2	2024-02-05_Fusion_41275	204	Treat_T1	375.572	3	367.557	1099.65			-0.038921	-1.4306e-05						15.574	0.49104	15.621	15.51	16.001	0.047157								0.875953	0.0140249	0.121604	2.7199e-11	4	4713	164.96	141.21	1	0.15776	0.17088	0
GSAPRTPSK	9	1	0	1	Unmodified	Pep1256	ISO-MSMS	2	2024-02-05_Fusion_41256	101	Ctrl_T2	459.76	2	450.749	899.482			0.01053	4.7464e-06						15.336	0.95206	15.336	14.977	15.929	0								0.906792	0.0766807	1	3.0085e-05	3	3799	129.63	100.32	1	4.718	3.5721	0
GSAPRTPSK	9	1	0	1	Unmodified	Pep1256	ISO-MSMS	1	2024-02-05_Fusion_41256	101	Ctrl_T2	455.771	2	450.749	899.482			0.22756	0.00010257						15.326	0.51896	15.326	14.966	15.485	0								0.749776	0.0590248	0.617179	2.8732e-05	2	3805	131.22	101.38	1	4.4652	3.3807	0
GSAPRTPSK	9	1	0	1	Unmodified	Pep1256	MULTI-MSMS		2024-02-05_Fusion_41257	201	Ctrl_T2	304.183	3	300.835	899.482	-0.29634	-8.9148e-05	0.079163	2.3815e-05	-0.21717	-6.5333e-05	300.835	304.183	306.842	15.396	0.3187	15.408	15.196	15.514	0.012511					68	15	9	0.803616	0.00419766	0.114189	0.00011909	3	4734	91.906	91.906	1	3.9609	3.1235	0
GSAPRTPSK	9	1	0	1	Unmodified	Pep1256	MULTI-MSMS		2024-02-05_Fusion_41262	102	Ctrl_T1	450.749	2	450.749	899.482	0.34508	0.00015555	0.075019	3.3815e-05	0.4201	0.00018936	450.749	455.771	459.76	15.349	0.49435	15.332	15.013	15.507	-0.016409					322	42	13	0.989613	0.0654024	0.882573	5.6637e-09	9	4179	166.61	129.54	1	0.89185	0.91954	0
GSAPRTPSK	9	1	0	1	Unmodified	Pep1256	MULTI-MSMS		2024-02-05_Fusion_41263	202	Ctrl_T1	304.183	3	300.835	899.482	0.063698	1.9163e-05	0.056623	1.7034e-05	0.12032	3.6197e-05	300.835	304.183	306.842	15.337	0.3976	15.344	15.019	15.417	0.0069981					76	15	8	0.744223	0.00645235	0.190256	6.2218e-05	6	4590	94.262	94.262	1	1.0147	0.9783	0
GSAPRTPSK	9	1	0	1	Unmodified	Pep1256	MULTI-MSMS		2024-02-05_Fusion_41268	103	Treat_T2	450.749	2	450.749	899.482	0.47696	0.00021499	0.035016	1.5783e-05	0.51197	0.00023077	450.749	455.771	459.76	15.322	0.51542	15.345	14.96	15.475	0.022676					235	36	12	0.989796	0.0164013	0.10573	5.7058e-09	7	4298	154.35	126.96	1	4.0124	3.2695	0
GSAPRTPSK	9	1	0	1	Unmodified	Pep1256	MULTI-MSMS		2024-02-05_Fusion_41269	203	Treat_T2	304.183	3	300.835	899.482	-0.21187	-6.3737e-05	0.038493	1.158e-05	-0.17337	-5.2157e-05	300.835	304.183	306.842	15.296	0.33654	15.311	15.101	15.437	0.01579					67	13	9	0.904735	0.00617588	0.176128	0.00011909	2	4645	91.906	91.906	1	4.9305	3.8802	0
GSAPRTPSK	9	1	0	1	Unmodified	Pep1256	MSMS	0	2024-02-05_Fusion_41269	203	Treat_T2	300.835	3	300.835	899.482										15.384	1	15.4	14.9	15.9	0.01579											0.016763	1	4681	55.676	55.676	1
GSAPRTPSK	9	1	0	1	Unmodified	Pep1256	MULTI-MSMS		2024-02-05_Fusion_41274	104	Treat_T1	450.749	2	450.749	899.482	0.53534	0.0002413	-0.12021	-5.4183e-05	0.41513	0.00018712	450.749	455.771	459.76	15.33	0.42493	15.371	15.084	15.509	0.041214					260	33	13	0.988515	0.0570935	1	7.304e-09	8	4106	154.35	118.14	1	0.77542	0.83084	0
GSAPRTPSK	9	1	0	1	Unmodified	Pep1256	MULTI-MSMS		2024-02-05_Fusion_41275	204	Treat_T1	304.183	3	300.835	899.482	0.027691	8.3305e-06	-0.17433	-5.2446e-05	-0.14664	-4.4115e-05	300.835	304.183	306.842	15.324	0.31786	15.372	15.138	15.456	0.047157					71	12	10	0.818866	0.00792905	0.208912	0.00011909	4	4650	99.305	99.305	1	0.96294	1.1269	0
GSAPRTPSK	9	1	0	1	Unmodified	Pep1256	MULTI-MATCH-MSMS		2024-02-05_Fusion_41256	101	Ctrl_T2		2	450.749	899.482	0.37452	0.00016882	0.63389	0.00028573	1.0084	0.00045454	450.749	453.759	455.753	15.373	0.36042	15.373	15.11	15.471	0	0.018088	0.00048829		166.61	169	28	8					0				0	0.53614	0.36714	0
KSYDQVHSGK	10	2	0	0	Unmodified	Pep3714	MSMS	1	2024-02-05_Fusion_41257	201	Ctrl_T2	386.212	3	383.528	1147.56										15.486	1	15.499	14.999	15.999	0.01251											0.00030285	1	4769	97.798	89.873	1
KSYDQVHSGK	10	2	0	0	Unmodified	Pep3714	ISO-MSMS	0	2024-02-05_Fusion_41263	202	Ctrl_T1	383.863	3	383.528	1147.56			0.25663	9.8427e-05						15.41	0.11675	15.417	15.343	15.46	0.0069981								0.653694	0.000605982	0.00385679	4.6541e-11	2	4634	157.52	146.3	1	0.6871	0.77578	0
KSYDQVHSGK	10	2	0	0	Unmodified	Pep3714	MSMS	2	2024-02-05_Fusion_41269	203	Treat_T2	388.871	3	383.528	1147.56										15.434	1	15.45	14.95	15.95	0.01579											0.019912	1	4696	48.44	42.407	1
KSYDQVHSGK	10	2	0	0	Unmodified	Pep3714	MSMS	2	2024-02-05_Fusion_41269	203	Treat_T2	388.871	3	383.528	1147.56										15.436	1	15.452	14.952	15.952	0.01579											3.581e-11	1	4697	141.78	131.46	1
KSYDQVHSGK	10	2	0	0	Unmodified	Pep3714	MSMS	0	2024-02-05_Fusion_41269	203	Treat_T2	383.528	3	383.528	1147.56										15.443	1	15.459	14.959	15.959	0.01579											0.00014725	1	4699	98.997	93.683	1
KSYDQVHSGK	10	2	0	0	Unmodified	Pep3714	ISO-MSMS	0	2024-02-05_Fusion_41275	204	Treat_T1	383.528	3	383.528	1147.56			-0.29192	-0.00011196						15.453	0.13663	15.5	15.384	15.521	0.047157								0.489233	0.000919279	0.00350622	2.6921e-06	2	4684	112.37	99.017	1			0
AMAPPSHRK	9	1	0	1	Unmodified	Pep1269	MULTI-MSMS		2024-02-05_Fusion_41256	101	Ctrl_T2	506.777	2	497.766	993.518	0.47365	0.00023577	-0.79184	-0.00039415	-0.3182	-0.00015839	497.767	502.789	506.777	15.728	0.38211	15.728	15.547	15.929	0					71	19	7	0.468427	0.00409027	0.0225578	0.00055595	1	3945	67.169	59.949	1	2.5934	1.9636	0
AMAPPSHRK	9	1	0	1	Unmodified	Pep1269	ISO-MSMS	2	2024-02-05_Fusion_41257	201	Ctrl_T2	338.187	3	332.18	993.518			-0.7987	-0.00026531						15.758	0.21989	15.771	15.639	15.859	0.012511								0.328344	0.00270218	0.0968722	0.032312	2	4868	32.751	29.45	1	2.4721	1.9495	0
AMAPPSHRK	9	1	0	1	Unmodified	Pep1269	MULTI-MSMS		2024-02-05_Fusion_41262	102	Ctrl_T1	506.777	2	497.766	993.518	0.50346	0.00025061	-0.61055	-0.00030391	-0.10709	-5.3307e-05	497.766	502.788	506.777	15.722	0.35609	15.706	15.549	15.905	-0.016354					84	19	9	0.676104	0.00598801	0.0319456	0.00064471	2	4342	63.565	60.728	1	1.1727	1.2091	0
AMAPPSHRK	9	1	0	1	Unmodified	Pep1269	MULTI-MSMS		2024-02-05_Fusion_41263	202	Ctrl_T1	332.18	3	332.18	993.518	0.054503	1.8105e-05	-0.33647	-0.00011177	-0.28197	-9.3663e-05	332.18	335.528	338.187	15.772	0.40726	15.779	15.615	16.022	0.0066147					74	16	7	0.54504	0.0061182	0.142203	4.6579e-06	4	4741	88.37	87.639	1	1.0411	1.0038	0
AMAPPSHRK	9	1	0	1	Unmodified	Pep1269	MULTI-MSMS		2024-02-05_Fusion_41268	103	Treat_T2	506.777	2	497.766	993.518	0.68909	0.00034301	-0.3494	-0.00017392	0.33969	0.00016909	497.767	502.788	506.778	15.75	0.39025	15.773	15.552	15.942	0.02276					75	19	8	0.68458	0.00406503	0.0391903	0.00062749	3	4436	64.265	58.483	1	1.7166	1.3988	0
AMAPPSHRK	9	1	0	1	Unmodified	Pep1269	MULTI-MSMS		2024-02-05_Fusion_41269	203	Treat_T2	335.528	3	332.18	993.518	-0.022819	-7.58e-06	-0.32191	-0.00010693	-0.34473	-0.00011451	332.18	335.528	338.188	15.729	0.33955	15.744	15.613	15.952	0.01579					79	13	9	0.677308	0.00785991	0.132107	0.00013997	6	4789	91.041	91.041	1	1.7795	1.4005	0
AMAPPSHRK	9	1	0	1	Unmodified	Pep1269	ISO-MSMS	2	2024-02-05_Fusion_41274	104	Treat_T1	507.279	2	497.766	993.518			-2.6059	-0.0012971						15.651	0.33693	15.692	15.588	15.925	0.041214								0.657434	0.00334734	0.0198702	0.036142	1	4262	30.167	24.82	1	0.81817	0.87665	0
AMAPPSHRK	9	1	0	1	Unmodified	Pep1269	ISO-MSMS	0	2024-02-05_Fusion_41274	104	Treat_T1	497.767	2	497.766	993.518			-0.88268	-0.00043937						15.708	0.21209	15.749	15.642	15.854	0.041214								0.694393	0.00425945	0.0638599	0.0020254	1	4302	63.48	62.687	1	0.80757	0.86529	0
AMAPPSHRK	9	1	0	1	Unmodified	Pep1269	ISO-MSMS	0	2024-02-05_Fusion_41275	204	Treat_T1	332.18	3	332.18	993.518			-0.48273	-0.00016035						15.708	0.27198	15.755	15.633	15.905	0.047157								0.605685	0.00707411	0.131139	0.0010149	2	4766	87.639	87.009	1	0.69393	0.81209	0
AMAPPSHRK	9	1	0	1	Unmodified	Pep1269	ISO-MSMS	2	2024-02-05_Fusion_41275	204	Treat_T1	338.187	3	332.18	993.518			-0.53434	-0.0001775						15.72	0.24705	15.767	15.658	15.905	0.047157								0.434288	0.00296937	0.104002	0.01666	2	4778	43.308	37.767	1	0.76907	0.90002	0
AVSEHRLSNK	10	1	1	1	Unmodified	Pep4021	ISO-MSMS	1	2024-02-05_Fusion_41257	201	Ctrl_T2	385.23	3	380.876	1139.6			-0.38538	-0.00014678						15.813	0.17073	15.825	15.737	15.908	0.01251								0.483196	0.00214478	0.0558123	9.3956e-11	2	4872	139.28	138.91	1	3.9822	3.389	0
AVSEHRLSNK	10	1	1	1	Unmodified	Pep4021	MULTI-MSMS		2024-02-05_Fusion_41263	202	Ctrl_T1	385.23	3	380.876	1139.6	0.2498	9.5144e-05	-0.10103	-3.8481e-05	0.14877	5.6664e-05	380.876	385.23	388.89	15.837	0.28863	15.843	15.71	15.998	0.0066147					63	11	10	0.840301	0.00507092	0.136438	3.5082e-12	4	4751	141.78	141.12	1	3.1076	2.9767	0
AVSEHRLSNK	10	1	1	1	Unmodified	Pep4021	ISO-MSMS	1	2024-02-05_Fusion_41269	203	Treat_T2	385.23	3	380.876	1139.6			-0.12695	-4.8353e-05						15.784	0.31566	15.8	15.637	15.952	0.01579								0.768272	0.00473676	0.164124	7.1607e-17	2	4808	190.88	189.36	1	3.5754	2.987	0
AVSEHRLSNK	10	1	1	1	Unmodified	Pep4021	MULTI-MSMS		2024-02-05_Fusion_41275	204	Treat_T1	385.231	3	380.876	1139.6	0.32169	0.00012252	0.14798	5.6361e-05	0.46967	0.00017888	380.876	385.23	388.89	15.783	0.2487	15.83	15.704	15.953	0.047157					61	9	10	0.707741	0.00419812	0.143112	3.5082e-12	3	4786	141.78	141.61	1	2.2337	2.2723	0
ATYGKPVHH	9	1	0	0	Unmodified	Pep1278	MULTI-MSMS		2024-02-05_Fusion_41256	101	Ctrl_T2	509.272	2	505.264	1008.51	0.26899	0.00013591	-0.22897	-0.00011569	0.040023	2.0222e-05	505.265	507.277	509.271	16.059	1.0257	16.059	15.746	16.772	0					324	51	11	0.895287	0.124173	0.955298	2.4966e-06	6	4053	116.25	80.632	1	1.7425	1.3723	0
ATYGKPVHH	9	1	0	0	Unmodified	Pep1278	MULTI-MSMS		2024-02-05_Fusion_41257	201	Ctrl_T2	338.52	3	337.179	1008.51	0.09788	3.3003e-05	-0.22225	-7.4936e-05	-0.12437	-4.1933e-05	337.179	338.521	339.85	16.016	0.674	16.028	15.809	16.483	0.012274					192	28	12	0.86595	0.0985808	0.97764	1.8683e-07	9	4907	164.53	164.53	1	1.8047	1.4746	0
ATYGKPVHH	9	1	0	0	Unmodified	Pep1278	MULTI-MSMS		2024-02-05_Fusion_41262	102	Ctrl_T1	505.265	2	505.264	1008.51	0.34903	0.00017635	0.23876	0.00012063	0.58778	0.00029699	505.265	507.277	509.271	16.041	1.178	16.024	15.741	16.919	-0.016354					407	56	13	0.996062	0.175254	0.831759	7.8854e-09	8	4437	134.3	105.19	1	0.83713	0.84863	0
ATYGKPVHH	9	1	0	0	Unmodified	Pep1278	MULTI-MSMS		2024-02-05_Fusion_41263	202	Ctrl_T1	338.52	3	337.179	1008.51	0.050118	1.6899e-05	-0.17178	-5.792e-05	-0.12166	-4.1021e-05	337.179	338.52	339.85	16.074	0.76306	16.081	15.897	16.66	0.0066147					205	31	12	0.744429	0.0832799	1	4.6122e-07	10	4805	136.8	136.77	1	0.79353	0.79777	0
ATYGKPVHH	9	1	0	0	Unmodified	Pep1278	MULTI-MSMS		2024-02-05_Fusion_41268	103	Treat_T2	507.277	2	505.264	1008.51	0.15082	7.6203e-05	-0.22924	-0.00011582	-0.078418	-3.9622e-05	505.265	507.277	509.271	16.022	0.80105	16.044	15.776	16.577	0.02276					254	38	11	0.996993	0.202242	1	3.5105e-06	4	4574	110.67	83.936	1	2.0806	1.5678	0
ATYGKPVHH	9	1	0	0	Unmodified	Pep1278	MULTI-MSMS		2024-02-05_Fusion_41269	203	Treat_T2	338.52	3	337.179	1008.51	-0.01862	-6.2783e-06	-0.16638	-5.61e-05	-0.185	-6.2378e-05	337.179	338.52	339.85	16.012	0.66118	16.028	15.807	16.468	0.015818					183	27	10	0.913052	0.139683	1	8.4708e-12	5	4850	163.9	163.9	1	1.984	1.6074	0
ATYGKPVHH	9	1	0	0	Unmodified	Pep1278	MULTI-MSMS		2024-02-05_Fusion_41274	104	Treat_T1	505.265	2	505.264	1008.51	0.22811	0.00011526	0.41525	0.00020981	0.64337	0.00032507	505.265	507.277	509.271	16.012	1.1781	16.054	15.738	16.916	0.041801					374	59	12	0.997028	0.214513	1	2.0432e-06	7	4381	118.74	94.723	1	0.65871	0.72542	0
ATYGKPVHH	9	1	0	0	Unmodified	Pep1278	ISO-MSMS	1	2024-02-05_Fusion_41275	204	Treat_T1	338.52	3	337.179	1008.51			-0.73041	-0.00024628						16.06	0.6023	16.107	15.879	16.482	0.047266								0.711022	0.0887639	1	1.5916e-06	2	4848	115.49	115.49	1	0.60697	0.66246	0
ATYGKPVHH	9	1	0	0	Unmodified	Pep1278	ISO-MSMS	0	2024-02-05_Fusion_41275	204	Treat_T1	337.179	3	337.179	1008.51			0.52962	0.00017858						16.06	0.86463	16.107	15.929	16.794	0.047268								0.933586	0.214017	1	1.1169e-06	5	4867	164.53	164.53	1	0.60431	0.65955	0
ATYGKPVHH	9	1	0	0	Unmodified	Pep1278	MSMS	2	2024-02-05_Fusion_41275	204	Treat_T1	339.85	3	337.179	1008.51										16.066	1	16.113	15.613	16.613	0.047268											0.01578	1	4868	50.04	41.82	1
ATYGKPVHH	9	1	0	0	Unmodified	Pep1278	MSMS	2	2024-02-05_Fusion_41275	204	Treat_T1	339.85	3	337.179	1008.51										16.068	1	16.115	15.615	16.615	0.047268											2.5751e-11	1	4869	153.04	152.56	1
SVNPNKPATK	10	2	0	0	Unmodified	Pep2767	MSMS	0	2024-02-05_Fusion_41262	102	Ctrl_T1	528.297	2	528.296	1054.58										15.687	1	15.67	15.17	16.17	-0.016354											0.0054562	1	4326	73.233	71.305	1
SVNPNKPATK	10	2	0	0	Unmodified	Pep2767	MSMS	0	2024-02-05_Fusion_41268	103	Treat_T2	528.296	2	528.296	1054.58										15.736	1	15.758	15.258	16.258	0.022759											0.029004	1	4438	43.651	41.68	1
SVNPNKPATK	10	2	0	0	Unmodified	Pep2767	MSMS	0	2024-02-05_Fusion_41274	104	Treat_T1	528.296	2	528.296	1054.58										15.654	1	15.696	15.196	16.196	0.041214											0.0051556	1	4263	74.376	70.968	1
SQAPVNKPK	9	2	0	0	Unmodified	Pep2771	ISO-MSMS	0	2024-02-05_Fusion_41262	102	Ctrl_T1	484.779	2	484.78	967.545			-1.1669	-0.00056567						15.825	0.20827	15.809	15.697	15.905	-0.016354								0.479757	0.00371032	0.0298835	0.021464	1	4387	40.067	39.423	1	0.4754	0.49567	0
SQAPVNKPK	9	2	0	0	Unmodified	Pep2771	MSMS	2	2024-02-05_Fusion_41268	103	Treat_T2	492.794	2	484.78	967.545										15.848	1	15.871	15.371	16.371	0.022759											0.057331	1	4480	30.254	29.73	1
SQAPVNKPK	9	2	0	0	Unmodified	Pep2771	ISO-MSMS	0	2024-02-05_Fusion_41274	104	Treat_T1	484.78	2	484.78	967.545			-0.55172	-0.00026746						15.807	0.2337	15.849	15.715	15.949	0.041801								0.585361	0.00466423	0.0586753	0.0026597	1	4323	58.119	58.119	1	0.42708	0.48527	0
VVNDAGRPK	9	1	0	1	Unmodified	Pep4022	ISO-MSMS	0	2024-02-05_Fusion_41256	101	Ctrl_T2	478.27	2	478.27	954.525			-0.99701	-0.00047684						15.838	0.34468	15.838	15.68	16.025	0								0.842949	0.0158202	0.185582	3.9288e-05	1	3987	118.74	102.54	1	0.21446	0.16237	0
VVNDAGRPK	9	1	0	1	Unmodified	Pep4022	ISO-MSMS	0	2024-02-05_Fusion_41262	102	Ctrl_T1	478.27	2	478.27	954.525			-2.6591	-0.0012718						15.862	0.308	15.845	15.68	15.988	-0.016354								0.770537	0.0210021	0.317094	2.6703e-05	1	4376	133.68	117.48	1	0.11768	0.12134	0
VVNDAGRPK	9	1	0	1	Unmodified	Pep4022	ISO-MSMS	0	2024-02-05_Fusion_41263	202	Ctrl_T1	319.182	3	319.182	954.525			-0.80541	-0.00025707						15.878	0.21946	15.885	15.755	15.974	0.0066147								0.534513	0.00196704	0.0387831	0.00031475	2	4778	77.732	71.469	1	0.13826	0.1333	0
VVNDAGRPK	9	1	0	1	Unmodified	Pep4022	ISO-MSMS	2	2024-02-05_Fusion_41268	103	Treat_T2	487.284	2	478.27	954.525			-1.7163	-0.00082088						15.857	0.35148	15.88	15.716	16.068	0.022759								0.704552	0.0162023	0.246618	0.00084426	1	4462	82.452	74.521	1	0.20065	0.1635	0
VVNDAGRPK	9	1	0	1	Unmodified	Pep4022	ISO-MSMS	0	2024-02-05_Fusion_41268	103	Treat_T2	478.27	2	478.27	954.525			-0.62396	-0.00029842						15.862	0.28978	15.885	15.736	16.026	0.02276								0.865775	0.0400089	0.391586	1.5326e-05	1	4476	151.04	132.26	1	0.19079	0.15547	0
VVNDAGRPK	9	1	0	1	Unmodified	Pep4022	MULTI-MSMS		2024-02-05_Fusion_41269	203	Treat_T2	319.182	3	319.182	954.525	0.13457	4.2952e-05	0.65215	0.00020815	0.78672	0.00025111	319.182	322.53	325.19	15.862	0.21982	15.878	15.732	15.952	0.01579					56	8	10	0.903784	0.00580799	0.119117	5.7395e-06	2	4826	99.139	73.096	1	0.15138	0.11913	0
VVNDAGRPK	9	1	0	1	Unmodified	Pep4022	ISO-MSMS	0	2024-02-05_Fusion_41274	104	Treat_T1	478.27	2	478.27	954.525			-1.512	-0.00072316						15.846	0.35958	15.887	15.674	16.034	0.0418								0.793128	0.0225714	0.499246	5.1708e-05	1	4310	104.06	93.792	1	0.093582	0.10027	0
VVNDAGRPK	9	1	0	1	Unmodified	Pep4022	ISO-MSMS	0	2024-02-05_Fusion_41275	204	Treat_T1	319.182	3	319.182	954.525			-1.1359	-0.00036254						15.872	0.22191	15.919	15.755	15.977	0.047157								0.814098	0.00482986	0.0748756	0.002321	2	4812	67.032	53.754	1	0.10194	0.1193	0
ATEDSQRYK	9	1	0	1	Unmodified	Pep2772	MULTI-MSMS		2024-02-05_Fusion_41262	102	Ctrl_T1	554.286	2	549.265	1096.51	0.51094	0.00028064	-0.22329	-0.00012265	0.28765	0.00015799	549.265	554.286	558.276	15.988	0.18258	15.971	15.835	16.018	-0.016354					33	8	8	0.87515	0.000758995	0.00461801	0.00022921	2	4444	80.438	76.692	1	0.61966	0.6389	0
ATEDSQRYK	9	1	0	1	Unmodified	Pep2772	MSMS	0	2024-02-05_Fusion_41262	102	Ctrl_T1	549.265	2	549.265	1096.51										16.023	1	16.007	15.507	16.507	-0.016354											4.3241e-05	1	4456	95.909	90.128	1
ATEDSQRYK	9	1	0	1	Unmodified	Pep2772	ISO-MSMS	2	2024-02-05_Fusion_41268	103	Treat_T2	558.276	2	549.265	1096.51			-0.31705	-0.00017415						15.978	0.23412	16	15.871	16.105	0.02276								0.732186	0.00132483	0.00386087	0.0017176	1	4555	70.747	65.764	1	2.6065	2.1239	0
ATEDSQRYK	9	1	0	1	Unmodified	Pep2772	ISO-MSMS	2	2024-02-05_Fusion_41274	104	Treat_T1	558.276	2	549.265	1096.51			0.16356	8.9839e-05						15.96	0.23751	16.002	15.855	16.092	0.041801								0.92546	0.0034501	0.0370785	5.3834e-05	1	4357	101.54	94.322	1	0.64622	0.6924	0
SVNASKPSER	10	1	0	1	Unmodified	Pep2768	ISO-MSMS	1	2024-02-05_Fusion_41256	101	Ctrl_T2	542.804	2	537.781	1073.55			0.54852	0.00029498						15.782	0.38211	15.782	15.547	15.929	0								0.83979	0.0133896	0.100847	9.3444e-06	1	3960	117.3	104.49	1	5.4059	4.093	0
SVNASKPSER	10	1	0	1	Unmodified	Pep2768	ISO-MSMS	1	2024-02-05_Fusion_41262	102	Ctrl_T1	542.804	2	537.781	1073.55			0.60793	0.00032693						15.768	0.34066	15.752	15.542	15.882	-0.016354								0.944639	0.00702827	0.0246308	5.8961e-06	2	4334	129.38	128.22	1	8.7398	9.0111	0
SVNASKPSER	10	1	0	1	Unmodified	Pep2768	MSMS	2	2024-02-05_Fusion_41262	102	Ctrl_T1	546.793	2	537.781	1073.55										15.711	1	15.694	15.194	16.194	-0.016354											8.1951e-05	1	4335	93.667	89.966	1
SVNASKPSER	10	1	0	1	Unmodified	Pep2768	MSMS	0	2024-02-05_Fusion_41262	102	Ctrl_T1	537.782	2	537.781	1073.55										15.799	1	15.783	15.283	16.283	-0.016354											0.0029533	1	4369	82.749	48.953	1
SVNASKPSER	10	1	0	1	Unmodified	Pep2768	ISO-MSMS	1	2024-02-05_Fusion_41268	103	Treat_T2	543.305	2	537.781	1073.55			0.27764	0.00014931						15.766	0.49809	15.789	15.468	15.966	0.022759								0.977587	0.0247381	0.233922	3.6447e-06	3	4430	142.92	133.74	1	6.2445	5.0883	0
SVNASKPSER	10	1	0	1	Unmodified	Pep2768	ISO-MSMS	1	2024-02-05_Fusion_41274	104	Treat_T1	542.804	2	537.781	1073.55			0.10166	5.4673e-05						15.753	0.3701	15.794	15.555	15.925	0.041745								0.94509	0.0223287	0.247817	4.2484e-06	3	4319	137.69	124	1	6.5909	7.0619	0
SVNASKPSER	10	1	0	1	Unmodified	Pep2768	ISO-MSMS	2	2024-02-05_Fusion_41274	104	Treat_T1	546.792	2	537.781	1073.55			0.048899	2.6297e-05						15.755	0.48017	15.797	15.536	16.016	0.041801								0.759747	0.00855353	0.0880453	0.00049939	1	4276	87.258	74.468	1	1.0118	1.0841	0
SVNASKPSER	10	1	0	1	Unmodified	Pep2768	MSMS	0	2024-02-05_Fusion_41274	104	Treat_T1	537.782	2	537.781	1073.55										15.759	1	15.801	15.301	16.301	0.041801											0.0029533	1	4303	82.749	57.013	1
ATPEKSLHDK	10	2	1	0	Unmodified	Pep8	ISO-MSMS	1	2024-02-05_Fusion_41256	101	Ctrl_T2	568.834	2	563.299	1124.58			-0.46594	-0.00026247						15.794	0.20341	15.794	15.68	15.883	0								0.893712	0.00266993	0.0201234	0.003287	1	3971	54.416	54.416	1	1.3711	1.1142	0
ATPEKSLHDK	10	2	1	0	Unmodified	Pep8	ISO-MSMS	1	2024-02-05_Fusion_41257	201	Ctrl_T2	379.558	3	375.868	1124.58			0.044521	1.6734e-05						15.81	0.14651	15.823	15.737	15.884	0.01251								0.402732	0.00221835	0.0631106	0.0031221	1	4865	56.359	46.033	1	1.373	1.1713	0
ATPEKSLHDK	10	2	1	0	Unmodified	Pep8	ISO-MSMS	1	2024-02-05_Fusion_41262	102	Ctrl_T1	568.834	2	563.299	1124.58			-0.31269	-0.00017614						15.775	0.17834	15.759	15.68	15.859	-0.016354								0.56585	0.00213865	0.0327436	0.015323	1	4370	45.368	45.368	1	0.30651	0.34088	0
ATPEKSLHDK	10	2	1	0	Unmodified	Pep8	ISO-MSMS	0	2024-02-05_Fusion_41262	102	Ctrl_T1	563.299	2	563.299	1124.58			0.13648	7.6878e-05						15.816	0.23121	15.799	15.697	15.928	-0.016354								0.61861	0.00726649	0.064938	1.4334e-05	1	4386	99.815	76.495	1	0.20343	0.22623	0
ATPEKSLHDK	10	2	1	0	Unmodified	Pep8	ISO-MSMS	0	2024-02-05_Fusion_41263	202	Ctrl_T1	375.868	3	375.868	1124.58			0.23476	8.8237e-05						15.88	0.21946	15.887	15.755	15.974	0.0066147								0.333612	0.00361408	0.0752843	2.5108e-06	2	4772	113.89	110.7	1	0.33	0.32779	0
ATPEKSLHDK	10	2	1	0	Unmodified	Pep8	ISO-MSMS	1	2024-02-05_Fusion_41268	103	Treat_T2	568.834	2	563.299	1124.58			0.0069514	3.9157e-06						15.771	0.20212	15.794	15.693	15.895	0.022759								0.840698	0.00405052	0.0423492	0.0019595	1	4456	70.056	60.699	1	0.75336	0.6008	0
ATPEKSLHDK	10	2	1	0	Unmodified	Pep8	ISO-MSMS	0	2024-02-05_Fusion_41268	103	Treat_T2	563.299	2	563.299	1124.58			-0.25248	-0.00014222						15.843	0.24956	15.866	15.716	15.966	0.02276								0.555326	0.00481426	0.0337952	0.00088209	1	4485	82.749	65.237	1	0.32288	0.2575	0
ATPEKSLHDK	10	2	1	0	Unmodified	Pep8	ISO-MSMS	2	2024-02-05_Fusion_41269	203	Treat_T2	383.218	3	375.868	1124.58			-1.7359	-0.00065247						15.835	0.24488	15.851	15.732	15.977	0.01579								0.545647	0.00153965	0.020929	0.00065472	2	4829	91.087	89.124	1	0.30794	0.20102	0
ATPEKSLHDK	10	2	1	0	Unmodified	Pep8	ISO-MSMS	1	2024-02-05_Fusion_41274	104	Treat_T1	568.833	2	563.299	1124.58			0.15745	8.8691e-05						15.745	0.16367	15.786	15.715	15.878	0.041545								0.542205	0.00242283	0.0344479	0.003287	1	4299	54.416	54.416	1	0.19365	0.20447	0
ATPEKSLHDK	10	2	1	0	Unmodified	Pep8	ISO-MSMS	0	2024-02-05_Fusion_41275	204	Treat_T1	375.868	3	375.868	1124.58			-0.22582	-8.4878e-05						15.819	0.29491	15.866	15.73	16.025	0.047157								0.412403	0.00663165	0.129067	9.8629e-07	2	4801	126.67	126.41	1	0.11459	0.12591	0
KANPQVLKK	9	3	1	0	Unmodified	Pep3729	ISO-MSMS	2	2024-02-05_Fusion_41257	201	Ctrl_T2	352.575	3	342.554	1024.64			-0.053154	-1.8208e-05						16.592	0.18826	16.604	16.507	16.695	0.012062								0.256373	0.00272292	0.132186	0.0045178	2	5115	56.547	49.168	1	1.8273	1.3196	0
KANPQVLKK	9	3	1	0	Unmodified	Pep3729	ISO-MSMS	0	2024-02-05_Fusion_41263	202	Ctrl_T1	342.554	3	342.554	1024.64			0.55756	0.000191						16.576	0.26317	16.582	16.469	16.732	0.0062313								0.785084	0.00589202	0.207207	6.5411e-11	2	4971	151.51	128.77	1	0.55574	0.48114	0
KANPQVLKK	9	3	1	0	Unmodified	Pep3729	ISO-MSMS	1	2024-02-05_Fusion_41269	203	Treat_T2	347.585	3	342.554	1024.64			0.35841	0.00012278						16.502	0.21008	16.518	16.468	16.678	0.015816								0.208205	0.00158965	0.05155	0.0018297	1	5031	79.116	74.411	1			0
KANPQVLKK	9	3	1	0	Unmodified	Pep3729	ISO-MSMS	0	2024-02-05_Fusion_41274	104	Treat_T1	513.326	2	513.327	1024.64			-0.88104	-0.00045226						16.563	0.18391	16.605	16.523	16.707	0.042446								0.580323	0.00221001	0.0328226	0.019445	1	4619	41.429	26.048	1	0.5464	0.58025	0
KANPQVLKK	9	3	1	0	Unmodified	Pep3729	ISO-MSMS	0	2024-02-05_Fusion_41275	204	Treat_T1	342.554	3	342.554	1024.64			-0.07869	-2.6956e-05						16.559	0.21694	16.607	16.482	16.699	0.047268								0.876019	0.0110507	0.461189	6.5411e-11	2	5008	151.51	125.47	1	0.3549	0.43289	0
SLYKEGHTK	9	2	1	0	Unmodified	Pep2784	ISO-MSMS	2	2024-02-05_Fusion_41256	101	Ctrl_T2	542.808	2	531.783	1061.55			0.40505	0.0002154						16.449	0.23047	16.449	16.366	16.596	0								0.414424	0.00107182	0.00668608	0.0016471	1	4243	71.692	54.461	1	6.456	5.2463	0
SLYKEGHTK	9	2	1	0	Unmodified	Pep2784	ISO-MSMS	2	2024-02-05_Fusion_41257	201	Ctrl_T2	362.207	3	354.857	1061.55			-0.20792	-7.3783e-05						16.459	0.23359	16.472	16.338	16.572	0.012274								0.707108	0.00187969	0.00736526	2.9306e-06	2	5065	99.139	97.081	1	1.3297	1.1344	0
SLYKEGHTK	9	2	1	0	Unmodified	Pep2784	MSMS	0	2024-02-05_Fusion_41262	102	Ctrl_T1	531.783	2	531.783	1061.55										16.431	1	16.414	15.914	16.914	-0.016272											2.5181e-05	1	4614	111.95	82.28	1
SLYKEGHTK	9	2	1	0	Unmodified	Pep2784	ISO-MSMS	0	2024-02-05_Fusion_41263	202	Ctrl_T1	354.858	3	354.857	1061.55			0.12188	4.3251e-05						16.423	0.16559	16.429	16.351	16.516	0.0062332								0.63905	0.00115344	0.00547552	1.2319e-06	2	4936	133.68	124.32	1	0.38115	0.37859	0
SLYKEGHTK	9	2	1	0	Unmodified	Pep2784	ISO-MSMS	2	2024-02-05_Fusion_41268	103	Treat_T2	542.807	2	531.783	1061.55			0.75799	0.00040308						16.408	0.34205	16.431	16.287	16.629	0.022873								0.946272	0.00180622	0.0134327	5.3748e-05	1	4711	101.64	68.645	1	3.0593	2.4398	0
SLYKEGHTK	9	2	1	0	Unmodified	Pep2784	ISO-MSMS	2	2024-02-05_Fusion_41269	203	Treat_T2	362.207	3	354.857	1061.55			0.18418	6.5356e-05						16.402	0.23225	16.418	16.302	16.534	0.015818								0.726118	0.00365305	0.0377915	5.1156e-07	2	4983	128.69	123.98	1	0.97945	0.63939	0
SLYKEGHTK	9	2	1	0	Unmodified	Pep2784	MULTI-MSMS		2024-02-05_Fusion_41274	104	Treat_T1	542.807	2	531.783	1061.55	0.52618	0.00027981	-0.24215	-0.00012877	0.28402	0.00015104	531.782	537.317	542.807	16.394	0.21255	16.436	16.311	16.523	0.042215					35	9	6	0.819318	0.00102166	0.024128	3.2791e-06	2	4551	111.95	80.525	1	0.28678	0.30281	0
ATSNVHMVKK	10	2	0	0	Unmodified	Pep4029	ISO-MSMS	2	2024-02-05_Fusion_41257	201	Ctrl_T2	377.549	3	372.206	1113.6			0.83494	0.00031077						16.38	0.13556	16.393	16.29	16.426	0.012274								0.405694	0.000617793	0.0066966	4.0147e-06	2	5033	101.28	95.969	1	0.23322	0.22212	0
ATSNVHMVKK	10	2	0	0	Unmodified	Pep4029	ISO-MSMS	2	2024-02-05_Fusion_41268	103	Treat_T2	565.82	2	557.806	1113.6			-0.057469	-3.2057e-05						16.347	0.20545	16.37	16.263	16.469	0.022871								0.61279	0.00353265	0.0264264	1.2059e-05	1	4681	107.79	99.324	1	0.30706	0.24112	0
ATSNVHMVKK	10	2	0	0	Unmodified	Pep4029	ISO-MSMS	2	2024-02-05_Fusion_41269	203	Treat_T2	377.549	3	372.206	1113.6			-0.31426	-0.00011697						16.347	0.23721	16.363	16.231	16.468	0.015816								0.991853	0.00494034	0.034151	6.2336e-11	2	4967	151.44	146.13	1	0.10032	0.089321	0
ATSNVHMVKK	10	2	0	0	Unmodified	Pep4029	ISO-MSMS	2	2024-02-05_Fusion_41275	204	Treat_T1	377.549	3	372.206	1113.6			0.16362	6.09e-05						16.329	0.19014	16.377	16.268	16.458	0.047268								0.608572	0.0015332	0.0120222	2.8546e-06	2	4950	111.01	105.69	1	0.11273	0.13928	0
KTLQPSSQNTK	11	2	1	0	Unmodified	Pep24	ISO-MSMS	2	2024-02-05_Fusion_41256	101	Ctrl_T2	627.361	2	616.336	1230.66			0.37249	0.00022958						16.434	0.20396	16.434	16.322	16.526	0								0.907035	0.00117782	0.0177514	0.0026327	1	4223	56.563	20.619	1			0
KTLQPSSQNTK	11	2	1	0	Unmodified	Pep24	ISO-MSMS	0	2024-02-05_Fusion_41262	102	Ctrl_T1	616.838	2	616.336	1230.66			0.4037	0.00024881						16.399	0.18142	16.383	16.315	16.496	-0.016272								0.867694	0.000564408	0.00535925	0.0069682	1	4616	50.108	30.117	1	0.64289	0.71497	0
KTLQPSSQNTK	11	2	1	0	Unmodified	Pep24	ISO-MSMS	0	2024-02-05_Fusion_41274	104	Treat_T1	616.336	2	616.336	1230.66			-0.13134	-8.0948e-05						16.412	0.21255	16.454	16.311	16.523	0.042446								0.844966	0.00131937	0.0123965	0.0012802	1	4535	75.294	47.965	1	0.35274	0.37246	0
AIQKGVAEK	9	2	0	0	Unmodified	Pep1287	MULTI-MSMS		2024-02-05_Fusion_41256	101	Ctrl_T2	480.297	2	472.282	942.55	0.26772	0.00012644	-0.85202	-0.0004024	-0.5843	-0.00027596	472.283	476.307	480.296	16.459	0.29797	16.459	16.298	16.596	0					117	15	11	0.609983	0.0141053	0.154592	0.00012636	3	4226	84.615	65.549	1	2.0516	1.5768	0
AIQKGVAEK	9	2	0	0	Unmodified	Pep1287	MULTI-MSMS		2024-02-05_Fusion_41262	102	Ctrl_T1	472.283	2	472.282	942.55	0.33636	0.00015886	-1.3325	-0.00062933	-0.99616	-0.00047047	472.282	476.307	480.296	16.433	0.31983	16.416	16.245	16.565	-0.016272					101	14	10	0.580009	0.0102415	0.0909815	4.7219e-06	2	4619	104.01	81.777	1	0.78376	0.81717	0
AIQKGVAEK	9	2	0	0	Unmodified	Pep1287	ISO-MSMS	1	2024-02-05_Fusion_41268	103	Treat_T2	476.308	2	472.282	942.55			-2.2476	-0.0010615						16.401	0.29572	16.424	16.263	16.559	0.022873								0.656792	0.0157601	0.208487	5.4306e-05	1	4697	100.98	80.987	1	1.1875	0.93252	0
AIQKGVAEK	9	2	0	0	Unmodified	Pep1287	ISO-MSMS	2	2024-02-05_Fusion_41268	103	Treat_T2	480.296	2	472.282	942.55			-0.57821	-0.00027308						16.44	0.24389	16.462	16.333	16.577	0.022871								0.589823	0.0106936	0.0965283	0.0007694	1	4706	83.456	65.547	1	1.036	0.81352	0
STITKIHSK	9	2	0	0	Unmodified	Pep1297	ISO-MSMS	2	2024-02-05_Fusion_41257	201	Ctrl_T2	344.212	3	338.87	1013.59			-0.56445	-0.00019128						16.792	0.34114	16.804	16.621	16.962	0.012062								0.770608	0.00965011	0.109	5.1156e-07	2	5152	128.69	115.33	1	3.5955	3.4243	0
STITKIHSK	9	2	0	0	Unmodified	Pep1297	ISO-MSMS	1	2024-02-05_Fusion_41257	201	Ctrl_T2	341.553	3	338.87	1013.59			-0.23763	-8.0526e-05						16.792	0.29268	16.804	16.621	16.913	0.012062								0.638188	0.00647287	0.0672132	1.2362e-16	2	5155	189.14	182.01	1	3.2341	3.0801	0
STITKIHSK	9	2	0	0	Unmodified	Pep1297	ISO-MSMS	0	2024-02-05_Fusion_41262	102	Ctrl_T1	507.801	2	507.801	1013.59			-1.7634	-0.00089548						16.776	0.35366	16.76	16.542	16.896	-0.01627								0.914975	0.0145925	0.105106	3.187e-05	1	4750	144.79	90.603	1	0.35644	0.37163	0
STITKIHSK	9	2	0	0	Unmodified	Pep1297	ISO-MSMS	0	2024-02-05_Fusion_41263	202	Ctrl_T1	338.87	3	338.87	1013.59			0.31298	0.00010606						16.763	0.33778	16.769	16.588	16.926	0.0062313								0.549593	0.00960034	0.19215	1.9248e-11	2	5026	179.21	172.08	1	0.57032	0.64394	0
STITKIHSK	9	2	0	0	Unmodified	Pep1297	ISO-MSMS	2	2024-02-05_Fusion_41263	202	Ctrl_T1	344.212	3	338.87	1013.59			0.50296	0.00017044						16.76	0.40801	16.767	16.612	17.02	0.0062313								0.579989	0.00789871	0.110254	1.882e-06	2	5028	111.95	98.594	1	0.5491	0.61998	0
STITKIHSK	9	2	0	0	Unmodified	Pep1297	ISO-MSMS	1	2024-02-05_Fusion_41269	203	Treat_T2	341.553	3	338.87	1013.59			-0.11206	-3.7975e-05						16.763	0.35887	16.778	16.582	16.941	0.015844								0.659553	0.0125104	0.135462	1.9248e-11	4	5087	168.38	161.25	1	3.4294	3.0534	0
STITKIHSK	9	2	0	0	Unmodified	Pep1297	ISO-MSMS	0	2024-02-05_Fusion_41274	104	Treat_T1	507.801	2	507.801	1013.59			-1.1397	-0.00057874						16.766	0.27664	16.808	16.64	16.917	0.042446								0.782646	0.0106897	0.0661526	2.1308e-05	1	4688	160.82	130.02	1	0.39181	0.44519	0
STITKIHSK	9	2	0	0	Unmodified	Pep1297	ISO-MSMS	0	2024-02-05_Fusion_41275	204	Treat_T1	338.869	3	338.87	1013.59			-1.2327	-0.00041774						16.739	0.30988	16.786	16.579	16.889	0.047432								0.837228	0.0150994	0.200617	1.3815e-16	2	5062	198.07	190.46	1	0.40646	0.50218	0
ATYVQPRRK	9	1	0	2	Unmodified	Pep1020	MULTI-MSMS		2024-02-05_Fusion_41257	201	Ctrl_T2	378.908	3	373.552	1117.64	0.12045	4.4994e-05	0.25089	9.372e-05	0.37134	0.00013871	373.553	378.908	382.896	16.956	0.29	16.968	16.792	17.082	0.012062					85	13	8	0.796675	0.00585835	0.0363762	4.6122e-07	3	5196	105.39	105.39	1	4.8633	4.2131	0
ATYVQPRRK	9	1	0	2	Unmodified	Pep1020	MULTI-MSMS		2024-02-05_Fusion_41263	202	Ctrl_T1	378.908	3	373.552	1117.64	-0.12442	-4.6476e-05	0.36191	0.00013519	0.23749	8.8715e-05	373.553	378.908	382.896	16.959	0.33347	16.965	16.757	17.09	0.0058479					75	13	8	0.523982	0.00324853	0.0319073	2.5167e-07	5	5076	119.89	119.89	1	0.61266	0.60644	0
ATYVQPRRK	9	1	0	2	Unmodified	Pep1020	MULTI-MSMS		2024-02-05_Fusion_41269	203	Treat_T2	378.908	3	373.552	1117.64	0.13373	4.9954e-05	-0.20497	-7.6569e-05	-0.071248	-2.6615e-05	373.552	378.908	382.896	16.94	0.3253	16.956	16.75	17.076	0.015844					74	13	9	0.783113	0.00234567	0.0462841	0.00011909	4	5120	91.906	91.906	1	4.3097	3.7898	0
ATYVQPRRK	9	1	0	2	Unmodified	Pep1020	ISO-MSMS	0	2024-02-05_Fusion_41274	104	Treat_T1	559.825	2	559.825	1117.64			-0.61069	-0.00034188						16.934	0.20134	16.976	16.861	17.062	0.042448								0.677983	0.00147922	0.00656816	0.0072577	1	4747	49.65	45.903	1	0.43952	0.47362	0
ATYVQPRRK	9	1	0	2	Unmodified	Pep1020	MSMS	1	2024-02-05_Fusion_41274	104	Treat_T1	567.858	2	559.825	1117.64										16.918	1	16.961	16.461	17.461	0.042446											0.066393	1	4754	25.939	17.999	1
ATYVQPRRK	9	1	0	2	Unmodified	Pep1020	MULTI-MSMS		2024-02-05_Fusion_41275	204	Treat_T1	373.552	3	373.552	1117.64	0.1977	7.3851e-05	-0.016495	-6.1618e-06	0.1812	6.7689e-05	373.553	378.908	382.896	16.921	0.32591	16.969	16.747	17.073	0.047434					66	13	7	0.59629	0.0084392	0.0561712	5.738e-07	2	5112	97.602	96.957	1	0.45115	0.44137	0
SVGPPSKDK	9	2	0	0	Unmodified	Pep1292	ISO-MSMS	2	2024-02-05_Fusion_41256	101	Ctrl_T2	465.765	2	457.751	913.487			-0.0066137	-3.0274e-06						16.608	0.73796	16.608	16.205	16.943	0								0.811725	0.0309534	0.422253	2.3612e-05	2	4301	138.4	90.801	1	3.0617	2.3531	0
SVGPPSKDK	9	2	0	0	Unmodified	Pep1292	ISO-MSMS	1	2024-02-05_Fusion_41256	101	Ctrl_T2	461.776	2	457.751	913.487			1.7964	0.00082233						16.607	0.5642	16.607	16.345	16.909	0								0.580862	0.0198288	0.299984	4.9218e-05	2	4306	107	89.531	1	3.0807	2.3677	0
SVGPPSKDK	9	2	0	0	Unmodified	Pep1292	ISO-MSMS	1	2024-02-05_Fusion_41268	103	Treat_T2	461.776	2	457.751	913.487			0.91118	0.00041709						16.569	0.60279	16.592	16.287	16.89	0.022871								0.635718	0.0227953	0.251482	0.0017945	2	4761	69.716	57.12	1	2.6682	2.0952	0
SVGPPSKDK	9	2	0	0	Unmodified	Pep1292	ISO-MSMS	2	2024-02-05_Fusion_41268	103	Treat_T2	465.766	2	457.751	913.487			-3.6501	-0.0016708						16.548	0.62626	16.571	16.263	16.89	0.022871								0.518191	0.0131317	0.13639	0.0021347	2	4762	65.156	54.357	1	2.2041	1.7307	0
SVGPPSKDK	9	2	0	0	Unmodified	Pep1292	ISO-MSMS	0	2024-02-05_Fusion_41274	104	Treat_T1	457.751	2	457.751	913.487			1.6794	0.00076873						16.567	0.64948	16.61	16.267	16.917	0.042446								0.774959	0.0360447	1	5.4657e-05	2	4634	100.57	55.849	1	0.42315	0.48081	0
KTIDASVSKK	10	3	0	0	Unmodified	Pep34	ISO-MSMS	0	2024-02-05_Fusion_41262	102	Ctrl_T1	538.819	2	538.819	1075.62			-0.059133	-3.1862e-05						16.675	0.18479	16.659	16.542	16.727	-0.01627								0.40238	0.00253618	0.0768345	0.018195	1	4701	43.651	22.203	1	0.45316	0.45874	0
KTIDASVSKK	10	3	0	0	Unmodified	Pep34	ISO-MSMS	1	2024-02-05_Fusion_41269	203	Treat_T2	363.574	3	359.549	1075.62			0.62339	0.00022414						16.626	0.16773	16.642	16.534	16.702	0.015844								0.417835	0.00373505	0.0806188	9.3258e-07	2	5059	127.12	103.09	1	2.3711	1.7207	0
KTIDASVSKK	10	3	0	0	Unmodified	Pep34	ISO-MSMS	0	2024-02-05_Fusion_41274	104	Treat_T1	538.819	2	538.819	1075.62			-0.24971	-0.00013455						16.63	0.18814	16.672	16.563	16.751	0.042446								0.544213	0.0031922	0.117015	0.0092812	1	4639	48.981	30.756	1	0.51805	0.55359	0
KTDFTRTGK	9	2	0	1	Unmodified	Pep1016	ISO-MSMS	1	2024-02-05_Fusion_41256	101	Ctrl_T2	534.324	2	527.288	1052.56			-0.050228	-2.6484e-05						16.82	0.18524	16.82	16.706	16.891	0								0.804276	0.00155074	0.00847779	0.037171	1	4382	29.473	20.61	1	5.4019	3.9927	0
KTDFTRTGK	9	2	0	1	Unmodified	Pep1016	ISO-MSMS	2	2024-02-05_Fusion_41257	201	Ctrl_T2	360.54	3	351.861	1052.56			-0.65614	-0.00023087						16.818	0.21774	16.83	16.72	16.938	0.012062								0.104292	0.000483841	0.0128212	0.0045178	1	5187	56.547	56.235	1	2.4931	1.5669	0
KTDFTRTGK	9	2	0	1	Unmodified	Pep1016	ISO-MSMS	1	2024-02-05_Fusion_41263	202	Ctrl_T1	356.551	3	351.861	1052.56			-0.032955	-1.1595e-05						16.784	0.31391	16.79	16.612	16.926	0.0062313								0.618124	0.00301968	0.0440306	1.0963e-10	3	5047	135.35	127.7	1	1.8645	1.9735	0
KTDFTRTGK	9	2	0	1	Unmodified	Pep1016	ISO-MSMS	1	2024-02-05_Fusion_41268	103	Treat_T2	534.323	2	527.288	1052.56			-0.29558	-0.00015585						16.801	0.2061	16.824	16.707	16.913	0.022968								0.584899	0.00296768	0.0251646	0.026929	1	4853	36.381	27.519	1	9.314	7.2891	0
KTDFTRTGK	9	2	0	1	Unmodified	Pep1016	ISO-MSMS	1	2024-02-05_Fusion_41269	203	Treat_T2	356.551	3	351.861	1052.56			-0.82192	-0.0002892						16.791	0.23928	16.807	16.678	16.917	0.015844								0.383498	0.00158154	0.0290431	3.0564e-06	2	5115	97.602	91.567	1	5.2976	3.3875	0
KTDFTRTGK	9	2	0	1	Unmodified	Pep1016	ISO-MSMS	2	2024-02-05_Fusion_41275	204	Treat_T1	360.54	3	351.861	1052.56			-0.84897	-0.00029872						16.767	0.28542	16.815	16.675	16.96	0.047434								0.270701	0.00122106	0.0306413	0.0033209	2	5092	66.595	64.538	1	1.8458	1.7939	0
RVTYPAKAK	9	2	0	1	Unmodified	Pep1306	ISO-MSMS	1	2024-02-05_Fusion_41256	101	Ctrl_T2	524.347	2	517.311	1032.61			0.1309	6.7716e-05						17.166	0.24047	17.166	17.048	17.289	0								0.75388	0.0149017	0.176633	5.4539e-05	1	4502	100.71	87.13	1	5.2074	2.8779	0
RVTYPAKAK	9	2	0	1	Unmodified	Pep1306	ISO-MSMS	2	2024-02-05_Fusion_41256	101	Ctrl_T2	530.329	2	517.311	1032.61			-0.76701	-0.00039678						17.17	0.25328	17.17	17.076	17.33	0								0.742539	0.0158351	0.134789	5.6792e-05	1	4517	98.044	52.709	1	5.5525	3.065	0
RVTYPAKAK	9	2	0	1	Unmodified	Pep1306	ISO-MSMS	1	2024-02-05_Fusion_41257	201	Ctrl_T2	349.9	3	345.21	1032.61			0.20238	6.9864e-05						17.132	0.61685	17.144	17.005	17.622	0.011826								0.871327	0.0107622	0.0923843	9.1813e-07	4	5244	123.72	123.72	1	7.5414	5.7294	0
RVTYPAKAK	9	2	0	1	Unmodified	Pep1306	ISO-MSMS	2	2024-02-05_Fusion_41257	201	Ctrl_T2	353.889	3	345.21	1032.61			-1.1991	-0.00041393						17.149	0.40972	17.161	17.019	17.428	0.011826								0.977236	0.0300311	0.260097	7.6915e-07	4	5249	125.54	107.08	1	7.4458	5.6574	0
RVTYPAKAK	9	2	0	1	Unmodified	Pep1306	ISO-MSMS	1	2024-02-05_Fusion_41262	102	Ctrl_T1	524.346	2	517.311	1032.61			0.19188	9.9259e-05						17.175	0.30508	17.159	17.011	17.317	-0.016188								0.24332	0.00450334	0.0238288	0.016842	1	4928	43.185	35.617	1	1.1797	1.2508	0
RVTYPAKAK	9	2	0	1	Unmodified	Pep1306	ISO-MSMS	1	2024-02-05_Fusion_41263	202	Ctrl_T1	349.9	3	345.21	1032.61			-0.13408	-4.6284e-05						17.142	0.52504	17.148	16.996	17.521	0.0058498								0.888226	0.0237553	0.187285	6.2347e-11	4	5123	152.63	152.63	1	1.2944	1.3701	0
RVTYPAKAK	9	2	0	1	Unmodified	Pep1306	ISO-MSMS	2	2024-02-05_Fusion_41263	202	Ctrl_T1	353.889	3	345.21	1032.61			-0.7014	-0.00024213						17.161	0.31083	17.167	17.019	17.33	0.0058479								0.972528	0.0552993	0.754062	1.0909e-10	4	5137	135.55	133.49	1	1.1452	1.2121	0
RVTYPAKAK	9	2	0	1	Unmodified	Pep1306	ISO-MSMS	1	2024-02-05_Fusion_41268	103	Treat_T2	524.347	2	517.311	1032.61			0.050928	2.6345e-05						17.148	0.23623	17.171	17.038	17.274	0.023041								0.698373	0.0193288	0.161256	5.6338e-05	1	4984	98.582	89.188	1	5.0548	2.5349	0
RVTYPAKAK	9	2	0	1	Unmodified	Pep1306	ISO-MSMS	2	2024-02-05_Fusion_41268	103	Treat_T2	530.329	2	517.311	1032.61			-0.63116	-0.0003265						17.149	0.17814	17.172	17.096	17.274	0.023041								0.544582	0.00154119	0.019682	0.0026792	1	5013	57.859	28.442	1	4.5209	2.2766	0
RVTYPAKAK	9	2	0	1	Unmodified	Pep1306	ISO-MSMS	1	2024-02-05_Fusion_41269	203	Treat_T2	349.9	3	345.21	1032.61			0.064844	2.2385e-05						17.124	0.57913	17.14	16.985	17.564	0.015844								0.946048	0.0369322	0.249667	6.2347e-11	4	5188	152.63	152.63	1	5.4681	3.9449	0
RVTYPAKAK	9	2	0	1	Unmodified	Pep1306	ISO-MSMS	2	2024-02-05_Fusion_41269	203	Treat_T2	353.889	3	345.21	1032.61			-0.30089	-0.00010387						17.158	0.36454	17.174	16.985	17.349	0.015871								0.971712	0.0568525	0.54079	2.2777e-06	3	5205	107.11	105.06	1	5.4615	3.9322	0
RVTYPAKAK	9	2	0	1	Unmodified	Pep1306	ISO-MSMS	2	2024-02-05_Fusion_41274	104	Treat_T1	530.329	2	517.311	1032.61			-0.6228	-0.00032218						17.155	0.2111	17.198	17.098	17.309	0.043121								0.768201	0.0048463	0.040346	0.0013182	1	4867	76.1	36.098	1	0.93136	1.0653	0
RVTYPAKAK	9	2	0	1	Unmodified	Pep1306	MULTI-MSMS		2024-02-05_Fusion_41275	204	Treat_T1	345.21	3	345.21	1032.61	0.026819	9.2582e-06	-0.15974	-5.5143e-05	-0.13292	-4.5885e-05	345.21	349.9	353.889	17.113	0.75964	17.16	16.96	17.72	0.047434					187	31	15	0.928429	0.0419073	0.561686	8.4708e-12	10	5166	167.24	167.24	1	0.8422	0.8185	0
SINKPTSER	9	1	0	1	Unmodified	Pep35	ISO-MSMS	1	2024-02-05_Fusion_41256	101	Ctrl_T2	521.3	2	516.278	1030.54			-1.5206	-0.00078506						16.664	0.33331	16.664	16.459	16.792	0								0.684797	0.0110292	0.130485	5.1976e-05	1	4315	103.74	96.519	1	5.9529	4.5071	0
SINKPTSER	9	1	0	1	Unmodified	Pep35	ISO-MSMS	2	2024-02-05_Fusion_41256	101	Ctrl_T2	525.289	2	516.278	1030.54			-0.041537	-2.1444e-05						16.684	0.40897	16.684	16.4	16.809	0								0.844665	0.0199754	0.299024	0.001476	1	4319	73.985	64.471	1	6.0278	4.5639	0
SINKPTSER	9	1	0	1	Unmodified	Pep35	ISO-MSMS	1	2024-02-05_Fusion_41257	201	Ctrl_T2	347.869	3	344.521	1030.54			0.30291	0.00010436						16.694	0.24026	16.706	16.552	16.792	0.012062								0.664176	0.0119377	0.262723	1.2319e-06	2	5123	119.89	119.89	1	13.011	10.261	0
SINKPTSER	9	1	0	1	Unmodified	Pep35	ISO-MSMS	2	2024-02-05_Fusion_41257	201	Ctrl_T2	350.528	3	344.521	1030.54			-0.49651	-0.00017106						16.694	0.28799	16.706	16.552	16.84	0.012062								0.730603	0.016013	0.356922	2.8587e-06	2	5129	100.02	97.96	1	12.674	9.9944	0
SINKPTSER	9	1	0	1	Unmodified	Pep35	ISO-MSMS	1	2024-02-05_Fusion_41262	102	Ctrl_T1	521.301	2	516.278	1030.54			-0.51409	-0.00026541						16.687	0.31766	16.671	16.478	16.796	-0.016272								0.798017	0.0224648	0.608704	5.6802e-05	1	4707	98.033	90.813	1	1.5823	1.6314	0
SINKPTSER	9	1	0	1	Unmodified	Pep35	ISO-MSMS	2	2024-02-05_Fusion_41262	102	Ctrl_T1	525.289	2	516.278	1030.54			-0.16593	-8.5666e-05						16.651	0.45811	16.635	16.338	16.796	-0.01627								0.831364	0.0185144	0.461766	5.3748e-05	1	4708	101.64	88.854	1	1.6984	1.7511	0
SINKPTSER	9	1	0	1	Unmodified	Pep35	MSMS	0	2024-02-05_Fusion_41262	102	Ctrl_T1	516.278	2	516.278	1030.54										16.712	1	16.696	16.196	17.196	-0.016272											0.0060968	1	4724	66.27	64.072	1
SINKPTSER	9	1	0	1	Unmodified	Pep35	MULTI-MSMS		2024-02-05_Fusion_41263	202	Ctrl_T1	347.869	3	344.521	1030.54	-0.43778	-0.00015083	0.1406	4.8439e-05	-0.29719	-0.00010239	344.521	347.869	350.528	16.665	0.43018	16.672	16.374	16.804	0.0062313					83	17	9	0.789401	0.0187471	0.572158	2.5167e-07	6	4995	128.69	128.69	1	2.1691	2.0913	0
SINKPTSER	9	1	0	1	Unmodified	Pep35	ISO-MSMS	1	2024-02-05_Fusion_41268	103	Treat_T2	521.3	2	516.278	1030.54			-0.86201	-0.00044503						16.684	0.27642	16.707	16.546	16.822	0.022871								0.766021	0.0225292	0.400277	5.3748e-05	1	4783	101.64	92.429	1	7.0478	5.7429	0
SINKPTSER	9	1	0	1	Unmodified	Pep35	ISO-MSMS	1	2024-02-05_Fusion_41269	203	Treat_T2	347.869	3	344.521	1030.54			0.45322	0.00015614						16.65	0.21575	16.666	16.534	16.75	0.015844								0.78787	0.0226351	0.821442	8.867e-11	2	5057	143.01	143.01	1	18.617	14.651	0
SINKPTSER	9	1	0	1	Unmodified	Pep35	ISO-MSMS	1	2024-02-05_Fusion_41274	104	Treat_T1	521.3	2	516.278	1030.54			-1.2642	-0.00065267						16.65	0.4153	16.693	16.413	16.828	0.042446								0.676788	0.0152336	0.396247	0.00085723	1	4642	82.279	76.497	1	1.0075	1.0795	0
SINKPTSER	9	1	0	1	Unmodified	Pep35	ISO-MSMS	2	2024-02-05_Fusion_41274	104	Treat_T1	525.289	2	516.278	1030.54			-0.28521	-0.00014725						16.664	0.4153	16.706	16.413	16.828	0.042446								0.787902	0.0136733	0.360409	0.0023088	1	4643	62.823	54.667	1	1.1408	1.2223	0
SINKPTSER	9	1	0	1	Unmodified	Pep35	MSMS	0	2024-02-05_Fusion_41274	104	Treat_T1	516.278	2	516.278	1030.54										16.677	1	16.72	16.22	17.22	0.042446											0.0013954	1	4660	87.639	84.803	1
SINKPTSER	9	1	0	1	Unmodified	Pep35	MULTI-MSMS		2024-02-05_Fusion_41275	204	Treat_T1	347.869	3	344.521	1030.54	0.18455	6.3582e-05	-0.048375	-1.6666e-05	0.13618	4.6915e-05	344.521	347.869	350.528	16.662	0.47839	16.709	16.482	16.96	0.047268					93	19	10	0.678138	0.0143571	0.410785	2.5167e-07	6	5034	137.9	137.9	1	1.3454	1.5745	0
SINKPTSER	9	1	0	1	Unmodified	Pep35	MULTI-MATCH		2024-02-05_Fusion_41257	201	Ctrl_T2		3	344.521	1030.54	0.06199	2.1357e-05	0.4587	0.00015803	0.52069	0.00017939	344.855	346.527	348.192	16.685	0.24026	16.697	16.552	16.792	0.012064	0.012683	0.00029272		119.89	31	9	7					0				0	2.4769	1.767	0
KAFQATQQK	9	2	0	0	Unmodified	Pep1303	ISO-MSMS	1	2024-02-05_Fusion_41256	101	Ctrl_T2	529.316	2	525.291	1048.57			0.021787	1.1445e-05						17.081	0.37819	17.081	16.93	17.308	0								0.567681	0.0236776	0.2702	2.9505e-05	2	4495	130.31	92.135	1	3.7885	2.9116	0
KAFQATQQK	9	2	0	0	Unmodified	Pep1303	ISO-MSMS	2	2024-02-05_Fusion_41256	101	Ctrl_T2	533.305	2	525.291	1048.57			-0.35012	-0.00018391						17.093	0.56595	17.093	16.962	17.528	0								0.968255	0.0348597	0.497233	1.0482e-11	2	4501	249.93	172.61	1	3.8838	2.9849	0
KAFQATQQK	9	2	0	0	Unmodified	Pep1303	MULTI-MSMS		2024-02-05_Fusion_41262	102	Ctrl_T1	525.291	2	525.291	1048.57	0.42839	0.00022503	0.22371	0.00011752	0.65211	0.00034255	525.291	529.315	533.305	17.082	0.41056	17.066	16.817	17.227	-0.016188					183	24	12	0.821663	0.0492164	0.631872	3.1736e-19	6	4895	223.19	163.12	1	0.42344	0.44149	0
KAFQATQQK	9	2	0	0	Unmodified	Pep1303	ISO-MSMS	1	2024-02-05_Fusion_41268	103	Treat_T2	529.316	2	525.291	1048.57			-0.080702	-4.2392e-05						17.044	0.40651	17.067	16.846	17.252	0.023041								0.83762	0.0419155	0.204932	6.5141e-08	2	4964	206.38	167.83	1	2.0081	1.5768	0
KAFQATQQK	9	2	0	0	Unmodified	Pep1303	ISO-MSMS	2	2024-02-05_Fusion_41268	103	Treat_T2	533.305	2	525.291	1048.57			0.016896	8.8752e-06						17.05	0.33823	17.073	16.936	17.274	0.023039								0.889663	0.0149312	0.250997	1.1472e-11	2	4977	249.46	190.75	1	2.1625	1.6981	0
KAFQATQQK	9	2	0	0	Unmodified	Pep1303	MULTI-MSMS		2024-02-05_Fusion_41274	104	Treat_T1	533.305	2	525.291	1048.57	0.25909	0.0001361	0.27012	0.00014189	0.52921	0.00027799	525.291	529.315	533.306	17.044	0.49492	17.087	16.814	17.309	0.043123					165	26	11	0.978552	0.0153881	0.0454313	8.8279e-27	5	4796	264.95	206.53	1	0.31273	0.35534	0
KAFQATQQK	9	2	0	0	Unmodified	Pep1303	MULTI-MATCH-MSMS		2024-02-05_Fusion_41256	101	Ctrl_T2		2	525.291	1048.57	0.15996	8.4026e-05	0.3408	0.00017902	0.50077	0.00026305	525.291	527.304	529.297	17.097	0.43695	17.097	16.99	17.427	0	0.013967	7.8067e-05		264.95	110	25	9					0				0	0.73272	0.57704	0
KAFQATQQK	9	2	0	0	Unmodified	Pep1303	MULTI-MATCH-MSMS		2024-02-05_Fusion_41268	103	Treat_T2		2	525.291	1048.57	0.38504	0.00020226	0.2685	0.00014104	0.65354	0.0003433	525.291	527.303	529.297	17.058	0.31662	17.081	16.936	17.252	0.023041	-0.0015908	2.1006e-06		264.95	112	18	9					0				0	0.32	0.24112	0
SSYSQVRNK	9	1	0	1	Unmodified	Pep1300	MSMS	1	2024-02-05_Fusion_41256	101	Ctrl_T2	539.799	2	534.775	1067.54										16.942	1	16.942	16.442	17.442	0											5.2238e-08	1	4423	137.9	131.17	1
SSYSQVRNK	9	1	0	1	Unmodified	Pep1300	MULTI-MSMS		2024-02-05_Fusion_41262	102	Ctrl_T1	534.776	2	534.775	1067.54	0.42635	0.000228	0.84395	0.00045132	1.2703	0.00067932	534.775	539.798	543.787	17.008	0.40169	16.992	16.681	17.082	-0.016188					119	24	8	0.843837	0.00227516	0.0122851	3.7499e-08	2	4812	129.77	127.57	1	0.48782	0.50296	0
SSYSQVRNK	9	1	0	1	Unmodified	Pep1300	MULTI-MSMS		2024-02-05_Fusion_41268	103	Treat_T2	539.799	2	534.775	1067.54	0.54146	0.00028956	0.98833	0.00052853	1.5298	0.00081809	534.776	539.798	543.787	16.955	0.31925	16.978	16.776	17.096	0.023041					67	16	8	0.545357	0.00363269	0.00888197	3.0362e-09	2	4906	156.51	148.86	1	1.7343	1.4132	0
SSYSQVRNK	9	1	0	1	Unmodified	Pep1300	ISO-MSMS	1	2024-02-05_Fusion_41274	104	Treat_T1	539.798	2	534.775	1067.54			1.7281	0.00092413						16.948	0.16068	16.991	16.901	17.062	0.042448								0.513518	0.000424693	0.00372636	5.3446e-05	1	4788	102	97.311	1	0.4429	0.47455	0
KVSPASGVSK	10	2	0	0	Unmodified	Pep36	ISO-MSMS	1	2024-02-05_Fusion_41256	101	Ctrl_T2	484.305	2	480.28	958.545			0.3482	0.00016723						16.792	0.28021	16.792	16.649	16.93	0								0.663402	0.00437186	0.0194234	0.0015527	1	4354	74.849	50.617	1	4.9415	3.7978	0
KVSPASGVSK	10	2	0	0	Unmodified	Pep36	ISO-MSMS	2	2024-02-05_Fusion_41256	101	Ctrl_T2	488.294	2	480.28	958.545			0.28644	0.00013757						16.816	0.38713	16.816	16.543	16.93	0								0.629256	0.00739291	0.0309651	0.0011444	1	4367	79.659	45.784	1	5.4231	4.168	0
KVSPASGVSK	10	2	0	0	Unmodified	Pep36	MULTI-MSMS		2024-02-05_Fusion_41262	102	Ctrl_T1	484.305	2	480.28	958.545	0.57135	0.00027441	0.1263	6.0658e-05	0.69765	0.00033507	480.279	484.305	488.295	16.802	0.51932	16.786	16.46	16.98	-0.016272					130	26	11	0.606439	0.00455481	0.0644362	0.00031941	3	4734	77.14	53.995	1	0.87129	0.90843	0
KVSPASGVSK	10	2	0	0	Unmodified	Pep36	MSMS	1	2024-02-05_Fusion_41268	103	Treat_T2	484.305	2	480.28	958.545										16.722	1	16.745	16.245	17.245	0.022873											5.1341e-05	1	4817	95.483	61.593	1
KVSPASGVSK	10	2	0	0	Unmodified	Pep36	ISO-MSMS	0	2024-02-05_Fusion_41274	104	Treat_T1	480.28	2	480.28	958.545			-0.29813	-0.00014318						16.783	0.72738	16.826	16.479	17.206	0.042448								0.787707	0.00654302	0.0614015	0.00078709	1	4679	83.869	48.216	1	0.68686	0.78044	0
KVSPASGVSK	10	2	0	0	Unmodified	Pep36	ISO-MSMS	1	2024-02-05_Fusion_41274	104	Treat_T1	484.305	2	480.28	958.545			-0.19921	-9.5675e-05						16.77	0.27003	16.812	16.662	16.932	0.042448								0.715641	0.00945882	0.0584393	1.515e-05	1	4682	96.957	59.207	1	0.72089	0.81912	0
KVSPASGVSK	10	2	0	0	Unmodified	Pep36	ISO-MSMS	2	2024-02-05_Fusion_41274	104	Treat_T1	488.295	2	480.28	958.545			0.84679	0.0004067						16.784	0.38072	16.827	16.563	16.944	0.042448								0.561726	0.0053094	0.0413991	0.00391	1	4712	52.193	30.393	1	0.68894	0.78281	0
VTAPPARNR	9	0	0	2	Unmodified	Pep2612	MULTI-MSMS		2024-02-05_Fusion_41256	101	Ctrl_T2	497.303	2	491.283	980.552	0.25761	0.00012656	-0.14443	-7.0955e-05	0.11318	5.5606e-05	491.283	497.303	501.292	17.192	0.81895	17.192	16.999	17.818	0					174	47	9	0.545888	0.00713213	0.108905	5.7203e-06	5	4497	98.523	17.011	1	3.6405	2.9372	0
VTAPPARNR	9	0	0	2	Unmodified	Pep2612	ISO-MSMS	1	2024-02-05_Fusion_41257	201	Ctrl_T2	331.871	3	327.858	980.552			0.034139	1.1193e-05						17.149	0.89622	17.16	16.988	17.884	0.011826								0.756523	0.00986849	0.0973049	1.9459e-06	6	5251	111.17	69.964	1	4.3443	3.6957	0
VTAPPARNR	9	0	0	2	Unmodified	Pep2612	ISO-MSMS	2	2024-02-05_Fusion_41257	201	Ctrl_T2	334.53	3	327.858	980.552			-0.28601	-9.3769e-05						17.145	0.63354	17.156	16.988	17.622	0.011826								0.93697	0.0182271	0.161512	0.0021116	5	5255	71.153	45.857	1	4.103	3.4904	0
VTAPPARNR	9	0	0	2	Unmodified	Pep2612	MULTI-MSMS		2024-02-05_Fusion_41262	102	Ctrl_T1	491.283	2	491.283	980.552	0.50907	0.0002501	0.5451	0.0002678	1.0542	0.0005179	491.283	497.303	501.292	17.224	0.63427	17.208	17	17.634	-0.016188					179	35	9	0.920457	0.0115056	0.0992567	8.2628e-09	8	4937	132.57	24.902	1	0.50924	0.49241	0
VTAPPARNR	9	0	0	2	Unmodified	Pep2612	MULTI-MSMS		2024-02-05_Fusion_41263	202	Ctrl_T1	327.858	3	327.858	980.552	0.17651	5.7869e-05	0.062334	2.0437e-05	0.23884	7.8306e-05	327.858	331.871	334.53	17.144	0.91791	17.15	16.972	17.89	0.0058479					218	38	12	0.6903	0.0205846	0.251274	3.8544e-07	8	5191	123.98	83.268	1	0.54693	0.53959	0
VTAPPARNR	9	0	0	2	Unmodified	Pep2612	MULTI-MSMS		2024-02-05_Fusion_41268	103	Treat_T2	497.303	2	491.283	980.552	0.46114	0.00022655	0.14825	7.283e-05	0.60938	0.00029938	491.283	497.303	501.292	17.196	0.56953	17.219	16.979	17.549	0.023041					175	28	9	0.733138	0.00878511	0.0615094	8.1365e-07	8	5020	125.5	19.544	1	2.2882	1.8765	0
VTAPPARNR	9	0	0	2	Unmodified	Pep2612	MULTI-MSMS		2024-02-05_Fusion_41269	203	Treat_T2	327.858	3	327.858	980.552	-0.018719	-6.1373e-06	0.17159	5.6257e-05	0.15287	5.012e-05	327.858	331.871	334.53	17.151	1.1091	17.166	16.917	18.027	0.015862					254	44	12	0.682307	0.0098752	0.0812687	2.3137e-07	11	5207	123.72	81.003	1	2.7739	2.3728	0
VTAPPARNR	9	0	0	2	Unmodified	Pep2612	MULTI-MSMS		2024-02-05_Fusion_41274	104	Treat_T1	491.283	2	491.283	980.552	0.64774	0.00031822	0.14197	6.9749e-05	0.78971	0.00038797	491.283	497.303	501.292	17.172	0.54093	17.215	17.013	17.554	0.043121					182	28	10	0.892582	0.0159578	0.106307	5.0386e-09	6	4865	147.34	39.671	1	0.41245	0.47996	0
VTAPPARNR	9	0	0	2	Unmodified	Pep2612	MULTI-MSMS		2024-02-05_Fusion_41275	204	Treat_T1	327.858	3	327.858	980.552	0.10454	3.4274e-05	0.04722	1.5482e-05	0.15176	4.9755e-05	327.858	331.871	334.53	17.138	0.85449	17.186	16.96	17.815	0.047432					223	35	10	0.81253	0.0224143	0.252793	5.738e-07	10	5173	125.31	70.775	1	0.41172	0.46879	0
VTAPPARNR	9	0	0	2	Unmodified	Pep2612	MULTI-MATCH		2024-02-05_Fusion_41257	201	Ctrl_T2		3	327.858	980.552	0.28666	9.3982e-05	-0.074844	-2.4538e-05	0.21181	6.9444e-05	327.858	329.865	331.194	17.134	0.68791	17.146	17.005	17.693	0.011826	-0.015747	-0.00015364		123.72	140	29	7					0				0	0.42942	0.30634	0
ASYGVSKGK	9	2	0	0	Unmodified	Pep1302	ISO-MSMS	2	2024-02-05_Fusion_41256	101	Ctrl_T2	456.759	2	448.745	895.476			-0.27477	-0.0001233						17.046	0.49602	17.046	16.891	17.387	0								0.900221	0.0656928	0.663794	5.3928e-05	3	4487	101.43	64.277	1	0.52017	0.39978	0
ASYGVSKGK	9	2	0	0	Unmodified	Pep1302	ISO-MSMS	1	2024-02-05_Fusion_41256	101	Ctrl_T2	452.771	2	448.745	895.476			-0.39406	-0.00017683						17.036	0.49464	17.036	16.856	17.35	0								0.763138	0.00186446	0.00700136	0.00030369	2	4426	89.698	80.359	1	0.51471	0.39558	0
ASYGVSKGK	9	2	0	0	Unmodified	Pep1302	ISO-MSMS	0	2024-02-05_Fusion_41257	201	Ctrl_T2	299.499	3	299.499	895.476			0.059261	1.7749e-05						17.028	0.20503	17.04	16.962	17.167	0.012062									0	0	6.949e-11	2	5246	151.04	144.14	1	0.35344	0.33661	0
ASYGVSKGK	9	2	0	0	Unmodified	Pep1302	ISO-MSMS	1	2024-02-05_Fusion_41262	102	Ctrl_T1	452.771	2	448.745	895.476			-0.9442	-0.0004237						17.067	0.42671	17.051	16.854	17.281	-0.016188								0.801773	0.00251107	0.01117	5.3928e-05	2	4823	101.43	75.046	1	0.18625	0.19419	0
ASYGVSKGK	9	2	0	0	Unmodified	Pep1302	ISO-MSMS	2	2024-02-05_Fusion_41262	102	Ctrl_T1	456.76	2	448.745	895.476			0.4399	0.0001974						17.07	0.44926	17.054	16.919	17.368	-0.016188								0.977472	0.0012159	0.00660569	0.0011379	2	4825	78.516	65.726	1	0.18091	0.18862	0
ASYGVSKGK	9	2	0	0	Unmodified	Pep1302	MULTI-MSMS		2024-02-05_Fusion_41268	103	Treat_T2	448.746	2	448.745	895.476	0.54366	0.00024397	-0.54198	-0.00024321	0.0016833	7.5539e-07	448.746	452.77	456.759	17.04	0.76885	17.063	16.823	17.591	0.023041					262	40	13	0.787263	0.0436382	0.147319	4.0743e-06	6	4912	107.57	77.386	1	0.2751	0.21602	0
ASYGVSKGK	9	2	0	0	Unmodified	Pep1302	ISO-MSMS	0	2024-02-05_Fusion_41269	203	Treat_T2	299.499	3	299.499	895.476			-0.14306	-4.2846e-05						17.001	0.18159	17.016	16.941	17.123	0.015844								0.89	0.00137095	0.00948738	2.4842e-11	2	5172	198.07	188.07	1	0.30289	0.26968	0
ASYGVSKGK	9	2	0	0	Unmodified	Pep1302	MSMS	2	2024-02-05_Fusion_41269	203	Treat_T2	304.842	3	299.499	895.476										17.039	1	17.055	16.555	17.555	0.015844											0.06706	1	5175	25.621	20.081	1
ASYGVSKGK	9	2	0	0	Unmodified	Pep1302	MSMS	2	2024-02-05_Fusion_41269	203	Treat_T2	304.842	3	299.499	895.476										17.041	1	17.057	16.557	17.557	0.015844											0.0047158	1	5176	67.032	65.66	1
ASYGVSKGK	9	2	0	0	Unmodified	Pep1302	MULTI-MSMS		2024-02-05_Fusion_41274	104	Treat_T1	448.745	2	448.745	895.476	0.42394	0.00019024	-0.30351	-0.0001362	0.12043	5.4044e-05	448.746	452.77	456.759	17.025	0.70322	17.068	16.871	17.574	0.04249					220	40	12	0.783806	0.029276	0.11308	3.559e-06	6	4764	110.41	68.981	1	0.098357	0.11176	0
ASYGVSKGK	9	2	0	0	Unmodified	Pep1302	ISO-MSMS	0	2024-02-05_Fusion_41275	204	Treat_T1	299.499	3	299.499	895.476			0.027035	8.0969e-06						16.95	0.16075	16.998	16.96	17.121	0.047432								0.961598	0.00059115	0.00467862	2.4842e-11	2	5139	214.32	204.32	1			0
ASYGVSKGK	9	2	0	0	Unmodified	Pep1302	MULTI-MATCH-MSMS		2024-02-05_Fusion_41256	101	Ctrl_T2		2	448.745	895.476	-0.01051	-4.7163e-06	-0.045725	-2.0519e-05	-0.056235	-2.5235e-05	448.746	450.758	452.753	17.046	0.71289	17.046	16.874	17.587	0	-0.01086	0.00020103		110.41	234	45	10					0				0	0.10375	0.081705	0
ASYGVSKGK	9	2	0	0	Unmodified	Pep1302	MULTI-MATCH-MSMS		2024-02-05_Fusion_41262	102	Ctrl_T1		2	448.745	895.476	0.25114	0.0001127	-0.2599	-0.00011663	-0.0087601	-3.931e-06	448.746	450.757	452.753	17.067	0.72241	17.051	16.836	17.558	-0.016188	-0.0062371	8.8086e-06		110.41	174	42	9					0				0	0.036677	0.037181	0
ATAGPGTVKQR	11	1	0	1	Unmodified	Pep42	ISO-MSMS	0	2024-02-05_Fusion_41256	101	Ctrl_T2	543.307	2	543.307	1084.6			-0.68602	-0.00037272						17.112	0.22808	17.112	17.009	17.237	0								0.818414	0.00366004	0.0200748	9.498e-07	1	4481	156.46	137.13	1	7.5481	5.7149	0
ATAGPGTVKQR	11	1	0	1	Unmodified	Pep42	MSMS	2	2024-02-05_Fusion_41256	101	Ctrl_T2	552.318	2	543.307	1084.6										17.114	1	17.114	16.614	17.614	0											8.6057e-09	1	4488	155.42	132.05	1
ATAGPGTVKQR	11	1	0	1	Unmodified	Pep42	ISO-MSMS	2	2024-02-05_Fusion_41257	201	Ctrl_T2	368.548	3	362.54	1084.6			-0.88966	-0.00032254						17.106	0.73456	17.118	16.84	17.574	0.011826								0.925466	0.0602404	0.391822	8.175e-12	4	5273	168.83	164.12	1	5.3095	4.187	0
ATAGPGTVKQR	11	1	0	1	Unmodified	Pep42	ISO-MSMS	1	2024-02-05_Fusion_41257	201	Ctrl_T2	365.889	3	362.54	1084.6			0.38404	0.00013923						17.12	0.73456	17.132	16.84	17.574	0.011826								0.638238	0.0177088	0.0852915	4.0598e-12	4	5229	172.14	152.82	1	5.5476	4.3748	0
ATAGPGTVKQR	11	1	0	1	Unmodified	Pep42	ISO-MSMS	0	2024-02-05_Fusion_41262	102	Ctrl_T1	543.307	2	543.307	1084.6			0.43868	0.00023834						17.138	0.33412	17.122	16.963	17.297	-0.016188								0.893712	0.0181041	0.177241	1.0454e-11	2	4910	183.47	163.17	1	1.5064	1.5532	0
ATAGPGTVKQR	11	1	0	1	Unmodified	Pep42	ISO-MSMS	2	2024-02-05_Fusion_41262	102	Ctrl_T1	552.318	2	543.307	1084.6			0.011608	6.307e-06						17.107	0.65825	17.091	16.854	17.512	-0.016188								0.895345	0.0419144	0.21422	8.6742e-10	1	4878	147.4	127.8	1	1.4881	1.5342	0
ATAGPGTVKQR	11	1	0	1	Unmodified	Pep42	MULTI-MSMS		2024-02-05_Fusion_41263	202	Ctrl_T1	365.889	3	362.54	1084.6	-0.051656	-1.8728e-05	0.31143	0.00011291	0.25977	9.4178e-05	362.541	365.889	368.548	17.125	0.76387	17.131	16.828	17.592	0.0058479					194	31	10	0.768488	0.0173423	0.12395	2.0607e-19	10	5102	196.25	195.65	1	1.4729	1.42	0
ATAGPGTVKQR	11	1	0	1	Unmodified	Pep42	ISO-MSMS	0	2024-02-05_Fusion_41268	103	Treat_T2	543.308	2	543.307	1084.6			-0.51665	-0.0002807						17.079	0.28599	17.102	16.966	17.252	0.023041								0.831859	0.00322178	0.0103294	4.8936e-08	1	4943	164.34	140.97	1	6.5084	5.3034	0
ATAGPGTVKQR	11	1	0	1	Unmodified	Pep42	ISO-MSMS	2	2024-02-05_Fusion_41268	103	Treat_T2	552.318	2	543.307	1084.6			-0.17401	-9.4543e-05						17.092	0.65794	17.115	16.868	17.526	0.023041								0.895549	0.0285579	0.106075	3.1673e-12	2	4950	179.8	151.6	1	6.3726	5.1927	0
ATAGPGTVKQR	11	1	0	1	Unmodified	Pep42	ISO-MSMS	1	2024-02-05_Fusion_41269	203	Treat_T2	365.889	3	362.54	1084.6			-0.32789	-0.00011887						17.095	0.83689	17.111	16.774	17.611	0.015844								0.771523	0.034618	0.234853	2.1517e-17	4	5165	179.73	162.81	1	6.3499	4.9972	0
ATAGPGTVKQR	11	1	0	1	Unmodified	Pep42	ISO-MSMS	2	2024-02-05_Fusion_41269	203	Treat_T2	368.548	3	362.54	1084.6			-0.77939	-0.00028256						17.095	0.6704	17.111	16.822	17.493	0.015842								0.942452	0.0598466	0.319092	1.7297e-12	4	5179	174.02	171.98	1	5.9219	4.6604	0
ATAGPGTVKQR	11	1	0	1	Unmodified	Pep42	ISO-MSMS	0	2024-02-05_Fusion_41274	104	Treat_T1	543.308	2	543.307	1084.6			0.12068	6.5568e-05						17.084	0.34475	17.127	16.944	17.289	0.043123								0.874585	0.0182515	0.0951752	2.4314e-12	2	4846	218.55	195.18	1	1.233	1.3212	0
ATAGPGTVKQR	11	1	0	1	Unmodified	Pep42	ISO-MSMS	2	2024-02-05_Fusion_41274	104	Treat_T1	552.318	2	543.307	1084.6			-0.49991	-0.00027161						17.085	0.57468	17.128	16.887	17.461	0.043121								0.873995	0.0246178	0.0846453	1.1754e-09	2	4807	137.95	111.91	1	1.2273	1.315	0
ATAGPGTVKQR	11	1	0	1	Unmodified	Pep42	MULTI-MSMS		2024-02-05_Fusion_41275	204	Treat_T1	362.541	3	362.54	1084.6	0.04742	1.7192e-05	0.049788	1.805e-05	0.097208	3.5242e-05	362.541	365.889	368.548	17.061	0.73692	17.109	16.841	17.578	0.047432					195	30	10	0.78763	0.0422149	0.188789	7.8615e-13	6	5151	213.98	213.37	1	1.1677	1.3666	0
ATAGPGTVKQR	11	1	0	1	Unmodified	Pep42	MULTI-MATCH-MSMS		2024-02-05_Fusion_41269	203	Treat_T2		3	362.54	1084.6	0.1016	3.6833e-05	1.3	0.00047129	1.4016	0.00050812	362.542	364.546	366.211	17.096	0.74162	17.112	16.822	17.564	0.015844	-0.0056369	0.0012035		196.25	114	31	9					0				0	0.55528	0.45822	0
RSMPEQTGEK	10	1	0	1	Unmodified	Pep2807	MULTI-MSMS		2024-02-05_Fusion_41256	101	Ctrl_T2	590.791	2	581.78	1161.54	0.7174	0.00041737	-0.57431	-0.00033412	0.14309	8.3245e-05	581.78	586.802	590.791	17.03	0.19617	17.03	16.943	17.139	0					75	17	9	0.964946	0.00213455	0.00879011	5.5918e-07	3	4451	122.77	99.446	1	4.353	3.2958	0
RSMPEQTGEK	10	1	0	1	Unmodified	Pep2807	MULTI-MSMS		2024-02-05_Fusion_41262	102	Ctrl_T1	581.78	2	581.78	1161.54	0.60721	0.00035326	-0.58724	-0.00034164	0.019973	1.162e-05	581.78	586.802	590.791	17.039	0.19877	17.023	16.945	17.143	-0.01619					88	15	8	0.949628	0.00133307	0.00707281	8.0648e-10	3	4843	156.16	131.94	1	1.3643	1.4067	0
RSMPEQTGEK	10	1	0	1	Unmodified	Pep2807	MULTI-MSMS		2024-02-05_Fusion_41268	103	Treat_T2	586.802	2	581.78	1161.54	0.70129	0.000408	-0.19246	-0.00011197	0.50883	0.00029603	581.78	586.802	590.791	16.976	0.17775	16.999	16.936	17.113	0.023039					51	10	8	0.974808	0.00292684	0.00964441	7.0533e-14	3	4910	187.99	164.67	1	2.7723	2.259	0
RSMPEQTGEK	10	1	0	1	Unmodified	Pep2807	ISO-MSMS	0	2024-02-05_Fusion_41274	104	Treat_T1	581.78	2	581.78	1161.54			0.042575	2.4769e-05						16.963	0.15507	17.006	16.96	17.115	0.042448								0.86262	0.00246468	0.0129647	1.545e-11	1	4774	225.22	176.94	1	0.80339	0.8608	0
RSMPEQTGEK	10	1	0	1	Unmodified	Pep2807	ISO-MSMS	1	2024-02-05_Fusion_41274	104	Treat_T1	586.803	2	581.78	1161.54			-0.66845	-0.00038889						16.99	0.18323	17.033	16.932	17.115	0.042448								0.944763	0.00268652	0.0111199	1.5412e-08	1	4781	205.13	184.83	1	0.8512	0.91204	0
RSMPEQTGEK	10	1	0	1	Unmodified	Pep2807	MSMS	2	2024-02-05_Fusion_41274	104	Treat_T1	590.791	2	581.78	1161.54										17.01	1	17.052	16.552	17.552	0.042446											3.661e-05	1	4790	106.62	80.235	1
KIAKQIVQK	9	3	0	0	Unmodified	Pep1312	ISO-MSMS	0	2024-02-05_Fusion_41256	101	Ctrl_T2	528.351	2	528.35	1054.69			1.1045	0.00058357						17.33	0.21024	17.33	17.216	17.427	0								0.500425	0.00141268	0.0142667	0.0026078	1	4562	58.815	42.671	1	1.6985	1.0867	0
KIAKQIVQK	9	3	0	0	Unmodified	Pep1312	ISO-MSMS	2	2024-02-05_Fusion_41256	101	Ctrl_T2	540.372	2	528.35	1054.69			0.34689	0.00018328						17.312	0.24834	17.312	17.178	17.427	0								0.544522	0.00574166	0.0820552	4.8461e-05	1	4569	107.9	80.061	1	1.6318	1.0201	0
KIAKQIVQK	9	3	0	0	Unmodified	Pep1312	ISO-MSMS	0	2024-02-05_Fusion_41262	102	Ctrl_T1	528.351	2	528.35	1054.69			0.46036	0.00024323						17.33	0.2595	17.314	17.185	17.445	-0.01619								0.598397	0.00310469	0.0333145	4.271e-06	1	4952	167.9	129.77	1	0.39067	0.40222	0
KIAKQIVQK	9	3	0	0	Unmodified	Pep1312	ISO-MSMS	1	2024-02-05_Fusion_41262	102	Ctrl_T1	534.388	2	528.35	1054.69			-0.43063	-0.00022752						17.293	0.19564	17.277	17.207	17.402	-0.016188								0.306333	0.00187747	0.016037	0.021638	1	4966	39.95	32.66	1	0.41223	0.42396	0
KIAKQIVQK	9	3	0	0	Unmodified	Pep1312	ISO-MSMS	2	2024-02-05_Fusion_41262	102	Ctrl_T1	540.372	2	528.35	1054.69			0.32895	0.0001738						17.315	0.21952	17.299	17.207	17.426	-0.016188								0.522093	0.00173473	0.0257894	0.0020663	1	4971	66.073	54.852	1	0.39742	0.40876	0
KIAKQIVQK	9	3	0	0	Unmodified	Pep1312	ISO-MSMS	0	2024-02-05_Fusion_41268	103	Treat_T2	528.35	2	528.35	1054.69			0.17328	9.1551e-05						17.284	0.20852	17.307	17.231	17.439	0.023041								0.508764	0.000997221	0.00592322	0.03765	1	5040	29.15	19.239	1	1.0299	0.70498	0
KIAKQIVQK	9	3	0	0	Unmodified	Pep1312	ISO-MSMS	0	2024-02-05_Fusion_41274	104	Treat_T1	528.35	2	528.35	1054.69			-0.05406	-2.8563e-05						17.292	0.25445	17.335	17.207	17.461	0.043123								0.729918	0.0045819	0.0192103	2.4757e-07	1	4890	183.89	120.59	1	0.31529	0.36053	0
KIAKQIVQK	9	3	0	0	Unmodified	Pep1312	MSMS	2	2024-02-05_Fusion_41274	104	Treat_T1	540.373	2	528.35	1054.69										17.296	1	17.34	16.84	17.84	0.043121											0.0086755	1	4903	54.549	40.392	1
AQNAKVIEK	9	2	0	0	Unmodified	Pep45	ISO-MSMS	2	2024-02-05_Fusion_41256	101	Ctrl_T2	508.811	2	500.793	999.571			2.6145	0.0013093						17.211	0.29025	17.211	17.097	17.387	0								0.639199	0.00467907	0.0444309	5.2985e-05	2	4510	102.55	88.827	1	0.62615	0.48123	0
AQNAKVIEK	9	2	0	0	Unmodified	Pep45	ISO-MSMS	1	2024-02-05_Fusion_41256	101	Ctrl_T2	504.818	2	500.793	999.571			-3.5696	-0.0017877						17.209	0.35302	17.209	17.097	17.45	0								0.57354	0.00178503	0.017388	2.6773e-05	1	4512	133.57	125.63	1	0.72047	0.55372	0
AQNAKVIEK	9	2	0	0	Unmodified	Pep45	ISO-MSMS	1	2024-02-05_Fusion_41262	102	Ctrl_T1	504.823	2	500.793	999.571			-0.30647	-0.00015348						21.982	1.2248	21.966	21.766	22.991	-0.01511								0.522819	0.00883881	0.166631	0.018437	1	6781	42.109	10.579	1	17.41	18.152	0
AQNAKVIEK	9	2	0	0	Unmodified	Pep45	MULTI-MSMS		2024-02-05_Fusion_41263	202	Ctrl_T1	334.198	3	334.198	999.571	-0.095705	-3.1984e-05	0.95678	0.00031975	0.86107	0.00028777	334.198	336.881	339.541	16.455	0.43069	16.461	16.205	16.636	0.0062313					60	17	7	0.74827	0.00261767	0.0118802	0.019078	1	4946	38.962	38.018	1	1.1406	1.2878	0
AQNAKVIEK	9	2	0	0	Unmodified	Pep45	ISO-MSMS	2	2024-02-05_Fusion_41268	103	Treat_T2	508.81	2	500.793	999.571			4.2375	0.0021221						17.197	0.2867	17.22	17.075	17.362	0.023041								0.677575	0.0106224	0.0891833	5.6822e-05	1	4992	98.009	85.802	1	0.50031	0.39287	0
AQNAKVIEK	9	2	0	0	Unmodified	Pep45	ISO-MSMS	1	2024-02-05_Fusion_41274	104	Treat_T1	504.818	2	500.793	999.571			-4.1244	-0.0020655						17.199	0.36861	17.242	17.116	17.484	0.043121								0.627686	0.0045252	0.027963	1.3878e-05	2	4859	153.24	141.18	1	0.24614	0.27968	0
AQNAKVIEK	9	2	0	0	Unmodified	Pep45	ISO-MSMS	0	2024-02-05_Fusion_41275	204	Treat_T1	334.198	3	334.198	999.571			-0.13783	-4.6063e-05						16.423	0.19187	16.47	16.387	16.579	0.047268								0.822678	0.00167109	0.0123263	0.06763	1	4982	30.167	29.087	1	0.79561	0.98297	0
STNSHPILRK	10	1	1	1	Unmodified	Pep1028	ISO-MSMS	1	2024-02-05_Fusion_41263	202	Ctrl_T1	389.243	3	384.888	1151.64			0.18142	6.9827e-05						17.612	0.27505	17.617	17.473	17.748	0.0054646								0.770574	0.00230605	0.0176793	2.1535e-06	2	5288	116.88	114.35	1	1.5891	1.5222	0
STNSHPILRK	10	1	1	1	Unmodified	Pep1028	MULTI-MSMS		2024-02-05_Fusion_41275	204	Treat_T1	389.243	3	384.888	1151.64	0.12	4.6188e-05	-0.093582	-3.6019e-05	0.026422	1.017e-05	384.888	389.243	392.902	17.633	0.425	17.68	17.48	17.905	0.047653					69	17	9	0.532189	0.00200774	0.00948906	2.1965e-07	3	5333	100.39	97.877	1	0.66944	0.68101	0
STNSHPILRK	10	1	1	1	Unmodified	Pep1028	MULTI-MATCH-MSMS		2024-02-05_Fusion_41263	202	Ctrl_T1		3	384.888	1151.64	0.36169	0.00013921	0.52358	0.00020152	0.88527	0.00034073	384.888	390.589	395.586	17.663	0.34568	17.669	17.52	17.866	0.0054646	0.0096683	0.0001056		100.39	57	14	8					0				0	0.31858	0.27447	0
STNSHPILRK	10	1	1	1	Unmodified	Pep1028	MULTI-MATCH-MSMS		2024-02-05_Fusion_41269	203	Treat_T2		3	384.888	1151.64	-0.31146	-0.00011988	0.82632	0.00031804	0.51486	0.00019816	384.888	390.59	395.586	17.612	0.2685	17.628	17.54	17.809	0.015871	-0.030938	0.00045516		100.39	38	10	8					0				0	0.87425	0.78068	0
AVNKQLADK	9	2	1	0	Unmodified	Pep2815	MSMS	0	2024-02-05_Fusion_41274	104	Treat_T1	493.786	2	493.785	985.556										17.261	1	17.304	16.804	17.804	0.043121											0.0039947	1	4889	75.825	60.163	1
SVNSDISKK	9	2	0	0	Unmodified	Pep2811	ISO-MSMS	1	2024-02-05_Fusion_41256	101	Ctrl_T2	493.292	2	489.267	976.519			-0.64211	-0.00031416						17.168	0.28171	17.168	17.048	17.33	0								0.652656	0.00395061	0.048917	0.0013091	1	4498	76.221	74.493	1	5.1392	3.9498	0
SVNSDISKK	9	2	0	0	Unmodified	Pep2811	MULTI-MSMS		2024-02-05_Fusion_41262	102	Ctrl_T1	489.267	2	489.267	976.519	0.51737	0.00025313	-0.61919	-0.00030295	-0.10183	-4.982e-05	489.266	493.292	497.281	17.167	0.3197	17.151	17.028	17.348	-0.016188					81	17	9	0.386427	0.0014034	0.0111694	0.00037631	1	4921	74.464	72.676	1	2.2223	2.317	0
SVNSDISKK	9	2	0	0	Unmodified	Pep2811	MULTI-MSMS		2024-02-05_Fusion_41268	103	Treat_T2	493.793	2	489.267	976.519	0.49639	0.00024287	0.02972	1.4541e-05	0.52611	0.00025741	489.266	493.292	497.281	17.144	0.30786	17.167	17.038	17.345	0.023041					82	16	9	0.818374	0.00710956	0.0353523	7.1319e-06	1	4961	90.761	81.427	1	11.039	8.6684	0
SVNSDISKK	9	2	0	0	Unmodified	Pep2811	MULTI-MSMS		2024-02-05_Fusion_41274	104	Treat_T1	493.292	2	489.267	976.519	0.64083	0.00031354	-0.29794	-0.00014577	0.34289	0.00016776	489.266	493.292	497.281	17.118	0.22637	17.161	17.063	17.289	0.043123					61	11	9	0.475197	0.0050007	0.0641335	0.00035381	2	4824	75.378	62.734	1	1.5585	1.7708	0
KVQSKVNLK	9	3	1	0	Unmodified	Pep1328	ISO-MSMS	1	2024-02-05_Fusion_41256	101	Ctrl_T2	529.879	2	522.332	1042.65			0.193	0.00010081						17.534	0.17977	17.534	17.407	17.587	0								0.5036	0.00333898	0.0410508	0.0018594	1	4637	68.846	43.272	1	3.951	2.4009	0
KVQSKVNLK	9	3	1	0	Unmodified	Pep1328	ISO-MSMS	2	2024-02-05_Fusion_41256	101	Ctrl_T2	537.364	2	522.332	1042.65			-0.070227	-3.6682e-05						17.563	0.23714	17.563	17.427	17.664	0								0.947221	0.00124637	0.00632538	3.0734e-05	1	4661	128.86	109.08	1	1.1181	0.66005	0
KVQSKVNLK	9	3	1	0	Unmodified	Pep1328	ISO-MSMS	1	2024-02-05_Fusion_41262	102	Ctrl_T1	529.879	2	522.332	1042.65			-0.879	-0.00045913						17.568	0.13492	17.552	17.445	17.58	-0.016104								0.351448	0.00123012	0.00529004	0.002409	1	5049	61.48	42.941	1	1.1402	1.1686	0
STTPPTSAK	9	1	0	0	Unmodified	Pep1021	ISO-MSMS	0	2024-02-05_Fusion_41274	104	Treat_T1	445.235	2	445.235	888.455			0.44388	0.00019763						17.05	0.50059	17.093	16.961	17.461	0.043121								0.880127	0.0142939	0.0452035	0.0016704	1	4800	71.379	56.617	1	0.21988	0.24215	0
SVSSPVKSK	9	2	0	0	Unmodified	Pep3628	MSMS	0	2024-02-05_Fusion_41262	102	Ctrl_T1	459.767	2	459.766	917.518										17.225	1	17.209	16.709	17.709	-0.016188											0.0617	1	4924	28.174	20.483	1
SVSSPVKSK	9	2	0	0	Unmodified	Pep3628	MSMS	0	2024-02-05_Fusion_41274	104	Treat_T1	459.766	2	459.766	917.518										17.189	1	17.233	16.733	17.733	0.043121											0.049629	1	4861	33.922	28.613	1
PTAPAATSK	9	1	0	0	Unmodified	Pep47	ISO-MSMS	2	2024-02-05_Fusion_41262	102	Ctrl_T1	426.239	2	422.232	842.45			-0.44884	-0.00018951						17.308	0.28111	17.292	17.164	17.445	-0.016188								0.850403	0.00814382	0.120728	6.0832e-05	1	4940	93.267	82.239	1	3.7103	3.7613	0
PTAPAATSK	9	1	0	0	Unmodified	Pep47	ISO-MSMS	1	2024-02-05_Fusion_41262	102	Ctrl_T1	424.245	2	422.232	842.45			-0.27631	-0.00011667						17.323	0.30311	17.307	17.164	17.467	-0.016188								0.606254	0.0123845	0.130639	3.8892e-05	1	4962	119.21	97.525	1	3.5233	3.5717	0
PTAPAATSK	9	1	0	0	Unmodified	Pep47	ISO-MSMS	1	2024-02-05_Fusion_41268	103	Treat_T2	424.245	2	422.232	842.45			-0.27621	-0.00011663						17.283	0.2984	17.306	17.163	17.461	0.023041								0.733511	0.00833712	0.0448247	3.3167e-05	1	5028	125.98	104.89	1	5.5617	4.1908	0
PTAPAATSK	9	1	0	0	Unmodified	Pep47	MULTI-MSMS		2024-02-05_Fusion_41275	204	Treat_T1	424.244	2	422.232	842.45	0.25232	0.00010654	0.44727	0.00018885	0.6996	0.00029539	422.233	424.245	426.24	17.254	0.23886	17.301	17.216	17.455	0.047432					53	9	9	0.271676	0.00195539	0.0922482	0.0034961	1	5253	44.719	41.111	1	5.7965	6.3265	0
SSRPIVQK	8	1	0	1	Unmodified	Pep2826	ISO-MSMS	2	2024-02-05_Fusion_41256	101	Ctrl_T2	466.786	2	457.775	913.535			1.1493	0.00052614						17.584	0.37136	17.584	17.367	17.739	0								0.567186	0.00152801	0.00639089	0.0030017	1	4678	56.434	33.414	1	2.3863	1.8068	0
SSRPIVQK	8	1	0	1	Unmodified	Pep2826	ISO-MSMS	2	2024-02-05_Fusion_41262	102	Ctrl_T1	466.787	2	457.775	913.535			1.1613	0.0005316						17.606	0.35671	17.59	17.381	17.738	-0.016106								0.879619	0.00190607	0.0068649	0.0022899	1	5058	65.156	34.971	1	1.0934	1.1273	0
SSRPIVQK	8	1	0	1	Unmodified	Pep2826	ISO-MSMS	1	2024-02-05_Fusion_41262	102	Ctrl_T1	462.798	2	457.775	913.535			1.0435	0.00047767						17.606	0.33887	17.59	17.368	17.707	-0.016106								0.45832	0.00218555	0.00927914	2.0671e-05	1	5062	95.815	68.853	1	1.0704	1.1036	0
SSRPIVQK	8	1	0	1	Unmodified	Pep2826	ISO-MSMS	0	2024-02-05_Fusion_41262	102	Ctrl_T1	457.775	2	457.775	913.535			-3.5643	-0.0016316						17.634	0.40969	17.618	17.297	17.707	-0.016106								0.792339	0.00189297	0.0116882	1.8084e-05	1	5090	102.51	81.214	1	0.84921	0.87557	0
SSRPIVQK	8	1	0	1	Unmodified	Pep2826	ISO-MSMS	1	2024-02-05_Fusion_41268	103	Treat_T2	462.797	2	457.775	913.535			0.7558	0.00034599						17.575	0.35622	17.598	17.417	17.773	0.023209								0.704311	0.0116484	0.0496257	0.00080818	1	5150	83.313	59.341	1			0
SSRPIVQK	8	1	0	1	Unmodified	Pep2826	ISO-MSMS	2	2024-02-05_Fusion_41268	103	Treat_T2	466.787	2	457.775	913.535			1.3863	0.0006346						17.575	0.31086	17.598	17.439	17.75	0.023209								0.430171	0.00116246	0.00552861	0.0027939	2	5158	58.981	28.796	1			0
SSRPIVQK	8	1	0	1	Unmodified	Pep2826	ISO-MSMS	0	2024-02-05_Fusion_41274	104	Treat_T1	457.775	2	457.775	913.535			-3.2083	-0.0014687						17.604	0.44119	17.647	17.309	17.75	0.043121								0.544133	0.00149435	0.0124823	0.0012261	2	5040	78.192	56.892	1	0.81608	0.8744	0
SSRPIVQK	8	1	0	1	Unmodified	Pep2826	ISO-MSMS	1	2024-02-05_Fusion_41274	104	Treat_T1	462.798	2	457.775	913.535			1.1006	0.00050384						17.566	0.35104	17.609	17.399	17.75	0.043121								0.340136	0.00124387	0.00493432	0.0017127	1	4997	72.23	40.294	1	0.88183	0.94485	0
SSRPIVQK	8	1	0	1	Unmodified	Pep2826	ISO-MSMS	2	2024-02-05_Fusion_41274	104	Treat_T1	466.79	2	457.775	913.535			1.8914	0.00086583						17.576	0.31294	17.619	17.399	17.712	0.043121								0.648115	0.00157496	0.0127475	0.0031422	2	5007	54.712	30.74	1	0.9006	0.96497	0
SSSRPIVQK	9	1	0	1	Unmodified	Pep4039	MULTI-MSMS		2024-02-05_Fusion_41256	101	Ctrl_T2	510.302	2	501.291	1000.57	-0.17799	-8.9225e-05	-0.5573	-0.00027937	-0.73529	-0.00036859	501.291	506.313	510.302	17.588	1.1146	17.588	17.158	18.273	0					443	61	15	0.993646	0.269323	1	7.3719e-10	12	4687	167.04	143.59	1	4.5748	3.4637	0
SSSRPIVQK	9	1	0	1	Unmodified	Pep4039	ISO-MSMS	1	2024-02-05_Fusion_41257	201	Ctrl_T2	337.878	3	334.529	1000.57			-0.58461	-0.00019557						17.598	0.58083	17.61	17.327	17.908	0.011826								0.819597	0.0493248	0.412364	1.2319e-06	2	5392	119.89	119.89	1	4.4021	3.4715	0
SSSRPIVQK	9	1	0	1	Unmodified	Pep4039	ISO-MSMS	2	2024-02-05_Fusion_41257	201	Ctrl_T2	340.537	3	334.529	1000.57			-0.85377	-0.00028561						17.6	0.60454	17.612	17.304	17.908	0.011827								0.708981	0.0351286	0.18905	0.00097026	4	5397	86.332	60.227	1	3.9128	3.0856	0
SSSRPIVQK	9	1	0	1	Unmodified	Pep4039	MULTI-MSMS		2024-02-05_Fusion_41262	102	Ctrl_T1	501.291	2	501.291	1000.57	0.31856	0.00015969	-0.60323	-0.00030239	-0.28467	-0.0001427	501.291	506.313	510.301	17.618	1.0633	17.602	17.207	18.27	-0.016106					378	50	14	0.996665	0.130719	1	2.073e-19	12	5101	232.97	206.36	1	1.1232	1.1581	0
SSSRPIVQK	9	1	0	1	Unmodified	Pep4039	MULTI-MSMS		2024-02-05_Fusion_41263	202	Ctrl_T1	334.53	3	334.529	1000.57	0.30627	0.00010246	-0.35963	-0.00012031	-0.053363	-1.7852e-05	334.53	337.878	340.537	17.574	0.85929	17.58	17.209	18.068	0.0054646					185	32	10	0.701742	0.0189373	0.0954287	1.8683e-07	12	5267	124.37	121.29	1	1.0387	1.0014	0
SSSRPIVQK	9	1	0	1	Unmodified	Pep4039	MULTI-MSMS		2024-02-05_Fusion_41268	103	Treat_T2	501.291	2	501.291	1000.57	0.58917	0.00029534	-1.0801	-0.00054144	-0.49092	-0.0002461	501.291	506.313	510.301	17.575	1.0984	17.598	17.163	18.261	0.023209					383	51	15	0.98851	0.0513382	0.147997	4.1173e-19	8	5136	214.81	192.07	1	4.0247	3.2795	0
SSSRPIVQK	9	1	0	1	Unmodified	Pep4039	ISO-MSMS	2	2024-02-05_Fusion_41268	103	Treat_T2	510.302	2	501.291	1000.57			-0.15609	-7.8246e-05						17.966	0.4593	17.989	17.838	18.297	0.023211								0.292285	0.00420247	0.0279148	0.025728	1	5289	37.191	27.28	1	4.2115	3.4318	0
SSSRPIVQK	9	1	0	1	Unmodified	Pep4039	MULTI-MSMS		2024-02-05_Fusion_41269	203	Treat_T2	337.878	3	334.529	1000.57	-0.38488	-0.00012875	0.23675	7.9199e-05	-0.14813	-4.9555e-05	334.53	337.878	340.537	17.599	0.7247	17.615	17.278	18.003	0.015871					188	29	12	0.898761	0.0304745	0.127748	2.3137e-07	5	5324	123.72	123.72	1	3.6379	2.8629	0
SSSRPIVQK	9	1	0	1	Unmodified	Pep4039	MULTI-MSMS		2024-02-05_Fusion_41274	104	Treat_T1	501.292	2	501.291	1000.57	0.5518	0.00027661	-0.59611	-0.00029882	-0.044305	-2.221e-05	501.291	506.313	510.301	17.586	1.0116	17.629	17.309	18.321	0.043123					365	52	13	0.997142	0.176022	0.703338	2.1398e-19	11	4994	232.37	207.45	1	1.0183	1.091	0
SSSRPIVQK	9	1	0	1	Unmodified	Pep4039	MULTI-MSMS		2024-02-05_Fusion_41275	204	Treat_T1	334.53	3	334.529	1000.57	-0.095865	-3.207e-05	0.074441	2.4903e-05	-0.021424	-7.1671e-06	334.53	337.878	340.537	17.566	0.68014	17.614	17.359	18.039	0.047653					166	28	10	0.750053	0.0305995	0.166667	1.8683e-07	7	5310	124.37	121.19	1	1.0206	1.1943	0
SSSRPIVQK	9	1	0	1	Unmodified	Pep4039	MULTI-MATCH		2024-02-05_Fusion_41257	201	Ctrl_T2		3	334.529	1000.57	0.016639	5.5664e-06	1.1639	0.00038936	1.1805	0.00039493	334.53	336.536	337.866	17.615	0.52868	17.627	17.428	17.957	0.011827	0.017925	0.0010105		124.37	94	21	8					0				0	0.42989	0.30668	0
SQGPISKPK	9	2	0	0	Unmodified	Pep1327	ISO-MSMS	1	2024-02-05_Fusion_41256	101	Ctrl_T2	475.3	2	471.274	940.534			0.61186	0.00028835						17.546	0.31686	17.546	17.367	17.684	0								0.53245	0.00344117	0.0522124	0.0097633	1	4638	47.96	44.55	1	9.9048	7.6124	0
SQGPISKPK	9	2	0	0	Unmodified	Pep1327	ISO-MSMS	2	2024-02-05_Fusion_41256	101	Ctrl_T2	479.289	2	471.274	940.534			0.65533	0.00030884						17.598	0.46784	17.598	17.35	17.818	0								0.760133	0.00435792	0.0271099	0.0021848	1	4648	64.485	62.507	1	7.8383	6.0242	0
SQGPISKPK	9	2	0	0	Unmodified	Pep1327	ISO-MSMS	1	2024-02-05_Fusion_41257	201	Ctrl_T2	317.202	3	314.519	940.534			-0.17573	-5.527e-05						17.581	0.26154	17.593	17.479	17.74	0.011826								0.594329	0.000732615	0.00430875	0.00040936	2	5411	91.041	91.041	1			0
SQGPISKPK	9	2	0	0	Unmodified	Pep1327	ISO-MSMS	2	2024-02-05_Fusion_41257	201	Ctrl_T2	319.862	3	314.519	940.534			1.1855	0.00037287						17.598	0.4128	17.61	17.327	17.74	0.011826								0.881794	0.00131516	0.00774585	0.0045401	2	5413	56.359	53.507	1			0
SQGPISKPK	9	2	0	0	Unmodified	Pep1327	ISO-MSMS	1	2024-02-05_Fusion_41262	102	Ctrl_T1	475.3	2	471.274	940.534			0.50576	0.00023835						17.593	0.28065	17.577	17.426	17.707	-0.016106								0.581709	0.00398917	0.0269243	0.0055453	1	5045	50.805	46.605	1	0.86306	0.89985	0
SQGPISKPK	9	2	0	0	Unmodified	Pep1327	ISO-MSMS	0	2024-02-05_Fusion_41262	102	Ctrl_T1	471.275	2	471.274	940.534			0.71416	0.00033656						17.609	0.2197	17.593	17.467	17.687	-0.016106								0.8827	0.00396707	0.0185561	0.0028514	1	5048	55.549	51.437	1	0.87719	0.91457	0
SQGPISKPK	9	2	0	0	Unmodified	Pep1327	MULTI-MSMS		2024-02-05_Fusion_41263	202	Ctrl_T1	314.519	3	314.519	940.534	0.37047	0.00011652	1.3185	0.0004147	1.689	0.00053122	314.519	317.202	319.862	17.555	0.41778	17.56	17.305	17.723	0.0054646					73	17	8	0.974298	0.00100405	0.00737762	4.6122e-07	2	5281	105.39	105.39	1	0.74155	0.83727	0
SQGPISKPK	9	2	0	0	Unmodified	Pep1327	ISO-MSMS	1	2024-02-05_Fusion_41268	103	Treat_T2	475.3	2	471.274	940.534			0.65241	0.00030746						17.572	0.39112	17.595	17.313	17.705	0.023209								0.777077	0.00906557	0.0398882	0.0025495	1	5122	59.597	50.838	1	7.5801	5.9522	0
SQGPISKPK	9	2	0	0	Unmodified	Pep1327	MSMS	2	2024-02-05_Fusion_41268	103	Treat_T2	479.29	2	471.274	940.534										17.568	1	17.591	17.091	18.091	0.023209											0.014112	1	5147	50.834	48.864	1
SQGPISKPK	9	2	0	0	Unmodified	Pep1327	ISO-MSMS	1	2024-02-05_Fusion_41269	203	Treat_T2	317.202	3	314.519	940.534			0.29867	9.3936e-05						17.56	0.26147	17.576	17.445	17.706	0.015871								0.668263	0.000603079	0.00326548	2.4188e-06	2	5342	105.39	105.32	1	6.261	5.5745	0
SQGPISKPK	9	2	0	0	Unmodified	Pep1327	ISO-MSMS	1	2024-02-05_Fusion_41274	104	Treat_T1	475.3	2	471.274	940.534			0.47663	0.00022462						17.592	0.33897	17.635	17.353	17.692	0.043121								0.615854	0.00453324	0.0202204	0.012666	1	4983	46.001	44.507	1	0.71615	0.81373	0
SQGPISKPK	9	2	0	0	Unmodified	Pep1327	ISO-MSMS	0	2024-02-05_Fusion_41274	104	Treat_T1	471.275	2	471.274	940.534			0.23875	0.00011252						17.588	0.22791	17.631	17.484	17.712	0.043121								0.533017	0.00293741	0.0155863	0.0027986	1	4999	56.258	52.399	1	0.6498	0.73834	0
SQGPISKPK	9	2	0	0	Unmodified	Pep1327	MULTI-MSMS		2024-02-05_Fusion_41275	204	Treat_T1	314.519	3	314.519	940.534	-0.0053926	-1.6961e-06	0.77156	0.00024267	0.76617	0.00024097	314.519	317.202	319.862	17.56	0.3607	17.607	17.407	17.768	0.047653					51	14	7	0.750983	0.000900036	0.00512184	2.5167e-07	2	5321	119.89	119.78	1	0.69119	0.85396	0
AVTRTTPVK	9	1	0	1	Unmodified	Pep1322	ISO-MSMS	2	2024-02-05_Fusion_41256	101	Ctrl_T2	495.806	2	486.795	971.576			-0.50518	-0.00024592						17.467	0.26721	17.467	17.308	17.575	0								0.736928	0.0233682	0.197151	6.0553e-05	1	4615	93.598	82.888	1	1.9245	1.4571	0
AVTRTTPVK	9	1	0	1	Unmodified	Pep1322	MULTI-MSMS		2024-02-05_Fusion_41257	201	Ctrl_T2	330.874	3	324.866	971.576	0.24745	8.0387e-05	-0.6239	-0.00020268	-0.37645	-0.0001223	324.867	328.214	330.873	17.504	0.31796	17.515	17.327	17.645	0.011826					60	12	7	0.546393	0.0120683	0.127973	0.00071961	3	5390	67.032	64.975	1	9.1933	7.2497	0
AVTRTTPVK	9	1	0	1	Unmodified	Pep1322	MULTI-MSMS		2024-02-05_Fusion_41263	202	Ctrl_T1	328.214	3	324.866	971.576	0.30996	0.00010069	-0.88803	-0.00028849	-0.57807	-0.0001878	324.866	328.214	330.873	17.46	0.46461	17.465	17.234	17.698	0.0054665					93	19	10	0.402821	0.0181232	0.232474	4.6518e-07	3	5253	105.12	105.12	1	1.3307	1.2829	0
AVTRTTPVK	9	1	0	1	Unmodified	Pep1322	MULTI-MSMS		2024-02-05_Fusion_41269	203	Treat_T2	328.214	3	324.866	971.576	-0.14859	-4.8273e-05	-0.88125	-0.00028629	-1.0298	-0.00033456	324.866	328.214	330.873	17.477	0.43015	17.493	17.325	17.756	0.015871					81	17	11	0.559372	0.0159286	0.128927	2.3137e-07	3	5317	123.98	122.9	1	6.0295	4.7451	0
AVTRTTPVK	9	1	0	1	Unmodified	Pep1322	MULTI-MSMS		2024-02-05_Fusion_41275	204	Treat_T1	328.214	3	324.866	971.576	0.036994	1.2018e-05	-0.94855	-0.00030815	-0.91155	-0.00029613	324.866	328.214	330.874	17.475	0.3609	17.522	17.359	17.72	0.047651					91	14	10	0.47105	0.013994	0.210674	2.3137e-07	3	5295	121.29	121.27	1	1.0713	1.2537	0
ATQTPVSNK	9	1	0	0	Unmodified	Pep2813	MSMS	0	2024-02-05_Fusion_41274	104	Treat_T1	473.254	2	473.254	944.493										17.215	1	17.258	16.758	17.758	0.043121											0.0078227	1	4871	58.426	48.352	1
SVYSPVKKK	9	3	0	0	Unmodified	Pep1338	ISO-MSMS	2	2024-02-05_Fusion_41256	101	Ctrl_T2	530.335	2	518.313	1034.61			0.76542	0.00039673						17.8	0.28696	17.8	17.633	17.92	0								0.929463	0.0103157	0.105861	6.0116e-05	1	4742	94.114	59.862	1	4.4809	2.5991	0
SVYSPVKKK	9	3	0	0	Unmodified	Pep1338	ISO-MSMS	1	2024-02-05_Fusion_41256	101	Ctrl_T2	524.351	2	518.313	1034.61			0.61573	0.00031914						17.799	0.24277	17.799	17.646	17.889	0								0.758067	0.00997234	0.074178	0.0021896	1	4743	64.42	35.503	1	4.4063	2.5678	0
SVYSPVKKK	9	3	0	0	Unmodified	Pep1338	ISO-MSMS	2	2024-02-05_Fusion_41257	201	Ctrl_T2	353.892	3	345.878	1034.61			-2.4164	-0.00083578						17.806	0.33609	17.818	17.669	18.005	0.011614								0.569204	0.00506059	0.0908108	0.0037856	2	5469	62.694	56.661	1	2.7311	2.0174	0
SVYSPVKKK	9	3	0	0	Unmodified	Pep1338	ISO-MSMS	2	2024-02-05_Fusion_41262	102	Ctrl_T1	530.335	2	518.313	1034.61			-0.099671	-5.1661e-05						17.823	0.2502	17.807	17.67	17.92	-0.016106								0.964987	0.00954934	0.0729711	0.0012274	1	5137	77.318	48.4	1	1.8823	1.9873	0
SVYSPVKKK	9	3	0	0	Unmodified	Pep1338	ISO-MSMS	1	2024-02-05_Fusion_41262	102	Ctrl_T1	524.351	2	518.313	1034.61			0.0049793	2.5809e-06						17.835	0.2502	17.819	17.67	17.92	-0.016106								0.799364	0.0155137	0.138426	5.8498e-05	1	5144	96.027	51.678	1	1.8336	1.9369	0
SVYSPVKKK	9	3	0	0	Unmodified	Pep1338	ISO-MSMS	0	2024-02-05_Fusion_41262	102	Ctrl_T1	518.314	2	518.313	1034.61			-1.0785	-0.00055902						17.837	0.20148	17.82	17.707	17.909	-0.016106								0.775777	0.00749592	0.0948541	0.0014351	1	5148	86.136	60.577	1	1.71	1.8058	0
SVYSPVKKK	9	3	0	0	Unmodified	Pep1338	ISO-MSMS	1	2024-02-05_Fusion_41268	103	Treat_T2	524.351	2	518.313	1034.61			-0.26454	-0.00013712						17.774	0.27703	17.797	17.652	17.929	0.023209								0.908776	0.0190231	0.114736	5.5124e-05	1	5223	100.02	46.049	1	7.2546	3.9457	0
SVYSPVKKK	9	3	0	0	Unmodified	Pep1338	ISO-MSMS	0	2024-02-05_Fusion_41268	103	Treat_T2	518.313	2	518.313	1034.61			-0.83363	-0.00043208						17.765	0.24159	17.788	17.642	17.884	0.023209								0.36596	0.00158596	0.016631	0.029625	1	5235	35.438	27.958	1	6.946	3.845	0
SVYSPVKKK	9	3	0	0	Unmodified	Pep1338	ISO-MSMS	1	2024-02-05_Fusion_41269	203	Treat_T2	349.903	3	345.878	1034.61			-2.3646	-0.00081786						17.751	0.55888	17.767	17.587	18.146	0.015896								0.661993	0.00594522	0.0984787	1.899e-06	2	5398	111.74	111.74	1	7.0914	4.7858	0
SVYSPVKKK	9	3	0	0	Unmodified	Pep1338	ISO-MSMS	1	2024-02-05_Fusion_41274	104	Treat_T1	524.351	2	518.313	1034.61			-0.35222	-0.00018256						17.764	0.21156	17.807	17.679	17.89	0.043856								0.771422	0.00598386	0.0311113	0.0012274	1	5064	77.318	39.59	1	1.3947	1.5949	0
SVYSPVKKK	9	3	0	0	Unmodified	Pep1338	ISO-MSMS	0	2024-02-05_Fusion_41274	104	Treat_T1	518.314	2	518.313	1034.61			-0.57239	-0.00029668						17.77	0.21696	17.814	17.693	17.91	0.043856								0.68437	0.00367896	0.0159333	0.0012553	1	5075	92.491	51.462	1	1.2545	1.4345	0
SVYSPVKKK	9	3	0	0	Unmodified	Pep1338	ISO-MSMS	1	2024-02-05_Fusion_41275	204	Treat_T1	349.903	3	345.878	1034.61			-1.3376	-0.00046265						17.755	0.25564	17.803	17.649	17.905	0.047653								0.764456	0.00261095	0.0139169	2.4188e-06	2	5377	105.39	105.39	1	1.7953	2.2674	0
SVYSPVKKK	9	3	0	0	Unmodified	Pep1338	ISO-MSMS	0	2024-02-05_Fusion_41275	204	Treat_T1	345.878	3	345.878	1034.61			0.59806	0.00020686						17.803	0.1847	17.85	17.72	17.905	0.047653								0.450108	0.00240937	0.0154519	0.00030633	2	5383	91.906	91.423	1	1.4884	1.8861	0
ASYGSTTTK	9	1	0	0	Unmodified	Pep1315	MULTI-MSMS		2024-02-05_Fusion_41256	101	Ctrl_T2	462.232	2	458.225	914.435	-0.10255	-4.6989e-05	0.86858	0.00039801	0.76603	0.00035102	458.225	460.237	462.232	17.336	0.33054	17.336	17.197	17.528	0					91	16	9	0.483282	0.00774578	0.105275	0.00099308	1	4570	49.418	41.772	1	1.1837	0.93218	0
ASYGSTTTK	9	1	0	0	Unmodified	Pep1315	MULTI-MSMS		2024-02-05_Fusion_41262	102	Ctrl_T1	458.225	2	458.225	914.435	0.29514	0.00013524	1.1014	0.00050471	1.3966	0.00063995	458.225	460.237	462.232	17.352	0.30525	17.336	17.207	17.512	-0.016188					86	15	9	0.618009	0.00485876	0.0481096	0.00034281	1	4959	75.825	58.701	1	0.57247	0.58034	0
ASYGSTTTK	9	1	0	0	Unmodified	Pep1315	MULTI-MSMS		2024-02-05_Fusion_41268	103	Treat_T2	460.237	2	458.225	914.435	0.241	0.00011043	0.74867	0.00034306	0.98967	0.00045349	458.225	460.237	462.232	17.328	0.39184	17.351	17.181	17.573	0.023039					101	19	9	0.631487	0.00335874	0.0268395	0.00023461	2	5038	80.219	64.253	1	1.4334	1.0801	0
ASYGSTTTK	9	1	0	0	Unmodified	Pep1315	MULTI-MSMS		2024-02-05_Fusion_41274	104	Treat_T1	458.225	2	458.225	914.435	0.49821	0.00022829	0.49736	0.0002279	0.99558	0.0004562	458.225	460.237	462.232	17.316	0.30589	17.36	17.207	17.513	0.043123					94	15	9	0.820061	0.00576433	0.0297568	0.00017227	1	4895	82.75	58.231	1	0.45715	0.50345	0
STYGVTKGK	9	2	0	0	Unmodified	Pep1331	MULTI-MSMS		2024-02-05_Fusion_41256	101	Ctrl_T2	470.759	2	470.759	939.503	-0.16824	-7.92e-05	-0.03555	-1.6736e-05	-0.20379	-9.5935e-05	470.759	474.784	478.773	17.629	0.56331	17.629	17.45	18.013	0					140	31	10	0.984827	0.00228318	0.0095592	0.00028101	3	4676	78.334	62.672	1	0.81399	0.6256	0
STYGVTKGK	9	2	0	0	Unmodified	Pep1331	ISO-MSMS	0	2024-02-05_Fusion_41262	102	Ctrl_T1	470.759	2	470.759	939.503			-0.026806	-1.2619e-05						17.704	0.38493	17.688	17.535	17.92	-0.016106								0.549767	0.00362361	0.0196849	0.0017176	1	5080	70.747	54.782	1	0.30556	0.31859	0
STYGVTKGK	9	2	0	0	Unmodified	Pep1331	MSMS	1	2024-02-05_Fusion_41262	102	Ctrl_T1	474.784	2	470.759	939.503										17.666	1	17.65	17.15	18.15	-0.016106											0.037658	1	5091	39.622	37.991	1
STYGVTKGK	9	2	0	0	Unmodified	Pep1331	MULTI-MSMS		2024-02-05_Fusion_41268	103	Treat_T2	470.759	2	470.759	939.503	0.55949	0.00026339	-0.16465	-7.7511e-05	0.39484	0.00018588	470.759	474.784	478.773	17.63	0.44732	17.654	17.482	17.929	0.023209					134	23	10	0.636449	0.00181133	0.00729882	0.00029585	3	5157	77.732	66.924	1	0.49967	0.39236	0
STYGVTKGK	9	2	0	0	Unmodified	Pep1331	ISO-MSMS	0	2024-02-05_Fusion_41274	104	Treat_T1	470.759	2	470.759	939.503			-0.31714	-0.0001493						17.679	0.57562	17.723	17.537	18.113	0.043798								0.508255	0.00324535	0.0168364	0.00090471	1	5014	81.642	69.047	1	0.22983	0.26114	0
GVHGGLINKK	10	2	1	0	Unmodified	Pep2848	ISO-MSMS	0	2024-02-05_Fusion_41268	103	Treat_T2	511.809	2	511.809	1021.6			-0.16234	-8.3088e-05						18.075	0.26288	18.098	17.978	18.241	0.023209								0.785512	0.0050457	0.0274413	6.2561e-06	1	5348	158.36	157.57	1	0.51246	0.40869	0
GVHGGLINKK	10	2	1	0	Unmodified	Pep2848	ISO-MSMS	2	2024-02-05_Fusion_41268	103	Treat_T2	522.833	2	511.809	1021.6			0.61633	0.00031544						18.072	0.26053	18.096	17.96	18.221	0.023209								0.860424	0.00354575	0.0237779	4.0653e-06	1	5350	139.28	139.28	1	0.51182	0.40817	0
GVHGGLINKK	10	2	1	0	Unmodified	Pep2848	ISO-MSMS	2	2024-02-05_Fusion_41269	203	Treat_T2	348.892	3	341.542	1021.6			2.5826	0.00088207						18.061	0.35942	18.077	17.906	18.266	0.015898								0.603369	0.00430212	0.0355464	0.0037223	2	5487	75.213	69.897	1	0.51536	0.33643	0
GVHGGLINKK	10	2	1	0	Unmodified	Pep2848	ISO-MSMS	0	2024-02-05_Fusion_41269	203	Treat_T2	341.542	3	341.542	1021.6			0.58269	0.00019901						18.071	0.28658	18.087	17.955	18.242	0.015898								0.608094	0.00595914	0.0565688	5.8402e-07	2	5485	130.04	127.1	1	0.39492	0.2578	0
GVHGGLINKK	10	2	1	0	Unmodified	Pep2848	ISO-MSMS	0	2024-02-05_Fusion_41275	204	Treat_T1	341.542	3	341.542	1021.6			-0.27667	-9.4493e-05						18.074	0.23844	18.122	17.992	18.231	0.047983								0.70719	0.00742779	0.233769	8.7449e-11	2	5465	149.57	148.91	1	0.13694	0.15046	0
KTISQAVNK	9	2	0	0	Unmodified	Pep2830	ISO-MSMS	0	2024-02-05_Fusion_41262	102	Ctrl_T1	494.792	2	494.793	987.571			-1.2142	-0.00060078						17.724	0.31939	17.708	17.535	17.855	-0.016106								0.821106	0.0103303	0.0509234	0.0071207	1	5119	49.742	34.201	1	0.30969	0.3229	0
KTISQAVNK	9	2	0	0	Unmodified	Pep2830	MSMS	0	2024-02-05_Fusion_41268	103	Treat_T2	494.792	2	494.793	987.571										17.716	1	17.74	17.24	18.24	0.023209											0.061636	1	5205	28.204	20.558	1
KTISQAVNK	9	2	0	0	Unmodified	Pep2830	ISO-MSMS	0	2024-02-05_Fusion_41274	104	Treat_T1	494.792	2	494.793	987.571			0.2965	0.00014671						17.681	0.31324	17.725	17.537	17.85	0.043856								0.64637	0.00907173	0.0402189	0.002844	1	5059	55.649	40.267	1	0.37108	0.42165	0
MTSQTMVNK	9	1	0	0	Oxidation (M)	Pep52	ISO-MSMS	2	2024-02-05_Fusion_41256	101	Ctrl_T2	532.255	2	528.247	1054.48			0.10371	5.4783e-05						17.443	0.19806	17.443	17.308	17.506	0								0.591004	0.00123198	0.0108384	0.0058386	1	4626	50.607	50.607	2	2.2453	1.7683	0
MTSQTMVNK	9	1	0	0	Oxidation (M)	Pep52	MSMS	2	2024-02-05_Fusion_41262	102	Ctrl_T1	532.254	2	528.247	1054.48										17.507	1	17.491	16.991	17.991	-0.016188											0.036861	1	5029	40.002	40.002	2
MTSQTMVNK	9	1	0	0	Oxidation (M)	Pep52	MULTI-SECPEP		2024-02-05_Fusion_41268	103	Treat_T2	529.795	2	528.247	1054.48	0.49604	0.00026203	-0.55837	-0.00029495	-0.062327	-3.2924e-05	528.247	530.259	532.254	17.441	0.20317	17.464	17.345	17.549	0.023041					46	9	8	0.0950014	0.000332875	0.00312457	0.028508	1	5089	35.357	35.357	2	1.848	1.3925	0
RTLPSTSSSGSK	12	1	1	1	Unmodified	Pep3631	ISO-MSMS	2	2024-02-05_Fusion_41256	101	Ctrl_T2	616.34	2	604.317	1206.62			0.40718	0.00024606						17.63	0.16011	17.63	17.598	17.758	0								0.845376	0.00075224	0.00489441	0.00058685	1	4700	85.845	72.075	1			0
RTLPSTSSSGSK	12	1	1	1	Unmodified	Pep3631	ISO-MSMS	2	2024-02-05_Fusion_41268	103	Treat_T2	616.339	2	604.317	1206.62			-0.84749	-0.00051215						17.661	0.14274	17.684	17.631	17.773	0.023209								0.933447	0.000644449	0.011133	0.0031636	1	5197	54.259	51.147	1	3.2479	2.2367	0
RTLPSTSSSGSK	12	1	1	1	Unmodified	Pep3631	MSMS	1	2024-02-05_Fusion_41268	103	Treat_T2	610.849	2	604.317	1206.62										17.663	1	17.686	17.186	18.186	0.023209											0.0009609	1	5184	89.805	85.87	1
RTLPSTSSSGSK	12	1	1	1	Unmodified	Pep3631	MSMS	2	2024-02-05_Fusion_41274	104	Treat_T1	616.339	2	604.317	1206.62										17.697	1	17.74	17.24	18.24	0.043856											0.0075848	1	5055	61.344	58.492	1
HSSGPMVEK	9	1	0	0	Unmodified	Pep1345	MULTI-MSMS		2024-02-05_Fusion_41256	101	Ctrl_T2	490.242	2	486.234	970.454	0.12169	5.9168e-05	0.12248	5.9554e-05	0.24416	0.00011872	486.235	488.247	490.242	17.956	0.35918	17.956	17.723	18.082	0					84	18	8	0.514571	0.00425588	0.0480361	0.00012636	2	4805	84.615	80.868	1	3.16	2.4886	0
HSSGPMVEK	9	1	0	0	Unmodified	Pep1345	MULTI-MSMS		2024-02-05_Fusion_41262	102	Ctrl_T1	488.248	2	486.234	970.454	0.46746	0.00022729	0.59861	0.00029106	1.0661	0.00051836	486.235	488.247	490.242	17.991	0.3374	17.975	17.793	18.13	-0.016104					73	18	6	0.579897	0.00201456	0.0131652	6.6397e-06	2	5195	93.467	88.158	1	1.5202	1.5411	0
HSSGPMVEK	9	1	0	0	Unmodified	Pep1345	MULTI-MSMS		2024-02-05_Fusion_41268	103	Treat_T2	488.247	2	486.234	970.454	0.58242	0.00028319	0.36015	0.00017512	0.94257	0.00045831	486.236	488.247	490.243	17.937	0.38757	17.96	17.727	18.115	0.023209					74	18	8	0.518024	0.00340135	0.0269043	3.7951e-06	1	5275	109.11	102.66	1	3.6892	2.7799	0
HSSGPMVEK	9	1	0	0	Unmodified	Pep1345	MULTI-MSMS		2024-02-05_Fusion_41274	104	Treat_T1	490.242	2	486.234	970.454	0.72632	0.00035316	0.56247	0.00027349	1.2888	0.00062665	486.235	488.247	490.242	17.909	0.32426	17.953	17.811	18.135	0.043856					90	16	9	0.483269	0.00280733	0.0194149	3.8501e-06	2	5144	108.81	104.4	1	1.0759	1.1848	0
ATTTTVTTK	9	1	0	0	Unmodified	Pep1316	ISO-MSMS	1	2024-02-05_Fusion_41256	101	Ctrl_T2	464.268	2	462.256	922.497			-0.25663	-0.00011863						17.341	0.27111	17.341	17.216	17.488	0								0.858637	0.0310882	0.745548	4.9294e-05	1	4577	106.91	69.757	1	2.6444	2.0826	0
ATTTTVTTK	9	1	0	0	Unmodified	Pep1316	ISO-MSMS	2	2024-02-05_Fusion_41256	101	Ctrl_T2	466.263	2	462.256	922.497			0.092764	4.2881e-05						17.346	0.31149	17.346	17.216	17.528	0								0.900791	0.0444751	1	5.5726e-05	1	4584	99.305	65.879	1	2.6124	2.0574	0
ATTTTVTTK	9	1	0	0	Unmodified	Pep1316	ISO-MSMS	0	2024-02-05_Fusion_41256	101	Ctrl_T2	462.257	2	462.256	922.497			2.6156	0.0012091						17.4	0.3576	17.4	17.251	17.609	0								0.537853	0.010184	0.0952767	0.0025665	1	4605	59.368	54.471	1	2.589	2.039	0
ATTTTVTTK	9	1	0	0	Unmodified	Pep1316	MULTI-MSMS		2024-02-05_Fusion_41262	102	Ctrl_T1	462.257	2	462.256	922.497	0.23397	0.00010815	0.42014	0.00019421	0.65411	0.00030237	462.257	464.268	466.263	17.386	0.40674	17.37	17.227	17.634	-0.016188					138	21	11	0.769194	0.0258047	0.393459	4.9159e-06	3	5008	102.95	72.758	1	1.1267	1.1422	0
ATTTTVTTK	9	1	0	0	Unmodified	Pep1316	ISO-MSMS	1	2024-02-05_Fusion_41268	103	Treat_T2	464.268	2	462.256	922.497			-0.05152	-2.3815e-05						17.351	0.31795	17.374	17.231	17.549	0.023041								0.762952	0.0273711	0.262567	9.5329e-05	2	5092	92.491	66.597	1	3.5916	2.7063	0
ATTTTVTTK	9	1	0	0	Unmodified	Pep1316	MULTI-MSMS		2024-02-05_Fusion_41274	104	Treat_T1	466.263	2	462.256	922.497	0.48693	0.00022509	0.21506	9.9411e-05	0.70199	0.0003245	462.256	464.268	466.263	17.36	0.51927	17.403	17.159	17.678	0.043121					165	27	12	0.832685	0.0167303	0.271961	4.195e-06	3	4946	106.91	71.924	1	1.0536	1.1603	0
ASAPANVSK	9	1	0	0	Unmodified	Pep1326	MULTI-MSMS		2024-02-05_Fusion_41256	101	Ctrl_T2	426.737	2	422.73	843.445	-0.31753	-0.00013423	0.12003	5.0741e-05	-0.1975	-8.349e-05	422.73	424.742	426.737	17.543	0.4379	17.543	17.267	17.705	0					123	24	9	0.5493	0.00662222	0.0794911	0.00077108	2	4632	58.433	55.824	1	1.206	0.9498	0
ASAPANVSK	9	1	0	0	Unmodified	Pep1326	MULTI-MSMS		2024-02-05_Fusion_41262	102	Ctrl_T1	426.737	2	422.73	843.445	0.2855	0.00012069	0.13008	5.4987e-05	0.41558	0.00017568	422.73	424.742	426.737	17.597	0.48459	17.581	17.185	17.67	-0.016106					91	26	8	0.992212	0.00166302	0.00750661	0.00033692	2	5056	76.064	73.227	1	0.4507	0.45689	0
ASAPANVSK	9	1	0	0	Unmodified	Pep1326	MULTI-MSMS		2024-02-05_Fusion_41268	103	Treat_T2	424.742	2	422.73	843.445	0.24968	0.00010555	0.1942	8.2094e-05	0.44388	0.00018764	422.73	424.742	426.737	17.571	0.35666	17.594	17.313	17.67	0.023211					94	20	7	0.733717	0.00644053	0.020534	2.2835e-05	3	5138	88.819	79.461	1	1.3271	0.99996	0
ASAPANVSK	9	1	0	0	Unmodified	Pep1326	MULTI-MSMS		2024-02-05_Fusion_41274	104	Treat_T1	422.73	2	422.73	843.445	0.51685	0.00021849	0.74091	0.0003132	1.2578	0.00053169	422.73	424.742	426.737	17.559	0.31294	17.602	17.399	17.712	0.043121					90	16	10	0.730932	0.0113536	0.0624405	0.00031819	2	4990	76.825	67.642	1	0.3337	0.36749	0
VVDAKTLKK	9	3	1	0	Unmodified	Pep1349	ISO-MSMS	2	2024-02-05_Fusion_41256	101	Ctrl_T2	516.352	2	501.321	1000.63			0.16523	8.2833e-05						18.016	0.21391	18.016	17.889	18.103	0								0.770391	0.00693879	0.0368442	4.9706e-05	1	4828	106.42	88.198	1	0.80093	0.46335	0
VVDAKTLKK	9	3	1	0	Unmodified	Pep1349	MSMS	0	2024-02-05_Fusion_41256	101	Ctrl_T2	501.321	2	501.321	1000.63										18.031	1	18.031	17.531	18.531	0											0.0076194	1	4838	59.35	22.329	1
VVDAKTLKK	9	3	1	0	Unmodified	Pep1349	ISO-MSMS	2	2024-02-05_Fusion_41257	201	Ctrl_T2	344.571	3	334.55	1000.63			-0.40174	-0.0001344						17.997	0.30842	18.009	17.836	18.144	0.011614								0.638467	0.00625646	0.0570022	0.0014402	2	5527	79.116	73.083	1	0.83484	0.45469	0
VVDAKTLKK	9	3	1	0	Unmodified	Pep1349	ISO-MSMS	2	2024-02-05_Fusion_41262	102	Ctrl_T1	516.352	2	501.321	1000.63			-0.029839	-1.4959e-05						18.026	0.18851	18.01	17.92	18.109	-0.016106								0.388171	0.0028876	0.0250023	0.0027986	1	5251	56.258	44.051	1	0.4754	0.49411	0
VVDAKTLKK	9	3	1	0	Unmodified	Pep1349	ISO-MSMS	1	2024-02-05_Fusion_41268	103	Treat_T2	508.868	2	501.321	1000.63			-0.26063	-0.00013066						17.933	0.21609	17.956	17.838	18.054	0.023209								0.664431	0.0108036	0.0494234	4.1725e-05	1	5294	115.86	108.71	1	1.5411	0.81304	0
VVDAKTLKK	9	3	1	0	Unmodified	Pep1349	ISO-MSMS	0	2024-02-05_Fusion_41268	103	Treat_T2	501.322	2	501.321	1000.63			2.5199	0.0012633						18.022	0.35741	18.045	17.884	18.241	0.023209								0.519631	0.00905135	0.043584	3.1731e-05	1	5310	127.68	88.016	1	0.57131	0.30163	0
KVTDPSVAK	9	2	0	0	Unmodified	Pep1346	ISO-MSMS	2	2024-02-05_Fusion_41256	101	Ctrl_T2	480.789	2	472.774	943.534			-1.0111	-0.00047803						18.028	0.5027	18.028	17.705	18.207	0								0.69977	0.00268448	0.025358	0.024079	2	4794	38.303	25.112	1	1.6114	1.2384	0
KVTDPSVAK	9	2	0	0	Unmodified	Pep1346	ISO-MSMS	1	2024-02-05_Fusion_41262	102	Ctrl_T1	476.8	2	472.774	943.534			-0.31354	-0.00014823						18.02	0.23375	18.004	17.855	18.088	-0.016106								0.552433	0.0047018	0.0265062	0.00044481	1	5217	87.806	68.828	1	0.53459	0.55738	0
KVTDPSVAK	9	2	0	0	Unmodified	Pep1346	MSMS	2	2024-02-05_Fusion_41262	102	Ctrl_T1	480.788	2	472.774	943.534										17.968	1	17.952	17.452	18.452	-0.016106											0.038962	1	5208	39.001	24.864	1
KVTDPSVAK	9	2	0	0	Unmodified	Pep1346	ISO-MSMS	1	2024-02-05_Fusion_41268	103	Treat_T2	476.799	2	472.774	943.534			-0.47488	-0.00022451						17.975	0.29694	17.998	17.794	18.091	0.023209								0.478204	0.00740098	0.0391809	0.00059953	1	5295	85.733	64.458	1	1.398	1.0978	0
KVTDPSVAK	9	2	0	0	Unmodified	Pep1346	ISO-MSMS	0	2024-02-05_Fusion_41268	103	Treat_T2	472.775	2	472.774	943.534			0.17487	8.2674e-05						17.989	0.37895	18.012	17.773	18.152	0.023209								0.395023	0.00428486	0.0241953	0.0011568	1	5296	78.264	62.722	1	1.2292	0.9652	0
KVTDPSVAK	9	2	0	0	Unmodified	Pep1346	MSMS	2	2024-02-05_Fusion_41268	103	Treat_T2	480.789	2	472.774	943.534										17.954	1	17.978	17.478	18.478	0.023209											0.0080154	1	5298	57.55	41.584	1
KVTDPSVAK	9	2	0	0	Unmodified	Pep1346	ISO-MSMS	0	2024-02-05_Fusion_41274	104	Treat_T1	472.775	2	472.774	943.534			-0.55567	-0.00026271						17.963	0.33116	18.006	17.85	18.181	0.043856								0.478402	0.00603875	0.0394268	5.6859e-05	1	5140	97.965	69.048	1	0.3925	0.44598	0
KVTDPSVAK	9	2	0	0	Unmodified	Pep1346	MSMS	2	2024-02-05_Fusion_41274	104	Treat_T1	480.789	2	472.774	943.534										17.936	1	17.979	17.479	18.479	0.043856											0.010141	1	5148	52.725	36.185	1
SVSPVKATQK	10	2	0	0	Unmodified	Pep65	ISO-MSMS	1	2024-02-05_Fusion_41256	101	Ctrl_T2	526.831	2	522.806	1043.6			0.15078	7.8827e-05						17.904	0.29508	17.904	17.739	18.034	0								0.511355	0.00909937	0.142543	0.00076893	1	4771	84.083	64.486	1	3.0274	2.3268	0
SVSPVKATQK	10	2	0	0	Unmodified	Pep65	ISO-MSMS	2	2024-02-05_Fusion_41256	101	Ctrl_T2	530.821	2	522.806	1043.6			-0.71761	-0.00037517						17.911	0.34331	17.911	17.739	18.082	0								0.884634	0.017892	0.210034	2.8601e-06	1	4779	149.72	124.51	1	2.83	2.175	0
SVSPVKATQK	10	2	0	0	Unmodified	Pep65	ISO-MSMS	1	2024-02-05_Fusion_41262	102	Ctrl_T1	526.831	2	522.806	1043.6			-0.27637	-0.00014449						17.92	0.36652	17.904	17.656	18.022	-0.016106								0.655401	0.00560737	0.0323518	1.4146e-05	1	5181	100.48	82.14	1	0.87493	0.91223	0
SVSPVKATQK	10	2	0	0	Unmodified	Pep65	ISO-MSMS	2	2024-02-05_Fusion_41262	102	Ctrl_T1	530.821	2	522.806	1043.6			0.15235	7.9651e-05						17.92	0.24926	17.903	17.773	18.022	-0.016106								0.859324	0.00417675	0.022971	5.9575e-08	1	5193	178.55	157.97	1	0.74664	0.77847	0
SVSPVKATQK	10	2	0	0	Unmodified	Pep65	MSMS	2	2024-02-05_Fusion_41268	103	Treat_T2	530.821	2	522.806	1043.6										17.926	1	17.949	17.449	18.449	0.023209											0.0078741	1	5287	64.04	62.881	1
SVSPVKATQK	10	2	0	0	Unmodified	Pep65	ISO-MSMS	1	2024-02-05_Fusion_41269	203	Treat_T2	351.556	3	348.873	1043.6			-0.70087	-0.00024451						17.852	0.36796	17.868	17.659	18.027	0.015898								0.608542	0.00148575	0.0156901	4.2876e-06	2	5436	98.997	98.997	1	4.6609	4.1499	0
SVSPVKATQK	10	2	0	0	Unmodified	Pep65	MULTI-MSMS		2024-02-05_Fusion_41274	104	Treat_T1	526.831	2	522.806	1043.6	0.43534	0.0002276	-0.61982	-0.00032405	-0.18449	-9.645e-05	522.806	526.831	530.821	17.872	0.30042	17.916	17.766	18.067	0.043858					93	16	11	0.59295	0.0048897	0.0234477	2.1952e-09	4	5111	131.62	121.47	1	0.6573	0.74686	0
AVYENAREK	9	1	0	1	Unmodified	Pep1342	ISO-MSMS	1	2024-02-05_Fusion_41256	101	Ctrl_T2	545.3	2	540.278	1078.54			0.90542	0.00048918						17.911	0.23604	17.911	17.777	18.013	0								0.747363	0.0058657	0.0601181	0.00093052	1	4783	81.296	76.605	1	4.273	3.2352	0
AVYENAREK	9	1	0	1	Unmodified	Pep1342	ISO-MSMS	2	2024-02-05_Fusion_41256	101	Ctrl_T2	549.289	2	540.278	1078.54			-1.661	-0.00089739						17.905	0.25469	17.905	17.758	18.013	0								0.830133	0.00934119	0.0764801	0.00084625	1	4792	82.426	23.445	1	3.7629	2.849	0
AVYENAREK	9	1	0	1	Unmodified	Pep1342	MSMS	0	2024-02-05_Fusion_41256	101	Ctrl_T2	540.285	2	540.278	1078.54										17.901	1	17.901	17.401	18.401	0											0.046431	1	4788	35.445	33.387	1
AVYENAREK	9	1	0	1	Unmodified	Pep1342	MSMS	0	2024-02-05_Fusion_41256	101	Ctrl_T2	540.279	2	540.278	1078.54										17.922	1	17.922	17.422	18.422	0											0.0092148	1	4796	53.166	49.42	1
AVYENAREK	9	1	0	1	Unmodified	Pep1342	ISO-MSMS	1	2024-02-05_Fusion_41262	102	Ctrl_T1	545.301	2	540.278	1078.54			0.82925	0.00044802						17.939	0.16765	17.923	17.855	18.022	-0.016104								0.859154	0.00182361	0.00930597	0.023379	1	5216	38.776	30.357	1	0.94461	0.97393	0
AVYENAREK	9	1	0	1	Unmodified	Pep1342	ISO-MSMS	1	2024-02-05_Fusion_41268	103	Treat_T2	545.3	2	540.278	1078.54			3.4919	0.0018866						17.915	0.39244	17.938	17.642	18.034	0.023209								0.963614	0.00510052	0.0256781	0.00049147	1	5286	87.181	75.412	1	2.1335	1.7385	0
AVYENAREK	9	1	0	1	Unmodified	Pep1342	MSMS	2	2024-02-05_Fusion_41268	103	Treat_T2	549.288	2	540.278	1078.54										17.972	1	17.996	17.496	18.496	0.023209											0.063631	1	5305	27.254	5.954	1
AVYENAREK	9	1	0	1	Unmodified	Pep1342	MSMS	1	2024-02-05_Fusion_41274	104	Treat_T1	545.301	2	540.278	1078.54										17.88	1	17.924	17.424	18.424	0.043856											0.0048278	1	5126	72.038	64.888	1
TVDEKNYTK	9	2	0	0	Unmodified	Pep1340	ISO-MSMS	2	2024-02-05_Fusion_41256	101	Ctrl_T2	557.292	2	549.277	1096.54			-0.053276	-2.9263e-05						17.888	0.31095	17.888	17.723	18.034	0								0.719692	0.00946767	0.106361	4.234e-05	2	4757	115.13	97.902	1	3.2531	2.5002	0
TVDEKNYTK	9	2	0	0	Unmodified	Pep1340	ISO-MSMS	1	2024-02-05_Fusion_41256	101	Ctrl_T2	553.303	2	549.277	1096.54			0.12836	7.0506e-05						17.882	0.32901	17.882	17.684	18.013	0								0.614745	0.00832185	0.0829989	4.7891e-05	1	4758	108.57	102.27	1	3.7988	2.9196	0
TVDEKNYTK	9	2	0	0	Unmodified	Pep1340	ISO-MSMS	0	2024-02-05_Fusion_41262	102	Ctrl_T1	549.278	2	549.277	1096.54			1.3899	0.00076342						17.927	0.27084	17.911	17.773	18.044	-0.016106								0.894955	0.0052628	0.0335729	3.834e-05	2	5164	119.86	108.84	1	0.99847	1.041	0
TVDEKNYTK	9	2	0	0	Unmodified	Pep1340	ISO-MSMS	1	2024-02-05_Fusion_41262	102	Ctrl_T1	553.302	2	549.277	1096.54			0.33421	0.00018357						17.927	0.33564	17.911	17.773	18.109	-0.016104								0.872822	0.00738467	0.0414596	2.3819e-05	2	5168	138.08	101.63	1	1.0368	1.081	0
TVDEKNYTK	9	2	0	0	Unmodified	Pep1340	ISO-MSMS	2	2024-02-05_Fusion_41262	102	Ctrl_T1	557.291	2	549.277	1096.54			0.2358	0.00012952						17.926	0.2937	17.91	17.773	18.067	-0.016106								0.800961	0.00546022	0.0361571	3.6839e-05	1	5170	121.64	99.942	1	0.98023	1.022	0
TVDEKNYTK	9	2	0	0	Unmodified	Pep1340	ISO-MSMS	2	2024-02-05_Fusion_41268	103	Treat_T2	557.292	2	549.277	1096.54			-0.003046	-1.6731e-06						17.891	0.30349	17.914	17.75	18.054	0.023209								0.899042	0.0109031	0.122398	1.8809e-05	3	5243	145.72	121.2	1	6.8351	5.3672	0
TVDEKNYTK	9	2	0	0	Unmodified	Pep1340	ISO-MSMS	1	2024-02-05_Fusion_41268	103	Treat_T2	553.303	2	549.277	1096.54			0.17235	9.4668e-05						17.883	0.38629	17.907	17.705	18.091	0.023209								0.702218	0.0146666	0.161912	4.0509e-05	1	5245	117.3	87.99	1	7.8143	6.1361	0
TVDEKNYTK	9	2	0	0	Unmodified	Pep1340	ISO-MSMS	2	2024-02-05_Fusion_41269	203	Treat_T2	371.864	3	366.521	1096.54			0.39218	0.00014374						17.877	0.27254	17.893	17.73	18.003	0.015898								0.355329	0.00579628	0.0611969	0.0018297	2	5427	79.116	77.059	1	12.309	10.959	0
TVDEKNYTK	9	2	0	0	Unmodified	Pep1340	MULTI-MSMS		2024-02-05_Fusion_41274	104	Treat_T1	557.292	2	549.277	1096.54	0.58467	0.00032115	0.30994	0.00017025	0.89462	0.00049139	549.278	553.302	557.292	17.871	0.31685	17.915	17.796	18.113	0.043858					133	16	14	0.833848	0.00487479	0.0183155	7.1436e-09	5	5096	137.69	116.89	1	0.64133	0.72872	0
AVVEKIHAK	9	2	0	0	Unmodified	Pep1352	ISO-MSMS	1	2024-02-05_Fusion_41256	101	Ctrl_T2	501.831	2	497.806	993.597			-1.1816	-0.00058822						18.196	0.36797	18.196	17.936	18.304	0								0.342371	0.00268768	0.0307902	0.0024754	1	4917	60.59	56.843	1	4.3292	3.3272	0
AVVEKIHAK	9	2	0	0	Unmodified	Pep1352	ISO-MSMS	2	2024-02-05_Fusion_41257	201	Ctrl_T2	337.549	3	332.206	993.597			0.08691	2.8872e-05						18.169	0.19061	18.18	18.097	18.287	0.011616								0.410349	0.00222502	0.0528987	1.882e-06	2	5584	111.95	107.86	1	3.3881	3.2268	0
AVVEKIHAK	9	2	0	0	Unmodified	Pep1352	ISO-MSMS	0	2024-02-05_Fusion_41274	104	Treat_T1	497.807	2	497.806	993.597			0.036596	1.8218e-05						18.165	0.41186	18.209	17.91	18.322	0.043856								0.36745	0.00443508	0.0536496	0.00070134	1	5244	84.368	68.987	1	0.35523	0.40363	0
STLGSQGQTGK	11	1	1	0	Unmodified	Pep1333	ISO-MSMS	1	2024-02-05_Fusion_41256	101	Ctrl_T2	535.794	2	532.273	1062.53			0.044685	2.3785e-05						17.675	0.24306	17.675	17.575	17.818	0								0.840505	0.00187764	0.00868273	3.8022e-06	1	4694	104.42	92.558	1	4.4229	3.4204	0
STLGSQGQTGK	11	1	1	0	Unmodified	Pep1333	ISO-MSMS	2	2024-02-05_Fusion_41256	101	Ctrl_T2	539.29	2	532.273	1062.53			-1.271	-0.00067653						17.731	0.34144	17.731	17.609	17.95	0								0.82879	0.0017312	0.00932145	5.2845e-06	1	4698	93.111	85.465	1	3.2244	2.4936	0
STLGSQGQTGK	11	1	1	0	Unmodified	Pep1333	MULTI-MSMS		2024-02-05_Fusion_41262	102	Ctrl_T1	532.272	2	532.273	1062.53	0.41148	0.00021902	-0.33222	-0.00017683	0.079255	4.2185e-05	532.273	535.794	539.29	17.748	0.24271	17.732	17.612	17.855	-0.016104					74	14	8	0.982649	0.00164225	0.0134691	2.2961e-11	3	5113	158.76	134.52	1	1.0067	0.97722	0
STLGSQGQTGK	11	1	1	0	Unmodified	Pep1333	MULTI-MSMS		2024-02-05_Fusion_41268	103	Treat_T2	535.795	2	532.273	1062.53	0.86252	0.0004591	-0.22845	-0.0001216	0.63407	0.0003375	532.273	535.794	539.29	17.709	0.45174	17.732	17.602	18.054	0.023209					76	16	8	0.801559	0.000719369	0.00600111	5.9024e-11	3	5177	140.45	121.94	1	2.1898	1.6817	0
STLGSQGQTGK	11	1	1	0	Unmodified	Pep1333	MULTI-MSMS		2024-02-05_Fusion_41274	104	Treat_T1	532.273	2	532.273	1062.53	0.55071	0.00029313	-0.37196	-0.00019799	0.17875	9.5145e-05	532.272	535.794	539.29	17.707	0.45732	17.751	17.632	18.09	0.043856					75	18	7	0.979422	0.00264474	0.0143801	1.8329e-16	3	5051	172.23	144.75	1	0.75686	0.7979	0
STLGSQGQTGK	11	1	1	0	Unmodified	Pep1333	MULTI-MATCH-MSMS		2024-02-05_Fusion_41256	101	Ctrl_T2		2	532.273	1062.53	0.10081	5.3661e-05	1.5242	0.00081131	1.625	0.00086497	532.273	534.287	536.281	17.716	0.25553	17.716	17.633	17.889	0	-0.01714	0.0019394		172.23	52	12	7					0				0	0.66407	0.52298	0
RTGPPMGSR	9	0	0	2	Unmodified	Pep2858	ISO-MSMS	0	2024-02-05_Fusion_41256	101	Ctrl_T2	479.748	2	479.748	957.481			0.24217	0.00011618						18.347	0.28149	18.347	18.162	18.444	0								0.726033	0.00111249	0.00911483	0.0095683	1	4965	48.091	33.422	1	1.4393	1.1612	0
RTGPPMGSR	9	0	0	2	Unmodified	Pep2858	ISO-MSMS	0	2024-02-05_Fusion_41262	102	Ctrl_T1	479.748	2	479.748	957.481			-0.18732	-8.9868e-05						18.323	0.45409	18.307	18.109	18.563	-0.015995								0.570758	0.00207532	0.0249574	0.026869	2	5326	36.422	28.239	1	1.1711	1.1323	0
RTGPPMGSR	9	0	0	2	Unmodified	Pep2858	ISO-MSMS	0	2024-02-05_Fusion_41268	103	Treat_T2	479.748	2	479.748	957.481			0.40957	0.00019649						18.285	0.45632	18.308	18.091	18.547	0.02346								0.430804	0.00174947	0.0123187	0.015975	1	5430	43.77	30.733	1	1.3908	1.1406	0
RTGPPMGSR	9	0	0	2	Unmodified	Pep2858	ISO-MSMS	0	2024-02-05_Fusion_41274	104	Treat_T1	479.748	2	479.748	957.481			-0.234	-0.00011226						18.268	0.53063	18.312	18.045	18.576	0.043858								0.579235	0.00157132	0.00841884	0.00018676	2	5323	91.265	74.792	1	1.3825	1.6088	0
ALYSGVHKK	9	2	1	0	Unmodified	Pep1366	ISO-MSMS	2	2024-02-05_Fusion_41256	101	Ctrl_T2	512.815	2	501.79	1001.57			-1.4545	-0.00072985						18.433	0.74149	18.433	18.184	18.926	0								0.951229	0.0172955	0.119711	5.8677e-05	3	4968	95.815	41.908	1	3.0408	2.471	0
ALYSGVHKK	9	2	1	0	Unmodified	Pep1366	ISO-MSMS	1	2024-02-05_Fusion_41256	101	Ctrl_T2	507.325	2	501.79	1001.57			0.12142	6.0927e-05						18.431	0.65657	18.431	18.121	18.777	0								0.941741	0.146014	1	5.3834e-05	1	4976	101.54	70.012	1	3.0393	2.4698	0
ALYSGVHKK	9	2	1	0	Unmodified	Pep1366	ISO-MSMS	1	2024-02-05_Fusion_41257	201	Ctrl_T2	338.552	3	334.863	1001.57			0.87052	0.0002915						18.408	0.75098	18.42	18.192	18.943	0.011404								0.902332	0.0593529	0.512678	2.2367e-11	3	5622	167.24	146.37	1	4.6887	4.0001	0
ALYSGVHKK	9	2	1	0	Unmodified	Pep1366	ISO-MSMS	2	2024-02-05_Fusion_41257	201	Ctrl_T2	342.212	3	334.863	1001.57			-0.76666	-0.00025673						18.432	0.77399	18.443	18.263	19.037	0.011404								0.987878	0.0712124	0.882239	1.2431e-16	5	5637	188.99	182.95	1	3.1826	2.7152	0
ALYSGVHKK	9	2	1	0	Unmodified	Pep1366	MULTI-MSMS		2024-02-05_Fusion_41262	102	Ctrl_T1	501.791	2	501.79	1001.57	0.38256	0.00019197	-0.032766	-1.6441e-05	0.3498	0.00017553	501.791	507.324	512.814	18.427	0.67167	18.411	18.109	18.781	-0.015995					257	33	15	0.909407	0.010401	0.0696877	2.1194e-06	6	5357	118.32	66.25	1	0.35094	0.39028	0
ALYSGVHKK	9	2	1	0	Unmodified	Pep1366	ISO-MSMS	0	2024-02-05_Fusion_41262	102	Ctrl_T1	501.79	2	501.79	1001.57			0.23615	0.0001185						19.127	0.5297	19.111	19.038	19.568	-0.015856								0.10826	0.000379147	0.00901124	0.039746	1	5722	27.736	18.814	1	4.3724	4.8626	0
ALYSGVHKK	9	2	1	0	Unmodified	Pep1366	ISO-MSMS	1	2024-02-05_Fusion_41263	202	Ctrl_T1	338.552	3	334.863	1001.57			-0.54403	-0.00018218						18.418	0.72026	18.423	18.234	18.954	0.0050831								0.917018	0.0406	0.307096	1.6002e-11	3	5503	169.57	169.57	1	0.51083	0.50741	0
ALYSGVHKK	9	2	1	0	Unmodified	Pep1366	ISO-MSMS	2	2024-02-05_Fusion_41263	202	Ctrl_T1	342.212	3	334.863	1001.57			-0.65155	-0.00021818						18.452	0.48087	18.457	18.258	18.739	0.0050831								0.815937	0.0541571	0.382071	1.0906e-10	3	5546	135.56	129.52	1	0.41103	0.40828	0
ALYSGVHKK	9	2	1	0	Unmodified	Pep1366	ISO-MSMS	2	2024-02-05_Fusion_41268	103	Treat_T2	512.814	2	501.79	1001.57			-1.5653	-0.00078548						18.412	0.85143	18.435	18.091	18.943	0.02346								0.83615	0.150281	1	0.00036928	2	5487	88.819	72.419	1	2.6936	2.1481	0
ALYSGVHKK	9	2	1	0	Unmodified	Pep1366	ISO-MSMS	1	2024-02-05_Fusion_41268	103	Treat_T2	507.325	2	501.79	1001.57			-0.18359	-9.2126e-05						18.356	0.67741	18.38	18.091	18.768	0.02346								0.707798	0.0822944	0.412652	0.00020144	1	5441	91.069	68.355	1	4.4852	3.5769	0
ALYSGVHKK	9	2	1	0	Unmodified	Pep1366	MSMS	1	2024-02-05_Fusion_41268	103	Treat_T2	507.324	2	501.79	1001.57										18.728	1	18.751	18.251	19.251	0.02346											0.066044	1	5601	26.105	17.765	1
ALYSGVHKK	9	2	1	0	Unmodified	Pep1366	ISO-MSMS	1	2024-02-05_Fusion_41269	203	Treat_T2	338.552	3	334.863	1001.57			0.20829	6.9748e-05						18.405	0.72436	18.421	18.218	18.942	0.015924								0.941993	0.0283144	0.180772	1.7048e-16	3	5553	178.99	178.99	1	2.7546	1.7982	0
ALYSGVHKK	9	2	1	0	Unmodified	Pep1366	ISO-MSMS	2	2024-02-05_Fusion_41269	203	Treat_T2	342.212	3	334.863	1001.57			-0.64793	-0.00021697						18.417	0.74919	18.432	18.218	18.967	0.015924								0.970654	0.0346813	0.433155	1.5527e-16	4	5567	182.28	175.59	1	2.2878	1.4935	0
ALYSGVHKK	9	2	1	0	Unmodified	Pep1366	MULTI-MSMS		2024-02-05_Fusion_41274	104	Treat_T1	501.791	2	501.79	1001.57	0.4065	0.00020398	-0.044749	-2.2454e-05	0.36175	0.00018152	501.791	507.324	512.814	18.394	0.77977	18.438	18.046	18.826	0.044619					252	36	15	0.962117	0.139108	1	1.5273e-06	7	5360	121.58	87.624	1	0.35519	0.37504	0
ALYSGVHKK	9	2	1	0	Unmodified	Pep1366	MSMS	0	2024-02-05_Fusion_41274	104	Treat_T1	501.789	2	501.79	1001.57										19.024	1	19.069	18.569	19.569	0.045412											0.049102	1	5578	34.173	28.425	1
ALYSGVHKK	9	2	1	0	Unmodified	Pep1366	MSMS	0	2024-02-05_Fusion_41274	104	Treat_T1	501.789	2	501.79	1001.57										19.14	1	19.185	18.685	19.685	0.045412											0.063892	1	5624	27.13	20.491	1
ALYSGVHKK	9	2	1	0	Unmodified	Pep1366	ISO-MSMS	1	2024-02-05_Fusion_41275	204	Treat_T1	338.552	3	334.863	1001.57			0.034544	1.1567e-05						18.363	0.55031	18.411	18.231	18.781	0.047983								0.878983	0.016243	0.124854	5.9706e-12	2	5527	173.23	173.23	1	0.38503	0.42305	0
ALYSGVHKK	9	2	1	0	Unmodified	Pep1366	ISO-MSMS	2	2024-02-05_Fusion_41275	204	Treat_T1	342.212	3	334.863	1001.57			-0.1253	-4.1958e-05						18.384	0.48127	18.432	18.252	18.733	0.047983								0.960904	0.0228036	0.386092	1.2431e-16	3	5542	188.99	182.95	1	0.28675	0.31506	0
ALYSGVHKK	9	2	1	0	Unmodified	Pep1366	MULTI-MATCH-MSMS		2024-02-05_Fusion_41256	101	Ctrl_T2		2	501.79	1001.57	0.16235	8.1463e-05	-0.30507	-0.00015308	-0.14273	-7.162e-05	501.791	505.313	508.808	18.438	0.56734	18.438	18.227	18.794	0	0.010433	-0.00028146		121.58	172	28	10					0				0	0.87808	0.67906	0
ALYSGVHKK	9	2	1	0	Unmodified	Pep1366	MULTI-MATCH-MSMS		2024-02-05_Fusion_41268	103	Treat_T2		2	501.79	1001.57	0.20118	0.00010095	0.12923	6.4848e-05	0.33041	0.0001658	501.791	505.312	508.807	18.401	0.61268	18.424	18.134	18.747	0.023462	-0.0035478	0.0001544		121.58	228	32	12					0				0	0.43486	0.33397	0
KVFGGTVHK	9	2	0	0	Unmodified	Pep4048	ISO-MSMS	2	2024-02-05_Fusion_41256	101	Ctrl_T2	494.8	2	486.785	971.555			-0.58678	-0.00028564						18.432	0.35703	18.432	18.286	18.643	0								0.900838	0.0169318	0.158482	6.0975e-05	1	4979	93.098	51.206	1	1.2482	0.95934	0
KVFGGTVHK	9	2	0	0	Unmodified	Pep4048	ISO-MSMS	1	2024-02-05_Fusion_41256	101	Ctrl_T2	490.81	2	486.785	971.555			-0.68547	-0.00033368						18.431	0.41632	18.431	18.273	18.689	0								0.561018	0.014115	0.109582	0.0010923	1	4980	79.128	58.607	1	1.1578	0.88983	0
KVFGGTVHK	9	2	0	0	Unmodified	Pep4048	MULTI-MSMS		2024-02-05_Fusion_41262	102	Ctrl_T1	486.785	2	486.785	971.555	0.63031	0.00030683	0.14944	7.2746e-05	0.77976	0.00037957	486.785	490.809	494.799	18.433	0.62646	18.417	18.109	18.735	-0.015993					220	31	12	0.750922	0.0348856	0.33133	5.3229e-06	4	5375	100.71	61.759	1	0.23499	0.24501	0
KVFGGTVHK	9	2	0	0	Unmodified	Pep4048	ISO-MSMS	0	2024-02-05_Fusion_41263	202	Ctrl_T1	324.859	3	324.859	971.555			0.33132	0.00010763						18.45	0.45715	18.455	18.258	18.715	0.0050831								0.978285	0.0232748	0.299587	6.5411e-11	4	5517	189.14	163.09	1	0.23448	0.26474	0
KVFGGTVHK	9	2	0	0	Unmodified	Pep4048	ISO-MSMS	2	2024-02-05_Fusion_41263	202	Ctrl_T1	330.202	3	324.859	971.555			0.11915	3.8709e-05						18.437	0.40979	18.442	18.281	18.691	0.0050831								0.593396	0.00562437	0.056293	1.548e-16	2	5526	182.39	156.34	1	0.23368	0.26384	0
KVFGGTVHK	9	2	0	0	Unmodified	Pep4048	ISO-MSMS	1	2024-02-05_Fusion_41263	202	Ctrl_T1	327.542	3	324.859	971.555			-0.31085	-0.00010098						18.453	0.33714	18.458	18.281	18.618	0.0050812								0.402414	0.00584279	0.0458762	1.0006e-10	2	5538	138.85	120.58	1	0.24107	0.27219	0
KVFGGTVHK	9	2	0	0	Unmodified	Pep4048	ISO-MSMS	1	2024-02-05_Fusion_41268	103	Treat_T2	490.81	2	486.785	971.555			-0.87789	-0.00042734						18.357	0.37013	18.38	18.241	18.611	0.023462								0.468056	0.00820011	0.0537711	0.0012806	3	5442	76.605	55.633	1	0.97021	0.76185	0
KVFGGTVHK	9	2	0	0	Unmodified	Pep4048	ISO-MSMS	2	2024-02-05_Fusion_41268	103	Treat_T2	494.8	2	486.785	971.555			-1.2119	-0.00058993						18.412	0.31579	18.435	18.317	18.633	0.02346								0.891427	0.00768863	0.0418723	0.00018676	1	5458	91.265	41.847	1	0.82895	0.65093	0
KVFGGTVHK	9	2	0	0	Unmodified	Pep4048	ISO-MSMS	1	2024-02-05_Fusion_41269	203	Treat_T2	327.542	3	324.859	971.555			0.10441	3.3918e-05						18.405	0.38769	18.421	18.266	18.653	0.015924								0.659767	0.0156781	0.171347	2.2337e-11	2	5578	167.25	146.48	1	1.0247	0.91235	0
KVFGGTVHK	9	2	0	0	Unmodified	Pep4048	ISO-MSMS	2	2024-02-05_Fusion_41269	203	Treat_T2	330.202	3	324.859	971.555			0.42192	0.00013706						18.405	0.38909	18.421	18.313	18.702	0.015924								0.529821	0.00409005	0.0420947	2.9257e-11	2	5589	164.72	138.68	1	1.0066	0.8962	0
KVFGGTVHK	9	2	0	0	Unmodified	Pep4048	MULTI-MSMS		2024-02-05_Fusion_41274	104	Treat_T1	486.785	2	486.785	971.555	0.61583	0.00029977	0.2528	0.00012306	0.86863	0.00042284	486.785	490.81	494.799	18.37	0.51163	18.415	18.253	18.765	0.044619					169	23	12	0.624595	0.0204566	0.19631	7.0402e-06	4	5301	91.265	62.569	1	0.18467	0.20983	0
KVFGGTVHK	9	2	0	0	Unmodified	Pep4048	ISO-MSMS	1	2024-02-05_Fusion_41275	204	Treat_T1	327.542	3	324.859	971.555			0.28279	9.1867e-05						18.378	0.33607	18.426	18.252	18.588	0.047983								0.485329	0.00527488	0.0494627	6.1237e-11	2	5555	153.04	132.26	1	0.18633	0.23021	0
KVFGGTVHK	9	2	0	0	Unmodified	Pep4048	ISO-MSMS	2	2024-02-05_Fusion_41275	204	Treat_T1	330.202	3	324.859	971.555			0.38471	0.00012498						18.401	0.41101	18.449	18.274	18.685	0.047981								0.337668	0.00190898	0.014452	1.6947e-16	2	5559	179.21	158.43	1	0.19007	0.23484	0
KVFGGTVHK	9	2	0	0	Unmodified	Pep4048	MULTI-MATCH-MSMS		2024-02-05_Fusion_41256	101	Ctrl_T2		2	486.785	971.555	0.40554	0.00019741	0.65531	0.00031899	1.0608	0.0005164	486.785	488.797	490.792	18.438	0.43822	18.438	18.273	18.711	0	0.014122	0.00031339		100.71	135	20	10					0				0	0.26568	0.20924	0
KVFGGTVHK	9	2	0	0	Unmodified	Pep4048	MULTI-MATCH-MSMS		2024-02-05_Fusion_41268	103	Treat_T2		2	486.785	971.555	0.30991	0.00015086	0.34274	0.00016684	0.65265	0.0003177	486.785	488.797	490.792	18.403	0.52014	18.426	18.175	18.696	0.023462	0.0020794	9.0822e-06		100.71	146	27	9					0				0	0.14175	0.10681	0
STAQRVTYK	9	1	0	1	Unmodified	Pep2857	ISO-MSMS	2	2024-02-05_Fusion_41256	101	Ctrl_T2	536.299	2	527.288	1052.56			-0.87949	-0.00046375						18.338	0.13591	18.338	18.238	18.374	0								0.938314	0.000787867	0.00566216	0.0022899	1	4955	63.076	32.89	1	1.7548	1.3286	0
ATHHQPWAQK	10	1	0	0	Unmodified	Pep2622	ISO-MSMS	1	2024-02-05_Fusion_41257	201	Ctrl_T2	403.54	3	401.872	1202.59			1.1414	0.00045868						18.988	0.38473	18.999	18.699	19.084	0.011194								0.15882	0.000429892	0.00638483	0.068039	1	5755	35.445	32.316	1	2.9519	2.4119	0
ATHHQPWAQK	10	1	0	0	Unmodified	Pep2622	ISO-MSMS	2	2024-02-05_Fusion_41257	201	Ctrl_T2	404.543	3	401.872	1202.59			0.62943	0.00025295						18.954	0.45723	18.965	18.675	19.133	0.011194								0.505039	0.00451949	0.0959866	0.021959	1	5784	41.399	38.098	1	3.4686	2.8341	0
ATHHQPWAQK	10	1	0	0	Unmodified	Pep2622	ISO-MSMS	1	2024-02-05_Fusion_41263	202	Ctrl_T1	403.214	3	401.872	1202.59			1.0012	0.00040235						18.894	0.43122	18.898	18.643	19.074	0.0047283								0.726135	0.00372593	0.0226443	3.7448e-06	4	5684	103.55	99.366	1	2.7267	2.7413	0
ATHHQPWAQK	10	1	0	0	Unmodified	Pep2622	MULTI-MSMS		2024-02-05_Fusion_41269	203	Treat_T2	403.214	3	401.872	1202.59	-0.10604	-4.2613e-05	0.39782	0.00015987	0.29178	0.00011726	401.873	403.214	404.544	18.932	0.50768	18.948	18.577	19.085	0.015965					101	20	8	0.543741	0.00362512	0.0197447	2.1433e-07	2	5710	101.28	98.417	1	3.0923	2.5054	0
ATHHQPWAQK	10	1	0	0	Unmodified	Pep2622	MULTI-MSMS		2024-02-05_Fusion_41275	204	Treat_T1	403.214	3	401.872	1202.59	-0.21764	-8.7465e-05	1.0203	0.00041002	0.80264	0.00032256	401.872	403.214	404.544	18.87	0.4057	18.918	18.612	19.018	0.048368					102	16	8	0.747863	0.00604279	0.0362286	1.5165e-07	2	5688	111.82	108.95	1	2.3345	2.5479	0
AAATPAIKK	9	2	0	0	Unmodified	Pep81	ISO-MSMS	1	2024-02-05_Fusion_41256	101	Ctrl_T2	439.799	2	435.774	869.533			-0.46313	-0.00020182						18.426	0.30712	18.426	18.248	18.555	0								0.491229	0.000953457	0.00591228	4.7983e-05	1	4997	108.46	101.57	1	1.7585	1.3515	0
AAATPAIKK	9	2	0	0	Unmodified	Pep81	ISO-MSMS	0	2024-02-05_Fusion_41256	101	Ctrl_T2	435.774	2	435.774	869.533			-0.012404	-5.4053e-06						18.456	0.22834	18.456	18.327	18.555	0								0.892982	0.000738983	0.00409859	0.0021275	1	5001	65.252	58.032	1	1.7558	1.3494	0
AAATPAIKK	9	2	0	0	Unmodified	Pep81	MULTI-MSMS		2024-02-05_Fusion_41262	102	Ctrl_T1	435.774	2	435.774	869.533	0.19798	8.6273e-05	-0.3182	-0.00013866	-0.12022	-5.2389e-05	435.774	439.799	443.788	18.434	0.38367	18.418	18.225	18.609	-0.015993					97	20	7	0.957973	0.00274717	0.0274564	1.1437e-06	2	5370	123.69	101.45	1	0.51255	0.53439	0
AAATPAIKK	9	2	0	0	Unmodified	Pep81	ISO-MSMS	1	2024-02-05_Fusion_41268	103	Treat_T2	439.799	2	435.774	869.533			-0.36526	-0.00015917						18.372	0.31162	18.395	18.279	18.591	0.023462								0.882949	0.00244779	0.0171994	3.8924e-05	1	5459	119.17	106.89	1	1.965	1.543	0
AAATPAIKK	9	2	0	0	Unmodified	Pep81	ISO-MSMS	0	2024-02-05_Fusion_41268	103	Treat_T2	435.774	2	435.774	869.533			0.19325	8.4213e-05						18.37	0.25329	18.393	18.317	18.571	0.023462								0.889036	0.00137232	0.00887636	0.00051745	1	5475	86.833	82.417	1	1.9342	1.5188	0
AAATPAIKK	9	2	0	0	Unmodified	Pep81	MULTI-MSMS		2024-02-05_Fusion_41274	104	Treat_T1	435.774	2	435.774	869.533	0.39287	0.0001712	-0.45714	-0.00019921	-0.064266	-2.8005e-05	435.774	439.799	443.788	18.409	0.34511	18.454	18.275	18.62	0.044619					76	16	7	0.8808	0.00237583	0.0242763	1.9436e-06	2	5312	119.29	106.31	1	0.33292	0.37828	0
STIDPSGTRSK	11	1	0	1	Unmodified	Pep73	ISO-MSMS	1	2024-02-05_Fusion_41256	101	Ctrl_T2	579.822	2	574.799	1147.58			-0.037218	-2.1393e-05						18.154	0.31476	18.154	17.971	18.286	0								0.808052	0.00943632	0.0427406	1.5645e-06	1	4877	121.5	114.57	1	12.253	9.2767	0
STIDPSGTRSK	11	1	0	1	Unmodified	Pep73	ISO-MSMS	2	2024-02-05_Fusion_41256	101	Ctrl_T2	583.81	2	574.799	1147.58			-1.131	-0.0006501						18.157	0.35351	18.157	17.95	18.304	0								0.866835	0.0154193	0.0768525	5.1275e-06	1	4878	94.309	77.732	1	11.07	8.3812	0
STIDPSGTRSK	11	1	0	1	Unmodified	Pep73	MSMS	0	2024-02-05_Fusion_41256	101	Ctrl_T2	574.796	2	574.799	1147.58										18.212	1	18.212	17.712	18.712	0											0.0094708	1	4908	54.982	54.982	1
STIDPSGTRSK	11	1	0	1	Unmodified	Pep73	ISO-MSMS	2	2024-02-05_Fusion_41257	201	Ctrl_T2	389.542	3	383.535	1147.58			-0.86001	-0.00032984						18.142	0.40155	18.154	17.983	18.385	0.011616								0.952854	0.0217321	0.166888	8.2673e-07	2	5547	125.48	120.77	1	7.1671	5.6518	0
STIDPSGTRSK	11	1	0	1	Unmodified	Pep73	MULTI-MSMS		2024-02-05_Fusion_41262	102	Ctrl_T1	574.799	2	574.799	1147.58	0.27126	0.00015592	-0.29513	-0.00016964	-0.023866	-1.3718e-05	574.799	579.821	583.81	18.179	0.31806	18.163	17.952	18.27	-0.016106					108	14	11	0.931359	0.0106424	0.09748	5.0507e-11	3	5262	144.77	135.26	1	0.86507	0.89193	0
STIDPSGTRSK	11	1	0	1	Unmodified	Pep73	MSMS	2	2024-02-05_Fusion_41262	102	Ctrl_T1	583.809	2	574.799	1147.58										18.294	1	18.278	17.778	18.778	-0.015995											0.051354	1	5337	25.621	23.349	1
STIDPSGTRSK	11	1	0	1	Unmodified	Pep73	MULTI-MSMS		2024-02-05_Fusion_41263	202	Ctrl_T1	386.884	3	383.535	1147.58	0.23048	8.8398e-05	-0.16221	-6.2214e-05	0.068271	2.6184e-05	383.535	386.883	389.542	18.171	0.43875	18.176	17.913	18.352	0.0050831					157	18	15	0.552125	0.0344686	0.900515	4.1996e-13	6	5454	171.56	171.36	1	0.91427	0.88146	0
STIDPSGTRSK	11	1	0	1	Unmodified	Pep73	MULTI-MSMS		2024-02-05_Fusion_41268	103	Treat_T2	579.822	2	574.799	1147.58	0.37542	0.00021579	-0.064981	-3.7351e-05	0.31043	0.00017844	574.799	579.822	583.81	18.104	0.36744	18.127	17.929	18.297	0.023209					98	18	11	0.814481	0.00487396	0.0310329	6.278e-07	5	5327	128.36	120.72	1	8.2817	6.7483	0
STIDPSGTRSK	11	1	0	1	Unmodified	Pep73	MULTI-MSMS		2024-02-05_Fusion_41269	203	Treat_T2	386.883	3	383.535	1147.58	0.34753	0.00013329	-0.60982	-0.00023389	-0.26229	-0.0001006	383.535	386.883	389.542	18.125	0.5031	18.141	17.881	18.384	0.015898					147	18	13	0.624592	0.0367816	0.350897	1.1849e-12	5	5483	139.02	137.97	1	5.8241	4.5834	0
STIDPSGTRSK	11	1	0	1	Unmodified	Pep73	MULTI-MSMS		2024-02-05_Fusion_41274	104	Treat_T1	574.799	2	574.799	1147.58	0.64363	0.00036996	-0.30778	-0.00017691	0.33585	0.00019305	574.799	579.821	583.809	18.123	0.3495	18.167	17.947	18.297	0.043858					112	15	12	0.958864	0.0127597	0.173258	3.0245e-11	4	5193	155.06	145.17	1	0.74309	0.7962	0
STIDPSGTRSK	11	1	0	1	Unmodified	Pep73	MULTI-MSMS		2024-02-05_Fusion_41275	204	Treat_T1	386.883	3	383.535	1147.58	0.27617	0.00010592	-0.21764	-8.3472e-05	0.058534	2.245e-05	383.535	386.883	389.542	18.123	0.36916	18.171	17.952	18.321	0.047981					136	15	15	0.772944	0.0359052	0.895351	6.1282e-13	6	5472	186.41	185.81	1	0.7511	0.879	0
ATDPKAIGH	9	1	0	0	Unmodified	Pep1360	ISO-MSMS	2	2024-02-05_Fusion_41256	101	Ctrl_T2	459.25	2	455.243	908.472			-0.26632	-0.00012124						18.315	0.45843	18.315	18.162	18.621	0								0.342742	0.0168616	0.186256	0.00020144	1	4948	91.069	72.286	1	2.0682	1.6288	0
ATDPKAIGH	9	1	0	0	Unmodified	Pep1360	ISO-MSMS	1	2024-02-05_Fusion_41256	101	Ctrl_T2	457.256	2	455.243	908.472			0.72801	0.00033142						18.315	0.4099	18.315	18.034	18.444	0								0.417874	0.0121075	0.0838941	0.001397	1	4959	75.043	68.594	1	2.4009	1.8908	0
ATDPKAIGH	9	1	0	0	Unmodified	Pep1360	MULTI-MSMS		2024-02-05_Fusion_41257	201	Ctrl_T2	306.502	3	303.831	908.472	-0.82365	-0.00025025	0.074271	2.2566e-05	-0.74938	-0.00022769	303.831	305.173	306.503	18.305	0.26394	18.317	18.144	18.408	0.011404					57	10	8	0.715359	0.00456866	0.0483565	0.00011909	2	5619	100.02	100.02	1	3.6139	2.9528	0
ATDPKAIGH	9	1	0	0	Unmodified	Pep1360	MULTI-MSMS		2024-02-05_Fusion_41262	102	Ctrl_T1	460.252	2	455.243	908.472	0.1942	8.8409e-05	0.076885	3.5001e-05	0.27109	0.00012341	455.243	457.256	459.25	18.322	0.58614	18.306	18.044	18.63	-0.015995					143	29	11	0.723285	0.0248544	0.182789	6.4224e-06	4	5356	101.43	97.101	1	2.4931	2.5274	0
ATDPKAIGH	9	1	0	0	Unmodified	Pep1360	MULTI-MSMS		2024-02-05_Fusion_41263	202	Ctrl_T1	306.502	3	303.831	908.472	0.0092491	2.8102e-06	-0.31308	-9.5124e-05	-0.30383	-9.2314e-05	303.831	305.173	306.502	18.333	0.307	18.338	18.139	18.446	0.0050831					82	12	11	0.706972	0.00377025	0.0549608	4.6122e-07	4	5510	124.98	124.71	1	3.1227	3.1394	0
ATDPKAIGH	9	1	0	0	Unmodified	Pep1360	MULTI-MSMS		2024-02-05_Fusion_41268	103	Treat_T2	459.25	2	455.243	908.472	0.095626	4.3533e-05	0.22209	0.00010111	0.31772	0.00014464	455.243	457.256	459.25	18.285	0.62353	18.308	18.091	18.715	0.02346					184	32	11	0.922436	0.018658	0.0869761	1.5107e-06	2	5456	121.67	114	1	3.4982	2.6359	0
ATDPKAIGH	9	1	0	0	Unmodified	Pep1360	MULTI-MSMS		2024-02-05_Fusion_41269	203	Treat_T2	306.503	3	303.831	908.472	-0.294	-8.9327e-05	0.068364	2.0771e-05	-0.22564	-6.8556e-05	303.831	305.173	306.503	18.295	0.35806	18.311	18.122	18.481	0.015898					96	14	11	0.696119	0.00780476	0.113017	4.6122e-07	4	5541	130.28	130.28	1	4.3025	3.4859	0
ATDPKAIGH	9	1	0	0	Unmodified	Pep1360	MULTI-MSMS		2024-02-05_Fusion_41274	104	Treat_T1	459.25	2	455.243	908.472	0.44694	0.00020346	-0.33184	-0.00015107	0.1151	5.2397e-05	455.243	457.256	459.25	18.266	0.71662	18.309	18.023	18.74	0.043858					158	32	11	0.528452	0.0202069	0.229881	1.5107e-06	2	5261	121.67	109.6	1	1.5109	1.664	0
ATDPKAIGH	9	1	0	0	Unmodified	Pep1360	MULTI-MSMS		2024-02-05_Fusion_41275	204	Treat_T1	306.503	3	303.831	908.472	-0.24344	-7.3965e-05	0.26259	7.9782e-05	0.019146	5.8171e-06	303.831	305.173	306.503	18.261	0.25984	18.309	18.16	18.42	0.047983					71	10	10	0.733393	0.00839686	0.0936041	4.6122e-07	2	5515	124.98	124.98	1	1.6263	1.775	0
AAAKVILKK	9	3	1	0	Unmodified	Pep2878	ISO-MSMS	2	2024-02-05_Fusion_41256	101	Ctrl_T2	486.861	2	471.329	940.643			-0.95191	-0.00044866						18.921	0.26969	18.921	18.777	19.047	0								0.372113	0.00227491	0.0268901	0.0022012	1	5152	64.265	64.265	1	0.068124	0.047589	0
AAAKVILKK	9	3	1	0	Unmodified	Pep2878	MSMS	1	2024-02-05_Fusion_41256	101	Ctrl_T2	478.876	2	471.329	940.643										18.817	1	18.817	18.317	19.317	0											1.6912e-05	1	5144	119.29	107.08	1
AAAKVILKK	9	3	1	0	Unmodified	Pep2878	MSMS	1	2024-02-05_Fusion_41262	102	Ctrl_T1	478.876	2	471.329	940.643										18.816	1	18.8	18.3	19.3	-0.015995											7.9812e-07	1	5543	133.6	117.46	1
AAAKVILKK	9	3	1	0	Unmodified	Pep2878	MSMS	1	2024-02-05_Fusion_41263	202	Ctrl_T1	319.586	3	314.555	940.643										18.895	1	18.9	18.4	19.4	0.0047283											0.039436	1	5670	38.776	38.776	1
AAAKVILKK	9	3	1	0	Unmodified	Pep2878	MSMS	1	2024-02-05_Fusion_41263	202	Ctrl_T1	319.586	3	314.555	940.643										18.9	1	18.905	18.405	19.405	0.0047283											1.166e-11	1	5672	168.38	168.38	1
AAAKVILKK	9	3	1	0	Unmodified	Pep2878	MSMS	1	2024-02-05_Fusion_41268	103	Treat_T2	478.876	2	471.329	940.643										18.786	1	18.81	18.31	19.31	0.023642											7.9812e-07	1	5624	133.6	119.44	1
AAAKVILKK	9	3	1	0	Unmodified	Pep2878	ISO-MSMS	2	2024-02-05_Fusion_41274	104	Treat_T1	486.361	2	471.329	940.643			-0.06883	-3.2442e-05						18.866	0.26895	18.911	18.741	19.01	0.044621								0.482602	0.0034513	0.0257185	5.8598e-05	1	5493	95.909	89.738	1	0.15026	0.16603	0
AAAKVILKK	9	3	1	0	Unmodified	Pep2878	MSMS	1	2024-02-05_Fusion_41274	104	Treat_T1	478.876	2	471.329	940.643										18.756	1	18.801	18.301	19.301	0.044619											7.9812e-07	1	5472	133.6	118.22	1
QVNGGTVAEK	10	1	0	0	Unmodified	Pep71	MULTI-MSMS		2024-02-05_Fusion_41256	101	Ctrl_T2	505.772	2	501.764	1001.51	-0.053562	-2.6876e-05	0.054548	2.737e-05	0.00098586	4.9467e-07	501.764	503.777	505.771	18.017	0.41608	18.017	17.705	18.121	0					86	21	7	0.340498	0.00225049	0.0101281	0.0005911	1	4855	66.568	62.675	1	2.0203	1.5911	0
QVNGGTVAEK	10	1	0	0	Unmodified	Pep71	MULTI-MSMS		2024-02-05_Fusion_41262	102	Ctrl_T1	503.777	2	501.764	1001.51	0.19648	9.8587e-05	-0.21325	-0.000107	-0.016774	-8.4165e-06	501.765	503.777	505.771	18.029	0.24001	18.013	17.869	18.109	-0.016106					65	13	8	0.679936	0.00578832	0.039982	0.00019579	1	5241	81.95	74.8	1	2.0353	2.0633	0
QVNGGTVAEK	10	1	0	0	Unmodified	Pep71	ISO-MSMS	1	2024-02-05_Fusion_41268	103	Treat_T2	503.777	2	501.764	1001.51			-2.3362	-0.0011722						18	0.38757	18.023	17.727	18.115	0.023209								0.721996	0.0107727	0.0540216	0.00010821	1	5316	91.867	83.448	1	1.7765	1.3386	0
ATAGPGTVK	9	1	0	0	Unmodified	Pep1353	ISO-MSMS	2	2024-02-05_Fusion_41256	101	Ctrl_T2	405.234	2	401.227	800.439			-0.75738	-0.00030388						18.238	0.85676	18.238	17.95	18.807	0								0.851591	0.0410361	0.618181	5.3013e-05	2	4924	102.51	82.524	1	0.89627	0.70585	0
ATAGPGTVK	9	1	0	0	Unmodified	Pep1353	ISO-MSMS	2	2024-02-05_Fusion_41262	102	Ctrl_T1	405.23	2	401.227	800.439			-0.69805	-0.00028007						18.246	0.61959	18.23	17.989	18.609	-0.015995								0.498507	0.0086451	0.0775731	0.0021116	1	5263	65.465	59.908	1	0.29156	0.29556	0
ATAGPGTVK	9	1	0	0	Unmodified	Pep1353	ISO-MSMS	2	2024-02-05_Fusion_41268	103	Treat_T2	405.233	2	401.227	800.439			-1.182	-0.00047423						18.226	0.66134	18.249	17.93	18.591	0.02346								0.730314	0.0199549	0.281597	5.3013e-05	2	5380	102.51	88.216	1	0.525	0.3956	0
ATAGPGTVK	9	1	0	0	Unmodified	Pep1353	ISO-MSMS	1	2024-02-05_Fusion_41268	103	Treat_T2	403.238	2	401.227	800.439			-1.0023	-0.00040214						18.227	1.0265	18.25	17.794	18.821	0.02346								0.759031	0.0222816	0.248507	0.00030369	1	5363	89.698	76.106	1	0.7667	0.57772	0
ATAGPGTVK	9	1	0	0	Unmodified	Pep1353	ISO-MSMS	2	2024-02-05_Fusion_41274	104	Treat_T1	405.234	2	401.227	800.439			-1.1169	-0.00044813						18.172	0.47303	18.216	17.947	18.42	0.043856								0.651118	0.0194483	0.27079	0.00020144	1	5242	91.069	78.862	1	0.24575	0.27064	0
ATAGPGTVK	9	1	0	0	Unmodified	Pep1353	ISO-MSMS	0	2024-02-05_Fusion_41275	204	Treat_T1	801.448	1	801.446	800.439			-0.6884	-0.00055171						18.208	0.20887	18.256	18.112	18.321	0.047983								0.961451	0.000606086	0.0113306	6.0937e-05	1	5508	93.143	89.304	1	0.42507	0.46393	0
ATAGPGTVK	9	1	0	0	Unmodified	Pep1353	ISO-MSMS	2	2024-02-05_Fusion_41275	204	Treat_T1	405.234	2	401.227	800.439			-1.655	-0.00066405						18.198	0.42394	18.246	17.972	18.396	0.047983								0.449672	0.00435815	0.0502763	0.00084625	1	5524	82.426	70.19	1	0.2844	0.3104	0
STAGRVIGK	9	1	0	1	Unmodified	Pep1362	ISO-MSMS	1	2024-02-05_Fusion_41256	101	Ctrl_T2	449.79	2	444.767	887.519			0.7747	0.00034456						18.38	0.52521	18.38	18.207	18.733	0								0.592367	0.00328401	0.0543379	0.0018949	1	4940	68.371	57.505	1	2.2903	1.734	0
STAGRVIGK	9	1	0	1	Unmodified	Pep1362	ISO-MSMS	2	2024-02-05_Fusion_41256	101	Ctrl_T2	453.779	2	444.767	887.519			1.3894	0.00061797						18.38	0.5487	18.38	18.14	18.689	0								0.863468	0.0152418	0.116804	0.0014402	1	4960	74.464	57.368	1	2.3581	1.7854	0
STAGRVIGK	9	1	0	1	Unmodified	Pep1362	MULTI-MSMS		2024-02-05_Fusion_41262	102	Ctrl_T1	444.767	2	444.767	887.519	0.27691	0.00012316	0.28903	0.00012855	0.56593	0.00025171	444.767	449.789	453.778	18.324	0.5617	18.308	18.13	18.692	-0.015993					185	28	8	0.888926	0.0051637	0.0446537	1.2536e-07	4	5343	129.29	112.83	1	0.57519	0.59305	0
STAGRVIGK	9	1	0	1	Unmodified	Pep1362	ISO-MSMS	2	2024-02-05_Fusion_41268	103	Treat_T2	453.779	2	444.767	887.519			1.5129	0.00067288						18.296	0.54196	18.319	18.091	18.633	0.02346								0.801955	0.011212	0.0819446	0.0025826	1	5439	59.153	43.272	1	2.0623	1.6804	0
STAGRVIGK	9	1	0	1	Unmodified	Pep1362	ISO-MSMS	2	2024-02-05_Fusion_41274	104	Treat_T1	453.778	2	444.767	887.519			1.0768	0.00047894						18.311	0.44025	18.355	18.135	18.576	0.043858								0.74762	0.00369312	0.0288497	0.0022347	1	5321	63.816	50.839	1	0.47782	0.51197	0
STAGRVIGK	9	1	0	1	Unmodified	Pep1362	MULTI-MATCH-MSMS		2024-02-05_Fusion_41256	101	Ctrl_T2		2	444.767	887.519	0.083282	3.7041e-05	0.75706	0.00033672	0.84034	0.00037376	444.767	447.777	449.772	18.372	0.42931	18.372	18.26	18.689	0	0.033247	0.00042667		129.29	86	20	8					0				0	0.32633	0.22347	0
STAGRVIGK	9	1	0	1	Unmodified	Pep1362	MULTI-MATCH-MSMS		2024-02-05_Fusion_41268	103	Treat_T2		2	444.767	887.519	0.48835	0.0002172	0.085485	3.8021e-05	0.57383	0.00025522	444.767	447.777	449.772	18.313	0.47564	18.336	18.198	18.674	0.02346	-0.0026042	-0.00017072		129.29	93	25	7					0				0	0.14231	0.1149	0
SVYAGGRGPAK	11	1	0	1	Unmodified	Pep89	ISO-MSMS	2	2024-02-05_Fusion_41256	101	Ctrl_T2	540.8	2	531.788	1061.56			-1.069	-0.00056846						18.664	0.22367	18.664	18.509	18.733	0								0.849276	0.0169615	0.175895	0.0015969	1	5073	70.908	46.014	1	6.7269	5.0931	0
SVYAGGRGPAK	11	1	0	1	Unmodified	Pep89	ISO-MSMS	2	2024-02-05_Fusion_41268	103	Treat_T2	540.799	2	531.788	1061.56			-0.96953	-0.00051558						18.631	0.22267	18.654	18.524	18.747	0.02346								0.816043	0.00897611	0.054773	0.0013611	1	5560	74.173	41.818	1	6.0639	4.9412	0
SVYAGGRGPAK	11	1	0	1	Unmodified	Pep89	ISO-MSMS	0	2024-02-05_Fusion_41268	103	Treat_T2	531.789	2	531.788	1061.56			-0.097614	-5.191e-05						18.631	0.17746	18.654	18.591	18.768	0.02346								0.774342	0.00275099	0.0200748	2.5923e-06	1	5579	113.66	87.719	1	5.8193	4.7419	0
SVYAGGRGPAK	11	1	0	1	Unmodified	Pep89	ISO-MSMS	2	2024-02-05_Fusion_41274	104	Treat_T1	540.8	2	531.788	1061.56			-0.27168	-0.00014448						18.625	0.18712	18.669	18.53	18.717	0.044619								0.863878	0.00853701	0.0919872	0.00063619	1	5428	84.213	59.394	1	1.0765	1.1535	0
SVYAGGRGPAK	11	1	0	1	Unmodified	Pep89	MSMS	1	2024-02-05_Fusion_41274	104	Treat_T1	536.811	2	531.788	1061.56										18.587	1	18.632	18.132	19.132	0.044619											0.0007406	1	5405	90.906	58.551	1
SQNPRFYHK	9	1	0	1	Unmodified	Pep107	MULTI-MSMS		2024-02-05_Fusion_41256	101	Ctrl_T2	593.822	2	588.799	1175.58	0.60152	0.00035417	0.22652	0.00013338	0.82804	0.00048755	588.799	593.822	597.81	19.152	0.40558	19.152	18.992	19.398	0					136	23	9	0.571215	0.0115039	0.0664706	4.1607e-06	6	5290	107.1	86.475	1	5.4896	4.1564	0
SQNPRFYHK	9	1	0	1	Unmodified	Pep107	ISO-MSMS	2	2024-02-05_Fusion_41257	201	Ctrl_T2	398.876	3	392.868	1175.58			-0.049675	-1.9516e-05						19.108	0.52687	19.12	18.966	19.493	0.011192								0.942724	0.0106432	0.0449035	8.5302e-08	3	5830	133.89	131.84	1	4.8932	3.8587	0
SQNPRFYHK	9	1	0	1	Unmodified	Pep107	ISO-MSMS	1	2024-02-05_Fusion_41257	201	Ctrl_T2	396.217	3	392.868	1175.58			1.1731	0.00046087						19.107	0.59965	19.119	18.894	19.493	0.011194								0.689858	0.0233494	0.101849	1.0822e-10	3	5837	135.87	126.11	1	4.8077	3.7913	0
SQNPRFYHK	9	1	0	1	Unmodified	Pep107	MULTI-MSMS		2024-02-05_Fusion_41262	102	Ctrl_T1	588.8	2	588.799	1175.58	0.59839	0.00035233	0.3934	0.00023163	0.99179	0.00058396	588.799	593.822	597.81	19.145	0.34898	19.129	18.993	19.342	-0.015856					134	17	12	0.990843	0.0032163	0.0207345	4.6341e-09	7	5648	149.19	117.88	1	1.1627	1.1988	0
SQNPRFYHK	9	1	0	1	Unmodified	Pep107	MULTI-MSMS		2024-02-05_Fusion_41263	202	Ctrl_T1	392.869	3	392.868	1175.58	-0.22587	-8.8739e-05	0.46493	0.00018265	0.23905	9.3915e-05	392.869	396.217	398.876	19.106	0.69866	19.111	18.809	19.508	0.0047283					221	28	15	0.68826	0.0212285	0.130205	8.4708e-12	10	5720	163.9	163.9	1	1.1117	1.0719	0
SQNPRFYHK	9	1	0	1	Unmodified	Pep107	MULTI-MSMS		2024-02-05_Fusion_41268	103	Treat_T2	593.822	2	588.799	1175.58	0.80992	0.00047688	0.16423	9.6701e-05	0.97415	0.00057358	588.799	593.822	597.81	19.089	0.45123	19.112	18.977	19.428	0.023743					122	23	10	0.721898	0.0143762	0.0908538	8.2003e-07	5	5768	125.47	102.04	1	5.1845	4.2246	0
SQNPRFYHK	9	1	0	1	Unmodified	Pep107	MULTI-MSMS		2024-02-05_Fusion_41269	203	Treat_T2	392.869	3	392.868	1175.58	-0.0028016	-1.1006e-06	0.099503	3.9091e-05	0.096701	3.7991e-05	392.869	396.217	398.876	19.104	0.62398	19.12	18.871	19.495	0.01598					179	25	12	0.700937	0.015555	0.106273	2.0722e-08	13	5784	150.4	150.4	1	4.439	3.4933	0
SQNPRFYHK	9	1	0	1	Unmodified	Pep107	MULTI-MSMS		2024-02-05_Fusion_41274	104	Treat_T1	588.8	2	588.799	1175.58	0.80254	0.00047254	0.084169	4.9559e-05	0.88671	0.0005221	588.799	593.822	597.81	19.044	0.47837	19.089	18.921	19.399	0.045412					150	24	12	0.950181	0.0141795	0.154151	4.835e-09	6	5617	148.27	105.43	1	0.94272	1.0101	0
SQNPRFYHK	9	1	0	1	Unmodified	Pep107	MULTI-MSMS		2024-02-05_Fusion_41275	204	Treat_T1	392.869	3	392.868	1175.58	-0.022692	-8.915e-06	0.28387	0.00011152	0.26117	0.00010261	392.869	396.217	398.876	19.1	0.66972	19.149	18.805	19.475	0.048368					231	27	15	0.566388	0.0153502	0.0828958	1.2554e-11	12	5747	150.05	150.05	1	0.85622	1.002	0
SQNPRFYHK	9	1	0	1	Unmodified	Pep107	MULTI-MATCH-MSMS		2024-02-05_Fusion_41257	201	Ctrl_T2		3	392.868	1175.58	-0.32399	-0.00012729	1.3027	0.00051177	0.97866	0.00038449	392.869	394.876	396.539	19.118	0.47808	19.129	18.99	19.468	0.011194	0.0019453	0.0010835		163.9	85	19	8					0				0	0.54428	0.38829	0
KVAENVIRQK	10	2	0	1	Unmodified	Pep2875	ISO-MSMS	1	2024-02-05_Fusion_41256	101	Ctrl_T2	599.895	2	592.859	1183.7			-0.032691	-1.9381e-05						18.788	0.19009	18.788	18.689	18.879	0								0.57258	0.00107498	0.0115733	0.011586	1	5122	47.603	44.347	1			0
KVAENVIRQK	10	2	0	1	Unmodified	Pep2875	ISO-MSMS	2	2024-02-05_Fusion_41256	101	Ctrl_T2	605.878	2	592.859	1183.7			0.16055	9.5183e-05						18.79	0.21289	18.79	18.689	18.902	0								0.946458	0.00294895	0.0261182	0.00035596	1	5130	88.948	75.178	1			0
KVAENVIRQK	10	2	0	1	Unmodified	Pep2875	ISO-MSMS	1	2024-02-05_Fusion_41262	102	Ctrl_T1	599.895	2	592.859	1183.7			-0.43233	-0.00025631						18.786	0.17758	18.77	18.692	18.87	-0.015995								0.936505	0.000871018	0.00395034	1.3083e-05	1	5544	104.2	95.337	1	0.88523	0.91269	0
KVAENVIRQK	10	2	0	1	Unmodified	Pep2875	ISO-MSMS	2	2024-02-05_Fusion_41262	102	Ctrl_T1	605.878	2	592.859	1183.7			-0.092707	-5.4962e-05						18.82	0.13429	18.804	18.735	18.87	-0.015993								0.944044	0.00121706	0.00803096	0.045847	1	5548	27.115	22.502	1	0.84243	0.86798	0
KVAENVIRQK	10	2	0	1	Unmodified	Pep2875	ISO-MSMS	0	2024-02-05_Fusion_41262	102	Ctrl_T1	592.859	2	592.859	1183.7			-0.31677	-0.0001878						18.814	0.17616	18.798	18.714	18.89	-0.015995								0.820226	0.00107212	0.00595363	1.5764e-05	1	5549	86.205	76.424	1	0.82681	0.85143	0
KVAENVIRQK	10	2	0	1	Unmodified	Pep2875	ISO-MSMS	1	2024-02-05_Fusion_41268	103	Treat_T2	599.894	2	592.859	1183.7			-0.49082	-0.00029099						18.778	0.18118	18.801	18.696	18.877	0.02346								0.965906	0.00110347	0.00602066	1.4338e-05	1	5615	99.802	85.665	1			0
KVAENVIRQK	10	2	0	1	Unmodified	Pep2875	ISO-MSMS	2	2024-02-05_Fusion_41268	103	Treat_T2	605.878	2	592.859	1183.7			-0.31649	-0.00018763						18.775	0.20155	18.798	18.696	18.897	0.02346								0.954661	0.00323445	0.0125432	0.0013379	1	5618	77.379	64.423	1	5.1869	3.1256	0
KVAENVIRQK	10	2	0	1	Unmodified	Pep2875	ISO-MSMS	2	2024-02-05_Fusion_41274	104	Treat_T1	606.38	2	592.859	1183.7			0.41573	0.00024647						18.74	0.21326	18.785	18.667	18.88	0.044621								0.967378	0.0014176	0.00694356	0.00045284	1	5465	87.806	77.055	1	0.81836	0.94179	0
KVAENVIRQK	10	2	0	1	Unmodified	Pep2875	ISO-MSMS	1	2024-02-05_Fusion_41274	104	Treat_T1	599.895	2	592.859	1183.7			-0.10608	-6.289e-05						18.732	0.16668	18.777	18.692	18.858	0.044619								0.854247	0.000374156	0.00178601	1.3564e-05	1	5468	102.51	93.981	1	1.5024	1.729	0
KVAENVIRQK	10	2	0	1	Unmodified	Pep2875	ISO-MSMS	0	2024-02-05_Fusion_41274	104	Treat_T1	593.362	2	592.859	1183.7			0.29205	0.00017314						18.738	0.16668	18.783	18.692	18.858	0.044621								0.959701	0.000904114	0.00325876	7.6612e-05	1	5476	101.25	87.115	1	0.72358	0.83112	0
VVSENQRLK	9	1	1	1	Unmodified	Pep2868	ISO-MSMS	2	2024-02-05_Fusion_41262	102	Ctrl_T1	548.831	2	536.809	1071.6			0.64324	0.0003453						18.613	0.16605	18.597	18.507	18.673	-0.015995								0.496374	0.00137424	0.0153147	0.0029214	1	5469	54.611	52.883	1	0.13445	0.12696	0
VVSENQRLK	9	1	1	1	Unmodified	Pep2868	ISO-MSMS	2	2024-02-05_Fusion_41274	104	Treat_T1	548.832	2	536.809	1071.6			1.4512	0.00077902						18.56	0.20489	18.604	18.487	18.692	0.044621								0.558993	0.00210802	0.0235511	0.0075937	1	5409	49.423	45.31	1	0.12218	0.12915	0
ATFSTGERK	9	1	0	1	Unmodified	Pep1381	ISO-MSMS	2	2024-02-05_Fusion_41257	201	Ctrl_T2	338.849	3	332.842	995.504			-0.1772	-5.898e-05						18.819	0.2673	18.83	18.675	18.943	0.011194								0.593405	0.00324343	0.0306341	2.9306e-06	2	5772	99.139	93.105	1	4.2899	3.383	0
ATFSTGERK	9	1	0	1	Unmodified	Pep1381	ISO-MSMS	1	2024-02-05_Fusion_41262	102	Ctrl_T1	503.781	2	498.759	995.504			-1.0789	-0.00053813						18.826	0.37397	18.81	18.63	19.004	-0.015993								0.30099	0.00975772	0.0514629	0.0019625	1	5552	67.464	45.078	1	0.96265	0.99253	0
ATFSTGERK	9	1	0	1	Unmodified	Pep1381	MSMS	0	2024-02-05_Fusion_41262	102	Ctrl_T1	498.759	2	498.759	995.504										18.801	1	18.785	18.285	19.285	-0.015995											4.2789e-05	1	5537	96.311	77.055	1
ATFSTGERK	9	1	0	1	Unmodified	Pep1381	MULTI-MSMS		2024-02-05_Fusion_41263	202	Ctrl_T1	336.19	3	332.842	995.504	-0.094487	-3.1449e-05	-0.66361	-0.00022088	-0.7581	-0.00025233	332.842	336.19	338.849	18.829	0.28624	18.834	18.668	18.954	0.0047283					58	11	8	0.347866	0.00124012	0.00703993	3.8544e-07	4	5652	110.63	110.16	1	1.2449	1.2002	0
ATFSTGERK	9	1	0	1	Unmodified	Pep1381	MULTI-MSMS		2024-02-05_Fusion_41268	103	Treat_T2	498.759	2	498.759	995.504	0.28297	0.00014113	-0.25856	-0.00012896	0.024403	1.2171e-05	498.759	503.782	507.77	18.778	0.28553	18.802	18.633	18.919	0.023472					74	14	8	0.285975	0.00462823	0.0225802	0.00049089	2	5628	69.812	55.049	1	2.7656	2.2536	0
ATFSTGERK	9	1	0	1	Unmodified	Pep1381	MULTI-SECPEP		2024-02-05_Fusion_41269	203	Treat_T2	337.216	3	332.842	995.504	-0.45237	-0.00015057	0.92341	0.00030735	0.47105	0.00015678	332.842	336.19	338.85	18.784	0.28884	18.8	18.653	18.942	0.015926					40	11	6	0.427912	0.00317896	0.036218	0.086495	1	5684	31.842	31.842	1	2.9971	2.3586	0
ATFSTGERK	9	1	0	1	Unmodified	Pep1381	MSMS	0	2024-02-05_Fusion_41274	104	Treat_T1	498.759	2	498.759	995.504										18.725	1	18.77	18.27	19.27	0.044619											3.4274e-05	1	5460	103.87	83.172	1
AVAAVAARR	9	0	0	2	Unmodified	Pep1379	ISO-MSMS	1	2024-02-05_Fusion_41256	101	Ctrl_T2	448.796	2	442.775	883.535			0.56355	0.00024953						18.788	0.92892	18.788	18.621	19.55	0								0.764453	0.0223456	0.312165	8.0954e-06	3	5104	162.07	159.72	1	63.942	51.588	0
AVAAVAARR	9	0	0	2	Unmodified	Pep1379	ISO-MSMS	2	2024-02-05_Fusion_41256	101	Ctrl_T2	452.783	2	442.775	883.535			-1.3668	-0.0006052						18.788	0.50999	18.788	18.444	18.954	0								0.340247	0.0189224	0.172997	0.00093049	2	5175	81.297	67.718	1	86.334	69.654	0
AVAAVAARR	9	0	0	2	Unmodified	Pep1379	ISO-MSMS	2	2024-02-05_Fusion_41256	101	Ctrl_T2	452.784	2	442.775	883.535			-0.48197	-0.0002134						19	0.59587	19	18.954	19.55	0								0.369176	0.000585957	0.00472168	0.0024598	1	5274	60.799	57.792	1			0
AVAAVAARR	9	0	0	2	Unmodified	Pep1379	ISO-MSMS	1	2024-02-05_Fusion_41257	201	Ctrl_T2	299.532	3	295.519	883.535			0.24486	7.2362e-05						18.819	0.26709	18.83	18.699	18.966	0.011194								0.777291	0.00617176	0.12901	2.4842e-11	2	5753	166.34	166.34	1			0
AVAAVAARR	9	0	0	2	Unmodified	Pep1379	ISO-MSMS	2	2024-02-05_Fusion_41257	201	Ctrl_T2	302.191	3	295.519	883.535			-0.45472	-0.00013438						18.82	0.31512	18.831	18.651	18.966	0.011194								0.821425	0.0215398	0.217931	2.2519e-06	2	5762	107.43	94.64	1			0
AVAAVAARR	9	0	0	2	Unmodified	Pep1379	MULTI-MSMS		2024-02-05_Fusion_41262	102	Ctrl_T1	442.775	2	442.775	883.535	0.23333	0.00010331	-0.32686	-0.00014472	-0.09353	-4.1413e-05	442.775	448.795	452.783	18.823	0.91365	18.807	18.586	19.5	-0.015995					196	47	11	0.900685	0.00997982	0.0507897	3.278e-13	6	5536	178.65	175.81	1	17.05	16.486	0
AVAAVAARR	9	0	0	2	Unmodified	Pep1379	ISO-MSMS	2	2024-02-05_Fusion_41262	102	Ctrl_T1	452.783	2	442.775	883.535			-0.035998	-1.5939e-05						19.15	0.30342	19.134	19.038	19.342	-0.015856								0.278129	0.000791382	0.00616286	0.0030154	1	5680	53.351	45.411	1			0
AVAAVAARR	9	0	0	2	Unmodified	Pep1379	MULTI-MSMS		2024-02-05_Fusion_41263	202	Ctrl_T1	299.533	3	295.519	883.535	-0.12447	-3.6784e-05	-0.12018	-3.5515e-05	-0.24465	-7.2298e-05	295.519	299.532	302.191	18.861	0.36061	18.865	18.618	18.979	0.0047283					88	14	9	0.771653	0.00875628	0.162775	8.9515e-12	4	5624	150.02	150.02	1	19.733	19.469	0
AVAAVAARR	9	0	0	2	Unmodified	Pep1379	MULTI-SECPEP		2024-02-05_Fusion_41263	202	Ctrl_T1	448.909	2	442.775	883.535	0.15998	7.0837e-05	-0.3333	-0.00014758	-0.17332	-7.674e-05	442.775	448.795	452.783	18.813	0.86657	18.818	18.618	19.485	0.0047283					146	35	11	0.856423	0.0145087	0.265695	0.030565	1	5783	32.783	32.783	1	15.201	14.997	0
AVAAVAARR	9	0	0	2	Unmodified	Pep1379	MULTI-MSMS		2024-02-05_Fusion_41268	103	Treat_T2	448.795	2	442.775	883.535	0.47387	0.00020982	-0.50867	-0.00022522	-0.034796	-1.5407e-05	442.775	448.795	452.783	18.778	0.83845	18.801	18.633	19.472	0.023462					157	43	11	0.869375	0.0131831	0.144501	3.278e-13	6	5585	178.65	175.81	1	185.58	152.2	0
AVAAVAARR	9	0	0	2	Unmodified	Pep1379	ISO-MSMS	1	2024-02-05_Fusion_41269	203	Treat_T2	299.533	3	295.519	883.535			0.52504	0.00015516						18.817	0.31367	18.833	18.653	18.967	0.015924								0.887446	0.0208054	0.133024	2.4842e-11	2	5698	166.34	166.06	1	179.56	153.6	0
AVAAVAARR	9	0	0	2	Unmodified	Pep1379	ISO-MSMS	2	2024-02-05_Fusion_41269	203	Treat_T2	302.191	3	295.519	883.535			-0.013719	-4.0542e-06						18.817	0.31367	18.833	18.653	18.967	0.015924								0.591974	0.0186512	0.118009	2.0129e-05	2	5700	94.309	77.976	1	178.36	152.57	0
AVAAVAARR	9	0	0	2	Unmodified	Pep1379	ISO-MSMS	2	2024-02-05_Fusion_41274	104	Treat_T1	452.783	2	442.775	883.535			-0.76124	-0.00033706						18.75	1.0205	18.794	18.576	19.597	0.044619								0.706402	0.0328272	0.398073	0.0010932	3	5507	79.116	67.347	1	9.5123	11.069	0
AVAAVAARR	9	0	0	2	Unmodified	Pep1379	ISO-MSMS	1	2024-02-05_Fusion_41274	104	Treat_T1	448.795	2	442.775	883.535			0.35715	0.00015814						18.77	0.88528	18.814	18.598	19.483	0.044619								0.778733	0.0524526	0.654935	8.0954e-06	3	5445	162.07	159.23	1	9.3071	10.831	0
AVAAVAARR	9	0	0	2	Unmodified	Pep1379	ISO-MSMS	1	2024-02-05_Fusion_41275	204	Treat_T1	299.532	3	295.519	883.535			0.21059	6.2233e-05						18.721	0.33471	18.77	18.636	18.971	0.048368								0.690684	0.00668472	0.0371944	1.0822e-10	2	5667	135.87	135.23	1	11.147	12.693	0
AVAAVAARR	9	0	0	2	Unmodified	Pep1379	ISO-MSMS	2	2024-02-05_Fusion_41275	204	Treat_T1	302.191	3	295.519	883.535			0.36389	0.00010754						18.721	0.35851	18.77	18.612	18.971	0.048368								0.677874	0.0138393	0.0671911	0.0010973	2	5670	85.265	71.128	1	11.058	12.591	0
AVAAVAARR	9	0	0	2	Unmodified	Pep1379	MULTI-MATCH-MSMS		2024-02-05_Fusion_41256	101	Ctrl_T2		2	442.775	883.535	0.15382	6.811e-05	0.69517	0.0003078	0.84899	0.00037591	442.775	445.785	447.78	18.79	0.32576	18.79	18.6	18.926	0	-0.013071	0.00028374		178.65	81	16	7					0				0	11.325	7.7552	0
AVAAVAARR	9	0	0	2	Unmodified	Pep1379	MULTI-MATCH		2024-02-05_Fusion_41257	201	Ctrl_T2		2	442.775	883.535	-0.372	-0.00016471	0.57432	0.0002543	0.20232	8.9584e-05	442.775	445.785	447.78	18.839	0.29103	18.85	18.675	18.966	0.011192	0.032404	0.00062724		30.225	53	11	7					0				0	17.768	12.676	0
AVAAVAARR	9	0	0	2	Unmodified	Pep1379	MULTI-MATCH-MSMS		2024-02-05_Fusion_41274	104	Treat_T1		2	442.775	883.535	0.4312	0.00019092	1.0135	0.00044877	1.4447	0.00063969	442.775	445.785	447.78	18.768	0.34718	18.813	18.62	18.967	0.044619	0.010324	0.00056567		178.65	113	17	9					0				0	0.99723	1.0098	0
SSNSYAIKK	9	2	0	0	Unmodified	Pep1385	ISO-MSMS	2	2024-02-05_Fusion_41256	101	Ctrl_T2	507.283	2	499.269	996.524			-0.47504	-0.00023717						18.918	0.62025	18.918	18.777	19.398	0								0.975805	0.0910487	0.77373	1.4711e-05	2	5173	151.97	126.98	1	2.8481	2.1889	0
SSNSYAIKK	9	2	0	0	Unmodified	Pep1385	ISO-MSMS	1	2024-02-05_Fusion_41256	101	Ctrl_T2	503.295	2	499.269	996.524			0.2743	0.00013695						18.914	0.29146	18.914	18.756	19.047	0								0.751764	0.0764941	0.549816	2.1221e-05	1	5174	142.04	135.43	1	2.741	2.1066	0
SSNSYAIKK	9	2	0	0	Unmodified	Pep1385	ISO-MSMS	1	2024-02-05_Fusion_41257	201	Ctrl_T2	335.865	3	333.182	996.524			0.77503	0.00025823						18.937	0.2185	18.948	18.818	19.037	0.011194								0.509176	0.002617	0.0244321	1.2319e-06	1	5797	119.89	119.89	1	4.5073	4.2927	0
SSNSYAIKK	9	2	0	0	Unmodified	Pep1385	MULTI-MSMS		2024-02-05_Fusion_41262	102	Ctrl_T1	499.27	2	499.269	996.524	0.25633	0.00012798	-0.21126	-0.00010548	0.045071	2.2502e-05	499.269	503.294	507.283	18.945	0.7591	18.929	18.673	19.432	-0.015858					231	40	11	0.982608	0.0235599	0.156118	2.3988e-13	6	5617	187.3	155.34	1	0.94019	0.98027	0
SSNSYAIKK	9	2	0	0	Unmodified	Pep1385	ISO-MSMS	1	2024-02-05_Fusion_41263	202	Ctrl_T1	335.865	3	333.182	996.524			0.00219	7.2966e-07						18.937	0.26516	18.942	18.786	19.051	0.0047283								0.642888	0.00323028	0.0312581	6.5411e-11	3	5678	151.51	151.51	1	1.1273	1.2728	0
SSNSYAIKK	9	2	0	0	Unmodified	Pep1385	ISO-MSMS	2	2024-02-05_Fusion_41263	202	Ctrl_T1	338.525	3	333.182	996.524			-0.20505	-6.8318e-05						18.937	0.24152	18.942	18.809	19.051	0.0047283								0.328008	0.000213601	0.00272737	0.023986	1	5706	46.706	40.673	1	1.1198	1.2644	0
SSNSYAIKK	9	2	0	0	Unmodified	Pep1385	MULTI-MSMS		2024-02-05_Fusion_41268	103	Treat_T2	503.295	2	499.269	996.524	0.36986	0.00018466	0.085409	4.2642e-05	0.45526	0.0002273	499.269	503.294	507.283	18.908	0.43166	18.931	18.729	19.161	0.023743					160	24	12	0.934695	0.0897	0.632658	4.835e-09	5	5648	148.27	139	1	3.2667	2.5652	0
SSNSYAIKK	9	2	0	0	Unmodified	Pep1385	MULTI-MSMS		2024-02-05_Fusion_41274	104	Treat_T1	499.269	2	499.269	996.524	0.42856	0.00021397	-0.027669	-1.3814e-05	0.40089	0.00020015	499.269	503.294	507.283	18.867	0.53163	18.911	18.554	19.085	0.044619					176	28	12	0.909832	0.062536	0.642534	2.3988e-13	5	5500	187.3	164.61	1	0.73999	0.84081	0
SSNSYAIKK	9	2	0	0	Unmodified	Pep1385	ISO-MSMS	1	2024-02-05_Fusion_41275	204	Treat_T1	335.865	3	333.182	996.524			0.059821	1.9931e-05						18.886	0.23675	18.934	18.781	19.018	0.048368								0.48169	0.00250531	0.0194998	6.5411e-11	2	5708	151.51	151.51	1	1.0102	1.2481	0
SSNSYAIKK	9	2	0	0	Unmodified	Pep1385	ISO-MSMS	0	2024-02-05_Fusion_41275	204	Treat_T1	333.182	3	333.182	996.524			0.033713	1.1233e-05						18.886	0.16578	18.934	18.852	19.018	0.048368								0.934947	0.00100436	0.00692029	6.5411e-11	2	5719	153.04	153.04	1	0.83418	1.0306	0
KVSDPTKLSK	10	3	1	0	Unmodified	Pep87	ISO-MSMS	0	2024-02-05_Fusion_41274	104	Treat_T1	551.827	2	551.827	1101.64			-0.067727	-3.7374e-05						18.554	0.20784	18.598	18.459	18.667	0.044619								0.226605	0.000830045	0.00785489	0.030129	1	5410	36.514	27.556	1	0.34083	0.3735	0
RVNPSSYSR	9	0	0	2	Unmodified	Pep2881	ISO-MSMS	1	2024-02-05_Fusion_41256	101	Ctrl_T2	539.296	2	533.275	1064.54			-0.00079869	-4.2592e-07						18.991	0.32638	18.991	18.819	19.145	0								0.935011	0.00078868	0.0037036	0.002858	1	5214	55.461	40.792	1	2.1386	1.7254	0
RVNPSSYSR	9	0	0	2	Unmodified	Pep2881	ISO-MSMS	2	2024-02-05_Fusion_41256	101	Ctrl_T2	543.284	2	533.275	1064.54			-0.1019	-5.434e-05						18.997	0.33754	18.997	18.84	19.177	0								0.762178	0.00150452	0.0052347	0.0015348	1	5218	73.196	54.102	1	1.5413	1.2435	0
RVNPSSYSR	9	0	0	2	Unmodified	Pep2881	ISO-MSMS	1	2024-02-05_Fusion_41262	102	Ctrl_T1	539.296	2	533.275	1064.54			1.1348	0.00060514						19.03	0.22769	19.014	18.913	19.14	-0.015856								0.947774	0.00064953	0.00526223	0.014417	1	5643	44.82	36.075	1	1.1727	1.1339	0
RVNPSSYSR	9	0	0	2	Unmodified	Pep2881	MSMS	2	2024-02-05_Fusion_41262	102	Ctrl_T1	543.283	2	533.275	1064.54										19.074	1	19.058	18.558	19.558	-0.015856											0.015122	1	5644	50.353	37.317	1
RVNPSSYSR	9	0	0	2	Unmodified	Pep2881	ISO-MSMS	1	2024-02-05_Fusion_41268	103	Treat_T2	539.295	2	533.275	1064.54			-0.39413	-0.00021018						18.958	0.29102	18.982	18.821	19.112	0.023741								0.909162	0.00110586	0.00474092	0.00068985	1	5694	84.522	58.948	1	1.8976	1.5562	0
RVNPSSYSR	9	0	0	2	Unmodified	Pep2881	ISO-MSMS	1	2024-02-05_Fusion_41274	104	Treat_T1	539.295	2	533.275	1064.54			-1.0948	-0.00058383						18.948	0.26738	18.993	18.838	19.106	0.044621								0.929928	0.00100799	0.00669304	0.0022786	1	5550	63.227	52.517	1	1.1417	1.3285	0
VVNPKYEGK	9	2	0	0	Unmodified	Pep2879	MSMS	2	2024-02-05_Fusion_41262	102	Ctrl_T1	525.303	2	517.287	1032.56										18.928	1	18.912	18.412	19.412	-0.015856											4.1298e-05	1	5587	97.635	73.867	1
VVNPKYEGK	9	2	0	0	Unmodified	Pep2879	ISO-MSMS	2	2024-02-05_Fusion_41268	103	Treat_T2	525.303	2	517.287	1032.56			2.2016	0.0011388						18.91	0.46511	18.933	18.696	19.161	0.023743								0.835074	0.005416	0.0416452	0.00090471	1	5652	81.642	58.214	1	3.3329	2.6172	0
VVNPKYEGK	9	2	0	0	Unmodified	Pep2879	ISO-MSMS	2	2024-02-05_Fusion_41274	104	Treat_T1	525.303	2	517.287	1032.56			1.2098	0.00062582						18.87	0.28789	18.914	18.765	19.053	0.044619								0.675038	0.00198845	0.0123525	0.00060421	1	5492	85.67	62.599	1	1.2496	1.4199	0
VVNPKYEGK	9	2	0	0	Unmodified	Pep2879	ISO-MSMS	2	2024-02-05_Fusion_41275	204	Treat_T1	350.537	3	345.194	1032.56			0.9866	0.00034057						18.887	0.26045	18.936	18.781	19.042	0.048368								0.945264	0.00502868	0.0550357	0.0015549	2	5704	72.928	67.069	1	1.4191	1.7533	0
GVGAGAIAKK	10	2	0	0	Unmodified	Pep2880	MSMS	2	2024-02-05_Fusion_41262	102	Ctrl_T1	444.286	2	436.272	870.529										19.051	1	19.035	18.535	19.535	-0.015856											0.007999	1	5635	63.565	62.935	1
GVGAGAIAKK	10	2	0	0	Unmodified	Pep2880	ISO-MSMS	1	2024-02-05_Fusion_41268	103	Treat_T2	440.297	2	436.272	870.529			0.18717	8.1655e-05						19.003	0.19418	19.027	18.943	19.137	0.023743								0.272863	0.00039258	0.00516631	0.036185	1	5703	32.892	32.892	1	4.8525	3.8104	0
GVGAGAIAKK	10	2	0	0	Unmodified	Pep2880	ISO-MSMS	2	2024-02-05_Fusion_41274	104	Treat_T1	444.287	2	436.272	870.529			-0.0010342	-4.512e-07						18.965	0.1959	19.01	18.956	19.152	0.045019								0.533197	0.000770032	0.00773257	0.0022976	1	5574	66.073	66.073	1	1.655	1.8805	0
HVYTPSTTK	9	1	0	0	Unmodified	Pep1383	ISO-MSMS	2	2024-02-05_Fusion_41256	101	Ctrl_T2	521.277	2	517.269	1032.52			0.12911	6.6785e-05						18.868	0.21467	18.868	18.777	18.992	0								0.694704	0.00381677	0.0713648	5.5306e-05	1	5168	99.802	96.689	1	1.9172	1.5099	0
HVYTPSTTK	9	1	0	0	Unmodified	Pep1383	ISO-MSMS	1	2024-02-05_Fusion_41262	102	Ctrl_T1	519.283	2	517.269	1032.52			-1.7627	-0.00091181						18.893	0.20511	18.877	18.759	18.964	-0.015856								0.697167	0.00252413	0.0164039	0.0020495	1	5564	66.299	65.592	1	2.1629	2.1926	0
HVYTPSTTK	9	1	0	0	Unmodified	Pep1383	MSMS	0	2024-02-05_Fusion_41262	102	Ctrl_T1	517.27	2	517.269	1032.52										18.971	1	18.955	18.455	19.455	-0.015856											0.026742	1	5604	44.82	37.627	1
HVYTPSTTK	9	1	0	0	Unmodified	Pep1383	MULTI-MSMS		2024-02-05_Fusion_41268	103	Treat_T2	519.282	2	517.269	1032.52	0.27027	0.0001398	-0.046574	-2.4091e-05	0.2237	0.00011571	517.27	519.282	521.276	18.855	0.26725	18.879	18.715	18.982	0.023743					51	14	8	0.649444	0.00264054	0.0179784	6.6987e-06	2	5651	93.143	86.083	1	3.0974	2.3339	0
HVYTPSTTK	9	1	0	0	Unmodified	Pep1383	MULTI-MSMS		2024-02-05_Fusion_41274	104	Treat_T1	521.277	2	517.269	1032.52	0.24429	0.00012636	0.11506	5.9516e-05	0.35934	0.00018588	517.771	519.283	521.276	18.852	0.24006	18.897	18.741	18.981	0.044619					59	13	7	0.294398	0.00184442	0.0238606	0.00023461	1	5504	80.219	78.419	1	1.2929	1.4239	0
KSMNANTITK	10	2	0	0	Unmodified	Pep100	ISO-MSMS	1	2024-02-05_Fusion_41256	101	Ctrl_T2	558.321	2	554.295	1106.58			0.17063	9.4582e-05						18.979	0.20742	18.979	18.84	19.047	0								0.548986	0.00140657	0.00962412	0.0012148	1	5189	78.83	65.238	1	1.3892	1.0676	0
KSMNANTITK	10	2	0	0	Unmodified	Pep100	ISO-MSMS	2	2024-02-05_Fusion_41256	101	Ctrl_T2	562.309	2	554.295	1106.58			-0.30943	-0.00017151						18.97	0.23203	18.97	18.828	19.06	0								0.934985	0.00379153	0.0188495	5.7868e-08	1	5196	179.57	148.5	1	1.2079	0.92835	0
KSMNANTITK	10	2	0	0	Unmodified	Pep100	ISO-MSMS	0	2024-02-05_Fusion_41256	101	Ctrl_T2	554.295	2	554.295	1106.58			-2.25	-0.0012472						18.984	0.32211	18.984	18.711	19.033	0								0.917923	0.00124424	0.00594291	0.0024783	1	5199	63.944	49.737	1	1.1386	0.87506	0
KSMNANTITK	10	2	0	0	Unmodified	Pep100	ISO-MSMS	0	2024-02-05_Fusion_41262	102	Ctrl_T1	554.295	2	554.295	1106.58			-0.11853	-6.5698e-05						18.983	0.28596	18.967	18.854	19.14	-0.015856								0.895314	0.0023307	0.0131053	2.1891e-06	1	5594	155.53	128.23	1	0.26986	0.28136	0
KSMNANTITK	10	2	0	0	Unmodified	Pep100	ISO-MSMS	2	2024-02-05_Fusion_41262	102	Ctrl_T1	562.309	2	554.295	1106.58			0.11005	6.1e-05						18.983	0.20032	18.967	18.854	19.055	-0.015856								0.901465	0.000974393	0.00650376	3.7566e-06	1	5602	141.95	112.48	1	0.23829	0.24845	0
KSMNANTITK	10	2	0	0	Unmodified	Pep100	ISO-MSMS	1	2024-02-05_Fusion_41262	102	Ctrl_T1	558.32	2	554.295	1106.58			-0.61506	-0.00034092						18.985	0.20032	18.969	18.854	19.055	-0.015856								0.691188	0.00109703	0.00516292	7.0823e-06	1	5603	125.23	94.908	1	0.28336	0.29544	0
KSMNANTITK	10	2	0	0	Unmodified	Pep100	MULTI-MSMS		2024-02-05_Fusion_41268	103	Treat_T2	562.31	2	554.295	1106.58	0.43032	0.00023853	-0.25559	-0.00014167	0.17473	9.6852e-05	554.295	558.32	562.309	18.948	0.30185	18.972	18.859	19.161	0.023743					78	17	7	0.777302	0.001719	0.00985873	5.4447e-14	3	5684	206.49	183.85	1	1.0407	0.81717	0
KSMNANTITK	10	2	0	0	Unmodified	Pep100	MULTI-MSMS		2024-02-05_Fusion_41274	104	Treat_T1	554.294	2	554.295	1106.58	0.45821	0.00025398	-0.29915	-0.00016582	0.15905	8.8161e-05	554.295	558.32	562.309	18.932	0.24698	18.976	18.838	19.085	0.044619					59	14	7	0.975531	0.00217657	0.0205954	1.5376e-09	4	5511	143.24	112.16	1	0.20211	0.22965	0
KSMNANTITK	10	2	0	0	Oxidation (M)	Pep100	MSMS	1	2024-02-05_Fusion_41268	103	Treat_T2	566.317	2	562.292	1122.57										16.03	1	16.053	15.553	16.553	0.02276											0.023667	1	4550	46.462	31.311	1
HTYLANGQTK	10	1	1	0	Unmodified	Pep2884	ISO-MSMS	1	2024-02-05_Fusion_41268	103	Treat_T2	570.313	2	566.791	1131.57			-0.49623	-0.00028126						19.131	0.21659	19.155	19.054	19.27	0.023743								0.983335	0.00207435	0.0134715	0.0017669	1	5752	72.325	62.932	1			0
HTYLANGQTK	10	1	1	0	Unmodified	Pep2884	ISO-MSMS	1	2024-02-05_Fusion_41274	104	Treat_T1	570.313	2	566.791	1131.57			-1.2094	-0.00068546						19.053	0.18293	19.099	19.039	19.222	0.045412								0.391062	0.000756011	0.00790057	0.0015738	1	5600	74.6	67.311	1	0.99442	1.0483	0
GTMTGGGSKVMK	12	2	0	0	Oxidation (M)	Pep23	MULTI-MSMS		2024-02-05_Fusion_41256	101	Ctrl_T2	593.301	2	585.286	1168.56	0.93708	0.00054846	-0.72061	-0.00042176	0.21647	0.0001267	585.287	589.311	593.3	16.449	0.37881	16.449	16.252	16.631	0					162	19	13	0.935141	0.0165003	0.129094	3.2406e-07	5	4261	113.44	106.56	2	3.4442	2.647	0
GTMTGGGSKVMK	12	2	0	0	Oxidation (M)	Pep23	ISO-MSMS	2	2024-02-05_Fusion_41257	201	Ctrl_T2	395.869	3	390.527	1168.56			-0.58722	-0.00022932						16.448	0.2928	16.46	16.239	16.532	0.012274								0.971515	0.00163811	0.00680061	3.9522e-07	2	5028	130.94	126.76	2	3.0813	2.9345	0
GTMTGGGSKVMK	12	2	0	0	Oxidation (M)	Pep23	ISO-MSMS	1	2024-02-05_Fusion_41257	201	Ctrl_T2	393.545	3	390.527	1168.56			0.06525	2.5482e-05						16.372	0.2928	16.385	16.239	16.532	0.012274								0.634352	0.00279628	0.0141266	1.7455e-11	2	5030	163.99	160.92	2	2.6692	2.5421	0
GTMTGGGSKVMK	12	2	0	0	Oxidation (M)	Pep23	MULTI-MSMS		2024-02-05_Fusion_41262	102	Ctrl_T1	585.287	2	585.286	1168.56	0.74404	0.00043547	-0.49944	-0.00029232	0.2446	0.00014316	585.287	589.311	593.3	16.407	0.40975	16.391	16.224	16.634	-0.016272					161	18	14	0.983718	0.00807271	0.0617979	3.6454e-11	5	4584	136.96	123.87	2	1.0668	1.1122	0
GTMTGGGSKVMK	12	2	0	0	Oxidation (M)	Pep23	ISO-MSMS	1	2024-02-05_Fusion_41262	102	Ctrl_T1	589.312	2	585.286	1168.56			-0.61027	-0.00035718						17.279	0.62397	17.262	17	17.624	-0.016188								0.654273	0.00130324	0.037679	0.040012	1	4985	30.797	30.797	2	1.2161	1.268	0
GTMTGGGSKVMK	12	2	0	0	Oxidation (M)	Pep23	MULTI-MSMS		2024-02-05_Fusion_41263	202	Ctrl_T1	390.527	3	390.527	1168.56	-0.1446	-5.6469e-05	-0.077453	-3.0247e-05	-0.22205	-8.6717e-05	390.527	393.21	395.87	16.39	0.30852	16.397	16.255	16.564	0.0062313					72	12	9	0.436136	0.00468685	0.0343295	2.0675e-13	5	4925	163.99	163.96	2	0.9273	1.047	0
GTMTGGGSKVMK	12	2	0	0	Oxidation (M)	Pep23	ISO-MSMS	1	2024-02-05_Fusion_41268	103	Treat_T2	589.311	2	585.286	1168.56			-0.5324	-0.00031161						16.384	0.36061	16.407	16.217	16.577	0.022871								0.962304	0.0139862	0.0538147	1.3813e-06	2	4724	125.74	117.85	2	4.3737	3.4344	0
GTMTGGGSKVMK	12	2	0	0	Oxidation (M)	Pep23	ISO-MSMS	2	2024-02-05_Fusion_41268	103	Treat_T2	593.301	2	585.286	1168.56			-0.22843	-0.0001337						16.444	0.27225	16.467	16.287	16.559	0.022873								0.833298	0.00548373	0.0645157	0.0031794	1	4688	54.066	51.214	2	4.5696	3.5882	0
GTMTGGGSKVMK	12	2	0	0	Oxidation (M)	Pep23	ISO-MSMS	0	2024-02-05_Fusion_41268	103	Treat_T2	585.287	2	585.286	1168.56			-0.27478	-0.00016083						16.446	0.31384	16.469	16.263	16.577	0.022871								0.842602	0.00638868	0.0850212	0.010752	1	4689	48.073	39.114	2	4.2573	3.343	0
GTMTGGGSKVMK	12	2	0	0	Oxidation (M)	Pep23	MSMS	1	2024-02-05_Fusion_41268	103	Treat_T2	589.313	2	585.286	1168.56										17.31	1	17.333	16.833	17.833	0.023041											0.051139	1	5047	31.494	31.494	2
GTMTGGGSKVMK	12	2	0	0	Oxidation (M)	Pep23	MSMS	1	2024-02-05_Fusion_41268	103	Treat_T2	589.312	2	585.286	1168.56										17.51	1	17.533	17.033	18.033	0.023209											0.015077	1	5124	50.353	50.353	2
GTMTGGGSKVMK	12	2	0	0	Oxidation (M)	Pep23	MSMS	1	2024-02-05_Fusion_41268	103	Treat_T2	589.312	2	585.286	1168.56										17.706	1	17.729	17.229	18.229	0.023209											0.061557	1	5201	26.045	26.045	2
GTMTGGGSKVMK	12	2	0	0	Oxidation (M)	Pep23	MSMS	1	2024-02-05_Fusion_41268	103	Treat_T2	589.312	2	585.286	1168.56										17.959	1	17.983	17.483	18.483	0.023209											0.062368	1	5300	25.621	25.621	2
GTMTGGGSKVMK	12	2	0	0	Oxidation (M)	Pep23	ISO-MSMS	1	2024-02-05_Fusion_41269	203	Treat_T2	393.21	3	390.527	1168.56			-0.55117	-0.00021525						16.359	0.23708	16.375	16.255	16.492	0.015818								0.765914	0.00521154	0.0406962	2.7809e-17	2	4986	178.83	177.58	2	4.9596	4.4158	0
GTMTGGGSKVMK	12	2	0	0	Oxidation (M)	Pep23	MULTI-MSMS		2024-02-05_Fusion_41274	104	Treat_T1	585.287	2	585.286	1168.56	0.77597	0.00045416	-0.54384	-0.0003183	0.23213	0.00013586	585.287	589.311	593.3	16.42	0.43884	16.462	16.245	16.684	0.042448					169	20	13	0.948384	0.0197783	0.144996	6.6233e-12	5	4580	164.33	147.23	2	0.7328	0.83264	0
GTMTGGGSKVMK	12	2	0	0	Oxidation (M)	Pep23	ISO-MSMS	0	2024-02-05_Fusion_41274	104	Treat_T1	585.287	2	585.286	1168.56			-0.18339	-0.00010734						17.461	0.38822	17.504	17.231	17.619	0.043123								0.889893	0.0018124	0.0220839	0.00297	1	4950	56.632	56.632	2	0.81622	0.92743	0
GTMTGGGSKVMK	12	2	0	0	Oxidation (M)	Pep23	MSMS	1	2024-02-05_Fusion_41274	104	Treat_T1	589.312	2	585.286	1168.56										17.248	1	17.291	16.791	17.791	0.043121											0.061562	1	4884	26.043	26.043	2
GTMTGGGSKVMK	12	2	0	0	Oxidation (M)	Pep23	ISO-MSMS	0	2024-02-05_Fusion_41275	204	Treat_T1	390.527	3	390.527	1168.56			-0.83739	-0.00032702						16.366	0.23935	16.414	16.316	16.555	0.047268								0.384544	0.00343593	0.0375824	3.1017e-11	2	4958	155.1	155.09	2	0.77604	0.9588	0
GTMTGGGSKVMK	12	2	0	0	Oxidation (M)	Pep23	ISO-MSMS	1	2024-02-05_Fusion_41275	204	Treat_T1	393.21	3	390.527	1168.56			-0.019863	-7.7569e-06						16.375	0.2632	16.423	16.292	16.555	0.047268								0.288306	0.000247972	0.00277679	2.1983e-11	2	4972	161.02	160.75	2	0.85208	1.0528	0
GTMTGGGSKVMK	12	2	0	0	Unmodified	Pep23	MULTI-MSMS		2024-02-05_Fusion_41256	101	Ctrl_T2	577.289	2	577.289	1152.56	0.49287	0.00028453	-0.7876	-0.00045467	-0.29472	-0.00017014	577.289	581.314	585.303	18.969	0.61365	18.969	18.807	19.421	0					232	36	14	0.962651	0.00609247	0.0242506	1.0921e-16	6	5195	172.1	165.66	1	3.4569	2.6568	0
GTMTGGGSKVMK	12	2	0	0	Unmodified	Pep23	MULTI-MSMS		2024-02-05_Fusion_41262	102	Ctrl_T1	577.289	2	577.289	1152.56	0.37402	0.00021592	-0.45141	-0.00026059	-0.077381	-4.4671e-05	577.289	581.314	585.303	18.983	0.40886	18.967	18.798	19.207	-0.015856					222	24	13	0.985116	0.0139257	0.0645581	2.3467e-17	7	5627	202.56	185.65	1	0.99929	1.0419	0
GTMTGGGSKVMK	12	2	0	0	Unmodified	Pep23	ISO-MSMS	1	2024-02-05_Fusion_41263	202	Ctrl_T1	387.878	3	385.195	1152.56			0.62574	0.00024103						18.937	0.21793	18.942	18.833	19.051	0.0047283								0.234872	0.00131648	0.0141152	4.4026e-11	1	5696	146.58	145.68	1	1.293	1.4599	0
GTMTGGGSKVMK	12	2	0	0	Unmodified	Pep23	ISO-MSMS	1	2024-02-05_Fusion_41268	103	Treat_T2	581.314	2	577.289	1152.56			-0.72295	-0.00041735						18.944	0.34676	18.968	18.79	19.137	0.023743								0.968112	0.0158929	0.0815194	9.2715e-15	3	5706	195.4	182.82	1	4.0726	3.198	0
GTMTGGGSKVMK	12	2	0	0	Unmodified	Pep23	ISO-MSMS	0	2024-02-05_Fusion_41268	103	Treat_T2	577.289	2	577.289	1152.56			0.15202	8.776e-05						18.947	0.29102	18.971	18.821	19.112	0.023743								0.978248	0.00230443	0.0186638	1.1144e-09	2	5716	147.74	129.68	1	3.7811	2.9691	0
GTMTGGGSKVMK	12	2	0	0	Unmodified	Pep23	ISO-MSMS	2	2024-02-05_Fusion_41268	103	Treat_T2	585.304	2	577.289	1152.56			-0.74239	-0.00042857						18.946	0.34001	18.97	18.821	19.161	0.023741								0.96358	0.00292056	0.0206593	1.0165e-09	2	5658	150.04	136.95	1	4.0137	3.1518	0
GTMTGGGSKVMK	12	2	0	0	Unmodified	Pep23	MULTI-MSMS		2024-02-05_Fusion_41274	104	Treat_T1	577.289	2	577.289	1152.56	0.59085	0.00034109	-0.36825	-0.00021259	0.2226	0.0001285	577.289	581.314	585.303	18.914	0.41288	18.959	18.786	19.199	0.044619					195	23	14	0.997298	0.00863585	0.0431609	4.8032e-17	6	5559	193.83	168.31	1	0.70477	0.8008	0
GTMTGGGSKVMK	12	2	0	0	Unmodified	Pep23	MULTI-MSMS		2024-02-05_Fusion_41275	204	Treat_T1	385.195	3	385.195	1152.56	0.16959	6.5327e-05	0.43129	0.00016613	0.60088	0.00023146	385.195	387.878	390.538	18.944	0.23766	18.992	18.852	19.09	0.048368					38	9	6	0	0	0	9.7786e-20	1	5736	194.2	194.18	1	0.53524	0.66129	0
KTSSAFVGK	9	2	0	0	Unmodified	Pep1401	ISO-MSMS	1	2024-02-05_Fusion_41256	101	Ctrl_T2	466.786	2	462.761	923.508			0.60666	0.00028074						19.409	0.51281	19.409	19.21	19.723	0								0.691611	0.014675	0.337977	5.695e-05	1	5359	97.857	76.582	1	2.6447	2.0326	0
KTSSAFVGK	9	2	0	0	Unmodified	Pep1401	ISO-MSMS	0	2024-02-05_Fusion_41256	101	Ctrl_T2	462.762	2	462.761	923.508			-0.11825	-5.4721e-05						19.418	0.45753	19.418	19.304	19.762	0								0.674006	0.00692977	0.0952196	4.8455e-05	1	5376	107.9	86.628	1	2.27	1.7446	0
KTSSAFVGK	9	2	0	0	Unmodified	Pep1401	MULTI-MSMS		2024-02-05_Fusion_41262	102	Ctrl_T1	462.761	2	462.761	923.508	0.19843	9.1825e-05	0.54389	0.00025169	0.74232	0.00034351	462.761	466.786	470.775	19.416	0.61589	19.4	19.14	19.756	-0.015856					164	27	13	0.871815	0.0206673	0.383658	7.4678e-09	3	5767	136.21	112.42	1	0.83855	0.87429	0
KTSSAFVGK	9	2	0	0	Unmodified	Pep1401	ISO-MSMS	2	2024-02-05_Fusion_41268	103	Treat_T2	470.776	2	462.761	923.508			-0.42737	-0.00019777						19.389	0.29292	19.413	19.27	19.563	0.023743								0.513228	0.01182	0.243179	0.0021518	1	5864	64.927	50.79	1	2.3381	1.836	0
KTSSAFVGK	9	2	0	0	Unmodified	Pep1401	ISO-MSMS	1	2024-02-05_Fusion_41274	104	Treat_T1	466.786	2	462.761	923.508			0.40967	0.00018958						19.339	0.622	19.385	19.152	19.774	0.045412								0.617021	0.0167032	0.396209	0.0010923	1	5687	79.128	60.062	1	0.64376	0.73148	0
KTSSAFVGK	9	2	0	0	Unmodified	Pep1401	MULTI-MATCH-MSMS		2024-02-05_Fusion_41268	103	Treat_T2		2	462.761	923.508	0.26645	0.0001233	0.41027	0.00018986	0.67672	0.00031316	462.761	464.774	466.769	19.395	0.58507	19.418	19.161	19.746	0.023741	0.0099673	3.1012e-05		136.21	109	25	10					0				0	0.23699	0.17858	0
KTSSAFVGK	9	2	0	0	Unmodified	Pep1401	MULTI-MATCH-MSMS		2024-02-05_Fusion_41274	104	Treat_T1		2	462.761	923.508	0.67669	0.00031314	0.31329	0.00014498	0.98998	0.00045812	462.761	464.774	466.768	19.361	0.62159	19.406	19.106	19.728	0.045412	-0.0019782	-5.8744e-05		136.21	108	27	9					0				0	0.10326	0.11372	0
AVTSGVATK	9	1	0	0	Unmodified	Pep1375	ISO-MSMS	1	2024-02-05_Fusion_41268	103	Treat_T2	419.253	2	417.24	832.465			0.70814	0.00029547						18.624	0.50659	18.647	18.457	18.964	0.02346								0.88913	0.0999195	1	2.3357e-05	2	5542	138.78	113.95	1	8.6191	6.4946	0
AVAHALTEK	9	1	1	0	Unmodified	Pep2624	ISO-MSMS	2	2024-02-05_Fusion_41257	201	Ctrl_T2	318.525	3	313.847	938.519			-0.51829	-0.00016266						19.258	0.19136	19.27	19.157	19.349	0.011192								0.552957	0.00135617	0.0785873	0.0040078	2	5897	60.828	57.977	1	1.4618	1.1234	0
SVSATSVQK	9	1	0	0	Unmodified	Pep1384	MULTI-MSMS		2024-02-05_Fusion_41256	101	Ctrl_T2	457.755	2	453.748	905.482	-0.040105	-1.8198e-05	-0.29951	-0.0001359	-0.33961	-0.0001541	453.748	455.761	457.756	18.875	0.24177	18.875	18.756	18.997	0					72	15	8	0.570626	0.00382985	0.0412643	0.00064205	1	5158	63.673	56.105	1	2.6941	2.1217	0
SVSATSVQK	9	1	0	0	Unmodified	Pep1384	MULTI-MSMS		2024-02-05_Fusion_41262	102	Ctrl_T1	455.761	2	453.748	905.482	0.18024	8.1782e-05	-1.244	-0.00056446	-1.0638	-0.00048268	453.748	455.76	457.756	18.919	0.2574	18.903	18.735	18.993	-0.015858					80	15	9	0.737171	0.00430852	0.0554738	0.00057611	1	5578	66.351	58.783	1	1.0843	1.0992	0
SVSATSVQK	9	1	0	0	Unmodified	Pep1384	ISO-MSMS	1	2024-02-05_Fusion_41268	103	Treat_T2	455.761	2	453.748	905.482			-0.41195	-0.00018692						18.867	0.22157	18.891	18.79	19.012	0.023743								0.774883	0.00556632	0.0412188	0.0016621	1	5655	71.491	60.269	1	3.8792	2.923	0
SVSATSVQK	9	1	0	0	Unmodified	Pep1384	ISO-MSMS	1	2024-02-05_Fusion_41274	104	Treat_T1	455.761	2	453.748	905.482			-0.39758	-0.0001804						18.867	0.19453	18.911	18.801	18.996	0.044619								0.660905	0.0026543	0.0201918	0.0023622	1	5517	62.107	54.436	1	1.2238	1.3477	0
ATASGNANMVNK	12	1	0	0	Unmodified	Pep1395	MULTI-MSMS		2024-02-05_Fusion_41256	101	Ctrl_T2	593.293	2	589.285	1176.56	0.70734	0.00041682	1.9435	0.0011453	2.6508	0.0015621	589.285	591.298	593.293	19.199	0.30023	19.199	19.074	19.374	0					92	15	10	0.765326	0.0108781	0.108475	1.9288e-07	1	5312	120.12	118.92	1	3.9868	3.1397	0
ATASGNANMVNK	12	1	0	0	Unmodified	Pep1395	ISO-MSMS	2	2024-02-05_Fusion_41262	102	Ctrl_T1	593.293	2	589.285	1176.56			2.0173	0.0011888						19.236	0.25044	19.221	19.091	19.342	-0.015858								0.582316	0.00222319	0.0340596	0.00087713	1	5738	82.287	82.287	1	1.9569	1.9838	0
ATASGNANMVNK	12	1	0	0	Unmodified	Pep1395	MULTI-MSMS		2024-02-05_Fusion_41268	103	Treat_T2	591.298	2	589.285	1176.56	0.92071	0.00054256	1.4714	0.00086707	2.3921	0.0014096	589.285	591.298	593.292	19.153	0.27904	19.176	19.037	19.316	0.023743					74	12	10	0.943565	0.0088929	0.07809	2.5846e-11	2	5784	146.69	141.38	1	3.2299	2.4338	0
ATASGNANMVNK	12	1	0	0	Unmodified	Pep1395	MULTI-MSMS		2024-02-05_Fusion_41274	104	Treat_T1	593.293	2	589.285	1176.56	0.92313	0.00054399	0.48311	0.00028469	1.4062	0.00082867	589.285	591.298	593.292	19.164	0.24806	19.209	19.086	19.334	0.045412					71	10	11	0.637743	0.00739184	0.0817896	3.6422e-11	2	5636	136.99	136	1	1.8027	1.9853	0
ATASGNANMVNK	12	1	0	0	Oxidation (M)	Pep1395	ISO-MSMS	1	2024-02-05_Fusion_41256	101	Ctrl_T2	599.295	2	597.283	1192.55			-0.12684	-7.5759e-05						16.123	0.19211	16.123	16.036	16.228	0								0.897883	0.00100472	0.00968021	0.010396	1	4115	48.283	48.283	1	2.2042	1.7359	0
ATASGNANMVNK	12	1	0	0	Oxidation (M)	Pep1395	ISO-MSMS	1	2024-02-05_Fusion_41262	102	Ctrl_T1	599.296	2	597.283	1192.55			-0.66749	-0.00039868						16.097	0.1455	16.08	16.058	16.203	-0.016354								0.905058	0.00109258	0.0110513	0.027299	1	4497	38.303	38.303	1	2.0104	2.038	0
ATASGNANMVNK	12	1	0	0	Oxidation (M)	Pep1395	ISO-MSMS	2	2024-02-05_Fusion_41268	103	Treat_T2	601.29	2	597.283	1192.55			-0.032103	-1.9175e-05						16.077	0.20143	16.1	16.038	16.239	0.02276								0.825863	0.0012192	0.0112215	0.00797	1	4590	49.715	49.715	1	1.9896	1.4992	0
ATASGNANMVNK	12	1	0	0	Oxidation (M)	Pep1395	ISO-MSMS	2	2024-02-05_Fusion_41274	104	Treat_T1	601.29	2	597.283	1192.55			-1.0202	-0.00060933						22.604	0.25164	22.654	22.514	22.766	0.049582								0.913835	0.00245615	0.0332098	0.048779	1	6988	25.621	6.8414	1			0
ATASGNANMVNK	12	1	0	0	Oxidation (M)	Pep1395	MSMS	2	2024-02-05_Fusion_41274	104	Treat_T1	601.29	2	597.283	1192.55										16.161	1	16.202	15.702	16.702	0.041801											0.051277	1	4459	31.422	31.422	1
ASYSDGKLK	9	2	1	0	Unmodified	Pep1406	ISO-MSMS	1	2024-02-05_Fusion_41256	101	Ctrl_T2	490.29	2	484.756	967.497			-0.58067	-0.00028149						19.475	0.26736	19.475	19.351	19.618	0								0.505463	0.0145843	0.319231	0.0023294	1	5392	62.546	29.734	1	4.3079	3.5007	0
ASYSDGKLK	9	2	1	0	Unmodified	Pep1406	ISO-MSMS	2	2024-02-05_Fusion_41256	101	Ctrl_T2	495.78	2	484.756	967.497			-1.1037	-0.00053504						19.52	0.35993	19.52	19.281	19.641	0								0.678482	0.0198307	0.52619	0.0021116	1	5425	65.465	55.878	1	1.6956	1.3779	0
ASYSDGKLK	9	2	1	0	Unmodified	Pep1406	ISO-MSMS	2	2024-02-05_Fusion_41257	201	Ctrl_T2	330.856	3	323.506	967.497			0.19177	6.2038e-05						19.478	0.36545	19.489	19.277	19.642	0.011036								0.669008	0.00639947	0.104208	2.528e-06	2	5962	104.06	94.699	1	4.1642	3.5527	0
ASYSDGKLK	9	2	1	0	Unmodified	Pep1406	ISO-MSMS	2	2024-02-05_Fusion_41262	102	Ctrl_T1	495.78	2	484.756	967.497			-3.4386	-0.0016669						19.523	0.42786	19.508	19.186	19.614	-0.015718								0.500234	0.00685071	0.103339	0.013056	1	5841	45.738	40.007	1	0.50751	0.56441	0
ASYSDGKLK	9	2	1	0	Unmodified	Pep1406	ISO-MSMS	1	2024-02-05_Fusion_41268	103	Treat_T2	490.29	2	484.756	967.497			-0.56577	-0.00027426						19.46	0.31566	19.484	19.294	19.609	0.024078								0.57501	0.0188831	0.251763	0.0018759	1	5891	68.625	43.051	1	2.852	2.2744	0
ASYSDGKLK	9	2	1	0	Unmodified	Pep1406	ISO-MSMS	0	2024-02-05_Fusion_41268	103	Treat_T2	484.757	2	484.756	967.497			0.73375	0.00035569						19.461	0.27089	19.485	19.362	19.633	0.02408								0.855277	0.00754238	0.1042	0.015665	1	5895	43.979	37.361	1	2.0355	1.6233	0
ASYSDGKLK	9	2	1	0	Unmodified	Pep1406	ISO-MSMS	1	2024-02-05_Fusion_41274	104	Treat_T1	490.291	2	484.756	967.497			-1.4821	-0.00071847						19.402	0.28311	19.448	19.292	19.575	0.045412								0.525101	0.0155579	0.175441	0.0018759	2	5729	68.625	56.989	1	0.64374	0.67971	0
ASYSDGKLK	9	2	1	0	Unmodified	Pep1406	ISO-MSMS	0	2024-02-05_Fusion_41274	104	Treat_T1	484.756	2	484.756	967.497			-0.36842	-0.00017859						19.465	0.35173	19.511	19.353	19.705	0.045412								0.853743	0.0140662	0.162328	4.9212e-05	2	5731	107.01	82.488	1	0.35736	0.37733	0
GSSKIAIQK	9	2	0	0	Unmodified	Pep1428	ISO-MSMS	2	2024-02-05_Fusion_41256	101	Ctrl_T2	474.296	2	466.282	930.55			-1.0305	-0.00048049						19.913	0.37716	19.913	19.762	20.139	0								0.760551	0.00963971	0.0862016	2.3385e-07	1	5562	185.58	145.94	1	5.2815	4.0591	0
GSSKIAIQK	9	2	0	0	Unmodified	Pep1428	ISO-MSMS	1	2024-02-05_Fusion_41256	101	Ctrl_T2	470.307	2	466.282	930.55			0.48776	0.00022743						19.912	0.31854	19.912	19.704	20.022	0								0.616049	0.00985313	0.0812226	1.193e-07	1	5564	199.7	146.35	1	5.1677	3.9717	0
GSSKIAIQK	9	2	0	0	Unmodified	Pep1428	MSMS	0	2024-02-05_Fusion_41256	101	Ctrl_T2	466.283	2	466.282	930.55										19.95	1	19.95	19.45	20.45	0											0.0013829	1	5586	87.696	75.108	1
GSSKIAIQK	9	2	0	0	Unmodified	Pep1428	ISO-MSMS	1	2024-02-05_Fusion_41262	102	Ctrl_T1	470.307	2	466.282	930.55			0.095076	4.4332e-05						19.896	0.25745	19.88	19.733	19.991	-0.015718								0.62171	0.0117854	0.0904585	3.5676e-08	1	5965	210.01	144.23	1	1.3273	1.3839	0
GSSKIAIQK	9	2	0	0	Unmodified	Pep1428	ISO-MSMS	0	2024-02-05_Fusion_41262	102	Ctrl_T1	466.282	2	466.282	930.55			0.22829	0.00010645						19.917	0.47998	19.901	19.714	20.194	-0.015718								0.98403	0.00747234	0.0634737	6.5628e-11	1	5966	223.88	152.58	1	1.1542	1.2034	0
GSSKIAIQK	9	2	0	0	Unmodified	Pep1428	ISO-MSMS	2	2024-02-05_Fusion_41262	102	Ctrl_T1	474.297	2	466.282	930.55			-0.31922	-0.00014885						19.915	0.36947	19.899	19.733	20.103	-0.015718								0.812987	0.011927	0.0822711	1.6974e-05	1	5972	148.52	132.07	1	1.2969	1.3521	0
GSSKIAIQK	9	2	0	0	Unmodified	Pep1428	MULTI-MSMS		2024-02-05_Fusion_41268	103	Treat_T2	470.307	2	466.282	930.55	0.48133	0.00022444	-0.56122	-0.00026169	-0.079887	-3.725e-05	466.282	470.307	474.295	19.88	0.6239	19.905	19.542	20.166	0.024078					120	28	8	0.674668	0.0147095	0.161472	8.9893e-15	3	6049	210.01	144.34	1	5.4769	4.3007	0
GSSKIAIQK	9	2	0	0	Unmodified	Pep1428	MULTI-MSMS		2024-02-05_Fusion_41274	104	Treat_T1	470.307	2	466.282	930.55	0.25864	0.0001206	-0.17068	-7.9583e-05	0.087965	4.1017e-05	466.282	470.307	474.296	19.872	0.39838	19.918	19.752	20.15	0.046234					99	19	10	0.601277	0.0105379	0.103118	1.0805e-13	2	5903	200.27	134.49	1	0.84455	0.95962	0
GSSKIAIQK	9	2	0	0	Unmodified	Pep1428	ISO-MSMS	1	2024-02-05_Fusion_41275	204	Treat_T1	313.874	3	311.191	930.55			-0.1066	-3.3173e-05						19.825	0.14252	19.874	19.792	19.934	0.04892								0.490969	0.00051784	0.00713486	2.5771e-05	2	6006	94.262	70.889	1	1.2489	1.543	0
GSSKIAIQK	9	2	0	0	Unmodified	Pep1428	MSMS	0	2024-02-05_Fusion_41275	204	Treat_T1	311.191	3	311.191	930.55										19.911	1	19.96	19.46	20.46	0.04892											0.002118	1	6021	85.265	66.825	1
GSSKIAIQK	9	2	0	0	Unmodified	Pep1428	MSMS	0	2024-02-05_Fusion_41275	204	Treat_T1	311.191	3	311.191	930.55										19.915	1	19.964	19.464	20.464	0.04892											0.026194	1	6022	38.303	25.284	1
RVIVTHGSLK	10	1	1	1	Unmodified	Pep2631	ISO-MSMS	1	2024-02-05_Fusion_41256	101	Ctrl_T2	561.876	2	555.343	1108.67			0.59351	0.0003296						20.033	0.11508	20.033	19.985	20.1	0								0.203776	0.000312418	0.0062852	0.040079	1	5628	30.564	30.564	1			0
RVIVTHGSLK	10	1	1	1	Unmodified	Pep2631	MULTI-MSMS		2024-02-05_Fusion_41257	201	Ctrl_T2	374.919	3	370.565	1108.67	-0.5557	-0.00020592	0.26601	9.8572e-05	-0.28969	-0.00010735	370.565	374.919	378.579	20.078	0.35824	20.089	19.905	20.263	0.010878					76	14	10	0.768025	0.0122477	0.167524	6.5264e-19	4	6127	208.54	208.54	1	12.484	10.624	0
RVIVTHGSLK	10	1	1	1	Unmodified	Pep2631	MULTI-MSMS		2024-02-05_Fusion_41263	202	Ctrl_T1	374.919	3	370.565	1108.67	-0.21837	-8.0919e-05	0.34992	0.00012967	0.13155	4.8748e-05	370.564	374.919	378.579	20.07	0.35632	20.074	19.866	20.222	0.0040493					91	14	11	0.693284	0.00963811	0.096224	6.5264e-19	6	6012	208.54	208.54	1	1.2227	1.1711	0
RVIVTHGSLK	10	1	1	1	Unmodified	Pep2631	MULTI-MSMS		2024-02-05_Fusion_41269	203	Treat_T2	374.919	3	370.565	1108.67	-0.15189	-5.6284e-05	0.49633	0.00018392	0.34444	0.00012764	370.564	374.919	378.579	20.07	0.45172	20.086	19.854	20.305	0.016006					97	18	11	0.695723	0.0119156	0.128481	6.5264e-19	4	6068	208.54	208.54	1	7.2087	6.0224	0
RVIVTHGSLK	10	1	1	1	Unmodified	Pep2631	MSMS	0	2024-02-05_Fusion_41274	104	Treat_T1	555.344	2	555.343	1108.67										20.052	1	20.098	19.598	20.598	0.046234											0.0085592	1	5985	59.426	53.645	1
RVIVTHGSLK	10	1	1	1	Unmodified	Pep2631	MULTI-SECPEP		2024-02-05_Fusion_41274	104	Treat_T1	561.772	2	555.343	1108.67	0.39682	0.00022037	1.1553	0.00064161	1.5522	0.00086198	555.344	561.875	567.365	20.031	0.094286	20.078	20.003	20.098	0.046234					14	4	6	0.623336	0.00330678	0.0308206	0.0094223	1	5975	61.691	60.863	1			0
RVIVTHGSLK	10	1	1	1	Unmodified	Pep2631	MULTI-MSMS		2024-02-05_Fusion_41275	204	Treat_T1	374.919	3	370.565	1108.67	-0.13073	-4.8442e-05	-0.024125	-8.9397e-06	-0.15485	-5.7382e-05	370.564	374.919	378.579	19.996	0.33871	20.046	19.863	20.202	0.049524					78	13	10	0.624186	0.00986746	0.135059	1.8375e-18	6	6048	190.88	190.88	1	1.1411	1.1608	0
KVGEFSGANK	10	2	0	0	Unmodified	Pep131	ISO-MSMS	2	2024-02-05_Fusion_41256	101	Ctrl_T2	526.788	2	518.775	1035.53			-1.0091	-0.0005235						19.9	0.29483	19.9	19.762	20.057	0								0.648053	0.00469091	0.0373155	5.5672e-06	1	5546	130.53	115.9	1	0.13488	0.10366	0
KVGEFSGANK	10	2	0	0	Unmodified	Pep131	ISO-MSMS	1	2024-02-05_Fusion_41256	101	Ctrl_T2	522.8	2	518.775	1035.53			-0.15488	-8.0346e-05						19.891	0.40417	19.891	19.618	20.022	0								0.437626	0.00280957	0.0210969	0.0024681	1	5574	64.064	48.483	1	0.34511	0.26523	0
KVGEFSGANK	10	2	0	0	Unmodified	Pep131	ISO-MSMS	2	2024-02-05_Fusion_41262	102	Ctrl_T1	526.789	2	518.775	1035.53			-0.55753	-0.00028923						19.88	0.19832	19.864	19.733	19.932	-0.015718								0.809479	0.00254037	0.0263962	1.0156e-05	1	5958	114.45	84.201	1	0.24286	0.25321	0
KVGEFSGANK	10	2	0	0	Unmodified	Pep131	ISO-MSMS	1	2024-02-05_Fusion_41262	102	Ctrl_T1	522.799	2	518.775	1035.53			-0.14996	-7.7795e-05						19.876	0.35591	19.86	19.591	19.947	-0.015718								0.618363	0.00136331	0.0107992	0.0020924	1	5980	68.49	52.157	1	0.34845	0.3633	0
KVGEFSGANK	10	2	0	0	Unmodified	Pep131	ISO-MSMS	2	2024-02-05_Fusion_41268	103	Treat_T2	526.788	2	518.775	1035.53			-1.5332	-0.00079539						19.861	0.24849	19.885	19.767	20.015	0.024078								0.752625	0.00304866	0.0288098	1.2465e-05	1	6037	106.37	84.026	1	0.42206	0.33142	0
KVGEFSGANK	10	2	0	0	Unmodified	Pep131	ISO-MSMS	1	2024-02-05_Fusion_41268	103	Treat_T2	522.8	2	518.775	1035.53			-0.40183	-0.00020846						19.856	0.28811	19.88	19.703	19.991	0.024078								0.418075	0.00268249	0.0175758	0.0022014	1	6063	67.207	49.581	1	0.39559	0.31063	0
KVGEFSGANK	10	2	0	0	Unmodified	Pep131	ISO-MSMS	2	2024-02-05_Fusion_41274	104	Treat_T1	526.789	2	518.775	1035.53			-0.59013	-0.00030614						19.846	0.22867	19.892	19.775	20.003	0.046234								0.507626	0.00203464	0.020859	7.6857e-06	1	5901	123.11	99.683	1	0.28573	0.32466	0
VSYSHIQSK	9	1	0	0	Unmodified	Pep2917	ISO-MSMS	0	2024-02-05_Fusion_41263	202	Ctrl_T1	350.186	3	350.186	1047.53			0.5082	0.00017797						19.845	0.16868	19.849	19.745	19.914	0.0043755								0.253589	0.000584263	0.0051809	0.037056	1	5970	29.551	21.316	1			0
VSYSHIQSK	9	1	0	0	Unmodified	Pep2917	MULTI-MSMS		2024-02-05_Fusion_41269	203	Treat_T2	350.186	3	350.186	1047.53	-0.23615	-8.2696e-05	0.19828	6.9436e-05	-0.037867	-1.326e-05	350.186	351.527	352.857	19.781	0.21671	19.797	19.712	19.929	0.016006					36	8	6	0.558858	0.00116082	0.0139518	2.8164e-08	2	6009	135.35	135.08	1	0.25779	0.20886	0
VSYSHIQSK	9	1	0	0	Unmodified	Pep2917	ISO-MSMS	0	2024-02-05_Fusion_41275	204	Treat_T1	350.185	3	350.186	1047.53			0.10825	3.7907e-05						19.799	0.21715	19.848	19.717	19.934	0.048918								0.298357	0.00141668	0.0163545	1.1169e-06	2	6000	121.29	98.552	1	0.32076	0.35009	0
VVMRDPQTK	9	1	0	1	Oxidation (M)	Pep1423	MULTI-MSMS		2024-02-05_Fusion_41256	101	Ctrl_T2	545.29	2	545.29	1088.56	0.61557	0.00033566	-0.20489	-0.00011173	0.41067	0.00022394	545.29	550.312	554.301	15.943	0.36915	15.943	15.68	16.049	0					125	17	12	0.979896	0.00608309	0.0179172	4.2364e-06	5	4068	106.68	94.728	1	0.35057	0.26543	0
VVMRDPQTK	9	1	0	1	Oxidation (M)	Pep1423	MULTI-MSMS		2024-02-05_Fusion_41257	201	Ctrl_T2	363.862	3	363.862	1088.56	-0.027846	-1.0132e-05	-0.1025	-3.7297e-05	-0.13035	-4.7429e-05	363.862	367.211	369.87	15.917	0.35714	15.929	15.737	16.094	0.012421					134	14	17	0.927475	0.0259453	0.564461	8.1097e-12	9	4880	152.63	152.63	1	0.45359	0.35769	0
VVMRDPQTK	9	1	0	1	Oxidation (M)	Pep1423	MULTI-MSMS		2024-02-05_Fusion_41262	102	Ctrl_T1	545.291	2	545.29	1088.56	0.55947	0.00030507	-0.21258	-0.00011592	0.34689	0.00018916	545.29	550.312	554.301	15.936	0.39653	15.92	15.647	16.044	-0.016354					76	20	8	0.989361	0.0277253	0.200727	9.1391e-07	2	4394	124.95	85.655	1	0.056472	0.058225	0
VVMRDPQTK	9	1	0	1	Oxidation (M)	Pep1423	MULTI-MSMS		2024-02-05_Fusion_41263	202	Ctrl_T1	363.862	3	363.862	1088.56	-0.057539	-2.0936e-05	-0.18902	-6.8775e-05	-0.24655	-8.9712e-05	363.862	367.211	369.869	15.961	0.35628	15.968	15.733	16.09	0.0066147					109	14	12	0.9554	0.016511	0.146478	9.6074e-18	6	4812	180.93	180.93	1	0.073963	0.071309	0
VVMRDPQTK	9	1	0	1	Oxidation (M)	Pep1423	MULTI-MSMS		2024-02-05_Fusion_41268	103	Treat_T2	545.29	2	545.29	1088.56	0.45246	0.00024672	-0.3178	-0.00017329	0.13465	7.3426e-05	545.29	550.312	554.301	15.934	0.51748	15.956	15.677	16.194	0.022759					133	24	15	0.981311	0.00644476	0.0176339	1.6161e-06	4	4538	121.09	92.883	1	0.23274	0.18965	0
VVMRDPQTK	9	1	0	1	Oxidation (M)	Pep1423	MULTI-MSMS		2024-02-05_Fusion_41269	203	Treat_T2	363.862	3	363.862	1088.56	0.090686	3.2997e-05	-0.14397	-5.2386e-05	-0.053287	-1.9389e-05	363.862	367.21	369.87	15.88	0.40058	15.896	15.709	16.109	0.01579					140	16	17	0.963523	0.0356852	0.755014	2.4198e-18	8	4821	208.86	208.86	1	0.2526	0.19879	0
VVMRDPQTK	9	1	0	1	Oxidation (M)	Pep1423	MULTI-MSMS		2024-02-05_Fusion_41274	104	Treat_T1	545.29	2	545.29	1088.56	0.49608	0.00027051	-0.020807	-1.1346e-05	0.47527	0.00025916	545.29	550.312	554.301	15.938	0.59244	15.98	15.674	16.266	0.041801					105	28	8	0.987219	0.0095898	0.0295409	3.9369e-09	2	4391	152.38	123.23	1	0.042996	0.046069	0
VVMRDPQTK	9	1	0	1	Oxidation (M)	Pep1423	MSMS	0	2024-02-05_Fusion_41274	104	Treat_T1	545.29	2	545.29	1088.56										18.258	1	18.302	17.802	18.802	0.043856											0.062848	1	5275	27.627	20.891	1
VVMRDPQTK	9	1	0	1	Oxidation (M)	Pep1423	ISO-MSMS	0	2024-02-05_Fusion_41275	204	Treat_T1	363.863	3	363.862	1088.56			-0.046823	-1.7037e-05						16.002	0.39082	16.049	15.755	16.146	0.047157								0.947197	0.0441743	0.504911	1.6947e-16	4	4846	179.21	179.21	1	0.053604	0.062731	0
VVMRDPQTK	9	1	0	1	Oxidation (M)	Pep1423	ISO-MSMS	1	2024-02-05_Fusion_41275	204	Treat_T1	367.211	3	363.862	1088.56			-0.67904	-0.00024708						15.926	0.29172	15.973	15.78	16.072	0.047157								0.283466	0.00411296	0.0633379	0.0025725	1	4825	72.879	64.954	1	0.051659	0.060455	0
VVMRDPQTK	9	1	0	1	Unmodified	Pep1423	MULTI-MSMS		2024-02-05_Fusion_41256	101	Ctrl_T2	537.292	2	537.292	1072.57	0.22708	0.00012201	-0.64868	-0.00034853	-0.4216	-0.00022652	537.292	542.315	546.303	19.84	0.37165	19.84	19.595	19.967	0					181	18	14	0.741999	0.058642	0.728399	1.7806e-13	6	5527	193.38	136.93	1	0.42234	0.31977	0
VVMRDPQTK	9	1	0	1	Unmodified	Pep1423	ISO-MSMS	2	2024-02-05_Fusion_41257	201	Ctrl_T2	364.538	3	358.531	1072.57			-0.44114	-0.00015816						19.788	0.79435	19.799	19.542	20.336	0.011036								0.953358	0.0299904	0.339869	1.0264e-10	4	6080	137.9	130.19	1	0.47803	0.37697	0
VVMRDPQTK	9	1	0	1	Unmodified	Pep1423	ISO-MSMS	1	2024-02-05_Fusion_41257	201	Ctrl_T2	361.879	3	358.531	1072.57			-0.28787	-0.00010321						19.789	0.62915	19.8	19.518	20.147	0.011036								0.797613	0.0403463	0.501283	5.3465e-11	4	6040	155.88	155.88	1	0.46415	0.36602	0
VVMRDPQTK	9	1	0	1	Unmodified	Pep1423	ISO-MSMS	0	2024-02-05_Fusion_41262	102	Ctrl_T1	537.292	2	537.292	1072.57			-2.3527	-0.0012641						19.852	0.58126	19.836	19.545	20.127	-0.015718								0.891417	0.0245806	0.184388	8.4134e-11	2	5962	215.14	129.97	1	0.081458	0.083986	0
VVMRDPQTK	9	1	0	1	Unmodified	Pep1423	ISO-MSMS	1	2024-02-05_Fusion_41262	102	Ctrl_T1	542.315	2	537.292	1072.57			-1.1963	-0.00064278						19.844	0.30033	19.828	19.614	19.914	-0.015718								0.70031	0.00217718	0.0430876	4.3588e-05	1	5902	113.66	75.936	1	0.085145	0.087788	0
VVMRDPQTK	9	1	0	1	Unmodified	Pep1423	ISO-MSMS	2	2024-02-05_Fusion_41262	102	Ctrl_T1	546.304	2	537.292	1072.57			0.29538	0.0001587						19.845	0.28271	19.83	19.614	19.896	-0.015718								0.988527	0.00653655	0.0576208	1.6864e-05	1	5936	148.69	98.84	1	0.079028	0.081481	0
VVMRDPQTK	9	1	0	1	Unmodified	Pep1423	MULTI-MSMS		2024-02-05_Fusion_41263	202	Ctrl_T1	358.531	3	358.531	1072.57	-0.1733	-6.2133e-05	0.088462	3.1716e-05	-0.084836	-3.0416e-05	358.531	361.879	364.538	19.801	0.85838	19.806	19.508	20.366	0.0043736					173	34	12	0.85876	0.0386014	1	8.5797e-12	8	5915	231.14	231.14	1	0.08362	0.08062	0
VVMRDPQTK	9	1	0	1	Unmodified	Pep1423	MULTI-MSMS		2024-02-05_Fusion_41268	103	Treat_T2	537.293	2	537.292	1072.57	0.69881	0.00037547	-0.69834	-0.00037521	0.00046962	2.5232e-07	537.292	542.314	546.303	19.8	0.46682	19.824	19.609	20.076	0.02408					179	21	14	0.966019	0.0499654	0.449889	5.0653e-14	6	6041	205.91	144.31	1	0.29352	0.23917	0
VVMRDPQTK	9	1	0	1	Unmodified	Pep1423	ISO-MSMS	2	2024-02-05_Fusion_41269	203	Treat_T2	364.538	3	358.531	1072.57			-0.44431	-0.0001593						19.778	0.69131	19.794	19.567	20.258	0.016006								0.960432	0.0403981	0.401407	7.294e-07	4	5971	126.03	123.97	1	0.31933	0.25131	0
VVMRDPQTK	9	1	0	1	Unmodified	Pep1423	ISO-MSMS	1	2024-02-05_Fusion_41269	203	Treat_T2	361.879	3	358.531	1072.57			-0.43921	-0.00015747						19.778	0.60521	19.794	19.495	20.1	0.016006								0.823021	0.038931	0.321992	7.9761e-11	4	5973	146.27	146.27	1	0.30173	0.23745	0
VVMRDPQTK	9	1	0	1	Unmodified	Pep1423	MULTI-MSMS		2024-02-05_Fusion_41274	104	Treat_T1	537.293	2	537.292	1072.57	0.47634	0.00025593	-0.68418	-0.0003676	-0.20784	-0.00011167	537.292	542.315	546.304	19.842	0.53821	19.888	19.576	20.114	0.046234					138	25	10	0.978012	0.0898561	0.842435	7.7356e-14	5	5889	203.29	110.12	1	0.057283	0.061376	0
VVMRDPQTK	9	1	0	1	Unmodified	Pep1423	MULTI-MSMS		2024-02-05_Fusion_41275	204	Treat_T1	358.531	3	358.531	1072.57	-0.042658	-1.5294e-05	-0.094905	-3.4026e-05	-0.13756	-4.932e-05	358.531	361.879	364.538	19.733	0.87247	19.782	19.499	20.371	0.048918					170	35	11	0.926204	0.0565131	1	8.5797e-12	8	5947	226.68	226.43	1	0.055613	0.065082	0
VVMRDPQTK	9	1	0	1	Unmodified	Pep1423	MULTI-MATCH-MSMS		2024-02-05_Fusion_41257	201	Ctrl_T2		3	358.531	1072.57	-0.057374	-2.057e-05	0.29154	0.00010452	0.23416	8.3954e-05	358.531	360.537	361.867	19.789	0.86805	19.8	19.518	20.386	0.011036	0.0043871	0.00010214		194.44	163	35	10					0				0	0.053726	0.038328	0
VVMRDPQTK	9	1	0	1	Unmodified	Pep1423	MULTI-MATCH-MSMS		2024-02-05_Fusion_41269	203	Treat_T2		3	358.531	1072.57	-0.1578	-5.6576e-05	0.26549	9.5188e-05	0.10769	3.8611e-05	358.531	360.537	361.867	19.778	0.80922	19.794	19.52	20.329	0.016006	-0.0010573	7.4127e-05		194.44	145	33	9					0				0	0.029159	0.024062	0
VSAPRVGGK	9	1	0	1	Unmodified	Pep4063	MULTI-MSMS		2024-02-05_Fusion_41256	101	Ctrl_T2	440.784	2	435.761	869.508	0.026565	1.1576e-05	0.04615	2.011e-05	0.072715	3.1686e-05	435.762	440.784	444.773	19.713	0.49642	19.713	19.442	19.939	0					135	23	11	0.632239	0.00584525	0.129074	4.335e-06	5	5459	106.14	95.876	1	2.2153	1.6772	0
VSAPRVGGK	9	1	0	1	Unmodified	Pep4063	MULTI-MSMS		2024-02-05_Fusion_41257	201	Ctrl_T2	290.843	3	290.843	869.508	-0.4191	-0.00012189	-0.10239	-2.9781e-05	-0.52149	-0.00015167	290.843	294.192	296.851	19.72	0.41385	19.731	19.468	19.882	0.011036					108	16	11	0.944273	0.00557281	0.116475	4.136e-08	8	6020	138.54	136.5	1	2.0188	1.592	0
VSAPRVGGK	9	1	0	1	Unmodified	Pep4063	MULTI-MSMS		2024-02-05_Fusion_41262	102	Ctrl_T1	440.784	2	435.761	869.508	0.16627	7.2456e-05	0.30823	0.00013431	0.4745	0.00020677	435.762	440.784	444.773	19.723	0.3745	19.708	19.477	19.851	-0.015718					116	16	10	0.552643	0.00722237	0.232965	4.8419e-06	4	5883	103.35	86.896	1	0.54194	0.55877	0
VSAPRVGGK	9	1	0	1	Unmodified	Pep4063	MULTI-MSMS		2024-02-05_Fusion_41263	202	Ctrl_T1	290.843	3	290.843	869.508	-0.23973	-6.9724e-05	-0.13008	-3.7833e-05	-0.36981	-0.00010756	290.843	294.192	296.851	19.747	0.31136	19.751	19.531	19.842	0.0043755					84	12	9	0.974633	0.00532073	0.105062	2.0722e-08	6	5903	163.9	161.85	1	0.43789	0.42218	0
VSAPRVGGK	9	1	0	1	Unmodified	Pep4063	MULTI-MSMS		2024-02-05_Fusion_41268	103	Treat_T2	440.784	2	435.761	869.508	0.35354	0.00015406	-0.066478	-2.8969e-05	0.28706	0.00012509	435.761	440.784	444.773	19.713	0.42899	19.737	19.449	19.878	0.024078					100	18	10	0.52095	0.0071022	0.155183	4.1897e-06	4	5951	106.94	84.934	1	2.7603	2.2492	0
VSAPRVGGK	9	1	0	1	Unmodified	Pep4063	MULTI-MSMS		2024-02-05_Fusion_41269	203	Treat_T2	294.191	3	290.843	869.508	-0.26654	-7.7521e-05	-0.092633	-2.6942e-05	-0.35917	-0.00010446	290.843	294.192	296.851	19.686	0.33373	19.702	19.52	19.854	0.016006					71	13	8	0.811181	0.0106026	0.205692	4.136e-08	2	5953	153.04	153.04	1	2.9771	2.3429	0
VSAPRVGGK	9	1	0	1	Unmodified	Pep4063	MULTI-MSMS		2024-02-05_Fusion_41274	104	Treat_T1	435.762	2	435.761	869.508	0.62487	0.0002723	-0.42166	-0.00018374	0.20321	8.8553e-05	435.761	440.784	444.772	19.694	0.39301	19.74	19.509	19.902	0.046234					116	17	10	0.890426	0.00740877	0.0797805	3.2791e-06	5	5871	111.95	81.211	1	0.36414	0.39017	0
VSAPRVGGK	9	1	0	1	Unmodified	Pep4063	MULTI-MSMS		2024-02-05_Fusion_41275	204	Treat_T1	290.843	3	290.843	869.508	-0.1081	-3.144e-05	-0.079104	-2.3007e-05	-0.18721	-5.4447e-05	290.843	294.192	296.851	19.709	0.34028	19.758	19.499	19.839	0.04892					87	13	10	0.974794	0.0162165	0.34577	8.9515e-12	4	5941	182.39	182.14	1	0.37104	0.43422	0
AQATVHVVK	9	1	0	0	Unmodified	Pep1429	ISO-MSMS	2	2024-02-05_Fusion_41256	101	Ctrl_T2	480.789	2	476.782	951.55			-0.75186	-0.00035847						19.912	0.33689	19.912	19.743	20.079	0								0.671693	0.00652728	0.113701	0.0004028	2	5604	88.37	77.546	1	1.8886	1.4874	0
AQATVHVVK	9	1	0	0	Unmodified	Pep1429	ISO-MSMS	2	2024-02-05_Fusion_41257	201	Ctrl_T2	320.862	3	318.191	951.55			-0.043835	-1.3948e-05						19.859	0.24108	19.87	19.787	20.029	0.011036								0.550093	0.0030319	0.0418971	6.6711e-11	1	6084	151.04	132.77	1	2.5568	2.0891	0
AQATVHVVK	9	1	0	0	Unmodified	Pep1429	ISO-MSMS	1	2024-02-05_Fusion_41262	102	Ctrl_T1	478.795	2	476.782	951.55			0.14524	6.9248e-05						19.902	0.36947	19.886	19.733	20.103	-0.015718								0.747618	0.00945294	0.0951142	0.00031533	1	5953	89.542	76.954	1	0.82047	0.83174	0
AQATVHVVK	9	1	0	0	Unmodified	Pep1429	ISO-MSMS	2	2024-02-05_Fusion_41262	102	Ctrl_T1	480.79	2	476.782	951.55			-0.35875	-0.00017105						19.909	0.36899	19.894	19.671	20.04	-0.015718								0.827162	0.00705121	0.0689791	6.943e-05	1	5956	92.838	76.298	1	0.92483	0.93754	0
AQATVHVVK	9	1	0	0	Unmodified	Pep1429	MULTI-MSMS		2024-02-05_Fusion_41263	202	Ctrl_T1	319.532	3	318.191	951.55	-0.23184	-7.377e-05	-0.27112	-8.6269e-05	-0.50296	-0.00016004	318.191	319.532	320.862	19.884	0.23796	19.889	19.77	20.008	0.0043736					43	9	6	0.677519	0.00223253	0.025698	3.8544e-07	2	5975	118.07	116.01	1	1.189	1.1953	0
AQATVHVVK	9	1	0	0	Unmodified	Pep1429	ISO-MSMS	2	2024-02-05_Fusion_41268	103	Treat_T2	480.789	2	476.782	951.55			-0.58474	-0.00027879						19.869	0.35019	19.894	19.726	20.076	0.024078								0.828024	0.00686127	0.0747412	0.0017874	2	6027	69.812	66.673	1	1.9413	1.4628	0
AQATVHVVK	9	1	0	0	Unmodified	Pep1429	ISO-MSMS	1	2024-02-05_Fusion_41268	103	Treat_T2	478.795	2	476.782	951.55			-0.43843	-0.00020904						19.879	0.26882	19.903	19.746	20.015	0.02408								0.756515	0.0140466	0.125383	4.0076e-05	1	6043	117.81	109.59	1	1.8749	1.4128	0
AQATVHVVK	9	1	0	0	Unmodified	Pep1429	MULTI-MSMS		2024-02-05_Fusion_41269	203	Treat_T2	320.862	3	318.191	951.55	-0.11127	-3.5405e-05	-0.11552	-3.6758e-05	-0.22679	-7.2163e-05	318.191	319.532	320.862	19.88	0.26773	19.896	19.759	20.027	0.016006					45	10	8	0.558546	0.00204195	0.0201811	0.01072	1	6018	32.415	32.415	1	1.9954	1.6167	0
AQATVHVVK	9	1	0	0	Unmodified	Pep1429	ISO-MSMS	2	2024-02-05_Fusion_41274	104	Treat_T1	480.79	2	476.782	951.55			-0.37538	-0.00017897						19.859	0.29308	19.905	19.752	20.045	0.046234								0.894219	0.00755703	0.0748218	5.6633e-05	1	5900	98.233	88.204	1	0.84685	0.93262	0
AQATVHVVK	9	1	0	0	Unmodified	Pep1429	ISO-MSMS	1	2024-02-05_Fusion_41274	104	Treat_T1	478.795	2	476.782	951.55			-0.19417	-9.2575e-05						19.846	0.24995	19.892	19.775	20.025	0.046234								0.74032	0.013839	0.118935	0.00079092	1	5911	83.168	79.596	1	0.90061	0.99183	0
AQATVHVVK	9	1	0	0	Unmodified	Pep1429	MULTI-MSMS		2024-02-05_Fusion_41275	204	Treat_T1	320.862	3	318.191	951.55	0.00099555	3.1678e-07	-0.38483	-0.00012245	-0.38383	-0.00012213	318.191	319.532	320.862	19.863	0.33868	19.912	19.668	20.007	0.048918					76	13	10	0.700186	0.00114151	0.00548476	2.8164e-08	3	6020	135.35	133.29	1	0.84552	0.92281	0
VTNPDIAAKK	10	2	0	0	Unmodified	Pep128	ISO-MSMS	1	2024-02-05_Fusion_41257	201	Ctrl_T2	355.556	3	352.873	1055.6			0.72806	0.00025691						19.788	0.19193	19.799	19.69	19.882	0.011036								0.337816	0.00168603	0.0203234	9.8629e-07	2	6047	126.67	113.31	1	1.0321	0.98293	0
VTNPDIAAKK	10	2	0	0	Unmodified	Pep128	ISO-MSMS	0	2024-02-05_Fusion_41262	102	Ctrl_T1	528.806	2	528.806	1055.6			0.098565	5.2122e-05						19.81	0.19711	19.795	19.654	19.851	-0.015718								0.902065	0.00449708	0.0379403	1.212e-05	1	5928	107.57	104.72	1	0.38639	0.40286	0
VTNPDIAAKK	10	2	0	0	Unmodified	Pep128	ISO-MSMS	0	2024-02-05_Fusion_41263	202	Ctrl_T1	352.874	3	352.873	1055.6			0.32272	0.00011388						19.803	0.26326	19.807	19.674	19.938	0.0043755								0.456705	0.0016915	0.020717	9.3956e-11	2	5955	139.28	131.35	1	0.38003	0.42908	0
VTNPDIAAKK	10	2	0	0	Unmodified	Pep128	ISO-MSMS	0	2024-02-05_Fusion_41274	104	Treat_T1	528.807	2	528.806	1055.6			-0.0096306	-5.0927e-06						19.8	0.19584	19.846	19.706	19.902	0.046234								0.87406	0.00266296	0.0250886	6.1875e-06	1	5877	128.36	122.1	1	0.35638	0.40494	0
VTNPDIAAKK	10	2	0	0	Unmodified	Pep128	ISO-MSMS	0	2024-02-05_Fusion_41275	204	Treat_T1	352.873	3	352.873	1055.6			0.26177	9.2373e-05						19.736	0.26636	19.785	19.668	19.934	0.04892								0.618751	0.00247771	0.0231876	9.3868e-11	2	5985	141.48	133.87	1	0.27927	0.34504	0
ATNYITRNK	9	1	0	1	Unmodified	Pep1430	ISO-MSMS	2	2024-02-05_Fusion_41256	101	Ctrl_T2	549.805	2	540.793	1079.57			-0.10596	-5.7302e-05						20.01	0.30812	20.01	19.831	20.139	0								0.83604	0.00187993	0.0179304	1.8809e-05	1	5576	145.72	130.46	1	0.44071	0.33367	0
ATNYITRNK	9	1	0	1	Unmodified	Pep1430	ISO-MSMS	1	2024-02-05_Fusion_41256	101	Ctrl_T2	545.816	2	540.793	1079.57			0.17521	9.4755e-05						19.975	0.2675	19.975	19.872	20.139	0								0.879691	0.00672207	0.0637574	1.5035e-05	1	5590	151.48	143.87	1	0.5135	0.38879	0
ATNYITRNK	9	1	0	1	Unmodified	Pep1430	MULTI-MSMS		2024-02-05_Fusion_41257	201	Ctrl_T2	364.213	3	360.865	1079.57	-0.42698	-0.00015408	0.39309	0.00014185	-0.033892	-1.223e-05	360.865	364.213	366.872	19.986	0.42834	19.997	19.835	20.263	0.010878					104	17	12	0.782729	0.0175437	0.288946	8.4708e-12	7	6107	151.51	151.51	1	1.2563	0.99072	0
ATNYITRNK	9	1	0	1	Unmodified	Pep1430	MULTI-MSMS		2024-02-05_Fusion_41262	102	Ctrl_T1	540.794	2	540.793	1079.57	0.28741	0.00015543	-1.2416	-0.00067144	-0.95417	-0.00051601	540.794	545.816	549.805	19.988	0.54856	19.973	19.826	20.375	-0.015718					107	25	10	0.978302	0.00452176	0.0207998	2.837e-13	4	5981	182.98	163.62	1	0.30825	0.31782	0
ATNYITRNK	9	1	0	1	Unmodified	Pep1430	MULTI-MSMS		2024-02-05_Fusion_41263	202	Ctrl_T1	360.865	3	360.865	1079.57	-0.28589	-0.00010317	0.5224	0.00018852	0.23652	8.5351e-05	360.865	364.213	366.872	19.989	0.54685	19.994	19.651	20.197	0.0043736					122	21	13	0.903341	0.0117477	0.0721696	3.0307e-12	8	5982	173.28	173.28	1	0.37426	0.36083	0
ATNYITRNK	9	1	0	1	Unmodified	Pep1430	ISO-MSMS	0	2024-02-05_Fusion_41268	103	Treat_T2	540.794	2	540.793	1079.57			0.27173	0.00014695						19.954	0.51355	19.978	19.609	20.123	0.024078								0.692482	0.00932733	0.0665303	2.4534e-05	1	6081	136.99	122.35	1	0.95413	0.77748	0
ATNYITRNK	9	1	0	1	Unmodified	Pep1430	MULTI-MSMS		2024-02-05_Fusion_41269	203	Treat_T2	364.213	3	360.865	1079.57	-0.089311	-3.2229e-05	0.63945	0.00023075	0.55014	0.00019852	360.865	364.213	366.872	19.943	0.48512	19.959	19.64	20.125	0.016006					101	19	10	0.870308	0.0216726	0.182154	3.0307e-12	6	6040	168.38	168.38	1	1.1	0.8657	0
ATNYITRNK	9	1	0	1	Unmodified	Pep1430	MULTI-MSMS		2024-02-05_Fusion_41274	104	Treat_T1	540.794	2	540.793	1079.57	0.41738	0.00022572	-0.84028	-0.00045442	-0.4229	-0.0002287	540.794	545.816	549.805	19.952	0.64201	19.998	19.798	20.44	0.046234					125	31	10	0.947418	0.00901334	0.0472084	2.837e-13	6	5920	182.98	162.25	1	0.22915	0.24553	0
ATNYITRNK	9	1	0	1	Unmodified	Pep1430	MULTI-MSMS		2024-02-05_Fusion_41275	204	Treat_T1	360.865	3	360.865	1079.57	-0.11825	-4.2671e-05	0.18749	6.7658e-05	0.069243	2.4987e-05	360.865	364.213	366.872	19.931	0.53376	19.98	19.643	20.177	0.049145					121	21	11	0.929956	0.0195198	0.184625	3.0307e-12	6	6013	193.28	193.28	1	0.28265	0.33078	0
ATLPKNPPPK	10	2	1	0	Unmodified	Pep2922	MULTI-SECPEP		2024-02-05_Fusion_41256	101	Ctrl_T2	543.282	2	531.819	1061.62	0.39421	0.00020965	0.091216	4.851e-05	0.48543	0.00025816	531.819	537.353	542.844	20.092	0.50675	20.092	19.872	20.378	0					94	26	8	0.699556	0.00431954	0.0155188	0.01828	1	5676	53.968	50.396	1	1.1128	0.90426	0
ATLPKNPPPK	10	2	1	0	Unmodified	Pep2922	ISO-MSMS	0	2024-02-05_Fusion_41263	202	Ctrl_T1	355.216	3	354.882	1061.62			0.71725	0.00025454						20.11	0.35686	20.114	19.914	20.271	0.0040512								0.709096	0.00249213	0.022012	0.00446	2	6031	51.346	37.933	1	0.23657	0.23498	0
ATLPKNPPPK	10	2	1	0	Unmodified	Pep2922	ISO-MSMS	0	2024-02-05_Fusion_41274	104	Treat_T1	531.819	2	531.819	1061.62			-0.68737	-0.00036556						20.062	0.44367	20.108	19.923	20.367	0.046234								0.457981	0.00180873	0.0226446	0.0010167	1	5964	81.163	67.786	1	0.20018	0.21137	0
ATLPKNPPPK	10	2	1	0	Unmodified	Pep2922	ISO-MSMS	0	2024-02-05_Fusion_41275	204	Treat_T1	354.882	3	354.882	1061.62			0.99529	0.00035321						20.103	0.45826	20.152	19.816	20.274	0.049524								0.430999	0.00210632	0.010725	0.0021016	2	6080	60.59	43.752	1	0.19662	0.21603	0
KVYGPGVAK	9	2	0	0	Unmodified	Pep1437	ISO-MSMS	1	2024-02-05_Fusion_41256	101	Ctrl_T2	463.799	2	459.774	917.533			1.2621	0.0005803						20.069	0.4134	20.069	19.785	20.198	0								0.534284	0.00495041	0.0483159	0.0043218	1	5642	51.63	35.157	1	0.89065	0.68451	0
KVYGPGVAK	9	2	0	0	Unmodified	Pep1437	ISO-MSMS	2	2024-02-05_Fusion_41268	103	Treat_T2	467.789	2	459.774	917.533			4.3683	0.0020084						20.054	0.66324	20.078	19.609	20.273	0.024078								0.455914	0.00436662	0.0538492	0.0085259	1	6119	48.794	5.9593	1	0.62164	0.48814	0
KVYGPGVAK	9	2	0	0	Unmodified	Pep1437	ISO-MSMS	0	2024-02-05_Fusion_41268	103	Treat_T2	459.774	2	459.774	917.533			1.1726	0.00053913						20.087	0.39989	20.111	19.896	20.295	0.024078								0.414082	0.00381004	0.0300237	0.027684	1	6159	35.872	22.875	1	0.64229	0.50435	0
KVYGPGVAK	9	2	0	0	Unmodified	Pep1437	ISO-MSMS	1	2024-02-05_Fusion_41274	104	Treat_T1	463.8	2	459.774	917.533			1.3863	0.00063738						20.029	0.45753	20.075	19.729	20.186	0.046234								0.606596	0.00188683	0.0185995	0.019145	1	5956	41.631	33.449	1	0.179	0.20339	0
GVFEGHTSK	9	1	0	0	Unmodified	Pep1435	MULTI-MSMS		2024-02-05_Fusion_41262	102	Ctrl_T1	481.241	2	481.241	960.466	0.46852	0.00022547	0.20312	9.775e-05	0.67164	0.00032322	481.24	483.253	485.248	20.036	0.25381	20.02	19.896	20.15	-0.015718					62	11	8	0.634354	0.0022726	0.0215	5.7322e-06	3	6021	98.458	72.65	1	0.63738	0.64613	0
GVFEGHTSK	9	1	0	0	Unmodified	Pep1435	MULTI-MSMS		2024-02-05_Fusion_41268	103	Treat_T2	485.248	2	481.241	960.466	0.71438	0.00034379	-0.12586	-6.057e-05	0.58852	0.00028322	481.24	483.253	485.248	20.06	0.51197	20.084	19.896	20.408	0.024078					90	23	8	0.601578	0.00390116	0.0365715	0.00038034	1	6101	74.301	53.329	1	2.1165	1.5948	0
GVFEGHTSK	9	1	0	0	Unmodified	Pep1435	MULTI-MSMS		2024-02-05_Fusion_41274	104	Treat_T1	481.24	2	481.241	960.466	0.43253	0.00020815	0.088063	4.238e-05	0.52059	0.00025053	481.24	483.253	485.248	19.995	0.28461	20.042	19.902	20.186	0.046232					74	14	8	0.760733	0.00363133	0.0413287	4.8299e-06	2	5961	103.42	76.977	1	0.47938	0.52793	0
ATDIPSSQK	9	1	0	0	Unmodified	Pep1411	MULTI-MSMS		2024-02-05_Fusion_41256	101	Ctrl_T2	477.752	2	473.746	945.477	0.13921	6.595e-05	-0.14702	-6.9651e-05	-0.0078114	-3.7006e-06	473.746	475.758	477.753	19.607	0.55287	19.607	19.398	19.95	0					186	26	11	0.574187	0.0461466	0.681948	2.5876e-09	3	5452	158.56	141.12	1	2.1892	1.7241	0
ATDIPSSQK	9	1	0	0	Unmodified	Pep1411	MULTI-MSMS		2024-02-05_Fusion_41262	102	Ctrl_T1	477.753	2	473.746	945.477	0.41259	0.00019546	0.39339	0.00018636	0.80598	0.00038183	473.746	475.758	477.752	19.617	0.51145	19.601	19.365	19.876	-0.015718					167	22	10	0.377025	0.0126263	0.170525	5.8818e-06	3	5843	97.635	94.522	1	0.85755	0.86933	0
ATDIPSSQK	9	1	0	0	Unmodified	Pep1411	MULTI-MSMS		2024-02-05_Fusion_41268	103	Treat_T2	477.753	2	473.746	945.477	0.24758	0.00011729	0.35106	0.00016631	0.59863	0.0002836	473.746	475.758	477.753	19.605	0.49413	19.629	19.362	19.857	0.024078					196	21	14	0.709929	0.0237818	0.343972	7.0976e-09	4	5971	137.9	115.25	1	1.7919	1.3502	0
ATDIPSSQK	9	1	0	0	Unmodified	Pep1411	MULTI-MSMS		2024-02-05_Fusion_41274	104	Treat_T1	477.753	2	473.746	945.477	0.78732	0.00037299	-0.14114	-6.6864e-05	0.64618	0.00030613	473.746	475.758	477.752	19.565	0.76575	19.61	19.315	20.081	0.045412					194	35	12	0.581939	0.0263056	0.293921	7.2025e-09	3	5783	137.42	124.55	1	0.71419	0.78652	0
RQWQGQVAK	9	1	0	1	Unmodified	Pep2929	ISO-MSMS	1	2024-02-05_Fusion_41256	101	Ctrl_T2	555.823	2	550.802	1099.59			2.0852	0.0011485						20.254	0.19735	20.254	20.158	20.355	0								0.642746	0.00154899	0.0166607	5.836e-05	1	5698	96.19	86.976	1	3.5052	2.6539	0
RQWQGQVAK	9	1	0	1	Unmodified	Pep2929	ISO-MSMS	2	2024-02-05_Fusion_41256	101	Ctrl_T2	559.813	2	550.802	1099.59			-0.13452	-7.4092e-05						20.262	0.22034	20.262	20.158	20.378	0								0.850201	0.00484421	0.0909751	9.6852e-05	1	5708	92.47	82.483	1	3.9608	2.9989	0
RQWQGQVAK	9	1	0	1	Unmodified	Pep2929	ISO-MSMS	1	2024-02-05_Fusion_41262	102	Ctrl_T1	555.824	2	550.802	1099.59			1.6915	0.00093166						20.288	0.19966	20.272	20.175	20.375	-0.015526								0.660788	0.00218039	0.0424225	5.1446e-05	1	6122	104.37	86.98	1	2.2045	2.2729	0
RQWQGQVAK	9	1	0	1	Unmodified	Pep2929	ISO-MSMS	0	2024-02-05_Fusion_41262	102	Ctrl_T1	550.801	2	550.802	1099.59			1.0587	0.00058311						20.323	0.18064	20.308	20.194	20.375	-0.015524								0.33091	0.00121372	0.032981	0.023908	1	6135	38.419	32.247	1	1.7393	1.7933	0
RQWQGQVAK	9	1	0	1	Unmodified	Pep2929	ISO-MSMS	2	2024-02-05_Fusion_41268	103	Treat_T2	559.813	2	550.802	1099.59			-0.10944	-6.028e-05						20.281	0.19732	20.306	20.188	20.385	0.024443								0.947981	0.00480859	0.0833579	0.00063841	1	6209	85.212	72.235	1	3.8026	3.0985	0
RQWQGQVAK	9	1	0	1	Unmodified	Pep2929	ISO-MSMS	1	2024-02-05_Fusion_41268	103	Treat_T2	555.825	2	550.802	1099.59			1.7418	0.00095941						20.283	0.19732	20.307	20.188	20.385	0.024443								0.695706	0.00266751	0.0555092	0.00033371	1	6212	89.296	79.385	1	3.7068	3.0205	0
RQWQGQVAK	9	1	0	1	Unmodified	Pep2929	ISO-MSMS	2	2024-02-05_Fusion_41274	104	Treat_T1	559.812	2	550.802	1099.59			-3.0257	-0.0016666						20.247	0.16528	20.294	20.202	20.367	0.046638								0.536439	0.0053067	0.0869709	0.00078367	1	6060	83.265	73.677	1	1.8327	1.9637	0
RQWQGQVAK	9	1	0	1	Unmodified	Pep2929	ISO-MSMS	1	2024-02-05_Fusion_41274	104	Treat_T1	555.825	2	550.802	1099.59			1.188	0.00065436						20.227	0.21655	20.273	20.15	20.367	0.046232								0.34539	0.000879725	0.0142018	0.0020663	1	6073	66.073	35.906	1	1.7625	1.8884	0
VTVSGGTPK	9	1	0	0	Unmodified	Pep2627	MULTI-SECPEP		2024-02-05_Fusion_41257	201	Ctrl_T2	425.269	2	423.24	844.465	-0.54582	-0.00023101	-0.17757	-7.5155e-05	-0.72339	-0.00030617	423.241	425.253	427.247	19.58	0.51011	19.591	19.325	19.835	0.011034					87	20	8	0.199816	0.00167576	0.0331943	0.00071988	1	5975	96.492	69.188	1	1.7833	1.4571	0
RTQNVLGEK	9	1	1	1	Unmodified	Pep1439	ISO-MSMS	1	2024-02-05_Fusion_41256	101	Ctrl_T2	529.325	2	522.793	1043.57			-0.13171	-6.8859e-05						20.147	0.57175	20.147	19.939	20.511	0								0.863043	0.00556391	0.078024	3.1969e-05	2	5601	127.4	103.97	1	3.3971	2.7436	0
RTQNVLGEK	9	1	1	1	Unmodified	Pep1439	ISO-MSMS	2	2024-02-05_Fusion_41256	101	Ctrl_T2	534.815	2	522.793	1043.57			-1.3836	-0.00072332						20.15	0.81279	20.15	19.967	20.78	0								0.993807	0.178412	1	4.0322e-05	3	5688	117.52	66.174	1	1.738	1.4037	0
RTQNVLGEK	9	1	1	1	Unmodified	Pep1439	MULTI-MSMS		2024-02-05_Fusion_41257	201	Ctrl_T2	356.879	3	348.865	1043.57	-0.26773	-9.34e-05	-0.14305	-4.9905e-05	-0.41078	-0.00014331	348.865	353.22	356.879	20.192	0.48119	20.203	19.905	20.386	0.010878					61	19	7	0.336627	0.00364685	0.0285104	0.00027942	2	6179	92.491	90.433	1	0.91596	0.77953	0
RTQNVLGEK	9	1	1	1	Unmodified	Pep1439	ISO-MSMS	1	2024-02-05_Fusion_41262	102	Ctrl_T1	529.325	2	522.793	1043.57			-0.58851	-0.00030767						20.131	0.67067	20.115	19.914	20.585	-0.015718								0.972605	0.0131521	0.120558	1.835e-07	2	6011	191.79	148.61	1	1.3791	1.3023	0
RTQNVLGEK	9	1	1	1	Unmodified	Pep1439	ISO-MSMS	2	2024-02-05_Fusion_41262	102	Ctrl_T1	534.814	2	522.793	1043.57			-0.96424	-0.0005041						20.131	0.4508	20.116	19.947	20.398	-0.015717								0.981308	0.0713356	0.478619	4.3768e-05	1	6052	113.44	65.022	1	0.70092	0.66188	0
RTQNVLGEK	9	1	1	1	Unmodified	Pep1439	MULTI-MSMS		2024-02-05_Fusion_41263	202	Ctrl_T1	348.864	3	348.865	1043.57	-0.21974	-7.666e-05	-0.67979	-0.00023716	-0.89954	-0.00031382	348.865	353.219	356.879	20.12	0.33335	20.124	19.937	20.271	0.0040493					57	13	7	0.458732	0.00222993	0.0142815	3.0307e-12	4	6047	194.44	186.52	1	1.5474	1.4822	0
RTQNVLGEK	9	1	1	1	Unmodified	Pep1439	MULTI-MSMS		2024-02-05_Fusion_41268	103	Treat_T2	529.326	2	522.793	1043.57	0.62556	0.00032704	-0.47472	-0.00024818	0.15084	7.8856e-05	522.794	529.325	534.814	20.1	0.62968	20.124	19.911	20.541	0.024275					230	28	15	0.984318	0.147247	1	2.8679e-09	6	6163	166.34	117.54	1	3.0619	2.1086	0
RTQNVLGEK	9	1	1	1	Unmodified	Pep1439	ISO-MSMS	1	2024-02-05_Fusion_41269	203	Treat_T2	353.219	3	348.865	1043.57			0.007895	2.7543e-06						20.121	0.20991	20.137	19.977	20.187	0.016006								0.583344	0.00618638	0.0501564	1.6947e-16	2	6092	179.21	178.94	1			0
RTQNVLGEK	9	1	1	1	Unmodified	Pep1439	ISO-MSMS	0	2024-02-05_Fusion_41269	203	Treat_T2	348.865	3	348.865	1043.57			-0.13032	-4.5464e-05						20.121	0.20504	20.137	20.1	20.305	0.016006								0.165662	0.00114466	0.0267161	1.259e-06	2	6118	119.56	116.62	1	3.3216	2.7749	0
RTQNVLGEK	9	1	1	1	Unmodified	Pep1439	MULTI-MSMS		2024-02-05_Fusion_41274	104	Treat_T1	522.794	2	522.793	1043.57	0.50587	0.00026447	-0.32223	-0.00016846	0.18365	9.6009e-05	522.794	529.325	534.814	20.101	0.64243	20.147	19.902	20.544	0.046234					252	32	14	0.964538	0.255638	1	8.5741e-11	6	6022	191.48	118.7	1	0.49721	0.52558	0
RTQNVLGEK	9	1	1	1	Unmodified	Pep1439	ISO-MSMS	0	2024-02-05_Fusion_41275	204	Treat_T1	348.865	3	348.865	1043.57			0.21728	7.5802e-05						20.123	0.31467	20.172	20.007	20.322	0.049524								0.690773	0.00224609	0.0151666	1.3815e-16	2	6074	189.14	181.21	1	0.6091	0.61963	0
RTQNVLGEK	9	1	1	1	Unmodified	Pep1439	MSMS	1	2024-02-05_Fusion_41275	204	Treat_T1	353.219	3	348.865	1043.57										20.03	1	20.08	19.58	20.58	0.049524											0.0055491	1	6057	68.76	66.247	1
RTQNVLGEK	9	1	1	1	Unmodified	Pep1439	MSMS	1	2024-02-05_Fusion_41275	204	Treat_T1	353.219	3	348.865	1043.57										20.04	1	20.089	19.589	20.589	0.049524											7.2039e-12	1	6060	173.23	169.19	1
GTTKVDALK	9	2	1	0	Unmodified	Pep133	ISO-MSMS	2	2024-02-05_Fusion_41257	201	Ctrl_T2	318.868	3	311.519	931.534			-0.3005	-9.3612e-05						20.006	0.28983	20.016	19.905	20.195	0.010878								0.803103	0.00319178	0.0674749	1.899e-06	2	6128	111.74	108.01	1			0
GTTKVDALK	9	2	1	0	Unmodified	Pep133	MULTI-MSMS		2024-02-05_Fusion_41262	102	Ctrl_T1	466.775	2	466.774	931.534	0.085945	4.0117e-05	0.253	0.00011809	0.33895	0.00015821	466.774	472.309	477.798	20.022	0.29892	20.007	19.851	20.15	-0.015718					65	13	7	0.612073	0.00468321	0.0630052	8.2028e-09	2	6030	145.72	136.86	1	1.2851	1.4292	0
GTTKVDALK	9	2	1	0	Unmodified	Pep133	ISO-MSMS	1	2024-02-05_Fusion_41268	103	Treat_T2	472.309	2	466.774	931.534			0.82974	0.0003873						19.936	0.26628	19.96	19.857	20.123	0.024078								0.798582	0.00220444	0.0147273	0.0096314	1	6130	48.048	47.546	1	6.7005	5.3436	0
GTTKVDALK	9	2	1	0	Unmodified	Pep133	ISO-MSMS	1	2024-02-05_Fusion_41269	203	Treat_T2	315.208	3	311.519	931.534			-0.054842	-1.7084e-05						19.974	0.24668	19.99	19.854	20.1	0.016006								0.509537	0.00152568	0.0170236	1.0963e-10	2	6055	135.35	134.41	1	3.3102	2.1609	0
GTTKVDALK	9	2	1	0	Unmodified	Pep133	ISO-MSMS	2	2024-02-05_Fusion_41269	203	Treat_T2	318.868	3	311.519	931.534			-0.24453	-7.6176e-05						20.024	0.23483	20.04	19.929	20.163	0.016006								0.785986	0.0011359	0.00854024	1.899e-06	2	6085	111.74	108.01	1	4.774	3.1164	0
GTTKVDALK	9	2	1	0	Unmodified	Pep133	MULTI-MSMS		2024-02-05_Fusion_41274	104	Treat_T1	466.774	2	466.774	931.534	0.36643	0.00017104	0.19133	8.9308e-05	0.55776	0.00026035	466.774	472.309	477.799	20.005	0.34884	20.051	19.869	20.218	0.046234					81	18	9	0.661801	0.00465811	0.0635478	8.2028e-09	1	5968	132.84	125.95	1	1.1623	1.2273	0
GTTKVDALK	9	2	1	0	Unmodified	Pep133	MULTI-MSMS		2024-02-05_Fusion_41275	204	Treat_T1	315.208	3	311.519	931.534	-0.095754	-2.9829e-05	-0.16361	-5.0967e-05	-0.25936	-8.0796e-05	311.519	315.208	318.868	19.98	0.29148	20.03	19.84	20.131	0.049524					47	11	7	0.356092	0.00115793	0.0145647	8.4708e-12	2	6045	151.51	151.13	1	1.2592	1.3835	0
VVLENAAKK	9	2	1	0	Unmodified	Pep1445	ISO-MSMS	0	2024-02-05_Fusion_41262	102	Ctrl_T1	486.298	2	486.298	970.581			0.59954	0.00029155						20.203	0.48988	20.188	19.932	20.422	-0.015526								0.535945	0.00633536	0.0423272	0.0011822	1	6097	77.923	69.01	1	0.56192	0.62492	0
VVLENAAKK	9	2	1	0	Unmodified	Pep1445	ISO-MSMS	1	2024-02-05_Fusion_41268	103	Treat_T2	491.832	2	486.298	970.581			-0.061673	-2.9991e-05						20.112	0.27805	20.137	20.039	20.317	0.024445								0.336759	0.00391778	0.0337885	0.007601	1	6161	49.418	47.066	1	3.8158	3.0431	0
VVLENAAKK	9	2	1	0	Unmodified	Pep1445	ISO-MSMS	0	2024-02-05_Fusion_41274	104	Treat_T1	486.298	2	486.298	970.581			2.0522	0.00099797						20.162	0.47867	20.208	19.961	20.44	0.046234								0.56898	0.0082164	0.047585	0.00035232	1	6036	89.046	78.181	1	0.43658	0.46097	0
ASFDKAKLK	9	3	1	0	Unmodified	Pep1458	ISO-MSMS	1	2024-02-05_Fusion_41256	101	Ctrl_T2	511.845	2	504.298	1006.58			0.15841	7.9885e-05						20.389	0.6218	20.389	20.158	20.78	0								0.799564	0.0463513	0.977031	8.2774e-06	1	5719	161.79	131.95	1	2.3666	1.9566	0
ASFDKAKLK	9	3	1	0	Unmodified	Pep1458	ISO-MSMS	2	2024-02-05_Fusion_41256	101	Ctrl_T2	519.329	2	504.298	1006.58			-0.12539	-6.3235e-05						20.39	0.85831	20.39	20.234	21.092	0								0.914671	0.0512051	0.492267	1.8173e-05	1	5741	146.69	110.48	1	0.63221	0.52276	0
ASFDKAKLK	9	3	1	0	Unmodified	Pep1458	ISO-MSMS	0	2024-02-05_Fusion_41256	101	Ctrl_T2	504.299	2	504.298	1006.58			1.4077	0.00070992						20.39	0.48482	20.39	20.253	20.738	0								0.894396	0.0181672	0.187734	9.7225e-06	2	5744	159.58	123.37	1	0.43473	0.35937	0
ASFDKAKLK	9	3	1	0	Unmodified	Pep1458	ISO-MSMS	1	2024-02-05_Fusion_41257	201	Ctrl_T2	341.566	3	336.534	1006.58			-0.35727	-0.00012023						20.39	1.2346	20.401	20.171	21.405	0.010876								0.78865	0.034843	0.408593	1.2362e-16	6	6201	189.14	189.14	1	2.6173	2.4452	0
ASFDKAKLK	9	3	1	0	Unmodified	Pep1458	ISO-MSMS	2	2024-02-05_Fusion_41257	201	Ctrl_T2	346.555	3	336.534	1006.58			-1.0075	-0.00033906						20.461	1.1915	20.472	20.238	21.429	0.010878								0.986808	0.0596164	0.330126	4.0352e-07	6	6223	130.01	120.9	1	0.91228	0.87122	0
ASFDKAKLK	9	3	1	0	Unmodified	Pep1458	ISO-MSMS	0	2024-02-05_Fusion_41257	201	Ctrl_T2	336.535	3	336.534	1006.58			1.4949	0.0005031						20.461	0.97805	20.472	20.288	21.266	0.010878								0.785009	0.0357901	0.244324	5.3251e-17	4	6230	231.14	217.06	1	0.61151	0.57562	0
ASFDKAKLK	9	3	1	0	Unmodified	Pep1458	ISO-MSMS	1	2024-02-05_Fusion_41262	102	Ctrl_T1	511.845	2	504.298	1006.58			-0.5415	-0.00027308						20.402	0.30015	20.386	20.194	20.495	-0.015526								0.778268	0.0286619	0.604323	9.6875e-07	1	6129	172.94	136.73	1	0.24862	0.26148	0
ASFDKAKLK	9	3	1	0	Unmodified	Pep1458	ISO-MSMS	0	2024-02-05_Fusion_41262	102	Ctrl_T1	504.298	2	504.298	1006.58			0.27695	0.00013966						20.425	0.46093	20.409	20.213	20.674	-0.015524								0.93203	0.0453036	0.748844	8.2774e-06	2	6151	161.79	130.28	1	0.098001	0.10305	0
ASFDKAKLK	9	3	1	0	Unmodified	Pep1458	ISO-MSMS	1	2024-02-05_Fusion_41263	202	Ctrl_T1	341.566	3	336.534	1006.58			-0.9166	-0.00030847						20.373	0.9419	20.377	20.197	21.139	0.0040512								0.890189	0.0554519	0.841683	1.548e-16	4	6093	182.39	182.39	1	0.40486	0.40922	0
ASFDKAKLK	9	3	1	0	Unmodified	Pep1458	ISO-MSMS	2	2024-02-05_Fusion_41263	202	Ctrl_T1	346.555	3	336.534	1006.58			-0.54056	-0.00018192						20.422	0.86663	20.426	20.174	21.04	0.0040512								0.876144	0.023384	0.191728	2.8148e-06	4	6107	100.55	98.497	1	0.31941	0.32282	0
ASFDKAKLK	9	3	1	0	Unmodified	Pep1458	ISO-MSMS	0	2024-02-05_Fusion_41263	202	Ctrl_T1	336.535	3	336.534	1006.58			0.11515	3.8753e-05						20.422	1.2837	20.426	20.197	21.481	0.0040512								0.951522	0.13663	1	5.3251e-17	8	6114	248.57	218.37	1	0.099362	0.10025	0
ASFDKAKLK	9	3	1	0	Unmodified	Pep1458	ISO-MSMS	1	2024-02-05_Fusion_41268	103	Treat_T2	511.845	2	504.298	1006.58			-0.78761	-0.00039719						20.355	0.48456	20.38	20.123	20.608	0.024443								0.798661	0.0315062	0.50713	1.4318e-06	1	6217	172.23	132.21	1	0.95546	0.8229	0
ASFDKAKLK	9	3	1	0	Unmodified	Pep1458	ISO-MSMS	0	2024-02-05_Fusion_41268	103	Treat_T2	504.299	2	504.298	1006.58			0.51461	0.00025952						20.436	0.39947	20.46	20.25	20.649	0.024443								0.939174	0.053716	0.454063	8.2774e-06	2	6249	161.79	121.77	1	0.46412	0.40005	0
ASFDKAKLK	9	3	1	0	Unmodified	Pep1458	ISO-MSMS	2	2024-02-05_Fusion_41268	103	Treat_T2	519.329	2	504.298	1006.58			-0.36827	-0.00018572						20.436	0.68732	20.46	20.273	20.96	0.024443								0.791567	0.0856124	0.802017	4.0053e-05	1	6284	117.84	96.31	1	0.43316	0.37296	0
ASFDKAKLK	9	3	1	0	Unmodified	Pep1458	ISO-MSMS	1	2024-02-05_Fusion_41269	203	Treat_T2	341.566	3	336.534	1006.58			-0.76034	-0.00025588						20.349	0.98849	20.365	20.144	21.133	0.016033								0.882837	0.0665975	0.770829	8.2336e-17	5	6142	198.07	198.07	1	1.5917	1.5711	0
ASFDKAKLK	9	3	1	0	Unmodified	Pep1458	ISO-MSMS	0	2024-02-05_Fusion_41269	203	Treat_T2	336.535	3	336.534	1006.58			0.49239	0.00016571						20.436	0.75526	20.452	20.258	21.014	0.016033								0.874958	0.0474418	0.267324	5.3251e-17	4	6163	248.57	210.27	1	0.26659	0.27356	0
ASFDKAKLK	9	3	1	0	Unmodified	Pep1458	ISO-MSMS	2	2024-02-05_Fusion_41269	203	Treat_T2	346.555	3	336.534	1006.58			-1.0327	-0.00034754						20.436	1.1173	20.452	20.258	21.376	0.016033								0.990313	0.103022	0.911932	4.0352e-07	6	6171	130.01	127.95	1	0.2594	0.26598	0
ASFDKAKLK	9	3	1	0	Unmodified	Pep1458	ISO-MSMS	1	2024-02-05_Fusion_41274	104	Treat_T1	511.845	2	504.298	1006.58			-0.81411	-0.00041055						20.332	0.29241	20.379	20.219	20.511	0.047056								0.882945	0.0381019	0.487371	2.2919e-07	1	6069	186.16	146.14	1	0.35331	0.36853	0
ASFDKAKLK	9	3	1	0	Unmodified	Pep1458	ISO-MSMS	2	2024-02-05_Fusion_41274	104	Treat_T1	519.33	2	504.298	1006.58			-0.37604	-0.00018963						20.359	0.28852	20.406	20.257	20.545	0.047056								0.722991	0.020412	0.344828	1.8173e-05	1	6090	146.69	113.85	1	0.073901	0.076949	0
ASFDKAKLK	9	3	1	0	Unmodified	Pep1458	ISO-MSMS	1	2024-02-05_Fusion_41275	204	Treat_T1	341.566	3	336.534	1006.58			-0.7399	-0.000249						20.334	0.48252	20.384	20.177	20.66	0.049524								0.852029	0.0761828	1	1.2362e-16	5	6127	189.14	189.14	1	0.24283	0.22265	0
ATHTAFVAK	9	1	0	0	Unmodified	Pep156	MULTI-MSMS		2024-02-05_Fusion_41256	101	Ctrl_T2	473.261	2	473.261	944.508	-0.40174	-0.00019013	-0.94295	-0.00044626	-1.3447	-0.00063639	473.261	475.273	477.268	20.511	0.4411	20.511	20.177	20.618	0					84	20	8	0.665741	0.00246752	0.0113951	3.0411e-06	2	5803	113.26	109.68	1	0.86177	0.67868	0
ATHTAFVAK	9	1	0	0	Unmodified	Pep156	MULTI-MSMS		2024-02-05_Fusion_41257	201	Ctrl_T2	315.843	3	315.843	944.508	-1.0582	-0.00033424	0.5964	0.00018837	-0.46184	-0.00014587	315.843	317.185	318.515	20.526	0.2316	20.537	20.46	20.691	0.010771					28	9	6	0.361195	0.000273823	0.00353651	0.00081324	1	6279	46.457	46.457	1	0.6091	0.49768	0
ATHTAFVAK	9	1	0	0	Unmodified	Pep156	ISO-MSMS	0	2024-02-05_Fusion_41262	102	Ctrl_T1	473.261	2	473.261	944.508			-0.12516	-5.9233e-05						20.539	0.38083	20.524	20.271	20.652	-0.015526								0.749404	0.00498666	0.0343335	6.8379e-06	1	6209	163.99	153.28	1	0.23282	0.23602	0
ATHTAFVAK	9	1	0	0	Unmodified	Pep156	ISO-MSMS	0	2024-02-05_Fusion_41263	202	Ctrl_T1	315.843	3	315.843	944.508			0.29711	9.3839e-05						20.494	0.21393	20.498	20.437	20.651	0.0040512								0.800785	0.00187635	0.0128494	0.0018401	1	6169	55.235	55.235	1	0.36936	0.37134	0
ATHTAFVAK	9	1	0	0	Unmodified	Pep156	ISO-MSMS	0	2024-02-05_Fusion_41268	103	Treat_T2	473.261	2	473.261	944.508			0.1167	5.5228e-05						20.549	0.37755	20.574	20.296	20.673	0.024443								0.385938	0.00263136	0.0253493	5.8498e-05	1	6288	96.027	91.039	1	0.67717	0.51026	0
ATHTAFVAK	9	1	0	0	Unmodified	Pep156	ISO-MSMS	0	2024-02-05_Fusion_41269	203	Treat_T2	315.843	3	315.843	944.508			0.086921	2.7453e-05						20.487	0.19439	20.503	20.425	20.62	0.016033								0.469722	0.000790287	0.00413529	0.002373	1	6215	53.756	51.232	1	0.7606	0.61624	0
ATHTAFVAK	9	1	0	0	Unmodified	Pep156	ISO-MSMS	0	2024-02-05_Fusion_41275	204	Treat_T1	315.843	3	315.843	944.508			0.34613	0.00010932						20.477	0.2161	20.527	20.419	20.635	0.049524								0.89404	0.0030495	0.0198437	8.6465e-07	2	6197	136.75	134.41	1	0.168	0.18336	0
GTGKTLIGK	9	2	1	0	Unmodified	Pep1455	ISO-MSMS	1	2024-02-05_Fusion_41256	101	Ctrl_T2	443.307	2	437.771	873.528			0.8685	0.0003802						20.307	0.31114	20.307	20.139	20.45	0								0.604829	0.0301204	0.885972	2.5272e-05	1	5718	135.86	122.49	1	7.5019	6.0963	0
GTGKTLIGK	9	2	1	0	Unmodified	Pep1455	ISO-MSMS	0	2024-02-05_Fusion_41262	102	Ctrl_T1	437.772	2	437.771	873.528			0.37134	0.00016256						20.402	0.31901	20.387	20.151	20.47	-0.015524								0.682517	0.00899169	0.20174	3.1231e-07	2	6115	175.91	158.67	1	0.51141	0.56875	0
GTGKTLIGK	9	2	1	0	Unmodified	Pep1455	ISO-MSMS	1	2024-02-05_Fusion_41262	102	Ctrl_T1	443.306	2	437.771	873.528			0.46477	0.00020346						20.298	0.36641	20.282	20.103	20.47	-0.015526								0.54682	0.0290585	0.809841	3.0734e-05	1	6137	128.86	115.48	1	1.4448	1.6067	0
GTGKTLIGK	9	2	1	0	Unmodified	Pep1455	MULTI-MSMS		2024-02-05_Fusion_41268	103	Treat_T2	443.307	2	437.771	873.528	0.54548	0.0002388	0.064223	2.8115e-05	0.60971	0.00026691	437.771	443.306	448.796	20.298	0.37579	20.323	20.145	20.521	0.024443					102	16	10	0.583031	0.0360631	0.697448	4.3405e-09	2	6205	150.53	134.65	1	4.7653	3.8003	0
GTGKTLIGK	9	2	1	0	Unmodified	Pep1455	ISO-MSMS	0	2024-02-05_Fusion_41274	104	Treat_T1	437.772	2	437.771	873.528			-0.1316	-5.761e-05						20.325	0.32387	20.372	20.187	20.511	0.047054								0.746156	0.00908759	0.148981	2.2061e-07	1	6052	187.22	155.46	1	0.40952	0.4324	0
GTGKTLIGK	9	2	1	0	Unmodified	Pep1455	ISO-MSMS	0	2024-02-05_Fusion_41275	204	Treat_T1	292.183	3	292.183	873.528			0.23597	6.8947e-05						20.311	0.19371	20.36	20.202	20.396	0.049524								0.953094	0.00440597	0.0472324	2.4842e-11	2	6139	182.39	181.76	1	0.25685	0.28221	0
GAYGEPRVK	9	1	0	1	Unmodified	Pep1446	MULTI-MSMS		2024-02-05_Fusion_41256	101	Ctrl_T2	497.776	2	488.764	975.514	0.36206	0.00017696	-0.62057	-0.00030331	-0.25851	-0.00012635	488.763	493.787	497.776	20.214	0.39822	20.214	20.004	20.402	0					121	19	11	0.723888	0.0134463	0.0684649	5.1387e-06	2	5674	101.72	91.941	1	7.5087	5.6851	0
GAYGEPRVK	9	1	0	1	Unmodified	Pep1446	ISO-MSMS	2	2024-02-05_Fusion_41257	201	Ctrl_T2	332.186	3	326.179	975.514			0.20222	6.596e-05						20.195	0.2128	20.206	20.123	20.336	0.010878								0.361379	0.00268645	0.0360825	0.023986	2	6183	46.706	37.418	1	5.7737	4.553	0
GAYGEPRVK	9	1	0	1	Unmodified	Pep1446	MULTI-MSMS		2024-02-05_Fusion_41262	102	Ctrl_T1	493.787	2	488.764	975.514	0.42847	0.00020942	-0.35852	-0.00017523	0.069954	3.4191e-05	488.764	493.787	497.775	20.229	0.40683	20.213	19.991	20.398	-0.015524					151	18	12	0.737396	0.0152703	0.0875389	6.251e-06	4	6091	95.605	88.545	1	0.87397	0.9011	0
GAYGEPRVK	9	1	0	1	Unmodified	Pep1446	MULTI-MSMS		2024-02-05_Fusion_41268	103	Treat_T2	493.787	2	488.764	975.514	0.59903	0.00029279	-0.56237	-0.00027486	0.036668	1.7922e-05	488.763	493.787	497.776	20.197	0.48039	20.222	19.928	20.408	0.024445					135	21	11	0.749771	0.0175562	0.18145	4.6449e-06	3	6174	104.44	97.335	1	5.3245	4.3386	0
GAYGEPRVK	9	1	0	1	Unmodified	Pep1446	MULTI-MSMS		2024-02-05_Fusion_41274	104	Treat_T1	493.787	2	488.764	975.514	0.8939	0.00043691	-0.94323	-0.00046102	-0.049329	-2.411e-05	488.763	493.786	497.775	20.178	0.43093	20.224	19.961	20.392	0.046234					166	21	13	0.63864	0.0106583	0.0430752	9.6407e-06	3	6025	89.355	82.295	1	0.6095	0.65306	0
GAYGEPRVK	9	1	0	1	Unmodified	Pep1446	MULTI-MSMS		2024-02-05_Fusion_41275	204	Treat_T1	326.179	3	326.179	975.514	-0.14433	-4.7077e-05	0.47798	0.00015591	0.33365	0.00010883	326.179	329.527	332.186	20.189	0.2407	20.239	20.131	20.372	0.049524					41	9	6	0.283486	0.00194377	0.0601368	3.8544e-07	2	6117	110.63	110.63	1	0.92937	1.0876	0
KTLQTQIAK	9	2	1	0	Unmodified	Pep1460	ISO-MSMS	2	2024-02-05_Fusion_41256	101	Ctrl_T2	526.841	2	515.816	1029.62			-0.2871	-0.00014809						20.39	0.25781	20.39	20.234	20.492	0								0.637108	0.00776474	0.0856072	0.0012016	1	5746	77.662	62.996	1	0.24455	0.19873	0
KTLQTQIAK	9	2	1	0	Unmodified	Pep1460	ISO-MSMS	1	2024-02-05_Fusion_41262	102	Ctrl_T1	521.351	2	515.816	1029.62			-0.22266	-0.00011485						20.352	0.22743	20.337	20.194	20.422	-0.015524								0.579442	0.0102704	0.156892	7.7342e-05	1	6152	92.732	79.755	1	0.8729	0.97076	0
KTLQTQIAK	9	2	1	0	Unmodified	Pep1460	ISO-MSMS	2	2024-02-05_Fusion_41262	102	Ctrl_T1	526.841	2	515.816	1029.62			-0.21846	-0.00011268						20.401	0.2383	20.386	20.231	20.47	-0.015526								0.501128	0.00560273	0.0353254	0.00101	1	6169	80.231	68.638	1	0.3206	0.35654	0
KTLQTQIAK	9	2	1	0	Unmodified	Pep1460	ISO-MSMS	1	2024-02-05_Fusion_41268	103	Treat_T2	521.351	2	515.816	1029.62			-0.40073	-0.0002067						20.348	0.26499	20.372	20.208	20.473	0.024443								0.71129	0.0124588	0.116931	4.248e-05	1	6233	114.97	94.83	1	0.57348	0.45735	0
KTLQTQIAK	9	2	1	0	Unmodified	Pep1460	ISO-MSMS	2	2024-02-05_Fusion_41268	103	Treat_T2	526.84	2	515.816	1029.62			-0.43274	-0.00022321						20.395	0.22381	20.419	20.273	20.497	0.024443								0.645952	0.00526098	0.0658982	0.0014121	1	6259	74.841	60.175	1	0.22142	0.17658	0
STLPPVKSK	9	2	1	0	Unmodified	Pep1471	ISO-MSMS	2	2024-02-05_Fusion_41256	101	Ctrl_T2	489.817	2	478.792	955.57			0.22123	0.00010592						20.545	1.1935	20.545	20.177	21.37	0								0.531734	0.00160341	0.00861712	0.0023294	2	5812	62.546	51.927	1	1.6122	1.3101	0
STLPPVKSK	9	2	1	0	Unmodified	Pep1471	MSMS	0	2024-02-05_Fusion_41262	102	Ctrl_T1	478.793	2	478.792	955.57										20.405	1	20.39	19.89	20.89	-0.015526											0.041461	1	6170	37.812	35.132	1
STLPPVKSK	9	2	1	0	Unmodified	Pep1471	MSMS	2	2024-02-05_Fusion_41262	102	Ctrl_T1	489.816	2	478.792	955.57										20.461	1	20.445	19.945	20.945	-0.015526											0.019734	1	6192	48.157	40.508	1
STLPPVKSK	9	2	1	0	Unmodified	Pep1471	MSMS	0	2024-02-05_Fusion_41262	102	Ctrl_T1	478.792	2	478.792	955.57										20.594	1	20.578	20.078	21.078	-0.015526											0.0057179	1	6245	67.993	60.067	1
STLPPVKSK	9	2	1	0	Unmodified	Pep1471	MSMS	2	2024-02-05_Fusion_41262	102	Ctrl_T1	489.817	2	478.792	955.57										20.843	1	20.828	20.328	21.328	-0.015331											0.044202	1	6344	36.506	33.393	1
STLPPVKSK	9	2	1	0	Unmodified	Pep1471	ISO-MSMS	0	2024-02-05_Fusion_41263	202	Ctrl_T1	319.53	3	319.531	955.57			0.48876	0.00015617						20.461	1.0825	20.465	20.247	21.329	0.0040512								0.952961	0.000929513	0.00599782	0.0015119	3	6133	82.563	59.823	1	0.57155	0.56772	0
STLPPVKSK	9	2	1	0	Unmodified	Pep1471	ISO-MSMS	2	2024-02-05_Fusion_41268	103	Treat_T2	489.817	2	478.792	955.57			0.87862	0.00042068						20.609	0.95259	20.633	20.099	21.052	0.024445								0.5077	0.00225612	0.0319796	0.0014524	3	6286	74.301	64.505	1	1.4415	1.1496	0
STLPPVKSK	9	2	1	0	Unmodified	Pep1471	ISO-MSMS	1	2024-02-05_Fusion_41268	103	Treat_T2	484.327	2	478.792	955.57			-0.86403	-0.00041369						20.564	1.2662	20.588	20.145	21.411	0.024443								0.323479	0.00225367	0.00890496	0.03762	1	6322	29.17	28.262	1	1.5957	1.2726	0
STLPPVKSK	9	2	1	0	Unmodified	Pep1471	MSMS	1	2024-02-05_Fusion_41269	203	Treat_T2	323.22	3	319.531	955.57										20.456	1	20.472	19.972	20.972	0.016033											0.0088512	1	6196	53.751	42.02	1
STLPPVKSK	9	2	1	0	Unmodified	Pep1471	MSMS	0	2024-02-05_Fusion_41269	203	Treat_T2	319.531	3	319.531	955.57										20.527	1	20.543	20.043	21.043	0.016033											0.018397	1	6219	42.336	32.448	1
STLPPVKSK	9	2	1	0	Unmodified	Pep1471	ISO-MSMS	2	2024-02-05_Fusion_41274	104	Treat_T1	489.817	2	478.792	955.57			0.36604	0.00017526						20.552	1.1536	20.599	20.236	21.39	0.047056								0.525846	0.00148881	0.0436329	0.0066784	2	6289	50.04	43.737	1	0.31195	0.32938	0
STLPPVKSK	9	2	1	0	Unmodified	Pep1471	ISO-MSMS	1	2024-02-05_Fusion_41274	104	Treat_T1	484.327	2	478.792	955.57			-0.57705	-0.00027629						20.552	0.88167	20.599	20.236	21.118	0.047056								0.238538	0.000722527	0.00587422	0.041749	1	6171	26.385	24.919	1	0.3547	0.37452	0
STLPPVKSK	9	2	1	0	Unmodified	Pep1471	MSMS	0	2024-02-05_Fusion_41274	104	Treat_T1	478.793	2	478.792	955.57										20.553	1	20.6	20.1	21.1	0.047056											0.0053647	1	6184	69.598	60.241	1
STLPPVKSK	9	2	1	0	Unmodified	Pep1471	MSMS	0	2024-02-05_Fusion_41274	104	Treat_T1	478.793	2	478.792	955.57										21.007	1	21.055	20.555	21.555	0.047907											0.044327	1	6364	36.447	32.09	1
STLPPVKSK	9	2	1	0	Unmodified	Pep1471	MSMS	0	2024-02-05_Fusion_41275	204	Treat_T1	319.531	3	319.531	955.57										20.612	1	20.662	20.162	21.162	0.05024											0.0073803	1	6234	52.579	32.372	1
STLPPVKSK	9	2	1	0	Unmodified	Pep1471	MSMS	0	2024-02-05_Fusion_41275	204	Treat_T1	319.531	3	319.531	955.57										20.617	1	20.667	20.167	21.167	0.05024											2.1016e-06	1	6236	105.12	82.376	1
STLPPVKSK	9	2	1	0	Unmodified	Pep1471	MSMS	0	2024-02-05_Fusion_41275	204	Treat_T1	319.531	3	319.531	955.57										20.994	1	21.044	20.544	21.544	0.05024											0.0076424	1	6348	52.278	40.746	1
STLPPVKSK	9	2	1	0	Unmodified	Pep1471	MSMS	0	2024-02-05_Fusion_41275	204	Treat_T1	319.531	3	319.531	955.57										21.001	1	21.051	20.551	21.551	0.05024											0.0049999	1	6350	65.038	42.298	1
STNSHPILR	9	0	1	1	Unmodified	Pep4076	MULTI-MSMS		2024-02-05_Fusion_41257	201	Ctrl_T2	345.202	3	342.189	1023.55	-0.30468	-0.00010426	0.25745	8.8098e-05	-0.047229	-1.6161e-05	342.19	345.202	347.532	20.807	0.62218	20.817	20.644	21.266	0.010773					79	25	8	0.411554	0.00614021	0.159571	0.00046108	4	6363	77.741	77.741	1	12.627	10.394	0
STNSHPILR	9	0	1	1	Unmodified	Pep4076	MULTI-MSMS		2024-02-05_Fusion_41262	102	Ctrl_T1	512.78	2	512.78	1023.55	0.071756	3.6795e-05	0.92515	0.0004744	0.99691	0.0005112	512.781	517.3	520.795	20.777	0.37065	20.761	20.61	20.981	-0.015526					46	16	7	0.759528	0.000909818	0.0201622	0.00091187	1	6348	52.716	52.716	1	2.4782	2.2228	0
STNSHPILR	9	0	1	1	Unmodified	Pep4076	MULTI-MSMS		2024-02-05_Fusion_41263	202	Ctrl_T1	342.189	3	342.189	1023.55	-0.46121	-0.00015782	0.38886	0.00013307	-0.072344	-2.4755e-05	342.189	345.202	347.532	20.827	0.48546	20.831	20.604	21.09	0.0037575					85	17	9	0.680178	0.00303384	0.0842468	2.5167e-07	6	6270	119.89	119.89	1	1.5832	1.383	0
STNSHPILR	9	0	1	1	Unmodified	Pep4076	MULTI-MSMS		2024-02-05_Fusion_41269	203	Treat_T2	347.532	3	342.189	1023.55	-0.33989	-0.00011631	-0.15082	-5.161e-05	-0.49071	-0.00016792	342.19	345.202	347.532	20.782	0.4188	20.798	20.595	21.014	0.01606					94	16	10	0.345855	0.0125758	0.294075	0.00086592	3	6310	60.972	58.915	1	9.786	8.7552	0
STNSHPILR	9	0	1	1	Unmodified	Pep4076	MULTI-MSMS		2024-02-05_Fusion_41274	104	Treat_T1	512.781	2	512.78	1023.55	0.45374	0.00023267	0.26386	0.0001353	0.7176	0.00036797	512.781	517.3	520.794	20.765	0.2912	20.812	20.652	20.943	0.047056					49	13	7	0.612597	0.00144151	0.0400757	7.3934e-05	1	6285	86.744	86.744	1	1.5238	1.5628	0
STNSHPILR	9	0	1	1	Unmodified	Pep4076	MULTI-MSMS		2024-02-05_Fusion_41275	204	Treat_T1	345.202	3	342.189	1023.55	0.0044562	1.5249e-06	-0.28614	-9.7914e-05	-0.28168	-9.6389e-05	342.189	345.202	347.532	20.77	0.4096	20.821	20.636	21.045	0.050241					101	14	11	0.202969	0.00281459	0.0768431	0.00071961	3	6293	67.032	67.032	1	1.2881	1.4123	0
VVSEKQFSK	9	2	0	0	Unmodified	Pep1463	ISO-MSMS	1	2024-02-05_Fusion_41257	201	Ctrl_T2	353.881	3	351.198	1050.57			-1.6581	-0.00058232						20.436	0.28886	20.447	20.263	20.552	0.010878								0.658224	0.00113348	0.00789026	6.5411e-11	2	6267	151.51	143.29	1	4.4789	4.2656	0
VVSEKQFSK	9	2	0	0	Unmodified	Pep1463	ISO-MSMS	2	2024-02-05_Fusion_41257	201	Ctrl_T2	356.54	3	351.198	1050.57			0.63187	0.00022191						20.475	0.23693	20.486	20.361	20.598	0.010878								0.641832	0.00139672	0.0126256	0.0017658	2	6268	79.116	77.059	1	2.6299	2.5047	0
VVSEKQFSK	9	2	0	0	Unmodified	Pep1463	MULTI-MSMS		2024-02-05_Fusion_41262	102	Ctrl_T1	534.307	2	526.293	1050.57	-0.019232	-1.0122e-05	0.58184	0.00030622	0.56261	0.0002961	526.292	530.318	534.307	20.435	0.40362	20.419	20.271	20.674	-0.015526					61	17	7	0.825034	0.00387194	0.0234605	3.1237e-06	3	6188	121.53	110.78	1	1.2787	1.3332	0
VVSEKQFSK	9	2	0	0	Unmodified	Pep1463	ISO-MSMS	0	2024-02-05_Fusion_41263	202	Ctrl_T1	351.198	3	351.198	1050.57			0.33803	0.00011872						20.459	0.239	20.463	20.366	20.605	0.0040493								0.519768	0.000889301	0.00642884	6.5411e-11	2	6162	151.51	151.51	1	0.91463	1.0327	0
VVSEKQFSK	9	2	0	0	Unmodified	Pep1463	MSMS	2	2024-02-05_Fusion_41263	202	Ctrl_T1	356.54	3	351.198	1050.57										20.504	1	20.508	20.008	21.008	0.0040512											0.0067997	1	6153	63.076	52.324	1
VVSEKQFSK	9	2	0	0	Unmodified	Pep1463	MSMS	2	2024-02-05_Fusion_41263	202	Ctrl_T1	356.54	3	351.198	1050.57										20.511	1	20.515	20.015	21.015	0.0040512											2.1016e-06	1	6155	105.12	103.06	1
VVSEKQFSK	9	2	0	0	Unmodified	Pep1463	ISO-MSMS	1	2024-02-05_Fusion_41268	103	Treat_T2	530.317	2	526.293	1050.57			-1.6938	-0.00089142						20.415	0.3567	20.44	20.228	20.585	0.024443								0.66282	0.00615201	0.0453613	4.9218e-05	2	6272	107	65.972	1	3.5564	2.7927	0
VVSEKQFSK	9	2	0	0	Unmodified	Pep1463	ISO-MSMS	1	2024-02-05_Fusion_41269	203	Treat_T2	353.881	3	351.198	1050.57			-1.4218	-0.00049933						20.435	0.25998	20.451	20.282	20.542	0.016033								0.63983	0.00187457	0.0132479	1.9248e-11	2	6182	168.38	165.53	1	3.3503	2.983	0
VVSEKQFSK	9	2	0	0	Unmodified	Pep1463	ISO-MSMS	0	2024-02-05_Fusion_41274	104	Treat_T1	526.293	2	526.293	1050.57			-0.52111	-0.00027426						20.396	0.22544	20.443	20.32	20.545	0.047056								0.589879	0.00449476	0.0221472	0.00019944	1	6126	105.94	92.242	1	0.82471	0.93708	0
VVSEKQFSK	9	2	0	0	Unmodified	Pep1463	ISO-MSMS	2	2024-02-05_Fusion_41274	104	Treat_T1	534.307	2	526.293	1050.57			2.4708	0.0013003						20.39	0.26818	20.437	20.295	20.563	0.047056								0.724621	0.0019406	0.0092801	0.00084625	1	6128	82.426	75.366	1	0.85136	0.96736	0
VVSEKQFSK	9	2	0	0	Unmodified	Pep1463	MSMS	0	2024-02-05_Fusion_41275	204	Treat_T1	351.198	3	351.198	1050.57										20.43	1	20.479	19.979	20.979	0.049524											0.0043582	1	6177	74.173	57.504	1
VVSEKQFSK	9	2	0	0	Unmodified	Pep1463	MSMS	0	2024-02-05_Fusion_41275	204	Treat_T1	351.198	3	351.198	1050.57										20.432	1	20.482	19.982	20.982	0.049524											2.7151e-11	1	6178	151.51	151.27	1
AVYDRPGASPK	11	1	0	1	Unmodified	Pep1454	ISO-MSMS	2	2024-02-05_Fusion_41256	101	Ctrl_T2	589.819	2	580.807	1159.6			-0.10391	-6.0349e-05						20.301	0.17996	20.301	20.198	20.378	0								0.816986	0.00176088	0.0335358	0.00010392	1	5711	91.584	77.377	1	1.968	1.49	0
AVYDRPGASPK	11	1	0	1	Unmodified	Pep1454	ISO-MSMS	1	2024-02-05_Fusion_41256	101	Ctrl_T2	585.83	2	580.807	1159.6			-0.12076	-7.0136e-05						20.264	0.15697	20.264	20.198	20.355	0								0.490831	0.00102173	0.024037	0.0018848	1	5724	66.92	63.664	1	2.3516	1.7805	0
AVYDRPGASPK	11	1	0	1	Unmodified	Pep1454	MULTI-MSMS		2024-02-05_Fusion_41262	102	Ctrl_T1	589.818	2	580.807	1159.6	0.29675	0.00017236	-0.15413	-8.9519e-05	0.14262	8.2837e-05	580.806	585.829	589.818	20.306	0.18064	20.291	20.194	20.375	-0.015526					52	8	8	0.938952	0.0010147	0.0296639	9.4401e-07	3	6132	104.22	90.63	1	0.6935	0.71503	0
AVYDRPGASPK	11	1	0	1	Unmodified	Pep1454	ISO-MSMS	1	2024-02-05_Fusion_41268	103	Treat_T2	585.83	2	580.807	1159.6			1.1011	0.00063951						20.283	0.19994	20.307	20.208	20.408	0.024443								0.776326	0.0017467	0.0420881	3.1477e-06	1	6219	109.42	95.212	1	2.1088	1.7184	0
AVYDRPGASPK	11	1	0	1	Unmodified	Pep1454	ISO-MSMS	2	2024-02-05_Fusion_41268	103	Treat_T2	589.818	2	580.807	1159.6			0.66085	0.00038382						20.283	0.17962	20.307	20.228	20.408	0.024443								0.932553	0.000803996	0.0112666	0.00041628	1	6227	87.258	73.051	1	2.3277	1.8967	0
AVYDRPGASPK	11	1	0	1	Unmodified	Pep1454	MULTI-MSMS		2024-02-05_Fusion_41274	104	Treat_T1	585.83	2	580.807	1159.6	0.80846	0.00046956	-0.050351	-2.9244e-05	0.75811	0.00044031	580.806	585.829	589.818	20.26	0.18034	20.307	20.187	20.368	0.047056					38	8	8	0.789426	0.00116357	0.0218411	9.0826e-07	2	6075	105.2	99.234	1	0.57774	0.61903	0
ATSTGGIVNK	10	1	0	0	Unmodified	Pep136	ISO-MSMS	2	2024-02-05_Fusion_41256	101	Ctrl_T2	478.269	2	474.261	946.508			-0.78238	-0.00037105						20.013	0.59765	20.013	19.853	20.45	0								0.739292	0.0386305	0.423924	9.6439e-06	2	5597	116.25	82.247	1	1.8876	1.4865	0
ATSTGGIVNK	10	1	0	0	Unmodified	Pep136	ISO-MSMS	0	2024-02-05_Fusion_41262	102	Ctrl_T1	474.261	2	474.261	946.508			0.7781	0.00036902						20.018	0.48724	20.002	19.826	20.314	-0.015718								0.860484	0.00507845	0.0419425	1.1395e-05	2	6062	110.12	75.863	1	0.56221	0.56993	0
ATSTGGIVNK	10	1	0	0	Unmodified	Pep136	ISO-MSMS	2	2024-02-05_Fusion_41262	102	Ctrl_T1	478.268	2	474.261	946.508			-0.42101	-0.00019967						20.018	0.32379	20.002	19.851	20.175	-0.015718								0.707836	0.0231724	0.221436	1.0372e-05	1	6008	113.7	78.89	1	0.57333	0.5812	0
ATSTGGIVNK	10	1	0	0	Unmodified	Pep136	MULTI-MSMS		2024-02-05_Fusion_41268	103	Treat_T2	478.269	2	474.261	946.508	0.63646	0.00030185	0.79757	0.00037826	1.434	0.00068011	474.262	476.274	478.269	20	0.81616	20.024	19.68	20.496	0.024078					201	37	12	0.67131	0.0182499	0.0886637	1.2018e-06	4	6146	114.5	91.069	1	1.1842	0.89229	0
ATSTGGIVNK	10	1	0	0	Unmodified	Pep136	MULTI-MSMS		2024-02-05_Fusion_41274	104	Treat_T1	478.269	2	474.261	946.508	0.38374	0.00018199	1.8702	0.00088694	2.2539	0.0010689	474.262	476.274	478.269	19.978	0.84501	20.024	19.665	20.51	0.046234					244	41	13	0.764473	0.0350496	0.329091	2.2282e-09	4	5944	131.03	99.958	1	0.45367	0.49962	0
SVMAQVRQK	9	1	0	1	Unmodified	Pep1474	ISO-MSMS	2	2024-02-05_Fusion_41256	101	Ctrl_T2	532.803	2	523.792	1045.57			-0.97224	-0.00050925						20.636	0.25006	20.636	20.511	20.761	0								0.571709	0.00468694	0.0238443	0.00014289	1	5857	91.853	81.891	1	1.8899	1.4309	0
SVMAQVRQK	9	1	0	1	Unmodified	Pep1474	MSMS	1	2024-02-05_Fusion_41256	101	Ctrl_T2	528.815	2	523.792	1045.57										20.64	1	20.64	20.14	21.14	0											0.0024786	1	5858	82.716	79.145	1
SVMAQVRQK	9	1	0	1	Unmodified	Pep1474	MSMS	1	2024-02-05_Fusion_41262	102	Ctrl_T1	528.814	2	523.792	1045.57										20.692	1	20.676	20.176	21.176	-0.015526											0.028219	1	6284	44.117	44.117	1
SVMAQVRQK	9	1	0	1	Unmodified	Pep1474	MULTI-MSMS		2024-02-05_Fusion_41268	103	Treat_T2	528.815	2	523.792	1045.57	0.21124	0.00011065	0.3913	0.00020496	0.60254	0.00031561	523.793	528.815	532.803	20.622	0.35085	20.647	20.541	20.892	0.024445					83	15	9	0.419687	0.00280579	0.0168599	0.00026318	2	6373	97.033	96.575	1	1.2013	0.9789	0
SVMAQVRQK	9	1	0	1	Unmodified	Pep1474	MULTI-MSMS		2024-02-05_Fusion_41274	104	Treat_T1	523.792	2	523.792	1045.57	0.11575	6.0628e-05	-0.68598	-0.00035931	-0.57024	-0.00029869	523.793	528.814	532.803	20.58	0.43212	20.627	20.511	20.943	0.047056					66	20	7	0.137344	0.00907968	0.053442	0.0009582	1	6200	62.88	62.88	1	0.26573	0.28472	0
SVMAQVRQK	9	1	0	1	Oxidation (M)	Pep1474	ISO-MSMS	0	2024-02-05_Fusion_41274	104	Treat_T1	531.791	2	531.79	1061.57			0.48653	0.00025873						16.979	0.15507	17.022	16.96	17.115	0.042446								0.425095	0.00102346	0.00495223	0.0039889	1	4784	51.854	33.53	1			0
VTDGPGNYK	9	1	0	0	Unmodified	Pep1452	MULTI-MSMS		2024-02-05_Fusion_41262	102	Ctrl_T1	475.733	2	475.733	949.451	0.15345	7.2999e-05	0.47478	0.00022587	0.62823	0.00029887	475.733	477.745	479.74	20.3	0.31873	20.285	20.103	20.422	-0.015524					121	14	11	0.585936	0.00757619	0.069733	6.8211e-06	2	6106	92.47	84.99	1	0.80497	0.81603	0
VTDGPGNYK	9	1	0	0	Unmodified	Pep1452	ISO-MSMS	1	2024-02-05_Fusion_41268	103	Treat_T2	477.746	2	475.733	949.451			0.67322	0.00032027						20.283	0.32832	20.307	20.123	20.452	0.024443								0.463905	0.00594506	0.0749013	0.00052036	1	6180	86.794	79.574	1	2.6396	1.989	0
VTDGPGNYK	9	1	0	0	Unmodified	Pep1452	MULTI-MSMS		2024-02-05_Fusion_41274	104	Treat_T1	475.733	2	475.733	949.451	0.58694	0.00027923	0.60823	0.00028936	1.1952	0.00056858	475.733	477.745	479.741	20.258	0.39624	20.305	20.115	20.511	0.046991					119	19	12	0.482708	0.00376418	0.0185302	5.8522e-06	2	6031	97.798	93.939	1	0.62685	0.69034	0
KTIQVPQQK	9	2	0	0	Unmodified	Pep1486	ISO-MSMS	0	2024-02-05_Fusion_41256	101	Ctrl_T2	535.319	2	535.322	1068.63			-1.5162	-0.00081163						20.869	0.3196	20.869	20.618	20.938	0								0.320517	0.00181973	0.0366828	0.0024529	1	5927	60.892	40.658	1	2.3544	1.8095	0
KTIQVPQQK	9	2	0	0	Unmodified	Pep1486	ISO-MSMS	2	2024-02-05_Fusion_41256	101	Ctrl_T2	543.337	2	535.322	1068.63			0.5236	0.00028029						20.847	0.44021	20.847	20.717	21.157	0								0.819813	0.00725776	0.148774	3.6159e-05	1	5929	122.44	66.57	1	2.2902	1.7601	0
KTIQVPQQK	9	2	0	0	Unmodified	Pep1486	ISO-MSMS	1	2024-02-05_Fusion_41256	101	Ctrl_T2	539.348	2	535.322	1068.63			0.24446	0.00013087						20.844	0.31036	20.844	20.717	21.028	0								0.522361	0.00597171	0.10257	1.9998e-05	1	5935	143.91	114.83	1	2.4964	1.9186	0
KTIQVPQQK	9	2	0	0	Unmodified	Pep1486	MULTI-MSMS		2024-02-05_Fusion_41262	102	Ctrl_T1	535.322	2	535.322	1068.63	0.31956	0.00017107	-0.15119	-8.0937e-05	0.16837	9.0133e-05	535.322	539.347	543.336	20.859	0.43081	20.844	20.698	21.129	-0.015331					95	17	9	0.774979	0.00745752	0.150121	3.6572e-10	4	6333	168.74	117.08	1	0.34543	0.36016	0
KTIQVPQQK	9	2	0	0	Unmodified	Pep1486	MULTI-MSMS		2024-02-05_Fusion_41268	103	Treat_T2	535.323	2	535.322	1068.63	0.61617	0.00032985	-0.021518	-1.1519e-05	0.59465	0.00031833	535.322	539.347	543.336	20.86	0.45882	20.885	20.712	21.171	0.024893					80	19	9	0.564002	0.00279082	0.0539855	1.5699e-06	3	6428	121.35	83.815	1	1.7206	1.3511	0
KTIQVPQQK	9	2	0	0	Unmodified	Pep1486	MULTI-MSMS		2024-02-05_Fusion_41274	104	Treat_T1	535.322	2	535.322	1068.63	0.7143	0.00038238	-0.37544	-0.00020098	0.33886	0.0001814	535.322	539.347	543.336	20.819	0.40323	20.866	20.739	21.142	0.047056					100	16	10	0.86171	0.00763911	0.169445	4.4498e-19	3	6279	211.85	150.96	1	0.28017	0.31834	0
GQLGKPLAK	9	2	2	0	Unmodified	Pep2950	ISO-MSMS	1	2024-02-05_Fusion_41262	102	Ctrl_T1	463.331	2	456.287	910.56			0.2237	0.00010207						20.566	0.32048	20.551	20.422	20.742	-0.015526								0.205941	0.00241234	0.0169302	0.039097	1	6235	28.174	27.716	1	1.932	1.877	0
GQLGKPLAK	9	2	2	0	Unmodified	Pep2950	ISO-MSMS	0	2024-02-05_Fusion_41262	102	Ctrl_T1	456.287	2	456.287	910.56			0.72759	0.00033199						20.686	0.40091	20.67	20.516	20.917	-0.015526								0.451418	0.00238289	0.0182756	0.0029752	1	6266	53.891	47.441	1	0.79005	0.76759	0
GQLGKPLAK	9	2	2	0	Unmodified	Pep2950	ISO-MSMS	1	2024-02-05_Fusion_41268	103	Treat_T2	463.331	2	456.287	910.56			0.40711	0.00018576						20.595	0.34882	20.619	20.452	20.8	0.024443								0.315755	0.00266429	0.00890446	0.034567	1	6330	31.229	29.041	1	6.4852	5.7336	0
GQLGKPLAK	9	2	2	0	Unmodified	Pep2950	ISO-MSMS	1	2024-02-05_Fusion_41274	104	Treat_T1	463.332	2	456.287	910.56			0.1023	4.6678e-05						20.552	0.31725	20.599	20.44	20.758	0.047056								0.249485	0.00228586	0.0145835	0.039031	1	6170	28.218	28.218	1	1.1852	1.2718	0
GQLGKPLAK	9	2	2	0	Unmodified	Pep2950	ISO-MSMS	0	2024-02-05_Fusion_41274	104	Treat_T1	456.288	2	456.287	910.56			0.78618	0.00035873						20.691	0.35253	20.738	20.545	20.898	0.047056								0.386624	0.00225234	0.0379834	0.0029214	2	6248	54.611	50.667	1	0.71956	0.77216	0
STIGPEGVHQK	11	1	0	0	Unmodified	Pep158	ISO-MSMS	1	2024-02-05_Fusion_41256	101	Ctrl_T2	579.289	2	576.804	1151.59			-2.8823	-0.0016625						20.585	0.31491	20.585	20.402	20.717	0									0	0	0.041823	1	5784	29.755	27.889	1	0.83558	0.65805	0
STIGPEGVHQK	11	1	0	0	Unmodified	Pep158	ISO-MSMS	0	2024-02-05_Fusion_41256	101	Ctrl_T2	576.804	2	576.804	1151.59			0.60474	0.00034882						20.571	0.3103	20.571	20.427	20.738	0								0.975426	0.00241901	0.00951726	9.7546e-10	2	5813	144.09	131.88	1	0.78349	0.61703	0
STIGPEGVHQK	11	1	0	0	Unmodified	Pep158	MSMS	2	2024-02-05_Fusion_41256	101	Ctrl_T2	580.811	2	576.804	1151.59										20.59	1	20.59	20.09	21.09	0											2.5202e-05	1	5838	110.76	104.21	1
STIGPEGVHQK	11	1	0	0	Unmodified	Pep158	MULTI-MSMS		2024-02-05_Fusion_41257	201	Ctrl_T2	387.544	3	384.872	1151.59	-0.33977	-0.00013077	1.2809	0.00049298	0.94112	0.00036221	384.872	386.214	387.544	20.55	0.52552	20.561	20.409	20.935	0.010773					112	21	10	0.116592	0.000809466	0.00820947	0.00035268	2	6327	56.378	55.299	1	0.85098	0.69532	0
STIGPEGVHQK	11	1	0	0	Unmodified	Pep158	MULTI-MSMS		2024-02-05_Fusion_41262	102	Ctrl_T1	576.804	2	576.804	1151.59	-0.02736	-1.5781e-05	0.53003	0.00030572	0.50267	0.00028994	576.804	578.816	580.812	20.574	0.34439	20.558	20.398	20.742	-0.015524					76	14	7	0.970118	0.0057027	0.0300228	1.3336e-16	2	6221	182.76	153.71	1	0.16273	0.16496	0
STIGPEGVHQK	11	1	0	0	Unmodified	Pep158	MULTI-MSMS		2024-02-05_Fusion_41263	202	Ctrl_T1	387.544	3	384.872	1151.59	-0.073838	-2.8418e-05	1.588	0.00061117	1.5142	0.00058276	384.872	386.214	387.544	20.51	0.74789	20.514	20.197	20.945	0.0040512					124	30	10	0.273754	0.0054325	0.0485111	0.013597	1	6194	37.153	36.806	1	0.1756	0.17654	0
STIGPEGVHQK	11	1	0	0	Unmodified	Pep158	ISO-MSMS	0	2024-02-05_Fusion_41268	103	Treat_T2	576.804	2	576.804	1151.59			0.20245	0.00011678						20.612	0.37157	20.637	20.452	20.823	0.024443								0.98725	0.00226572	0.00785351	1.2792e-09	2	6312	134.77	113.02	1	0.66481	0.50094	0
STIGPEGVHQK	11	1	0	0	Unmodified	Pep158	ISO-MSMS	0	2024-02-05_Fusion_41269	203	Treat_T2	384.872	3	384.872	1151.59			0.50122	0.00019291						20.618	0.29693	20.634	20.445	20.742	0.016033								0.57075	0.00575882	0.0243756	1.2119e-07	2	6237	133.55	110.81	1	0.62498	0.50636	0
STIGPEGVHQK	11	1	0	0	Unmodified	Pep158	MULTI-MSMS		2024-02-05_Fusion_41274	104	Treat_T1	576.804	2	576.804	1151.59	0.30578	0.00017638	0.7281	0.00041997	1.0339	0.00059635	576.804	578.816	580.812	20.518	0.41265	20.565	20.368	20.78	0.047056					96	19	8	0.984919	0.0110721	0.0704155	5.1423e-17	2	6210	200.05	172.28	1	0.14797	0.16295	0
AILEKSRLK	9	2	2	1	Unmodified	Pep3776	ISO-MSMS	2	2024-02-05_Fusion_41257	201	Ctrl_T2	365.921	3	353.229	1056.67			-1.0922	-0.00038579						20.867	0.3072	20.877	20.715	21.022	0.010771								0.49584	0.0055118	0.194966	0.0023088	2	6384	74.533	67.835	1	0.54564	0.29523	0
AILEKSRLK	9	2	2	1	Unmodified	Pep3776	MSMS	0	2024-02-05_Fusion_41263	202	Ctrl_T1	353.229	3	353.229	1056.67										20.913	1	20.917	20.417	21.417	0.0037556											0.0012772	1	6276	88.177	60.848	1
AILEKSRLK	9	2	2	1	Unmodified	Pep3776	MSMS	0	2024-02-05_Fusion_41263	202	Ctrl_T1	353.229	3	353.229	1056.67										20.916	1	20.919	20.419	21.419	0.0037556											1.7267e-17	1	6277	185.99	162.24	1
AILEKSRLK	9	2	2	1	Unmodified	Pep3776	ISO-MSMS	1	2024-02-05_Fusion_41269	203	Treat_T2	359.932	3	353.229	1056.67			0.18674	6.5964e-05						20.79	0.2708	20.806	20.671	20.941	0.01606								0.380727	0.0050068	0.0765017	2.3349e-06	2	6302	106.42	104.92	1	0.93891	0.51313	0
AILEKSRLK	9	2	2	1	Unmodified	Pep3776	MSMS	0	2024-02-05_Fusion_41269	203	Treat_T2	353.229	3	353.229	1056.67										20.898	1	20.914	20.414	21.414	0.01606											0.029993	1	6331	43.272	29.037	1
AILEKSRLK	9	2	2	1	Unmodified	Pep3776	MSMS	0	2024-02-05_Fusion_41269	203	Treat_T2	353.229	3	353.229	1056.67										20.902	1	20.919	20.419	21.419	0.01606											3.1081e-07	1	6333	135.35	125.02	1
AILEKSRLK	9	2	2	1	Unmodified	Pep3776	ISO-MSMS	0	2024-02-05_Fusion_41274	104	Treat_T1	529.34	2	529.34	1056.67			0.58562	0.00030999						20.862	0.18976	20.909	20.799	20.989	0.047056								0.352711	0.00304426	0.057427	0.0028877	1	6303	51.346	38.819	1	0.2769	0.31004	0
KTAETGYIQR	10	1	0	1	Unmodified	Pep165	MULTI-MSMS		2024-02-05_Fusion_41256	101	Ctrl_T2	588.834	2	583.812	1165.61	0.87248	0.00050937	-0.1793	-0.00010468	0.69318	0.00040469	583.811	588.835	592.823	20.789	0.37136	20.789	20.656	21.028	0					91	17	9	0.766069	0.00829955	0.12738	2.2563e-09	2	5917	130.53	119.32	1	15.81	11.97	0
KTAETGYIQR	10	1	0	1	Unmodified	Pep165	MULTI-MSMS		2024-02-05_Fusion_41262	102	Ctrl_T1	588.835	2	583.812	1165.61	0.44723	0.0002611	1.5251	0.00089035	1.9723	0.0011514	583.813	588.835	592.824	20.781	0.46476	20.766	20.516	20.981	-0.015526					98	20	10	0.92779	0.00472933	0.0713112	1.2367e-09	4	6313	148.56	137.34	1	1.1625	1.1986	0
KTAETGYIQR	10	1	0	1	Unmodified	Pep165	ISO-MSMS	1	2024-02-05_Fusion_41268	103	Treat_T2	588.836	2	583.812	1165.61			0.59046	0.00034472						20.81	0.35937	20.835	20.693	21.052	0.024893								0.710494	0.0029952	0.0361944	5.885e-06	2	6393	129.42	118.2	1	5.6644	4.6156	0
KTAETGYIQR	10	1	0	1	Unmodified	Pep165	ISO-MSMS	2	2024-02-05_Fusion_41268	103	Treat_T2	592.824	2	583.812	1165.61			0.64192	0.00037476						20.823	0.26777	20.848	20.693	20.961	0.024893								0.974887	0.0121863	0.202255	1.3402e-05	1	6422	103.08	89.492	1	7.235	5.8955	0
KTAETGYIQR	10	1	0	1	Unmodified	Pep165	MULTI-MSMS		2024-02-05_Fusion_41274	104	Treat_T1	588.836	2	583.812	1165.61	0.81495	0.00047578	0.55149	0.00032196	1.3664	0.00079774	583.812	588.835	592.824	20.773	0.46695	20.82	20.563	21.03	0.047056					103	19	9	0.887811	0.00814076	0.116205	7.2148e-10	3	6265	157.66	147.29	1	0.87887	0.94168	0
STLPKPVQK	9	2	1	0	Unmodified	Pep1485	ISO-MSMS	1	2024-02-05_Fusion_41256	101	Ctrl_T2	504.84	2	499.306	996.597			0.15612	7.7952e-05						20.788	0.51729	20.788	20.575	21.092	0								0.571478	0.019242	0.205818	0.00014289	2	5901	91.853	83.943	1	6.9028	5.6095	0
STLPKPVQK	9	2	1	0	Unmodified	Pep1485	ISO-MSMS	2	2024-02-05_Fusion_41256	101	Ctrl_T2	510.33	2	499.306	996.597			0.30791	0.00015374						20.836	0.77518	20.836	20.595	21.37	0								0.96172	0.0267198	0.629218	3.4011e-05	2	5971	124.98	76.228	1	5.5611	4.5191	0
STLPKPVQK	9	2	1	0	Unmodified	Pep1485	ISO-MSMS	1	2024-02-05_Fusion_41257	201	Ctrl_T2	336.896	3	333.206	996.597			0.37924	0.00012636						20.769	0.33062	20.78	20.668	20.998	0.010773								0.200535	0.00156382	0.0296668	0.0035064	2	6365	65.038	63.535	1	8.2638	7.0501	0
STLPKPVQK	9	2	1	0	Unmodified	Pep1485	ISO-MSMS	1	2024-02-05_Fusion_41262	102	Ctrl_T1	504.84	2	499.306	996.597			0.10101	5.0436e-05						20.77	0.52355	20.755	20.561	21.085	-0.015524								0.596976	0.0166362	0.215253	0.00051745	1	6302	86.833	75.193	1	0.95622	1.0634	0
STLPKPVQK	9	2	1	0	Unmodified	Pep1485	ISO-MSMS	2	2024-02-05_Fusion_41262	102	Ctrl_T1	510.33	2	499.306	996.597			0.25808	0.00012886						20.777	0.51908	20.762	20.61	21.129	-0.015524								0.919453	0.0155695	0.336106	4.7517e-05	1	6368	109.01	86.521	1	0.62677	0.69704	0
STLPKPVQK	9	2	1	0	Unmodified	Pep1485	ISO-MSMS	1	2024-02-05_Fusion_41263	202	Ctrl_T1	336.896	3	333.206	996.597			0.054771	1.825e-05						20.823	0.26896	20.827	20.676	20.945	0.0037556								0.119522	0.00117308	0.0234915	0.0039907	1	6265	60.972	58.626	1	0.62048	0.61632	0
STLPKPVQK	9	2	1	0	Unmodified	Pep1485	ISO-MSMS	1	2024-02-05_Fusion_41268	103	Treat_T2	504.84	2	499.306	996.597			0.1293	6.456e-05						20.791	0.46685	20.815	20.608	21.075	0.024893								0.69625	0.028853	0.376712	4.7784e-05	2	6404	108.7	86.172	1	6.101	4.8655	0
STLPKPVQK	9	2	1	0	Unmodified	Pep1485	ISO-MSMS	2	2024-02-05_Fusion_41268	103	Treat_T2	510.33	2	499.306	996.597			0.11152	5.5681e-05						20.831	0.52103	20.856	20.65	21.171	0.024893								0.92718	0.0267604	0.553962	3.5079e-05	1	6449	123.72	79.604	1	4.08	3.2538	0
STLPKPVQK	9	2	1	0	Unmodified	Pep1485	ISO-MSMS	1	2024-02-05_Fusion_41269	203	Treat_T2	336.896	3	333.206	996.597			0.34123	0.0001137						20.803	0.4188	20.819	20.595	21.014	0.016062								0.27178	0.00285174	0.0664753	0.0039907	2	6317	60.972	58.033	1	3.93	2.5655	0
STLPKPVQK	9	2	1	0	Unmodified	Pep1485	MULTI-MSMS		2024-02-05_Fusion_41274	104	Treat_T1	510.33	2	499.306	996.597	0.63801	0.00031856	-0.16176	-8.0767e-05	0.47625	0.00023779	499.306	504.84	510.33	20.785	0.68634	20.832	20.587	21.273	0.047056					185	30	11	0.890071	0.0220178	0.493058	9.0842e-07	5	6292	124.98	84.885	1	0.4965	0.52424	0
STLPKPVQK	9	2	1	0	Unmodified	Pep1485	MULTI-MSMS		2024-02-05_Fusion_41275	204	Treat_T1	333.206	3	333.206	996.597	0.10961	3.6524e-05	0.053943	1.7974e-05	0.16356	5.4498e-05	333.206	336.896	340.556	20.779	0.53016	20.83	20.636	21.166	0.050241					90	21	10	0.832492	0.0111469	0.268065	4.6518e-07	4	6286	105.12	105.12	1	0.53819	0.59132	0
IQSGEQPYK	9	1	0	0	Unmodified	Pep1466	ISO-MSMS	2	2024-02-05_Fusion_41256	101	Ctrl_T2	529.273	2	525.267	1048.52			-0.9724	-0.00051077						20.506	0.23993	20.506	20.355	20.595	0								0.567757	0.0025429	0.00959974	0.0011515	1	5804	78.334	66.974	1	0.18072	0.14233	0
IQSGEQPYK	9	1	0	0	Unmodified	Pep1466	MULTI-MSMS		2024-02-05_Fusion_41262	102	Ctrl_T1	529.274	2	525.267	1048.52	-0.012262	-6.4408e-06	-3.4623	-0.0018186	-3.4745	-0.001825	525.765	527.279	529.273	20.532	0.49881	20.517	20.332	20.83	-0.015524					91	21	9	0.392202	0.00211137	0.0137666	0.0001153	2	6219	85.064	79.332	1	0.47428	0.48079	0
IQSGEQPYK	9	1	0	0	Unmodified	Pep1466	ISO-MSMS	1	2024-02-05_Fusion_41268	103	Treat_T2	527.279	2	525.267	1048.52			-1.4653	-0.00076968						20.472	0.26596	20.496	20.362	20.628	0.024443								0.606443	0.00371987	0.0160118	6.0116e-05	1	6303	94.114	84.334	1	2.3951	1.8047	0
IQSGEQPYK	9	1	0	0	Unmodified	Pep1466	ISO-MSMS	2	2024-02-05_Fusion_41268	103	Treat_T2	529.273	2	525.267	1048.52			-0.38738	-0.00020348						20.492	0.31132	20.516	20.362	20.673	0.024445								0.567191	0.00323175	0.0115559	0.00084426	1	6311	82.452	73.759	1	1.8443	1.3897	0
IQSGEQPYK	9	1	0	0	Unmodified	Pep1466	MULTI-MSMS		2024-02-05_Fusion_41274	104	Treat_T1	529.274	2	525.267	1048.52	0.17852	9.3771e-05	-1.1829	-0.00062134	-1.0044	-0.00052757	525.266	527.279	529.274	20.463	0.41404	20.51	20.344	20.758	0.047056					89	19	9	0.569668	0.00351748	0.023315	6.6568e-06	2	6156	93.374	79.468	1	1.0261	1.13	0
IVGDPSTAK	9	1	0	0	Unmodified	Pep1451	MULTI-MSMS		2024-02-05_Fusion_41256	101	Ctrl_T2	448.251	2	444.245	886.476	0.080411	3.5722e-05	-0.67374	-0.00029931	-0.59333	-0.00026358	444.246	446.257	448.252	20.241	0.60364	20.241	19.907	20.511	0					153	30	10	0.688573	0.0168737	0.0841058	0.00025295	1	5680	79.474	70.729	1	1.6223	1.2777	0
IVGDPSTAK	9	1	0	0	Unmodified	Pep1451	MULTI-MSMS		2024-02-05_Fusion_41262	102	Ctrl_T1	448.252	2	444.245	886.476	0.12789	5.6813e-05	0.77307	0.00034343	0.90095	0.00040024	444.246	446.257	448.252	20.252	0.66694	20.236	19.803	20.47	-0.015524					183	30	12	0.480087	0.0252249	0.73537	0.00053	2	6128	68.224	62.927	1	1.1341	1.1497	0
IVGDPSTAK	9	1	0	0	Unmodified	Pep1451	ISO-MSMS	1	2024-02-05_Fusion_41274	104	Treat_T1	446.255	2	444.245	886.476			2.2357	0.00099321						20.262	0.37996	20.309	20.131	20.511	0.047056								0.0241607	0.00032507	0.00359844	0.028578	1	6011	35.269	33.211	1	0.68212	0.7512	0
IVGDPSTAK	9	1	0	0	Unmodified	Pep1451	ISO-MSMS	0	2024-02-05_Fusion_41274	104	Treat_T1	444.245	2	444.245	886.476			0.67684	0.00030068						20.26	0.66504	20.307	19.846	20.511	0.047056								0.662412	0.0164851	0.0743145	0.00085723	2	6023	82.279	51.01	1	0.66962	0.73744	0
RTNWPNTGK	9	1	0	1	Unmodified	Pep1517	MULTI-MSMS		2024-02-05_Fusion_41256	101	Ctrl_T2	542.301	2	537.278	1072.54	1.0597	0.00056938	-0.47267	-0.00025395	0.58708	0.00031543	537.278	542.3	546.289	21.43	0.76128	21.43	21.004	21.766	0					331	35	15	0.932401	0.0873392	0.667109	3.748e-13	5	6147	174.02	143.23	1	3.6799	2.7861	0
RTNWPNTGK	9	1	0	1	Unmodified	Pep1517	MULTI-MSMS		2024-02-05_Fusion_41262	102	Ctrl_T1	542.3	2	537.278	1072.54	0.81502	0.00043789	-0.22568	-0.00012125	0.58934	0.00031664	537.278	542.3	546.289	21.432	0.83048	21.416	20.981	21.811	-0.015331					287	36	15	0.938134	0.0687576	0.828642	2.4187e-09	8	6576	159.34	126.7	1	0.77572	0.7998	0
RTNWPNTGK	9	1	0	1	Unmodified	Pep1517	MULTI-MSMS		2024-02-05_Fusion_41268	103	Treat_T2	542.301	2	537.278	1072.54	0.35064	0.00018839	0.29695	0.00015954	0.64758	0.00034793	537.278	542.301	546.289	21.404	0.71309	21.429	21.03	21.743	0.025064					264	31	13	0.919842	0.0209602	0.159885	3.2485e-13	8	6597	178.94	149.27	1	2.7956	2.278	0
RTNWPNTGK	9	1	0	1	Unmodified	Pep1517	MULTI-MSMS		2024-02-05_Fusion_41274	104	Treat_T1	542.301	2	537.278	1072.54	0.80892	0.00043462	-0.013942	-7.491e-06	0.79498	0.00042713	537.278	542.3	546.289	21.352	0.71119	21.4	21.031	21.742	0.047909					269	30	15	0.814713	0.0157618	0.207127	2.2028e-10	9	6459	169.41	144.89	1	0.61587	0.65989	0
ATTHEIMGPK	10	1	0	0	Unmodified	Pep1063	MULTI-SECPEP		2024-02-05_Fusion_41257	201	Ctrl_T2	363.876	3	362.187	1083.54	-0.18064	-6.5427e-05	-0.50426	-0.00018264	-0.6849	-0.00024806	362.186	363.528	364.858	21.146	0.37902	21.157	20.911	21.29	0.010666					75	15	9	0.641824	0.0109261	0.277231	0.00017989	1	6454	101.9	100.13	1	1.4771	1.2069	0
ATTHEIMGPK	10	1	0	0	Unmodified	Pep1063	MULTI-SECPEP		2024-02-05_Fusion_41263	202	Ctrl_T1	363.875	3	362.187	1083.54	-0.36004	-0.0001304	-0.087696	-3.1762e-05	-0.44774	-0.00016217	362.187	363.528	364.858	21.149	0.31297	21.153	21.016	21.329	0.0037556					71	12	9	0.636539	0.0141501	0.409916	0.0002963	1	6349	98.997	97.231	1	0.45458	0.45701	0
ATTHEIMGPK	10	1	0	0	Unmodified	Pep1063	MULTI-SECPEP		2024-02-05_Fusion_41268	103	Treat_T2	545.31	2	542.776	1083.54	1.0536	0.00057188	-1.7871	-0.00096998	-0.73345	-0.0003981	542.776	544.788	546.785	21.152	0.32984	21.177	20.961	21.291	0.024891					64	13	9	0.675257	0.00742316	0.0856296	0.0012578	1	6544	83.998	79.351	1	1.1751	0.88542	0
ATTHEIMGPK	10	1	0	0	Unmodified	Pep1063	MULTI-MSMS		2024-02-05_Fusion_41269	203	Treat_T2	363.528	3	362.187	1083.54	-0.14731	-5.3352e-05	-0.58188	-0.00021075	-0.72918	-0.0002641	362.186	363.528	364.858	21.127	0.31351	21.144	20.965	21.279	0.01606					71	12	8	0.213593	0.00257027	0.0756522	0.00041318	1	6408	70.525	68.759	1	1.5797	1.2799	0
ATTHEIMGPK	10	1	0	0	Unmodified	Pep1063	ISO-MSMS	0	2024-02-05_Fusion_41274	104	Treat_T1	542.776	2	542.776	1083.54			-0.95856	-0.00052028						21.143	0.35433	21.191	20.99	21.344	0.047907								0.627697	0.00328448	0.0307699	4.4771e-06	1	6401	135.71	128.06	1	0.55506	0.61128	0
ATTHEIMGPK	10	1	0	0	Unmodified	Pep1063	MULTI-SECPEP		2024-02-05_Fusion_41275	204	Treat_T1	362.586	3	362.187	1083.54	-0.15697	-5.6852e-05	-0.54767	-0.00019836	-0.70464	-0.00025521	362.187	363.528	364.858	21.103	0.29343	21.153	21.045	21.339	0.05024					60	11	7	0.673634	0.00605054	0.15584	0.064836	1	6422	27.001	27.001	1	0.3865	0.42184	0
QTLRVHTLK	9	1	2	1	Unmodified	Pep2642	ISO-MSMS	1	2024-02-05_Fusion_41256	101	Ctrl_T2	556.377	2	548.335	1094.66			-0.71439	-0.00039172						21.275	0.19259	21.275	21.178	21.37	0								0.622252	0.0111772	0.343549	2.8496e-05	1	6107	131.5	122.97	1	13.694	8.7595	0
QTLRVHTLK	9	1	2	1	Unmodified	Pep2642	ISO-MSMS	1	2024-02-05_Fusion_41257	201	Ctrl_T2	371.253	3	365.893	1094.66			0.3037	0.00011112						21.249	0.45809	21.26	21.071	21.529	0.010666								0.834081	0.0296967	0.911775	1.4998e-16	3	6474	183.43	183.36	1	11.171	8.4534	0
QTLRVHTLK	9	1	2	1	Unmodified	Pep2642	ISO-MSMS	2	2024-02-05_Fusion_41257	201	Ctrl_T2	375.913	3	365.893	1094.66			0.020972	7.6735e-06						21.33	0.81439	21.34	20.715	21.529	0.010666								0.94675	0.0316845	0.53957	4.7775e-11	2	6495	157.96	153.87	1	5.5374	4.1902	0
QTLRVHTLK	9	1	2	1	Unmodified	Pep2642	MULTI-MSMS		2024-02-05_Fusion_41262	102	Ctrl_T1	556.377	2	548.335	1094.66	0.76685	0.00042049	0.25082	0.00013753	1.0177	0.00055802	548.335	556.377	563.367	21.292	0.29031	21.276	21.151	21.441	-0.015331					48	12	7	0.257137	0.00153059	0.0531109	7.0603e-05	3	6508	100.57	92.036	1	2.5923	2.5873	0
QTLRVHTLK	9	1	2	1	Unmodified	Pep2642	MULTI-MSMS		2024-02-05_Fusion_41263	202	Ctrl_T1	371.254	3	365.893	1094.66	-0.20124	-7.3633e-05	0.078088	2.8572e-05	-0.12315	-4.5061e-05	365.893	371.254	375.914	21.295	0.51173	21.298	20.945	21.456	0.0037556					120	20	11	0.871918	0.0292226	1	3.0307e-12	5	6358	168.38	168.38	1	1.034	1.0996	0
QTLRVHTLK	9	1	2	1	Unmodified	Pep2642	MULTI-MSMS		2024-02-05_Fusion_41268	103	Treat_T2	556.377	2	548.335	1094.66	0.6093	0.0003341	0.46895	0.00025714	1.0782	0.00059124	548.336	556.377	563.367	21.241	0.28835	21.266	21.123	21.411	0.024891					50	12	7	0.430974	0.00356849	0.0293477	7.2515e-06	1	6590	105.35	102.23	1	5.2907	3.7318	0
QTLRVHTLK	9	1	2	1	Unmodified	Pep2642	MULTI-MSMS		2024-02-05_Fusion_41269	203	Treat_T2	365.893	3	365.893	1094.66	-0.29208	-0.00010687	0.11045	4.0413e-05	-0.18163	-6.6455e-05	365.893	371.254	375.914	21.245	0.68562	21.261	20.767	21.452	0.01606					122	27	10	0.674522	0.00675147	0.131337	8.4708e-12	5	6462	169.99	169.99	1	5.5968	5.2553	0
QTLRVHTLK	9	1	2	1	Unmodified	Pep2642	MULTI-MSMS		2024-02-05_Fusion_41274	104	Treat_T1	548.335	2	548.335	1094.66	0.74826	0.00041029	0.22398	0.00012282	0.97223	0.00053311	548.335	556.377	563.367	21.279	0.27328	21.327	21.165	21.439	0.047907					38	11	6	0.18465	0.00133689	0.0292139	4.507e-06	2	6486	118.5	113.29	1	0.85897	0.89366	0
QTLRVHTLK	9	1	2	1	Unmodified	Pep2642	ISO-MSMS	1	2024-02-05_Fusion_41275	204	Treat_T1	371.253	3	365.893	1094.66			0.10406	3.8076e-05						21.203	0.40601	21.254	21.069	21.475	0.05027								0.850342	0.023206	0.563396	1.3997e-16	2	6406	185.6	185.6	1	2.5991	2.7652	0
QTLRVHTLK	9	1	2	1	Unmodified	Pep2642	MULTI-MATCH-MSMS		2024-02-05_Fusion_41257	201	Ctrl_T2		3	365.893	1094.66	-0.38771	-0.00014186	0.94048	0.00034411	0.55277	0.00020226	365.893	368.241	370.571	21.351	0.30771	21.362	21.17	21.478	0.010668	0.045834	0.00087327		168.38	43	12	6					0				0	0.17297	0.13294	0
QTLRVHTLK	9	1	2	1	Unmodified	Pep2642	MULTI-MATCH-MSMS		2024-02-05_Fusion_41275	204	Treat_T1		3	365.893	1094.66	-0.35339	-0.0001293	0.32398	0.00011854	-0.029413	-1.0762e-05	365.893	370.247	373.242	21.291	0.30929	21.343	21.167	21.476	0.051121	0.026541	0.00019655		168.38	67	12	8					0				0	0.24991	0.25017	0
QTLRVHTLK	9	1	2	1	Gln->pyro-Glu	Pep2642	ISO-MSMS	1	2024-02-05_Fusion_41257	201	Ctrl_T2	365.578	3	360.217	1077.63			1.4246	0.00051317						21.24	0.64197	21.251	21.12	21.762	0.010668								0.224749	0.00232821	0.0451355	1.259e-06	2	6499	119.56	119.56	1	4.593	3.4756	0
QTLRVHTLK	9	1	2	1	Gln->pyro-Glu	Pep2642	ISO-MSMS	1	2024-02-05_Fusion_41269	203	Treat_T2	365.578	3	360.217	1077.63			0.98329	0.0003542						21.244	0.29468	21.26	21.133	21.428	0.016062								0.12787	0.00137057	0.0356361	0.0034304	1	6455	65.676	65.676	1	2.9073	2.7299	0
QTLRVHTLK	9	1	2	1	Gln->pyro-Glu	Pep2642	ISO-MSMS	1	2024-02-05_Fusion_41269	203	Treat_T2	365.581	3	360.217	1077.63			3.5825	0.0012905						25.588	0.38204	25.603	25.369	25.751	0.015303								0.355539	0.00203019	0.069949	0.078347	1	7722	26.105	26.105	1	1.6312	1.5317	0
RVYDPASPQR	10	0	0	2	Unmodified	Pep176	MULTI-MSMS		2024-02-05_Fusion_41256	101	Ctrl_T2	600.83	2	594.81	1187.6	1.0158	0.00060419	0.82238	0.00048916	1.8381	0.0010933	594.81	600.83	604.818	21.043	0.45914	21.043	20.738	21.197	0					113	21	9	0.55589	0.00455207	0.111059	2.1788e-06	3	6009	114.5	99.352	1	4.5466	3.6682	0
RVYDPASPQR	10	0	0	2	Unmodified	Pep176	MULTI-MSMS		2024-02-05_Fusion_41262	102	Ctrl_T1	600.83	2	594.81	1187.6	0.83489	0.0004966	1.3279	0.00078983	2.1628	0.0012864	594.81	600.83	604.818	20.992	0.54588	20.977	20.675	21.22	-0.015331					125	24	9	0.670152	0.00543899	0.0688371	2.2064e-09	4	6412	154.05	137.22	1	0.7873	0.76127	0
RVYDPASPQR	10	0	0	2	Unmodified	Pep176	MULTI-MSMS		2024-02-05_Fusion_41268	103	Treat_T2	600.83	2	594.81	1187.6	1.1545	0.00068673	2.3482	0.0013968	3.5028	0.0020835	594.81	600.83	604.818	20.973	0.45882	20.998	20.712	21.171	0.024893					93	19	9	0.80058	0.00805711	0.0979734	4.5361e-07	2	6492	140.49	121.13	1	2.5773	2.1136	0
RVYDPASPQR	10	0	0	2	Unmodified	Pep176	MULTI-MSMS		2024-02-05_Fusion_41274	104	Treat_T1	600.83	2	594.81	1187.6	1.0024	0.00059625	1.8601	0.0011064	2.8625	0.0017026	594.81	600.83	604.818	20.976	0.5076	21.024	20.698	21.206	0.047909					120	23	10	0.706027	0.00500405	0.0808581	1.3862e-06	3	6346	126.31	112.19	1	0.6627	0.77117	0
AQAESLRYK	9	1	1	1	Unmodified	Pep1499	MULTI-MSMS		2024-02-05_Fusion_41256	101	Ctrl_T2	539.82	2	533.288	1064.56	1.0251	0.00054665	-0.89602	-0.00047784	0.12904	6.8816e-05	533.288	539.82	545.309	21.148	0.45643	21.148	20.959	21.416	0					141	20	13	0.587542	0.0214822	0.693539	3.9369e-09	6	6030	180.54	168.25	1	3.9094	3.1572	0
AQAESLRYK	9	1	1	1	Unmodified	Pep1499	MULTI-MSMS		2024-02-05_Fusion_41257	201	Ctrl_T2	360.214	3	355.861	1064.56	-0.075822	-2.6982e-05	-1.5539	-0.00055297	-1.6297	-0.00057995	355.861	360.215	363.875	21.134	0.46813	21.144	20.887	21.355	0.010666					101	19	12	0.843892	0.00834225	0.221443	8.4708e-12	4	6435	151.51	151.51	1	3.6751	3.1277	0
AQAESLRYK	9	1	1	1	Unmodified	Pep1499	MULTI-MSMS		2024-02-05_Fusion_41262	102	Ctrl_T1	539.82	2	533.288	1064.56	0.82403	0.00043944	-0.53037	-0.00028284	0.29365	0.0001566	533.288	539.82	545.309	21.194	0.58657	21.179	20.855	21.441	-0.015331					191	26	16	0.975575	0.0545699	1	3.1602e-13	4	6442	206.16	174.89	1	1.0485	0.99007	0
AQAESLRYK	9	1	1	1	Unmodified	Pep1499	MULTI-MSMS		2024-02-05_Fusion_41263	202	Ctrl_T1	355.861	3	355.861	1064.56	-0.29732	-0.00010581	-1.3345	-0.00047491	-1.6319	-0.00058072	355.861	360.215	363.875	21.126	0.53054	21.13	20.848	21.378	0.0037556					99	20	11	0.546873	0.0128287	0.347216	2.8164e-08	6	6344	135.35	134.99	1	1.7205	1.648	0
AQAESLRYK	9	1	1	1	Unmodified	Pep1499	ISO-MSMS	1	2024-02-05_Fusion_41268	103	Treat_T2	539.82	2	533.288	1064.56			-0.72666	-0.00038752						21.113	0.4914	21.138	20.961	21.452	0.024893								0.985351	0.0529117	0.834814	1.6376e-07	1	6521	194.22	162.95	1	3.7631	2.5915	0
AQAESLRYK	9	1	1	1	Unmodified	Pep1499	ISO-MSMS	2	2024-02-05_Fusion_41268	103	Treat_T2	545.31	2	533.288	1064.56			-1.5073	-0.0008038						21.141	0.32079	21.166	21.007	21.327	0.024893								0.675257	0.00742316	0.0856296	4.6497e-05	1	6544	110.22	97.428	1	2.1601	1.4875	0
AQAESLRYK	9	1	1	1	Unmodified	Pep1499	MULTI-MSMS		2024-02-05_Fusion_41269	203	Treat_T2	360.213	3	355.861	1064.56	-0.15189	-5.4053e-05	-2.0817	-0.00074078	-2.2335	-0.00079483	355.861	360.216	363.875	21.088	0.45942	21.104	20.844	21.303	0.01606					110	18	14	0.860863	0.00885998	0.158133	8.4708e-12	2	6362	151.51	151.51	1	4.02	3.3584	0
AQAESLRYK	9	1	1	1	Unmodified	Pep1499	MULTI-MSMS		2024-02-05_Fusion_41274	104	Treat_T1	539.82	2	533.288	1064.56	0.82307	0.00043893	-1.2313	-0.00065663	-0.40821	-0.00021769	533.288	539.82	545.309	21.105	0.61841	21.153	20.82	21.439	0.047907					183	24	16	0.950132	0.0259915	0.405762	8.2044e-10	6	6369	194.22	174.13	1	0.80526	0.8512	0
AQAESLRYK	9	1	1	1	Unmodified	Pep1499	MULTI-MSMS		2024-02-05_Fusion_41275	204	Treat_T1	355.861	3	355.861	1064.56	-0.10207	-3.6324e-05	-1.752	-0.00062347	-1.8541	-0.00065979	355.861	360.215	363.875	21.103	0.55828	21.153	20.781	21.339	0.05024					93	22	8	0.617221	0.0170392	0.261815	2.8164e-08	3	6381	136.8	136.8	1	1.5281	1.5545	0
AQAESLRYK	9	1	1	1	Unmodified	Pep1499	MULTI-MATCH-MSMS		2024-02-05_Fusion_41268	103	Treat_T2		2	533.288	1064.56	1.011	0.00053915	-0.085844	-4.5779e-05	0.92514	0.00049337	533.288	537.807	541.304	21.13	0.32984	21.155	20.961	21.291	0.024893	-0.0037684	0.00078319		206.16	75	13	9					0				0	0.30003	0.31592	0
ETLSQSPPK	9	1	1	0	Unmodified	Pep2951	ISO-MSMS	0	2024-02-05_Fusion_41274	104	Treat_T1	493.761	2	493.761	985.508			1.2412	0.00061287						20.713	0.4262	20.76	20.563	20.989	0.047056								0.29484	0.00319491	0.0478049	0.0019603	1	6238	67.494	64.885	1	1.6135	1.701	0
KAGEVFIHK	9	2	0	0	Unmodified	Pep4093	ISO-MSMS	1	2024-02-05_Fusion_41257	201	Ctrl_T2	346.217	3	343.534	1027.58			-0.72499	-0.00024906						21.718	0.53356	21.729	21.529	22.063	0.010641								0.802865	0.0240003	0.383026	2.4842e-11	2	6606	166.34	147.9	1	0.71274	0.6788	0
KAGEVFIHK	9	2	0	0	Unmodified	Pep4093	ISO-MSMS	2	2024-02-05_Fusion_41257	201	Ctrl_T2	348.877	3	343.534	1027.58			-0.45064	-0.00015481						21.718	0.5859	21.729	21.453	22.039	0.010641								0.828524	0.0309206	0.723535	4.8038e-11	2	6617	157.86	139.59	1	0.69142	0.65849	0
KAGEVFIHK	9	2	0	0	Unmodified	Pep4093	ISO-MSMS	0	2024-02-05_Fusion_41262	102	Ctrl_T1	514.798	2	514.798	1027.58			-0.58015	-0.00029866						21.692	0.36552	21.677	21.487	21.852	-0.01511								0.793095	0.0492574	1	5.0119e-05	1	6676	105.94	79.146	1	0.44664	0.46568	0
KAGEVFIHK	9	2	0	0	Unmodified	Pep4093	ISO-MSMS	0	2024-02-05_Fusion_41263	202	Ctrl_T1	343.535	3	343.534	1027.58			0.28964	9.9502e-05						21.651	0.62161	21.655	21.48	22.102	0.0034904								0.948697	0.0258314	0.511596	1.3815e-16	4	6476	198.07	172.03	1	0.31264	0.353	0
KAGEVFIHK	9	2	0	0	Unmodified	Pep4093	ISO-MSMS	0	2024-02-05_Fusion_41268	103	Treat_T2	514.798	2	514.798	1027.58			0.87176	0.00044878						21.639	0.4468	21.665	21.453	21.899	0.025398								0.698511	0.0302095	0.711973	0.0013182	1	6741	76.1	57.875	1	0.47355	0.37186	0
KAGEVFIHK	9	2	0	0	Unmodified	Pep4093	ISO-MSMS	1	2024-02-05_Fusion_41268	103	Treat_T2	518.822	2	514.798	1027.58			-1.334	-0.00068675						21.639	0.29198	21.665	21.496	21.788	0.025398								0.766169	0.014642	0.21717	0.0029268	1	6759	54.539	39.873	1	0.49791	0.39098	0
KAGEVFIHK	9	2	0	0	Unmodified	Pep4093	ISO-MSMS	2	2024-02-05_Fusion_41268	103	Treat_T2	522.813	2	514.798	1027.58			-1.0381	-0.00053439						21.607	0.39478	21.633	21.393	21.788	0.025398								0.574429	0.0117567	0.236886	0.0012016	1	6760	77.662	54.922	1	0.44397	0.34863	0
KAGEVFIHK	9	2	0	0	Unmodified	Pep4093	MULTI-MSMS		2024-02-05_Fusion_41269	203	Treat_T2	343.534	3	343.534	1027.58	-0.25794	-8.8613e-05	0.056809	1.9516e-05	-0.20114	-6.9097e-05	343.535	346.217	348.877	21.676	0.49415	21.692	21.401	21.895	0.016062					162	20	13	0.939512	0.0352012	0.622204	8.3045e-18	9	6537	198.07	175.33	1	0.38174	0.33989	0
KAGEVFIHK	9	2	0	0	Unmodified	Pep4093	ISO-MSMS	0	2024-02-05_Fusion_41274	104	Treat_T1	514.798	2	514.798	1027.58			-0.74963	-0.00038591						21.627	0.37196	21.676	21.486	21.858	0.048758								0.662452	0.0107198	0.16879	5.7956e-05	2	6578	96.668	68.459	1	0.35352	0.40169	0
KAGEVFIHK	9	2	0	0	Unmodified	Pep4093	MSMS	2	2024-02-05_Fusion_41274	104	Treat_T1	522.812	2	514.798	1027.58										21.636	1	21.685	21.185	22.185	0.048759											0.017839	1	6614	49.06	38.773	1
KAGEVFIHK	9	2	0	0	Unmodified	Pep4093	ISO-MSMS	0	2024-02-05_Fusion_41275	204	Treat_T1	343.535	3	343.534	1027.58			0.46424	0.00015948						21.627	0.55147	21.678	21.476	22.028	0.051121								0.940129	0.0306334	0.624354	1.3815e-16	4	6517	231.14	205.1	1	0.19772	0.24428	0
KAGEVFIHK	9	2	0	0	Unmodified	Pep4093	ISO-MSMS	2	2024-02-05_Fusion_41275	204	Treat_T1	348.877	3	343.534	1027.58			-0.59429	-0.00020416						21.621	0.38657	21.673	21.5	21.886	0.051121								0.687701	0.0100305	0.131574	1.0089e-10	2	6547	138.54	129.84	1	0.23049	0.28477	0
KGNSPLLQK	9	2	2	0	Unmodified	Pep188	MULTI-MSMS		2024-02-05_Fusion_41262	102	Ctrl_T1	506.83	2	492.795	983.576	0.79426	0.00039141	-1.6353	-0.00080585	-0.84099	-0.00041444	492.795	499.838	506.83	21.485	1.3378	21.47	20.961	22.298	-0.015112					243	58	10	0.758469	0.0166067	0.267735	4.0763e-06	3	6620	107.56	76.334	1	0.54706	0.53151	0
KGNSPLLQK	9	2	2	0	Unmodified	Pep188	ISO-MSMS	1	2024-02-05_Fusion_41268	103	Treat_T2	499.839	2	492.795	983.576			-3.1143	-0.0015347						21.399	0.49757	21.424	21.267	21.764	0.024918								0.428945	0.0202761	0.285795	5.695e-05	1	6662	97.857	56.832	1	1.5438	1.3649	0
KGNSPLLQK	9	2	2	0	Unmodified	Pep188	MULTI-MSMS		2024-02-05_Fusion_41274	104	Treat_T1	492.796	2	492.795	983.576	0.91347	0.00045016	-0.84121	-0.00041454	0.072264	3.5611e-05	492.795	499.838	506.83	21.446	1.8779	21.494	20.99	22.868	0.047909					255	85	8	0.824034	0.0236879	0.287646	4.1607e-06	2	6540	107.1	71.744	1	0.4571	0.49052	0
ALSPSLKNK	9	2	2	0	Unmodified	Pep3782	ISO-MSMS	0	2024-02-05_Fusion_41275	204	Treat_T1	319.863	3	319.862	956.565			1.8202	0.00058223						21.189	0.52458	21.24	20.998	21.522	0.05024								0.367766	0.00223469	0.06079	0.0024847	2	6411	73.616	73.234	1	0.35299	0.41896	0
KVLGDVATK	9	2	1	0	Unmodified	Pep1487	ISO-MSMS	1	2024-02-05_Fusion_41256	101	Ctrl_T2	471.319	2	465.785	929.555			0.41562	0.00019359						20.878	0.31036	20.878	20.717	21.028	0								0.622877	0.00676731	0.144543	0.0014173	1	5947	74.772	51.343	1	6.1245	4.9769	0
KVLGDVATK	9	2	1	0	Unmodified	Pep1487	ISO-MSMS	2	2024-02-05_Fusion_41256	101	Ctrl_T2	476.809	2	465.785	929.555			-0.99076	-0.00046148						20.926	0.62137	20.926	20.45	21.072	0								0.684456	0.0147854	0.386791	5.9533e-05	1	5973	94.804	71.66	1	13.913	11.306	0
KVLGDVATK	9	2	1	0	Unmodified	Pep1487	ISO-MSMS	1	2024-02-05_Fusion_41262	102	Ctrl_T1	471.319	2	465.785	929.555			0.14004	6.5231e-05						20.921	0.23831	20.906	20.742	20.981	-0.015331								0.44592	0.00230811	0.0608581	0.016496	1	6336	43.419	32.056	1	2.2796	2.5352	0
KVLGDVATK	9	2	1	0	Unmodified	Pep1487	MSMS	2	2024-02-05_Fusion_41262	102	Ctrl_T1	476.809	2	465.785	929.555										20.95	1	20.934	20.434	21.434	-0.015331											0.0032609	1	6386	79.16	61.761	1
KVLGDVATK	9	2	1	0	Unmodified	Pep1487	ISO-MSMS	1	2024-02-05_Fusion_41268	103	Treat_T2	471.32	2	465.785	929.555			-0.13937	-6.4918e-05						20.902	0.31622	20.926	20.736	21.052	0.024893								0.645592	0.00559406	0.10273	0.00011695	2	6432	92.201	67.21	1	10.727	8.5543	0
KVLGDVATK	9	2	1	0	Unmodified	Pep1487	ISO-MSMS	2	2024-02-05_Fusion_41268	103	Treat_T2	476.809	2	465.785	929.555			-0.71144	-0.00033138						20.852	0.62589	20.877	20.497	21.123	0.024893								0.658015	0.012393	0.238611	5.3731e-05	1	6469	101.66	74.775	1	10.012	7.9845	0
KVLGDVATK	9	2	1	0	Unmodified	Pep1487	ISO-MSMS	1	2024-02-05_Fusion_41274	104	Treat_T1	471.319	2	465.785	929.555			-0.33138	-0.00015435						20.876	0.272	20.923	20.758	21.03	0.047054								0.607322	0.00726276	0.14619	0.00078269	1	6316	83.278	61.683	1	1.8384	1.9411	0
KVLGDVATK	9	2	1	0	Unmodified	Pep1487	MSMS	2	2024-02-05_Fusion_41274	104	Treat_T1	476.809	2	465.785	929.555										20.888	1	20.935	20.435	21.435	0.047174											0.0028791	1	6317	80.896	63.081	1
KVLGDVATK	9	2	1	0	Unmodified	Pep1487	MSMS	2	2024-02-05_Fusion_41274	104	Treat_T1	476.809	2	465.785	929.555										20.911	1	20.959	20.459	21.459	0.047907											0.0021842	1	6326	84.054	66.581	1
AVIRGVTTK	9	1	0	1	Unmodified	Pep2961	ISO-MSMS	2	2024-02-05_Fusion_41256	101	Ctrl_T2	481.81	2	472.798	943.581			-0.70565	-0.00033363						21.275	0.36727	21.275	21.072	21.439	0								0.655671	0.0168805	0.723679	3.9497e-05	1	6099	118.5	104.36	1	9.2777	7.0244	0
AVIRGVTTK	9	1	0	1	Unmodified	Pep2961	ISO-MSMS	1	2024-02-05_Fusion_41256	101	Ctrl_T2	477.821	2	472.798	943.581			-0.613	-0.00028983						21.275	0.30296	21.275	21.136	21.439	0								0.632863	0.0127741	0.563297	4.3547e-05	1	6100	113.71	102.49	1	9.2617	7.0123	0
AVIRGVTTK	9	1	0	1	Unmodified	Pep2961	ISO-MSMS	2	2024-02-05_Fusion_41257	201	Ctrl_T2	321.542	3	315.534	943.581			0.15717	4.9593e-05						21.291	0.28497	21.302	21.12	21.405	0.010666								0.747325	0.00268826	0.0589816	2.9058e-06	2	6490	99.442	97.075	1	8.572	6.7598	0
AVIRGVTTK	9	1	0	1	Unmodified	Pep2961	ISO-MSMS	1	2024-02-05_Fusion_41257	201	Ctrl_T2	318.883	3	315.534	943.581			0.31131	9.8229e-05						21.291	0.25985	21.302	21.145	21.405	0.010666								0.793158	0.000673059	0.0103147	1.2319e-06	1	6512	119.89	117.04	1	9.9812	7.871	0
AVIRGVTTK	9	1	0	1	Unmodified	Pep2961	ISO-MSMS	1	2024-02-05_Fusion_41262	102	Ctrl_T1	477.821	2	472.798	943.581			0.36245	0.00017137						21.294	0.42354	21.279	20.981	21.404	-0.015331								0.580492	0.0103476	0.331277	2.4925e-05	1	6507	136.39	127.86	1	1.6785	1.7306	0
AVIRGVTTK	9	1	0	1	Unmodified	Pep2961	ISO-MSMS	2	2024-02-05_Fusion_41262	102	Ctrl_T1	481.81	2	472.798	943.581			-0.096726	-4.5732e-05						21.294	0.29669	21.279	21.108	21.404	-0.015331								0.573162	0.0118253	0.30199	5.3535e-05	1	6524	101.9	88.094	1	1.673	1.7249	0
AVIRGVTTK	9	1	0	1	Unmodified	Pep2961	MSMS	0	2024-02-05_Fusion_41262	102	Ctrl_T1	472.798	2	472.798	943.581										21.262	1	21.246	20.746	21.746	-0.015331											3.4329e-05	1	6509	103.82	94.429	1
AVIRGVTTK	9	1	0	1	Unmodified	Pep2961	ISO-MSMS	2	2024-02-05_Fusion_41263	202	Ctrl_T1	321.542	3	315.534	943.581			0.24835	7.8361e-05						21.267	0.26474	21.271	21.114	21.378	0.0037556								0.386871	0.000514083	0.0169822	0.01909	1	6390	48.561	46.504	1	1.393	1.343	0
AVIRGVTTK	9	1	0	1	Unmodified	Pep2961	MSMS	0	2024-02-05_Fusion_41263	202	Ctrl_T1	315.535	3	315.534	943.581										21.324	1	21.328	20.828	21.828	0.0037556											0.0025397	1	6395	82.305	73.442	1
AVIRGVTTK	9	1	0	1	Unmodified	Pep2961	ISO-MSMS	1	2024-02-05_Fusion_41268	103	Treat_T2	477.821	2	472.798	943.581			0.53569	0.00025327						21.205	0.40485	21.23	21.007	21.411	0.024893								0.656764	0.0119284	0.113405	3.2946e-05	1	6589	126.24	116.21	1	8.3929	6.839	0
AVIRGVTTK	9	1	0	1	Unmodified	Pep2961	ISO-MSMS	2	2024-02-05_Fusion_41268	103	Treat_T2	481.81	2	472.798	943.581			0.23675	0.00011193						21.206	0.39484	21.23	21.123	21.518	0.024893								0.615138	0.011358	0.109762	3.1463e-05	1	6591	128	107.43	1	7.4316	6.0557	0
AVIRGVTTK	9	1	0	1	Unmodified	Pep2961	ISO-MSMS	1	2024-02-05_Fusion_41269	203	Treat_T2	318.883	3	315.534	943.581			-0.038896	-1.2273e-05						21.198	0.26812	21.215	21.133	21.401	0.016062								0.613633	0.00134129	0.0162365	6.5411e-11	1	6432	151.51	148.66	1	13.428	10.567	0
AVIRGVTTK	9	1	0	1	Unmodified	Pep2961	MULTI-MSMS		2024-02-05_Fusion_41274	104	Treat_T1	472.798	2	472.798	943.581	0.75866	0.00035869	0.78596	0.0003716	1.5446	0.00073029	472.798	477.821	481.809	21.251	0.68021	21.299	20.99	21.67	0.047907					133	29	10	0.365022	0.00460629	0.0838805	8.7619e-07	3	6441	125.16	114.93	1	1.1727	1.2565	0
AVIRGVTTK	9	1	0	1	Unmodified	Pep2961	ISO-MSMS	2	2024-02-05_Fusion_41275	204	Treat_T1	321.542	3	315.534	943.581			-0.012777	-4.0315e-06						21.236	0.23795	21.287	21.167	21.405	0.051121								0.419778	0.00153389	0.0400176	0.0014191	2	6415	82.563	80.506	1	1.6694	1.9537	0
AVNPKEIASK	10	2	0	0	Unmodified	Pep182	ISO-MSMS	2	2024-02-05_Fusion_41256	101	Ctrl_T2	536.82	2	528.806	1055.6			-1.5202	-0.00080387						21.313	0.53825	21.313	20.938	21.476	0								0.792027	0.0238188	0.628223	7.4914e-06	1	6117	123.79	112.83	1	4.6086	3.542	0
AVNPKEIASK	10	2	0	0	Unmodified	Pep182	ISO-MSMS	1	2024-02-05_Fusion_41256	101	Ctrl_T2	532.831	2	528.806	1055.6			-0.34906	-0.00018458						21.296	0.38366	21.296	21.092	21.476	0								0.611978	0.018596	0.500958	1.4906e-05	1	6118	97.813	91.51	1	4.6919	3.606	0
AVNPKEIASK	10	2	0	0	Unmodified	Pep182	ISO-MSMS	2	2024-02-05_Fusion_41257	201	Ctrl_T2	358.216	3	352.873	1055.6			-0.50653	-0.00017874						21.287	0.43217	21.298	21.046	21.478	0.010666								0.580605	0.0101769	0.120215	0.0011444	2	6507	85.064	82.146	1	5.369	5.1133	0
AVNPKEIASK	10	2	0	0	Unmodified	Pep182	ISO-MSMS	1	2024-02-05_Fusion_41257	201	Ctrl_T2	355.557	3	352.873	1055.6			0.01668	5.886e-06						21.292	0.81064	21.303	20.668	21.478	0.010666								0.513382	0.00740513	0.073267	8.7449e-11	2	6510	141.78	131.41	1	5.4577	5.1978	0
AVNPKEIASK	10	2	0	0	Unmodified	Pep182	MULTI-MSMS		2024-02-05_Fusion_41262	102	Ctrl_T1	528.807	2	528.806	1055.6	0.86961	0.00045986	-0.50305	-0.00026601	0.36657	0.00019384	528.806	532.831	536.82	21.358	0.69479	21.342	21.002	21.697	-0.015331					149	28	13	0.502265	0.015444	0.312387	1.6704e-06	4	6534	108.47	99.357	1	1.6243	1.6935	0
AVNPKEIASK	10	2	0	0	Unmodified	Pep182	ISO-MSMS	1	2024-02-05_Fusion_41263	202	Ctrl_T1	355.556	3	352.873	1055.6			-0.27925	-9.854e-05						21.284	0.41508	21.287	21.016	21.431	0.0037556								0.656469	0.0166338	0.489613	4.6541e-11	2	6386	157.52	149.91	1	1.6529	1.8662	0
AVNPKEIASK	10	2	0	0	Unmodified	Pep182	ISO-MSMS	2	2024-02-05_Fusion_41263	202	Ctrl_T1	358.216	3	352.873	1055.6			0.026013	9.1794e-06						21.288	0.41657	21.292	21.04	21.456	0.0037556								0.635757	0.013634	0.420519	0.0011833	2	6387	85.212	83.446	1	1.5056	1.6999	0
AVNPKEIASK	10	2	0	0	Unmodified	Pep182	ISO-MSMS	0	2024-02-05_Fusion_41263	202	Ctrl_T1	352.873	3	352.873	1055.6			0.44686	0.00015769						21.293	0.36637	21.296	21.065	21.431	0.0037556								0.544811	0.00341007	0.0553327	8.7449e-11	2	6407	141.78	122.33	1	1.6616	1.8761	0
AVNPKEIASK	10	2	0	0	Unmodified	Pep182	ISO-MSMS	1	2024-02-05_Fusion_41268	103	Treat_T2	532.831	2	528.806	1055.6			0.1585	8.3815e-05						21.287	0.44283	21.312	21.075	21.518	0.024893								0.853104	0.0473767	0.461189	6.2807e-06	2	6607	128.03	115.44	1	5.7637	4.5259	0
AVNPKEIASK	10	2	0	0	Unmodified	Pep182	ISO-MSMS	0	2024-02-05_Fusion_41268	103	Treat_T2	528.807	2	528.806	1055.6			1.083	0.00057268						21.29	0.28119	21.315	21.171	21.452	0.024893								0.476286	0.00533032	0.10022	0.00044135	1	6615	87.942	55.101	1	5.5997	4.3972	0
AVNPKEIASK	10	2	0	0	Unmodified	Pep182	MULTI-MSMS		2024-02-05_Fusion_41269	203	Treat_T2	355.556	3	352.873	1055.6	-0.1744	-6.1543e-05	0.33582	0.0001185	0.16141	5.6959e-05	352.873	355.557	358.216	21.272	0.39111	21.288	21.061	21.452	0.01606					111	15	10	0.775967	0.0160007	0.288738	1.9748e-12	4	6453	157.52	149.91	1	5.0113	4.4618	0
AVNPKEIASK	10	2	0	0	Unmodified	Pep182	ISO-MSMS	2	2024-02-05_Fusion_41274	104	Treat_T1	536.82	2	528.806	1055.6			-1.3534	-0.00071567						21.302	0.5632	21.35	20.967	21.53	0.047907								0.447099	0.0151883	0.221892	0.0010951	1	6458	80.24	57.748	1	1.1242	1.2774	0
AVNPKEIASK	10	2	0	0	Unmodified	Pep182	ISO-MSMS	1	2024-02-05_Fusion_41274	104	Treat_T1	532.831	2	528.806	1055.6			0.10017	5.2972e-05						21.294	0.41122	21.342	21.095	21.506	0.047907								0.812098	0.0288162	0.43214	1.0444e-05	1	6466	113.44	106.34	1	1.0778	1.2247	0
AVNPKEIASK	10	2	0	0	Unmodified	Pep182	ISO-MSMS	0	2024-02-05_Fusion_41274	104	Treat_T1	528.806	2	528.806	1055.6			0.44536	0.00023551						21.306	0.34215	21.354	21.143	21.485	0.047907								0.616498	0.0204313	0.357583	9.7663e-06	1	6468	115.82	95.255	1	1.0226	1.1619	0
AVNPKEIASK	10	2	0	0	Unmodified	Pep182	ISO-MSMS	1	2024-02-05_Fusion_41275	204	Treat_T1	355.556	3	352.873	1055.6			-0.16793	-5.926e-05						21.32	0.52767	21.371	20.948	21.476	0.051121								0.567006	0.00961582	0.226335	4.6541e-11	2	6433	157.52	149.29	1	0.91881	1.1352	0
AVNPKEIASK	10	2	0	0	Unmodified	Pep182	ISO-MSMS	2	2024-02-05_Fusion_41275	204	Treat_T1	358.216	3	352.873	1055.6			0.051611	1.8212e-05						21.342	0.30929	21.393	21.167	21.476	0.051121								0.579837	0.007107	0.187694	0.0016672	2	6436	73.499	65.1	1	0.91898	1.1354	0
AVNPKEIASK	10	2	0	0	Unmodified	Pep182	ISO-MSMS	0	2024-02-05_Fusion_41275	204	Treat_T1	352.873	3	352.873	1055.6			0.35212	0.00012426						21.342	0.33443	21.393	21.142	21.476	0.051121								0.707735	0.011248	0.218393	8.7449e-11	2	6453	141.78	122.33	1	0.90614	1.1195	0
VTYNGVDNNK	10	1	0	0	Unmodified	Pep171	MULTI-MSMS		2024-02-05_Fusion_41256	101	Ctrl_T2	566.28	2	562.273	1122.53	0.42096	0.00023669	0.8217	0.00046202	1.2427	0.00069871	562.273	564.285	566.28	20.922	0.31245	20.922	20.78	21.092	0					86	14	10	0.842316	0.00413658	0.0911342	1.7727e-06	3	5957	107.15	103.75	1	1.4321	1.1278	0
VTYNGVDNNK	10	1	0	0	Unmodified	Pep171	MULTI-MSMS		2024-02-05_Fusion_41262	102	Ctrl_T1	562.273	2	562.273	1122.53	0.21245	0.00011945	1.2127	0.00068184	1.4251	0.00080129	562.273	564.286	566.28	20.922	0.29679	20.906	20.765	21.062	-0.015331					75	13	10	0.813564	0.0034447	0.0662662	2.1306e-09	2	6364	132.76	124.01	1	0.54336	0.55083	0
VTYNGVDNNK	10	1	0	0	Unmodified	Pep171	MULTI-MSMS		2024-02-05_Fusion_41268	103	Treat_T2	562.272	2	562.273	1122.53	0.81975	0.00046092	-0.010791	-6.0677e-06	0.80895	0.00045485	562.272	564.285	566.28	20.948	0.25151	20.973	20.824	21.075	0.024893					79	10	11	0.923185	0.00566075	0.116805	1.1655e-09	3	6474	149.82	138.45	1	1.0609	0.79938	0
VTYNGVDNNK	10	1	0	0	Unmodified	Pep171	MULTI-MSMS		2024-02-05_Fusion_41274	104	Treat_T1	562.273	2	562.273	1122.53	0.61517	0.00034589	0.64938	0.00036513	1.2646	0.00071102	562.273	564.285	566.28	20.894	0.29866	20.941	20.82	21.118	0.047384					80	13	10	0.898749	0.00322564	0.0576549	1.1655e-09	2	6308	149.82	143.51	1	0.47803	0.52645	0
KVAPAPAVVK	10	2	0	0	Unmodified	Pep186	ISO-MSMS	2	2024-02-05_Fusion_41256	101	Ctrl_T2	498.333	2	490.319	978.623			-1.7373	-0.00085182						21.45	0.37111	21.45	21.263	21.634	0								0.287896	0.0135469	0.138756	0.0025939	1	6148	62.582	34.758	1	2.482	1.9075	0
KVAPAPAVVK	10	2	0	0	Unmodified	Pep186	ISO-MSMS	1	2024-02-05_Fusion_41256	101	Ctrl_T2	494.344	2	490.319	978.623			-0.017921	-8.7869e-06						21.449	0.30842	21.449	21.24	21.549	0								0.363623	0.0100822	0.086558	0.0016078	1	6151	74.2	36.472	1	2.5013	1.9224	0
KVAPAPAVVK	10	2	0	0	Unmodified	Pep186	ISO-MSMS	1	2024-02-05_Fusion_41262	102	Ctrl_T1	494.344	2	490.319	978.623			-0.5391	-0.00026433						21.431	0.35926	21.416	21.244	21.604	-0.015331								0.562434	0.019378	0.269374	1.4001e-05	1	6559	100.98	51.566	1	0.90388	0.94241	0
KVAPAPAVVK	10	2	0	0	Unmodified	Pep186	ISO-MSMS	2	2024-02-05_Fusion_41262	102	Ctrl_T1	498.332	2	490.319	978.623			-2.2426	-0.0010996						21.431	0.31477	21.416	21.267	21.582	-0.015331								0.371116	0.0175638	0.264731	0.0033654	1	6567	53.493	24.576	1	0.87132	0.90846	0
KVAPAPAVVK	10	2	0	0	Unmodified	Pep186	MULTI-MSMS		2024-02-05_Fusion_41268	103	Treat_T2	494.344	2	490.319	978.623	0.34339	0.00016837	0.11756	5.7644e-05	0.46095	0.00022601	490.319	494.344	498.332	21.398	0.53187	21.423	21.075	21.607	0.024904					113	23	9	0.466561	0.00949127	0.166859	0.00033317	2	6623	76.605	48.396	1	3.381	2.6549	0
KVAPAPAVVK	10	2	0	0	Unmodified	Pep186	ISO-MSMS	1	2024-02-05_Fusion_41274	104	Treat_T1	494.344	2	490.319	978.623			-0.41653	-0.00020423						21.354	0.32548	21.402	21.25	21.575	0.047907								0.444274	0.0175934	0.19804	0.00040504	1	6502	88.37	54.057	1	0.75278	0.85535	0
ASNFKSPVK	9	2	0	0	Unmodified	Pep1515	ISO-MSMS	1	2024-02-05_Fusion_41256	101	Ctrl_T2	493.3	2	489.274	976.534			-0.22105	-0.00010816						21.447	0.8456	21.447	21.004	21.85	0								0.284512	0.0062839	0.0704984	0.00078269	2	6141	83.278	74.064	1	1.2994	0.99864	0
ASNFKSPVK	9	2	0	0	Unmodified	Pep1515	ISO-MSMS	2	2024-02-05_Fusion_41256	101	Ctrl_T2	497.289	2	489.274	976.534			0.8988	0.00043976						21.45	0.54598	21.45	21.197	21.743	0								0.416303	0.0184483	0.179074	0.0011069	1	6158	78.932	59.417	1	1.4957	1.1495	0
ASNFKSPVK	9	2	0	0	Unmodified	Pep1515	MULTI-MSMS		2024-02-05_Fusion_41257	201	Ctrl_T2	331.861	3	326.519	976.534	-0.032773	-1.0701e-05	-0.088743	-2.8976e-05	-0.12152	-3.9677e-05	326.519	329.202	331.862	21.481	0.45275	21.491	21.194	21.647	0.010666					107	18	9	0.317207	0.00263054	0.0318526	0.0042763	3	6524	54.722	52.665	1	2.6337	2.5083	0
ASNFKSPVK	9	2	0	0	Unmodified	Pep1515	ISO-MSMS	0	2024-02-05_Fusion_41262	102	Ctrl_T1	489.275	2	489.274	976.534			1.2705	0.00062162						21.488	0.52345	21.473	21.197	21.72	-0.01511								0.618119	0.0141992	0.163567	5.607e-05	2	6611	110.53	106.79	1	0.90222	0.94068	0
ASNFKSPVK	9	2	0	0	Unmodified	Pep1515	MULTI-MSMS		2024-02-05_Fusion_41263	202	Ctrl_T1	326.519	3	326.519	976.534	-0.092417	-3.0176e-05	-0.13937	-4.5506e-05	-0.23178	-7.5682e-05	326.519	329.201	331.862	21.414	0.43009	21.418	21.164	21.594	0.0034904					104	17	10	0.624126	0.00856206	0.139452	8.5797e-12	5	6425	167.24	167.24	1	0.82251	0.92867	0
ASNFKSPVK	9	2	0	0	Unmodified	Pep1515	ISO-MSMS	0	2024-02-05_Fusion_41268	103	Treat_T2	489.277	2	489.274	976.534			0.49704	0.00024319						21.342	0.48178	21.367	21.171	21.653	0.024893								0.465465	0.0112862	0.123697	0.0026559	2	6647	68.485	64.738	1	1.3225	1.0385	0
ASNFKSPVK	9	2	0	0	Unmodified	Pep1515	ISO-MSMS	2	2024-02-05_Fusion_41268	103	Treat_T2	497.289	2	489.274	976.534			3.0697	0.0015019						21.428	0.70407	21.453	21.195	21.899	0.025396								0.348047	0.0124749	0.157569	0.0024972	1	6645	60.298	40.783	1	1.4209	1.1157	0
ASNFKSPVK	9	2	0	0	Unmodified	Pep1515	ISO-MSMS	1	2024-02-05_Fusion_41268	103	Treat_T2	493.3	2	489.274	976.534			-1.097	-0.00053672						21.41	0.60039	21.435	21.007	21.607	0.025232								0.433398	0.00661196	0.115761	0.00022926	1	6688	90.696	85.789	1	1.4047	1.103	0
ASNFKSPVK	9	2	0	0	Unmodified	Pep1515	MULTI-MSMS		2024-02-05_Fusion_41269	203	Treat_T2	329.202	3	326.519	976.534	-0.12696	-4.1453e-05	0.35131	0.00011471	0.22436	7.3256e-05	326.519	329.202	331.862	21.398	0.41267	21.415	21.183	21.595	0.01606					88	16	9	0.419096	0.00849109	0.113941	5.147e-07	3	6482	113.26	113.26	1	1.6476	1.467	0
ASNFKSPVK	9	2	0	0	Unmodified	Pep1515	ISO-MSMS	0	2024-02-05_Fusion_41274	104	Treat_T1	489.275	2	489.274	976.534			1.0124	0.00049535						21.387	0.48818	21.435	21.206	21.694	0.047907								0.458009	0.00679237	0.142228	5.396e-05	2	6471	112.36	108.42	1	0.72238	0.8208	0
ASNFKSPVK	9	2	0	0	Unmodified	Pep1515	ISO-MSMS	2	2024-02-05_Fusion_41274	104	Treat_T1	497.289	2	489.274	976.534			1.5664	0.00076639						21.407	0.60186	21.455	21.184	21.786	0.047907								0.318735	0.0101835	0.134323	0.002844	1	6513	55.649	43.121	1	0.712	0.80902	0
ASNFKSPVK	9	2	0	0	Unmodified	Pep1515	ISO-MSMS	0	2024-02-05_Fusion_41275	204	Treat_T1	326.519	3	326.519	976.534			0.41068	0.00013409						21.413	0.40287	21.464	21.217	21.62	0.051121								0.469754	0.00602782	0.0882437	1.1169e-06	2	6462	136.8	135.81	1	0.61909	0.76489	0
ASNFKSPVK	9	2	0	0	Unmodified	Pep1515	ISO-MSMS	2	2024-02-05_Fusion_41275	204	Treat_T1	331.861	3	326.519	976.534			1.0496	0.00034271						21.372	0.30464	21.423	21.266	21.57	0.051123								0.482668	0.00383387	0.0538386	0.016761	1	6471	49.444	37.851	1	0.68954	0.85193	0
RIQINPQNK	9	1	0	1	Unmodified	Pep1531	ISO-MSMS	1	2024-02-05_Fusion_41256	101	Ctrl_T2	560.846	2	555.823	1109.63			0.30552	0.00016981						21.724	0.38393	21.724	21.51	21.894	0								0.915248	0.0141082	0.370743	1.6009e-05	1	6256	149.99	135.22	1	2.0441	1.5476	0
RIQINPQNK	9	1	0	1	Unmodified	Pep1531	ISO-MSMS	2	2024-02-05_Fusion_41256	101	Ctrl_T2	564.834	2	555.823	1109.63			0.7701	0.00042804						21.73	0.53956	21.73	21.392	21.931	0								0.852861	0.0275255	0.572953	3.8727e-05	1	6268	119.41	88.77	1	1.7975	1.3609	0
RIQINPQNK	9	1	0	1	Unmodified	Pep1531	MULTI-MSMS		2024-02-05_Fusion_41262	102	Ctrl_T1	555.823	2	555.823	1109.63	0.54845	0.00030484	0.29736	0.00016528	0.84581	0.00047012	555.823	560.845	564.835	21.723	0.55092	21.708	21.441	21.992	-0.01511					144	23	12	0.975815	0.0133338	0.234824	3.5616e-13	4	6683	175.86	152.42	1	1.3111	1.3518	0
RIQINPQNK	9	1	0	1	Unmodified	Pep1531	MSMS	0	2024-02-05_Fusion_41268	103	Treat_T2	555.823	2	555.823	1109.63										21.729	1	21.754	21.254	22.254	0.025398											0.0007052	1	6784	90.777	71.682	1
RIQINPQNK	9	1	0	1	Unmodified	Pep1531	MULTI-MSMS		2024-02-05_Fusion_41274	104	Treat_T1	555.823	2	555.823	1109.63	0.47681	0.00026502	-0.17886	-9.9412e-05	0.29796	0.00016561	555.823	560.845	564.834	21.659	0.46372	21.708	21.439	21.903	0.048759					128	19	12	0.946555	0.00728498	0.114159	7.4405e-09	4	6601	136.33	111.44	1	0.89036	0.95399	0
KTSQLTLQK	9	2	2	0	Unmodified	Pep1530	MULTI-MSMS		2024-02-05_Fusion_41256	101	Ctrl_T2	530.858	2	523.814	1045.61	0.37481	0.00019633	0.29037	0.0001521	0.66519	0.00034843	523.814	530.858	537.849	21.793	0.64909	21.793	21.33	21.979	0					137	30	11	0.766792	0.0242645	0.426439	3.7013e-13	2	6269	174.48	135.52	1	2.1054	2.0456	0
KTSQLTLQK	9	2	2	0	Unmodified	Pep1530	MULTI-MSMS		2024-02-05_Fusion_41268	103	Treat_T2	523.815	2	523.814	1045.61	0.24879	0.00013032	0.26578	0.00013922	0.51457	0.00026954	523.814	530.858	537.848	21.732	0.49555	21.757	21.496	21.991	0.025398					121	21	11	0.683211	0.00623574	0.0865559	2.1403e-06	2	6796	118.21	79.247	1	3.7674	3.3308	0
KTSQLTLQK	9	2	2	0	Unmodified	Pep1530	ISO-MSMS	1	2024-02-05_Fusion_41274	104	Treat_T1	530.858	2	523.814	1045.61			-0.171	-8.9572e-05						21.658	0.34963	21.707	21.554	21.903	0.048759								0.916444	0.0186271	0.265206	7.9331e-06	1	6615	162.31	119.45	1	1.8549	1.9905	0
KTSQLTLQK	9	2	2	0	Unmodified	Pep1530	MULTI-MATCH-MSMS		2024-02-05_Fusion_41262	102	Ctrl_T1		2	523.814	1045.61	0.65067	0.00034083	-0.27476	-0.00014392	0.37591	0.00019691	523.814	528.845	533.841	21.817	0.50554	21.802	21.487	21.992	-0.01511	0.011446	-0.00052709		174.48	115	21	9					0				0	0.37445	0.44167	0
KTSQLTLQK	9	2	2	0	Unmodified	Pep1530	MULTI-MATCH-MSMS		2024-02-05_Fusion_41274	104	Treat_T1		2	523.814	1045.61	0.45318	0.00023738	-0.75228	-0.00039405	-0.2991	-0.00015667	523.814	529.344	533.841	21.762	0.51175	21.81	21.486	21.998	0.048759	0.019594	-0.0010274		174.48	121	21	11					0				0	0.22896	0.26458	0
ATEQPLTAK	9	1	1	0	Unmodified	Pep1500	ISO-MSMS	2	2024-02-05_Fusion_41256	101	Ctrl_T2	486.782	2	479.764	957.513			-0.12511	-6.0024e-05						21.183	0.5975	21.183	20.896	21.494	0								0.702721	0.0251495	0.538292	3.7301e-05	1	6049	121.09	90.951	1	1.7089	1.3215	0
ATEQPLTAK	9	1	1	0	Unmodified	Pep1500	ISO-MSMS	0	2024-02-05_Fusion_41256	101	Ctrl_T2	479.765	2	479.764	957.513			1.7188	0.00082463						21.188	0.47832	21.188	20.938	21.416	0								0.413107	0.00518724	0.102598	0.0006422	1	6051	85.161	76.467	1	1.507	1.1654	0
ATEQPLTAK	9	1	1	0	Unmodified	Pep1500	MULTI-MSMS		2024-02-05_Fusion_41262	102	Ctrl_T1	479.765	2	479.764	957.513	0.86869	0.00041677	1.2222	0.00058638	2.0909	0.0010032	479.764	483.286	486.781	21.199	0.59235	21.183	20.894	21.487	-0.015333					183	26	13	0.5629	0.00844531	0.169561	2.8546e-06	5	6444	114.28	92.733	1	0.51956	0.50437	0
ATEQPLTAK	9	1	1	0	Unmodified	Pep1500	ISO-MSMS	1	2024-02-05_Fusion_41268	103	Treat_T2	483.286	2	479.764	957.513			-0.4185	-0.00020078						21.11	0.49634	21.134	20.915	21.411	0.024893								0.778247	0.0138781	0.238751	3.2287e-05	2	6510	127.02	102.18	1	2.2695	1.743	0
ATEQPLTAK	9	1	1	0	Unmodified	Pep1500	ISO-MSMS	0	2024-02-05_Fusion_41268	103	Treat_T2	479.764	2	479.764	957.513			1.6684	0.00080045						21.159	0.4352	21.184	20.915	21.35	0.024893								0.614056	0.010642	0.121989	4.3061e-05	1	6545	114.28	97.564	1	1.242	0.95383	0
ATEQPLTAK	9	1	1	0	Unmodified	Pep1500	MULTI-MSMS		2024-02-05_Fusion_41274	104	Treat_T1	483.286	2	479.764	957.513	0.80974	0.00038848	0.57688	0.00027677	1.3866	0.00066525	479.764	483.285	486.781	21.119	0.4695	21.167	20.921	21.391	0.047907					157	20	13	0.833382	0.0142343	0.123288	7.5503e-09	4	6385	135.83	113.19	1	0.35932	0.3788	0
STYATTIRDSK	11	1	0	1	Unmodified	Pep189	MULTI-MSMS		2024-02-05_Fusion_41256	101	Ctrl_T2	630.832	2	621.82	1241.63	1.1858	0.00073736	-0.35141	-0.00021851	0.83441	0.00051885	622.32	626.842	630.831	21.462	0.26509	21.462	21.33	21.595	0					66	12	8	0.911034	0.00352851	0.0365836	1.4477e-16	2	6171	180.36	141.79	1	3.8718	2.9314	0
STYATTIRDSK	11	1	0	1	Unmodified	Pep189	MULTI-MSMS		2024-02-05_Fusion_41262	102	Ctrl_T1	621.82	2	621.82	1241.63	0.84657	0.00052641	0.39378	0.00024486	1.2403	0.00077127	621.82	626.842	630.831	21.511	0.24496	21.495	21.359	21.604	-0.01511					61	10	8	0.959905	0.00236269	0.0299229	4.3514e-11	3	6588	148.32	136.16	1	0.84283	0.86899	0
STYATTIRDSK	11	1	0	1	Unmodified	Pep189	MULTI-MSMS		2024-02-05_Fusion_41268	103	Treat_T2	626.844	2	621.82	1241.63	0.30937	0.00019237	0.30326	0.00018858	0.61263	0.00038095	621.82	626.842	630.831	21.446	0.27953	21.472	21.351	21.63	0.025398					55	12	8	0.985545	0.00153688	0.0135207	4.3514e-11	2	6656	148.32	135.23	1	3.9255	3.1987	0
STYATTIRDSK	11	1	0	1	Unmodified	Pep189	MULTI-MSMS		2024-02-05_Fusion_41274	104	Treat_T1	621.82	2	621.82	1241.63	0.96012	0.00059702	0.14205	8.8328e-05	1.1022	0.00068535	621.82	626.842	630.831	21.446	0.27795	21.494	21.344	21.622	0.047907					48	11	7	0.960879	0.00217239	0.0301271	2.9758e-12	3	6525	168.9	156.9	1	0.72187	0.77346	0
SVINKVTEK	9	2	0	0	Unmodified	Pep1510	ISO-MSMS	1	2024-02-05_Fusion_41256	101	Ctrl_T2	513.326	2	509.301	1016.59			0.43149	0.00021976						21.364	0.27007	21.364	21.24	21.51	0								0.610372	0.00771627	0.0798395	3.957e-05	1	6136	118.41	109.65	1	1.1253	0.86488	0
SVINKVTEK	9	2	0	0	Unmodified	Pep1510	ISO-MSMS	2	2024-02-05_Fusion_41256	101	Ctrl_T2	517.315	2	509.301	1016.59			0.0010254	5.2225e-07						21.368	0.23551	21.368	21.24	21.476	0								0.87989	0.010687	0.0914857	2.5371e-05	1	6149	135.71	119.17	1	0.98347	0.75585	0
SVINKVTEK	9	2	0	0	Unmodified	Pep1510	MSMS	0	2024-02-05_Fusion_41256	101	Ctrl_T2	509.301	2	509.301	1016.59										21.367	1	21.367	20.867	21.867	0											3.4356e-05	1	6142	103.8	85.891	1
SVINKVTEK	9	2	0	0	Unmodified	Pep1510	MULTI-MSMS		2024-02-05_Fusion_41262	102	Ctrl_T1	509.3	2	509.301	1016.59	0.66418	0.00033827	-1.6572	-0.00084401	-0.99303	-0.00050575	509.3	513.325	517.315	21.419	0.59188	21.404	21.151	21.743	-0.015331					109	25	10	0.783503	0.00968311	0.227439	6.6292e-09	4	6541	140.05	114.16	1	0.22054	0.22994	0
SVINKVTEK	9	2	0	0	Unmodified	Pep1510	ISO-MSMS	2	2024-02-05_Fusion_41268	103	Treat_T2	517.315	2	509.301	1016.59			0.30362	0.00015463						21.34	0.2524	21.365	21.243	21.495	0.024891								0.592917	0.00565894	0.0804323	3.4036e-05	1	6631	124.95	108.41	1	1.1655	0.91523	0
SVINKVTEK	9	2	0	0	Unmodified	Pep1510	ISO-MSMS	0	2024-02-05_Fusion_41268	103	Treat_T2	509.301	2	509.301	1016.59			-3.2665	-0.0016636						21.328	0.44053	21.353	21.123	21.564	0.024893								0.653078	0.00931817	0.133691	3.2741e-05	1	6632	126.49	110.84	1	1.0936	0.85876	0
SVINKVTEK	9	2	0	0	Unmodified	Pep1510	ISO-MSMS	1	2024-02-05_Fusion_41274	104	Treat_T1	513.326	2	509.301	1016.59			0.031203	1.5892e-05						21.312	0.32191	21.36	21.184	21.506	0.047907								0.669715	0.00522558	0.0649849	5.9104e-05	1	6488	95.311	83.718	1	0.23714	0.26945	0
SVINKVTEK	9	2	0	0	Unmodified	Pep1510	ISO-MSMS	2	2024-02-05_Fusion_41274	104	Treat_T1	517.315	2	509.301	1016.59			0.20092	0.00010233						21.318	0.21119	21.366	21.274	21.485	0.047907								0.300931	0.00116664	0.0160323	0.012434	1	6507	46.158	40.237	1	0.24655	0.28014	0
SVINKVTEK	9	2	0	0	Unmodified	Pep1510	MSMS	0	2024-02-05_Fusion_41274	104	Treat_T1	509.301	2	509.301	1016.59										21.309	1	21.357	20.857	21.857	0.047907											3.2345e-12	1	6484	179.1	132.71	1
SVINKVTEK	9	2	0	0	Unmodified	Pep1510	MSMS	0	2024-02-05_Fusion_41275	204	Treat_T1	339.869	3	339.869	1016.59										21.38	1	21.431	20.931	21.931	0.051121											0.040884	1	6463	33.229	24.046	1
SVINKVTEK	9	2	0	0	Unmodified	Pep1510	MSMS	0	2024-02-05_Fusion_41275	204	Treat_T1	339.869	3	339.869	1016.59										21.383	1	21.434	20.934	21.934	0.051121											1.9646e-06	1	6464	111.17	96.501	1
AVATKFVNK	9	2	0	0	Unmodified	Pep1528	ISO-MSMS	0	2024-02-05_Fusion_41262	102	Ctrl_T1	489.293	2	489.293	976.571			0.19973	9.7725e-05						21.724	0.33813	21.709	21.582	21.92	-0.01511								0.687998	0.00891602	0.2164	1.9181e-05	1	6686	145.16	122.14	1	0.40377	0.42098	0
AVATKFVNK	9	2	0	0	Unmodified	Pep1528	ISO-MSMS	1	2024-02-05_Fusion_41268	103	Treat_T2	493.318	2	489.293	976.571			0.61103	0.00029897						21.639	0.3567	21.665	21.474	21.831	0.025398								0.354843	0.00548922	0.124431	0.00099455	1	6762	80.438	78.785	1	1.4779	1.1605	0
AVATKFVNK	9	2	0	0	Unmodified	Pep1528	ISO-MSMS	0	2024-02-05_Fusion_41268	103	Treat_T2	489.293	2	489.293	976.571			0.69594	0.00034052						21.691	0.33529	21.717	21.564	21.899	0.025396								0.48025	0.00334282	0.0599005	0.00020176	1	6785	91.064	73.029	1	1.4538	1.1416	0
VVAQEPLHR	9	0	1	1	Unmodified	Pep4090	ISO-MSMS	2	2024-02-05_Fusion_41256	101	Ctrl_T2	532.813	2	524.799	1047.58			-0.21567	-0.00011318						21.616	0.36539	21.616	21.439	21.804	0								0.23769	0.00311248	0.0510408	0.015971	1	6214	43.772	39.838	1	1.5781	1.2962	0
VVAQEPLHR	9	0	1	1	Unmodified	Pep4090	MULTI-MSMS		2024-02-05_Fusion_41257	201	Ctrl_T2	353.215	3	350.201	1047.58	0.14624	5.1212e-05	1.0641	0.00037264	1.2103	0.00042385	350.201	353.215	355.545	21.564	0.68161	21.574	21.17	21.852	0.010666					91	28	8	0.510382	0.00332769	0.0303527	2.3137e-07	2	6571	121.29	121.29	1	3.8445	3.1647	0
VVAQEPLHR	9	0	1	1	Unmodified	Pep4090	ISO-MSMS	1	2024-02-05_Fusion_41262	102	Ctrl_T1	529.319	2	524.799	1047.58			0.10671	5.6002e-05						21.527	0.21164	21.512	21.441	21.653	-0.01511								0.240629	0.00168766	0.0387585	0.00052036	1	6641	86.794	80.203	1	0.80215	0.71947	0
VVAQEPLHR	9	0	1	1	Unmodified	Pep4090	MULTI-MSMS		2024-02-05_Fusion_41263	202	Ctrl_T1	353.215	3	350.201	1047.58	0.14445	5.0586e-05	0.76495	0.00026789	0.9094	0.00031847	350.201	353.215	355.545	21.567	0.64677	21.571	21.211	21.858	0.0034904					105	26	9	0.331944	0.00445716	0.0560635	2.8164e-08	2	6452	135.35	131.65	1	1.2794	1.1176	0
VVAQEPLHR	9	0	1	1	Unmodified	Pep4090	ISO-MSMS	1	2024-02-05_Fusion_41268	103	Treat_T2	529.319	2	524.799	1047.58			0.25428	0.00013344						21.504	0.2184	21.53	21.412	21.63	0.025398								0.387615	0.0024559	0.0461856	3.7838e-05	1	6708	120.46	113.24	1	1.5041	1.5838	0
VVAQEPLHR	9	0	1	1	Unmodified	Pep4090	MSMS	2	2024-02-05_Fusion_41268	103	Treat_T2	532.813	2	524.799	1047.58										21.492	1	21.518	21.018	22.018	0.025398											1.3716e-05	1	6691	122.13	111.9	1
VVAQEPLHR	9	0	1	1	Unmodified	Pep4090	MULTI-MSMS		2024-02-05_Fusion_41269	203	Treat_T2	353.215	3	350.201	1047.58	-0.12717	-4.4537e-05	0.33773	0.00011827	0.21056	7.3738e-05	350.202	353.215	355.544	21.556	0.40038	21.572	21.328	21.729	0.016062					104	16	11	0.513156	0.00451184	0.0402916	1.057e-07	4	6503	121.29	115.26	1	1.1987	1.0725	0
VVAQEPLHR	9	0	1	1	Unmodified	Pep4090	ISO-MSMS	1	2024-02-05_Fusion_41274	104	Treat_T1	529.318	2	524.799	1047.58			-0.54232	-0.00028461						21.531	0.20746	21.579	21.463	21.671	0.048447								0.147572	0.00113692	0.0310053	0.0075937	1	6583	49.423	48.544	1	0.39835	0.40856	0
VVAQEPLHR	9	0	1	1	Unmodified	Pep4090	MULTI-MSMS		2024-02-05_Fusion_41275	204	Treat_T1	350.201	3	350.201	1047.58	-0.13804	-4.8343e-05	0.76866	0.00026919	0.63062	0.00022084	350.202	353.215	355.545	21.529	0.54388	21.58	21.266	21.81	0.051123					109	22	10	0.415226	0.00913047	0.215179	5.147e-07	4	6527	101.69	101.69	1	0.38116	0.41793	0
SSFLIKRNK	9	2	1	1	Unmodified	Pep4100	ISO-MSMS	1	2024-02-05_Fusion_41256	101	Ctrl_T2	555.375	2	546.83	1091.65			-0.33581	-0.00018363						22.382	0.34592	22.382	22.239	22.585	0								0.666585	0.0109345	0.280345	4.0679e-05	2	6531	117.1	101.73	1	6.9439	3.6415	0
SSFLIKRNK	9	2	1	1	Unmodified	Pep4100	ISO-MSMS	2	2024-02-05_Fusion_41256	101	Ctrl_T2	562.859	2	546.83	1091.65			-1.0605	-0.00057991						22.482	0.39161	22.482	22.239	22.631	0								0.680874	0.0120088	0.177688	5.5124e-05	1	6567	100.02	71.099	1	5.0978	2.691	0
SSFLIKRNK	9	2	1	1	Unmodified	Pep4100	ISO-MSMS	1	2024-02-05_Fusion_41257	201	Ctrl_T2	370.585	3	364.889	1091.65			-0.0031874	-1.1631e-06						22.426	0.50622	22.437	22.207	22.714	0.010641								0.593031	0.0310187	0.295012	1.2e-07	2	6818	133.47	131.42	1	5.0324	3.1558	0
SSFLIKRNK	9	2	1	1	Unmodified	Pep4100	ISO-MSMS	2	2024-02-05_Fusion_41257	201	Ctrl_T2	375.574	3	364.889	1091.65			0.29488	0.0001076						22.469	0.7224	22.48	21.991	22.714	0.010641								0.75975	0.0674649	1	0.00080571	4	6842	87.713	81.68	1	4.1512	2.6118	0
SSFLIKRNK	9	2	1	1	Unmodified	Pep4100	ISO-MSMS	1	2024-02-05_Fusion_41262	102	Ctrl_T1	555.375	2	546.83	1091.65			-0.76188	-0.00041662						22.409	0.36845	22.394	22.224	22.593	-0.014862								0.748419	0.0185836	0.245906	2.5979e-07	2	6993	182.39	135.39	1	11.108	11.832	0
SSFLIKRNK	9	2	1	1	Unmodified	Pep4100	ISO-MSMS	1	2024-02-05_Fusion_41263	202	Ctrl_T1	370.585	3	364.889	1091.65			-0.06684	-2.4389e-05						22.401	0.69092	22.404	22.219	22.91	0.0032558								0.691697	0.0260616	0.443006	1.9248e-11	4	6693	168.38	168.38	1	14.232	15.563	0
SSFLIKRNK	9	2	1	1	Unmodified	Pep4100	ISO-MSMS	1	2024-02-05_Fusion_41268	103	Treat_T2	555.374	2	546.83	1091.65			-0.48122	-0.00026314						22.396	0.39508	22.422	22.223	22.618	0.02593								0.893606	0.0289866	0.180814	3.5104e-06	2	7075	169.06	127.22	1	10.743	6.5168	0
SSFLIKRNK	9	2	1	1	Unmodified	Pep4100	ISO-MSMS	1	2024-02-05_Fusion_41269	203	Treat_T2	370.585	3	364.889	1091.65			-0.84996	-0.00031014						22.362	0.71504	22.378	22.165	22.88	0.016033								0.791959	0.0701235	1	1.6002e-11	4	6747	169.57	166.63	1	9.9147	7.3817	0
SSFLIKRNK	9	2	1	1	Unmodified	Pep4100	ISO-MSMS	1	2024-02-05_Fusion_41274	104	Treat_T1	555.374	2	546.83	1091.65			-0.87429	-0.00047809						22.31	0.3512	22.359	22.199	22.551	0.049582								0.812247	0.00857517	0.0931598	1.2153e-05	2	6857	155.88	117.11	1	2.9425	3.2585	0
SSFLIKRNK	9	2	1	1	Unmodified	Pep4100	ISO-MSMS	2	2024-02-05_Fusion_41274	104	Treat_T1	562.858	2	546.83	1091.65			-0.95521	-0.00052234						22.378	0.38317	22.428	22.25	22.633	0.04958								0.509416	0.00183676	0.0177372	0.036142	1	6956	30.167	22.599	1	2.2819	2.527	0
SSFLIKRNK	9	2	1	1	Unmodified	Pep4100	ISO-MSMS	1	2024-02-05_Fusion_41275	204	Treat_T1	370.585	3	364.889	1091.65			-0.9566	-0.00034905						22.361	0.66743	22.413	22.197	22.865	0.052057								0.816064	0.0885713	1	1.0963e-10	4	6732	135.35	133.85	1	3.9161	3.8657	0
SSFLIKRNK	9	2	1	1	Unmodified	Pep4100	ISO-MSMS	2	2024-02-05_Fusion_41275	204	Treat_T1	375.574	3	364.889	1091.65			-0.68917	-0.00025147						22.37	0.64528	22.422	22.005	22.65	0.052057								0.804905	0.0211132	0.117771	0.00062078	4	6747	89.266	83.233	1	3.5183	3.4744	0
GQLSVHTPK	9	1	1	0	Unmodified	Pep2976	ISO-MSMS	2	2024-02-05_Fusion_41256	101	Ctrl_T2	490.789	2	483.772	965.529			-0.76198	-0.00036862						21.716	0.47967	21.716	21.37	21.85	0								0.262763	0.00137354	0.0352526	0.029077	1	6312	34.932	31.01	1	2.4623	1.9042	0
GQLSVHTPK	9	1	1	0	Unmodified	Pep2976	MULTI-MSMS		2024-02-05_Fusion_41262	102	Ctrl_T1	483.773	2	483.772	965.529	0.85368	0.00041299	0.37857	0.00018314	1.2322	0.00059613	483.772	487.295	490.789	21.697	0.32477	21.681	21.487	21.812	-0.01511					55	13	6	0.258684	0.00187596	0.0333524	0.00066952	1	6708	62.558	54.515	1	0.93434	0.90701	0
GQLSVHTPK	9	1	1	0	Unmodified	Pep2976	ISO-MSMS	1	2024-02-05_Fusion_41268	103	Treat_T2	487.294	2	483.772	965.529			0.5393	0.0002609						21.639	0.31351	21.665	21.474	21.788	0.025398								0.344821	0.00380412	0.0625268	0.0019059	1	6747	68.224	57.059	1	3.9675	3.047	0
GQLSVHTPK	9	1	1	0	Unmodified	Pep2976	MULTI-MSMS		2024-02-05_Fusion_41274	104	Treat_T1	483.772	2	483.772	965.529	0.70516	0.00034113	0.5148	0.00024905	1.22	0.00059018	483.772	487.295	490.789	21.644	0.32788	21.693	21.507	21.835	0.048758					49	13	6	0.3857	0.00259834	0.0556793	0.00010047	1	6639	85.666	72.212	1	0.98253	1.0358	0
SAAAPALQK	9	1	1	0	Unmodified	Pep2517	MSMS	2	2024-02-05_Fusion_41256	101	Ctrl_T2	435.765	2	428.748	855.481										21.548	1	21.548	21.048	22.048	0											0.0031931	1	6213	79.469	75.059	1
SAAAPALQK	9	1	1	0	Unmodified	Pep2517	ISO-MSMS	0	2024-02-05_Fusion_41262	102	Ctrl_T1	428.748	2	428.748	855.481			-0.60223	-0.00025821						21.644	0.32444	21.629	21.441	21.766	-0.01511								0.494816	0.00209087	0.0361903	0.0012468	1	6635	77.058	73.072	1	0.85529	0.83028	0
SAAAPALQK	9	1	1	0	Unmodified	Pep2517	ISO-MSMS	1	2024-02-05_Fusion_41268	103	Treat_T2	432.27	2	428.748	855.481			-1.4245	-0.00061076						21.504	0.26395	21.53	21.412	21.676	0.025398								0.374518	0.00349409	0.0647334	0.001924	1	6707	67.981	66.252	1	2.8174	2.1638	0
SAAAPALQK	9	1	1	0	Unmodified	Pep2517	ISO-MSMS	1	2024-02-05_Fusion_41274	104	Treat_T1	432.27	2	428.748	855.481			-1.0479	-0.00044927						21.495	0.2313	21.543	21.415	21.646	0.047907								0.137631	0.00176747	0.0328742	0.0029553	1	6573	54.157	53.451	1	1.0537	1.1108	0
SVFNHAIRH	9	0	0	1	Unmodified	Pep2519	MSMS	2	2024-02-05_Fusion_41256	101	Ctrl_T2	545.793	2	540.789	1079.56										22.326	1	22.326	21.826	22.826	0											0.01195	1	6517	51.864	48.025	1
SVFNHAIRH	9	0	0	1	Unmodified	Pep2519	MULTI-MSMS		2024-02-05_Fusion_41257	201	Ctrl_T2	362.868	3	360.861	1079.56	-0.13659	-4.929e-05	-0.29766	-0.00010741	-0.43425	-0.0001567	360.862	362.868	364.198	22.286	0.50312	22.296	22.111	22.615	0.010641					99	20	9	0.817233	0.0102186	0.340368	2.4552e-12	4	6783	182.39	180.33	1	3.2363	2.3088	0
SVFNHAIRH	9	0	0	1	Unmodified	Pep2519	MULTI-MSMS		2024-02-05_Fusion_41262	102	Ctrl_T1	543.797	2	540.789	1079.56	0.81863	0.00044271	-1.6446	-0.00088936	-0.82593	-0.00044666	540.789	543.797	546.293	22.284	0.34635	22.269	22.136	22.482	-0.014862					51	14	7	0.477229	0.00224818	0.0304777	0.0083828	2	6944	36.395	36.395	1	2.6712	2.448	0
SVFNHAIRH	9	0	0	1	Unmodified	Pep2519	MULTI-MSMS		2024-02-05_Fusion_41263	202	Ctrl_T1	362.868	3	360.861	1079.56	-0.25042	-9.0368e-05	0.18521	6.6837e-05	-0.065208	-2.3531e-05	360.862	362.868	364.198	22.278	0.52944	22.282	22.102	22.631	0.0032539					88	12	12	0.565288	0.00456524	0.091601	7.6375e-12	2	6669	154.09	152.04	1	1.2156	1.1363	0
SVFNHAIRH	9	0	0	1	Unmodified	Pep2519	MULTI-MSMS		2024-02-05_Fusion_41269	203	Treat_T2	362.868	3	360.861	1079.56	0.087629	3.1622e-05	-0.1366	-4.9292e-05	-0.048967	-1.767e-05	360.862	362.868	364.198	22.241	0.54483	22.257	22.093	22.638	0.016033					103	21	10	0.752176	0.0122558	0.320117	3.3947e-12	2	6724	180.93	180.93	1	3.1368	2.5884	0
SVFNHAIRH	9	0	0	1	Unmodified	Pep2519	ISO-MSMS	1	2024-02-05_Fusion_41274	104	Treat_T1	543.798	2	540.789	1079.56			-2.7579	-0.0014914						22.195	0.35058	22.245	22.125	22.476	0.04958								0.659611	0.00436668	0.0537251	0.019145	1	6845	41.631	37.792	1	1.0557	1.069	0
SVFNHAIRH	9	0	0	1	Unmodified	Pep2519	MULTI-MSMS		2024-02-05_Fusion_41275	204	Treat_T1	360.862	3	360.861	1079.56	0.17465	6.3026e-05	0.17133	6.1828e-05	0.34599	0.00012485	360.862	362.868	364.198	22.227	0.47902	22.279	22.029	22.508	0.052057					81	19	9	0.783812	0.010396	0.147483	4.3534e-18	7	6712	214.32	214.32	1	0.91982	0.91542	0
ATATELTTK	9	1	1	0	Unmodified	Pep1512	MULTI-MSMS		2024-02-05_Fusion_41256	101	Ctrl_T2	475.274	2	468.256	934.497	0.72353	0.0003388	-0.28833	-0.00013501	0.43519	0.00020378	468.256	471.777	475.274	21.428	0.96196	21.428	21.072	22.033	0					167	45	9	0.741271	0.0152394	0.118792	1.624e-06	2	6161	121.05	93.825	1	3.0149	2.3316	0
ATATELTTK	9	1	1	0	Unmodified	Pep1512	ISO-MSMS	1	2024-02-05_Fusion_41262	102	Ctrl_T1	471.777	2	468.256	934.497			-1.1749	-0.00055013						21.431	0.31275	21.416	21.196	21.509	-0.015331								0.372971	0.00723541	0.145527	0.00048204	1	6551	87.308	80.419	1	1.4722	1.4291	0
ATATELTTK	9	1	1	0	Unmodified	Pep1512	ISO-MSMS	0	2024-02-05_Fusion_41262	102	Ctrl_T1	468.256	2	468.256	934.497			0.45185	0.00021158						21.501	0.42971	21.486	21.29	21.72	-0.01511								0.649244	0.00630265	0.107526	4.4278e-05	1	6612	112.84	56.831	1	0.64337	0.62456	0
ATATELTTK	9	1	1	0	Unmodified	Pep1512	ISO-MSMS	0	2024-02-05_Fusion_41268	103	Treat_T2	468.256	2	468.256	934.497			0.73786	0.00034551						21.441	0.32533	21.467	21.328	21.653	0.025396								0.358574	0.00284846	0.055192	0.001264	1	6682	76.827	39.268	1	1.4993	1.1515	0
ATATELTTK	9	1	1	0	Unmodified	Pep1512	ISO-MSMS	1	2024-02-05_Fusion_41274	104	Treat_T1	471.778	2	468.256	934.497			-1.1376	-0.00053268						21.354	0.28021	21.402	21.25	21.53	0.047907								0.321469	0.00585205	0.0832057	5.7311e-05	1	6496	97.431	90.031	1	1.077	1.1354	0
ATATELTTK	9	1	1	0	Unmodified	Pep1512	ISO-MSMS	0	2024-02-05_Fusion_41274	104	Treat_T1	468.256	2	468.256	934.497			-0.18158	-8.5024e-05						21.421	0.39623	21.469	21.274	21.67	0.047907								0.501586	0.00704445	0.092681	5.772e-05	1	6514	96.948	49.099	1	0.56056	0.59095	0
RVYGGLTTK	9	1	1	1	Unmodified	Pep2988	MSMS	2	2024-02-05_Fusion_41256	101	Ctrl_T2	509.81	2	497.788	993.561										22.071	1	22.071	21.571	22.571	0											0.017076	1	6418	49.423	14.271	1
RVYGGLTTK	9	1	1	1	Unmodified	Pep2988	ISO-MSMS	2	2024-02-05_Fusion_41268	103	Treat_T2	509.809	2	497.788	993.561			0.12857	6.3999e-05						22.016	0.27851	22.041	21.899	22.178	0.025398								0.350082	0.00144983	0.0179253	0.028317	1	6928	35.445	14.706	1	2.3684	1.631	0
RVYGGLTTK	9	1	1	1	Unmodified	Pep2988	ISO-MSMS	0	2024-02-05_Fusion_41274	104	Treat_T1	497.788	2	497.788	993.561			0.024252	1.2073e-05						21.984	0.29079	22.033	21.858	22.149	0.048759								0.775563	0.00998339	0.145961	5.9957e-05	1	6754	94.302	68.566	1	0.6938	0.73337	0
AALAKAIEK	9	2	1	0	Unmodified	Pep1540	ISO-MSMS	2	2024-02-05_Fusion_41256	101	Ctrl_T2	468.811	2	457.787	913.56			-1.1237	-0.00051442						21.966	0.48077	21.966	21.827	22.308	0								0.633463	0.0200851	0.277247	1.6285e-05	2	6369	149.57	120.26	1	2.4126	1.9605	0
AALAKAIEK	9	2	1	0	Unmodified	Pep1540	ISO-MSMS	2	2024-02-05_Fusion_41262	102	Ctrl_T1	468.811	2	457.787	913.56			-0.69191	-0.00031675						21.976	0.28353	21.96	21.852	22.136	-0.01511								0.475054	0.00559055	0.093801	5.8853e-05	1	6820	95.608	90.388	1	0.26153	0.29085	0
AALAKAIEK	9	2	1	0	Unmodified	Pep1540	ISO-MSMS	2	2024-02-05_Fusion_41268	103	Treat_T2	468.811	2	457.787	913.56			-0.42542	-0.00019475						21.978	0.4404	22.003	21.831	22.271	0.025398								0.732567	0.0269423	0.356095	7.5035e-06	1	6873	162.97	133.3	1	0.99605	0.79435	0
AALAKAIEK	9	2	1	0	Unmodified	Pep1540	ISO-MSMS	1	2024-02-05_Fusion_41268	103	Treat_T2	463.322	2	457.787	913.56			0.47309	0.00021657						21.961	0.39566	21.986	21.743	22.139	0.025398								0.450248	0.0146654	0.138409	0.0005241	1	6883	86.744	82.541	1	1.2557	1.0014	0
AALAKAIEK	9	2	1	0	Unmodified	Pep1540	ISO-MSMS	2	2024-02-05_Fusion_41274	104	Treat_T1	468.811	2	457.787	913.56			-0.67988	-0.00031124						21.936	0.29079	21.985	21.858	22.149	0.048759								0.437386	0.00685627	0.11025	0.00096848	1	6755	80.787	74.17	1	0.18597	0.19636	0
KSFDEQNVPK	10	2	0	0	Unmodified	Pep2648	MSMS	2	2024-02-05_Fusion_41257	201	Ctrl_T2	403.216	3	397.872	1190.59										21.774	1	21.785	21.285	22.285	0.010641											1.7975e-06	1	6647	107.15	92.592	1
VASTPISQR	9	0	0	1	Unmodified	Pep2970	MSMS	1	2024-02-05_Fusion_41256	101	Ctrl_T2	482.776	2	479.769	957.524										23.095	1	23.095	22.595	23.595	0											0.047734	1	6820	34.824	0.82098	1
VASTPISQR	9	0	0	1	Unmodified	Pep2970	ISO-MSMS	2	2024-02-05_Fusion_41262	102	Ctrl_T1	484.774	2	479.769	957.524			0.40976	0.00019659						21.651	0.3246	21.636	21.464	21.789	-0.01511								0.379971	0.00406744	0.0931589	0.0023268	1	6643	62.582	45.342	1	6.0571	5.551	0
VASTPISQR	9	0	0	1	Unmodified	Pep2970	ISO-MSMS	1	2024-02-05_Fusion_41262	102	Ctrl_T1	482.78	2	479.769	957.524			0.13259	6.3615e-05						21.63	0.49829	21.615	21.29	21.789	-0.01511								0.49098	0.00394136	0.131461	0.0021896	2	6669	64.42	50.263	1	8.2088	7.5229	0
VASTPISQR	9	0	0	1	Unmodified	Pep2970	MSMS	1	2024-02-05_Fusion_41262	102	Ctrl_T1	482.777	2	479.769	957.524										23.126	1	23.111	22.611	23.611	-0.014585											0.065904	1	7247	26.172	1.2282	1
VASTPISQR	9	0	0	1	Unmodified	Pep2970	ISO-MSMS	1	2024-02-05_Fusion_41268	103	Treat_T2	482.78	2	479.769	957.524			-0.042366	-2.0326e-05						21.571	0.37567	21.596	21.412	21.788	0.025398								0.572157	0.00688388	0.230824	4.3061e-05	1	6732	114.28	96.896	1	13.12	10.593	0
VASTPISQR	9	0	0	1	Unmodified	Pep2970	ISO-MSMS	1	2024-02-05_Fusion_41274	104	Treat_T1	482.78	2	479.769	957.524			-0.43435	-0.00020839						21.572	0.37157	21.62	21.463	21.835	0.048759								0.507703	0.0033701	0.0668465	0.00040363	1	6599	88.358	70.973	1	3.8708	3.9196	0
KIADMGHLK	9	2	1	0	Unmodified	Pep1543	ISO-MSMS	1	2024-02-05_Fusion_41256	101	Ctrl_T2	512.319	2	506.784	1011.55			-1.5842	-0.00080286						22.095	0.5679	22.095	21.894	22.462	0								0.59536	0.00862845	0.0748607	0.0025901	1	6440	59.052	43.39	1	1.3685	1.1121	0
KIADMGHLK	9	2	1	0	Unmodified	Pep1543	ISO-MSMS	2	2024-02-05_Fusion_41256	101	Ctrl_T2	517.808	2	506.784	1011.55			-1.8059	-0.00091518						22.165	0.50284	22.165	21.979	22.481	0								0.65339	0.012576	0.127939	0.00060079	1	6449	85.716	67.38	1	0.93022	0.75593	0
KIADMGHLK	9	2	1	0	Unmodified	Pep1543	MSMS	2	2024-02-05_Fusion_41256	101	Ctrl_T2	517.808	2	506.784	1011.55										22.251	1	22.251	21.751	22.751	0											0.043029	1	6488	37.065	26.355	1
KIADMGHLK	9	2	1	0	Unmodified	Pep1543	ISO-MSMS	0	2024-02-05_Fusion_41262	102	Ctrl_T1	506.784	2	506.784	1011.55			-0.79275	-0.00040175						22.17	0.36981	22.155	21.993	22.362	-0.014862								0.740303	0.0168003	0.13926	3.6159e-05	1	6873	122.44	45.125	1	0.15388	0.17113	0
KIADMGHLK	9	2	1	0	Unmodified	Pep1543	ISO-MSMS	1	2024-02-05_Fusion_41263	202	Ctrl_T1	341.881	3	338.192	1011.55			-0.10849	-3.6689e-05						22.091	0.28884	22.094	21.956	22.245	0.0032539								0.84473	0.00535442	0.0869834	1.9248e-11	2	6627	168.38	145.64	1	0.2635	0.26174	0
KIADMGHLK	9	2	1	0	Unmodified	Pep1543	ISO-MSMS	0	2024-02-05_Fusion_41263	202	Ctrl_T1	338.192	3	338.192	1011.55			0.1538	5.2014e-05						22.183	0.33927	22.187	22.003	22.342	0.0032539								0.897902	0.0152009	0.216454	1.9248e-11	3	6637	194.44	135.53	1	0.11689	0.11611	0
KIADMGHLK	9	2	1	0	Unmodified	Pep1543	ISO-MSMS	2	2024-02-05_Fusion_41263	202	Ctrl_T1	345.541	3	338.192	1011.55			-0.64968	-0.00021972						22.189	0.38797	22.192	22.003	22.391	0.0032539								0.789588	0.00761214	0.0843412	8.867e-11	2	6654	143.01	131	1	0.12209	0.12127	0
KIADMGHLK	9	2	1	0	Unmodified	Pep1543	ISO-MSMS	0	2024-02-05_Fusion_41268	103	Treat_T2	506.784	2	506.784	1011.55			-0.37111	-0.00018807						22.125	0.32552	22.151	22.014	22.34	0.02593								0.47292	0.00661269	0.102831	0.0012649	1	6935	76.815	23.062	1	0.49927	0.39816	0
KIADMGHLK	9	2	1	0	Unmodified	Pep1543	ISO-MSMS	1	2024-02-05_Fusion_41269	203	Treat_T2	341.881	3	338.192	1011.55			-0.56035	-0.00018951						22.093	0.31004	22.109	21.957	22.267	0.016033								0.883122	0.0117839	0.191886	1.3815e-16	2	6679	185.99	163.25	1	1.1842	0.77308	0
KIADMGHLK	9	2	1	0	Unmodified	Pep1543	ISO-MSMS	2	2024-02-05_Fusion_41269	203	Treat_T2	345.541	3	338.192	1011.55			-0.76616	-0.00025911						22.158	0.29322	22.174	21.999	22.292	0.016033								0.77515	0.00804385	0.190551	1.5916e-06	2	6712	115.49	105.17	1	0.9232	0.60266	0
KIADMGHLK	9	2	1	0	Unmodified	Pep1543	ISO-MSMS	0	2024-02-05_Fusion_41274	104	Treat_T1	506.784	2	506.784	1011.55			-0.34533	-0.00017501						22.122	0.37334	22.171	21.972	22.346	0.048758								0.731779	0.020297	0.218908	5.1346e-05	1	6784	104.48	38.605	1	0.14989	0.15827	0
KIADMGHLK	9	2	1	0	Unmodified	Pep1543	ISO-MSMS	1	2024-02-05_Fusion_41275	204	Treat_T1	341.881	3	338.192	1011.55			-1.0287	-0.00034789						22.062	0.24011	22.114	21.957	22.197	0.052057								0.875374	0.00577635	0.0663662	2.4842e-11	4	6662	166.34	147.9	1	0.22453	0.2467	0
KIADMGHLK	9	2	1	0	Unmodified	Pep1543	ISO-MSMS	2	2024-02-05_Fusion_41275	204	Treat_T1	345.541	3	338.192	1011.55			-0.38167	-0.00012908						22.11	0.47972	22.162	21.957	22.437	0.052057								0.928596	0.00880805	0.0827387	6.1183e-07	2	6682	127.46	117.14	1	0.15398	0.16918	0
KIADMGHLK	9	2	1	0	Oxidation (M)	Pep1543	ISO-MSMS	0	2024-02-05_Fusion_41262	102	Ctrl_T1	514.782	2	514.782	1027.55			-1.0128	-0.00052136						17.517	0.24886	17.5	17.348	17.596	-0.016188								0.717856	0.00561719	0.064668	5.9951e-05	1	5027	94.309	43.25	1	0.33182	0.36902	0
KIADMGHLK	9	2	1	0	Oxidation (M)	Pep1543	MULTI-MSMS		2024-02-05_Fusion_41263	202	Ctrl_T1	343.523	3	343.523	1027.55	0.21753	7.4728e-05	-0.65621	-0.00022542	-0.43868	-0.0001507	343.523	347.213	350.873	17.456	0.2859	17.461	17.305	17.591	0.0054646					46	11	6	0.871222	0.00571402	0.172099	8.4708e-12	2	5246	151.51	102.95	1	0.29974	0.29773	0
KIADMGHLK	9	2	1	0	Oxidation (M)	Pep1543	ISO-MSMS	0	2024-02-05_Fusion_41268	103	Treat_T2	514.782	2	514.782	1027.55			-2.0673	-0.0010642						17.505	0.23961	17.529	17.362	17.602	0.023209								0.583603	0.00670995	0.0568485	0.0096314	1	5114	48.048	20.421	1	0.44888	0.35798	0
KIADMGHLK	9	2	1	0	Oxidation (M)	Pep1543	ISO-MSMS	0	2024-02-05_Fusion_41269	203	Treat_T2	343.523	3	343.523	1027.55			-0.65104	-0.00022365						17.489	0.28568	17.505	17.302	17.587	0.015871								0.699015	0.00555187	0.0968112	4.0728e-08	2	5306	134.44	96.019	1	0.62279	0.40656	0
KIADMGHLK	9	2	1	0	Oxidation (M)	Pep1543	ISO-MSMS	0	2024-02-05_Fusion_41274	104	Treat_T1	514.782	2	514.782	1027.55			-1.659	-0.00085404						17.485	0.21236	17.529	17.384	17.596	0.043123								0.755811	0.00998444	0.0920425	0.00072893	1	4967	83.998	30.03	1	0.11858	0.12521	0
KIADMGHLK	9	2	1	0	Oxidation (M)	Pep1543	ISO-MSMS	0	2024-02-05_Fusion_41275	204	Treat_T1	343.523	3	343.523	1027.55			0.12433	4.271e-05						17.469	0.31352	17.517	17.359	17.673	0.047653								0.724089	0.00728455	0.143033	3.152e-11	2	5281	163.9	105.46	1	0.12602	0.13846	0
AISSSAISK	9	1	0	0	Unmodified	Pep2973	MULTI-MSMS		2024-02-05_Fusion_41268	103	Treat_T2	432.246	2	432.245	862.476	-0.25326	-0.00010947	-0.46335	-0.00020028	-0.71661	-0.00030975	432.246	434.257	436.253	21.639	0.45842	21.664	21.351	21.809	0.025396					118	20	9	0.6206	0.0149933	0.276493	6.2698e-06	2	6750	95.502	88.281	1	0.95086	0.71648	0
AISSSAISK	9	1	0	0	Unmodified	Pep2973	ISO-MSMS	0	2024-02-05_Fusion_41274	104	Treat_T1	432.245	2	432.245	862.476			-0.059203	-2.559e-05						21.633	0.37196	21.682	21.486	21.858	0.048759								0.604765	0.0116142	0.255799	0.0013182	1	6595	76.1	50.7	1	0.51254	0.56445	0
AISSSAISK	9	1	0	0	Unmodified	Pep2973	ISO-MSMS	0	2024-02-05_Fusion_41275	204	Treat_T1	863.483	1	863.483	862.476			-1.5172	-0.0013101						21.622	0.14273	21.673	21.57	21.713	0.051121								0.973254	0.000500721	0.0102645	3.5556e-05	1	6544	123.16	105.17	1			0
VLYVGSKTK	9	2	1	0	Unmodified	Pep2995	ISO-MSMS	2	2024-02-05_Fusion_41256	101	Ctrl_T2	508.825	2	497.8	993.586			0.14592	7.264e-05						22.247	0.44615	22.247	22.139	22.585	0								0.726905	0.00760938	0.164242	0.0011515	1	6476	78.334	70.409	1	1.7886	1.4535	0
VLYVGSKTK	9	2	1	0	Unmodified	Pep2995	MULTI-MSMS		2024-02-05_Fusion_41262	102	Ctrl_T1	497.8	2	497.8	993.586	0.78311	0.00038983	-0.44071	-0.00021939	0.3424	0.00017045	497.8	503.334	508.825	22.298	0.41827	22.283	22.086	22.504	-0.014862					82	18	9	0.246953	0.0117092	0.198075	0.0008811	1	6912	53.965	50.357	1	0.35953	0.39984	0
VLYVGSKTK	9	2	1	0	Unmodified	Pep2995	ISO-MSMS	2	2024-02-05_Fusion_41268	103	Treat_T2	508.825	2	497.8	993.586			0.0037254	1.8545e-06						22.27	0.33709	22.296	22.139	22.476	0.02593								0.642704	0.00900048	0.133796	0.0016704	1	6996	71.379	61.865	1	1.0509	0.83811	0
VLYVGSKTK	9	2	1	0	Unmodified	Pep2995	ISO-MSMS	0	2024-02-05_Fusion_41274	104	Treat_T1	497.8	2	497.8	993.586			-0.46933	-0.00023363						22.22	0.4455	22.269	22.125	22.571	0.049582								0.457094	0.0218252	0.372349	0.0016069	1	6844	72.23	64.584	1	0.18252	0.19272	0
VLYVGSKTK	9	2	1	0	Unmodified	Pep2995	ISO-MSMS	2	2024-02-05_Fusion_41274	104	Treat_T1	508.824	2	497.8	993.586			-0.39932	-0.00019878						22.208	0.305	22.257	22.125	22.43	0.04958								0.563455	0.00692247	0.095389	0.0011964	1	6855	77.732	71.697	1	0.1623	0.17137	0
VTIKEGSQLK	10	2	1	0	Unmodified	Pep217	ISO-MSMS	1	2024-02-05_Fusion_41256	101	Ctrl_T2	557.361	2	551.827	1101.64			-0.045995	-2.5381e-05						21.968	0.75776	21.968	21.827	22.585	0								0.82977	0.0151659	0.217699	3.9504e-09	3	6354	212.03	178.11	1	6.6497	5.4038	0
VTIKEGSQLK	10	2	1	0	Unmodified	Pep217	ISO-MSMS	2	2024-02-05_Fusion_41256	101	Ctrl_T2	562.852	2	551.827	1101.64			-1.1868	-0.00065491						22.02	0.45793	22.02	21.85	22.308	0								0.977281	0.0189694	0.24541	1.1353e-06	2	6365	164.66	113.83	1	6.1581	5.0042	0
VTIKEGSQLK	10	2	1	0	Unmodified	Pep217	ISO-MSMS	1	2024-02-05_Fusion_41257	201	Ctrl_T2	371.91	3	368.22	1101.64			0.71948	0.00026493						22.039	0.45363	22.049	21.873	22.326	0.010641								0.758554	0.0261778	0.315536	1.1191e-16	2	6714	176.79	175.29	1	12.916	11.019	0
VTIKEGSQLK	10	2	1	0	Unmodified	Pep217	ISO-MSMS	2	2024-02-05_Fusion_41257	201	Ctrl_T2	375.57	3	368.22	1101.64			1.4767	0.00054374						22.065	0.71754	22.075	21.897	22.615	0.010639								0.934335	0.0241693	0.294148	3.2362e-11	4	6721	162.97	157.65	1	7.704	6.5725	0
VTIKEGSQLK	10	2	1	0	Unmodified	Pep217	ISO-MSMS	1	2024-02-05_Fusion_41262	102	Ctrl_T1	557.361	2	551.827	1101.64			-0.83362	-0.00046001						22.019	0.55193	22.004	21.832	22.384	-0.01511								0.882143	0.0183903	0.26686	3.5555e-08	2	6772	193.01	152.28	1	1.3927	1.5489	0
VTIKEGSQLK	10	2	1	0	Unmodified	Pep217	ISO-MSMS	2	2024-02-05_Fusion_41262	102	Ctrl_T1	562.852	2	551.827	1101.64			-0.96494	-0.00053248						22.065	0.37193	22.05	21.852	22.224	-0.01511								0.962701	0.00524175	0.0932969	4.2358e-08	2	6784	188.91	146.56	1	0.98357	1.0938	0
VTIKEGSQLK	10	2	1	0	Unmodified	Pep217	ISO-MSMS	0	2024-02-05_Fusion_41262	102	Ctrl_T1	551.828	2	551.827	1101.64			-0.2295	-0.00012664						22.065	0.65154	22.05	21.852	22.504	-0.015112								0.780274	0.0546691	0.542575	6.2813e-08	3	6810	176.6	128.44	1	0.82085	0.91288	0
VTIKEGSQLK	10	2	1	0	Unmodified	Pep217	MSMS	0	2024-02-05_Fusion_41262	102	Ctrl_T1	551.839	2	551.827	1101.64										22.293	1	22.278	21.778	22.778	-0.014862											0.0264	1	6917	45.022	26.619	1
VTIKEGSQLK	10	2	1	0	Unmodified	Pep217	ISO-MSMS	1	2024-02-05_Fusion_41263	202	Ctrl_T1	371.91	3	368.22	1101.64			0.69245	0.00025497						22.036	0.38701	22.039	21.881	22.268	0.0032539								0.822507	0.0293436	0.36007	9.2291e-17	2	6594	183.65	183.65	1	1.5176	1.5074	0
VTIKEGSQLK	10	2	1	0	Unmodified	Pep217	ISO-MSMS	2	2024-02-05_Fusion_41263	202	Ctrl_T1	375.57	3	368.22	1101.64			1.3762	0.00050676						22.096	0.36302	22.1	21.905	22.268	0.0032539								0.693405	0.0115231	0.132874	1.2331e-06	2	6632	124.6	119.28	1	1.1128	1.1054	0
VTIKEGSQLK	10	2	1	0	Unmodified	Pep217	ISO-MSMS	1	2024-02-05_Fusion_41268	103	Treat_T2	557.361	2	551.827	1101.64			-0.41839	-0.00023088						21.979	0.59898	22.004	21.831	22.43	0.025398								0.574119	0.0135804	0.0914354	7.5782e-07	3	6847	167.93	144.08	1	4.4389	3.54	0
VTIKEGSQLK	10	2	1	0	Unmodified	Pep217	ISO-MSMS	2	2024-02-05_Fusion_41268	103	Treat_T2	562.851	2	551.827	1101.64			-0.6416	-0.00035405						22.016	0.34663	22.041	21.899	22.246	0.025398								0.986564	0.0165782	0.202503	2.1262e-08	3	6871	201.61	157.29	1	3.1123	2.482	0
VTIKEGSQLK	10	2	1	0	Unmodified	Pep217	ISO-MSMS	0	2024-02-05_Fusion_41268	103	Treat_T2	551.828	2	551.827	1101.64			-0.4254	-0.00023475						22.015	0.36947	22.04	21.877	22.246	0.025396								0.669083	0.0307734	0.289603	1.1136e-06	1	6898	164.85	124.12	1	2.8876	2.3029	0
VTIKEGSQLK	10	2	1	0	Unmodified	Pep217	ISO-MSMS	2	2024-02-05_Fusion_41269	203	Treat_T2	375.57	3	368.22	1101.64			1.191	0.00043853						22.042	0.34768	22.058	21.919	22.267	0.016033								0.920521	0.0260019	0.455143	1.4585e-11	2	6677	169.81	166.09	1	2.5083	1.6374	0
VTIKEGSQLK	10	2	1	0	Unmodified	Pep217	MULTI-MSMS		2024-02-05_Fusion_41274	104	Treat_T1	562.851	2	551.827	1101.64	0.60021	0.00033121	-0.35	-0.00019314	0.25021	0.00013808	551.827	557.361	562.851	21.982	0.75417	22.031	21.835	22.589	0.048758					194	33	15	0.988524	0.0547038	0.73196	6.0039e-14	5	6752	191.4	141.2	1	0.68495	0.72323	0
VTIKEGSQLK	10	2	1	0	Unmodified	Pep217	ISO-MSMS	1	2024-02-05_Fusion_41275	204	Treat_T1	371.91	3	368.22	1101.64			0.43044	0.0001585						21.941	0.42787	21.993	21.913	22.341	0.052057								0.750115	0.0404925	0.412789	6.7998e-17	2	6632	192.14	191.86	1	1.8663	2.0506	0
KSGEVAVLK	9	2	1	0	Unmodified	Pep2996	ISO-MSMS	2	2024-02-05_Fusion_41262	102	Ctrl_T1	476.809	2	465.785	929.555			1.3447	0.00062632						22.325	0.24461	22.31	22.179	22.424	-0.014862								0.282039	0.00231181	0.0499094	0.039381	1	6942	27.982	13.845	1	0.92978	1.034	0
KSGEVAVLK	9	2	1	0	Unmodified	Pep2996	ISO-MSMS	2	2024-02-05_Fusion_41274	104	Treat_T1	476.809	2	465.785	929.555			1.2891	0.00060044						22.259	0.25603	22.308	22.174	22.43	0.049582								0.399284	0.00369611	0.087454	0.023417	1	6874	38.75	19.772	1	0.87991	0.92907	0
RSYSDPPLK	9	1	1	1	Unmodified	Pep2987	MULTI-MSMS		2024-02-05_Fusion_41256	101	Ctrl_T2	531.783	2	531.783	1061.55	0.14606	7.7673e-05	-0.92389	-0.00049131	-0.77783	-0.00041363	531.783	538.315	543.803	22.001	0.82785	22.001	21.634	22.462	0					163	34	11	0.770737	0.00331574	0.0424111	5.1387e-06	6	6381	101.72	91.491	1	1.4352	1.1591	0
RSYSDPPLK	9	1	1	1	Unmodified	Pep2987	ISO-MSMS	0	2024-02-05_Fusion_41262	102	Ctrl_T1	531.783	2	531.783	1061.55			0.94448	0.00050226						22.038	0.53008	22.023	21.812	22.342	-0.015112								0.901602	0.00660878	0.102278	4.9557e-05	2	6785	106.6	87.621	1	0.23035	0.21752	0
RSYSDPPLK	9	1	1	1	Unmodified	Pep2987	MULTI-MSMS		2024-02-05_Fusion_41268	103	Treat_T2	531.782	2	531.783	1061.55	0.21827	0.00011607	0.1743	9.2689e-05	0.39257	0.00020876	531.783	538.315	543.804	22.003	0.61777	22.028	21.743	22.361	0.025398					141	27	9	0.840126	0.00503252	0.0509519	0.0001232	4	6875	84.743	76.588	1	0.79601	0.54818	0
RSYSDPPLK	9	1	1	1	Unmodified	Pep2987	ISO-MSMS	0	2024-02-05_Fusion_41274	104	Treat_T1	531.783	2	531.783	1061.55			0.92089	0.00048971						21.984	0.55875	22.033	21.764	22.323	0.048759								0.944811	0.0116232	0.13611	5.2921e-05	3	6729	102.62	74.218	1	0.15427	0.16307	0
SSAPPLTGK	9	1	1	0	Unmodified	Pep1537	MULTI-MSMS		2024-02-05_Fusion_41256	101	Ctrl_T2	436.257	2	429.24	856.465	-0.10615	-4.5564e-05	0.20279	8.7044e-05	0.096636	4.148e-05	429.24	432.762	436.257	21.914	0.82785	21.914	21.634	22.462	0					184	38	10	0.615222	0.00856219	0.158546	5.919e-06	5	6319	97.431	87.28	1	2.6215	2.0273	0
SSAPPLTGK	9	1	1	0	Unmodified	Pep1537	MULTI-MSMS		2024-02-05_Fusion_41262	102	Ctrl_T1	436.257	2	429.24	856.465	0.11328	4.8623e-05	0.91829	0.00039416	1.0316	0.00044279	429.24	432.762	436.257	21.922	1.0417	21.907	21.382	22.423	-0.01511					219	45	13	0.790632	0.00871828	0.179357	3.2791e-06	5	6780	111.95	84.946	1	0.50327	0.48855	0
SSAPPLTGK	9	1	1	0	Unmodified	Pep1537	MULTI-MSMS		2024-02-05_Fusion_41263	202	Ctrl_T1	436.257	2	429.24	856.465	0.048577	2.0851e-05	0.49115	0.00021082	0.53972	0.00023167	429.24	432.762	436.257	21.946	0.69997	21.95	21.666	22.366	0.0034904					174	28	13	0.770629	0.00260703	0.0455253	5.919e-06	1	6608	97.431	85.384	1	0.50954	0.49328	0
SSAPPLTGK	9	1	1	0	Unmodified	Pep1537	MULTI-MSMS		2024-02-05_Fusion_41268	103	Treat_T2	429.24	2	429.24	856.465	-0.27284	-0.00011712	-0.20011	-8.5896e-05	-0.47295	-0.00020301	429.24	432.762	436.257	21.919	0.79962	21.944	21.653	22.453	0.025398					171	35	10	0.887967	0.00650675	0.0844475	3.2791e-06	5	6838	111.95	97.704	1	1.7191	1.3202	0
SSAPPLTGK	9	1	1	0	Unmodified	Pep1537	MULTI-MSMS		2024-02-05_Fusion_41274	104	Treat_T1	429.24	2	429.24	856.465	0.3616	0.00015521	0.4257	0.00018273	0.7873	0.00033794	429.24	432.762	436.257	21.908	0.7637	21.957	21.647	22.411	0.048758					168	32	11	0.941055	0.0119599	0.153305	9.0842e-07	5	6745	124.98	97.529	1	0.42094	0.44376	0
SSAPPLTGK	9	1	1	0	Unmodified	Pep1537	MULTI-MSMS		2024-02-05_Fusion_41275	204	Treat_T1	436.257	2	429.24	856.465	0.28005	0.00012021	0.057118	2.4517e-05	0.33716	0.00014472	429.24	432.762	436.257	21.919	0.69846	21.971	21.691	22.39	0.052057					164	28	12	0.517426	0.00179278	0.0335852	0.00057739	1	6654	66.299	59.994	1	0.37469	0.38439	0
STHGTFLNK	9	1	1	0	Unmodified	Pep1567	MULTI-MSMS		2024-02-05_Fusion_41256	101	Ctrl_T2	509.779	2	502.762	1003.51	-0.20406	-0.0001026	0.67628	0.00034001	0.47222	0.00023741	502.761	506.284	509.779	22.53	0.5344	22.53	22.179	22.713	0					179	24	14	0.915711	0.0428409	0.568471	4.9472e-09	4	6599	170.05	162.92	1	1.9481	1.5065	0
STHGTFLNK	9	1	1	0	Unmodified	Pep1567	MULTI-MSMS		2024-02-05_Fusion_41257	201	Ctrl_T2	337.858	3	335.51	1003.51	-0.37237	-0.00012493	-0.32109	-0.00010773	-0.69346	-0.00023266	335.51	337.858	340.188	22.517	0.43463	22.528	22.279	22.714	0.010639					110	17	10	0.458671	0.00615066	0.101421	2.8164e-08	6	6851	135.35	135.35	1	2.3649	1.8175	0
STHGTFLNK	9	1	1	0	Unmodified	Pep1567	MULTI-MSMS		2024-02-05_Fusion_41262	102	Ctrl_T1	502.762	2	502.762	1003.51	0.40942	0.00020584	0.059451	2.989e-05	0.46887	0.00023573	502.762	506.283	509.779	22.535	0.60112	22.52	22.25	22.851	-0.014862					162	26	10	0.571177	0.00234883	0.0226172	7.3719e-10	4	7056	167.04	163.1	1	0.36101	0.35045	0
STHGTFLNK	9	1	1	0	Unmodified	Pep1567	MULTI-MSMS		2024-02-05_Fusion_41263	202	Ctrl_T1	335.51	3	335.51	1003.51	-0.052925	-1.7757e-05	0.12145	4.0748e-05	0.068526	2.2991e-05	335.51	337.858	340.188	22.55	0.47796	22.553	22.342	22.82	0.0032558					109	19	10	0.812747	0.00887437	0.0932466	8.4708e-12	6	6749	153.04	153.04	1	0.46606	0.45118	0
STHGTFLNK	9	1	1	0	Unmodified	Pep1567	MULTI-MSMS		2024-02-05_Fusion_41268	103	Treat_T2	509.779	2	502.762	1003.51	0.59	0.00029663	-0.15473	-7.7791e-05	0.43527	0.00021884	502.761	506.283	509.779	22.504	0.50815	22.53	22.223	22.731	0.02593					137	22	10	0.927022	0.0200257	0.148307	8.2044e-10	3	7078	194.22	178.68	1	1.1319	0.86929	0
STHGTFLNK	9	1	1	0	Unmodified	Pep1567	MULTI-MSMS		2024-02-05_Fusion_41269	203	Treat_T2	337.858	3	335.51	1003.51	-0.035854	-1.2029e-05	0.16659	5.5892e-05	0.13074	4.3863e-05	335.51	337.858	340.188	22.492	0.41865	22.508	22.292	22.71	0.016012					98	16	10	0.576293	0.00853725	0.0786344	2.0722e-08	6	6782	142.79	142.79	1	2.4593	1.8005	0
STHGTFLNK	9	1	1	0	Unmodified	Pep1567	MULTI-MSMS		2024-02-05_Fusion_41274	104	Treat_T1	502.762	2	502.762	1003.51	0.53947	0.00027122	0.10273	5.165e-05	0.6422	0.00032287	502.762	506.283	509.779	22.472	0.52113	22.522	22.199	22.721	0.049582					148	24	10	0.866509	0.0357569	0.490406	3.1056e-13	5	6924	180.34	173.15	1	0.21202	0.22352	0
STHGTFLNK	9	1	1	0	Unmodified	Pep1567	MULTI-MSMS		2024-02-05_Fusion_41275	204	Treat_T1	335.51	3	335.51	1003.51	0.10925	3.6654e-05	0.25675	8.6143e-05	0.366	0.0001228	335.51	337.858	340.188	22.464	0.35847	22.516	22.316	22.674	0.052057					90	14	12	0.744453	0.00861896	0.157876	7.6375e-12	6	6784	164.72	164.72	1	0.54664	0.5608	0
SVLPTKTVK	9	2	1	0	Unmodified	Pep231	ISO-MSMS	1	2024-02-05_Fusion_41256	101	Ctrl_T2	492.342	2	486.808	971.602			0.49539	0.00024116						22.251	0.32373	22.251	22.115	22.439	0								0.653934	0.0104057	0.264546	0.00056947	1	6482	86.136	70.928	1	52.274	42.479	0
SVLPTKTVK	9	2	1	0	Unmodified	Pep231	ISO-MSMS	2	2024-02-05_Fusion_41256	101	Ctrl_T2	497.833	2	486.808	971.602			0.42948	0.00020908						22.32	0.32206	22.32	22.179	22.501	0								0.688295	0.0300909	0.952636	0.0020341	1	6524	66.504	56.037	1	39.894	32.419	0
SVLPTKTVK	9	2	1	0	Unmodified	Pep231	ISO-MSMS	2	2024-02-05_Fusion_41257	201	Ctrl_T2	332.224	3	324.874	971.602			0.054948	1.7851e-05						22.353	0.26138	22.363	22.207	22.469	0.010641								0.597913	0.00972295	0.130263	0.0040078	2	6823	60.828	52.128	1			0
SVLPTKTVK	9	2	1	0	Unmodified	Pep231	ISO-MSMS	1	2024-02-05_Fusion_41262	102	Ctrl_T1	492.342	2	486.808	971.602			-0.645	-0.00031399						22.324	0.37147	22.31	22.111	22.482	-0.014862								0.712871	0.0219499	0.26296	5.6822e-05	2	6893	98.009	81.766	1	14.265	15.864	0
SVLPTKTVK	9	2	1	0	Unmodified	Pep231	MSMS	0	2024-02-05_Fusion_41262	102	Ctrl_T1	486.809	2	486.808	971.602										22.328	1	22.313	21.813	22.813	-0.014862											0.0011359	1	6931	88.819	67.371	1
SVLPTKTVK	9	2	1	0	Unmodified	Pep231	ISO-MSMS	1	2024-02-05_Fusion_41263	202	Ctrl_T1	328.564	3	324.874	971.602			-0.077504	-2.5179e-05						22.327	0.31262	22.331	22.151	22.464	0.0032539								0.651094	0.0145161	0.372484	1.0859e-06	2	6680	121.67	121.67	1	16.528	16.417	0
SVLPTKTVK	9	2	1	0	Unmodified	Pep231	ISO-MSMS	1	2024-02-05_Fusion_41268	103	Treat_T2	492.343	2	486.808	971.602			0.10816	5.2651e-05						22.261	0.38506	22.287	22.139	22.524	0.02593								0.826911	0.017611	0.224675	0.0005241	2	6977	86.744	71.121	1	12.494	9.9638	0
SVLPTKTVK	9	2	1	0	Unmodified	Pep231	ISO-MSMS	1	2024-02-05_Fusion_41269	203	Treat_T2	328.564	3	324.874	971.602			-0.46994	-0.00015267						22.238	0.3437	22.254	22.141	22.485	0.016033								0.551177	0.0123812	0.224043	2.2519e-06	2	6744	107.43	107.43	1	31.689	20.687	0
SVLPTKTVK	9	2	1	0	Unmodified	Pep231	ISO-MSMS	1	2024-02-05_Fusion_41274	104	Treat_T1	492.343	2	486.808	971.602			-0.34954	-0.00017016						22.235	0.42748	22.285	22.103	22.53	0.049582								0.755363	0.0317314	0.612107	4.2542e-05	2	6835	114.89	101.62	1	10.178	10.747	0
SVLPTKTVK	9	2	1	0	Unmodified	Pep231	MSMS	0	2024-02-05_Fusion_41274	104	Treat_T1	486.808	2	486.808	971.602										22.266	1	22.316	21.816	22.816	0.049582											4.3862e-05	1	6864	95.358	68.055	1
SVLPTKTVK	9	2	1	0	Unmodified	Pep231	ISO-MSMS	1	2024-02-05_Fusion_41275	204	Treat_T1	328.564	3	324.874	971.602			-0.20382	-6.6217e-05						22.228	0.28703	22.28	22.197	22.484	0.052057								0.472958	0.00890833	0.121453	1.2319e-06	2	6728	119.89	119.89	1	4.2217	4.6385	0
TAYGPNGMNK	10	1	0	0	Unmodified	Pep224	MULTI-MSMS		2024-02-05_Fusion_41256	101	Ctrl_T2	530.753	2	526.745	1051.48	0.025452	1.3407e-05	0.53123	0.00027982	0.55668	0.00029323	526.745	528.758	530.753	22.163	0.37654	22.163	21.931	22.308	0					108	17	9	0.621767	0.00625833	0.0839654	1.5274e-06	1	6434	110.31	102.38	1	2.6396	2.0788	0
TAYGPNGMNK	10	1	0	0	Unmodified	Pep224	MULTI-MSMS		2024-02-05_Fusion_41262	102	Ctrl_T1	528.758	2	526.745	1051.48	0.95727	0.00050424	0.049611	2.6132e-05	1.0069	0.00053037	526.745	528.757	530.752	22.162	0.37794	22.148	21.943	22.321	-0.014862					89	15	9	0.78492	0.00703179	0.0539044	1.0562e-06	2	6858	116.37	110.45	1	1.5035	1.5241	0
TAYGPNGMNK	10	1	0	0	Unmodified	Pep224	MULTI-MSMS		2024-02-05_Fusion_41268	103	Treat_T2	528.758	2	526.745	1051.48	0.31217	0.00016443	-0.16627	-8.7582e-05	0.1459	7.6851e-05	526.745	528.757	530.753	22.142	0.32771	22.168	21.969	22.297	0.02593					77	14	8	0.774733	0.00683511	0.0844689	6.4832e-07	1	6929	121.62	110.98	1	4.6595	3.511	0
TAYGPNGMNK	10	1	0	0	Unmodified	Pep224	MULTI-MSMS		2024-02-05_Fusion_41274	104	Treat_T1	528.758	2	526.745	1051.48	0.49621	0.00026138	0.14072	7.4126e-05	0.63694	0.0003355	526.745	528.758	530.752	22.119	0.41908	22.167	21.972	22.392	0.048759					79	17	7	0.785761	0.00604642	0.0340383	1.0287e-06	1	6796	116.73	109.67	1	1.3557	1.493	0
TAYGPNGMNK	10	1	0	0	Oxidation (M)	Pep224	ISO-MSMS	2	2024-02-05_Fusion_41256	101	Ctrl_T2	538.75	2	534.743	1067.47			0.46048	0.00024624						19.125	0.24828	19.125	19.033	19.281	0								0.555194	0.00110747	0.00749624	0.025935	1	5267	39.022	39.022	1			0
TAYGPNGMNK	10	1	0	0	Oxidation (M)	Pep224	ISO-MSMS	1	2024-02-05_Fusion_41268	103	Treat_T2	536.755	2	534.743	1067.47			-0.88314	-0.00047225						19.115	0.24584	19.138	19.025	19.27	0.023743								0.579252	0.00139317	0.015106	0.017932	1	5773	43.808	43.808	1			0
ATPSSSLPK	9	1	1	0	Unmodified	Pep1546	MULTI-MSMS		2024-02-05_Fusion_41256	101	Ctrl_T2	451.262	2	444.245	886.476	-0.18633	-8.2778e-05	0.24853	0.00011041	0.062198	2.7631e-05	444.246	447.767	451.263	22.134	0.73876	22.134	21.785	22.524	0					182	34	9	0.818194	0.0191639	0.287695	0.00044458	2	6431	71.692	58.314	1	1.5552	1.2027	0
ATPSSSLPK	9	1	1	0	Unmodified	Pep1546	ISO-MSMS	1	2024-02-05_Fusion_41262	102	Ctrl_T1	447.767	2	444.245	886.476			-0.98762	-0.00043875						22.088	0.37792	22.073	21.92	22.298	-0.01511								0.561606	0.00712287	0.104233	0.0021896	1	6829	64.42	53.71	1	0.57052	0.55384	0
ATPSSSLPK	9	1	1	0	Unmodified	Pep1546	ISO-MSMS	0	2024-02-05_Fusion_41262	102	Ctrl_T1	444.246	2	444.245	886.476			-0.17513	-7.7803e-05						22.158	0.76087	22.143	21.743	22.504	-0.014862								0.345971	0.00601387	0.0809487	0.021684	2	6831	39.919	32.675	1	0.34371	0.33366	0
ATPSSSLPK	9	1	1	0	Unmodified	Pep1546	ISO-MSMS	1	2024-02-05_Fusion_41268	103	Treat_T2	447.767	2	444.245	886.476			-1.0395	-0.00046178						22.098	0.6436	22.124	21.81	22.453	0.02593								0.70251	0.0122977	0.158368	0.0025679	1	6906	59.35	49.569	1	1.7469	1.3416	0
ATPSSSLPK	9	1	1	0	Unmodified	Pep1546	ISO-MSMS	1	2024-02-05_Fusion_41274	104	Treat_T1	447.767	2	444.245	886.476			-1.4311	-0.00063578						22.043	0.48833	22.092	21.903	22.392	0.048759								0.715539	0.0111591	0.125998	0.0021896	1	6777	64.42	49.751	1	0.50802	0.53556	0
ASFQSTSVK	9	1	0	0	Unmodified	Pep1548	MULTI-MSMS		2024-02-05_Fusion_41256	101	Ctrl_T2	481.755	2	477.748	953.482	0.046129	2.2038e-05	-0.87812	-0.00041952	-0.83199	-0.00039748	477.749	479.761	481.755	22.173	0.43669	22.173	21.894	22.331	0					147	20	11	0.630353	0.00801182	0.0836717	2.8546e-06	1	6436	114.28	99.519	1	0.65165	0.5132	0
ASFQSTSVK	9	1	0	0	Unmodified	Pep1548	ISO-MSMS	0	2024-02-05_Fusion_41262	102	Ctrl_T1	477.748	2	477.748	953.482			1.7213	0.00082234						22.163	0.48933	22.149	21.853	22.342	-0.014862								0.302405	0.0062649	0.0953742	0.013054	2	6911	45.74	45.237	1	0.19091	0.19353	0
ASFQSTSVK	9	1	0	0	Unmodified	Pep1548	MULTI-MSMS		2024-02-05_Fusion_41268	103	Treat_T2	481.756	2	477.748	953.482	0.28619	0.00013673	-1.5739	-0.00075192	-1.2877	-0.00061519	477.748	479.76	481.755	22.133	0.74059	22.159	21.877	22.618	0.02593					160	32	11	0.800511	0.0158951	0.190491	4.3897e-07	1	6937	127.56	104.04	1	0.53146	0.40046	0
ASFQSTSVK	9	1	0	0	Unmodified	Pep1548	ISO-MSMS	0	2024-02-05_Fusion_41274	104	Treat_T1	477.748	2	477.748	953.482			1.3027	0.00062236						22.136	0.50246	22.185	21.927	22.43	0.048759								0.398636	0.0125054	0.0983395	0.0006422	1	6795	85.161	79.864	1	0.13743	0.15135	0
VVDYPNSAK	9	1	0	0	Unmodified	Pep1552	ISO-MSMS	0	2024-02-05_Fusion_41262	102	Ctrl_T1	496.756	2	496.756	991.497			-0.72322	-0.00035926						22.245	0.41663	22.23	21.967	22.384	-0.014862								0.280489	0.00570847	0.134762	0.032312	1	6903	32.751	32.751	1	1.0406	1.0549	0
VVDYPNSAK	9	1	0	0	Unmodified	Pep1552	ISO-MSMS	1	2024-02-05_Fusion_41268	103	Treat_T2	498.769	2	496.756	991.497			-2.6307	-0.0013068						22.254	0.31482	22.28	22.093	22.407	0.025932								0.347332	0.00678537	0.0884711	0.0017874	1	6955	69.812	63.709	1	3.8294	2.8855	0
SVSSHLFTHK	10	1	1	0	Unmodified	Pep4108	ISO-MSMS	1	2024-02-05_Fusion_41257	201	Ctrl_T2	383.884	3	381.537	1141.59			1.5818	0.00060352						23.095	0.23812	23.105	22.974	23.212	0.010693								0.49301	0.000727394	0.00400822	8.4329e-17	2	7032	186.43	179.3	1	3.2126	2.469	0
SVSSHLFTHK	10	1	1	0	Unmodified	Pep4108	ISO-MSMS	1	2024-02-05_Fusion_41262	102	Ctrl_T1	575.322	2	571.801	1141.59			0.47011	0.00026881						23.098	0.13325	23.083	23.01	23.143	-0.014585								0.211402	0.000172428	0.00399198	0.0033253	1	7254	53.965	53.057	1	0.093414	0.090682	0
SVSSHLFTHK	10	1	1	0	Unmodified	Pep4108	ISO-MSMS	1	2024-02-05_Fusion_41269	203	Treat_T2	383.885	3	381.537	1141.59			1.0228	0.00039022						23.033	0.22426	23.049	22.917	23.141	0.01598								0.703663	0.00444701	0.0279389	8.4329e-17	2	6966	186.43	181.12	1	2.6941	1.9725	0
KVSQVIMEK	9	2	0	0	Unmodified	Pep3011	ISO-MSMS	0	2024-02-05_Fusion_41256	101	Ctrl_T2	531.305	2	531.305	1060.6			-0.42397	-0.00022526						22.873	0.21591	22.873	22.733	22.949	0								0.387072	0.00144988	0.0175602	0.023044	1	6702	39.001	24.361	1	0.31246	0.24014	0
KVSQVIMEK	9	2	0	0	Unmodified	Pep3011	ISO-MSMS	0	2024-02-05_Fusion_41262	102	Ctrl_T1	531.305	2	531.305	1060.6			-0.93644	-0.00049754						22.77	0.25202	22.755	22.643	22.895	-0.014761								0.812719	0.00182357	0.0241588	3.7842e-05	1	7097	120.45	82.725	1	0.14135	0.14737	0
KVSQVIMEK	9	2	0	0	Unmodified	Pep3011	MULTI-MSMS		2024-02-05_Fusion_41268	103	Treat_T2	531.305	2	531.305	1060.6	0.72457	0.00038497	0.34524	0.00018343	1.0698	0.00056839	531.305	535.33	539.319	22.735	0.251	22.762	22.663	22.914	0.02652					38	12	5	0.657347	0.00195059	0.0239769	0.0006232	1	7190	64.439	36.556	1	0.31851	0.25011	0
KVSQVIMEK	9	2	0	0	Unmodified	Pep3011	ISO-MSMS	0	2024-02-05_Fusion_41274	104	Treat_T1	531.305	2	531.305	1060.6			-0.27315	-0.00014513						22.734	0.24293	22.784	22.65	22.893	0.049582								0.79896	0.00176925	0.0237413	4.248e-05	1	7030	114.97	81.706	1			0
AVDDRGLYK	9	1	1	1	Unmodified	Pep1562	ISO-MSMS	2	2024-02-05_Fusion_41256	101	Ctrl_T2	530.797	2	518.775	1035.53			-1.7778	-0.0009223						22.508	0.36594	22.508	22.285	22.651	0								0.841725	0.0160555	0.284426	5.1586e-05	2	6553	104.2	83.5	1	14.823	11.971	0
AVDDRGLYK	9	1	1	1	Unmodified	Pep1562	ISO-MSMS	2	2024-02-05_Fusion_41257	201	Ctrl_T2	354.2	3	346.186	1035.53			-0.55113	-0.00019079						22.469	0.33826	22.48	22.303	22.641	0.010641								0.331257	0.00135408	0.0198922	0.028273	1	6860	45.081	43.024	1	5.0715	4.3161	0
AVDDRGLYK	9	1	1	1	Unmodified	Pep1562	ISO-MSMS	1	2024-02-05_Fusion_41262	102	Ctrl_T1	525.307	2	518.775	1035.53			-0.35375	-0.00018352						22.431	0.24737	22.417	22.299	22.546	-0.014862								0.62134	0.00948928	0.125668	5.2921e-05	1	6963	102.62	86.148	1	1.8194	1.7181	0
AVDDRGLYK	9	1	1	1	Unmodified	Pep1562	MULTI-SECPEP		2024-02-05_Fusion_41263	202	Ctrl_T1	346.202	3	346.186	1035.53	-0.1054	-3.6489e-05	1.5664	0.00054225	1.461	0.00050576	346.186	350.54	354.199	22.464	0.38634	22.467	22.268	22.655	0.0032539					76	14	8	0.234497	0.00185678	0.0150069	0.0024442	1	6738	82.305	82.305	1	1.4919	1.429	0
AVDDRGLYK	9	1	1	1	Unmodified	Pep1562	ISO-MSMS	2	2024-02-05_Fusion_41274	104	Treat_T1	530.796	2	518.775	1035.53			-3.9135	-0.0020302						22.532	0.41215	22.581	22.275	22.687	0.049582								0.710718	0.00655903	0.159347	0.00075514	1	6917	83.647	54.702	1	0.47961	0.52819	0
AVDDRGLYK	9	1	1	1	Unmodified	Pep1562	ISO-MSMS	0	2024-02-05_Fusion_41274	104	Treat_T1	518.775	2	518.775	1035.53			0.24261	0.00012586						22.392	0.27121	22.442	22.3	22.571	0.049582								0.421932	0.00601587	0.0710262	0.0020495	1	6934	66.299	51.091	1	1.0086	1.0662	0
KTMPTTFNR	9	1	0	1	Unmodified	Pep1583	MULTI-MSMS		2024-02-05_Fusion_41256	101	Ctrl_T2	553.308	2	548.284	1094.55	0.1746	9.5732e-05	-0.19916	-0.0001092	-0.024559	-1.3465e-05	548.285	553.307	557.296	22.811	0.23609	22.811	22.693	22.929	0					78	11	11	0.851944	0.00493533	0.0454882	4.6781e-09	2	6696	148.99	137.82	1	3.7905	2.8699	0
KTMPTTFNR	9	1	0	1	Unmodified	Pep1583	MULTI-MSMS		2024-02-05_Fusion_41262	102	Ctrl_T1	548.285	2	548.284	1094.55	0.35051	0.00019218	-0.00072701	-3.9861e-07	0.34978	0.00019178	548.285	553.307	557.296	22.81	0.27692	22.795	22.618	22.895	-0.014585					70	9	12	0.759793	0.0111526	0.186025	4.5326e-09	4	7122	149.65	140.29	1	0.62227	0.64159	0
KTMPTTFNR	9	1	0	1	Unmodified	Pep1583	MULTI-MSMS		2024-02-05_Fusion_41268	103	Treat_T2	553.308	2	548.284	1094.55	0.62135	0.00034067	0.21477	0.00011775	0.83611	0.00045843	548.285	553.307	557.296	22.785	0.21459	22.812	22.7	22.914	0.02652					70	10	10	0.796683	0.00847761	0.0986508	1.2315e-09	3	7195	164.77	153.17	1	2.6599	2.1674	0
KTMPTTFNR	9	1	0	1	Unmodified	Pep1583	MULTI-MSMS		2024-02-05_Fusion_41274	104	Treat_T1	553.308	2	548.284	1094.55	0.57861	0.00031724	-0.46569	-0.00025533	0.11292	6.1911e-05	548.284	553.307	557.295	22.745	0.20643	22.795	22.687	22.893	0.04958					70	10	11	0.947827	0.00675489	0.0952312	2.1361e-09	2	7057	160.63	150.34	1	0.54457	0.58349	0
KTMPTTFNR	9	1	0	1	Oxidation (M)	Pep1583	ISO-MSMS	2	2024-02-05_Fusion_41256	101	Ctrl_T2	565.294	2	556.282	1110.55			1.864	0.0010369						19.906	0.26161	19.906	19.743	20.004	0								0.980359	0.000522455	0.00489726	0.041664	1	5550	26.442	9.6661	1			0
KTMPTTFNR	9	1	0	1	Oxidation (M)	Pep1583	ISO-MSMS	1	2024-02-05_Fusion_41256	101	Ctrl_T2	561.304	2	556.282	1110.55			0.97559	0.0005427						19.902	0.15382	19.902	19.831	19.985	0								0.86507	0.00032412	0.00324869	0.042881	1	5565	25.621	20.887	1			0
ATALPTGTSK	10	1	1	0	Unmodified	Pep229	MULTI-MSMS		2024-02-05_Fusion_41256	101	Ctrl_T2	480.781	2	473.764	945.513	-0.0027609	-1.308e-06	0.44487	0.00021077	0.44211	0.00020946	473.765	477.285	480.781	22.225	0.49868	22.225	21.894	22.393	0					126	23	10	0.534126	0.0173116	0.226008	5.2478e-07	3	6463	123.21	103.95	1	3.4405	2.6607	0
ATALPTGTSK	10	1	1	0	Unmodified	Pep229	ISO-MSMS	0	2024-02-05_Fusion_41262	102	Ctrl_T1	473.765	2	473.764	945.513			2.5335	0.0012003						22.245	0.46606	22.23	22.016	22.482	-0.014862								0.931259	0.0229049	0.312435	5.5327e-06	3	6892	130.66	78.753	1	0.52268	0.50739	0
ATALPTGTSK	10	1	1	0	Unmodified	Pep229	ISO-MSMS	2	2024-02-05_Fusion_41262	102	Ctrl_T1	480.781	2	473.764	945.513			0.53661	0.00025423						22.256	0.48588	22.241	21.876	22.362	-0.014862								0.529142	0.0111337	0.177193	0.00025389	1	6888	90.15	77.6	1	0.48433	0.47017	0
ATALPTGTSK	10	1	1	0	Unmodified	Pep229	ISO-MSMS	0	2024-02-05_Fusion_41268	103	Treat_T2	473.766	2	473.764	945.513			1.2034	0.00057013						22.235	0.29181	22.261	22.093	22.384	0.02593								0.890907	0.00483822	0.0812941	1.1875e-05	1	6961	108.43	80.661	1	2.4575	1.8873	0
ATALPTGTSK	10	1	1	0	Unmodified	Pep229	ISO-MSMS	2	2024-02-05_Fusion_41268	103	Treat_T2	480.781	2	473.764	945.513			0.70548	0.00033423						22.232	0.48349	22.258	21.924	22.407	0.02593								0.657499	0.0220575	0.5446	1.4079e-05	1	6984	100.71	85.751	1	2.0446	1.5702	0
ATALPTGTSK	10	1	1	0	Unmodified	Pep229	ISO-MSMS	0	2024-02-05_Fusion_41274	104	Treat_T1	473.765	2	473.764	945.513			1.8582	0.00088034						22.185	0.43746	22.235	22.061	22.499	0.049511								0.942493	0.029704	0.595302	4.4771e-06	2	6833	135.71	79.333	1	0.4954	0.52226	0
ATALPTGTSK	10	1	1	0	Unmodified	Pep229	ISO-MSMS	2	2024-02-05_Fusion_41274	104	Treat_T1	480.781	2	473.764	945.513			0.14238	6.7454e-05						22.186	0.29043	22.235	22.079	22.369	0.04952								0.628056	0.0148568	0.286665	1.6248e-05	1	6843	93.111	81.104	1	0.35188	0.37096	0
AVFASEVKK	9	2	0	0	Unmodified	Pep3015	ISO-MSMS	0	2024-02-05_Fusion_41256	101	Ctrl_T2	489.785	2	489.785	977.555			0.84805	0.00041536						22.819	0.19934	22.819	22.713	22.912	0								0.346527	0.00311613	0.050768	0.0030576	1	6710	52.786	50.252	1	1.169	0.89843	0
AVFASEVKK	9	2	0	0	Unmodified	Pep3015	ISO-MSMS	0	2024-02-05_Fusion_41262	102	Ctrl_T1	489.785	2	489.785	977.555			0.73218	0.00035861						22.811	0.25202	22.796	22.643	22.895	-0.014585								0.62516	0.00933593	0.166872	0.0012274	1	7121	77.318	71.165	1	0.41952	0.4374	0
AVFASEVKK	9	2	0	0	Unmodified	Pep3015	ISO-MSMS	0	2024-02-05_Fusion_41268	103	Treat_T2	489.785	2	489.785	977.555			0.78741	0.00038566						22.78	0.20075	22.807	22.714	22.914	0.02652								0.363619	0.00248871	0.0214217	0.0080773	1	7216	49.097	47.308	1	1.3383	1.0509	0
AVFASEVKK	9	2	0	0	Unmodified	Pep3015	MULTI-MSMS		2024-02-05_Fusion_41274	104	Treat_T1	489.785	2	489.785	977.555	0.7506	0.00036763	-0.77429	-0.00037924	-0.02369	-1.1603e-05	489.784	493.808	497.798	22.736	0.36122	22.786	22.571	22.932	0.049582					78	18	8	0.52276	0.00977	0.152851	0.00022317	1	7054	80.684	74.531	1	0.30628	0.34802	0
GTYSKIMNH	9	1	0	0	Unmodified	Pep1575	MULTI-MSMS		2024-02-05_Fusion_41256	101	Ctrl_T2	529.763	2	525.755	1049.5	0.010503	5.522e-06	0.097589	5.1308e-05	0.10809	5.683e-05	525.756	527.768	529.763	22.676	0.37274	22.676	22.416	22.789	0					90	18	8	0.699287	0.00360225	0.0375253	8.0075e-14	1	6633	203.02	185.91	1	1.6093	1.2674	0
GTYSKIMNH	9	1	0	0	Unmodified	Pep1575	MULTI-MSMS		2024-02-05_Fusion_41262	102	Ctrl_T1	525.756	2	525.755	1049.5	0.41892	0.00022025	-0.4771	-0.00025084	-0.05818	-3.0588e-05	525.756	527.767	529.763	22.655	0.2781	22.64	22.504	22.782	-0.014862					73	11	8	0.507968	0.00268898	0.0314958	4.1902e-09	2	7057	175.51	162.47	1	0.72553	0.73549	0
GTYSKIMNH	9	1	0	0	Unmodified	Pep1575	ISO-MSMS	1	2024-02-05_Fusion_41262	102	Ctrl_T1	527.759	2	525.755	1049.5			1.9444	0.0010223						21.014	1.0661	20.998	20.516	21.582	-0.015331								0.72566	0.00458137	0.111557	0.04271	1	6360	25.737	16.223	1	1.5004	1.5211	0
GTYSKIMNH	9	1	0	0	Unmodified	Pep1575	MULTI-MSMS		2024-02-05_Fusion_41268	103	Treat_T2	529.764	2	525.755	1049.5	0.73739	0.00038769	-0.1623	-8.533e-05	0.57509	0.00030236	525.756	527.768	529.763	22.647	0.39163	22.673	22.407	22.799	0.02593					102	18	9	0.835283	0.00462874	0.0342001	4.049e-19	1	7143	215.42	189	1	1.2388	0.93342	0
GTYSKIMNH	9	1	0	0	Unmodified	Pep1575	MULTI-MSMS		2024-02-05_Fusion_41274	104	Treat_T1	525.756	2	525.755	1049.5	0.60944	0.00032042	-0.056587	-2.9751e-05	0.55285	0.00029067	525.756	527.767	529.763	22.62	0.28952	22.669	22.476	22.766	0.049582					93	15	10	0.555199	0.00379791	0.0458658	4.28e-09	1	6986	172.25	168.97	1	0.45384	0.4998	0
GTYSKIMNH	9	1	0	0	Unmodified	Pep1575	ISO-MSMS	1	2024-02-05_Fusion_41274	104	Treat_T1	527.761	2	525.755	1049.5			2.2471	0.0011814						21.025	0.86352	21.073	20.759	21.622	0.047907								0.700674	0.004796	0.105528	0.04271	1	6310	25.737	14.929	1	1.3437	1.4798	0
ATIDGSVNPK	10	1	0	0	Unmodified	Pep223	MULTI-MSMS		2024-02-05_Fusion_41256	101	Ctrl_T2	505.274	2	501.267	1000.52	-0.067744	-3.3958e-05	1.3735	0.00068847	1.3057	0.00065451	501.267	503.28	505.274	22.154	0.67356	22.154	21.827	22.501	0					198	31	11	0.679686	0.0182169	0.136045	1.7307e-06	3	6408	107.69	96.529	1	1.4416	1.1353	0
ATIDGSVNPK	10	1	0	0	Unmodified	Pep223	MULTI-MSMS		2024-02-05_Fusion_41262	102	Ctrl_T1	501.267	2	501.267	1000.52	0.78522	0.00039361	0.59964	0.00030058	1.3849	0.00069419	501.267	503.279	505.274	22.141	0.9273	22.126	21.535	22.462	-0.014862					180	40	10	0.762095	0.0139457	0.1872	2.3441e-06	3	6828	99.802	91.27	1	0.42732	0.43319	0
ATIDGSVNPK	10	1	0	0	Unmodified	Pep223	MULTI-MSMS		2024-02-05_Fusion_41268	103	Treat_T2	503.279	2	501.267	1000.52	0.23896	0.00011978	0.69819	0.00034998	0.93716	0.00046976	501.267	503.279	505.274	22.129	0.59927	22.155	21.877	22.476	0.02593					158	26	10	0.742065	0.022078	0.334275	0.0001487	1	6913	83.783	74.002	1	1.6646	1.2543	0
KVGEVIVTK	9	2	0	0	Unmodified	Pep1577	ISO-MSMS	2	2024-02-05_Fusion_41256	101	Ctrl_T2	494.823	2	486.808	971.602			-0.20611	-0.00010034						22.7	0.47328	22.7	22.439	22.912	0								0.598653	0.0129248	0.137978	0.0026846	1	6629	57.785	45.64	1	1.4854	1.1416	0
KVGEVIVTK	9	2	0	0	Unmodified	Pep1577	ISO-MSMS	1	2024-02-05_Fusion_41256	101	Ctrl_T2	490.833	2	486.808	971.602			0.58021	0.00028245						22.699	0.39139	22.699	22.501	22.892	0								0.623431	0.0106691	0.105778	0.00049578	1	6632	87.123	61.986	1	1.3885	1.0672	0
KVGEVIVTK	9	2	0	0	Unmodified	Pep1577	ISO-MSMS	1	2024-02-05_Fusion_41262	102	Ctrl_T1	490.834	2	486.808	971.602			0.40336	0.00019636						22.671	0.38861	22.656	22.462	22.851	-0.014862								0.654129	0.0102178	0.116986	0.00095888	1	7039	80.916	59.066	1	0.71672	0.74727	0
KVGEVIVTK	9	2	0	0	Unmodified	Pep1577	ISO-MSMS	2	2024-02-05_Fusion_41262	102	Ctrl_T1	494.823	2	486.808	971.602			-0.41471	-0.00020188						22.67	0.38861	22.656	22.462	22.851	-0.014862								0.477874	0.0104591	0.15337	0.0062981	1	7050	50.297	33.521	1	0.70477	0.7348	0
KVGEVIVTK	9	2	0	0	Unmodified	Pep1577	ISO-MSMS	1	2024-02-05_Fusion_41268	103	Treat_T2	490.833	2	486.808	971.602			0.1383	6.7324e-05						22.669	0.36678	22.695	22.5	22.867	0.02593								0.721641	0.0155837	0.124698	4.5323e-05	1	7132	111.61	79.287	1	2.7752	2.1792	0
KVGEVIVTK	9	2	0	0	Unmodified	Pep1577	MULTI-MSMS		2024-02-05_Fusion_41274	104	Treat_T1	486.808	2	486.808	971.602	0.89665	0.0004365	-0.55599	-0.00027066	0.34066	0.00016584	486.808	490.833	494.822	22.642	0.5947	22.692	22.275	22.869	0.049582					194	29	12	0.846795	0.0165748	0.204247	5.5936e-09	3	7038	144.79	116.7	1	0.68506	0.77841	0
ATTLPIRNK	9	1	1	1	Unmodified	Pep3021	MULTI-MSMS		2024-02-05_Fusion_41256	101	Ctrl_T2	507.309	2	507.309	1012.6	-0.060261	-3.0571e-05	0.36449	0.00018491	0.30422	0.00015434	507.309	513.841	519.33	22.961	0.3541	22.961	22.789	23.143	0					63	17	6	0.61874	0.00301281	0.0178928	7.5745e-05	3	6783	101.28	95.181	1	2.1612	1.7454	0
ATTLPIRNK	9	1	1	1	Unmodified	Pep3021	MULTI-SECPEP		2024-02-05_Fusion_41257	201	Ctrl_T2	342.862	3	338.542	1012.6	-0.58925	-0.00019949	0.66397	0.00022478	0.074724	2.5297e-05	338.542	342.896	346.556	22.996	0.42403	23.006	22.737	23.161	0.010693					74	16	8	0.717759	0.00466945	0.1172	0.032559	1	6958	53.166	53.166	1	2.2754	1.9365	0
ATTLPIRNK	9	1	1	1	Unmodified	Pep3021	ISO-MSMS	1	2024-02-05_Fusion_41262	102	Ctrl_T1	513.841	2	507.309	1012.6			0.42882	0.00021754						22.92	0.29174	22.905	22.758	23.05	-0.014585								0.97813	0.00512564	0.0152421	0.010211	1	7167	47.657	43.911	1	0.75056	0.70875	0
ATTLPIRNK	9	1	1	1	Unmodified	Pep3021	ISO-MSMS	0	2024-02-05_Fusion_41262	102	Ctrl_T1	507.309	2	507.309	1012.6			0.089084	4.5193e-05						22.998	0.38551	22.984	22.828	23.214	-0.014585								0.842334	0.0126837	0.0384372	2.887e-05	1	7193	150.17	137.38	1	0.19308	0.18232	0
ATTLPIRNK	9	1	1	1	Unmodified	Pep3021	ISO-MSMS	0	2024-02-05_Fusion_41263	202	Ctrl_T1	338.541	3	338.542	1012.6			-0.1765	-5.9752e-05						22.978	0.32147	22.981	22.82	23.142	0.0030174								0.717867	0.00647671	0.0205871	2.2519e-06	2	6889	123.72	118.4	1	0.34694	0.33232	0
ATTLPIRNK	9	1	1	1	Unmodified	Pep3021	MULTI-MSMS		2024-02-05_Fusion_41268	103	Treat_T2	507.309	2	507.309	1012.6	0.223	0.00011313	0.020259	1.0278e-05	0.24326	0.00012341	507.309	513.841	519.33	22.948	0.40236	22.975	22.763	23.165	0.02652					72	19	6	0.396514	0.0031085	0.0121504	0.00018026	3	7267	98.418	93.878	1	2.1399	1.4737	0
ATTLPIRNK	9	1	1	1	Unmodified	Pep3021	MULTI-MSMS		2024-02-05_Fusion_41269	203	Treat_T2	342.896	3	338.542	1012.6	-0.017652	-5.9759e-06	-0.40033	-0.00013553	-0.41798	-0.0001415	338.542	342.896	346.555	22.919	0.38371	22.935	22.71	23.094	0.015978					75	16	7	0.55105	0.00671059	0.0258616	4.6122e-07	4	6929	105.39	105.39	1	1.6072	1.3427	0
ATTLPIRNK	9	1	1	1	Unmodified	Pep3021	ISO-MSMS	1	2024-02-05_Fusion_41274	104	Treat_T1	513.841	2	507.309	1012.6			0.29991	0.00015215						22.906	0.24899	22.956	22.806	23.055	0.050432								0.93234	0.0042549	0.00905217	0.00093841	1	7107	81.191	77.444	1	0.55124	0.58269	0
ATTLPIRNK	9	1	1	1	Unmodified	Pep3021	ISO-MSMS	0	2024-02-05_Fusion_41274	104	Treat_T1	507.309	2	507.309	1012.6			0.10381	5.2665e-05						22.966	0.27085	23.017	22.87	23.141	0.050432								0.606675	0.00752893	0.0170508	4.2542e-05	1	7119	134.81	124.58	1	0.30706	0.32457	0
ATTLPIRNK	9	1	1	1	Unmodified	Pep3021	MULTI-MSMS		2024-02-05_Fusion_41275	204	Treat_T1	338.542	3	338.542	1012.6	-0.099132	-3.356e-05	0.12199	4.13e-05	0.022862	7.7399e-06	338.542	342.896	346.556	22.947	0.32832	23	22.795	23.123	0.053213					51	14	6	0.692251	0.00488881	0.014268	4.3175e-07	4	6927	127.46	127.46	1	0.50841	0.5172	0
GSSDVIIHR	9	0	0	1	Unmodified	Pep1581	MULTI-MSMS		2024-02-05_Fusion_41256	101	Ctrl_T2	492.268	2	492.267	982.52	0.092347	4.5459e-05	-0.033097	-1.6292e-05	0.05925	2.9167e-05	492.267	495.278	497.271	22.701	0.7632	22.701	22.308	23.071	0					187	37	10	0.618857	0.0151379	0.126016	1.2425e-09	4	6688	164.72	161.06	1	3.7435	2.5635	0
GSSDVIIHR	9	0	0	1	Unmodified	Pep1581	MULTI-MSMS		2024-02-05_Fusion_41257	201	Ctrl_T2	331.85	3	328.514	982.52	-0.27346	-8.9836e-05	-0.18905	-6.2107e-05	-0.46252	-0.00015194	328.514	330.521	331.85	22.668	0.34227	22.678	22.541	22.883	0.010641					87	13	8	0.685814	0.00390182	0.02515	4.3175e-07	2	6919	146.27	141.05	1	3.6875	2.6306	0
GSSDVIIHR	9	0	0	1	Unmodified	Pep1581	ISO-MSMS	1	2024-02-05_Fusion_41262	102	Ctrl_T1	495.277	2	492.267	982.52			-0.13272	-6.5334e-05						22.71	0.80548	22.696	22.384	23.19	-0.014862								0.631007	0.0267284	0.283204	1.7241e-07	3	7076	193.16	187.38	1	0.96749	0.88666	0
GSSDVIIHR	9	0	0	1	Unmodified	Pep1581	ISO-MSMS	2	2024-02-05_Fusion_41262	102	Ctrl_T1	497.272	2	492.267	982.52			-0.45204	-0.00022252						22.71	0.3703	22.696	22.524	22.895	-0.014862								0.811697	0.0176829	0.173719	3.4774e-05	1	7067	124.08	106.45	1	0.95487	0.87509	0
GSSDVIIHR	9	0	0	1	Unmodified	Pep1581	MSMS	0	2024-02-05_Fusion_41262	102	Ctrl_T1	492.267	2	492.267	982.52										22.855	1	22.84	22.34	23.34	-0.014585											0.0069161	1	7139	62.546	60.68	1
GSSDVIIHR	9	0	0	1	Unmodified	Pep1581	MULTI-MSMS		2024-02-05_Fusion_41263	202	Ctrl_T1	330.521	3	328.514	982.52	-0.0078199	-2.5689e-06	-0.16805	-5.5207e-05	-0.17587	-5.7776e-05	328.514	330.521	331.85	22.752	0.33196	22.755	22.535	22.867	0.0030174					94	13	9	0.786711	0.00341515	0.0365869	5.5356e-08	6	6816	153.04	149.31	1	0.86408	0.80775	0
GSSDVIIHR	9	0	0	1	Unmodified	Pep1581	MULTI-MSMS		2024-02-05_Fusion_41268	103	Treat_T2	495.278	2	492.267	982.52	0.82455	0.0004059	0.0039841	1.9612e-06	0.82854	0.00040786	492.267	495.277	497.271	22.708	0.82606	22.734	22.361	23.187	0.02593					187	39	11	0.811013	0.0496741	0.743054	1.3033e-13	5	7201	198.07	193.38	1	3.4965	2.8232	0
GSSDVIIHR	9	0	0	1	Unmodified	Pep1581	MULTI-MSMS		2024-02-05_Fusion_41269	203	Treat_T2	330.521	3	328.514	982.52	0.16312	5.3587e-05	0.16681	5.4798e-05	0.32993	0.00010839	328.514	330.521	331.85	22.66	0.34307	22.676	22.537	22.88	0.01598					76	13	8	0.839504	0.00483426	0.0446168	2.0722e-08	2	6852	150.35	145.14	1	3.3588	2.7717	0
GSSDVIIHR	9	0	0	1	Unmodified	Pep1581	MULTI-MSMS		2024-02-05_Fusion_41274	104	Treat_T1	495.277	2	492.267	982.52	0.91975	0.00045276	-0.69007	-0.0003397	0.22968	0.00011306	492.267	495.277	497.271	22.672	0.67377	22.722	22.324	22.997	0.04958					201	35	11	0.727669	0.0257993	0.325623	3.5382e-13	5	7014	176.09	172.68	1	0.79157	0.80155	0
GSSDVIIHR	9	0	0	1	Unmodified	Pep1581	MULTI-MSMS		2024-02-05_Fusion_41275	204	Treat_T1	328.514	3	328.514	982.52	0.1374	4.5138e-05	-0.060114	-1.9748e-05	0.077286	2.539e-05	328.514	330.52	331.85	22.707	0.31062	22.76	22.555	22.866	0.053213					84	12	10	0.608852	0.00662593	0.167909	1.2741e-07	4	6872	129.77	126.58	1	0.75929	0.75566	0
KTFEGNLTTK	10	2	1	0	Unmodified	Pep241	ISO-MSMS	1	2024-02-05_Fusion_41256	101	Ctrl_T2	575.344	2	569.809	1137.6			0.66674	0.00037991						22.695	0.32908	22.695	22.543	22.872	0								0.969887	0.00241656	0.0146341	3.5779e-06	1	6646	143.5	74.944	1	2.1952	1.7839	0
KTFEGNLTTK	10	2	1	0	Unmodified	Pep241	ISO-MSMS	2	2024-02-05_Fusion_41256	101	Ctrl_T2	580.834	2	569.809	1137.6			0.76214	0.00043427						22.744	0.34121	22.744	22.608	22.949	0								0.642845	0.00197501	0.0142227	4.4412e-06	1	6666	136.02	67.465	1	1.554	1.2628	0
KTFEGNLTTK	10	2	1	0	Unmodified	Pep241	ISO-MSMS	0	2024-02-05_Fusion_41256	101	Ctrl_T2	569.81	2	569.809	1137.6			0.56104	0.00031969						22.73	0.7951	22.73	22.097	22.892	0								0.963057	0.0017709	0.010631	8.3296e-06	1	6670	140.17	50.284	1	1.3471	1.0947	0
KTFEGNLTTK	10	2	1	0	Unmodified	Pep241	ISO-MSMS	0	2024-02-05_Fusion_41262	102	Ctrl_T1	569.81	2	569.809	1137.6			0.73237	0.00041731						22.76	0.25775	22.746	22.593	22.851	-0.014862								0.910956	0.00254924	0.022108	5.0057e-06	2	7071	150.04	71.93	1	0.2885	0.32084	0
KTFEGNLTTK	10	2	1	0	Unmodified	Pep241	ISO-MSMS	1	2024-02-05_Fusion_41262	102	Ctrl_T1	575.344	2	569.809	1137.6			0.59165	0.00033713						22.701	0.23615	22.686	22.569	22.805	-0.014862								0.678252	0.0018074	0.0138394	3.9261e-06	1	7077	140.49	71.928	1	0.39446	0.43868	0
KTFEGNLTTK	10	2	1	0	Unmodified	Pep241	ISO-MSMS	2	2024-02-05_Fusion_41262	102	Ctrl_T1	580.835	2	569.809	1137.6			1.3542	0.00077166						22.742	0.21011	22.728	22.618	22.828	-0.01486								0.748238	0.00216107	0.0272042	1.0376e-05	2	7087	113.69	47.967	1	0.36082	0.40127	0
KTFEGNLTTK	10	2	1	0	Unmodified	Pep241	MULTI-MSMS		2024-02-05_Fusion_41268	103	Treat_T2	575.344	2	569.809	1137.6	0.7844	0.00044696	0.63285	0.0003606	1.4172	0.00080756	569.809	575.343	580.834	22.711	0.7354	22.737	22.178	22.914	0.02593					96	33	8	0.970722	0.00248797	0.0203817	1.8399e-09	5	7150	155.11	72.47	1	1.0429	0.83173	0
KTFEGNLTTK	10	2	1	0	Unmodified	Pep241	MULTI-MSMS		2024-02-05_Fusion_41274	104	Treat_T1	575.344	2	569.809	1137.6	0.61542	0.00035067	0.10169	5.7943e-05	0.71711	0.00040861	569.809	575.343	580.833	22.674	0.32226	22.723	22.571	22.893	0.049582					96	16	9	0.754869	0.00151381	0.0211127	6.3926e-09	4	7018	134.84	73.864	1	0.26984	0.28492	0
GSGKVTFPK	9	2	0	0	Unmodified	Pep1614	MULTI-MSMS		2024-02-05_Fusion_41256	101	Ctrl_T2	464.788	2	460.764	919.513	-0.27551	-0.00012695	0.34808	0.00016038	0.072573	3.3439e-05	460.764	464.788	468.779	23.306	0.42042	23.306	22.968	23.388	0					90	21	8	0.462871	0.00475968	0.0362385	3.6944e-06	3	6887	109.66	105.55	1	0.7668	0.58932	0
GSGKVTFPK	9	2	0	0	Unmodified	Pep1614	ISO-MSMS	2	2024-02-05_Fusion_41257	201	Ctrl_T2	313.187	3	307.512	919.513			-2.5008	-0.00076902						23.284	0.34565	23.295	23.045	23.391	0.010693								0.721661	0.00169445	0.00971621	0.00081451	2	7084	87.639	85.582	1	1.0256	0.97677	0
GSGKVTFPK	9	2	0	0	Unmodified	Pep1614	ISO-MSMS	1	2024-02-05_Fusion_41257	201	Ctrl_T2	310.195	3	307.512	919.513			-0.02573	-7.9123e-06						23.261	0.22018	23.272	23.14	23.36	0.010693								0.572285	0.00153983	0.0136516	4.0728e-08	2	7086	134.44	134.44	1	0.96797	0.92187	0
GSGKVTFPK	9	2	0	0	Unmodified	Pep1614	ISO-MSMS	0	2024-02-05_Fusion_41257	201	Ctrl_T2	307.511	3	307.512	919.513			0.58372	0.0001795						23.279	0.24102	23.29	23.14	23.381	0.010693								0.718021	0.00149392	0.0173606	4.0728e-08	2	7092	134.44	132.39	1	0.95476	0.9093	0
GSGKVTFPK	9	2	0	0	Unmodified	Pep1614	ISO-MSMS	0	2024-02-05_Fusion_41262	102	Ctrl_T1	460.764	2	460.764	919.513			-0.42552	-0.00019606						23.297	0.3307	23.282	23.073	23.404	-0.014585								0.752013	0.00733028	0.0560433	5.2985e-05	1	7303	102.55	99.539	1	0.26743	0.27883	0
GSGKVTFPK	9	2	0	0	Unmodified	Pep1614	ISO-MSMS	0	2024-02-05_Fusion_41263	202	Ctrl_T1	307.511	3	307.512	919.513			0.0022338	6.8691e-07						23.279	0.21622	23.282	23.142	23.358	0.0030193								0.724499	0.00160609	0.0136626	1.1169e-06	2	6968	151.04	151.04	1	0.19119	0.21586	0
GSGKVTFPK	9	2	0	0	Unmodified	Pep1614	MSMS	2	2024-02-05_Fusion_41263	202	Ctrl_T1	312.855	3	307.512	919.513										23.316	1	23.319	22.819	23.819	0.0028744											0.06617	1	6995	26.045	23.067	1
GSGKVTFPK	9	2	0	0	Unmodified	Pep1614	MULTI-MSMS		2024-02-05_Fusion_41268	103	Treat_T2	464.788	2	460.764	919.513	-0.14332	-6.6036e-05	0.034445	1.5871e-05	-0.10887	-5.0165e-05	460.764	464.788	468.778	23.258	0.26304	23.284	23.123	23.386	0.026522					69	12	8	0.486199	0.00646745	0.0384629	3.6944e-06	3	7383	109.66	107.27	1	0.81387	0.63908	0
GSGKVTFPK	9	2	0	0	Unmodified	Pep1614	ISO-MSMS	1	2024-02-05_Fusion_41269	203	Treat_T2	310.529	3	307.512	919.513			0.11414	3.5099e-05						23.257	0.22116	23.272	23.094	23.315	0.0159								0.733402	0.00195839	0.0121256	0.0030621	1	7017	52.725	46.945	1	0.56189	0.50028	0
GSGKVTFPK	9	2	0	0	Unmodified	Pep1614	ISO-MSMS	0	2024-02-05_Fusion_41269	203	Treat_T2	307.511	3	307.512	919.513			-0.02219	-6.8237e-06						23.282	0.24756	23.298	23.094	23.342	0.0159								0.898824	0.00396722	0.0257372	4.0728e-08	2	7026	136.8	136.8	1	0.54684	0.48688	0
GSGKVTFPK	9	2	0	0	Unmodified	Pep1614	ISO-MSMS	2	2024-02-05_Fusion_41269	203	Treat_T2	312.854	3	307.512	919.513			-2.3	-0.00070726						23.286	0.34269	23.302	22.999	23.342	0.015898								0.834629	0.00243449	0.0145436	0.012173	1	7025	46.334	43.356	1	0.55602	0.49505	0
GSGKVTFPK	9	2	0	0	Unmodified	Pep1614	ISO-MSMS	0	2024-02-05_Fusion_41274	104	Treat_T1	460.763	2	460.764	919.513			-0.098477	-4.5375e-05						23.217	0.26695	23.267	23.141	23.408	0.050432								0.796813	0.011292	0.0731275	0.00020022	2	7235	91.085	88.405	1	0.21309	0.24212	0
GSGKVTFPK	9	2	0	0	Unmodified	Pep1614	ISO-MSMS	0	2024-02-05_Fusion_41275	204	Treat_T1	307.512	3	307.512	919.513			0.11504	3.5375e-05						23.214	0.22982	23.269	23.166	23.396	0.054478								0.903932	0.00266092	0.0181353	4.0728e-08	2	7010	151.04	151.04	1	0.16784	0.20736	0
RVFTTVGSAEK	11	1	0	1	Unmodified	Pep1585	MULTI-MSMS		2024-02-05_Fusion_41256	101	Ctrl_T2	606.839	2	597.827	1193.64	0.43546	0.00026033	0.34811	0.00020811	0.78357	0.00046844	597.828	602.851	606.839	22.863	0.21591	22.863	22.733	22.949	0					58	10	9	0.832471	0.00647629	0.100007	3.2517e-07	3	6707	121.08	82.99	1	1.6705	1.2648	0
RVFTTVGSAEK	11	1	0	1	Unmodified	Pep1585	MULTI-MSMS		2024-02-05_Fusion_41262	102	Ctrl_T1	597.828	2	597.827	1193.64	0.56249	0.00033627	-0.08726	-5.2166e-05	0.47523	0.0002841	597.827	602.85	606.839	22.849	0.20682	22.835	22.688	22.895	-0.014587					50	8	9	0.891081	0.00590146	0.0635284	5.1497e-11	3	7126	144.27	111.01	1	0.41494	0.42782	0
RVFTTVGSAEK	11	1	0	1	Unmodified	Pep1585	MULTI-MSMS		2024-02-05_Fusion_41268	103	Treat_T2	597.828	2	597.827	1193.64	0.87814	0.00052498	0.60468	0.0003615	1.4828	0.00088647	597.828	602.85	606.839	22.83	0.1831	22.856	22.731	22.914	0.02652					51	8	11	0.979132	0.00175411	0.00825087	9.2101e-08	3	7227	127.42	94.161	1	1.2262	0.99915	0
RVFTTVGSAEK	11	1	0	1	Unmodified	Pep1585	MULTI-MSMS		2024-02-05_Fusion_41274	104	Treat_T1	597.828	2	597.827	1193.64	0.66073	0.000395	0.21298	0.00012732	0.87371	0.00052233	597.827	602.851	606.839	22.787	0.17261	22.837	22.721	22.893	0.049582					50	8	10	0.856205	0.00797682	0.103377	2.365e-11	3	7059	158.41	126.91	1	0.2794	0.29937	0
KTVDGALVAAK	11	2	1	0	Unmodified	Pep245	ISO-MSMS	1	2024-02-05_Fusion_41256	101	Ctrl_T2	542.356	2	536.822	1071.63			-0.055037	-2.9545e-05						22.864	0.27143	22.864	22.733	23.005	0								0.636536	0.00755655	0.0784032	0.0011033	1	6723	77.744	64.707	1	8.1898	6.6553	0
KTVDGALVAAK	11	2	1	0	Unmodified	Pep245	ISO-MSMS	2	2024-02-05_Fusion_41256	101	Ctrl_T2	547.846	2	536.822	1071.63			-1.1537	-0.00061933						22.933	0.2916	22.933	22.733	23.025	0								0.649233	0.00568231	0.0331398	2.3413e-06	1	6738	115.57	86.412	1	2.5674	2.0864	0
KTVDGALVAAK	11	2	1	0	Unmodified	Pep245	ISO-MSMS	1	2024-02-05_Fusion_41262	102	Ctrl_T1	542.356	2	536.822	1071.63			-0.0025407	-1.3639e-06						22.851	0.2795	22.837	22.668	22.948	-0.014585								0.698267	0.00619518	0.0272648	5.2653e-06	1	7135	93.258	61.971	1	2.6128	2.9058	0
KTVDGALVAAK	11	2	1	0	Unmodified	Pep245	ISO-MSMS	2	2024-02-05_Fusion_41262	102	Ctrl_T1	547.846	2	536.822	1071.63			-0.062864	-3.3747e-05						22.882	0.36201	22.868	22.688	23.05	-0.014585								0.630867	0.00167864	0.00614494	0.0013771	1	7168	73.951	27.545	1	1.749	1.9451	0
KTVDGALVAAK	11	2	1	0	Unmodified	Pep245	MSMS	0	2024-02-05_Fusion_41262	102	Ctrl_T1	536.822	2	536.822	1071.63										22.885	1	22.871	22.371	23.371	-0.014585											0.0068673	1	7151	65.695	37.87	1
KTVDGALVAAK	11	2	1	0	Unmodified	Pep245	ISO-MSMS	1	2024-02-05_Fusion_41268	103	Treat_T2	542.356	2	536.822	1071.63			-0.14828	-7.9599e-05						22.841	0.29863	22.867	22.731	23.03	0.02652								0.713038	0.0097021	0.0942633	3.7498e-06	1	7215	104.82	79.901	1	12.704	10.132	0
KTVDGALVAAK	11	2	1	0	Unmodified	Pep245	ISO-MSMS	2	2024-02-05_Fusion_41268	103	Treat_T2	547.847	2	536.822	1071.63			-0.22967	-0.00012329						22.871	0.2908	22.898	22.763	23.054	0.02652								0.690816	0.00547307	0.027525	4.2919e-06	1	7232	100.69	87.595	1	10.192	8.1283	0
KTVDGALVAAK	11	2	1	0	Unmodified	Pep245	ISO-MSMS	1	2024-02-05_Fusion_41274	104	Treat_T1	542.356	2	536.822	1071.63			-0.48759	-0.00026175						22.849	0.25829	22.899	22.721	22.98	0.050432								0.724576	0.00702969	0.0259157	3.4574e-06	1	7075	107.06	82.234	1	1.9987	2.1104	0
KTVDGALVAAK	11	2	1	0	Unmodified	Pep245	ISO-MSMS	2	2024-02-05_Fusion_41274	104	Treat_T1	547.845	2	536.822	1071.63			-0.7088	-0.0003805						22.889	0.33084	22.939	22.766	23.097	0.050432								0.785282	0.00235429	0.00635663	0.017976	1	7111	43.68	2.2803	1	1.6815	1.7754	0
KTVDGALVAAK	11	2	1	0	Unmodified	Pep245	MSMS	0	2024-02-05_Fusion_41274	104	Treat_T1	536.823	2	536.822	1071.63										22.859	1	22.91	22.41	23.41	0.050432											0.0096399	1	7099	54.286	14.219	1
RVQVVGTYR	9	0	0	2	Unmodified	Pep1595	MULTI-MSMS		2024-02-05_Fusion_41256	101	Ctrl_T2	545.332	2	539.312	1076.61	0.28592	0.0001542	-0.064229	-3.464e-05	0.22169	0.00011956	539.312	545.332	549.32	23.01	0.46056	23.01	22.789	23.249	0					79	22	7	0.890662	0.00370213	0.0148327	8.0719e-11	2	6776	170.05	102.77	1	6.1314	4.9468	0
RVQVVGTYR	9	0	0	2	Unmodified	Pep1595	MULTI-MSMS		2024-02-05_Fusion_41262	102	Ctrl_T1	539.312	2	539.312	1076.61	0.44713	0.00024114	-0.040272	-2.1719e-05	0.40686	0.00021942	539.312	545.332	549.32	23.018	0.31622	23.003	22.874	23.19	-0.014585					78	15	9	0.827295	0.00528438	0.0178618	3.3465e-13	3	7195	177.97	117.08	1	0.82484	0.79757	0
RVQVVGTYR	9	0	0	2	Unmodified	Pep1595	MULTI-MSMS		2024-02-05_Fusion_41268	103	Treat_T2	545.332	2	539.312	1076.61	0.34727	0.00018728	0.3092	0.00016676	0.65647	0.00035404	539.312	545.332	549.32	23.008	0.38597	23.035	22.779	23.165	0.02652					78	18	8	0.859299	0.00562797	0.0218289	4.0986e-10	3	7266	168.54	100.32	1	2.5444	2.0867	0
RVQVVGTYR	9	0	0	2	Unmodified	Pep1595	MULTI-MSMS		2024-02-05_Fusion_41274	104	Treat_T1	545.333	2	539.312	1076.61	0.13893	7.4926e-05	0.44508	0.00024004	0.58401	0.00031496	539.312	545.332	549.32	22.959	0.37463	23.009	22.766	23.141	0.050432					71	19	7	0.853003	0.00399115	0.0100672	1.9362e-13	4	7127	191.85	114.8	1	0.42438	0.49385	0
VISRAISVK	9	1	0	1	Unmodified	Pep253	ISO-MSMS	1	2024-02-05_Fusion_41256	101	Ctrl_T2	491.836	2	486.814	971.613			-0.84146	-0.00040963						23.086	0.2347	23.086	22.968	23.203	0								0.769435	0.000984643	0.00693	0.0027246	1	6835	57.249	57.249	1			0
VISRAISVK	9	1	0	1	Unmodified	Pep253	ISO-MSMS	1	2024-02-05_Fusion_41262	102	Ctrl_T1	491.836	2	486.814	971.613			-0.85609	-0.00041676						23.123	0.27486	23.108	22.964	23.239	-0.014585								0.809905	0.00213207	0.022077	0.00056947	1	7243	86.136	86.136	1	3.3597	3.464	0
VISRAISVK	9	1	0	1	Unmodified	Pep253	ISO-MSMS	1	2024-02-05_Fusion_41268	103	Treat_T2	491.836	2	486.814	971.613			-1.0691	-0.00052046						23.078	0.19592	23.105	22.992	23.188	0.02652								0.718267	0.00153073	0.00909609	0.0020294	1	7326	66.568	60.464	1			0
VISRAISVK	9	1	0	1	Unmodified	Pep253	ISO-MSMS	1	2024-02-05_Fusion_41274	104	Treat_T1	491.836	2	486.814	971.613			-0.077283	-3.7622e-05						23.051	0.17641	23.101	22.965	23.141	0.05043								0.475635	0.00115019	0.0122045	0.0022786	1	7179	63.227	57.124	1	1.4907	1.5972	0
VISRAISVK	9	1	0	1	Unmodified	Pep253	ISO-MSMS	2	2024-02-05_Fusion_41274	104	Treat_T1	495.825	2	486.814	971.613			-0.82874	-0.00040344						23.054	0.18411	23.104	22.998	23.182	0.050432								0.109848	0.000510778	0.00952636	0.023032	1	7184	39.01	28.936	1	1.9943	2.1368	0
VISRAISVK	9	1	0	1	Unmodified	Pep253	MSMS	0	2024-02-05_Fusion_41274	104	Treat_T1	486.812	2	486.814	971.613										23.117	1	23.168	22.668	23.668	0.050432											0.066489	1	7202	25.893	10.012	1
RTWSGSPTMQR	11	0	0	2	Unmodified	Pep257	ISO-MSMS	2	2024-02-05_Fusion_41256	101	Ctrl_T2	663.828	2	653.82	1305.62			0.36798	0.00024059						23.15	0.17816	23.15	23.071	23.249	0								0.83839	0.00134818	0.00857608	0.002043	1	6831	64.73	39.108	1	34.671	27.973	0
RTWSGSPTMQR	11	0	0	2	Unmodified	Pep257	ISO-MSMS	2	2024-02-05_Fusion_41262	102	Ctrl_T1	663.828	2	653.82	1305.62			0.16044	0.0001049						23.145	0.2037	23.131	23.01	23.214	-0.014585								0.357549	0.000472422	0.00655045	0.0025761	1	7270	57.347	46.824	1	2.4018	2.3224	0
RTWSGSPTMQR	11	0	0	2	Unmodified	Pep257	ISO-MSMS	1	2024-02-05_Fusion_41268	103	Treat_T2	659.839	2	653.82	1305.62			0.70401	0.0004603						23.12	0.20071	23.146	23.03	23.231	0.02652								0.679903	0.00104035	0.0119353	0.00050609	1	7341	86.014	67.234	1			0
RTWSGSPTMQR	11	0	0	2	Unmodified	Pep257	ISO-MSMS	2	2024-02-05_Fusion_41268	103	Treat_T2	663.828	2	653.82	1305.62			1.2511	0.00081798						23.113	0.18068	23.14	23.03	23.211	0.02652								0.439457	0.00047676	0.00404437	0.0024785	1	7354	58.699	47.534	1			0
RTWSGSPTMQR	11	0	0	2	Unmodified	Pep257	MSMS	2	2024-02-05_Fusion_41274	104	Treat_T1	663.829	2	653.82	1305.62										23.112	1	23.163	22.663	23.663	0.050432											0.0083626	1	7200	59.542	45.95	1
SVSTHLITK	9	1	1	0	Unmodified	Pep1591	ISO-MSMS	1	2024-02-05_Fusion_41256	101	Ctrl_T2	496.809	2	493.287	984.56			0.27053	0.00013345						22.937	0.24079	22.937	22.809	23.05	0								0.567628	0.00351997	0.0166907	5.2921e-05	1	6752	102.62	99.025	1			0
SVSTHLITK	9	1	1	0	Unmodified	Pep1591	ISO-MSMS	2	2024-02-05_Fusion_41256	101	Ctrl_T2	500.305	2	493.287	984.56			0.40893	0.00020172						23.002	0.3145	23.002	22.828	23.143	0								0.699838	0.00292611	0.0125967	0.0018594	2	6755	68.846	65.839	1	4.8421	3.7446	0
SVSTHLITK	9	1	1	0	Unmodified	Pep1591	MULTI-MSMS		2024-02-05_Fusion_41262	102	Ctrl_T1	500.305	2	493.287	984.56	0.39752	0.00019609	0.53313	0.00026298	0.93065	0.00045908	493.288	496.809	500.305	22.973	0.31313	22.958	22.782	23.096	-0.014585					70	15	8	0.615266	0.0058245	0.0243492	3.489e-06	3	7194	110.79	103.57	1	0.98351	0.95475	0
SVSTHLITK	9	1	1	0	Unmodified	Pep1591	MULTI-MSMS		2024-02-05_Fusion_41268	103	Treat_T2	496.809	2	493.287	984.56	0.39566	0.00019517	0.31914	0.00015743	0.7148	0.0003526	493.288	496.809	500.305	22.946	0.32315	22.973	22.8	23.123	0.02652					85	15	9	0.89774	0.0059075	0.0265511	6.6969e-09	3	7251	139.74	134.76	1	4.7851	3.6749	0
SVSTHLITK	9	1	1	0	Unmodified	Pep1591	ISO-MSMS	1	2024-02-05_Fusion_41274	104	Treat_T1	496.809	2	493.287	984.56			-0.24829	-0.00012248						22.907	0.28824	22.957	22.766	23.055	0.050432								0.762561	0.00278935	0.00741942	3.957e-05	1	7108	118.41	113.72	1	1.3089	1.3799	0
SVSTHLITK	9	1	1	0	Unmodified	Pep1591	ISO-MSMS	2	2024-02-05_Fusion_41274	104	Treat_T1	500.305	2	493.287	984.56			0.69158	0.00034115						22.94	0.22567	22.99	22.894	23.12	0.050432								0.541557	0.00365692	0.0108892	5.8853e-05	1	7122	95.608	89.826	1	0.77679	0.81891	0
SVSTHLITK	9	1	1	0	Unmodified	Pep1591	MSMS	0	2024-02-05_Fusion_41274	104	Treat_T1	493.288	2	493.287	984.56										22.925	1	22.975	22.475	23.475	0.050432											0.0020812	1	7125	84.522	81.114	1
QLYWSHPRK	9	1	1	1	Unmodified	Pep1656	ISO-MSMS	1	2024-02-05_Fusion_41256	101	Ctrl_T2	614.358	2	607.825	1213.64			-0.68353	-0.00041547						23.981	0.47919	23.981	23.837	24.316	0								0.906112	0.00229795	0.0256214	9.9169e-05	2	7145	92.439	83.576	1	3.1674	2.558	0
QLYWSHPRK	9	1	1	1	Unmodified	Pep1656	ISO-MSMS	2	2024-02-05_Fusion_41256	101	Ctrl_T2	619.847	2	607.825	1213.64			-0.30131	-0.00018315						24.06	0.34934	24.06	23.878	24.227	0								0.763829	0.00360354	0.0617962	4.8733e-05	3	7163	107.57	95.047	1	2.958	2.3889	0
QLYWSHPRK	9	1	1	1	Unmodified	Pep1656	ISO-MSMS	1	2024-02-05_Fusion_41257	201	Ctrl_T2	409.908	3	405.552	1213.64			0.21602	8.7605e-05						23.97	0.52882	23.981	23.814	24.343	0.010929								0.638382	0.0295421	0.278073	4.8233e-11	5	7332	157.79	157.79	1	3.3445	2.8464	0
QLYWSHPRK	9	1	1	1	Unmodified	Pep1656	ISO-MSMS	2	2024-02-05_Fusion_41257	201	Ctrl_T2	413.567	3	405.552	1213.64			-0.29743	-0.00012062						24.031	0.5792	24.042	23.835	24.414	0.010929								0.861811	0.0329281	0.452338	8.1474e-07	4	7297	124.98	116.25	1	2.751	2.3413	0
QLYWSHPRK	9	1	1	1	Unmodified	Pep1656	ISO-MSMS	1	2024-02-05_Fusion_41262	102	Ctrl_T1	614.858	2	607.825	1213.64			0.22782	0.00013847						24.001	0.5066	23.986	23.773	24.28	-0.014309								0.976966	0.0106698	0.12622	1.7734e-05	2	7557	147.36	132.1	1	0.97845	0.92395	0
QLYWSHPRK	9	1	1	1	Unmodified	Pep1656	ISO-MSMS	2	2024-02-05_Fusion_41262	102	Ctrl_T1	619.847	2	607.825	1213.64			0.12552	7.6294e-05						24.003	0.25913	23.989	23.84	24.099	-0.014309								0.937386	0.0117543	0.144509	5.1744e-05	2	7613	104.01	76.387	1	0.79039	0.74636	0
QLYWSHPRK	9	1	1	1	Unmodified	Pep1656	ISO-MSMS	1	2024-02-05_Fusion_41263	202	Ctrl_T1	409.907	3	405.552	1213.64			0.051311	2.0809e-05						23.976	0.54292	23.979	23.755	24.298	0.0026646								0.93273	0.0602985	0.653449	1.2362e-16	4	7182	189.14	189.14	1	1.3271	1.2712	0
QLYWSHPRK	9	1	1	1	Unmodified	Pep1656	ISO-MSMS	2	2024-02-05_Fusion_41263	202	Ctrl_T1	413.567	3	405.552	1213.64			-0.47181	-0.00019134						24.036	0.5929	24.039	23.755	24.348	0.0026646								0.81608	0.055801	0.523393	4.0352e-07	4	7194	130.01	121.28	1	1.078	1.0326	0
QLYWSHPRK	9	1	1	1	Unmodified	Pep1656	MULTI-MSMS		2024-02-05_Fusion_41268	103	Treat_T2	614.358	2	607.825	1213.64	0.8706	0.00052917	0.10893	6.621e-05	0.97953	0.00059538	607.825	614.357	619.847	24.002	0.50724	24.029	23.815	24.322	0.027138					122	22	12	0.982574	0.00799539	0.0572426	6.2408e-07	5	7698	147.36	144.96	1	2.6721	1.8402	0
QLYWSHPRK	9	1	1	1	Unmodified	Pep1656	MULTI-MSMS		2024-02-05_Fusion_41269	203	Treat_T2	409.907	3	405.552	1213.64	0.055858	2.2653e-05	-0.15833	-6.421e-05	-0.10247	-4.1557e-05	405.553	409.907	413.567	23.938	0.65773	23.954	23.746	24.404	0.015791					219	27	15	0.917662	0.0205971	0.20475	8.4708e-12	10	7214	182.39	182.39	1	3.9901	3.3335	0
QLYWSHPRK	9	1	1	1	Unmodified	Pep1656	MULTI-MSMS		2024-02-05_Fusion_41274	104	Treat_T1	614.358	2	607.825	1213.64	0.81777	0.00049706	0.044098	2.6804e-05	0.86187	0.00052387	607.825	614.357	619.846	23.962	0.42205	24.013	23.815	24.237	0.051254					115	20	9	0.969202	0.00878544	0.106071	1.9969e-09	5	7490	184.38	168.76	1	0.86238	0.91157	0
QLYWSHPRK	9	1	1	1	Unmodified	Pep1656	MULTI-MSMS		2024-02-05_Fusion_41275	204	Treat_T1	409.907	3	405.552	1213.64	-0.37638	-0.00015264	0.5241	0.00021255	0.14772	5.991e-05	405.553	409.907	413.567	23.927	0.57997	23.982	23.768	24.348	0.055912					214	24	15	0.940427	0.0255827	0.384591	6.4465e-12	10	7200	167.24	167.24	1	0.83743	0.85191	0
QLYWSHPRK	9	1	1	1	Unmodified	Pep1656	MULTI-MATCH-MSMS		2024-02-05_Fusion_41256	101	Ctrl_T2		2	607.825	1213.64	0.79977	0.00048612	-0.516	-0.00031364	0.28377	0.00017248	607.825	612.847	615.839	24.042	0.34934	24.042	23.878	24.227	0	0.023895	-0.00068429		184.38	63	14	8					0				0	0.50719	0.41659	0
QLYWSHPRK	9	1	1	1	Unmodified	Pep1656	MULTI-MATCH-MSMS		2024-02-05_Fusion_41262	102	Ctrl_T1		2	607.825	1213.64	0.8215	0.00049933	0.063412	3.8543e-05	0.88491	0.00053787	607.825	612.345	615.839	24.002	0.37395	23.988	23.84	24.214	-0.014309	-0.030384	2.0074e-05		184.38	98	16	10					0				0	0.12888	0.1156	0
QLYWSHPRK	9	1	1	1	Gln->pyro-Glu	Pep1656	ISO-MSMS	1	2024-02-05_Fusion_41256	101	Ctrl_T2	605.845	2	599.312	1196.61			-0.17861	-0.00010704						31.313	0.26146	31.313	31.198	31.46	0								0.77854	0.000755056	0.00127624	0.002936	2	10040	54.416	54.023	1			0
QLYWSHPRK	9	1	1	1	Gln->pyro-Glu	Pep1656	MSMS	2	2024-02-05_Fusion_41256	101	Ctrl_T2	611.334	2	599.312	1196.61										31.286	1	31.286	30.786	31.786	0											0.024218	1	10039	46.022	44.527	1
QLYWSHPRK	9	1	1	1	Gln->pyro-Glu	Pep1656	MSMS	2	2024-02-05_Fusion_41256	101	Ctrl_T2	611.332	2	599.312	1196.61										31.436	1	31.436	30.936	31.936	0											0.023305	1	10099	46.457	44.962	1
QLYWSHPRK	9	1	1	1	Gln->pyro-Glu	Pep1656	ISO-MSMS	2	2024-02-05_Fusion_41257	201	Ctrl_T2	407.891	3	399.877	1196.61			-0.83802	-0.0003351						31.344	0.50751	31.357	31.228	31.735	0.012537								0.555193	0.000459136	0.00135287	0.0033209	4	9593	66.595	66.595	1	0.36022	0.30657	0
QLYWSHPRK	9	1	1	1	Gln->pyro-Glu	Pep1656	MULTI-MSMS		2024-02-05_Fusion_41262	102	Ctrl_T1	611.334	2	599.312	1196.61	0.8639	0.00051775	-0.68149	-0.00040843	0.18241	0.00010932	599.313	605.844	611.333	31.27	0.7706	31.259	31.004	31.775	-0.011381					153	36	9	0.939251	0.00519092	0.0150237	3.8501e-06	7	10506	108.81	108.81	1	3.6235	3.4217	0
QLYWSHPRK	9	1	1	1	Gln->pyro-Glu	Pep1656	ISO-MSMS	1	2024-02-05_Fusion_41263	202	Ctrl_T1	404.232	3	399.877	1196.61			-0.17607	-7.0406e-05						31.276	0.63794	31.279	31.009	31.647	0.0029011								0.629839	0.00231105	0.0028603	2.2519e-06	4	9450	107.43	105.46	1	2.1003	2.0118	0
QLYWSHPRK	9	1	1	1	Gln->pyro-Glu	Pep1656	ISO-MSMS	2	2024-02-05_Fusion_41263	202	Ctrl_T1	407.892	3	399.877	1196.61			-0.0047253	-1.8895e-06						31.339	0.51849	31.342	31.115	31.633	0.0029011								0.460765	0.000632164	0.00195862	0.00466	4	9435	55.353	55.353	1	2.3151	2.2176	0
QLYWSHPRK	9	1	1	1	Gln->pyro-Glu	Pep1656	ISO-MSMS	1	2024-02-05_Fusion_41268	103	Treat_T2	605.845	2	599.312	1196.61			-0.23602	-0.00014145						31.217	0.50319	31.25	30.955	31.459	0.032974								0.963508	0.00211957	0.00380378	4.2973e-05	3	10563	114.39	111.13	1	5.2065	3.5855	0
QLYWSHPRK	9	1	1	1	Gln->pyro-Glu	Pep1656	MSMS	2	2024-02-05_Fusion_41268	103	Treat_T2	611.334	2	599.312	1196.61										31.302	1	31.335	30.835	31.835	0.033142											0.060602	1	10566	28.696	28.696	1
QLYWSHPRK	9	1	1	1	Gln->pyro-Glu	Pep1656	ISO-MSMS	1	2024-02-05_Fusion_41269	203	Treat_T2	404.232	3	399.877	1196.61			-0.16867	-6.7449e-05						31.266	0.29408	31.28	31.047	31.341	0.013813								0.604517	0.000621187	0.00142529	0.00040936	2	9471	91.041	91.041	1	4.2803	3.5759	0
QLYWSHPRK	9	1	1	1	Gln->pyro-Glu	Pep1656	MULTI-MSMS		2024-02-05_Fusion_41274	104	Treat_T1	599.312	2	599.312	1196.61	0.77956	0.0004672	-0.0068757	-4.1207e-06	0.77268	0.00046308	599.312	605.844	611.333	31.18	0.45471	31.239	31.022	31.476	0.059587					112	24	8	0.651515	0.00157256	0.0036958	1.0134e-07	4	10422	129.42	129.42	1	1.9032	2.0118	0
QLYWSHPRK	9	1	1	1	Gln->pyro-Glu	Pep1656	ISO-MSMS	1	2024-02-05_Fusion_41275	204	Treat_T1	404.232	3	399.877	1196.61			-0.17581	-7.0303e-05						31.08	0.49079	31.158	30.98	31.471	0.078262								0.814312	0.00112094	0.00499648	2.9306e-06	2	9419	99.139	99.139	1	1.6934	1.7227	0
QLYWSHPRK	9	1	1	1	Gln->pyro-Glu	Pep1656	MSMS	2	2024-02-05_Fusion_41275	204	Treat_T1	407.891	3	399.877	1196.61										31.203	1	31.282	30.782	31.782	0.078262											0.049745	1	9485	33.866	33.866	1
QLYWSHPRK	9	1	1	1	Gln->pyro-Glu	Pep1656	MSMS	2	2024-02-05_Fusion_41275	204	Treat_T1	407.891	3	399.877	1196.61										31.206	1	31.284	30.784	31.784	0.078262											0.076767	1	9486	34.089	34.089	1
RTYVGSMPGR	10	0	0	2	Oxidation (M)	Pep250	MULTI-MSMS		2024-02-05_Fusion_41256	101	Ctrl_T2	576.307	2	570.285	1138.56	0.29456	0.00016798	0.28505	0.00016256	0.57961	0.00033054	570.286	576.306	580.294	19.332	0.42073	19.332	19.108	19.529	0					114	20	10	0.714213	0.00764688	0.133027	0.00087886	2	5321	55.37	50.382	1	6.7572	5.4517	0
RTYVGSMPGR	10	0	0	2	Oxidation (M)	Pep250	MULTI-MSMS		2024-02-05_Fusion_41262	102	Ctrl_T1	570.286	2	570.285	1138.56	0.34199	0.00019503	-0.4796	-0.00027351	-0.13761	-7.8478e-05	570.285	576.805	580.293	19.363	0.38209	19.348	19.14	19.523	-0.015858					129	16	14	0.958566	0.00783396	0.203233	0.00088234	3	5739	55.235	41.857	1	1.6866	1.6308	0
RTYVGSMPGR	10	0	0	2	Oxidation (M)	Pep250	ISO-MSMS	2	2024-02-05_Fusion_41268	103	Treat_T2	580.294	2	570.285	1138.56			-0.16136	-9.2024e-05						19.306	0.31088	19.329	19.161	19.472	0.023743								0.906547	0.00761129	0.109135	0.043285	1	5811	28.647	24.9	1	4.5878	3.7624	0
RTYVGSMPGR	10	0	0	2	Oxidation (M)	Pep250	MULTI-MSMS		2024-02-05_Fusion_41274	104	Treat_T1	576.306	2	570.285	1138.56	0.80535	0.00045928	-1.2326	-0.00070291	-0.4272	-0.00024363	570.285	576.805	580.293	19.287	0.4015	19.332	19.106	19.508	0.045412					139	17	13	0.870678	0.0128142	0.24374	0.0037264	3	5664	44.882	37.402	1	3.3578	3.9074	0
RTYVGSMPGR	10	0	0	2	Unmodified	Pep250	MULTI-MSMS		2024-02-05_Fusion_41256	101	Ctrl_T2	568.307	2	562.287	1122.56	0.16347	9.1918e-05	-0.49001	-0.00027553	-0.32654	-0.00018361	562.287	568.308	572.296	23.087	0.39878	23.087	22.929	23.328	0					111	19	10	0.889718	0.0124766	0.0865936	1.0037e-09	5	6794	152.67	136.34	1	5.2996	4.2757	0
RTYVGSMPGR	10	0	0	2	Unmodified	Pep250	MULTI-MSMS		2024-02-05_Fusion_41262	102	Ctrl_T1	562.288	2	562.287	1122.56	0.35127	0.00019751	-0.048044	-2.7014e-05	0.30322	0.0001705	562.288	568.308	572.296	23.122	0.30628	23.107	22.932	23.239	-0.014585					105	14	11	0.86825	0.0127617	0.092709	9.4685e-14	5	7215	180.15	161.92	1	1.1113	1.0745	0
RTYVGSMPGR	10	0	0	2	Unmodified	Pep250	MULTI-MSMS		2024-02-05_Fusion_41268	103	Treat_T2	568.307	2	562.287	1122.56	0.26685	0.00015005	-0.079459	-4.4679e-05	0.18739	0.00010537	562.288	568.308	572.296	23.082	0.2975	23.109	22.954	23.252	0.02652					101	14	10	0.758898	0.00897861	0.0543419	4.4418e-08	5	7286	129.39	109.13	1	4.5289	3.7142	0
RTYVGSMPGR	10	0	0	2	Unmodified	Pep250	MULTI-SECPEP		2024-02-05_Fusion_41269	203	Treat_T2	379.575	3	375.194	1122.56	0.11356	4.2608e-05	0.49184	0.00018454	0.6054	0.00022714	375.529	379.208	381.866	23.043	0.20927	23.059	22.932	23.141	0.01598					21	8	6	0.415167	0.00339764	0.0268676	0.0022182	1	6973	64.207	56.031	1			0
RTYVGSMPGR	10	0	0	2	Unmodified	Pep250	MULTI-MSMS		2024-02-05_Fusion_41274	104	Treat_T1	562.789	2	562.287	1122.56	-0.055901	-3.1432e-05	0.23632	0.00013288	0.18042	0.00010145	562.288	568.308	572.296	23.044	0.28157	23.095	22.952	23.234	0.050432					101	14	10	0.902193	0.0145647	0.0904939	2.3876e-11	3	7146	169.99	152.76	1	0.81288	0.94594	0
ATTAIAIHR	9	0	0	1	Unmodified	Pep1617	MSMS	2	2024-02-05_Fusion_41256	101	Ctrl_T2	482.284	2	477.28	952.545										23.316	1	23.316	22.816	23.816	0											4.0371e-05	1	6907	98.458	93.47	1
ATTAIAIHR	9	0	0	1	Unmodified	Pep1617	MULTI-MSMS		2024-02-05_Fusion_41268	103	Treat_T2	482.284	2	477.28	952.545	0.13357	6.3749e-05	-4.4204	-0.0021098	-4.2869	-0.002046	477.28	480.29	482.284	23.256	0.47297	23.283	22.954	23.427	0.02652					98	25	9	0.735757	0.0104169	0.0301775	1.9466e-06	1	7409	119.27	112.54	1	3.4937	2.8209	0
ATTAIAIHR	9	0	0	1	Unmodified	Pep1617	MSMS	2	2024-02-05_Fusion_41269	203	Treat_T2	321.858	3	318.522	952.545										23.327	1	23.343	22.843	23.843	0.015898											0.038325	1	7056	39.305	36.192	1
ATTAIAIHR	9	0	0	1	Unmodified	Pep1617	ISO-MSMS	2	2024-02-05_Fusion_41274	104	Treat_T1	482.284	2	477.28	952.545			-0.94496	-0.00045101						23.254	0.28196	23.305	23.141	23.423	0.050432								0.512505	0.00801883	0.0965017	4.8461e-05	1	7262	107.9	102.91	1	1.2229	1.2383	0
GTADVHFER	9	0	0	1	Unmodified	Pep1607	MULTI-MSMS		2024-02-05_Fusion_41256	101	Ctrl_T2	521.253	2	516.249	1030.48	-0.086706	-4.4762e-05	-0.39004	-0.00020136	-0.47675	-0.00024612	516.249	519.259	521.253	23.224	0.37867	23.224	22.949	23.328	0					97	18	10	0.495369	0.00269587	0.0162829	9.8883e-05	1	6878	85.731	83.931	1	0.7338	0.50249	0
GTADVHFER	9	0	0	1	Unmodified	Pep1607	MULTI-MSMS		2024-02-05_Fusion_41257	201	Ctrl_T2	347.838	3	344.502	1030.48	-0.48831	-0.00016822	-0.043202	-1.4883e-05	-0.53151	-0.00018311	344.502	346.508	347.838	23.219	0.2406	23.229	23.093	23.334	0.010693					68	9	9	0.368883	0.00295197	0.0209376	4.3175e-07	3	7077	107.43	105.37	1	0.74582	0.53207	0
GTADVHFER	9	0	0	1	Unmodified	Pep1607	ISO-MSMS	0	2024-02-05_Fusion_41262	102	Ctrl_T1	516.249	2	516.249	1030.48			-0.2627	-0.00013562						23.225	0.2716	23.211	23.073	23.344	-0.014587								0.33982	0.00222082	0.0225421	0.00089513	1	7310	93.178	92.72	1	0.23915	0.21917	0
GTADVHFER	9	0	0	1	Unmodified	Pep1607	ISO-MSMS	0	2024-02-05_Fusion_41263	202	Ctrl_T1	344.502	3	344.502	1030.48			0.12761	4.3963e-05						23.217	0.26587	23.22	23.045	23.311	0.0030174								0.643343	0.00329878	0.036393	1.3815e-16	2	6957	193.86	192.34	1	0.29406	0.27489	0
GTADVHFER	9	0	0	1	Unmodified	Pep1607	MULTI-MSMS		2024-02-05_Fusion_41268	103	Treat_T2	516.249	2	516.249	1030.48	0.075392	3.8921e-05	0.10752	5.5507e-05	0.18291	9.4428e-05	516.249	519.259	521.254	23.206	0.32176	23.233	23.054	23.376	0.02652					77	14	9	0.538914	0.00265008	0.0136043	0.0001964	2	7394	93.178	93.178	1	0.45389	0.36648	0
GTADVHFER	9	0	0	1	Unmodified	Pep1607	MULTI-MSMS		2024-02-05_Fusion_41269	203	Treat_T2	344.502	3	344.502	1030.48	-0.15893	-5.4752e-05	0.089847	3.0952e-05	-0.069085	-2.38e-05	344.502	346.508	347.838	23.162	0.3163	23.178	22.999	23.315	0.015898					66	12	9	0.712653	0.00458378	0.0531558	8.5797e-12	3	7001	194.44	192.92	1	0.51407	0.42421	0
[truncated: 19,550 more rows]
[truncated: 172 more columns]
