# Supplementary material for: SILAC-based quantification reveals modulation of the immunopeptidome in BRAF and MEK inhibitor sensitive and resistant melanoma cells
Source: Front Immunol. 2025 Jan 6;15:1490821. doi: 10.3389/fimmu.2024.1490821 (PMC11744270; doi:10.3389/fimmu.2024.1490821)
Supplement: Supplementary file 12 [file Table11.xlsx]

## Sheet: SK-MEL-28dr_VEMURAFENIB.COBIMET
MQ evidence
Sequence	Length	K_Count	L_Count	R_Count	Modifications	Proteins	Type	Labeling_State	Raw_file	Fraction	Experiment	MS/MS_m/z	Charge	m/z	Mass	Uncalibrated_-_Calibrated_m/z_[ppm]	Uncalibrated_-_Calibrated_m/z_[Da]	Mass_error_[ppm]	Mass_error_[Da]	Uncalibrated_mass_error_[ppm]	Uncalibrated_mass_error_[Da]	Max_intensity_m/z_0	Max_intensity_m/z_1	Max_intensity_m/z_2	Retention_time	Retention_length	Calibrated_retention_time	Calibrated_retention_time_start	Calibrated_retention_time_finish	Retention_time_calibration	Match_time_difference	Match_m/z_difference	Match_q-value	Match_score	Number_of_data_points	Number_of_scans	Number_of_isotopic_peaks	PIF	Fraction_of_total_spectrum	Base_peak_fraction	PEP	MS/MS_count	MS/MS_scan_number	Score	Delta_score	Combinatorics	Ratio_M/L	Ratio_M/L_normalized	Ratio_M/L_shift
RSAPAASER	9	0	0	2	Unmodified	Pep3359	ISO-MSMS	2	2024-02-18_Fusion_41487	103	Treat_T2	482.757	2	472.749	943.484			-0.50665	-0.00023952						15.002	0.17175	15.018	14.954	15.126	0.016293								0.659172	0.000596547	0.00322519	0.011066	1	2995	45.161	36.248	1			0
RSAPAASER	9	0	0	2	Unmodified	Pep3359	ISO-MSMS	2	2024-02-18_Fusion_41493	104	Treat_T1	482.758	2	472.749	943.484			-0.72279	-0.0003417						14.977	0.10415	15.012	14.992	15.096	0.034444								0.924529	0.000676018	0.00632726	0.0032924	1	3079	59.426	43.223	1	0.8238	1.0819	0
KIIGKVHEK	9	3	0	0	Unmodified	Pep1591	ISO-MSMS	2	2024-02-18_Fusion_41475	101	Ctrl_T2	538.357	2	526.335	1050.65			-0.68873	-0.0003625						15.155	0.19641	15.155	15.069	15.265	0								0.857236	0.00192507	0.0276325	0.039949	1	3056	28.013	24.441	1	1.5772	1.6014	0
KIIGKVHEK	9	3	0	0	Unmodified	Pep1591	ISO-MSMS	0	2024-02-18_Fusion_41481	102	Ctrl_T1	526.335	2	526.335	1050.65			-0.51157	-0.00026926						15.203	0.25759	15.203	15.092	15.35	0								0.779637	0.00284723	0.0331498	0.022982	1	3133	38.086	34.515	1	0.32858	0.36693	0
KIIGKVHEK	9	3	0	0	Unmodified	Pep1591	ISO-MSMS	2	2024-02-18_Fusion_41487	103	Treat_T2	538.356	2	526.335	1050.65			0.40794	0.00021471						15.148	0.24394	15.165	15.077	15.321	0.016293								0.719598	0.00456129	0.0366078	0.019167	1	3058	40.352	36.239	1	1.256	1.1982	0
KIIGKVHEK	9	3	0	0	Unmodified	Pep1591	ISO-MSMS	1	2024-02-18_Fusion_41487	103	Treat_T2	532.372	2	526.335	1050.65			-0.17802	-9.37e-05						15.142	0.18631	15.158	15.077	15.263	0.016293								0.585591	0.00117432	0.0118055	0.042595	1	3059	26.442	22.871	1	1.4794	1.4108	0
KIIGKVHEK	9	3	0	0	Unmodified	Pep1591	ISO-MSMS	1	2024-02-18_Fusion_41493	104	Treat_T1	532.373	2	526.335	1050.65			0.37403	0.00019686						15.09	0.18199	15.124	15.055	15.237	0.034444								0.614278	0.0023984	0.0281617	0.036174	1	3126	30.254	22.774	1	0.39853	0.46491	0
KIIGKVHEK	9	3	0	0	Unmodified	Pep1591	ISO-MSMS	2	2024-02-18_Fusion_41493	104	Treat_T1	538.357	2	526.335	1050.65			0.14249	7.4999e-05						15.091	0.20733	15.125	15.047	15.254	0.034445								0.565624	0.00171274	0.0230195	0.031969	1	3132	32.751	29.164	1	0.36052	0.41712	0
KIIGKVHEK	9	3	0	0	Unmodified	Pep1591	ISO-MSMS	0	2024-02-18_Fusion_41494	204	Treat_T1	351.225	3	351.226	1050.65			-0.37371	-0.00013126						15.145	0.27651	15.193	15.055	15.331	0.048684								0.523824	0.00698325	0.124076	8.3648e-11	3	3269	168.38	149.92	1	0.27135	0.29758	0
GSAPRTPSK	9	1	0	1	Unmodified	Pep1593	ISO-MSMS	2	2024-02-18_Fusion_41475	101	Ctrl_T2	459.76	2	450.749	899.482			-0.35498	-0.00016001						15.369	0.38487	15.369	15.117	15.502	0								0.875379	0.0181527	0.471773	1.0647e-05	2	3152	118.71	96.182	1	1.362	1.5725	0
GSAPRTPSK	9	1	0	1	Unmodified	Pep1593	ISO-MSMS	1	2024-02-18_Fusion_41475	101	Ctrl_T2	455.771	2	450.749	899.482			-0.29008	-0.00013075						15.369	0.38128	15.369	15.089	15.47	0								0.512729	0.0133944	0.283512	3.7427e-05	2	3112	92.732	77.483	1	1.3195	1.5236	0
GSAPRTPSK	9	1	0	1	Unmodified	Pep1593	MULTI-MSMS		2024-02-18_Fusion_41476	201	Ctrl_T2	304.183	3	300.835	899.482	0.24226	7.2882e-05	-0.11573	-3.4816e-05	0.12653	3.8066e-05	300.835	304.183	306.842	15.401	0.36534	15.387	15.109	15.475	-0.014094					98	14	10	0.475808	0.00646433	0.110483	1.0925e-06	5	3169	105.39	105.39	1	1.2963	1.3882	0
GSAPRTPSK	9	1	0	1	Unmodified	Pep1593	ISO-MSMS	2	2024-02-18_Fusion_41481	102	Ctrl_T1	459.76	2	450.749	899.482			-0.23745	-0.00010703						15.415	0.4024	15.415	15.12	15.523	0								0.844097	0.00935895	0.149052	0.0009426	1	3200	80.755	66.618	1	0.38862	0.50006	0
GSAPRTPSK	9	1	0	1	Unmodified	Pep1593	ISO-MSMS	1	2024-02-18_Fusion_41481	102	Ctrl_T1	455.771	2	450.749	899.482			-0.39956	-0.0001801						15.412	0.43029	15.412	15.092	15.523	0								0.588598	0.0117907	0.1863	2.5798e-05	1	3203	104.01	82.317	1	0.37317	0.48019	0
GSAPRTPSK	9	1	0	1	Unmodified	Pep1593	MULTI-MSMS		2024-02-18_Fusion_41482	202	Ctrl_T1	300.835	3	300.835	899.482	0.35402	0.0001065	-0.39169	-0.00011784	-0.037669	-1.1332e-05	300.835	304.183	306.842	15.41	0.46836	15.424	15.095	15.564	0.013905					125	18	11	0.911889	0.0167545	0.533785	1.4189e-06	5	3220	111.95	111.95	1	0.33495	0.41735	0
GSAPRTPSK	9	1	0	1	Unmodified	Pep1593	ISO-MSMS	2	2024-02-18_Fusion_41487	103	Treat_T2	459.76	2	450.749	899.482			0.075599	3.4076e-05						15.385	0.44388	15.401	15.091	15.535	0.016239								0.922536	0.0128886	0.193324	3.8128e-05	2	3169	92.051	71.513	1	0.99007	1.1084	0
GSAPRTPSK	9	1	0	1	Unmodified	Pep1593	ISO-MSMS	1	2024-02-18_Fusion_41487	103	Treat_T2	455.771	2	450.749	899.482			0.024925	1.1235e-05						15.38	0.4112	15.396	15.117	15.528	0.016239								0.605218	0.0130631	0.169225	8.9767e-06	1	3135	120.33	105.84	1	0.96245	1.0774	0
GSAPRTPSK	9	1	0	1	Unmodified	Pep1593	MULTI-MSMS		2024-02-18_Fusion_41488	203	Treat_T2	306.842	3	300.835	899.482	0.30432	9.155e-05	-0.25964	-7.8109e-05	0.04468	1.3441e-05	300.835	304.183	306.842	15.388	0.41996	15.412	15.105	15.525	0.024283					98	16	10	0.727093	0.0104973	0.314717	0.011507	2	3173	68.016	66.644	1	1.05	1.1831	0
GSAPRTPSK	9	1	0	1	Unmodified	Pep1593	MSMS	0	2024-02-18_Fusion_41488	203	Treat_T2	300.835	3	300.835	899.482										15.468	1	15.492	14.992	15.992	0.024284											0.010221	1	3207	67.032	60.137	1
GSAPRTPSK	9	1	0	1	Unmodified	Pep1593	MULTI-MSMS		2024-02-18_Fusion_41493	104	Treat_T1	450.749	2	450.749	899.482	0.4269	0.00019242	0.025194	1.1356e-05	0.45209	0.00020378	450.749	455.771	459.76	15.357	0.51352	15.392	15.055	15.569	0.034445					250	38	10	0.980587	0.0507663	0.727346	7.2718e-07	5	3224	177.91	146.28	1	0.2493	0.36718	0
GSAPRTPSK	9	1	0	1	Unmodified	Pep1593	MULTI-MSMS		2024-02-18_Fusion_41494	204	Treat_T1	300.835	3	300.835	899.482	0.073635	2.2152e-05	0.10091	3.0356e-05	0.17454	5.2508e-05	300.835	304.183	306.842	15.393	0.41559	15.442	15.135	15.55	0.048684					112	16	10	0.937652	0.0187484	0.622334	1.2475e-06	3	3334	113.26	113.26	1	0.25601	0.37065	0
GSAPRTPSK	9	1	0	1	Unmodified	Pep1593	MULTI-MATCH-MSMS		2024-02-18_Fusion_41475	101	Ctrl_T2		2	450.749	899.482	0.5508	0.00024827	-0.075331	-3.3955e-05	0.47547	0.00021432	450.749	452.761	454.756	15.377	0.35891	15.377	15.111	15.47	0	-0.021984	-0.00010718		177.91	128	27	8					0				0	0.22524	0.24803	0
GSAPRTPSK	9	1	0	1	Unmodified	Pep1593	MULTI-MATCH-MSMS		2024-02-18_Fusion_41481	102	Ctrl_T1		2	450.749	899.482	0.63622	0.00028678	-0.029917	-1.3485e-05	0.6063	0.00027329	450.749	453.759	455.753	15.414	0.49923	15.414	15.067	15.567	0	0.015011	-6.6238e-05		177.91	211	36	10					0				0	0.09494	0.099617	0
GSAPRTPSK	9	1	0	1	Unmodified	Pep1593	MULTI-MATCH-MSMS		2024-02-18_Fusion_41487	103	Treat_T2		2	450.749	899.482	0.36376	0.00016396	0.18445	8.3142e-05	0.54821	0.00024711	450.749	453.759	455.753	15.398	0.38503	15.414	15.131	15.516	0.016238	0.014888	0.00012702		177.91	181	32	8					0				0	0.17456	0.16464	0
KSYDQVHSGK	10	2	0	0	Unmodified	Pep3115	ISO-MSMS	0	2024-02-18_Fusion_41476	201	Ctrl_T2	383.528	3	383.528	1147.56			0.39782	0.00015257						15.489	0.14508	15.475	15.377	15.522	-0.014155								0.394627	0.000812004	0.0074102	8.8461e-11	2	3202	170.06	153.39	1	0.54836	0.66726	0
KSYDQVHSGK	10	2	0	0	Unmodified	Pep3115	ISO-MSMS	0	2024-02-18_Fusion_41482	202	Ctrl_T1	383.528	3	383.528	1147.56			0.15553	5.9648e-05						15.514	0.14989	15.528	15.438	15.588	0.013905								0.729747	0.00168706	0.0135776	2.4097e-14	2	3262	190.88	170.01	1	0.10612	0.14657	0
KSYDQVHSGK	10	2	0	0	Unmodified	Pep3115	ISO-MSMS	0	2024-02-18_Fusion_41488	203	Treat_T2	383.528	3	383.528	1147.56			0.0030947	1.1869e-06						15.479	0.16851	15.503	15.404	15.573	0.024284								0.571964	0.00141579	0.0166115	2.6739e-09	2	3217	154.35	137.68	1	0.44671	0.51206	0
KSYDQVHSGK	10	2	0	0	Unmodified	Pep3115	ISO-MSMS	2	2024-02-18_Fusion_41488	203	Treat_T2	388.871	3	383.528	1147.56			-0.25309	-9.7066e-05						15.489	0.21731	15.513	15.355	15.573	0.024284								0.553766	0.00129391	0.0134063	2.9622e-05	2	3223	101.28	95.136	1	0.37109	0.42538	0
KSYDQVHSGK	10	2	0	0	Unmodified	Pep3115	ISO-MSMS	0	2024-02-18_Fusion_41494	204	Treat_T1	383.528	3	383.528	1147.56			0.43571	0.00016711						15.474	0.16883	15.522	15.429	15.598	0.048684								0.825526	0.00231488	0.0118232	4.5044e-14	2	3372	173.88	157.21	1	0.056429	0.1009	0
KSYDQVHSGK	10	2	0	0	Unmodified	Pep3115	MSMS	2	2024-02-18_Fusion_41494	204	Treat_T1	388.87	3	383.528	1147.56										15.5	1	15.549	15.049	16.049	0.048684											0.008745	1	3374	72.492	67.354	1
AMAPPSHRK	9	1	0	1	Unmodified	Pep3361	ISO-MSMS	2	2024-02-18_Fusion_41475	101	Ctrl_T2	506.777	2	497.766	993.518			-0.61085	-0.00030406						15.745	0.21596	15.745	15.613	15.829	0								0.596147	0.00388072	0.0865333	0.010513	1	3275	45.489	43.761	1	0.69475	0.80217	0
AMAPPSHRK	9	1	0	1	Unmodified	Pep3361	ISO-MSMS	0	2024-02-18_Fusion_41476	201	Ctrl_T2	332.18	3	332.18	993.518			0.010359	3.4409e-06						15.716	0.31835	15.702	15.595	15.913	-0.014155								0.623317	0.00897993	0.144054	3.7696e-05	2	3265	88.37	86.098	1	0.55241	0.59155	0
AMAPPSHRK	9	1	0	1	Unmodified	Pep3361	ISO-MSMS	2	2024-02-18_Fusion_41476	201	Ctrl_T2	338.188	3	332.18	993.518			-1.2293	-0.00040836						15.721	0.29274	15.707	15.57	15.863	-0.014155								0.287901	0.00615284	0.135944	0.041101	3	3281	27.329	23.079	1	0.51934	0.55614	0
AMAPPSHRK	9	1	0	1	Unmodified	Pep3361	ISO-MSMS	2	2024-02-18_Fusion_41481	102	Ctrl_T1	506.777	2	497.766	993.518			-0.58823	-0.0002928						15.79	0.18923	15.79	15.689	15.878	0								0.348588	0.00126263	0.0206006	0.0040317	1	3352	52.716	50.292	1	0.3871	0.49811	0
AMAPPSHRK	9	1	0	1	Unmodified	Pep3361	ISO-MSMS	0	2024-02-18_Fusion_41481	102	Ctrl_T1	497.767	2	497.766	993.518			-0.79262	-0.00039454						15.795	0.3074	15.795	15.637	15.945	0								0.632719	0.00184389	0.0320495	0.013345	1	3396	43.808	41.964	1	0.718	0.92391	0
AMAPPSHRK	9	1	0	1	Unmodified	Pep3361	MULTI-MSMS		2024-02-18_Fusion_41482	202	Ctrl_T1	332.18	3	332.18	993.518	0.29146	9.6818e-05	0.25115	8.3426e-05	0.54261	0.00018024	332.18	335.528	338.187	15.755	0.39036	15.769	15.612	16.002	0.014182					83	15	9	0.812784	0.0217306	0.624593	1.6577e-06	2	3335	111.95	111.95	1	0.39011	0.48608	0
AMAPPSHRK	9	1	0	1	Unmodified	Pep3361	ISO-MSMS	2	2024-02-18_Fusion_41487	103	Treat_T2	506.778	2	497.766	993.518			-0.3035	-0.00015107						15.742	0.26789	15.758	15.658	15.926	0.016239								0.829731	0.00413727	0.0589956	0.0004516	1	3277	85.212	75.998	1	0.77071	0.86279	0
AMAPPSHRK	9	1	0	1	Unmodified	Pep3361	ISO-MSMS	2	2024-02-18_Fusion_41488	203	Treat_T2	338.188	3	332.18	993.518			-0.54693	-0.00018168						15.79	0.32237	15.816	15.623	15.945	0.025523								0.595877	0.0146563	0.32576	0.0061306	2	3301	51.415	45.382	1	0.76466	0.8616	0
AMAPPSHRK	9	1	0	1	Unmodified	Pep3361	ISO-MSMS	2	2024-02-18_Fusion_41493	104	Treat_T1	506.778	2	497.766	993.518			-0.42158	-0.00020985						15.749	0.21662	15.785	15.653	15.869	0.035608								0.581219	0.00275062	0.0592342	0.0030089	1	3360	61.999	60.904	1	0.21467	0.31618	0
AMAPPSHRK	9	1	0	1	Unmodified	Pep3361	ISO-MSMS	0	2024-02-18_Fusion_41493	104	Treat_T1	497.767	2	497.766	993.518			-0.27574	-0.00013725						15.75	0.20889	15.785	15.682	15.891	0.035608								0.759122	0.00523	0.0949407	3.7696e-05	1	3375	92.47	88.631	1	0.58389	0.85998	0
AMAPPSHRK	9	1	0	1	Unmodified	Pep3361	MULTI-MSMS		2024-02-18_Fusion_41494	204	Treat_T1	332.18	3	332.18	993.518	0.090755	3.0147e-05	0.027594	9.1661e-06	0.11835	3.9313e-05	332.18	335.528	338.188	15.722	0.38873	15.772	15.599	15.988	0.049784					99	15	12	0.670655	0.014863	0.163585	1.5589e-06	5	3432	111.17	111.17	1	0.26152	0.37863	0
AMAPPSHRK	9	1	0	1	Unmodified	Pep3361	MULTI-MATCH-MSMS		2024-02-18_Fusion_41488	203	Treat_T2		3	332.18	993.518	0.30608	0.00010167	-0.36675	-0.00012183	-0.06067	-2.0153e-05	332.18	334.187	335.517	15.806	0.44277	15.832	15.598	16.041	0.025523	0.040775	-0.00033735		102.51	90	17	10					0				0	0.17279	0.16616	0
AVSEHRLSNK	10	1	1	1	Unmodified	Pep4900	ISO-MSMS	1	2024-02-18_Fusion_41482	202	Ctrl_T1	385.23	3	380.876	1139.6			0.12082	4.6017e-05						15.806	0.3425	15.82	15.612	15.954	0.014182								0.52701	0.00571476	0.10824	0.0096779	1	3346	46.352	46.062	1	2.9675	3.3727	0
AVSEHRLSNK	10	1	1	1	Unmodified	Pep4900	MSMS	2	2024-02-18_Fusion_41487	103	Treat_T2	582.831	2	570.81	1139.6										15.865	1	15.882	15.382	16.382	0.016239											0.020769	1	3318	47.603	47.603	1
AVSEHRLSNK	10	1	1	1	Unmodified	Pep4900	ISO-MSMS	1	2024-02-18_Fusion_41488	203	Treat_T2	385.23	3	380.876	1139.6			-0.28341	-0.00010794						15.809	0.22159	15.835	15.724	15.945	0.025523								0.516462	0.00811688	0.335263	4.1879e-14	2	3314	176.44	176.44	1	3.3261	3.2386	0
AVSEHRLSNK	10	1	1	1	Unmodified	Pep4900	ISO-MSMS	2	2024-02-18_Fusion_41488	203	Treat_T2	388.89	3	380.876	1139.6			-0.19889	-7.5751e-05						15.841	0.27209	15.866	15.697	15.969	0.025523								0.908362	0.0169926	0.472501	1.0795e-09	3	3324	164.04	162.27	1	1.4644	1.4259	0
AVSEHRLSNK	10	1	1	1	Unmodified	Pep4900	ISO-MSMS	2	2024-02-18_Fusion_41494	204	Treat_T1	388.89	3	380.876	1139.6			-0.0023388	-8.908e-07						15.783	0.29155	15.833	15.648	15.94	0.049784								0.321832	0.0030876	0.0280995	0.0076739	1	3476	70.908	68.683	1	0.95243	1.248	0
ATYGKPVHH	9	1	0	0	Unmodified	Pep3367	MULTI-MSMS		2024-02-18_Fusion_41475	101	Ctrl_T2	505.265	2	505.264	1008.51	0.25521	0.00012895	0.17889	9.0389e-05	0.43411	0.00021934	505.265	507.277	509.271	16.085	0.68518	16.085	15.806	16.491	0					253	31	13	0.997661	0.227992	1	1.9113e-06	7	3400	134.3	98.677	1	0.73414	0.80843	0
ATYGKPVHH	9	1	0	0	Unmodified	Pep3367	ISO-MSMS	2	2024-02-18_Fusion_41475	101	Ctrl_T2	509.773	2	505.264	1008.51			-0.37116	-0.00018754						16.493	0.32334	16.493	16.445	16.768	0								0.250613	0.000974106	0.015174	0.035896	1	3575	30.42	25.479	1	0.78598	0.86551	0
ATYGKPVHH	9	1	0	0	Unmodified	Pep3367	ISO-MSMS	1	2024-02-18_Fusion_41476	201	Ctrl_T2	338.521	3	337.179	1008.51			-0.42382	-0.0001429						16.107	0.55705	16.093	15.837	16.394	-0.014645								0.632032	0.0175011	0.113859	1.1564e-09	2	3345	139.97	137.62	1	0.73199	0.79427	0
ATYGKPVHH	9	1	0	0	Unmodified	Pep3367	ISO-MSMS	0	2024-02-18_Fusion_41476	201	Ctrl_T2	337.179	3	337.179	1008.51			0.88658	0.00029894						16.107	0.84704	16.093	15.862	16.709	-0.014645								0.990673	0.206604	1	4.5084e-06	3	3379	139.97	139.97	1	0.69508	0.75421	0
ATYGKPVHH	9	1	0	0	Unmodified	Pep3367	MULTI-MSMS		2024-02-18_Fusion_41481	102	Ctrl_T1	505.265	2	505.264	1008.51	0.44344	0.00022405	-0.18548	-9.3717e-05	0.25796	0.00013034	505.265	507.277	509.271	16.107	0.89155	16.107	15.924	16.816	0					288	43	13	0.998648	0.165908	1	1.9113e-06	5	3472	134.3	98.677	1	0.69793	0.79818	0
ATYGKPVHH	9	1	0	0	Unmodified	Pep3367	MSMS	2	2024-02-18_Fusion_41481	102	Ctrl_T1	509.271	2	505.264	1008.51										16.596	1	16.596	16.096	17.096	0											0.050819	1	3680	27.705	23.568	1
ATYGKPVHH	9	1	0	0	Unmodified	Pep3367	MULTI-MSMS		2024-02-18_Fusion_41482	202	Ctrl_T1	337.179	3	337.179	1008.51	0.22597	7.6194e-05	-0.32062	-0.00010811	-0.094643	-3.1911e-05	337.179	338.52	339.85	16.054	0.93645	16.068	15.882	16.819	0.014183					318	38	13	0.951392	0.131368	0.976302	3.8436e-11	13	3440	166.68	166.68	1	0.63324	0.72545	0
ATYGKPVHH	9	1	0	0	Unmodified	Pep3367	ISO-MSMS	1	2024-02-18_Fusion_41487	103	Treat_T2	507.277	2	505.264	1008.51			-0.12508	-6.3201e-05						16.064	0.41411	16.08	15.903	16.317	0.016159								0.909831	0.0577231	0.914402	2.5361e-05	1	3363	104.44	78.498	1	1.1857	1.2164	0
ATYGKPVHH	9	1	0	0	Unmodified	Pep3367	ISO-MSMS	2	2024-02-18_Fusion_41487	103	Treat_T2	509.272	2	505.264	1008.51			-1.2117	-0.00061222						16.075	0.68908	16.091	15.903	16.592	0.016159								0.812384	0.0350955	0.572815	1.9508e-05	3	3368	110.12	77.973	1	1.1123	1.1411	0
ATYGKPVHH	9	1	0	0	Unmodified	Pep3367	MSMS	2	2024-02-18_Fusion_41487	103	Treat_T2	509.271	2	505.264	1008.51										16.451	1	16.467	15.967	16.967	0.016159											0.040365	1	3547	34.102	28.793	1
ATYGKPVHH	9	1	0	0	Unmodified	Pep3367	MULTI-MSMS		2024-02-18_Fusion_41488	203	Treat_T2	337.179	3	337.179	1008.51	0.15477	5.2185e-05	-0.35419	-0.00011942	-0.19942	-6.7239e-05	337.179	338.52	339.85	16.068	0.81823	16.093	15.897	16.715	0.025524					274	33	12	0.955027	0.13148	1	4.2594e-07	8	3405	153.04	153.04	1	1.0503	1.0709	0
ATYGKPVHH	9	1	0	0	Unmodified	Pep3367	MULTI-MSMS		2024-02-18_Fusion_41493	104	Treat_T1	505.265	2	505.264	1008.51	0.16899	8.5385e-05	-0.33815	-0.00017086	-0.16916	-8.547e-05	505.265	507.276	509.271	16.083	0.8289	16.119	15.91	16.739	0.035608					260	40	13	0.991063	0.0657542	0.940612	2.0937e-06	5	3457	131.03	96.24	1	0.49954	0.64229	0
ATYGKPVHH	9	1	0	0	Unmodified	Pep3367	ISO-MSMS	0	2024-02-18_Fusion_41493	104	Treat_T1	505.266	2	505.264	1008.51			-0.018982	-9.5909e-06						16.54	0.26319	16.577	16.53	16.793	0.036772								0.244102	0.00128831	0.0291343	0.021794	1	3696	38.792	34.655	1	0.5691	0.73173	0
ATYGKPVHH	9	1	0	0	Unmodified	Pep3367	MULTI-MSMS		2024-02-18_Fusion_41494	204	Treat_T1	337.179	3	337.179	1008.51	0.1592	5.3678e-05	-0.28285	-9.5371e-05	-0.12365	-4.1693e-05	337.179	338.52	339.85	16	1.0205	16.05	15.844	16.865	0.049784					290	41	12	0.95226	0.110014	0.82211	3.1081e-12	7	3548	198.07	198.07	1	0.51717	0.68652	0
ATYGKPVHH	9	1	0	0	Unmodified	Pep3367	MULTI-MATCH-MSMS		2024-02-18_Fusion_41487	103	Treat_T2		2	505.264	1008.51	0.2398	0.00012116	1.4765	0.000746	1.7163	0.00086717	505.265	520.315	530.287	16.075	0.70253	16.091	15.856	16.559	0.016157	-0.009617	0.0013009		134.3	118	31	9					0				0	0.0078021	0.0076802	0
SVNPNKPATK	10	2	0	0	Unmodified	Pep3363	MSMS	0	2024-02-18_Fusion_41475	101	Ctrl_T2	528.296	2	528.296	1054.58										15.717	1	15.717	15.217	16.217	0											0.028026	1	3259	43.651	37.42	1
SVNPNKPATK	10	2	0	0	Unmodified	Pep3363	MSMS	0	2024-02-18_Fusion_41487	103	Treat_T2	528.297	2	528.296	1054.58										15.729	1	15.745	15.245	16.245	0.016239											0.0037191	1	3266	68.846	61.696	1
SVNPNKPATK	10	2	0	0	Unmodified	Pep3363	MSMS	0	2024-02-18_Fusion_41493	104	Treat_T1	528.297	2	528.296	1054.58										15.693	1	15.729	15.229	16.229	0.035608											0.0029865	1	3342	74.165	68.725	1
SQAPVNKPK	9	2	0	0	Unmodified	Pep13	ISO-MSMS	1	2024-02-18_Fusion_41475	101	Ctrl_T2	488.805	2	484.78	967.545			0.53215	0.00025798						15.803	0.18294	15.803	15.737	15.92	0								0.336492	0.00207941	0.0624126	0.019646	1	3302	40.067	40.067	1	0.90483	0.99794	0
SQAPVNKPK	9	2	0	0	Unmodified	Pep13	MSMS	2	2024-02-18_Fusion_41475	101	Ctrl_T2	492.795	2	484.78	967.545										15.836	1	15.836	15.336	16.336	0											0.0079038	1	3305	53.968	49.061	1
SQAPVNKPK	9	2	0	0	Unmodified	Pep13	ISO-MSMS	0	2024-02-18_Fusion_41481	102	Ctrl_T1	484.78	2	484.78	967.545			-1.0069	-0.0004881						15.89	0.26159	15.89	15.745	16.006	0								0.588536	0.00466363	0.0837598	0.0013512	1	3414	77.046	65.687	1	0.14271	0.18903	0
SQAPVNKPK	9	2	0	0	Unmodified	Pep13	ISO-MSMS	1	2024-02-18_Fusion_41487	103	Treat_T2	488.805	2	484.78	967.545			0.17342	8.407e-05						15.844	0.22095	15.86	15.752	15.973	0.016239								0.45295	0.0027379	0.0615224	0.0043493	1	3308	49.833	49.833	1	1.0592	1.2423	0
SQAPVNKPK	9	2	0	0	Unmodified	Pep13	ISO-MSMS	0	2024-02-18_Fusion_41493	104	Treat_T1	484.78	2	484.78	967.545			-0.35922	-0.00017414						15.845	0.28885	15.88	15.72	16.009	0.035609								0.57681	0.00460138	0.0599003	0.0012105	1	3410	78.324	77.679	1	0.11636	0.1974	0
VVNDAGRPK	9	1	0	1	Unmodified	Pep4902	MULTI-MSMS		2024-02-18_Fusion_41475	101	Ctrl_T2	478.27	2	478.27	954.525	0.46158	0.00022076	-0.30538	-0.00014606	0.1562	7.4706e-05	478.27	483.292	487.281	15.887	0.35955	15.887	15.691	16.051	0					85	15	10	0.903892	0.011183	0.330687	2.2891e-06	3	3299	128.61	109.83	1	0.26218	0.30272	0
VVNDAGRPK	9	1	0	1	Unmodified	Pep4902	ISO-MSMS	0	2024-02-18_Fusion_41476	201	Ctrl_T2	319.182	3	319.182	954.525			-0.44486	-0.00014199						15.882	0.31691	15.868	15.644	15.961	-0.014155								0.940896	0.00823918	0.146863	3.4531e-05	2	3306	92.491	66.448	1	0.28718	0.30753	0
VVNDAGRPK	9	1	0	1	Unmodified	Pep4902	ISO-MSMS	1	2024-02-18_Fusion_41476	201	Ctrl_T2	322.531	3	319.182	954.525			-0.17883	-5.7079e-05						15.881	0.17392	15.867	15.74	15.913	-0.014155								0.242928	0.000383869	0.00413297	0.026789	1	3318	35.826	33.094	1	0.28997	0.31051	0
VVNDAGRPK	9	1	0	1	Unmodified	Pep4902	ISO-MSMS	0	2024-02-18_Fusion_41481	102	Ctrl_T1	478.269	2	478.27	954.525			-1.2085	-0.00057799						15.913	0.34014	15.913	15.76	16.101	0								0.738048	0.00922235	0.386523	4.1828e-06	1	3389	124.98	109.44	1	0.13196	0.1698	0
VVNDAGRPK	9	1	0	1	Unmodified	Pep4902	ISO-MSMS	0	2024-02-18_Fusion_41482	202	Ctrl_T1	319.182	3	319.182	954.525			-0.33235	-0.00010608						15.89	0.2675	15.904	15.735	16.002	0.014182								0.987549	0.00989689	0.0962669	1.5128e-05	2	3364	101.72	78.981	1	0.15416	0.19209	0
VVNDAGRPK	9	1	0	1	Unmodified	Pep4902	ISO-MSMS	1	2024-02-18_Fusion_41487	103	Treat_T2	483.292	2	478.27	954.525			-0.14974	-7.1617e-05						15.859	0.24399	15.876	15.752	15.996	0.016239								0.765341	0.00709547	0.201484	3.6001e-05	1	3314	94.114	88.011	1	0.26621	0.29802	0
VVNDAGRPK	9	1	0	1	Unmodified	Pep4902	MSMS	0	2024-02-18_Fusion_41487	103	Treat_T2	478.27	2	478.27	954.525										15.83	1	15.846	15.346	16.346	0.016239											9.0757e-06	1	3304	110.22	90.704	1
VVNDAGRPK	9	1	0	1	Unmodified	Pep4902	MULTI-MSMS		2024-02-18_Fusion_41488	203	Treat_T2	319.182	3	319.182	954.525	0.42243	0.00013483	0.042918	1.3699e-05	0.46535	0.00014853	319.182	322.531	325.191	15.91	0.29317	15.936	15.724	16.017	0.025524					61	11	9	0.837096	0.0144484	0.247264	3.4301e-05	2	3331	124.98	96.779	1	0.27907	0.31445	0
VVNDAGRPK	9	1	0	1	Unmodified	Pep4902	MULTI-MSMS		2024-02-18_Fusion_41493	104	Treat_T1	478.27	2	478.27	954.525	0.50864	0.00024327	-1.4763	-0.00070605	-0.96763	-0.00046279	478.27	483.292	487.281	15.847	0.33881	15.883	15.735	16.074	0.035609					75	15	10	0.751591	0.00427613	0.0846621	2.8811e-05	2	3378	113.5	98.353	1	0.090601	0.13344	0
VVNDAGRPK	9	1	0	1	Unmodified	Pep4902	MULTI-MSMS		2024-02-18_Fusion_41494	204	Treat_T1	319.182	3	319.182	954.525	-0.080054	-2.5552e-05	-0.10896	-3.4778e-05	-0.18901	-6.033e-05	319.182	322.531	325.19	15.831	0.24232	15.881	15.722	15.964	0.049784					39	9	8	0.861077	0.0133362	0.137427	1.4189e-06	2	3474	136.75	114.01	1	0.078248	0.11329	0
ATEDSQRYK	9	1	0	1	Unmodified	Pep3365	ISO-MSMS	2	2024-02-18_Fusion_41475	101	Ctrl_T2	558.277	2	549.265	1096.51			-0.097258	-5.342e-05						16.061	0.2653	16.061	15.877	16.142	0								0.770297	0.0099351	0.129185	2.6314e-07	1	3361	131.06	92.286	1	2.2377	2.5837	0
ATEDSQRYK	9	1	0	1	Unmodified	Pep3365	ISO-MSMS	1	2024-02-18_Fusion_41475	101	Ctrl_T2	554.288	2	549.265	1096.51			1.6855	0.00092576						16.06	0.1557	16.06	15.965	16.12	0								0.370362	0.00408516	0.0465625	1.9954e-07	1	3382	140.14	97.27	1	1.4776	1.7061	0
ATEDSQRYK	9	1	0	1	Unmodified	Pep3365	ISO-MSMS	2	2024-02-18_Fusion_41476	201	Ctrl_T2	372.519	3	366.512	1096.51			-0.76452	-0.00028021						16.032	0.19293	16.017	15.888	16.081	-0.014565								0.687494	0.00176189	0.00982677	0.002307	2	3361	68.371	55.794	1	2.8016	3.0001	0
ATEDSQRYK	9	1	0	1	Unmodified	Pep3365	MULTI-MSMS		2024-02-18_Fusion_41481	102	Ctrl_T1	549.265	2	549.265	1096.51	0.55453	0.00030459	0.050448	2.7709e-05	0.60498	0.0003323	549.265	554.287	558.276	16.059	0.22722	16.059	15.924	16.152	0					82	12	10	0.807917	0.00748383	0.112578	2.0695e-09	2	3454	170.3	145.78	1	0.7388	0.95067	0
ATEDSQRYK	9	1	0	1	Unmodified	Pep3365	MULTI-MSMS		2024-02-18_Fusion_41482	202	Ctrl_T1	372.52	3	366.512	1096.51	0.2873	0.0001053	-0.99465	-0.00036455	-0.70736	-0.00025925	366.512	369.86	372.52	16.013	0.16204	16.027	15.906	16.068	0.014183					29	6	7	0.904492	0.00156489	0.00934287	0.00078991	2	3408	77.674	75.617	1	0.50052	0.62367	0
ATEDSQRYK	9	1	0	1	Unmodified	Pep3365	ISO-MSMS	2	2024-02-18_Fusion_41487	103	Treat_T2	558.276	2	549.265	1096.51			-0.36609	-0.00020108						16.012	0.23012	16.028	15.903	16.133	0.016159								0.739653	0.00738236	0.0662159	9.16e-06	1	3359	120.15	92.33	1	2.1584	2.4162	0
ATEDSQRYK	9	1	0	1	Unmodified	Pep3365	ISO-MSMS	1	2024-02-18_Fusion_41487	103	Treat_T2	554.288	2	549.265	1096.51			0.73304	0.00040263						16.012	0.32159	16.028	15.926	16.248	0.016159								0.606132	0.00706087	0.0567137	1.4893e-07	1	3377	147.36	107.36	1	2.369	2.6521	0
ATEDSQRYK	9	1	0	1	Unmodified	Pep3365	MULTI-MSMS		2024-02-18_Fusion_41493	104	Treat_T1	549.265	2	549.265	1096.51	0.19122	0.00010503	0.16611	9.124e-05	0.35734	0.00019627	549.265	554.288	558.276	16	0.23493	16.036	15.91	16.145	0.035608					68	11	9	0.685114	0.00826061	0.0760945	1.2559e-06	3	3450	146.03	117.8	1	0.37275	0.549	0
ATEDSQRYK	9	1	0	1	Unmodified	Pep3365	MULTI-MATCH-MSMS		2024-02-18_Fusion_41475	101	Ctrl_T2		2	549.265	1096.51	0.30188	0.00016581	-1.1295	-0.00062037	-0.82758	-0.00045456	549.265	552.275	554.769	16.057	0.24383	16.057	15.898	16.142	0	0.010377	-0.0013048		170.3	63	10	9					0				0	1.4584	1.251	0
ATEDSQRYK	9	1	0	1	Unmodified	Pep3365	MULTI-MATCH-MSMS		2024-02-18_Fusion_41487	103	Treat_T2		2	549.265	1096.51	0.26868	0.00014757	-0.92734	-0.00050936	-0.65867	-0.00036178	549.265	552.275	554.268	16.019	0.20688	16.035	15.926	16.133	0.016159	-0.011866	-0.0010828		170.3	46	9	9					0				0	0.82645	0.77951	0
ATPEKSLHDK	10	2	1	0	Unmodified	Pep11	ISO-MSMS	1	2024-02-18_Fusion_41475	101	Ctrl_T2	569.335	2	563.299	1124.58			0.63468	0.00035751						15.814	0.1854	15.814	15.691	15.877	0								0.850464	0.00190338	0.0457198	0.013445	1	3284	44.203	44.203	1	0.30455	0.36347	0
ATPEKSLHDK	10	2	1	0	Unmodified	Pep11	ISO-MSMS	2	2024-02-18_Fusion_41476	201	Ctrl_T2	383.217	3	375.868	1124.58			1.5803	0.00059398						15.824	0.39085	15.81	15.546	15.937	-0.014155								0.80904	0.0112938	0.186646	3.8898e-05	2	3301	92.051	77.02	1	0.23169	0.28689	0
ATPEKSLHDK	10	2	1	0	Unmodified	Pep11	ISO-MSMS	0	2024-02-18_Fusion_41481	102	Ctrl_T1	563.299	2	563.299	1124.58			0.45124	0.00025418						15.89	0.24118	15.89	15.745	15.986	0								0.84496	0.00949564	0.328022	2.3607e-05	1	3376	109.29	68.566	1	0.049727	0.06423	0
ATPEKSLHDK	10	2	1	0	Unmodified	Pep11	ISO-MSMS	1	2024-02-18_Fusion_41481	102	Ctrl_T1	568.834	2	563.299	1124.58			0.17417	9.8112e-05						15.807	0.15675	15.807	15.745	15.901	0								0.309277	0.00153311	0.0552363	0.003202	1	3380	62.823	59.414	1	0.11064	0.14291	0
ATPEKSLHDK	10	2	1	0	Unmodified	Pep11	MULTI-MSMS		2024-02-18_Fusion_41482	202	Ctrl_T1	375.868	3	375.868	1124.58	0.21442	8.0592e-05	0.014898	5.5995e-06	0.22931	8.6192e-05	375.868	379.558	383.217	15.851	0.31724	15.866	15.661	15.978	0.014182					54	12	8	0.79121	0.0299171	0.94871	2.5512e-17	4	3342	208.37	205.86	1	0.073174	0.095221	0
ATPEKSLHDK	10	2	1	0	Unmodified	Pep11	ISO-MSMS	0	2024-02-18_Fusion_41487	103	Treat_T2	563.299	2	563.299	1124.58			0.47283	0.00026634						15.852	0.20774	15.868	15.765	15.973	0.016239								0.866903	0.00683535	0.142329	1.9493e-05	1	3298	112.75	85.419	1	0.21948	0.23766	0
ATPEKSLHDK	10	2	1	0	Unmodified	Pep11	ISO-MSMS	1	2024-02-18_Fusion_41488	203	Treat_T2	379.558	3	375.868	1124.58			-0.20497	-7.7041e-05						15.825	0.19751	15.851	15.724	15.921	0.025524								0.460193	0.00955302	0.37473	0.0013996	1	3313	77.744	63.735	1	0.33494	0.36256	0
ATPEKSLHDK	10	2	1	0	Unmodified	Pep11	ISO-MSMS	2	2024-02-18_Fusion_41488	203	Treat_T2	383.217	3	375.868	1124.58			-0.070183	-2.638e-05						15.87	0.37012	15.895	15.623	15.993	0.025523								0.830973	0.0107852	0.128789	3.2621e-05	2	3333	98.299	83.268	1	0.20834	0.22552	0
ATPEKSLHDK	10	2	1	0	Unmodified	Pep11	ISO-MSMS	0	2024-02-18_Fusion_41493	104	Treat_T1	563.299	2	563.299	1124.58			-0.035751	-2.0139e-05						15.844	0.23387	15.88	15.735	15.969	0.035608								0.859018	0.00824624	0.167288	1.5883e-05	1	3376	115.78	51.128	1			0
ATPEKSLHDK	10	2	1	0	Unmodified	Pep11	MSMS	1	2024-02-18_Fusion_41493	104	Treat_T1	568.834	2	563.299	1124.58										15.814	1	15.849	15.349	16.349	0.035608											0.025799	1	3389	44.863	44.863	1
ATPEKSLHDK	10	2	1	0	Unmodified	Pep11	ISO-MSMS	0	2024-02-18_Fusion_41494	204	Treat_T1	375.868	3	375.868	1124.58			-0.065649	-2.4675e-05						15.808	0.3148	15.858	15.698	16.012	0.049784								0.822013	0.0539494	1	2.1529e-09	2	3457	198.65	196.6	1	0.025706	0.036103	0
ATPEKSLHDK	10	2	1	0	Unmodified	Pep11	MULTI-MATCH-MSMS		2024-02-18_Fusion_41476	201	Ctrl_T2		3	375.868	1124.58	0.14775	5.5534e-05	-0.33595	-0.00012627	-0.1882	-7.0737e-05	375.868	378.216	380.546	15.857	0.26929	15.843	15.668	15.937	-0.014155	-0.02892	-0.00025761		208.37	77	10	12					0				0	0.24413	0.2274	0
ATPEKSLHDK	10	2	1	0	Unmodified	Pep11	MULTI-MATCH-MSMS		2024-02-18_Fusion_41488	203	Treat_T2		3	375.868	1124.58	0.36811	0.00013836	-0.31569	-0.00011866	0.052417	1.9702e-05	375.868	378.549	380.546	15.882	0.34359	15.907	15.697	16.041	0.025523	0.035278	-0.00023477		208.37	82	13	11					0				0	0.13637	0.13467	0
KANPQVLKK	9	3	1	0	Unmodified	Pep2187	MSMS	2	2024-02-18_Fusion_41476	201	Ctrl_T2	352.575	3	342.554	1024.64										16.649	1	16.634	16.134	17.134	-0.014862											0.04161	1	3539	42.869	40.344	1
SLYKEGHTK	9	2	1	0	Unmodified	Pep1290	ISO-MSMS	0	2024-02-18_Fusion_41482	202	Ctrl_T1	354.857	3	354.857	1061.55			-0.14191	-5.0359e-05						16.422	0.22009	16.436	16.326	16.546	0.014475								0.616592	0.00270593	0.0280057	8.3648e-11	2	3524	193.86	185.94	1	0.3112	0.40497	0
SLYKEGHTK	9	2	1	0	Unmodified	Pep1290	ISO-MSMS	0	2024-02-18_Fusion_41493	104	Treat_T1	532.283	2	531.783	1061.55			-1.3021	-0.00069244						16.424	0.18021	16.461	16.349	16.53	0.036774								0.690897	0.000925134	0.00587452	3.1987e-05	1	3625	98.009	76.921	1			0
SLYKEGHTK	9	2	1	0	Unmodified	Pep1290	ISO-MSMS	0	2024-02-18_Fusion_41494	204	Treat_T1	354.858	3	354.857	1061.55			-0.45474	-0.00016137						16.383	0.27032	16.434	16.304	16.574	0.051083								0.389842	0.0012736	0.017692	5.4477e-06	2	3645	133.68	119.01	1	0.26343	0.36997	0
ATSNVHMVKK	10	2	0	0	Unmodified	Pep1289	ISO-MSMS	2	2024-02-18_Fusion_41476	201	Ctrl_T2	377.549	3	372.206	1113.6			-0.23716	-8.8272e-05						16.427	0.24237	16.413	16.298	16.54	-0.014645								0.530768	0.00149499	0.024341	0.010207	1	3475	64.265	34.791	1	0.24109	0.29336	0
ATSNVHMVKK	10	2	0	0	Unmodified	Pep1289	MSMS	0	2024-02-18_Fusion_41481	102	Ctrl_T1	557.806	2	557.806	1113.6										16.434	1	16.434	15.934	16.934	0											0.040321	1	3616	48.073	48.073	1
ATSNVHMVKK	10	2	0	0	Unmodified	Pep1289	ISO-MSMS	0	2024-02-18_Fusion_41482	202	Ctrl_T1	372.206	3	372.206	1113.6			-0.60786	-0.00022625						16.369	0.17015	16.383	16.254	16.425	0.014473								0.517725	0.00505277	0.085817	4.8926e-14	2	3507	170.73	169.74	1	0.26332	0.3637	0
ATSNVHMVKK	10	2	0	0	Unmodified	Pep1289	MULTI-MSMS		2024-02-18_Fusion_41494	204	Treat_T1	372.206	3	372.206	1113.6	0.44116	0.0001642	0.128	4.7644e-05	0.56916	0.00021184	372.206	374.889	377.549	16.335	0.2942	16.386	16.255	16.549	0.051085					41	11	8	0.433203	0.00776589	0.126423	8.7536e-13	2	3619	170.06	169.78	1	0.13081	0.2339	0
GTVDARTAQK	10	1	0	1	Unmodified	Pep20	ISO-MSMS	2	2024-02-18_Fusion_41475	101	Ctrl_T2	532.794	2	523.783	1045.55			-0.37571	-0.00019679						16.051	0.26784	16.051	15.853	16.12	0								0.746692	0.00784497	0.10297	8.7256e-06	2	3350	121.8	101.06	1	0.65083	0.75146	0
GTVDARTAQK	10	1	0	1	Unmodified	Pep20	ISO-MSMS	1	2024-02-18_Fusion_41475	101	Ctrl_T2	528.805	2	523.783	1045.55			-4.2516	-0.0022269						16	0.48134	16	15.639	16.12	0								0.32634	0.00262589	0.0218602	0.0035375	1	3395	60.045	52.113	1	0.73832	0.85248	0
GTVDARTAQK	10	1	0	1	Unmodified	Pep20	ISO-MSMS	2	2024-02-18_Fusion_41476	201	Ctrl_T2	355.531	3	349.524	1045.55			-1.5748	-0.00055042						16.004	0.16773	15.99	15.913	16.081	-0.014155								0.625209	0.00319324	0.0354575	1.8684e-05	1	3354	112.17	108.45	1	1.7343	1.8572	0
GTVDARTAQK	10	1	0	1	Unmodified	Pep20	ISO-MSMS	0	2024-02-18_Fusion_41481	102	Ctrl_T1	523.784	2	523.783	1045.55			0.42784	0.00022409						16.066	0.34456	16.066	15.807	16.152	0								0.69888	0.0202961	0.234264	4.1024e-06	1	3445	125.68	107.14	1	0.51464	0.66223	0
GTVDARTAQK	10	1	0	1	Unmodified	Pep20	ISO-MSMS	2	2024-02-18_Fusion_41481	102	Ctrl_T1	532.794	2	523.783	1045.55			-0.19849	-0.00010396						16.065	0.22722	16.065	15.924	16.152	0								0.758118	0.0130427	0.200151	3.4103e-07	1	3453	136.84	113.32	1	0.51594	0.6639	0
GTVDARTAQK	10	1	0	1	Unmodified	Pep20	ISO-MSMS	1	2024-02-18_Fusion_41481	102	Ctrl_T1	528.805	2	523.783	1045.55			-4.1361	-0.0021664						16.042	0.45803	16.042	15.678	16.136	0								0.644528	0.00304844	0.0173377	0.00050462	1	3477	85.154	74.889	1	0.55171	0.70993	0
GTVDARTAQK	10	1	0	1	Unmodified	Pep20	ISO-MSMS	2	2024-02-18_Fusion_41482	202	Ctrl_T1	355.532	3	349.524	1045.55			0.12036	4.207e-05						15.991	0.16204	16.005	15.906	16.068	0.014183								0.386752	0.000856264	0.00360148	0.002276	2	3410	85.064	70.397	1	1.2227	1.5236	0
GTVDARTAQK	10	1	0	1	Unmodified	Pep20	ISO-MSMS	2	2024-02-18_Fusion_41488	203	Treat_T2	355.531	3	349.524	1045.55			-3.1271	-0.001093						16.013	0.11938	16.038	15.945	16.065	0.025524								0.59577	0.000504401	0.00543184	0.0060325	1	3370	75.213	65.855	1	17.104	19.272	0
GTVDARTAQK	10	1	0	1	Unmodified	Pep20	ISO-MSMS	0	2024-02-18_Fusion_41493	104	Treat_T1	523.784	2	523.783	1045.55			-0.49537	-0.00025947						15.987	0.4457	16.023	15.735	16.181	0.035608								0.825289	0.03239	0.31386	3.4103e-07	2	3447	136.84	115.89	1	0.52495	0.77317	0
GTYDAKVKK	9	3	0	0	Unmodified	Pep2185	ISO-MSMS	0	2024-02-18_Fusion_41482	202	Ctrl_T1	337.194	3	337.194	1008.56			2.6377	0.00088943						16.268	0.21601	16.282	16.184	16.4	0.014475								0.337285	0.00305005	0.0359777	9.4549e-07	1	3486	128.48	110.04	1	0.11261	0.1393	0
GTYDAKVKK	9	3	0	0	Unmodified	Pep2185	ISO-MSMS	0	2024-02-18_Fusion_41488	203	Treat_T2	337.194	3	337.194	1008.56			4.3764	0.0014757						16.268	0.31083	16.295	16.188	16.499	0.026941								0.256491	0.0010732	0.00961758	0.0051897	1	3458	71.134	48.897	1	0.20802	0.20323	0
GTYDAKVKK	9	3	0	0	Unmodified	Pep2185	ISO-MSMS	0	2024-02-18_Fusion_41493	104	Treat_T1	505.288	2	505.287	1008.56			3.4677	0.0017522						16.282	0.18952	16.319	16.222	16.411	0.036774								0.297107	0.00249146	0.0105536	0.0069596	1	3584	47.599	32.228	1			0
GTYDAKVKK	9	3	0	0	Unmodified	Pep2185	ISO-MSMS	0	2024-02-18_Fusion_41494	204	Treat_T1	337.194	3	337.194	1008.56			1.7887	0.00060314						16.242	0.24262	16.294	16.181	16.424	0.051083								0.25036	0.00158715	0.020064	9.4549e-07	1	3595	128.48	110.04	1	0.087686	0.13585	0
AIQKGVAEK	9	2	0	0	Unmodified	Pep3374	ISO-MSMS	0	2024-02-18_Fusion_41481	102	Ctrl_T1	472.282	2	472.282	942.55			-0.46418	-0.00021922						16.483	0.1966	16.483	16.355	16.551	0								0.594497	0.00436658	0.0448707	2.8921e-05	1	3615	100.98	77.965	1	0.22983	0.30442	0
AIQKGVAEK	9	2	0	0	Unmodified	Pep3374	ISO-MSMS	0	2024-02-18_Fusion_41487	103	Treat_T2	472.282	2	472.282	942.55			0.41242	0.00019478						16.454	0.27497	16.47	16.317	16.592	0.016157								0.558087	0.00651642	0.0659075	1.0959e-05	1	3537	118.41	85.146	1	0.33541	0.39342	0
AIQKGVAEK	9	2	0	0	Unmodified	Pep3374	ISO-MSMS	0	2024-02-18_Fusion_41493	104	Treat_T1	472.283	2	472.282	942.55			-0.9451	-0.00044635						16.424	0.222	16.461	16.329	16.551	0.036774								0.644075	0.00652224	0.0512487	2.3719e-07	1	3614	134.77	108.07	1	0.15166	0.25727	0
STITKIHSK	9	2	0	0	Unmodified	Pep3386	MSMS	2	2024-02-18_Fusion_41475	101	Ctrl_T2	515.815	2	507.801	1013.59										16.78	1	16.78	16.28	17.28	0											7.5798e-06	1	3671	114.4	88.358	1
STITKIHSK	9	2	0	0	Unmodified	Pep3386	ISO-MSMS	2	2024-02-18_Fusion_41476	201	Ctrl_T2	344.212	3	338.87	1013.59			-0.91816	-0.00031114						16.806	0.45794	16.791	16.587	17.045	-0.015133								0.927868	0.0373526	0.427557	1.0417e-09	2	3577	143.01	139.86	1	1.3572	1.6515	0
STITKIHSK	9	2	0	0	Unmodified	Pep3386	ISO-MSMS	1	2024-02-18_Fusion_41476	201	Ctrl_T2	341.553	3	338.87	1013.59			-0.91461	-0.00030993						16.788	0.38498	16.772	16.587	16.972	-0.015133								0.310523	0.0162432	0.164271	1.3115e-09	2	3579	135.87	128.74	1	1.2044	1.4655	0
STITKIHSK	9	2	0	0	Unmodified	Pep3386	ISO-MSMS	1	2024-02-18_Fusion_41481	102	Ctrl_T1	511.826	2	507.801	1013.59			-0.264	-0.00013406						16.799	0.22399	16.799	16.635	16.859	0								0.484903	0.00795431	0.0879626	1.6378e-05	1	3744	113.15	87.625	1	0.31194	0.41319	0
STITKIHSK	9	2	0	0	Unmodified	Pep3386	ISO-MSMS	1	2024-02-18_Fusion_41482	202	Ctrl_T1	341.553	3	338.87	1013.59			-1.0224	-0.00034646						16.765	0.34717	16.78	16.642	16.989	0.014475								0.42126	0.0183327	0.231181	8.3648e-11	2	3630	168.38	161.25	1	0.4159	0.57444	0
STITKIHSK	9	2	0	0	Unmodified	Pep3386	MSMS	0	2024-02-18_Fusion_41482	202	Ctrl_T1	338.87	3	338.87	1013.59										16.766	1	16.78	16.28	17.28	0.014475											0.017192	1	3627	48.284	28.725	1
STITKIHSK	9	2	0	0	Unmodified	Pep3386	MSMS	0	2024-02-18_Fusion_41482	202	Ctrl_T1	338.87	3	338.87	1013.59										16.768	1	16.783	16.283	17.283	0.014475											2.7221e-11	1	3628	173.23	165.31	1
STITKIHSK	9	2	0	0	Unmodified	Pep3386	ISO-MSMS	2	2024-02-18_Fusion_41487	103	Treat_T2	515.815	2	507.801	1013.59			-1.4685	-0.0007457						16.761	0.30225	16.777	16.637	16.94	0.016132								0.445045	0.00778061	0.191972	1.0911e-07	1	3648	153.05	108.65	1	0.95993	1.1259	0
STITKIHSK	9	2	0	0	Unmodified	Pep3386	ISO-MSMS	1	2024-02-18_Fusion_41487	103	Treat_T2	511.826	2	507.801	1013.59			0.42228	0.00021443						16.745	0.26558	16.761	16.615	16.88	0.01613								0.406035	0.00922938	0.187425	2.7181e-07	1	3656	129.83	104.3	1	1.0161	1.1918	0
STITKIHSK	9	2	0	0	Unmodified	Pep3386	ISO-MSMS	2	2024-02-18_Fusion_41488	203	Treat_T2	344.212	3	338.87	1013.59			-1.3468	-0.00045639						16.75	0.50046	16.777	16.62	17.121	0.026939								0.860548	0.0491132	1	1.2103e-09	2	3582	138.54	136.49	1	1.2993	1.4893	0
STITKIHSK	9	2	0	0	Unmodified	Pep3386	ISO-MSMS	1	2024-02-18_Fusion_41488	203	Treat_T2	341.553	3	338.87	1013.59			-1.2185	-0.0004129						16.748	0.3812	16.775	16.596	16.978	0.026939								0.470732	0.0326836	0.571571	0.0032394	1	3583	59.908	38.214	1	1.3143	1.5066	0
STITKIHSK	9	2	0	0	Unmodified	Pep3386	ISO-MSMS	2	2024-02-18_Fusion_41493	104	Treat_T1	515.815	2	507.801	1013.59			-0.81817	-0.00041547						16.751	0.29972	16.788	16.651	16.95	0.036774								0.501026	0.0121267	0.262672	1.0911e-07	1	3735	153.05	124.09	1	0.21844	0.37056	0
STITKIHSK	9	2	0	0	Unmodified	Pep3386	ISO-MSMS	2	2024-02-18_Fusion_41494	204	Treat_T1	344.212	3	338.87	1013.59			-0.22496	-7.6234e-05						16.737	0.41192	16.788	16.598	17.01	0.051083								0.769442	0.0358612	0.55533	2.3965e-06	2	3731	124.98	121.84	1	0.26724	0.47785	0
ATATSSPPPK	10	1	0	0	Unmodified	Pep32	MULTI-MSMS		2024-02-18_Fusion_41475	101	Ctrl_T2	478.756	2	478.756	955.497	0.65765	0.00031485	-0.83901	-0.00040168	-0.18136	-8.6825e-05	478.756	480.768	482.763	16.492	0.55857	16.492	16.279	16.837	0					137	26	7	0.477452	0.00331354	0.0210648	0.00078623	4	3580	68.016	64.76	1	1.0847	1.1944	0
ATATSSPPPK	10	1	0	0	Unmodified	Pep32	MULTI-MSMS		2024-02-18_Fusion_41481	102	Ctrl_T1	478.757	2	478.756	955.497	0.56213	0.00026912	-0.94416	-0.00045202	-0.38203	-0.0001829	478.756	480.768	482.763	16.511	0.55117	16.511	16.323	16.874	0					110	25	6	0.315122	0.00440523	0.109336	0.00031289	2	3699	83.783	77.748	1	0.62564	0.7155	0
ATATSSPPPK	10	1	0	0	Unmodified	Pep32	MULTI-MSMS		2024-02-18_Fusion_41487	103	Treat_T2	480.768	2	478.756	955.497	0.47546	0.00022763	-0.85653	-0.00041007	-0.38107	-0.00018244	478.755	480.768	482.763	16.519	0.59342	16.535	16.248	16.841	0.016159					124	26	6	0.502583	0.00359443	0.0218429	0.00010178	2	3593	104.2	92.837	1	1.4248	1.4616	0
ATATSSPPPK	10	1	0	0	Unmodified	Pep32	ISO-MSMS	2	2024-02-18_Fusion_41487	103	Treat_T2	482.763	2	478.756	955.497			-0.69613	-0.00033328						16.972	0.35052	16.988	16.861	17.212	0.01613								0.541895	0.0013474	0.00805701	0.037898	1	3759	30.254	19.84	1	0.12933	0.13268	0
ATATSSPPPK	10	1	0	0	Unmodified	Pep32	ISO-MSMS	0	2024-02-18_Fusion_41493	104	Treat_T1	478.756	2	478.756	955.497			-0.84295	-0.00040357						16.538	0.5222	16.575	16.31	16.832	0.036774								0.273388	0.00353362	0.0261678	0.0016026	2	3647	76.064	53.572	1	0.55814	0.71763	0
ATATSSPPPK	10	1	0	0	Unmodified	Pep32	MSMS	2	2024-02-18_Fusion_41493	104	Treat_T1	482.764	2	478.756	955.497										17.005	1	17.043	16.543	17.543	0.03817											0.05056	1	3856	31.379	23.439	1
ATYVQPRRK	9	1	0	2	Unmodified	Pep2419	ISO-MSMS	2	2024-02-18_Fusion_41476	201	Ctrl_T2	382.896	3	373.552	1117.64			0.087055	3.252e-05						16.999	0.26496	16.984	16.828	17.093	-0.015135								0.581347	0.00561256	0.0369635	0.065169	1	3638	32.295	26.262	1	1.5102	1.8685	0
ATYVQPRRK	9	1	0	2	Unmodified	Pep2419	ISO-MSMS	1	2024-02-18_Fusion_41476	201	Ctrl_T2	378.908	3	373.552	1117.64			0.19542	7.3001e-05						16.999	0.24117	16.984	16.852	17.093	-0.015135								0.208413	0.00372667	0.04181	0.0090745	2	3647	56.27	56.27	1	1.6158	1.9993	0
ATYVQPRRK	9	1	0	2	Unmodified	Pep2419	MULTI-MSMS		2024-02-18_Fusion_41482	202	Ctrl_T1	373.553	3	373.552	1117.64	0.079506	2.97e-05	-0.3158	-0.00011797	-0.23629	-8.8268e-05	373.552	378.907	382.896	17.007	0.3174	17.022	16.844	17.162	0.014795					55	12	7	0.564462	0.00525095	0.0373579	0.00078991	2	3705	77.674	77.674	1	0.34262	0.30206	0
ATYVQPRRK	9	1	0	2	Unmodified	Pep2419	MULTI-SECPEP		2024-02-18_Fusion_41488	203	Treat_T2	377.952	3	373.552	1117.64	0.54655	0.00020416	-0.18583	-6.9416e-05	0.36072	0.00013475	373.552	378.908	382.896	16.985	0.26125	17.013	16.861	17.122	0.028475					63	10	7				0.038391	1	3646	42.864	42.864	1	1.0474	0.91368	0
ATYVQPRRK	9	1	0	2	Unmodified	Pep2419	ISO-MSMS	0	2024-02-18_Fusion_41493	104	Treat_T1	559.824	2	559.825	1117.64			-0.79441	-0.00044473						16.976	0.1603	17.014	16.913	17.073	0.03817								0.590839	0.000429539	0.00216481	0.002138	1	3827	69.905	59.918	1			0
ATYVQPRRK	9	1	0	2	Unmodified	Pep2419	MULTI-MSMS		2024-02-18_Fusion_41494	204	Treat_T1	373.553	3	373.552	1117.64	0.18999	7.0973e-05	0.077515	2.8956e-05	0.26751	9.9929e-05	373.553	378.908	382.896	16.967	0.33599	17.019	16.819	17.155	0.052284					66	13	7	0.571406	0.00781464	0.032057	0.00087444	1	3800	63.816	63.816	1	0.15688	0.17023	0
SVGPPSKDK	9	2	0	0	Unmodified	Pep3377	MULTI-MSMS		2024-02-18_Fusion_41475	101	Ctrl_T2	461.776	2	457.751	913.487	0.50823	0.00023264	0.27687	0.00012674	0.78509	0.00035938	457.752	461.776	465.765	16.579	0.62313	16.579	16.324	16.948	0					194	31	11	0.447941	0.00824584	0.0444392	0.00023349	6	3596	83.783	74.269	1	1.3119	1.4469	0
SVGPPSKDK	9	2	0	0	Unmodified	Pep3377	ISO-MSMS	2	2024-02-18_Fusion_41481	102	Ctrl_T1	465.765	2	457.751	913.487			-0.059993	-2.7462e-05						16.693	0.59314	16.693	16.341	16.934	0								0.510495	0.0103926	0.269965	3.403e-05	2	3709	96.027	78.401	1	0.38066	0.50421	0
SVGPPSKDK	9	2	0	0	Unmodified	Pep3377	ISO-MSMS	1	2024-02-18_Fusion_41481	102	Ctrl_T1	461.776	2	457.751	913.487			-0.18494	-8.4657e-05						16.639	0.53339	16.639	16.341	16.874	0								0.505499	0.00888827	0.0638107	0.0012171	2	3674	78.264	73.651	1	0.36089	0.47802	0
SVGPPSKDK	9	2	0	0	Unmodified	Pep3377	ISO-MSMS	2	2024-02-18_Fusion_41487	103	Treat_T2	465.765	2	457.751	913.487			0.73824	0.00033793						16.613	0.62286	16.629	16.317	16.94	0.01613								0.619319	0.00965896	0.100796	2.3314e-05	2	3610	106.42	92.428	1	1.6594	1.9464	0
SVGPPSKDK	9	2	0	0	Unmodified	Pep3377	ISO-MSMS	1	2024-02-18_Fusion_41488	203	Treat_T2	308.186	3	305.503	913.487			-0.69485	-0.00021228						16.604	0.33606	16.631	16.451	16.787	0.026941								0.638729	0.00322229	0.0371521	0.0025756	2	3549	78.149	76.105	1	2.4185	2.7723	0
SVGPPSKDK	9	2	0	0	Unmodified	Pep3377	ISO-MSMS	1	2024-02-18_Fusion_41493	104	Treat_T1	461.776	2	457.751	913.487			-0.33897	-0.00015517						16.539	0.48922	16.576	16.329	16.818	0.036774								0.531299	0.00581869	0.0305876	0.0025056	1	3670	66.568	58.921	1	0.28231	0.47891	0
SVGPPSKDK	9	2	0	0	Unmodified	Pep3377	ISO-MSMS	2	2024-02-18_Fusion_41493	104	Treat_T1	465.765	2	457.751	913.487			1.425	0.0006523						16.782	0.5433	16.819	16.368	16.912	0.036774								0.332545	0.0047842	0.128409	5.4193e-05	1	3688	88.819	77.791	1	0.24425	0.41434	0
SVGPPSKDK	9	2	0	0	Unmodified	Pep3377	MULTI-MATCH-MSMS		2024-02-18_Fusion_41481	102	Ctrl_T1		2	457.751	913.487	0.48359	0.00022137	0.82892	0.00037944	1.3125	0.00060081	457.751	459.763	461.758	16.636	0.57788	16.636	16.323	16.901	0	0.031241	0.00016831		83.783	147	27	10					0				0	0.19733	0.22568	0
SVGPPSKDK	9	2	0	0	Unmodified	Pep3377	MULTI-MATCH-MSMS		2024-02-18_Fusion_41487	103	Treat_T2		2	457.751	913.487	0.3091	0.00014149	1.2322	0.00056403	1.5413	0.00070552	457.752	459.764	461.758	16.562	0.60139	16.578	16.317	16.918	0.016157	-0.027215	0.00053749		83.783	124	27	8					0				0	0.62676	0.64298	0
SVGPPSKDK	9	2	0	0	Unmodified	Pep3377	MULTI-MATCH-MSMS		2024-02-18_Fusion_41493	104	Treat_T1		2	457.751	913.487	0.67014	0.00030676	0.90839	0.00041582	1.5785	0.00072257	457.751	459.764	461.758	16.59	0.60155	16.627	16.31	16.912	0.036774	0.021666	0.00024106		83.783	140	32	9					0				0	0.13134	0.16887	0
KTIDASVSKK	10	3	0	0	Unmodified	Pep43	ISO-MSMS	0	2024-02-18_Fusion_41481	102	Ctrl_T1	538.82	2	538.819	1075.62			-0.0043442	-2.3407e-06						16.692	0.18159	16.692	16.59	16.771	0								0.450671	0.00259495	0.0490558	3.7264e-05	2	3715	97.813	55.937	1	0.34922	0.39861	0
KTIDASVSKK	10	3	0	0	Unmodified	Pep43	ISO-MSMS	0	2024-02-18_Fusion_41482	202	Ctrl_T1	359.549	3	359.549	1075.62			0.60745	0.00021841						16.716	0.29781	16.73	16.546	16.844	0.014473								0.449196	0.0118484	0.232249	4.7424e-09	2	3611	141.78	114.35	1	0.37789	0.55478	0
KTIDASVSKK	10	3	0	0	Unmodified	Pep43	ISO-MSMS	0	2024-02-18_Fusion_41493	104	Treat_T1	538.819	2	538.819	1075.62			0.16661	8.977e-05						16.63	0.18711	16.667	16.59	16.777	0.036774								0.557635	0.00360094	0.0746113	0.00058269	1	3719	84.507	45.732	1	0.27545	0.3589	0
KTIDASVSKK	10	3	0	0	Unmodified	Pep43	ISO-MSMS	0	2024-02-18_Fusion_41494	204	Treat_T1	359.549	3	359.549	1075.62			2.9587	0.0010638						16.672	0.4368	16.723	16.549	16.986	0.051083								0.469411	0.0130872	0.344585	4.8738e-09	2	3718	140.98	123.82	1	0.20402	0.40222	0
RVTYPAKAK	9	2	0	1	Unmodified	Pep3414	ISO-MSMS	2	2024-02-18_Fusion_41475	101	Ctrl_T2	530.329	2	517.311	1032.61			-0.85372	-0.00044164						17.207	0.17668	17.207	17.102	17.279	0								0.794308	0.0119997	0.143141	1.8534e-05	2	3832	111.06	70.282	1	1.9257	2.0573	0
RVTYPAKAK	9	2	0	1	Unmodified	Pep3414	ISO-MSMS	1	2024-02-18_Fusion_41476	201	Ctrl_T2	349.9	3	345.21	1032.61			-0.33967	-0.00011726						17.184	0.68366	17.169	17.021	17.704	-0.015135								0.633832	0.0379985	0.33339	4.6454e-06	2	3675	119.56	119.56	1	2.2803	2.1541	0
RVTYPAKAK	9	2	0	1	Unmodified	Pep3414	ISO-MSMS	2	2024-02-18_Fusion_41476	201	Ctrl_T2	353.889	3	345.21	1032.61			-1.3861	-0.00047851						17.192	0.32636	17.177	17.021	17.347	-0.015135								0.990778	0.113898	1	1.2879e-09	4	3710	136.49	133.5	1	2.1812	2.0605	0
RVTYPAKAK	9	2	0	1	Unmodified	Pep3414	MULTI-MSMS		2024-02-18_Fusion_41481	102	Ctrl_T1	517.311	2	517.311	1032.61	0.22929	0.00011862	-0.071957	-3.7224e-05	0.15734	8.1392e-05	517.311	524.347	530.33	17.2	0.25994	17.2	17.071	17.331	0					95	18	8	0.791222	0.00780639	0.0659471	3.7944e-05	3	3901	108.3	93.634	1	0.78772	1.4592	0
RVTYPAKAK	9	2	0	1	Unmodified	Pep3414	ISO-MSMS	2	2024-02-18_Fusion_41482	202	Ctrl_T1	353.889	3	345.21	1032.61			-0.9022	-0.00031145						17.184	0.36609	17.199	17.085	17.451	0.014795								0.984414	0.0876868	0.930847	5.2961e-10	4	3755	156.57	154.51	1	0.81793	1.0008	0
RVTYPAKAK	9	2	0	1	Unmodified	Pep3414	ISO-MSMS	1	2024-02-18_Fusion_41482	202	Ctrl_T1	349.9	3	345.21	1032.61			-0.39078	-0.0001349						17.184	0.53672	17.199	17.061	17.598	0.014795								0.768504	0.0997862	1	2.6492e-06	3	3743	124.37	122.32	1	0.85411	1.0446	0
RVTYPAKAK	9	2	0	1	Unmodified	Pep3414	ISO-MSMS	1	2024-02-18_Fusion_41487	103	Treat_T2	524.346	2	517.311	1032.61			-0.27483	-0.00014217						17.215	0.23462	17.231	17.088	17.322	0.01613								0.79794	0.0189128	0.183639	7.6304e-06	1	3836	121.64	106.26	1	2.1272	2.0757	0
RVTYPAKAK	9	2	0	1	Unmodified	Pep3414	ISO-MSMS	2	2024-02-18_Fusion_41487	103	Treat_T2	530.33	2	517.311	1032.61			-0.34873	-0.0001804						17.216	0.24612	17.232	17.088	17.334	0.01613								0.818327	0.0117642	0.123258	3.0084e-05	1	3846	99.855	72.601	1	2.079	2.0286	0
RVTYPAKAK	9	2	0	1	Unmodified	Pep3414	ISO-MSMS	2	2024-02-18_Fusion_41493	104	Treat_T1	530.329	2	517.311	1032.61			-0.046206	-2.3903e-05						17.216	0.21163	17.254	17.12	17.332	0.03817								0.690036	0.0161263	0.383404	1.8534e-05	2	3911	111.06	84.677	1	0.49037	0.88975	0
RVTYPAKAK	9	2	0	1	Unmodified	Pep3414	ISO-MSMS	1	2024-02-18_Fusion_41493	104	Treat_T1	524.346	2	517.311	1032.61			-0.092921	-4.8069e-05						17.173	0.24989	17.211	17.082	17.332	0.03817								0.434177	0.00626099	0.0266416	0.0036223	1	3944	56.432	47.217	1	0.46101	0.83648	0
RVTYPAKAK	9	2	0	1	Unmodified	Pep3414	ISO-MSMS	1	2024-02-18_Fusion_41494	204	Treat_T1	349.9	3	345.21	1032.61			-0.10662	-3.6805e-05						17.138	0.65884	17.191	17.011	17.67	0.052282								0.738942	0.0860468	0.995963	1.3693e-06	2	3851	127.46	127.46	1	0.57538	0.72707	0
RVTYPAKAK	9	2	0	1	Unmodified	Pep3414	ISO-MSMS	2	2024-02-18_Fusion_41494	204	Treat_T1	353.889	3	345.21	1032.61			-0.65699	-0.0002268						17.141	0.34433	17.193	17.058	17.403	0.052282								0.979528	0.0697236	0.898311	1.2961e-09	2	3854	136.27	134.21	1	0.53555	0.67674	0
RVTYPAKAK	9	2	0	1	Unmodified	Pep3414	MULTI-MATCH-MSMS		2024-02-18_Fusion_41493	104	Treat_T1		2	517.311	1032.61	0.24797	0.00012828	-0.15924	-8.2378e-05	0.088727	4.5899e-05	517.311	520.322	522.315	17.211	0.26286	17.249	17.09	17.353	0.03817	0.03069	-4.1004e-05		108.3	83	19	7					0				0	0.038505	0.040042	0
SINKPTSER	9	1	0	1	Unmodified	Pep4911	ISO-MSMS	1	2024-02-18_Fusion_41475	101	Ctrl_T2	521.3	2	516.278	1030.54			-2.6628	-0.0013747						16.696	0.23546	16.696	16.556	16.791	0								0.132033	0.00084133	0.0164871	0.036174	1	3658	30.254	29.159	1	1.2988	1.4996	0
SINKPTSER	9	1	0	1	Unmodified	Pep4911	ISO-MSMS	2	2024-02-18_Fusion_41476	201	Ctrl_T2	350.528	3	344.521	1030.54			-0.55531	-0.00019131						16.736	0.24125	16.721	16.563	16.805	-0.015135								0.348031	0.00264749	0.0675639	0.059945	1	3570	34.089	28.054	1	2.8644	3.0674	0
SINKPTSER	9	1	0	1	Unmodified	Pep4911	MULTI-SECPEP		2024-02-18_Fusion_41482	202	Ctrl_T1	343.533	3	344.521	1030.54	0.55446	0.00019102	-0.15286	-5.2665e-05	0.40159	0.00013836	344.521	347.869	350.528	16.736	0.29782	16.75	16.57	16.868	0.014473					58	11	8	0.416667	0.00458492	0.134532	0.029551	1	3588	52.403	50.526	1	0.57259	0.71347	0
SINKPTSER	9	1	0	1	Unmodified	Pep4911	MULTI-MSMS		2024-02-18_Fusion_41488	203	Treat_T2	350.529	3	344.521	1030.54	0.76835	0.00026471	-0.15138	-5.2153e-05	0.61698	0.00021256	344.521	347.869	350.528	16.73	0.45618	16.757	16.403	16.859	0.026941					64	18	8	0.770777	0.0160416	0.570538	0.0012614	2	3576	88.948	86.891	1	1.2272	1.3828	0
SINKPTSER	9	1	0	1	Unmodified	Pep4911	ISO-MSMS	2	2024-02-18_Fusion_41493	104	Treat_T1	525.289	2	516.278	1030.54			0.55621	0.00028716						16.685	0.24168	16.722	16.551	16.793	0.036774								0.61855	0.00420832	0.0784864	0.0025384	1	3736	66.27	60.099	1	0.2429	0.35775	0
SINKPTSER	9	1	0	1	Unmodified	Pep4911	MULTI-SECPEP		2024-02-18_Fusion_41494	204	Treat_T1	344.212	3	344.521	1030.54	0.3873	0.00013343	-0.59066	-0.00020349	-0.20336	-7.0061e-05	344.521	347.869	350.528	16.707	0.56159	16.758	16.352	16.913	0.051083					56	22	6	0.769442	0.0358612	0.55533	0.0020225	1	3731	79.116	79.051	1	0.21894	0.31699	0
KAFQATQQK	9	2	0	0	Unmodified	Pep1609	MULTI-MSMS		2024-02-18_Fusion_41475	101	Ctrl_T2	525.291	2	525.291	1048.57	0.51037	0.00026809	0.040658	2.1357e-05	0.55103	0.00028945	525.291	529.316	533.305	17.081	0.40354	17.081	16.837	17.241	0					141	23	11	0.885112	0.00425234	0.0154338	2.597e-28	6	3762	288.33	212.56	1	0.79459	0.87635	0
KAFQATQQK	9	2	0	0	Unmodified	Pep1609	ISO-MSMS	2	2024-02-18_Fusion_41475	101	Ctrl_T2	533.305	2	525.291	1048.57			-0.89868	-0.00047207						17.405	0.25202	17.405	17.298	17.55	0								0.170896	0.000630509	0.0143909	0.033451	1	3937	31.871	25.135	1	1.1368	1.2538	0
KAFQATQQK	9	2	0	0	Unmodified	Pep1609	MULTI-MSMS		2024-02-18_Fusion_41481	102	Ctrl_T1	525.29	2	525.291	1048.57	0.40548	0.000213	0.21475	0.00011281	0.62023	0.0003258	525.291	529.316	533.305	17.095	0.4835	17.095	16.859	17.342	0					217	36	11	0.982657	0.134054	0.359758	1.3713e-28	6	3883	306.96	219.27	1	0.15769	0.20887	0
KAFQATQQK	9	2	0	0	Unmodified	Pep1609	ISO-MSMS	0	2024-02-18_Fusion_41482	202	Ctrl_T1	350.53	3	350.529	1048.57			0.60635	0.00021254						17.058	0.24665	17.073	16.964	17.211	0.014795								0.395283	0.00621032	0.0278371	8.3648e-11	2	3723	168.38	150.11	1	0.62888	0.8686	0
KAFQATQQK	9	2	0	0	Unmodified	Pep1609	MULTI-MSMS		2024-02-18_Fusion_41487	103	Treat_T2	525.291	2	525.291	1048.57	0.74214	0.00038984	0.023842	1.2524e-05	0.76598	0.00040236	525.291	529.316	533.305	17.072	0.40373	17.088	16.841	17.245	0.01613					167	23	12	0.935908	0.00643603	0.026082	3.9222e-21	5	3755	282.35	218.67	1	0.60657	0.71147	0
KAFQATQQK	9	2	0	0	Unmodified	Pep1609	MULTI-MSMS		2024-02-18_Fusion_41493	104	Treat_T1	525.291	2	525.291	1048.57	0.6083	0.00031953	0.23151	0.00012161	0.83981	0.00044114	525.291	529.316	533.306	17.054	0.52649	17.092	16.82	17.346	0.03817					216	41	10	0.91109	0.0046578	0.012335	2.3422e-21	4	3832	284.62	219.15	1	0.096267	0.16331	0
SSYSQVRNK	9	1	0	1	Unmodified	Pep3400	ISO-MSMS	0	2024-02-18_Fusion_41475	101	Ctrl_T2	534.776	2	534.775	1067.54			0.3519	0.00018819						17.017	0.20196	17.017	16.9	17.102	0								0.571674	0.00164077	0.00604424	7.3869e-08	1	3751	158.07	137.13	1	0.89432	1.0326	0
SSYSQVRNK	9	1	0	1	Unmodified	Pep3400	ISO-MSMS	1	2024-02-18_Fusion_41475	101	Ctrl_T2	539.8	2	534.775	1067.54			1.4437	0.00077205						17.028	0.20196	17.028	16.9	17.102	0								0.457097	0.00338509	0.0149496	1.1662e-07	1	3761	151.97	142.59	1	0.99506	1.1489	0
SSYSQVRNK	9	1	0	1	Unmodified	Pep3400	MULTI-SECPEP		2024-02-18_Fusion_41476	201	Ctrl_T2	359.567	3	356.853	1067.54	0.076129	2.7167e-05	0.7687	0.00027431	0.84483	0.00030148	356.853	360.202	362.86	17.004	0.28881	16.989	16.828	17.117	-0.015135					48	11	7	0.354718	0.00376764	0.0293178	0.0014493	1	3633	85.265	85.265	1	0.87972	0.94205	0
SSYSQVRNK	9	1	0	1	Unmodified	Pep3400	ISO-MSMS	0	2024-02-18_Fusion_41481	102	Ctrl_T1	534.776	2	534.775	1067.54			0.40587	0.00021705						17.014	0.23023	17.014	16.901	17.131	0								0.887181	0.00447639	0.0148927	3.8183e-16	1	3826	223.83	172.09	1	0.34368	0.44223	0
SSYSQVRNK	9	1	0	1	Unmodified	Pep3400	ISO-MSMS	1	2024-02-18_Fusion_41481	102	Ctrl_T1	539.799	2	534.775	1067.54			1.7432	0.00093223						17.021	0.18202	17.021	16.916	17.098	0								0.509041	0.00337919	0.0103738	3.3232e-06	1	3852	125.82	111.91	1	0.34774	0.44747	0
SSYSQVRNK	9	1	0	1	Unmodified	Pep3400	MSMS	0	2024-02-18_Fusion_41482	202	Ctrl_T1	356.853	3	356.853	1067.54										17.059	1	17.074	16.574	17.574	0.014795											1.407e-05	1	3715	85.731	79.437	1
SSYSQVRNK	9	1	0	1	Unmodified	Pep3400	MSMS	0	2024-02-18_Fusion_41482	202	Ctrl_T1	356.853	3	356.853	1067.54										17.061	1	17.076	16.576	17.576	0.014795											1.4467e-10	1	3716	151.51	151.3	1
SSYSQVRNK	9	1	0	1	Unmodified	Pep3400	MULTI-MSMS		2024-02-18_Fusion_41487	103	Treat_T2	534.776	2	534.775	1067.54	0.81006	0.0004332	0.25815	0.00013805	1.0682	0.00057126	534.775	539.799	543.786	16.986	0.30536	17.002	16.841	17.146	0.016132					92	17	8	0.762034	0.00380143	0.0135811	3.0569e-14	2	3750	224.36	174.82	1	0.89124	0.99772	0
SSYSQVRNK	9	1	0	1	Unmodified	Pep3400	MULTI-MSMS		2024-02-18_Fusion_41488	203	Treat_T2	360.202	3	356.853	1067.54	0.55969	0.00019973	0.18625	6.6463e-05	0.74593	0.00026619	356.853	360.201	362.86	16.984	0.28563	17.013	16.813	17.099	0.028475					48	11	7	0.36826	0.00213492	0.0192201	4.9831e-07	2	3672	119.57	119.57	1	1.0864	1.2242	0
SSYSQVRNK	9	1	0	1	Unmodified	Pep3400	MULTI-MSMS		2024-02-18_Fusion_41493	104	Treat_T1	534.776	2	534.775	1067.54	0.4966	0.00026557	0.43257	0.00023133	0.92916	0.00049689	534.776	539.799	543.786	16.968	0.34193	17.007	16.872	17.214	0.03817					107	26	7	0.764263	0.00324157	0.011429	5.0664e-14	1	3823	208.72	167.09	1	0.16957	0.24976	0
SSYSQVRNK	9	1	0	1	Unmodified	Pep3400	ISO-MSMS	0	2024-02-18_Fusion_41494	204	Treat_T1	356.853	3	356.853	1067.54			0.54555	0.00019468						16.968	0.26467	17.021	16.891	17.155	0.052282								0.770233	0.00488135	0.0305892	1.6085e-10	2	3811	166.34	166.34	1	0.22765	0.3296	0
KVSPASGVSK	10	2	0	0	Unmodified	Pep51	ISO-MSMS	1	2024-02-18_Fusion_41475	101	Ctrl_T2	484.306	2	480.28	958.545			-0.35521	-0.0001706						16.78	0.3143	16.78	16.658	16.972	0								0.346944	0.00195298	0.0250281	0.03738	1	3675	30.55	18.684	1	0.29012	0.31997	0
KVSPASGVSK	10	2	0	0	Unmodified	Pep51	ISO-MSMS	0	2024-02-18_Fusion_41481	102	Ctrl_T1	480.28	2	480.28	958.545			2.8168	0.0013529						16.977	0.47383	16.977	16.571	17.044	0								0.610177	0.0054261	0.0487868	0.0040598	1	3755	55.721	33.159	1	0.2608	0.34544	0
KVSPASGVSK	10	2	0	0	Unmodified	Pep51	MULTI-MSMS		2024-02-18_Fusion_41487	103	Treat_T2	484.305	2	480.28	958.545	0.93831	0.00045065	0.61261	0.00029422	1.5509	0.00074488	480.279	484.304	488.294	16.84	0.51278	16.856	16.559	17.071	0.016132					118	26	8	0.380017	0.00307644	0.0512993	0.0013156	1	3664	50.385	30.826	1	0.42417	0.49753	0
KVSPASGVSK	10	2	0	0	Unmodified	Pep51	ISO-MSMS	1	2024-02-18_Fusion_41493	104	Treat_T1	484.305	2	480.28	958.545			-0.22522	-0.00010817						16.731	0.20869	16.768	16.651	16.859	0.036772								0.355047	0.00170715	0.0155518	0.033332	1	3752	32.859	27.017	1	0.22349	0.37913	0
KVSPASGVSK	10	2	0	0	Unmodified	Pep51	ISO-MSMS	0	2024-02-18_Fusion_41493	104	Treat_T1	480.28	2	480.28	958.545			0.38288	0.00018389						16.894	0.42148	16.932	16.631	17.053	0.03817								0.664338	0.00610538	0.0464991	4.5414e-05	1	3756	90.964	50.72	1	0.17392	0.29503	0
VTAPPARNR	9	0	0	2	Unmodified	Pep1611	ISO-MSMS	1	2024-02-18_Fusion_41475	101	Ctrl_T2	497.304	2	491.283	980.552			0.61064	0.0003						17.202	0.41913	17.202	17.065	17.485	0								0.573413	0.00374858	0.0304169	3.6001e-05	2	3870	94.114	87.665	1	2.2625	2.3631	0
VTAPPARNR	9	0	0	2	Unmodified	Pep1611	ISO-MSMS	0	2024-02-18_Fusion_41475	101	Ctrl_T2	491.284	2	491.283	980.552			-2.2818	-0.001121						17.19	0.41356	17.19	17.047	17.46	0								0.381526	0.000892325	0.00498688	0.0018919	2	3874	72.138	69.302	1	1.7752	1.8541	0
VTAPPARNR	9	0	0	2	Unmodified	Pep1611	ISO-MSMS	2	2024-02-18_Fusion_41476	201	Ctrl_T2	334.53	3	327.858	980.552			0.10343	3.391e-05						17.192	0.53736	17.177	16.972	17.509	-0.015135								0.812415	0.00518709	0.0549673	0.0023591	4	3677	80.014	77.489	1	2.4728	2.7507	0
VTAPPARNR	9	0	0	2	Unmodified	Pep1611	ISO-MSMS	1	2024-02-18_Fusion_41476	201	Ctrl_T2	331.871	3	327.858	980.552			0.65562	0.00021495						17.191	0.87432	17.176	17.021	17.895	-0.015133								0.663929	0.00992483	0.111177	1.2037e-05	3	3754	101.72	100.2	1	2.6875	2.9895	0
VTAPPARNR	9	0	0	2	Unmodified	Pep1611	ISO-MSMS	0	2024-02-18_Fusion_41481	102	Ctrl_T1	491.281	2	491.283	980.552			-0.37189	-0.0001827						17.208	0.44973	17.208	17.071	17.521	0								0.93268	0.0108868	0.0813052	5.5162e-06	2	3896	123.69	116.46	1	0.45161	0.51291	0
VTAPPARNR	9	0	0	2	Unmodified	Pep1611	ISO-MSMS	1	2024-02-18_Fusion_41481	102	Ctrl_T1	497.303	2	491.283	980.552			0.75525	0.00037104						17.233	0.42255	17.233	17.098	17.521	0								0.836837	0.0027528	0.0234125	2.947e-05	2	3980	100.45	96.041	1	0.46874	0.53237	0
VTAPPARNR	9	0	0	2	Unmodified	Pep1611	ISO-MSMS	1	2024-02-18_Fusion_41482	202	Ctrl_T1	331.871	3	327.858	980.552			0.50643	0.00016604						17.232	0.70459	17.247	17.037	17.742	0.014795								0.735346	0.0107995	0.117269	1.1529e-05	2	3801	102.95	102	1	0.50548	0.57586	0
VTAPPARNR	9	0	0	2	Unmodified	Pep1611	ISO-MSMS	2	2024-02-18_Fusion_41482	202	Ctrl_T1	334.53	3	327.858	980.552			0.29025	9.5162e-05						17.232	0.58488	17.247	17.061	17.646	0.014795								0.698121	0.00878135	0.0816594	0.011066	2	3826	49.423	47.366	1	0.48155	0.5486	0
VTAPPARNR	9	0	0	2	Unmodified	Pep1611	ISO-MSMS	1	2024-02-18_Fusion_41487	103	Treat_T2	497.304	2	491.283	980.552			0.2	9.8257e-05						17.216	0.41898	17.232	17.071	17.49	0.01613								0.632058	0.00218831	0.0228184	2.8611e-05	2	3898	101.28	94.834	1	1.7878	2.1199	0
VTAPPARNR	9	0	0	2	Unmodified	Pep1611	MULTI-MSMS		2024-02-18_Fusion_41488	203	Treat_T2	327.858	3	327.858	980.552	0.016679	5.4684e-06	0.43073	0.00014122	0.44741	0.00014669	327.858	331.871	334.53	17.199	0.79276	17.228	17.003	17.796	0.028475					200	32	10	0.815868	0.00722664	0.0441603	1.4189e-06	12	3714	106.91	105.39	1	1.801	1.7136	0
VTAPPARNR	9	0	0	2	Unmodified	Pep1611	ISO-MSMS	0	2024-02-18_Fusion_41493	104	Treat_T1	491.283	2	491.283	980.552			-0.28232	-0.0001387						17.229	0.56096	17.267	17.073	17.634	0.038172								0.965086	0.0132785	0.0923832	7.165e-11	3	3957	174.27	161.23	1	0.30686	0.40302	0
VTAPPARNR	9	0	0	2	Unmodified	Pep1611	ISO-MSMS	1	2024-02-18_Fusion_41493	104	Treat_T1	497.303	2	491.283	980.552			0.43398	0.00021321						17.221	0.54448	17.259	17.09	17.634	0.038172								0.541141	0.00149934	0.013799	0.00046787	2	4005	85.064	82.227	1	0.3307	0.43433	0
VTAPPARNR	9	0	0	2	Unmodified	Pep1611	MULTI-MSMS		2024-02-18_Fusion_41494	204	Treat_T1	327.858	3	327.858	980.552	0.20575	6.7456e-05	0.17243	5.6534e-05	0.37818	0.00012399	327.858	331.871	334.53	17.168	0.94835	17.221	17.011	17.959	0.052282					185	38	9	0.921496	0.0324635	0.151013	4.7654e-05	11	3913	111.74	106.83	1	0.30885	0.41918	0
VTAPPARNR	9	0	0	2	Unmodified	Pep1611	MULTI-MATCH-MSMS		2024-02-18_Fusion_41476	201	Ctrl_T2		3	327.858	980.552	-0.11901	-3.9017e-05	0.26344	8.6371e-05	0.14443	4.7354e-05	327.858	329.865	331.194	17.212	0.56108	17.197	17.045	17.606	-0.015133	-0.024709	2.4439e-05		90.657	145	23	8					0				0	0.92345	0.86217	0
VTAPPARNR	9	0	0	2	Unmodified	Pep1611	MULTI-MATCH-MSMS		2024-02-18_Fusion_41482	202	Ctrl_T1		3	327.858	980.552	0.11411	3.7413e-05	0.063999	2.0983e-05	0.17811	5.8396e-05	327.858	329.865	331.194	17.226	0.90022	17.24	17.061	17.962	0.014797	0.019072	-0.00017173		90.657	152	36	9					0				0	0.11831	0.12768	0
ASYGVSKGK	9	2	0	0	Unmodified	Pep3405	MULTI-MSMS		2024-02-18_Fusion_41475	101	Ctrl_T2	448.746	2	448.745	895.476	0.50245	0.00022547	-0.46395	-0.0002082	0.038501	1.7277e-05	448.746	452.77	456.759	17.069	0.75638	17.069	16.886	17.642	0					238	45	12	0.968316	0.284952	1	3.4248e-05	6	3800	110.41	82.286	1	0.11848	0.13067	0
ASYGVSKGK	9	2	0	0	Unmodified	Pep3405	ISO-MSMS	2	2024-02-18_Fusion_41476	201	Ctrl_T2	304.842	3	299.499	895.476			-0.21329	-6.3881e-05						17.096	0.24057	17.081	16.924	17.165	-0.015135								0.846086	0.00353265	0.029253	7.3864e-10	2	3655	151.04	149.66	1	0.1168	0.14213	0
ASYGVSKGK	9	2	0	0	Unmodified	Pep3405	ISO-MSMS	1	2024-02-18_Fusion_41476	201	Ctrl_T2	302.183	3	299.499	895.476			-0.12699	-3.8034e-05						17.101	0.24057	17.085	16.924	17.165	-0.015133								0.421989	0.00349365	0.0207379	7.3864e-10	2	3656	151.04	151.04	1	0.12949	0.15756	0
ASYGVSKGK	9	2	0	0	Unmodified	Pep3405	ISO-MSMS	0	2024-02-18_Fusion_41481	102	Ctrl_T1	448.746	2	448.745	895.476			-0.029224	-1.3114e-05						17.085	0.43005	17.085	16.901	17.331	0								0.991151	0.00911095	0.0319806	2.1857e-07	2	3825	137.42	100.65	1	0.038668	0.051218	0
ASYGVSKGK	9	2	0	0	Unmodified	Pep3405	ISO-MSMS	1	2024-02-18_Fusion_41481	102	Ctrl_T1	452.771	2	448.745	895.476			-1.2032	-0.00053991						17.07	0.33095	17.07	16.95	17.281	0								0.769765	0.00254028	0.00706987	0.00029091	2	3834	86.67	66.104	1	0.040579	0.053749	0
ASYGVSKGK	9	2	0	0	Unmodified	Pep3405	ISO-MSMS	2	2024-02-18_Fusion_41481	102	Ctrl_T1	456.76	2	448.745	895.476			0.95773	0.00042978						17.077	0.37926	17.077	16.934	17.313	0								0.964988	0.00173773	0.00478378	0.0029447	2	3835	62.582	54.119	1	0.037617	0.049826	0
ASYGVSKGK	9	2	0	0	Unmodified	Pep3405	MSMS	0	2024-02-18_Fusion_41481	102	Ctrl_T1	448.745	2	448.745	895.476										17.341	1	17.341	16.841	17.841	0											0.0060347	1	3971	55.112	49.881	1
ASYGVSKGK	9	2	0	0	Unmodified	Pep3405	MSMS	0	2024-02-18_Fusion_41481	102	Ctrl_T1	448.746	2	448.745	895.476										17.657	1	17.657	17.157	18.157	0											0.029545	1	4095	40.724	37.717	1
ASYGVSKGK	9	2	0	0	Unmodified	Pep3405	ISO-MSMS	1	2024-02-18_Fusion_41482	202	Ctrl_T1	302.183	3	299.499	895.476			-0.030105	-9.0166e-06						17.065	0.14877	17.08	17.013	17.162	0.014795								0.60202	0.00151114	0.00602746	6.6311e-10	2	3720	153.04	153.04	1	0.046759	0.064583	0
ASYGVSKGK	9	2	0	0	Unmodified	Pep3405	MSMS	0	2024-02-18_Fusion_41482	202	Ctrl_T1	299.499	3	299.499	895.476										17.19	1	17.205	16.705	17.705	0.014795											0.036354	1	3756	30.612	19.651	1
ASYGVSKGK	9	2	0	0	Unmodified	Pep3405	MSMS	0	2024-02-18_Fusion_41482	202	Ctrl_T1	299.499	3	299.499	895.476										17.193	1	17.207	16.707	17.707	0.014795											4.1454e-11	1	3757	179.21	171.32	1
ASYGVSKGK	9	2	0	0	Unmodified	Pep3405	ISO-MSMS	2	2024-02-18_Fusion_41487	103	Treat_T2	456.76	2	448.745	895.476			-0.22413	-0.00010058						17.032	0.32648	17.048	16.918	17.245	0.016132								0.892195	0.00431977	0.0195793	4.0908e-05	3	3753	89.355	62.131	1	0.1539	0.18052	0
ASYGVSKGK	9	2	0	0	Unmodified	Pep3405	MULTI-MSMS		2024-02-18_Fusion_41488	203	Treat_T2	299.5	3	299.499	895.476	0.42997	0.00012878	-0.11359	-3.4021e-05	0.31638	9.4756e-05	299.499	302.183	304.842	17.059	0.29223	17.087	16.932	17.224	0.028475					67	11	9	0.98343	0.0186257	0.17653	2.1513e-11	7	3660	226.68	226.68	1	0.18517	0.21226	0
ASYGVSKGK	9	2	0	0	Unmodified	Pep3405	MULTI-SECPEP		2024-02-18_Fusion_41488	203	Treat_T2	448.276	2	448.745	895.476	0.32558	0.0001461	0.02881	1.2928e-05	0.35439	0.00015903	448.746	452.77	456.76	17.034	0.74616	17.062	16.885	17.631	0.028475					133	30	11	0.777473	0.0307985	0.178618	0.10917	1	3721	26.105	26.105	1	0.15312	0.17552	0
ASYGVSKGK	9	2	0	0	Unmodified	Pep3405	ISO-MSMS	0	2024-02-18_Fusion_41493	104	Treat_T1	448.746	2	448.745	895.476			-0.00065788	-2.9522e-07						17.055	0.40512	17.093	16.872	17.277	0.03817								0.992682	0.418625	1	3.6201e-06	2	3876	125.53	80.81	1	0.028864	0.048965	0
ASYGVSKGK	9	2	0	0	Unmodified	Pep3405	ISO-MSMS	1	2024-02-18_Fusion_41493	104	Treat_T1	452.771	2	448.745	895.476			-0.57569	-0.00025834						16.994	0.26307	17.032	16.927	17.19	0.03817								0.806627	0.0017709	0.005171	4.0554e-05	1	3833	89.698	78.898	1	0.027938	0.047394	0
ASYGVSKGK	9	2	0	0	Unmodified	Pep3405	ISO-MSMS	2	2024-02-18_Fusion_41493	104	Treat_T1	456.76	2	448.745	895.476			1.6801	0.00075393						17.01	0.35675	17.049	16.913	17.27	0.038172								0.936292	0.0014778	0.00330543	0.0004572	1	3837	85.161	75.978	1	0.028375	0.048135	0
ASYGVSKGK	9	2	0	0	Unmodified	Pep3405	ISO-MSMS	0	2024-02-18_Fusion_41494	204	Treat_T1	299.499	3	299.499	895.476			0.17213	5.1553e-05						17.018	0.28772	17.07	16.914	17.202	0.052282								0.98998	0.015836	0.108136	1.6085e-10	2	3813	231.14	221.14	1	0.021503	0.038448	0
ASYGVSKGK	9	2	0	0	Unmodified	Pep3405	MULTI-MATCH-MSMS		2024-02-18_Fusion_41476	201	Ctrl_T2		3	299.499	895.476	0.010291	3.0821e-06	0.26358	7.8941e-05	0.27387	8.2024e-05	299.499	300.841	302.171	17.116	0.28188	17.101	16.924	17.206	-0.015135	0.013761	0.00016059		226.68	78	11	11					0				0	0.091236	0.098998	0
ASYGVSKGK	9	2	0	0	Unmodified	Pep3405	MULTI-MATCH-MSMS		2024-02-18_Fusion_41482	202	Ctrl_T1		3	299.499	895.476	0.10634	3.185e-05	0.17242	5.164e-05	0.27877	8.349e-05	299.499	300.841	302.171	17.059	0.27141	17.073	16.94	17.211	0.014795	-0.013874	7.8683e-05		226.68	49	10	8					0				0	0.021085	0.024156	0
ATAGPGTVKQR	11	1	0	1	Unmodified	Pep58	ISO-MSMS	2	2024-02-18_Fusion_41475	101	Ctrl_T2	552.318	2	543.307	1084.6			-0.18838	-0.00010235						17.142	0.41183	17.142	16.886	17.298	0								0.83944	0.0126871	0.0425525	2.83e-08	2	3795	160.36	129.75	1	2.5072	2.8949	0
ATAGPGTVKQR	11	1	0	1	Unmodified	Pep58	ISO-MSMS	0	2024-02-18_Fusion_41475	101	Ctrl_T2	543.307	2	543.307	1084.6			-0.65978	-0.00035846						17.141	0.29998	17.141	16.998	17.298	0								0.823308	0.00415665	0.014548	6.8954e-17	1	3796	239.6	208.98	1	2.4584	2.8386	0
ATAGPGTVKQR	11	1	0	1	Unmodified	Pep58	ISO-MSMS	2	2024-02-18_Fusion_41476	201	Ctrl_T2	368.548	3	362.54	1084.6			-0.7946	-0.00028807						17.168	0.68038	17.153	16.805	17.485	-0.015135								0.865632	0.0411159	0.17624	1.63e-09	2	3667	148.94	146	1	2.5795	2.7622	0
ATAGPGTVKQR	11	1	0	1	Unmodified	Pep58	ISO-MSMS	1	2024-02-18_Fusion_41476	201	Ctrl_T2	365.889	3	362.54	1084.6			-1.7397	-0.0006307						17.168	0.51884	17.153	16.828	17.347	-0.015135								0.501621	0.0311637	0.144297	1.9739e-09	2	3669	145.46	142.85	1	2.3024	2.4656	0
ATAGPGTVKQR	11	1	0	1	Unmodified	Pep58	MULTI-MSMS		2024-02-18_Fusion_41481	102	Ctrl_T1	543.307	2	543.307	1084.6	0.49687	0.00026995	-0.15465	-8.4025e-05	0.34221	0.00018593	543.307	548.329	552.318	17.156	0.39705	17.156	16.901	17.298	0					149	30	8	0.899926	0.009932	0.0490309	5.3817e-14	6	3923	221.94	191.33	1	0.87329	1.1237	0
ATAGPGTVKQR	11	1	0	1	Unmodified	Pep58	ISO-MSMS	1	2024-02-18_Fusion_41482	202	Ctrl_T1	365.889	3	362.54	1084.6			-2.0726	-0.00075141						17.16	0.70597	17.175	16.892	17.598	0.014795								0.582581	0.0444986	0.242488	1.5104e-09	2	3731	159.83	148.48	1	0.8999	1.1213	0
ATAGPGTVKQR	11	1	0	1	Unmodified	Pep58	ISO-MSMS	2	2024-02-18_Fusion_41482	202	Ctrl_T1	368.547	3	362.54	1084.6			-0.78327	-0.00028397						17.153	0.43893	17.168	16.892	17.331	0.014795								0.854887	0.0616	0.677293	8.2162e-15	2	3739	196.27	194.75	1	0.92809	1.1564	0
ATAGPGTVKQR	11	1	0	1	Unmodified	Pep58	MSMS	0	2024-02-18_Fusion_41482	202	Ctrl_T1	362.541	3	362.54	1084.6										17.14	1	17.155	16.655	17.655	0.014795											2.0365e-15	1	3740	157.38	123.39	1
ATAGPGTVKQR	11	1	0	1	Unmodified	Pep58	MSMS	0	2024-02-18_Fusion_41482	202	Ctrl_T1	362.541	3	362.54	1084.6										17.142	1	17.157	16.657	17.657	0.014795											1.4893e-07	1	3741	187.82	185.77	1
ATAGPGTVKQR	11	1	0	1	Unmodified	Pep58	MULTI-MSMS		2024-02-18_Fusion_41487	103	Treat_T2	543.307	2	543.307	1084.6	0.53988	0.00029332	-0.28887	-0.00015695	0.251	0.00013637	543.307	548.329	552.318	17.143	0.41549	17.159	16.918	17.334	0.01613					126	26	8	0.905312	0.00635197	0.0185712	7.5212e-14	4	3805	211.52	180.39	1	3.1116	3.4833	0
ATAGPGTVKQR	11	1	0	1	Unmodified	Pep58	MULTI-MSMS		2024-02-18_Fusion_41488	203	Treat_T2	365.889	3	362.54	1084.6	0.18453	6.6899e-05	-0.82527	-0.00029919	-0.64074	-0.0002323	362.541	365.888	368.548	17.144	0.91337	17.172	16.813	17.726	0.028475					186	37	10	0.635416	0.0382964	0.175198	2.2302e-12	10	3685	164.34	163.97	1	3.1223	3.5182	0
ATAGPGTVKQR	11	1	0	1	Unmodified	Pep58	MULTI-MSMS		2024-02-18_Fusion_41493	104	Treat_T1	543.307	2	543.307	1084.6	0.40618	0.00022068	0.1453	7.894e-05	0.55147	0.00029962	543.307	548.329	552.318	17.136	0.38046	17.174	16.952	17.332	0.03817					143	30	8	0.961164	0.0180248	0.0859938	6.0788e-14	5	3928	218.55	187.94	1	0.48694	0.71719	0
ATAGPGTVKQR	11	1	0	1	Unmodified	Pep58	MULTI-MSMS		2024-02-18_Fusion_41494	204	Treat_T1	362.541	3	362.54	1084.6	0.070285	2.5481e-05	-0.24407	-8.8486e-05	-0.17379	-6.3005e-05	362.54	365.888	368.548	17.138	0.77809	17.19	16.844	17.622	0.052282					177	31	10	0.851351	0.0614471	0.509317	5.0396e-12	6	3842	186.67	185.93	1	0.6004	0.86927	0
RSMPEQTGEK	10	1	0	1	Unmodified	Pep55	ISO-MSMS	0	2024-02-18_Fusion_41475	101	Ctrl_T2	581.781	2	581.78	1161.54			-0.0043206	-2.5136e-06						17.045	0.15233	17.045	16.986	17.139	0								0.58842	0.00075026	0.00408152	6.4197e-08	1	3774	162.64	115.44	1	1.0055	1.161	0
RSMPEQTGEK	10	1	0	1	Unmodified	Pep55	ISO-MSMS	2	2024-02-18_Fusion_41475	101	Ctrl_T2	590.791	2	581.78	1161.54			-0.60714	-0.00035322						17.045	0.16777	17.045	16.986	17.154	0								0.896654	0.0014687	0.00499297	2.1766e-05	1	3776	110.84	90.534	1	1.1192	1.2923	0
RSMPEQTGEK	10	1	0	1	Unmodified	Pep55	MSMS	1	2024-02-18_Fusion_41475	101	Ctrl_T2	586.803	2	581.78	1161.54										17.052	1	17.052	16.552	17.552	0											0.00020447	1	3777	94.363	51.116	1
RSMPEQTGEK	10	1	0	1	Unmodified	Pep55	MULTI-MSMS		2024-02-18_Fusion_41481	102	Ctrl_T1	581.78	2	581.78	1161.54	0.64147	0.00037319	0.060874	3.5415e-05	0.70234	0.00040861	581.78	586.803	590.791	17.051	0.20304	17.051	16.962	17.165	0					91	17	8	0.906764	0.00087374	0.00348868	9.2597e-10	3	3844	202.96	166.63	1	1.0966	1.4111	0
RSMPEQTGEK	10	1	0	1	Unmodified	Pep55	MULTI-MSMS		2024-02-18_Fusion_41487	103	Treat_T2	581.78	2	581.78	1161.54	1.1218	0.00065265	-0.64302	-0.0003741	0.47878	0.00027855	581.78	586.802	590.791	17.046	0.23785	17.062	16.952	17.19	0.016132					73	13	8	0.962239	0.0012916	0.00524752	1.0017e-13	3	3772	226.2	193.85	1	2.0433	2.2874	0
RSMPEQTGEK	10	1	0	1	Unmodified	Pep55	MULTI-MSMS		2024-02-18_Fusion_41493	104	Treat_T1	581.782	2	581.78	1161.54	0.81203	0.00047242	0.0021955	1.2773e-06	0.81422	0.0004737	581.78	586.802	590.791	17.036	0.18888	17.074	16.977	17.166	0.03817					69	16	6	0.815254	0.00141153	0.00590795	7.6343e-14	3	3848	231.42	196.1	1	0.75939	1.1185	0
KIAKQIVQK	9	3	0	0	Unmodified	Pep60	ISO-MSMS	0	2024-02-18_Fusion_41475	101	Ctrl_T2	528.352	2	528.35	1054.69			0.114	6.0231e-05						17.308	0.10861	17.308	17.209	17.318	0								0.605753	0.000686634	0.00420327	0.003418	1	3880	58.286	47.594	1	0.66988	0.71439	0
KIAKQIVQK	9	3	0	0	Unmodified	Pep60	MSMS	0	2024-02-18_Fusion_41481	102	Ctrl_T1	528.352	2	528.35	1054.69										17.331	1	17.331	16.831	17.831	0											0.0010178	1	3967	87.251	50.092	1
KIAKQIVQK	9	3	0	0	Unmodified	Pep60	ISO-MSMS	0	2024-02-18_Fusion_41493	104	Treat_T1	528.35	2	528.35	1054.69			-0.13741	-7.2599e-05						17.269	0.20518	17.308	17.19	17.395	0.03817								0.728329	0.00196587	0.00851912	5.6763e-08	1	3968	160.52	103.97	1	0.22669	0.42746	0
GTSDRPYSH	9	0	0	1	Unmodified	Pep3409	MULTI-SECPEP		2024-02-18_Fusion_41475	101	Ctrl_T2	512.811	2	510.231	1018.45	0.43787	0.00022342	-0.38492	-0.0001964	0.052955	2.7019e-05	510.23	513.241	515.235	17.136	0.16107	17.136	17.065	17.227	0					40	9	7	0.191938	0.00114598	0.00935252	0.017628	1	3807	56.434	55.229	1	1.407	1.2068	0
GTSDRPYSH	9	0	0	1	Unmodified	Pep3409	MULTI-MSMS		2024-02-18_Fusion_41481	102	Ctrl_T1	513.241	2	510.231	1018.45	0.33881	0.00017287	0.091679	4.6777e-05	0.43048	0.00021965	510.23	513.241	515.235	17.115	0.1827	17.115	17.044	17.227	0					53	13	7	0.549852	0.000798362	0.00335783	0.0013331	2	3879	49.527	46.521	1	2.3636	2.4801	0
GTSDRPYSH	9	0	0	1	Unmodified	Pep3409	MULTI-SECPEP		2024-02-18_Fusion_41482	202	Ctrl_T1	339.526	3	340.49	1018.45	-0.23695	-8.0679e-05	0.35802	0.0001219	0.12107	4.1222e-05	340.49	342.496	343.826	17.145	0.22132	17.16	17.037	17.259	0.014795					30	8	6	0.722172	0.0036369	0.0128964	0.055419	1	3726	43.858	43.476	1	2.6485	2.8583	0
GTSDRPYSH	9	0	0	1	Unmodified	Pep3409	MULTI-MSMS		2024-02-18_Fusion_41487	103	Treat_T2	515.235	2	510.231	1018.45	0.4089	0.00020864	0.12906	6.5849e-05	0.53796	0.00027448	510.23	513.241	515.235	17.122	0.21107	17.138	17.023	17.235	0.016132					49	11	8	0.605487	0.00521066	0.0330715	0.00033322	1	3808	80.676	67.657	1	1.8147	1.7116	0
GTSDRPYSH	9	0	0	1	Unmodified	Pep3409	MULTI-SECPEP		2024-02-18_Fusion_41488	203	Treat_T2	339.527	3	340.49	1018.45	0.17828	6.0703e-05	0.29998	0.00010214	0.47826	0.00016284	340.49	342.496	343.826	17.118	0.26739	17.146	17.003	17.27	0.028475					43	10	7	0.733115	0.00185587	0.00809887	0.091519	1	3681	31.934	30.412	1	1.8262	1.7561	0
GTSDRPYSH	9	0	0	1	Unmodified	Pep3409	MULTI-MSMS		2024-02-18_Fusion_41493	104	Treat_T1	510.23	2	510.231	1018.45	0.32381	0.00016522	0.19034	9.7116e-05	0.51415	0.00026233	510.23	513.241	515.235	17.087	0.18278	17.125	17.053	17.236	0.03817					52	12	7	0.570534	0.00126307	0.00570315	0.0010241	3	3886	59.153	52.337	1	1.0854	1.1287	0
AQNAKVIEK	9	2	0	0	Unmodified	Pep3412	ISO-MSMS	2	2024-02-18_Fusion_41475	101	Ctrl_T2	508.807	2	500.793	999.571			0.041406	2.0736e-05						17.207	0.33068	17.207	17.102	17.433	0								0.749845	0.00441753	0.0549088	1.9338e-07	1	3834	141.02	131.6	1	0.52362	0.57751	0
AQNAKVIEK	9	2	0	0	Unmodified	Pep3412	ISO-MSMS	1	2024-02-18_Fusion_41475	101	Ctrl_T2	504.818	2	500.793	999.571			-0.27548	-0.00013796						17.202	0.19573	17.202	17.102	17.298	0								0.436343	0.0040452	0.0436422	1.5007e-07	1	3836	147.2	136.57	1	0.51607	0.56918	0
AQNAKVIEK	9	2	0	0	Unmodified	Pep3412	MULTI-MSMS		2024-02-18_Fusion_41481	102	Ctrl_T1	501.292	2	500.793	999.571	0.27144	0.00013594	-0.98416	-0.00049286	-0.71272	-0.00035693	500.793	504.817	508.808	17.225	0.33852	17.225	17.098	17.437	0					111	24	8	0.913704	0.0134419	0.0404266	2.1411e-07	3	3924	164.68	150.68	1	0.25377	0.33613	0
AQNAKVIEK	9	2	0	0	Unmodified	Pep3412	ISO-MSMS	2	2024-02-18_Fusion_41487	103	Treat_T2	508.809	2	500.793	999.571			0.3398	0.00017017						17.21	0.25912	17.226	17.103	17.362	0.016132								0.716771	0.00447915	0.0700217	1.7557e-05	2	3831	112.01	101.3	1	0.4524	0.53064	0
AQNAKVIEK	9	2	0	0	Unmodified	Pep3412	ISO-MSMS	1	2024-02-18_Fusion_41487	103	Treat_T2	504.818	2	500.793	999.571			-0.64317	-0.0003221						17.208	0.19037	17.224	17.103	17.293	0.01613								0.62089	0.00428949	0.0652372	7.1366e-11	1	3832	174.41	156.03	1	0.46704	0.54781	0
AQNAKVIEK	9	2	0	0	Unmodified	Pep3412	ISO-MSMS	1	2024-02-18_Fusion_41493	104	Treat_T1	504.819	2	500.793	999.571			-0.23494	-0.00011766						17.222	0.20148	17.261	17.131	17.332	0.03817								0.569533	0.00289881	0.0284109	2.2457e-07	1	3920	136.57	132.97	1	0.14502	0.24601	0
AQNAKVIEK	9	2	0	0	Unmodified	Pep3412	ISO-MSMS	2	2024-02-18_Fusion_41493	104	Treat_T1	508.808	2	500.793	999.571			0.6303	0.00031565						17.221	0.21551	17.259	17.131	17.346	0.038172								0.5839	0.00411689	0.0267288	2.9349e-05	1	3930	100.57	93.375	1	0.14449	0.24512	0
AQNAKVIEK	9	2	0	0	Unmodified	Pep3412	MULTI-MATCH-MSMS		2024-02-18_Fusion_41475	101	Ctrl_T2		2	500.793	999.571	0.31349	0.000157	-2.1275	-0.0010655	-1.814	-0.00090846	501.292	502.805	504.8	17.205	0.37906	17.205	17.065	17.444	0	-0.024254	0.00015396		164.68	146	23	12					0				0	0.2046	0.22531	0
AQNAKVIEK	9	2	0	0	Unmodified	Pep3412	MULTI-MATCH-MSMS		2024-02-18_Fusion_41487	103	Treat_T2		2	500.793	999.571	0.39693	0.00019878	-3.2433	-0.0016242	-2.8464	-0.0014255	501.292	502.805	504.8	17.213	0.52566	17.229	17.071	17.597	0.01613	0.00020303	-0.00096362		164.68	152	33	9					0				0	0.079765	0.08183	0
AQNAKVIEK	9	2	0	0	Unmodified	Pep3412	MULTI-MATCH-MSMS		2024-02-18_Fusion_41493	104	Treat_T1		2	500.793	999.571	0.5131	0.00025696	-1.9816	-0.00099237	-1.4685	-0.00073541	500.793	502.805	504.801	17.219	0.36518	17.258	17.09	17.455	0.03817	0.028241	0.00030012		164.68	130	28	8					0				0	0.077368	0.099477	0
STNSHPILRK	10	1	1	1	Unmodified	Pep1301	ISO-MSMS	1	2024-02-18_Fusion_41482	202	Ctrl_T1	389.243	3	384.888	1151.64			0.064468	2.4813e-05						17.664	0.24453	17.679	17.548	17.792	0.015133								0.568671	0.00405252	0.0770107	2.6739e-09	2	3902	154.35	151.84	1	1.4855	1.6883	0
STNSHPILRK	10	1	1	1	Unmodified	Pep1301	ISO-MSMS	2	2024-02-18_Fusion_41482	202	Ctrl_T1	392.902	3	384.888	1151.64			0.19987	7.6927e-05						17.728	0.21887	17.743	17.598	17.817	0.015131								0.960151	0.00136175	0.019208	0.0060178	1	3929	48.44	46.028	1	0.91776	1.0431	0
STNSHPILRK	10	1	1	1	Unmodified	Pep1301	ISO-MSMS	1	2024-02-18_Fusion_41488	203	Treat_T2	389.242	3	384.888	1151.64			-0.26036	-0.00010021						17.64	0.28426	17.67	17.537	17.822	0.030245								0.83289	0.00390608	0.0550992	4.5044e-14	2	3860	173.88	169.83	1	3.4677	3.3764	0
STNSHPILRK	10	1	1	1	Unmodified	Pep1301	ISO-MSMS	2	2024-02-18_Fusion_41488	203	Treat_T2	392.902	3	384.888	1151.64			0.054135	2.0836e-05						17.711	0.42659	17.742	17.585	18.012	0.030247								0.641978	0.00207978	0.0122896	0.045277	2	3907	30.593	25.277	1	0.68554	0.66749	0
STNSHPILRK	10	1	1	1	Unmodified	Pep1301	MSMS	0	2024-02-18_Fusion_41494	204	Treat_T1	384.888	3	384.888	1151.64										17.66	1	17.714	17.214	18.214	0.053682											0.058438	1	4032	27.088	25.577	1
STNSHPILRK	10	1	1	1	Unmodified	Pep1301	MSMS	0	2024-02-18_Fusion_41494	204	Treat_T1	384.888	3	384.888	1151.64										17.662	1	17.716	17.216	18.216	0.053682											1.2159e-05	1	4033	100.39	99.907	1
SVNSDISKK	9	2	0	0	Unmodified	Pep3410	ISO-MSMS	1	2024-02-18_Fusion_41475	101	Ctrl_T2	493.292	2	489.267	976.519			-0.31737	-0.00015528						17.143	0.1943	17.143	17.065	17.26	0								0.384714	0.00327714	0.0353121	0.0030331	1	3814	61.78	57.921	1	2.1397	2.3599	0
SVNSDISKK	9	2	0	0	Unmodified	Pep3410	MULTI-MSMS		2024-02-18_Fusion_41481	102	Ctrl_T1	493.292	2	489.267	976.519	0.48058	0.00023513	-0.26153	-0.00012796	0.21906	0.00010718	489.267	493.292	497.281	17.168	0.19651	17.168	17.057	17.253	0					57	14	7	0.60454	0.00212916	0.00776211	0.00028151	2	3880	82.287	78.084	1	1.8523	2.4535	0
SVNSDISKK	9	2	0	0	Unmodified	Pep3410	ISO-MSMS	1	2024-02-18_Fusion_41487	103	Treat_T2	493.292	2	489.267	976.519			0.085079	4.1626e-05						17.143	0.2213	17.159	17.023	17.245	0.01613								0.56333	0.00438011	0.0294707	0.0014478	1	3813	76.17	62.896	1	4.1615	4.8813	0
SVNSDISKK	9	2	0	0	Unmodified	Pep3410	ISO-MSMS	2	2024-02-18_Fusion_41487	103	Treat_T2	497.281	2	489.267	976.519			0.17352	8.49e-05						17.139	0.24036	17.155	17.023	17.264	0.016132								0.410016	0.00697667	0.120313	0.0026261	1	3815	65.474	56.728	1	4.2831	5.0238	0
SVNSDISKK	9	2	0	0	Unmodified	Pep3410	ISO-MSMS	1	2024-02-18_Fusion_41493	104	Treat_T1	493.292	2	489.267	976.519			0.29253	0.00014313						17.083	0.17735	17.122	17.073	17.251	0.038172								0.298992	0.00190703	0.0109383	0.0019497	1	3893	71.614	64.463	1	0.9106	1.5447	0
SVNSDISKK	9	2	0	0	Unmodified	Pep3410	ISO-MSMS	2	2024-02-18_Fusion_41493	104	Treat_T1	497.281	2	489.267	976.519			-0.40575	-0.00019852						17.142	0.18764	17.18	17.063	17.251	0.03817								0.476449	0.00455018	0.0473603	3.9623e-05	1	3900	90.601	72.276	1	0.89413	1.5168	0
KVQSKVNLK	9	3	1	0	Unmodified	Pep1619	ISO-MSMS	1	2024-02-18_Fusion_41475	101	Ctrl_T2	529.879	2	522.332	1042.65			-0.59255	-0.00030951						17.496	0.20654	17.496	17.394	17.601	0								0.322102	0.00167113	0.0439828	0.0020376	1	3957	70.816	52.591	1	0.48093	0.5211	0
KVQSKVNLK	9	3	1	0	Unmodified	Pep1619	ISO-MSMS	2	2024-02-18_Fusion_41475	101	Ctrl_T2	537.364	2	522.332	1042.65			-0.077749	-4.0611e-05						17.558	0.22987	17.558	17.444	17.674	0								0.445723	0.00127201	0.0351804	0.0024622	1	3966	66.962	47.868	1	0.25932	0.28125	0
KVQSKVNLK	9	3	1	0	Unmodified	Pep1619	ISO-MSMS	1	2024-02-18_Fusion_41481	102	Ctrl_T1	529.879	2	522.332	1042.65			-0.21728	-0.00011349						17.515	0.15474	17.515	17.437	17.591	0								0.65324	0.0014067	0.0278812	0.00090471	1	4050	81.099	65.484	1	0.48494	0.58972	0
KVQSKVNLK	9	3	1	0	Unmodified	Pep1619	ISO-MSMS	1	2024-02-18_Fusion_41487	103	Treat_T2	529.88	2	522.332	1042.65			0.060168	3.1428e-05						17.488	0.196	17.505	17.424	17.62	0.01613								0.620812	0.0016541	0.020652	1.4992e-05	1	3974	114.5	85.335	1	1.2269	1.1972	0
KVQSKVNLK	9	3	1	0	Unmodified	Pep1619	ISO-MSMS	1	2024-02-18_Fusion_41493	104	Treat_T1	529.879	2	522.332	1042.65			-0.1542	-8.0543e-05						17.493	0.15422	17.532	17.456	17.611	0.039684								0.344764	0.000715049	0.0174637	2.843e-05	1	4061	101.46	80.488	1	0.41271	0.81676	0
KVQSKVNLK	9	3	1	0	Unmodified	Pep1619	ISO-MSMS	2	2024-02-18_Fusion_41493	104	Treat_T1	537.363	2	522.332	1042.65			-0.20053	-0.00010474						17.57	0.1603	17.609	17.475	17.636	0.039684								0.552252	0.000639049	0.00699224	0.0026193	1	4088	65.535	57.195	1	0.19601	0.41918	0
STTPPTSAK	9	1	0	0	Unmodified	Pep3406	ISO-MSMS	0	2024-02-18_Fusion_41475	101	Ctrl_T2	445.235	2	445.235	888.455			0.67011	0.00029835						17.074	0.65347	17.074	16.917	17.57	0								0.981507	0.00520387	0.0214541	0.0021468	2	3759	69.825	54.617	1	0.46773	0.51505	0
STTPPTSAK	9	1	0	0	Unmodified	Pep3406	ISO-MSMS	0	2024-02-18_Fusion_41481	102	Ctrl_T1	445.236	2	445.235	888.455			0.82732	0.00036835						17.088	0.69054	17.088	16.901	17.591	0								0.964027	0.0415865	0.12397	0.0017237	3	3886	73.665	59.259	1	0.15471	0.17693	0
STTPPTSAK	9	1	0	0	Unmodified	Pep3406	ISO-MSMS	0	2024-02-18_Fusion_41487	103	Treat_T2	445.235	2	445.235	888.455			0.60668	0.00027012						17.077	0.69176	17.093	16.88	17.572	0.01613								0.988835	0.0296904	0.101112	0.0012046	2	3803	78.377	57.638	1	0.56868	0.5834	0
STTPPTSAK	9	1	0	0	Unmodified	Pep3406	ISO-MSMS	0	2024-02-18_Fusion_41493	104	Treat_T1	445.236	2	445.235	888.455			0.68101	0.00030321						17.055	0.72544	17.094	16.884	17.609	0.03817								0.98645	0.0407391	0.138006	0.00032819	3	3884	86.332	67.995	1	0.11461	0.14736	0
HAYEHSLGK	9	1	1	0	Unmodified	Pep2193	MULTI-MSMS		2024-02-18_Fusion_41476	201	Ctrl_T2	347.842	3	347.842	1040.5	-0.019625	-6.8263e-06	0.39923	0.00013887	0.3796	0.00013204	347.842	350.19	352.52	17.59	0.43299	17.574	17.39	17.823	-0.015594					105	17	11	0.473672	0.00622815	0.17438	2.2747e-11	2	3821	150.02	142.09	1	0.42052	0.39171	0
HAYEHSLGK	9	1	1	0	Unmodified	Pep2193	MULTI-MSMS		2024-02-18_Fusion_41482	202	Ctrl_T1	347.842	3	347.842	1040.5	0.24873	8.6519e-05	0.93647	0.00032574	1.1852	0.00041226	347.842	350.19	352.52	17.551	0.41197	17.566	17.355	17.767	0.014797					62	16	9	0.479206	0.00567139	0.127138	3.4694e-11	2	3868	138.85	127.32	1	0.23187	0.26069	0
HAYEHSLGK	9	1	1	0	Unmodified	Pep2193	MULTI-MSMS		2024-02-18_Fusion_41488	203	Treat_T2	347.842	3	347.842	1040.5	0.15126	5.2613e-05	0.31172	0.00010843	0.46298	0.00016104	347.842	350.525	352.52	17.602	0.47699	17.632	17.345	17.822	0.030245					102	19	10	0.40015	0.00484735	0.0602522	3.4694e-11	3	3837	138.85	130.92	1	0.51138	0.50501	0
HAYEHSLGK	9	1	1	0	Unmodified	Pep2193	MULTI-MSMS		2024-02-18_Fusion_41494	204	Treat_T1	347.842	3	347.842	1040.5	0.14902	5.1837e-05	-0.090729	-3.1559e-05	0.058295	2.0277e-05	347.842	350.19	352.52	17.579	0.4613	17.633	17.378	17.839	0.053682					80	18	9	0.369178	0.00916737	0.306981	3.4694e-11	2	3985	138.85	127.32	1	0.15307	0.19503	0
PTAPAATSK	9	1	0	0	Unmodified	Pep2424	MSMS	2	2024-02-18_Fusion_41493	104	Treat_T1	426.24	2	422.232	842.45										17.32	1	17.358	16.858	17.858	0.03817											0.037898	1	3980	35.612	29.953	1
SSRPIVQK	8	1	0	1	Unmodified	Pep72	ISO-MSMS	2	2024-02-18_Fusion_41475	101	Ctrl_T2	466.786	2	457.775	913.535			1.0252	0.00046931						17.596	0.30923	17.596	17.412	17.722	0								0.571203	0.00204592	0.0240724	0.0028094	1	3983	60.019	36.047	1	1.4513	1.6757	0
SSRPIVQK	8	1	0	1	Unmodified	Pep72	ISO-MSMS	1	2024-02-18_Fusion_41481	102	Ctrl_T1	462.797	2	457.775	913.535			0.99476	0.00045538						17.603	0.25384	17.603	17.455	17.708	0								0.461122	0.00182768	0.0231234	0.0028094	1	4083	60.019	43.875	1	0.76956	0.99025	0
SSRPIVQK	8	1	0	1	Unmodified	Pep72	ISO-MSMS	0	2024-02-18_Fusion_41481	102	Ctrl_T1	457.775	2	457.775	913.535			-1.8562	-0.00084971						17.638	0.35445	17.638	17.402	17.757	0								0.588185	0.00139907	0.00920647	1.5293e-05	1	4099	102.51	76.62	1	0.66673	0.85794	0
SSRPIVQK	8	1	0	1	Unmodified	Pep72	ISO-MSMS	2	2024-02-18_Fusion_41487	103	Treat_T2	466.787	2	457.775	913.535			1.0875	0.00049781						17.614	0.28301	17.63	17.438	17.721	0.01613								0.730416	0.00323582	0.0291493	0.00061911	1	3988	82.75	58.778	1	1.9755	2.2115	0
SSRPIVQK	8	1	0	1	Unmodified	Pep72	ISO-MSMS	1	2024-02-18_Fusion_41487	103	Treat_T2	462.798	2	457.775	913.535			0.58854	0.00026942						17.614	0.28301	17.63	17.438	17.721	0.01613								0.653107	0.00409713	0.0367979	0.0022846	1	4005	65.465	41.942	1	1.8319	2.0508	0
SSRPIVQK	8	1	0	1	Unmodified	Pep72	ISO-MSMS	0	2024-02-18_Fusion_41487	103	Treat_T2	457.775	2	457.775	913.535			-3.4582	-0.0015831						17.614	0.27453	17.63	17.424	17.698	0.01613								0.62898	0.000819825	0.0126815	0.0029629	1	4015	58.426	37.126	1	1.7269	1.9332	0
SSRPIVQK	8	1	0	1	Unmodified	Pep72	ISO-MSMS	1	2024-02-18_Fusion_41493	104	Treat_T1	462.797	2	457.775	913.535			0.68366	0.00031296						17.609	0.21933	17.648	17.475	17.695	0.039684								0.32032	0.00130216	0.0122901	0.0025625	1	4086	62.582	30.647	1	0.4522	0.66602	0
SSRPIVQK	8	1	0	1	Unmodified	Pep72	ISO-MSMS	2	2024-02-18_Fusion_41493	104	Treat_T1	466.787	2	457.775	913.535			2.4318	0.0011132						17.609	0.23459	17.648	17.475	17.71	0.039684								0.501734	0.00112745	0.0118725	0.0024574	1	4087	63.673	32.384	1	0.49585	0.73032	0
SSRPIVQK	8	1	0	1	Unmodified	Pep72	ISO-MSMS	0	2024-02-18_Fusion_41493	104	Treat_T1	457.774	2	457.775	913.535			-2.2919	-0.0010492						17.61	0.31312	17.649	17.439	17.752	0.039684								0.733451	0.0026364	0.0218721	2.2903e-05	1	4104	89.355	66.863	1	0.40727	0.59984	0
SSSRPIVQK	9	1	0	1	Unmodified	Pep3425	ISO-MSMS	2	2024-02-18_Fusion_41475	101	Ctrl_T2	510.302	2	501.291	1000.57			-1.4269	-0.00071529						17.611	0.52529	17.611	17.363	17.888	0								0.957297	0.0180923	0.282982	1.0046e-07	3	4035	154.28	120.48	1	2.1444	2.4759	0
SSSRPIVQK	9	1	0	1	Unmodified	Pep3425	ISO-MSMS	2	2024-02-18_Fusion_41475	101	Ctrl_T2	510.302	2	501.291	1000.57			-0.33419	-0.00016753						17.99	0.42998	17.99	17.841	18.271	0								0.522512	0.0017113	0.0211609	0.032694	1	4155	32.32	20.175	1	1.7556	2.027	0
SSSRPIVQK	9	1	0	1	Unmodified	Pep3425	MSMS	1	2024-02-18_Fusion_41475	101	Ctrl_T2	506.313	2	501.291	1000.57										17.561	1	17.561	17.061	18.061	0											1.034e-05	1	3976	106.68	88.697	1
SSSRPIVQK	9	1	0	1	Unmodified	Pep3425	ISO-MSMS	1	2024-02-18_Fusion_41476	201	Ctrl_T2	337.878	3	334.529	1000.57			-1.628	-0.0005446						17.636	0.64937	17.62	17.366	18.016	-0.015594								0.640012	0.0566044	0.991806	4.5084e-06	2	3826	119.89	111.96	1	2.0521	2.1975	0
SSSRPIVQK	9	1	0	1	Unmodified	Pep3425	ISO-MSMS	2	2024-02-18_Fusion_41476	201	Ctrl_T2	340.537	3	334.529	1000.57			-1.6808	-0.00056229						17.633	0.57164	17.618	17.346	17.918	-0.015596								0.746998	0.0519488	1	0.00054098	2	3828	88.921	76.366	1	1.9948	2.1361	0
SSSRPIVQK	9	1	0	1	Unmodified	Pep3425	MULTI-MSMS		2024-02-18_Fusion_41481	102	Ctrl_T1	501.291	2	501.291	1000.57	0.10877	5.4524e-05	-0.13683	-6.8593e-05	-0.028066	-1.4069e-05	501.291	506.313	510.301	17.638	0.56223	17.638	17.42	17.982	0					262	33	13	0.996376	0.0469731	0.637424	2.0268e-14	6	4114	232.37	223.16	1	0.61351	0.78945	0
SSSRPIVQK	9	1	0	1	Unmodified	Pep3425	MULTI-MSMS		2024-02-18_Fusion_41482	202	Ctrl_T1	337.878	3	334.529	1000.57	0.20356	6.8097e-05	-0.44914	-0.00015025	-0.24558	-8.2154e-05	334.53	337.878	340.537	17.62	0.89853	17.636	17.331	18.23	0.015133					218	36	13	0.69522	0.0341711	0.465437	4.8483e-07	6	3894	119.89	116.63	1	0.76985	0.95926	0
SSSRPIVQK	9	1	0	1	Unmodified	Pep3425	MULTI-MSMS		2024-02-18_Fusion_41487	103	Treat_T2	510.302	2	501.291	1000.57	0.50095	0.00025112	-0.91717	-0.00045977	-0.41622	-0.00020865	501.291	506.312	510.301	17.601	0.80987	17.617	17.397	18.207	0.016132					240	38	14	0.967893	0.0295878	0.336436	1.0245e-06	7	4036	150.17	122.92	1	2.3421	2.6219	0
SSSRPIVQK	9	1	0	1	Unmodified	Pep3425	ISO-MSMS	1	2024-02-18_Fusion_41488	203	Treat_T2	337.878	3	334.529	1000.57			-1.3887	-0.00046455						17.614	0.59557	17.644	17.392	17.988	0.030247								0.661977	0.0447406	0.659372	4.5084e-06	3	3833	119.89	113.85	1	2.5132	2.8319	0
SSSRPIVQK	9	1	0	1	Unmodified	Pep3425	ISO-MSMS	2	2024-02-18_Fusion_41488	203	Treat_T2	340.537	3	334.529	1000.57			-1.1117	-0.0003719						17.615	0.88244	17.645	17.345	18.227	0.030247								0.768078	0.0585492	0.855232	1.5862e-05	2	3841	92.491	75.914	1	2.2811	2.5703	0
SSSRPIVQK	9	1	0	1	Unmodified	Pep3425	MULTI-MSMS		2024-02-18_Fusion_41493	104	Treat_T1	501.291	2	501.291	1000.57	0.16889	8.4663e-05	-0.44331	-0.00022223	-0.27442	-0.00013756	501.291	506.312	510.301	17.608	0.72758	17.648	17.426	18.154	0.039684					199	35	11	0.887175	0.127983	1	2.6377e-14	7	4084	227.62	201.88	1	0.36903	0.54352	0
SSSRPIVQK	9	1	0	1	Unmodified	Pep3425	MULTI-MSMS		2024-02-18_Fusion_41494	204	Treat_T1	337.878	3	334.529	1000.57	0.30394	0.00010168	-0.39029	-0.00013056	-0.086346	-2.8885e-05	334.53	337.877	340.537	17.581	0.74784	17.635	17.378	18.126	0.053682					197	30	13	0.725021	0.0501874	0.587714	1.0925e-06	7	4008	106.94	103.68	1	0.55753	0.8072	0
SQGPISKPK	9	2	0	0	Unmodified	Pep3426	ISO-MSMS	1	2024-02-18_Fusion_41475	101	Ctrl_T2	475.3	2	471.274	940.534			0.01227	5.7826e-06						17.603	0.27706	17.603	17.444	17.722	0								0.510611	0.00543202	0.0596147	0.0039906	1	3981	53.089	45.259	1	2.6134	2.8823	0
SQGPISKPK	9	2	0	0	Unmodified	Pep3426	ISO-MSMS	2	2024-02-18_Fusion_41475	101	Ctrl_T2	479.289	2	471.274	940.534			0.0027706	1.3057e-06						17.611	0.32309	17.611	17.412	17.735	0								0.802141	0.00539346	0.0584299	0.00057598	1	3982	84.083	77.93	1	1.6092	1.7748	0
SQGPISKPK	9	2	0	0	Unmodified	Pep3426	ISO-MSMS	1	2024-02-18_Fusion_41476	201	Ctrl_T2	317.202	3	314.519	940.534			0.19544	6.147e-05						17.633	0.31452	17.617	17.461	17.775	-0.015594								0.447905	0.00303479	0.0528256	8.1222e-06	2	3838	111.17	111.17	1	2.0525	2.4975	0
SQGPISKPK	9	2	0	0	Unmodified	Pep3426	ISO-MSMS	2	2024-02-18_Fusion_41476	201	Ctrl_T2	319.862	3	314.519	940.534			0.57599	0.00018116						17.634	0.29061	17.619	17.485	17.775	-0.015594								0.77403	0.0032193	0.0752892	0.0035214	1	3846	57.347	39.877	1	1.9974	2.4304	0
SQGPISKPK	9	2	0	0	Unmodified	Pep3426	ISO-MSMS	1	2024-02-18_Fusion_41481	102	Ctrl_T1	475.3	2	471.274	940.534			0.3165	0.00014916						17.633	0.28826	17.633	17.455	17.743	0								0.495895	0.00500234	0.100983	0.0017753	1	4057	73.196	62.397	1	1.1185	1.4815	0
SQGPISKPK	9	2	0	0	Unmodified	Pep3426	ISO-MSMS	2	2024-02-18_Fusion_41481	102	Ctrl_T1	479.289	2	471.274	940.534			0.35724	0.00016836						17.64	0.35445	17.64	17.402	17.757	0								0.80516	0.00618567	0.0660067	0.002538	1	4071	66.273	61.626	1	0.77868	1.0314	0
SQGPISKPK	9	2	0	0	Unmodified	Pep3426	ISO-MSMS	1	2024-02-18_Fusion_41482	202	Ctrl_T1	317.202	3	314.519	940.534			-0.13758	-4.3271e-05						17.62	0.31553	17.635	17.451	17.767	0.015131								0.526613	0.00561964	0.0734113	1.3693e-06	2	3882	127.46	127.31	1	0.83671	1.1557	0
SQGPISKPK	9	2	0	0	Unmodified	Pep3426	ISO-MSMS	2	2024-02-18_Fusion_41482	202	Ctrl_T1	319.862	3	314.519	940.534			0.15612	4.9103e-05						17.622	0.31679	17.637	17.476	17.792	0.015133								0.778986	0.00465673	0.0661995	1.5592e-05	2	3883	93.143	91.086	1	0.79228	1.0943	0
SQGPISKPK	9	2	0	0	Unmodified	Pep3426	ISO-MSMS	1	2024-02-18_Fusion_41487	103	Treat_T2	475.301	2	471.274	940.534			0.20301	9.5675e-05						17.57	0.31324	17.586	17.424	17.737	0.01613								0.598285	0.0065506	0.125445	0.0023591	1	3972	67.897	55.613	1	4.8841	5.7289	0
SQGPISKPK	9	2	0	0	Unmodified	Pep3426	ISO-MSMS	2	2024-02-18_Fusion_41487	103	Treat_T2	479.289	2	471.274	940.534			0.41152	0.00019394						17.573	0.26633	17.589	17.454	17.721	0.016132								0.657161	0.00282289	0.0271475	0.0061306	1	3992	48.091	46.625	1	2.9581	3.4697	0
SQGPISKPK	9	2	0	0	Unmodified	Pep3426	ISO-MSMS	1	2024-02-18_Fusion_41488	203	Treat_T2	317.202	3	314.519	940.534			0.13362	4.2027e-05						17.612	0.33397	17.643	17.44	17.774	0.030245								0.691302	0.00296337	0.0771972	4.5084e-06	3	3828	119.89	119.44	1	4.5142	5.1746	0
SQGPISKPK	9	2	0	0	Unmodified	Pep3426	ISO-MSMS	1	2024-02-18_Fusion_41493	104	Treat_T1	475.3	2	471.274	940.534			0.0092355	4.3525e-06						17.6	0.32337	17.639	17.412	17.736	0.039684								0.670626	0.00847039	0.0744841	0.0026261	1	4078	65.474	57.865	1	0.7333	1.244	0
SQGPISKPK	9	2	0	0	Unmodified	Pep3426	ISO-MSMS	0	2024-02-18_Fusion_41493	104	Treat_T1	471.274	2	471.274	940.534			0.78349	0.00036924						17.607	0.30945	17.647	17.426	17.736	0.039684								0.430696	0.0069069	0.0518024	0.0025353	1	4079	66.299	55.433	1	0.66997	1.1365	0
SQGPISKPK	9	2	0	0	Unmodified	Pep3426	ISO-MSMS	1	2024-02-18_Fusion_41494	204	Treat_T1	317.202	3	314.519	940.534			-0.25949	-8.1614e-05						17.581	0.23783	17.635	17.504	17.741	0.053682								0.420022	0.00202163	0.0319727	0.0038441	1	4021	54.419	39.275	1	0.70523	1.261	0
SQGPISKPK	9	2	0	0	Unmodified	Pep3426	ISO-MSMS	2	2024-02-18_Fusion_41494	204	Treat_T1	319.861	3	314.519	940.534			0.08129	2.5567e-05						17.581	0.21368	17.635	17.528	17.741	0.053682								0.374388	0.000681389	0.0136386	0.082301	1	4035	26.412	24.354	1	0.76103	1.3608	0
AVTRTTPVK	9	1	0	1	Unmodified	Pep2432	ISO-MSMS	1	2024-02-18_Fusion_41475	101	Ctrl_T2	491.818	2	486.795	971.576			-2.196	-0.001069						17.496	0.40903	17.496	17.363	17.772	0								0.364726	0.0141569	0.356177	0.00029091	1	3952	86.67	78.73	1	1.9633	2.2669	0
AVTRTTPVK	9	1	0	1	Unmodified	Pep2432	ISO-MSMS	1	2024-02-18_Fusion_41481	102	Ctrl_T1	491.818	2	486.795	971.576			-1.6037	-0.00078069						17.509	0.35199	17.509	17.367	17.719	0								0.446585	0.0189504	0.397495	0.00093901	1	4029	80.787	75.799	1	1.1245	1.447	0
AVTRTTPVK	9	1	0	1	Unmodified	Pep2432	ISO-MSMS	1	2024-02-18_Fusion_41482	202	Ctrl_T1	328.214	3	324.866	971.576			-0.76165	-0.00024743						17.473	0.29151	17.487	17.355	17.646	0.014795								0.390442	0.0207301	0.506338	6.3291e-06	2	3843	115.49	115.49	1	1.3559	1.6895	0
AVTRTTPVK	9	1	0	1	Unmodified	Pep2432	ISO-MSMS	1	2024-02-18_Fusion_41487	103	Treat_T2	491.818	2	486.795	971.576			-0.75425	-0.00036716						17.49	0.342	17.506	17.379	17.721	0.016132								0.471276	0.0291974	0.783936	2.2005e-05	1	3954	107.69	98.83	1	3.7294	4.175	0
AVTRTTPVK	9	1	0	1	Unmodified	Pep2432	ISO-MSMS	1	2024-02-18_Fusion_41488	203	Treat_T2	328.214	3	324.866	971.576			-1.1827	-0.00038422						17.534	0.42861	17.563	17.368	17.797	0.029577								0.484785	0.0344881	0.81746	2.8109e-06	1	3812	123.98	123.98	1	5.1453	5.7977	0
AVTRTTPVK	9	1	0	1	Unmodified	Pep2432	ISO-MSMS	1	2024-02-18_Fusion_41493	104	Treat_T1	491.818	2	486.795	971.576			-1.1763	-0.00057262						17.493	0.31315	17.532	17.397	17.71	0.039684								0.496021	0.0202548	0.346193	3.1396e-05	1	4038	98.582	90.642	1	0.89229	1.3142	0
AVTRTTPVK	9	1	0	1	Unmodified	Pep2432	ISO-MSMS	1	2024-02-18_Fusion_41494	204	Treat_T1	328.214	3	324.866	971.576			-2.4256	-0.000788						17.513	0.36342	17.565	17.377	17.74	0.052284								0.419726	0.027498	0.41557	2.6492e-06	2	3969	124.37	123.31	1	1.0012	1.4495	0
SVYSPVKKK	9	3	0	0	Unmodified	Pep3434	ISO-MSMS	1	2024-02-18_Fusion_41481	102	Ctrl_T1	524.351	2	518.313	1034.61			-0.25155	-0.00013038						17.814	0.18575	17.814	17.73	17.916	0								0.928368	0.000966906	0.00661275	0.0023486	1	4151	67.993	51.659	1	1.4336	1.9769	0
SVYSPVKKK	9	3	0	0	Unmodified	Pep3434	ISO-MSMS	0	2024-02-18_Fusion_41481	102	Ctrl_T1	518.314	2	518.313	1034.61			-4.4556	-0.0023094						17.837	0.22549	17.837	17.757	17.982	0								0.562302	0.00121226	0.0172267	0.0021685	1	4165	69.628	44.49	1	0.90095	1.2718	0
SVYSPVKKK	9	3	0	0	Unmodified	Pep3434	ISO-MSMS	1	2024-02-18_Fusion_41482	202	Ctrl_T1	349.903	3	345.878	1034.61			-1.3687	-0.00047339						17.804	0.34097	17.819	17.67	18.011	0.015131								0.545591	0.00651818	0.120219	9.6713e-06	2	3951	107.43	88.972	1	1.3833	2.289	0
SVYSPVKKK	9	3	0	0	Unmodified	Pep3434	ISO-MSMS	1	2024-02-18_Fusion_41487	103	Treat_T2	524.351	2	518.313	1034.61			-0.58877	-0.00030517						17.801	0.24864	17.818	17.698	17.947	0.01613								0.623405	0.00410285	0.0607733	3.7002e-05	1	4091	93.143	67.569	1	2.6885	2.6706	0
SVYSPVKKK	9	3	0	0	Unmodified	Pep3434	ISO-MSMS	1	2024-02-18_Fusion_41488	203	Treat_T2	349.903	3	345.878	1034.61			-1.866	-0.0006454						17.808	0.35501	17.838	17.657	18.012	0.030245								0.536434	0.00781174	0.135136	1.063e-05	2	3923	105.12	92.561	1	3.2272	3.3025	0
SVYSPVKKK	9	3	0	0	Unmodified	Pep3434	ISO-MSMS	1	2024-02-18_Fusion_41493	104	Treat_T1	524.35	2	518.313	1034.61			-0.50601	-0.00026227						17.75	0.23367	17.79	17.736	17.969	0.039684								0.737477	0.00391009	0.0269091	0.00018412	1	4165	87.639	53.387	1	0.68252	1.6351	0
ASYGSTTTK	9	1	0	0	Unmodified	Pep1612	MULTI-MSMS		2024-02-18_Fusion_41475	101	Ctrl_T2	458.225	2	458.225	914.435	0.22443	0.00010284	0.95469	0.00043746	1.1791	0.0005403	458.225	460.237	462.232	17.352	0.29039	17.352	17.217	17.508	0					107	17	8	0.949867	0.00491964	0.0240125	5.95e-05	1	3879	96.027	51.308	1	0.42602	0.46912	0
ASYGSTTTK	9	1	0	0	Unmodified	Pep1612	MULTI-MSMS		2024-02-18_Fusion_41487	103	Treat_T2	458.225	2	458.225	914.435	0.18957	8.6867e-05	0.71578	0.00032799	0.90536	0.00041486	458.225	460.237	462.232	17.321	0.34398	17.337	17.146	17.49	0.016132					137	24	9	0.822376	0.00630351	0.037713	5.4036e-05	2	3883	99.139	58.594	1	0.63809	0.65461	0
ASYGSTTTK	9	1	0	0	Unmodified	Pep1612	MULTI-MSMS		2024-02-18_Fusion_41493	104	Treat_T1	458.224	2	458.225	914.435	-0.051409	-2.3557e-05	0.49609	0.00022732	0.44468	0.00020376	458.225	460.237	462.232	17.33	0.28274	17.368	17.236	17.518	0.038172					112	22	7	0.909149	0.00628525	0.0281343	5.3504e-05	2	3960	99.442	66.224	1	0.22836	0.29362	0
ASYGSTTTK	9	1	0	0	Unmodified	Pep1612	MULTI-MATCH-MSMS		2024-02-18_Fusion_41481	102	Ctrl_T1		2	458.225	914.435	-0.22073	-0.00010114	1.0238	0.00046912	0.80306	0.00036798	458.225	460.238	462.232	17.367	0.33158	17.367	17.212	17.543	0	0.011377	0.00026266		99.442	108	21	7					0				0	0.3455	0.39512	0
STYGVTKGK	9	2	0	0	Unmodified	Pep3429	ISO-MSMS	0	2024-02-18_Fusion_41475	101	Ctrl_T2	470.759	2	470.759	939.503			-0.020868	-9.8239e-06						17.699	0.42764	17.699	17.53	17.958	0								0.979063	0.0244972	0.329184	2.0545e-05	2	4046	109.11	80.413	1	0.20034	0.22095	0
STYGVTKGK	9	2	0	0	Unmodified	Pep3429	MSMS	1	2024-02-18_Fusion_41475	101	Ctrl_T2	474.783	2	470.759	939.503										17.651	1	17.651	17.151	18.151	0											0.0071383	1	4011	54.436	53.107	1
STYGVTKGK	9	2	0	0	Unmodified	Pep3429	ISO-MSMS	0	2024-02-18_Fusion_41476	201	Ctrl_T2	314.175	3	314.175	939.503			0.40631	0.00012765						17.755	0.24075	17.74	17.582	17.823	-0.015594								0.685427	0.00204718	0.0424005	0.0014964	2	3868	85.265	80.924	1	0.59594	0.72515	0
STYGVTKGK	9	2	0	0	Unmodified	Pep3429	ISO-MSMS	0	2024-02-18_Fusion_41481	102	Ctrl_T1	470.758	2	470.759	939.503			0.030021	1.4133e-05						17.713	0.46164	17.713	17.521	17.982	0								0.959555	0.0163806	0.111154	1.8932e-05	2	4137	110.67	87.53	1	0.11182	0.14812	0
STYGVTKGK	9	2	0	0	Unmodified	Pep3429	MSMS	2	2024-02-18_Fusion_41481	102	Ctrl_T1	478.773	2	470.759	939.503										17.715	1	17.715	17.215	18.215	0											0.028397	1	4118	41.427	25.278	1
STYGVTKGK	9	2	0	0	Unmodified	Pep3429	ISO-MSMS	0	2024-02-18_Fusion_41482	202	Ctrl_T1	314.175	3	314.175	939.503			0.2258	7.0942e-05						17.715	0.21887	17.73	17.598	17.817	0.015131								0.757985	0.00110249	0.0132018	0.0051474	2	3928	71.296	69.238	1	0.3067	0.42361	0
STYGVTKGK	9	2	0	0	Unmodified	Pep3429	ISO-MSMS	1	2024-02-18_Fusion_41487	103	Treat_T2	474.784	2	470.759	939.503			-1.4971	-0.00070478						17.692	0.32599	17.708	17.508	17.834	0.01613								0.547407	0.00650276	0.0527517	0.0015	1	4038	75.696	67.251	1	0.1942	0.22778	0
STYGVTKGK	9	2	0	0	Unmodified	Pep3429	ISO-MSMS	2	2024-02-18_Fusion_41487	103	Treat_T2	478.773	2	470.759	939.503			-0.60537	-0.00028498						17.7	0.42291	17.716	17.454	17.877	0.01613								0.368442	0.0016998	0.0153437	0.0034242	1	4049	58.23	51.539	1	0.1774	0.20808	0
STYGVTKGK	9	2	0	0	Unmodified	Pep3429	ISO-MSMS	0	2024-02-18_Fusion_41488	203	Treat_T2	314.175	3	314.175	939.503			0.21709	6.8204e-05						17.686	0.23623	17.716	17.585	17.822	0.030247								0.659632	0.000381715	0.00353092	0.0090745	1	3888	56.27	54.213	1	0.28117	0.32231	0
STYGVTKGK	9	2	0	0	Unmodified	Pep3429	ISO-MSMS	0	2024-02-18_Fusion_41493	104	Treat_T1	470.759	2	470.759	939.503			-0.095328	-4.4877e-05						17.673	0.61604	17.713	17.52	18.136	0.039684								0.917444	0.0066964	0.0401918	1.8932e-05	2	4154	110.67	87.621	1	0.071532	0.12135	0
KVSKELVEK	9	3	1	0	Unmodified	Pep3435	ISO-MSMS	2	2024-02-18_Fusion_41475	101	Ctrl_T2	545.356	2	530.324	1058.63			0.067804	3.5958e-05						17.804	0.16289	17.804	17.749	17.912	0								0.270148	0.00195757	0.0438161	0.014422	1	4095	43.168	31.121	1	0.26562	0.28742	0
KVSKELVEK	9	3	1	0	Unmodified	Pep3435	ISO-MSMS	0	2024-02-18_Fusion_41475	101	Ctrl_T2	530.326	2	530.324	1058.63			-1.9342	-0.0010258						17.869	0.26949	17.869	17.749	18.019	0								0.981944	0.00509891	0.0812535	0.0029132	1	4102	62.869	35.24	1	0.19494	0.21104	0
KVSKELVEK	9	3	1	0	Unmodified	Pep3435	ISO-MSMS	0	2024-02-18_Fusion_41481	102	Ctrl_T1	530.325	2	530.324	1058.63			0.25358	0.00013448						17.855	0.26489	17.855	17.757	18.022	0								0.937693	0.0115421	0.148969	1.3937e-07	1	4175	148.73	100.86	1	0.1001	0.13908	0
KVSKELVEK	9	3	1	0	Unmodified	Pep3435	ISO-MSMS	0	2024-02-18_Fusion_41487	103	Treat_T2	530.326	2	530.324	1058.63			0.42363	0.00022466						17.816	0.24153	17.832	17.748	17.99	0.01613								0.821509	0.0102978	0.0833077	3.9113e-05	1	4083	91.095	52.546	1	0.12573	0.12451	0
GVHGGLINKK	10	2	1	0	Unmodified	Pep99	MULTI-MSMS		2024-02-18_Fusion_41475	101	Ctrl_T2	511.809	2	511.809	1021.6	0.37958	0.00019427	-0.0037508	-1.9197e-06	0.37583	0.00019236	511.809	517.343	522.833	18.106	0.25637	18.106	17.958	18.214	0					55	12	7	0.74835	0.00763678	0.0642368	3.7895e-07	2	4180	166.05	164.79	1	0.2148	0.25636	0
GVHGGLINKK	10	2	1	0	Unmodified	Pep99	ISO-MSMS	2	2024-02-18_Fusion_41487	103	Treat_T2	522.833	2	511.809	1021.6			1.089	0.00055734						18.093	0.17033	18.11	18.013	18.183	0.016159								0.222911	0.00108713	0.015694	0.00089883	1	4204	81.89	78.282	1	0.36669	0.39706	0
GVHGGLINKK	10	2	1	0	Unmodified	Pep99	ISO-MSMS	0	2024-02-18_Fusion_41493	104	Treat_T1	511.809	2	511.809	1021.6			-0.10324	-5.2837e-05						18.091	0.21852	18.131	17.992	18.21	0.039684								0.849805	0.0117333	0.130858	5.5527e-11	1	4262	192.31	190.15	1	0.092624	0.12758	0
GVHGGLINKK	10	2	1	0	Unmodified	Pep99	MULTI-MATCH-MSMS		2024-02-18_Fusion_41481	102	Ctrl_T1		2	511.809	1021.6	0.44556	0.00022804	-0.11569	-5.9209e-05	0.32988	0.00016883	511.809	515.331	518.826	18.114	0.23921	18.114	18.005	18.244	0	0.0052919	-9.054e-05		166.05	46	11	7					0				0	0.1026	0.11857	0
GVHGGLINKK	10	2	1	0	Unmodified	Pep99	MULTI-MATCH-MSMS		2024-02-18_Fusion_41487	103	Treat_T2		2	511.809	1021.6	0.34512	0.00017664	0.17015	8.7082e-05	0.51527	0.00026372	511.809	515.331	518.826	18.091	0.25598	18.107	17.99	18.246	0.016157	-0.0021297	0.00020204		166.05	43	11	7					0				0	0.27587	0.2628	0
GQTKVLTQK	9	2	1	0	Unmodified	Pep3432	ISO-MSMS	2	2024-02-18_Fusion_41487	103	Treat_T2	512.825	2	501.801	1001.59			-0.61718	-0.0003097						17.761	0.21351	17.777	17.642	17.856	0.016132								0.932864	0.00206148	0.0158569	7.7536e-11	1	4051	171.46	145.89	1	0.044362	0.048036	0
GQTKVLTQK	9	2	1	0	Unmodified	Pep3432	MSMS	2	2024-02-18_Fusion_41493	104	Treat_T1	512.825	2	501.801	1001.59										17.695	1	17.735	17.235	18.235	0.039684											8.4356e-06	1	4128	112.01	95.551	1
KTISQAVNK	9	2	0	0	Unmodified	Pep3430	MSMS	0	2024-02-18_Fusion_41493	104	Treat_T1	494.794	2	494.793	987.571										17.705	1	17.745	17.245	18.245	0.039684											1.3184e-05	1	4132	98.73	63.435	1
MTSQTMVNK	9	1	0	0	Oxidation (M)	Pep3419	ISO-MSMS	2	2024-02-18_Fusion_41475	101	Ctrl_T2	532.254	2	528.247	1054.48			-0.20689	-0.00010929						17.483	0.15538	17.483	17.394	17.55	0								0.537628	0.00161075	0.042482	0.0028525	1	3946	63.419	63.419	2	0.66988	0.73766	0
MTSQTMVNK	9	1	0	0	Oxidation (M)	Pep3419	MULTI-MSMS		2024-02-18_Fusion_41487	103	Treat_T2	532.255	2	528.247	1054.48	0.39175	0.00020694	-1.5929	-0.00084147	-1.2012	-0.00063452	528.745	530.26	532.254	17.435	0.22547	17.451	17.347	17.572	0.016132					71	14	8	0.744608	0.00201648	0.0577248	5.5231e-05	1	3944	98.458	94.91	2	0.60415	0.61979	0
HSSGPMVEK	9	1	0	0	Oxidation (M)	Pep3439	MULTI-MSMS		2024-02-18_Fusion_41475	101	Ctrl_T2	498.239	2	494.232	986.449	0.32032	0.00015831	0.16077	7.9459e-05	0.48109	0.00023777	494.232	496.244	498.239	16.187	0.31662	16.187	16.008	16.324	0					46	13	6	0.449101	0.00094158	0.0117243	0.013504	1	3457	34.253	30.506	1	0.82091	0.90397	0
HSSGPMVEK	9	1	0	0	Oxidation (M)	Pep3439	MULTI-MSMS		2024-02-18_Fusion_41481	102	Ctrl_T1	494.232	2	494.232	986.449	0.46408	0.00022937	-0.0907	-4.4827e-05	0.37338	0.00018454	494.232	496.245	498.239	16.271	0.25036	16.271	16.073	16.323	0					42	12	6	0.369482	0.0006172	0.0096834	0.0013366	1	3517	49.418	39.431	1	0.59848	0.68444	0
HSSGPMVEK	9	1	0	0	Unmodified	Pep3439	MULTI-MSMS		2024-02-18_Fusion_41475	101	Ctrl_T2	486.235	2	486.234	970.454	0.51377	0.00024981	0.0066459	3.2315e-06	0.52042	0.00025305	486.234	488.247	490.242	17.962	0.29647	17.962	17.772	18.068	0					72	13	8	0.50584	0.00398565	0.0524686	5.95e-05	2	4140	96.027	92.188	1	0.92509	1.0187	0
HSSGPMVEK	9	1	0	0	Unmodified	Pep3439	MULTI-MSMS		2024-02-18_Fusion_41481	102	Ctrl_T1	486.235	2	486.234	970.454	0.56037	0.00027247	-0.31944	-0.00015532	0.24093	0.00011715	486.234	488.247	490.242	17.975	0.32557	17.975	17.809	18.134	0					102	16	9	0.453321	0.00443618	0.0643245	6.0675e-05	1	4203	95.358	90.948	1	0.61355	0.70167	0
HSSGPMVEK	9	1	0	0	Unmodified	Pep3439	MULTI-MSMS		2024-02-18_Fusion_41487	103	Treat_T2	488.247	2	486.234	970.454	0.93554	0.00045489	-0.18147	-8.8236e-05	0.75408	0.00036666	486.234	488.247	490.241	17.94	0.37633	17.956	17.721	18.097	0.016157					83	18	9	0.491414	0.0055063	0.0550615	3.1432e-06	2	4127	128.12	115.08	1	1.1982	1.2293	0
HSSGPMVEK	9	1	0	0	Unmodified	Pep3439	MULTI-MSMS		2024-02-18_Fusion_41493	104	Treat_T1	486.235	2	486.234	970.454	0.49427	0.00024033	0.22198	0.00010793	0.71625	0.00034827	486.234	488.247	490.242	17.921	0.36876	17.961	17.767	18.136	0.039684					89	17	9	0.449689	0.00947493	0.117683	6.8747e-05	2	4218	90.761	81.898	1	0.33706	0.43338	0
HSSGPMVEK	9	1	0	0	Unmodified	Pep3439	MULTI-SECPEP		2024-02-18_Fusion_41494	204	Treat_T1	490.915	2	486.234	970.454	0.22234	0.00010811	-0.21761	-0.00010581	0.0047319	2.3008e-06	486.234	488.246	490.242	17.917	0.2643	17.97	17.814	18.079	0.053682					54	10	7	0.574549	0.00512257	0.0810592	0.039781	1	4130	41.956	38.359	1	0.32716	0.43429	0
HSSGPMVEK	9	1	0	0	Unmodified	Pep3439	MULTI-MATCH		2024-02-18_Fusion_41476	201	Ctrl_T2		2	486.234	970.454	0.065971	3.2077e-05	0.009794	4.7622e-06	0.075765	3.6839e-05	486.235	488.247	490.242	18.006	0.29192	17.99	17.822	18.114	-0.016054	0.01144	8.6002e-05		41.956	55	11	8					0				0	0.87562	0.95012	0
HSSGPMVEK	9	1	0	0	Unmodified	Pep3439	MULTI-MATCH		2024-02-18_Fusion_41488	203	Treat_T2		2	486.234	970.454	0.10812	5.2574e-05	0.67774	0.00032954	0.78587	0.00038212	486.235	488.247	490.241	17.943	0.30964	17.974	17.797	18.107	0.030247	-0.0045439	0.00073556		41.956	76	12	10					0				0	1.2379	1.2622	0
ATTTTVTTK	9	1	0	0	Unmodified	Pep3416	MULTI-MSMS		2024-02-18_Fusion_41475	101	Ctrl_T2	466.263	2	462.256	922.497	0.19974	9.2333e-05	0.57342	0.00026506	0.77316	0.0003574	462.256	464.269	466.263	17.356	0.47629	17.356	17.198	17.674	0					178	28	11	0.778612	0.0122713	0.356567	5.3504e-05	4	3930	99.442	74.666	1	0.83179	0.91595	0
ATTTTVTTK	9	1	0	0	Unmodified	Pep3416	MULTI-MSMS		2024-02-18_Fusion_41481	102	Ctrl_T1	462.256	2	462.256	922.497	-0.26791	-0.00012384	0.71639	0.00033115	0.44848	0.00020731	462.256	464.269	466.263	17.369	0.45824	17.369	17.212	17.67	0					204	29	11	0.805075	0.0190847	0.164724	4.0388e-05	5	3970	106.91	71.924	1	0.82246	0.9406	0
ATTTTVTTK	9	1	0	0	Unmodified	Pep3416	MULTI-MSMS		2024-02-18_Fusion_41487	103	Treat_T2	466.263	2	462.256	922.497	0.13192	6.098e-05	0.69645	0.00032194	0.82837	0.00038292	462.256	464.269	466.263	17.349	0.39158	17.365	17.228	17.62	0.01613					204	26	11	0.824142	0.00733941	0.0458088	5.3744e-05	4	3879	99.305	72.621	1	1.6095	1.6512	0
ATTTTVTTK	9	1	0	0	Unmodified	Pep3416	MULTI-MSMS		2024-02-18_Fusion_41493	104	Treat_T1	462.256	2	462.256	922.497	-0.10869	-5.0242e-05	0.32489	0.00015018	0.2162	9.994e-05	462.256	464.268	466.263	17.332	0.46944	17.371	17.251	17.72	0.03817					196	31	10	0.753201	0.00939669	0.048486	4.7349e-05	4	3966	102.95	67.959	1	0.59852	0.76956	0
ASAPANVSK	9	1	0	0	Unmodified	Pep1618	MULTI-MSMS		2024-02-18_Fusion_41475	101	Ctrl_T2	422.73	2	422.73	843.445	-0.033248	-1.4055e-05	0.4602	0.00019454	0.42695	0.00018048	422.73	424.743	426.737	17.565	0.29421	17.565	17.394	17.689	0					81	15	8	0.650484	0.00609958	0.181269	0.00072823	2	3963	68.371	63.68	1	0.51824	0.57068	0
ASAPANVSK	9	1	0	0	Unmodified	Pep1618	MULTI-MSMS		2024-02-18_Fusion_41481	102	Ctrl_T1	422.73	2	422.73	843.445	-0.046364	-1.9599e-05	0.55739	0.00023563	0.51103	0.00021603	422.73	424.742	426.737	17.563	0.34069	17.563	17.342	17.683	0					94	21	8	0.701739	0.0117183	0.334353	5.4042e-05	3	4049	99.136	86.346	1	0.33908	0.38779	0
ASAPANVSK	9	1	0	0	Unmodified	Pep1618	ISO-MSMS	0	2024-02-18_Fusion_41487	103	Treat_T2	422.73	2	422.73	843.445			0.77536	0.00032777						17.567	0.25303	17.583	17.424	17.677	0.01613								0.656859	0.00428749	0.0403797	0.0024021	1	3982	67.507	65.297	1	0.77618	0.79628	0
ASAPANVSK	9	1	0	0	Unmodified	Pep1618	MSMS	2	2024-02-18_Fusion_41487	103	Treat_T2	426.737	2	422.73	843.445										17.574	1	17.59	17.09	18.09	0.01613											0.0045983	1	3989	56.916	51.928	1
ASAPANVSK	9	1	0	0	Unmodified	Pep1618	ISO-MSMS	0	2024-02-18_Fusion_41493	104	Treat_T1	422.73	2	422.73	843.445			0.76491	0.00032335						17.541	0.31614	17.58	17.379	17.695	0.039684								0.657535	0.00931348	0.259037	2.2796e-05	1	4059	106.93	97.412	1	0.28769	0.3699	0
RGPPPAPPK	9	1	0	1	Unmodified	Pep3471	MULTI-MSMS		2024-02-18_Fusion_41475	101	Ctrl_T2	458.772	2	458.772	915.529	-0.094558	-4.3381e-05	-0.19524	-8.9573e-05	-0.2898	-0.00013295	458.772	463.794	467.783	18.677	0.61131	18.677	18.323	18.935	0					195	31	8	0.71755	0.00509748	0.0267861	5.9213e-05	7	4425	96.19	83.154	1	1.7668	2.04	0
RGPPPAPPK	9	1	0	1	Unmodified	Pep3471	ISO-MSMS	2	2024-02-18_Fusion_41476	201	Ctrl_T2	312.191	3	306.184	915.529			0.21382	6.5468e-05						18.796	0.49378	18.78	18.431	18.925	-0.016487								0.569386	0.00111254	0.033975	0.013961	2	4197	43.442	39.192	1	1.1021	1.1802	0
RGPPPAPPK	9	1	0	1	Unmodified	Pep3471	MSMS	1	2024-02-18_Fusion_41476	201	Ctrl_T2	309.532	3	306.184	915.529										18.768	1	18.751	18.251	19.251	-0.016487											0.010154	1	4174	52.591	50.861	1
RGPPPAPPK	9	1	0	1	Unmodified	Pep3471	MULTI-MSMS		2024-02-18_Fusion_41481	102	Ctrl_T1	458.772	2	458.772	915.529	0.13957	6.403e-05	-0.3591	-0.00016474	-0.21953	-0.00010071	458.772	463.794	467.783	18.639	1.252	18.639	18.417	19.669	0					197	68	7	0.810589	0.00765415	0.0542471	5.0193e-05	5	4520	101.33	83.514	1	0.72046	0.92707	0
RGPPPAPPK	9	1	0	1	Unmodified	Pep3471	ISO-MSMS	0	2024-02-18_Fusion_41482	202	Ctrl_T1	306.184	3	306.184	915.529			0.39863	0.00012205						18.747	0.35921	18.762	18.491	18.85	0.015482								0.43404	0.00101153	0.0139504	4.0707e-05	2	4220	77.732	70.801	1	0.59954	0.74704	0
RGPPPAPPK	9	1	0	1	Unmodified	Pep3471	ISO-MSMS	1	2024-02-18_Fusion_41482	202	Ctrl_T1	309.532	3	306.184	915.529			0.3337	0.00010217						18.666	0.454	18.681	18.538	18.992	0.015482								0.332075	0.000316734	0.00715797	0.0036221	1	4242	56.434	54.253	1	0.6128	0.76357	0
RGPPPAPPK	9	1	0	1	Unmodified	Pep3471	MULTI-MSMS		2024-02-18_Fusion_41487	103	Treat_T2	463.794	2	458.772	915.529	-0.080764	-3.7052e-05	-0.31215	-0.00014321	-0.39292	-0.00018026	458.772	463.794	467.782	18.645	0.58374	18.661	18.371	18.955	0.016239					157	31	10	0.761327	0.0162413	0.0428504	3.4919e-05	4	4417	110.03	93.568	1	3.1607	3.5384	0
RGPPPAPPK	9	1	0	1	Unmodified	Pep3471	ISO-MSMS	1	2024-02-18_Fusion_41488	203	Treat_T2	309.532	3	306.184	915.529			-0.054353	-1.6642e-05						18.635	0.54866	18.668	18.464	19.013	0.032135								0.671735	0.00123735	0.00911154	0.0012297	4	4216	78.149	72.608	1	3.8175	4.3015	0
RGPPPAPPK	9	1	0	1	Unmodified	Pep3471	ISO-MSMS	1	2024-02-18_Fusion_41493	104	Treat_T1	463.793	2	458.772	915.529			-0.6092	-0.00027948						18.586	0.51779	18.628	18.378	18.895	0.041546								0.512286	0.00831883	0.0599693	0.01395	2	4510	43.448	35.517	1	0.60713	0.89421	0
RGPPPAPPK	9	1	0	1	Unmodified	Pep3471	ISO-MSMS	0	2024-02-18_Fusion_41493	104	Treat_T1	458.772	2	458.772	915.529			0.15762	7.2313e-05						18.584	1.0961	18.626	18.417	19.513	0.041548								0.635469	0.00757149	0.0782298	7.9662e-06	3	4454	121.31	108.28	1	0.60166	0.88616	0
VVDAKTLKK	9	3	1	0	Unmodified	Pep4924	ISO-MSMS	0	2024-02-18_Fusion_41475	101	Ctrl_T2	501.322	2	501.321	1000.63			1.3888	0.00069623						18.076	0.30051	18.076	17.958	18.259	0								0.653658	0.00942483	0.0936796	0.00058528	1	4179	83.998	52.063	1	0.12119	0.13192	0
VVDAKTLKK	9	3	1	0	Unmodified	Pep4924	ISO-MSMS	1	2024-02-18_Fusion_41482	202	Ctrl_T1	339.581	3	334.55	1000.63			-0.11591	-3.8778e-05						18.048	0.2402	18.063	17.915	18.155	0.015133								0.124651	0.00142596	0.0275806	1.5128e-05	1	4031	94.262	86.337	1	0.26598	0.49996	0
VVDAKTLKK	9	3	1	0	Unmodified	Pep4924	ISO-MSMS	0	2024-02-18_Fusion_41487	103	Treat_T2	501.322	2	501.321	1000.63			2.12	0.0010628						18.093	0.28995	18.11	17.99	18.28	0.016159								0.280821	0.00240787	0.0310295	0.0030442	1	4201	61.679	34.717	1	0.29071	0.28632	0
VVDAKTLKK	9	3	1	0	Unmodified	Pep4924	ISO-MSMS	1	2024-02-18_Fusion_41488	203	Treat_T2	339.581	3	334.55	1000.63			-0.024507	-8.1987e-06						17.994	0.23867	18.024	17.893	18.131	0.030247								0.367236	0.00538415	0.0525397	8.3648e-11	2	3979	168.38	160.46	1	0.64744	0.65258	0
VVDAKTLKK	9	3	1	0	Unmodified	Pep4924	ISO-MSMS	2	2024-02-18_Fusion_41488	203	Treat_T2	344.571	3	334.55	1000.63			0.095921	3.209e-05						18.041	0.33397	18.072	17.87	18.203	0.030247								0.262164	0.00315748	0.0793295	0.017799	2	3997	48.561	44.221	1	0.28312	0.28599	0
KVTDPSVAK	9	2	0	0	Unmodified	Pep3442	ISO-MSMS	1	2024-02-18_Fusion_41475	101	Ctrl_T2	476.8	2	472.774	943.534			-0.38114	-0.00018019						18.002	0.44009	18.002	17.819	18.259	0								0.50517	0.00321391	0.0423541	0.0025756	1	4147	65.933	56.594	1	0.75508	0.83278	0
KVTDPSVAK	9	2	0	0	Unmodified	Pep3442	ISO-MSMS	1	2024-02-18_Fusion_41481	102	Ctrl_T1	476.799	2	472.774	943.534			-0.48886	-0.00023112						18.009	0.29003	18.009	17.826	18.116	0								0.430821	0.00285871	0.0272559	0.0013767	1	4231	76.815	60.304	1	0.3439	0.45552	0
KVTDPSVAK	9	2	0	0	Unmodified	Pep3442	ISO-MSMS	1	2024-02-18_Fusion_41487	103	Treat_T2	476.799	2	472.774	943.534			-0.60941	-0.00028811						17.999	0.30202	18.015	17.814	18.116	0.016159								0.479435	0.00451098	0.0444364	3.9525e-05	1	4147	90.696	78.411	1	0.98984	1.161	0
KVTDPSVAK	9	2	0	0	Unmodified	Pep3442	ISO-MSMS	2	2024-02-18_Fusion_41487	103	Treat_T2	480.788	2	472.774	943.534			-1.7996	-0.0008508						18.037	0.37244	18.053	17.834	18.207	0.016159								0.689789	0.00506392	0.0344676	0.00023816	1	4162	87.149	71.184	1	0.95226	1.117	0
KVTDPSVAK	9	2	0	0	Unmodified	Pep3442	ISO-MSMS	1	2024-02-18_Fusion_41493	104	Treat_T1	476.799	2	472.774	943.534			-0.34185	-0.00016162						18.005	0.26743	18.045	17.833	18.1	0.039684								0.280049	0.00241486	0.0310642	0.0095974	1	4245	46.033	35.167	1	0.25084	0.42552	0
RVYGQPSTK	9	1	0	1	Unmodified	Pep3440	ISO-MSMS	2	2024-02-18_Fusion_41475	101	Ctrl_T2	527.294	2	518.283	1034.55			-0.0093542	-4.8481e-06						17.97	0.18758	17.97	17.864	18.052	0								0.48862	0.0022584	0.0470136	0.0018713	1	4133	72.325	35.624	1	2.7537	3.1794	0
RVYGQPSTK	9	1	0	1	Unmodified	Pep3440	ISO-MSMS	2	2024-02-18_Fusion_41481	102	Ctrl_T1	527.294	2	518.283	1034.55			-0.16976	-8.7985e-05						17.956	0.22328	17.956	17.849	18.072	0								0.622613	0.00219627	0.0252019	0.0024036	1	4230	67.494	55.539	1	1.6386	2.1085	0
RVYGQPSTK	9	1	0	1	Unmodified	Pep3440	ISO-MSMS	2	2024-02-18_Fusion_41487	103	Treat_T2	527.295	2	518.283	1034.55			-0.90034	-0.00046663						17.942	0.22478	17.958	17.834	18.059	0.016159								0.451495	0.000959191	0.00824552	0.02855	1	4155	34.781	9.962	1	4.8851	5.4687	0
SVSPVKATQK	10	2	0	0	Unmodified	Pep86	ISO-MSMS	1	2024-02-18_Fusion_41475	101	Ctrl_T2	526.831	2	522.806	1043.6			-1.2912	-0.00067503						17.853	0.26447	17.853	17.735	18	0								0.215199	0.00170569	0.0329742	0.0034027	1	4120	61.161	58.663	1	1.1111	1.2254	0
SVSPVKATQK	10	2	0	0	Unmodified	Pep86	ISO-MSMS	1	2024-02-18_Fusion_41487	103	Treat_T2	526.831	2	522.806	1043.6			-2.6843	-0.0014033						17.831	0.25288	17.847	17.737	17.99	0.01613								0.167268	0.000605114	0.0110938	0.0029582	1	4133	64.841	61.838	1	1.3838	1.6232	0
SVSPVKATQK	10	2	0	0	Unmodified	Pep86	ISO-MSMS	1	2024-02-18_Fusion_41493	104	Treat_T1	526.832	2	522.806	1043.6			-2.3682	-0.0012381						17.817	0.26651	17.857	17.767	18.034	0.039684								0.0547021	8.22002e-05	0.0017011	0.031401	1	4230	33.961	32.633	1	0.29456	0.49968	0
AVYENAREK	9	1	0	1	Unmodified	Pep3441	ISO-MSMS	1	2024-02-18_Fusion_41475	101	Ctrl_T2	545.3	2	540.278	1078.54			0.71919	0.00038856						17.955	0.21669	17.955	17.819	18.035	0								0.750231	0.0051501	0.0685517	3.9141e-05	1	4131	91.069	78.279	1	0.89017	1.0278	0
AVYENAREK	9	1	0	1	Unmodified	Pep3441	ISO-MSMS	0	2024-02-18_Fusion_41476	201	Ctrl_T2	360.521	3	360.521	1078.54			0.93986	0.00033884						17.999	0.34781	17.983	17.87	18.218	-0.016056								0.225052	0.00568087	0.103961	4.6416e-06	2	3947	119.57	117.52	1	0.6758	0.72368	0
AVYENAREK	9	1	0	1	Unmodified	Pep3441	ISO-MSMS	0	2024-02-18_Fusion_41481	102	Ctrl_T1	540.279	2	540.278	1078.54			1.4506	0.00078374						17.958	0.30159	17.958	17.771	18.072	0								0.922985	0.0073472	0.0761663	1.4863e-07	1	4208	166.52	122.74	1	0.39641	0.51009	0
AVYENAREK	9	1	0	1	Unmodified	Pep3441	ISO-MSMS	1	2024-02-18_Fusion_41481	102	Ctrl_T1	545.3	2	540.278	1078.54			-0.18323	-9.8997e-05						17.953	0.18919	17.953	17.849	18.038	0								0.735074	0.00449404	0.0529622	0.0012093	1	4215	78.334	72.413	1	0.45056	0.57977	0
AVYENAREK	9	1	0	1	Unmodified	Pep3441	ISO-MSMS	0	2024-02-18_Fusion_41482	202	Ctrl_T1	360.521	3	360.521	1078.54			2.012	0.00072538						17.959	0.33889	17.974	17.767	18.106	0.015131								0.730837	0.0173419	0.349454	7.2071e-10	2	3988	182.39	179.45	1	0.3344	0.41668	0
AVYENAREK	9	1	0	1	Unmodified	Pep3441	ISO-MSMS	1	2024-02-18_Fusion_41487	103	Treat_T2	545.3	2	540.278	1078.54			0.056653	3.0608e-05						17.942	0.20091	17.958	17.834	18.035	0.016159								0.8824	0.00666514	0.0664963	0.00034981	1	4129	86.136	73.895	1	1.4615	1.6361	0
AVYENAREK	9	1	0	1	Unmodified	Pep3441	ISO-MSMS	1	2024-02-18_Fusion_41488	203	Treat_T2	363.869	3	360.521	1078.54			1.1437	0.00041233						17.935	0.18983	17.965	17.846	18.036	0.030245								0.381081	0.0072098	0.142117	1.0516e-05	2	3959	105.39	73.456	1	1.3505	1.5217	0
AVYENAREK	9	1	0	1	Unmodified	Pep3441	ISO-MSMS	0	2024-02-18_Fusion_41488	203	Treat_T2	360.522	3	360.521	1078.54			1.9873	0.00071647						17.966	0.38128	17.996	17.774	18.156	0.030245								0.384628	0.00741854	0.11285	0.001535	1	3962	75.378	72.526	1	0.95868	1.0802	0
AVYENAREK	9	1	0	1	Unmodified	Pep3441	ISO-MSMS	0	2024-02-18_Fusion_41493	104	Treat_T1	540.28	2	540.278	1078.54			1.223	0.00066077						17.919	0.28264	17.959	17.796	18.079	0.039684								0.909023	0.00980035	0.118461	9.6722e-08	1	4205	180.34	132.75	1	0.31459	0.46334	0
AVYENAREK	9	1	0	1	Unmodified	Pep3441	ISO-MSMS	0	2024-02-18_Fusion_41494	204	Treat_T1	360.521	3	360.521	1078.54			1.0001	0.00036054						17.916	0.35906	17.97	17.79	18.149	0.053682								0.389743	0.012356	0.248268	1.3115e-09	2	4118	138.54	135.61	1	0.23868	0.34557	0
TVDEKNYTK	9	2	0	0	Unmodified	Pep3438	ISO-MSMS	2	2024-02-18_Fusion_41475	101	Ctrl_T2	557.291	2	549.277	1096.54			-0.42807	-0.00023513						17.947	0.29168	17.947	17.819	18.11	0								0.945841	0.0178334	0.244913	1.2671e-07	3	4128	150.53	131.18	1	1.3907	1.5338	0
TVDEKNYTK	9	2	0	0	Unmodified	Pep3438	ISO-MSMS	1	2024-02-18_Fusion_41475	101	Ctrl_T2	553.303	2	549.277	1096.54			0.71007	0.00039003						17.949	0.24984	17.949	17.819	18.068	0								0.413137	0.0074452	0.13793	2.0636e-05	1	4115	109.02	91.635	1	1.5572	1.7174	0
TVDEKNYTK	9	2	0	0	Unmodified	Pep3438	ISO-MSMS	1	2024-02-18_Fusion_41475	101	Ctrl_T2	553.8	2	549.277	1096.54			-1.5932	-0.00087511						37.56	0.41865	37.56	37.366	37.785	0								0.297139	0.000417603	0.00277229	0.043783	1	11849	25.737	0.81402	1	5.0176	5.534	0
TVDEKNYTK	9	2	0	0	Unmodified	Pep3438	MSMS	0	2024-02-18_Fusion_41475	101	Ctrl_T2	549.279	2	549.277	1096.54										18.069	1	18.069	17.569	18.569	0											0.040119	1	4176	34.253	25.039	1
TVDEKNYTK	9	2	0	0	Unmodified	Pep3438	MULTI-MSMS		2024-02-18_Fusion_41481	102	Ctrl_T1	549.277	2	549.277	1096.54	0.54685	0.00030037	0.15265	8.3849e-05	0.69951	0.00038422	549.278	553.302	557.291	17.958	0.32594	17.958	17.826	18.152	0					128	16	12	0.960155	0.0123121	0.119805	1.1609e-06	4	4241	168.26	132.9	1	0.31105	0.412	0
TVDEKNYTK	9	2	0	0	Unmodified	Pep3438	MULTI-MSMS		2024-02-18_Fusion_41482	202	Ctrl_T1	366.521	3	366.521	1096.54	0.11312	4.1459e-05	0.32271	0.00011828	0.43582	0.00015974	366.521	369.204	371.863	17.959	0.4367	17.974	17.718	18.155	0.015133					103	17	11	0.858708	0.0333022	0.605606	2.1152e-11	6	3984	166.68	166.68	1	0.39163	0.54091	0
TVDEKNYTK	9	2	0	0	Unmodified	Pep3438	ISO-MSMS	2	2024-02-18_Fusion_41487	103	Treat_T2	557.291	2	549.277	1096.54			-0.87258	-0.00047929						17.942	0.36876	17.958	17.814	18.183	0.016157								0.956566	0.0234091	0.353741	6.3158e-11	2	4104	178.32	144.9	1	1.7154	2.0121	0
TVDEKNYTK	9	2	0	0	Unmodified	Pep3438	ISO-MSMS	1	2024-02-18_Fusion_41487	103	Treat_T2	553.303	2	549.277	1096.54			0.12158	6.6779e-05						17.927	0.24506	17.943	17.814	18.059	0.016159								0.433341	0.0087007	0.169263	1.8278e-05	1	4108	111.31	92.936	1	1.1876	1.393	0
TVDEKNYTK	9	2	0	0	Unmodified	Pep3438	ISO-MSMS	2	2024-02-18_Fusion_41488	203	Treat_T2	371.863	3	366.521	1096.54			-0.38027	-0.00013938						17.949	0.38183	17.98	17.822	18.203	0.030247								0.731276	0.0287888	0.515088	9.6363e-06	2	3950	107.51	104.87	1	1.9295	2.2118	0
TVDEKNYTK	9	2	0	0	Unmodified	Pep3438	ISO-MSMS	2	2024-02-18_Fusion_41493	104	Treat_T1	557.291	2	549.277	1096.54			-0.5226	-0.00028705						17.919	0.30299	17.959	17.833	18.136	0.039684								0.850753	0.0205318	0.365031	5.7844e-08	2	4200	160.36	126.92	1	0.36127	0.61286	0
TVDEKNYTK	9	2	0	0	Unmodified	Pep3438	ISO-MSMS	2	2024-02-18_Fusion_41494	204	Treat_T1	371.863	3	366.521	1096.54			-0.5027	-0.00018425						17.917	0.33494	17.971	17.814	18.149	0.053682								0.426756	0.0216382	0.407416	1.2069e-05	2	4114	101.64	99.586	1	0.2794	0.49958	0
TVDEKNYTK	9	2	0	0	Unmodified	Pep3438	MULTI-MATCH-MSMS		2024-02-18_Fusion_41475	101	Ctrl_T2		2	549.277	1096.54	0.44177	0.00024266	1.9676	0.0010808	2.4094	0.0013234	549.279	551.29	553.284	17.966	0.31554	17.966	17.772	18.087	0	0.0052379	0.0015901		168.26	100	14	12					0				0	1.3107	1.4433	0
TVDEKNYTK	9	2	0	0	Unmodified	Pep3438	MULTI-MATCH-MSMS		2024-02-18_Fusion_41487	103	Treat_T2		2	549.277	1096.54	0.82415	0.00045269	1.0682	0.00058673	1.8923	0.0010394	549.278	551.29	553.284	17.943	0.39434	17.959	17.765	18.159	0.016159	-0.0014773	0.00060201		168.26	113	18	12					0				0	0.6074	0.62313	0
TVDEKNYTK	9	2	0	0	Unmodified	Pep3438	MULTI-MATCH-MSMS		2024-02-18_Fusion_41488	203	Treat_T2		3	366.521	1096.54	-0.019834	-7.2697e-06	0.27055	9.9164e-05	0.25072	9.1894e-05	366.521	367.862	369.192	17.934	0.38183	17.965	17.822	18.203	0.030245	-0.00552	0.00010935		166.68	100	15	13					0				0	0.92783	0.94605	0
TVDEKNYTK	9	2	0	0	Unmodified	Pep3438	MULTI-MATCH-MSMS		2024-02-18_Fusion_41493	104	Treat_T1		2	549.277	1096.54	0.37004	0.00020325	0.63829	0.0003506	1.0083	0.00055385	549.278	551.29	553.284	17.92	0.34101	17.96	17.813	18.154	0.039684	-0.00081666	0.00012976		168.26	131	15	12					0				0	0.13583	0.17465	0
TVDEKNYTK	9	2	0	0	Unmodified	Pep3438	MULTI-MATCH-MSMS		2024-02-18_Fusion_41494	204	Treat_T1		3	366.521	1096.54	0.094339	3.4577e-05	0.042174	1.5458e-05	0.13651	5.0035e-05	366.521	367.862	369.192	17.918	0.3114	17.972	17.814	18.126	0.053682	0.0018062	-0.00014176		166.68	87	12	10					0				0	0.13767	0.18275	0
STLGSQGQTGK	11	1	1	0	Unmodified	Pep76	MULTI-MSMS		2024-02-18_Fusion_41475	101	Ctrl_T2	539.29	2	532.273	1062.53	0.38443	0.00020462	-0.23844	-0.00012691	0.146	7.7711e-05	532.273	535.794	539.29	17.728	0.8748	17.728	17.384	18.259	0					82	20	7	0.865885	0.00477137	0.06512	1.2678e-09	3	4040	189.38	157.16	1	1.0826	1.0264	0
STLGSQGQTGK	11	1	1	0	Unmodified	Pep76	MULTI-MSMS		2024-02-18_Fusion_41481	102	Ctrl_T1	532.273	2	532.273	1062.53	0.17535	9.3336e-05	-0.19073	-0.00010152	-0.015376	-8.1843e-06	532.273	535.794	539.289	17.737	0.37247	17.737	17.543	17.916	0					113	23	8	1	0.000320635	0.00518259	1.5707e-08	4	4094	168.26	141.6	1	0.4527	0.52315	0
STLGSQGQTGK	11	1	1	0	Unmodified	Pep76	MULTI-MSMS		2024-02-18_Fusion_41487	103	Treat_T2	539.29	2	532.273	1062.53	0.52548	0.0002797	-0.55448	-0.00029513	-0.028997	-1.5434e-05	532.272	535.794	539.29	17.711	0.46325	17.727	17.549	18.012	0.01613					87	17	8	0.896047	0.00182857	0.0263945	2.3144e-09	4	4022	173.75	145.17	1	1.0916	1.0398	0
STLGSQGQTGK	11	1	1	0	Unmodified	Pep76	MULTI-MSMS		2024-02-18_Fusion_41493	104	Treat_T1	532.272	2	532.273	1062.53	0.066201	3.5237e-05	0.0055257	2.9412e-06	0.071727	3.8178e-05	532.273	535.794	539.29	17.714	0.38237	17.754	17.587	17.969	0.039684					91	19	8	0.983239	0.00132171	0.0120846	4.2432e-11	4	4112	207.68	170.17	1	0.3851	0.4637	0
RTGPPMGSR	9	0	0	2	Unmodified	Pep106	ISO-MSMS	0	2024-02-18_Fusion_41475	101	Ctrl_T2	479.748	2	479.748	957.481			0.68519	0.00032872						18.363	0.33165	18.363	18.259	18.59	0								0.6276	0.00196956	0.023283	0.0067795	1	4290	47.706	31.195	1	4.6585	4.8657	0
RTGPPMGSR	9	0	0	2	Unmodified	Pep106	ISO-MSMS	0	2024-02-18_Fusion_41481	102	Ctrl_T1	479.748	2	479.748	957.481			0.084452	4.0516e-05						18.324	0.48988	18.324	18.134	18.624	0								0.938686	0.00137857	0.00519563	0.0010274	2	4349	79.986	62.889	1	20.332	23.092	0
RTGPPMGSR	9	0	0	2	Unmodified	Pep106	ISO-MSMS	0	2024-02-18_Fusion_41487	103	Treat_T2	479.748	2	479.748	957.481			0.58176	0.0002791						18.384	0.38981	18.4	18.207	18.597	0.016157								0.564866	0.00137321	0.00978147	0.019897	1	4279	39.918	30.137	1	4.033	4.7821	0
RTGPPMGSR	9	0	0	2	Unmodified	Pep106	ISO-MSMS	0	2024-02-18_Fusion_41493	104	Treat_T1	479.749	2	479.748	957.481			0.28369	0.0001361						18.283	0.43863	18.325	18.156	18.594	0.041548								0.599802	0.00122829	0.00433081	0.0038441	2	4345	54.419	43.059	1	14.926	19.603	0
ALYSGVHKK	9	2	1	0	Unmodified	Pep3463	ISO-MSMS	2	2024-02-18_Fusion_41475	101	Ctrl_T2	512.814	2	501.79	1001.57			-1.1222	-0.0005631						18.431	0.44148	18.431	18.323	18.765	0								0.941424	0.0134144	0.302292	2.846e-05	1	4297	101.43	59.143	1	1.4149	1.6887	0
ALYSGVHKK	9	2	1	0	Unmodified	Pep3463	ISO-MSMS	1	2024-02-18_Fusion_41475	101	Ctrl_T2	507.325	2	501.79	1001.57			-0.63043	-0.00031635						18.429	0.40832	18.429	18.297	18.705	0								0.661298	0.0474045	1	2.846e-05	1	4308	101.43	69.478	1	1.8492	2.207	0
ALYSGVHKK	9	2	1	0	Unmodified	Pep3463	ISO-MSMS	1	2024-02-18_Fusion_41476	201	Ctrl_T2	338.552	3	334.863	1001.57			-0.068181	-2.2831e-05						18.459	0.63563	18.443	18.29	18.925	-0.016056								0.720197	0.0284334	0.532737	5.5585e-10	2	4060	155.88	155.4	1	1.7928	2.2199	0
ALYSGVHKK	9	2	1	0	Unmodified	Pep3463	ISO-MSMS	2	2024-02-18_Fusion_41476	201	Ctrl_T2	342.212	3	334.863	1001.57			-1.0309	-0.00034522						18.519	0.43053	18.503	18.313	18.744	-0.016262								0.971372	0.0427405	0.563455	7.0991e-15	4	4071	176.48	170.45	1	1.0161	1.2582	0
ALYSGVHKK	9	2	1	0	Unmodified	Pep3463	ISO-MSMS	2	2024-02-18_Fusion_41481	102	Ctrl_T1	512.815	2	501.79	1001.57			-0.71424	-0.0003584						18.472	0.27935	18.472	18.326	18.605	0								0.916112	0.00302642	0.0348135	0.0020332	2	4375	70.856	44.75	1	0.2286	0.29527	0
ALYSGVHKK	9	2	1	0	Unmodified	Pep3463	ISO-MSMS	1	2024-02-18_Fusion_41481	102	Ctrl_T1	507.324	2	501.79	1001.57			-0.61361	-0.0003079						18.409	0.38739	18.409	18.302	18.689	0								0.814433	0.0403831	0.498077	2.7344e-05	1	4390	102.51	73.097	1	0.38714	0.50006	0
ALYSGVHKK	9	2	1	0	Unmodified	Pep3463	MULTI-MSMS		2024-02-18_Fusion_41482	202	Ctrl_T1	334.863	3	334.863	1001.57	-0.12781	-4.2798e-05	0.58486	0.00019585	0.45705	0.00015305	334.863	338.552	342.212	18.459	0.57224	18.474	18.302	18.874	0.015482					191	23	14	0.959058	0.0573626	0.627479	3.0065e-17	8	4173	214.32	214.32	1	0.28348	0.3689	0
ALYSGVHKK	9	2	1	0	Unmodified	Pep3463	MULTI-MSMS		2024-02-18_Fusion_41487	103	Treat_T2	501.79	2	501.79	1001.57	-0.052434	-2.6311e-05	0.11615	5.8281e-05	0.063712	3.197e-05	501.791	507.325	512.814	18.437	0.43261	18.453	18.299	18.731	0.016157					184	25	12	0.911003	0.0192058	0.189422	2.5316e-05	4	4322	115.49	69.794	1	1.5879	1.7194	0
ALYSGVHKK	9	2	1	0	Unmodified	Pep3463	ISO-MSMS	1	2024-02-18_Fusion_41488	203	Treat_T2	338.552	3	334.863	1001.57			-0.17051	-5.7099e-05						18.396	0.64726	18.428	18.253	18.9	0.032135								0.837567	0.0281953	0.221015	2.2898e-10	2	4066	164.53	164.33	1	1.61	1.7428	0
ALYSGVHKK	9	2	1	0	Unmodified	Pep3463	ISO-MSMS	2	2024-02-18_Fusion_41488	203	Treat_T2	342.212	3	334.863	1001.57			-1.4663	-0.000491						18.42	0.67121	18.452	18.253	18.924	0.032135								0.973406	0.0434664	0.511844	3.5876e-15	2	4078	193.28	191.22	1	1.2385	1.3406	0
ALYSGVHKK	9	2	1	0	Unmodified	Pep3463	ISO-MSMS	2	2024-02-18_Fusion_41493	104	Treat_T1	512.814	2	501.79	1001.57			-0.76185	-0.00038229						18.451	0.38553	18.493	18.32	18.705	0.041548								0.933909	0.0396223	0.37849	3.9141e-05	2	4411	91.069	69.483	1	0.1553	0.21391	0
ALYSGVHKK	9	2	1	0	Unmodified	Pep3463	ISO-MSMS	1	2024-02-18_Fusion_41493	104	Treat_T1	507.325	2	501.79	1001.57			-0.91464	-0.00045896						18.366	0.39318	18.408	18.312	18.705	0.041548								0.861597	0.0344686	0.48185	2.8345e-05	1	4393	101.54	73.913	1	0.22117	0.30465	0
ALYSGVHKK	9	2	1	0	Unmodified	Pep3463	ISO-MSMS	1	2024-02-18_Fusion_41494	204	Treat_T1	338.552	3	334.863	1001.57			-0.47463	-0.00015894						18.375	0.4297	18.43	18.249	18.679	0.055082								0.66364	0.0488307	0.798297	7.2071e-10	2	4235	151.51	151.15	1	0.30869	0.43354	0
ALYSGVHKK	9	2	1	0	Unmodified	Pep3463	ISO-MSMS	2	2024-02-18_Fusion_41494	204	Treat_T1	342.212	3	334.863	1001.57			-0.60332	-0.00020203						18.395	0.47557	18.45	18.273	18.748	0.05508								0.943666	0.0256883	0.477824	4.4846e-15	4	4242	188.99	186.93	1	0.21709	0.30489	0
ALYSGVHKK	9	2	1	0	Unmodified	Pep3463	MULTI-MATCH-MSMS		2024-02-18_Fusion_41475	101	Ctrl_T2		2	501.79	1001.57	0.06032	3.0268e-05	-0.92625	-0.00046478	-0.86593	-0.00043451	501.791	505.312	508.807	18.448	0.46834	18.448	18.317	18.785	0	-0.017584	-0.00088673		115.49	158	24	11					0				0	0.94879	0.89955	0
ALYSGVHKK	9	2	1	0	Unmodified	Pep3463	MULTI-MATCH-MSMS		2024-02-18_Fusion_41476	201	Ctrl_T2		3	334.863	1001.57	-0.48662	-0.00016295	-0.3052	-0.0001022	-0.79182	-0.00026515	334.863	337.211	339.541	18.502	0.7613	18.486	18.14	18.901	-0.016056	0.020699	-0.0010191		214.32	169	31	10					0				0	0.96762	0.90134	0
ALYSGVHKK	9	2	1	0	Unmodified	Pep3463	MULTI-MATCH-MSMS		2024-02-18_Fusion_41481	102	Ctrl_T1		2	501.79	1001.57	0.44921	0.00022541	0.32809	0.00016463	0.7773	0.00039004	501.791	505.312	508.807	18.473	0.47914	18.473	18.28	18.759	0	0.0077123	0.0003721		115.49	184	30	14					0				0	0.16458	0.19019	0
ALYSGVHKK	9	2	1	0	Unmodified	Pep3463	MULTI-MATCH-MSMS		2024-02-18_Fusion_41488	203	Treat_T2		3	334.863	1001.57	0.081109	2.7161e-05	1.7525	0.00058686	1.8336	0.00061402	334.863	336.204	337.535	18.418	0.37947	18.45	18.276	18.656	0.032135	-0.015199	0.0010481		214.32	102	15	9					0				0	0.14137	0.14414	0
ALYSGVHKK	9	2	1	0	Unmodified	Pep3463	MULTI-MATCH-MSMS		2024-02-18_Fusion_41493	104	Treat_T1		2	501.79	1001.57	0.60056	0.00030136	-0.413	-0.00020724	0.18756	9.4115e-05	501.79	505.311	508.807	18.445	0.46755	18.487	18.284	18.752	0.041548	0.0217	-0.00037165		115.49	182	28	13					0				0	0.10446	0.12578	0
ALYSGVHKK	9	2	1	0	Unmodified	Pep3463	MULTI-MATCH-MSMS		2024-02-18_Fusion_41494	204	Treat_T1		3	334.863	1001.57	0.071385	2.3904e-05	0.19366	6.4849e-05	0.26504	8.8753e-05	334.863	337.21	339.541	18.395	0.73293	18.45	18.08	18.813	0.05508	-0.014772	-0.00051792		214.32	228	30	14					0				0	0.12768	0.16268	0
KVFGGTVHK	9	2	0	0	Unmodified	Pep4928	MULTI-MSMS		2024-02-18_Fusion_41475	101	Ctrl_T2	486.785	2	486.785	971.555	0.19273	9.3817e-05	-0.32571	-0.00015855	-0.13298	-6.4735e-05	486.785	490.81	494.799	18.43	0.29206	18.43	18.317	18.609	0					113	15	10	0.54012	0.0266951	0.449394	0.00041718	3	4318	78.06	57.646	1	0.35088	0.38699	0
KVFGGTVHK	9	2	0	0	Unmodified	Pep4928	ISO-MSMS	1	2024-02-18_Fusion_41476	201	Ctrl_T2	327.542	3	324.859	971.555			0.41138	0.00013364						18.46	0.31049	18.444	18.29	18.6	-0.016054								0.45441	0.0120746	0.154842	1.1988e-09	2	4084	138.85	124.61	1	0.38842	0.47263	0
KVFGGTVHK	9	2	0	0	Unmodified	Pep4928	ISO-MSMS	0	2024-02-18_Fusion_41481	102	Ctrl_T1	486.785	2	486.785	971.555			0.35112	0.00017092						18.404	0.27935	18.404	18.326	18.605	0								0.494531	0.0333091	0.433972	0.00081477	1	4401	81.915	56.924	1	0.13001	0.17221	0
KVFGGTVHK	9	2	0	0	Unmodified	Pep4928	ISO-MSMS	1	2024-02-18_Fusion_41481	102	Ctrl_T1	490.81	2	486.785	971.555			-1.3509	-0.0006576						18.417	0.26826	18.417	18.318	18.587	0								0.450977	0.00340907	0.0425156	0.004395	1	4404	49.418	30.642	1	0.13441	0.17804	0
KVFGGTVHK	9	2	0	0	Unmodified	Pep4928	MSMS	2	2024-02-18_Fusion_41481	102	Ctrl_T1	494.8	2	486.785	971.555										18.41	1	18.41	17.91	18.91	0											0.003685	1	4392	64.654	32.333	1
KVFGGTVHK	9	2	0	0	Unmodified	Pep4928	ISO-MSMS	2	2024-02-18_Fusion_41482	202	Ctrl_T1	330.202	3	324.859	971.555			0.51528	0.00016739						18.444	0.3556	18.46	18.324	18.68	0.015484								0.716337	0.0051537	0.0382857	3.3432e-15	2	4133	194.44	173.67	1	0.12625	0.17438	0
KVFGGTVHK	9	2	0	0	Unmodified	Pep4928	ISO-MSMS	1	2024-02-18_Fusion_41482	202	Ctrl_T1	327.542	3	324.859	971.555			-0.11103	-3.607e-05						18.441	0.21366	18.456	18.324	18.538	0.015482								0.444072	0.00397054	0.0194241	0.027983	1	4141	35.117	22.541	1	0.11149	0.15399	0
KVFGGTVHK	9	2	0	0	Unmodified	Pep4928	MULTI-MSMS		2024-02-18_Fusion_41487	103	Treat_T2	490.81	2	486.785	971.555	0.1722	8.3826e-05	-0.13884	-6.7584e-05	0.033365	1.6241e-05	486.785	490.81	494.799	18.426	0.32285	18.442	18.31	18.633	0.016159					119	18	9	0.562313	0.00796148	0.101331	0.00046392	3	4326	76.605	56.084	1	0.3944	0.46261	0
KVFGGTVHK	9	2	0	0	Unmodified	Pep4928	ISO-MSMS	1	2024-02-18_Fusion_41488	203	Treat_T2	327.542	3	324.859	971.555			-0.0023187	-7.5325e-07						18.396	0.35517	18.428	18.276	18.631	0.032135								0.578988	0.0106642	0.112491	7.3345e-10	2	4075	151.17	130.4	1	0.33949	0.38916	0
KVFGGTVHK	9	2	0	0	Unmodified	Pep4928	ISO-MSMS	2	2024-02-18_Fusion_41488	203	Treat_T2	330.202	3	324.859	971.555			0.10225	3.3217e-05						18.396	0.40414	18.428	18.276	18.68	0.032135								0.712909	0.00724192	0.0771226	6.529e-15	2	4085	179.21	160.94	1	0.32771	0.37566	0
KVFGGTVHK	9	2	0	0	Unmodified	Pep4928	ISO-MSMS	0	2024-02-18_Fusion_41493	104	Treat_T1	486.785	2	486.785	971.555			0.074438	3.6235e-05						18.364	0.2973	18.405	18.32	18.617	0.041548								0.500783	0.0312439	0.370219	0.00064802	1	4402	83.429	65.056	1	0.082657	0.14022	0
KVFGGTVHK	9	2	0	0	Unmodified	Pep4928	ISO-MSMS	1	2024-02-18_Fusion_41493	104	Treat_T1	490.81	2	486.785	971.555			-1.5791	-0.0007687						18.364	0.25426	18.405	18.32	18.574	0.041548								0.514993	0.00213635	0.0204922	0.023816	1	4414	37.591	19.965	1	0.092235	0.15647	0
KVFGGTVHK	9	2	0	0	Unmodified	Pep4928	ISO-MSMS	0	2024-02-18_Fusion_41494	204	Treat_T1	324.859	3	324.859	971.555			0.20647	6.7074e-05						18.375	0.45304	18.43	18.249	18.702	0.055082								0.987963	0.0438057	0.820124	7.2071e-10	4	4237	182.39	156.34	1	0.094659	0.16926	0
KVFGGTVHK	9	2	0	0	Unmodified	Pep4928	ISO-MSMS	1	2024-02-18_Fusion_41494	204	Treat_T1	327.542	3	324.859	971.555			-0.40438	-0.00013137						18.375	0.31201	18.43	18.273	18.585	0.055082								0.478108	0.00512435	0.0478532	1.3115e-09	2	4249	135.87	124.27	1	0.093249	0.16674	0
STAQRVTYK	9	1	0	1	Unmodified	Pep3458	ISO-MSMS	0	2024-02-18_Fusion_41475	101	Ctrl_T2	527.288	2	527.288	1052.56			-0.27495	-0.00014498						18.325	0.161	18.325	18.28	18.441	0								0.525698	0.00138294	0.0158777	0.0026864	1	4296	64.927	54.459	1	0.43314	0.50011	0
STAQRVTYK	9	1	0	1	Unmodified	Pep3458	ISO-MSMS	0	2024-02-18_Fusion_41481	102	Ctrl_T1	527.288	2	527.288	1052.56			0.32735	0.00017261						18.321	0.19526	18.321	18.222	18.417	0								0.45161	0.00192769	0.0104762	1.4992e-05	1	4362	114.5	99.856	1	0.24776	0.31882	0
STAQRVTYK	9	1	0	1	Unmodified	Pep3458	ISO-MSMS	0	2024-02-18_Fusion_41487	103	Treat_T2	527.288	2	527.288	1052.56			-0.28515	-0.00015036						18.314	0.18574	18.33	18.246	18.432	0.016159								0.670399	0.000772668	0.00703944	0.0016574	1	4302	74.267	61.911	1	0.4958	0.55504	0
STAQRVTYK	9	1	0	1	Unmodified	Pep3458	MSMS	2	2024-02-18_Fusion_41487	103	Treat_T2	536.3	2	527.288	1052.56										18.326	1	18.342	17.842	18.842	0.016159											0.0043342	1	4287	59.153	34.23	1
STAQRVTYK	9	1	0	1	Unmodified	Pep3458	ISO-MSMS	0	2024-02-18_Fusion_41493	104	Treat_T1	527.289	2	527.288	1052.56			0.40141	0.00021166						18.283	0.17523	18.324	18.263	18.438	0.041546								0.423644	0.00155345	0.0155541	1.5772e-05	1	4381	113.74	99.066	1	0.29594	0.43587	0
ATHHQPWAQK	10	1	0	0	Unmodified	Pep4934	MULTI-MSMS		2024-02-18_Fusion_41488	203	Treat_T2	404.544	3	401.872	1202.59	-0.18882	-7.5881e-05	0.54327	0.00021832	0.35445	0.00014244	402.207	403.214	404.544	18.932	0.44759	18.966	18.658	19.105	0.034201					71	18	7	0.592387	0.00166703	0.00581106	6.2398e-07	2	4247	128.36	128.36	1	1.6321	1.6641	0
ATHHQPWAQK	10	1	0	0	Unmodified	Pep4934	MULTI-MSMS		2024-02-18_Fusion_41494	204	Treat_T1	403.214	3	401.872	1202.59	-0.19307	-7.7589e-05	1.1656	0.00046844	0.97257	0.00039085	402.207	403.214	404.544	18.876	0.30446	18.932	18.749	19.053	0.055878					58	12	8	0.950561	0.000489659	0.00263445	0.0010087	1	4429	68.214	65.347	1	2.0366	2.7035	0
ATHHQPWAQK	10	1	0	0	Unmodified	Pep4934	MULTI-MATCH		2024-02-18_Fusion_41482	202	Ctrl_T1		3	401.872	1202.59	-0.277	-0.00011132	1.2835	0.00051581	1.0065	0.00040449	401.872	403.214	404.878	18.925	0.25888	18.941	18.777	19.036	0.015863	-0.005614	0.00069011		128.36	44	10	7					0				0	1.6672	1.9099	0
AAATPAIKK	9	2	0	0	Unmodified	Pep3466	ISO-MSMS	1	2024-02-18_Fusion_41475	101	Ctrl_T2	439.799	2	435.774	869.533			-0.31815	-0.00013864						18.454	0.21381	18.454	18.334	18.547	0								0.406525	0.000669283	0.0208413	0.0019621	1	4306	71.501	68.664	1	0.84091	0.92744	0
AAATPAIKK	9	2	0	0	Unmodified	Pep3466	ISO-MSMS	0	2024-02-18_Fusion_41475	101	Ctrl_T2	435.774	2	435.774	869.533			-0.76827	-0.00033479						18.477	0.25661	18.477	18.334	18.59	0								0.59934	0.00197764	0.0355688	0.0019206	1	4333	71.877	66.146	1	0.71639	0.79011	0
AAATPAIKK	9	2	0	0	Unmodified	Pep3466	ISO-MSMS	0	2024-02-18_Fusion_41481	102	Ctrl_T1	435.774	2	435.774	869.533			-0.0028568	-1.2449e-06						18.501	0.28658	18.501	18.338	18.624	0								0.404036	0.00190791	0.0298617	7.1257e-06	1	4395	122.13	107.99	1	0.26259	0.34782	0
AAATPAIKK	9	2	0	0	Unmodified	Pep3466	ISO-MSMS	1	2024-02-18_Fusion_41481	102	Ctrl_T1	439.8	2	435.774	869.533			-0.18882	-8.2283e-05						18.479	0.23009	18.479	18.338	18.568	0								0.286497	0.000941161	0.0190646	0.0035904	1	4398	56.721	50.053	1	0.27939	0.37006	0
AAATPAIKK	9	2	0	0	Unmodified	Pep3466	MULTI-MSMS		2024-02-18_Fusion_41487	103	Treat_T2	435.774	2	435.774	869.533	-0.083868	-3.6547e-05	-0.33875	-0.00014762	-0.42262	-0.00018417	435.774	439.799	443.788	18.494	0.28739	18.51	18.331	18.618	0.016171					71	15	7	0.396082	0.00190732	0.0307359	1.3667e-05	3	4344	122.13	111.32	1	0.88212	1.0347	0
AAATPAIKK	9	2	0	0	Unmodified	Pep3466	ISO-MSMS	0	2024-02-18_Fusion_41493	104	Treat_T1	435.774	2	435.774	869.533			-0.12802	-5.5786e-05						18.452	0.2973	18.493	18.32	18.617	0.041548								0.652478	0.00414857	0.0388152	2.2775e-07	1	4423	136.11	123.32	1	0.20121	0.34133	0
STIDPSGTRSK	11	1	0	1	Unmodified	Pep100	ISO-MSMS	1	2024-02-18_Fusion_41475	101	Ctrl_T2	579.823	2	574.799	1147.58			0.1505	8.6507e-05						18.165	0.27796	18.165	18.019	18.297	0								0.729993	0.00400826	0.058237	1.4334e-05	1	4189	104.22	97.928	1	2.5343	2.9262	0
STIDPSGTRSK	11	1	0	1	Unmodified	Pep100	ISO-MSMS	2	2024-02-18_Fusion_41475	101	Ctrl_T2	583.81	2	574.799	1147.58			-0.83174	-0.00047808						18.19	0.38456	18.19	17.912	18.297	0								0.984768	0.0138917	0.18355	1.0683e-05	2	4204	110.53	96.448	1	2.6864	3.1018	0
STIDPSGTRSK	11	1	0	1	Unmodified	Pep100	MULTI-MSMS		2024-02-18_Fusion_41476	201	Ctrl_T2	386.884	3	383.535	1147.58	-0.3146	-0.00012066	0.10304	3.9521e-05	-0.21156	-8.1141e-05	383.536	386.883	389.543	18.219	0.46604	18.203	17.965	18.432	-0.016056					158	18	17	0.575554	0.017984	0.466582	5.0396e-12	6	3982	143.61	141.38	1	2.3243	2.489	0
STIDPSGTRSK	11	1	0	1	Unmodified	Pep100	MULTI-MSMS		2024-02-18_Fusion_41481	102	Ctrl_T1	574.799	2	574.799	1147.58	0.63352	0.00036414	-0.18526	-0.00010649	0.44826	0.00025766	574.799	579.822	583.81	18.186	0.33732	18.186	17.964	18.302	0					113	19	10	0.978781	0.00261451	0.0125788	8.1347e-07	5	4326	154.85	143.53	1	0.92062	1.1846	0
STIDPSGTRSK	11	1	0	1	Unmodified	Pep100	MSMS	1	2024-02-18_Fusion_41481	102	Ctrl_T1	579.824	2	574.799	1147.58										18.273	1	18.273	17.773	18.773	0											1.1458e-05	1	4338	98.033	82.371	1
STIDPSGTRSK	11	1	0	1	Unmodified	Pep100	ISO-MSMS	1	2024-02-18_Fusion_41482	202	Ctrl_T1	386.884	3	383.535	1147.58			-0.5803	-0.00022257						18.179	0.38613	18.194	17.962	18.348	0.015131								0.65875	0.0142323	0.285536	1.6723e-09	4	4036	148.38	147.64	1	0.85682	1.0676	0
STIDPSGTRSK	11	1	0	1	Unmodified	Pep100	ISO-MSMS	2	2024-02-18_Fusion_41482	202	Ctrl_T1	389.543	3	383.535	1147.58			-0.5937	-0.00022771						18.178	0.36215	18.193	17.962	18.324	0.015133								0.93194	0.0400786	0.86501	2.2546e-14	2	4049	171.56	166.86	1	0.84305	1.0505	0
STIDPSGTRSK	11	1	0	1	Unmodified	Pep100	MULTI-MSMS		2024-02-18_Fusion_41487	103	Treat_T2	574.8	2	574.799	1147.58	0.49112	0.00028229	-0.53438	-0.00030716	-0.043258	-2.4865e-05	574.799	579.822	583.809	18.189	0.34302	18.206	17.947	18.29	0.016157					109	17	10	0.876013	0.0035585	0.0320289	1.8727e-06	4	4205	137.05	128.15	1	3.6824	4.1223	0
STIDPSGTRSK	11	1	0	1	Unmodified	Pep100	ISO-MSMS	2	2024-02-18_Fusion_41488	203	Treat_T2	389.543	3	383.535	1147.58			-0.62849	-0.00024105						18.138	0.38021	18.168	17.964	18.344	0.030247								0.950355	0.00751467	0.0587671	6.0694e-06	4	4036	119.68	114.98	1	4.0374	4.5492	0
STIDPSGTRSK	11	1	0	1	Unmodified	Pep100	ISO-MSMS	1	2024-02-18_Fusion_41488	203	Treat_T2	386.884	3	383.535	1147.58			-0.23057	-8.843e-05						18.139	0.38021	18.169	17.964	18.344	0.030245								0.762721	0.0271586	0.379994	7.3586e-10	4	3995	160.82	160.69	1	4.262	4.8024	0
STIDPSGTRSK	11	1	0	1	Unmodified	Pep100	MULTI-MSMS		2024-02-18_Fusion_41493	104	Treat_T1	574.799	2	574.799	1147.58	0.37734	0.00021689	-0.03248	-1.8669e-05	0.34486	0.00019822	574.799	579.822	583.81	18.138	0.34863	18.179	17.971	18.32	0.041546					122	20	11	0.962269	0.00214844	0.00841445	7.3546e-07	4	4334	156.16	143.53	1	0.52075	0.76699	0
STIDPSGTRSK	11	1	0	1	Unmodified	Pep100	ISO-MSMS	1	2024-02-18_Fusion_41494	204	Treat_T1	386.883	3	383.535	1147.58			-0.67997	-0.00026079						18.106	0.38408	18.16	17.911	18.295	0.053682								0.658333	0.0284769	0.585063	2.789e-09	3	4161	133.55	132.04	1	0.58614	0.84862	0
STIDPSGTRSK	11	1	0	1	Unmodified	Pep100	ISO-MSMS	2	2024-02-18_Fusion_41494	204	Treat_T1	389.543	3	383.535	1147.58			-0.60496	-0.00023202						18.124	0.4318	18.177	17.936	18.368	0.053682								0.885934	0.0253325	0.377136	1.3676e-06	2	4173	128.27	123.56	1	0.64507	0.93394	0
STIDPSGTRSK	11	1	0	1	Unmodified	Pep100	MULTI-MATCH-MSMS		2024-02-18_Fusion_41475	101	Ctrl_T2		2	574.799	1147.58	0.64341	0.00036983	-0.17842	-0.00010256	0.46498	0.00026727	574.799	577.809	579.802	18.202	0.24505	18.202	18.035	18.28	0	0.0087156	-4.1144e-05		156.16	59	12	8					0				0	1.2231	1.0491	0
STIDPSGTRSK	11	1	0	1	Unmodified	Pep100	MULTI-MATCH-MSMS		2024-02-18_Fusion_41482	202	Ctrl_T1		3	383.535	1147.58	0.30597	0.00011735	0.47582	0.0001825	0.78179	0.00029985	383.535	385.542	386.871	18.179	0.48173	18.194	17.938	18.42	0.015133	0.0068725	0.00015991		143.61	101	19	10					0				0	0.29414	0.31744	0
STIDPSGTRSK	11	1	0	1	Unmodified	Pep100	MULTI-MATCH-MSMS		2024-02-18_Fusion_41488	203	Treat_T2		3	383.535	1147.58	0.18275	7.0092e-05	0.55621	0.00021332	0.73896	0.00028342	383.535	385.542	387.205	18.157	0.35531	18.188	18.012	18.367	0.030245	0.00015172	0.0002524		143.61	92	14	10					0				0	0.93835	0.90234	0
STIDPSGTRSK	11	1	0	1	Unmodified	Pep100	MULTI-MATCH-MSMS		2024-02-18_Fusion_41494	204	Treat_T1		3	383.535	1147.58	0.13706	5.2568e-05	0.16261	6.2367e-05	0.29967	0.00011493	383.535	385.542	386.871	18.111	0.4318	18.165	17.936	18.368	0.053682	-0.022808	-0.00020047		143.61	114	17	10					0				0	0.20725	0.21091	0
ATDPKAIGH	9	1	0	0	Unmodified	Pep3459	ISO-MSMS	2	2024-02-18_Fusion_41475	101	Ctrl_T2	459.25	2	455.243	908.472			-0.6702	-0.00030511						18.363	0.37579	18.363	18.214	18.59	0								0.495861	0.0177786	0.106538	1.1666e-05	1	4283	117.72	100.61	1	0.92851	1.0225	0
ATDPKAIGH	9	1	0	0	Unmodified	Pep3459	ISO-MSMS	1	2024-02-18_Fusion_41475	101	Ctrl_T2	457.256	2	455.243	908.472			0.34416	0.00015668						18.361	0.33792	18.361	18.192	18.53	0								0.593084	0.0200278	0.233161	1.5661e-07	1	4292	146.27	125.64	1	0.91485	1.0074	0
ATDPKAIGH	9	1	0	0	Unmodified	Pep3459	MULTI-MSMS		2024-02-18_Fusion_41476	201	Ctrl_T2	303.831	3	303.831	908.472	-0.38403	-0.00011668	0.36637	0.00011132	-0.017653	-5.3637e-06	303.831	305.173	306.503	18.388	0.33722	18.372	18.166	18.503	-0.016056					103	13	13	0.932763	0.00818194	0.112348	1.2475e-06	6	4074	137.9	137.86	1	1.0039	1.0893	0
ATDPKAIGH	9	1	0	0	Unmodified	Pep3459	MULTI-MSMS		2024-02-18_Fusion_41481	102	Ctrl_T1	457.256	2	455.243	908.472	0.19417	8.8397e-05	0.26972	0.00012279	0.4639	0.00021119	455.243	457.256	459.25	18.332	0.48898	18.332	18.116	18.605	0					195	29	11	0.609654	0.0181962	0.107095	5.4257e-05	2	4368	115.49	106.11	1	1.4206	1.6247	0
ATDPKAIGH	9	1	0	0	Unmodified	Pep3459	MULTI-MSMS		2024-02-18_Fusion_41482	202	Ctrl_T1	306.503	3	303.831	908.472	0.19937	6.0576e-05	0.15078	4.581e-05	0.35015	0.00010639	303.831	305.173	306.503	18.369	0.28429	18.384	18.23	18.515	0.015482					84	11	12	0.772287	0.00800436	0.0867671	1.0925e-06	6	4129	138.54	138.54	1	1.3433	1.5389	0
ATDPKAIGH	9	1	0	0	Unmodified	Pep3459	ISO-MSMS	2	2024-02-18_Fusion_41487	103	Treat_T2	459.251	2	455.243	908.472			-0.31705	-0.00014433						18.378	0.42623	18.394	18.207	18.633	0.016157								0.61223	0.010203	0.0497235	1.6281e-06	3	4272	127.46	109.14	1	1.413	1.4495	0
ATDPKAIGH	9	1	0	0	Unmodified	Pep3459	ISO-MSMS	1	2024-02-18_Fusion_41487	103	Treat_T2	457.256	2	455.243	908.472			0.60435	0.00027513						18.374	0.34706	18.39	18.229	18.576	0.016159								0.679711	0.0244303	0.175904	1.5661e-07	1	4301	146.27	126.75	1	1.4279	1.4649	0
ATDPKAIGH	9	1	0	0	Unmodified	Pep3459	MULTI-MSMS		2024-02-18_Fusion_41488	203	Treat_T2	306.503	3	303.831	908.472	0.1659	5.0405e-05	0.042271	1.2843e-05	0.20817	6.3248e-05	303.831	305.173	306.503	18.34	0.49797	18.372	18.158	18.656	0.032135					120	20	12	0.690528	0.0183761	0.117913	1.6577e-06	4	4059	130.28	129.68	1	1.5428	1.5731	0
ATDPKAIGH	9	1	0	0	Unmodified	Pep3459	MULTI-MSMS		2024-02-18_Fusion_41493	104	Treat_T1	459.251	2	455.243	908.472	0.078353	3.567e-05	0.3528	0.00016061	0.43115	0.00019628	455.243	457.256	459.25	18.338	0.42089	18.379	18.173	18.594	0.041546					153	26	9	0.543375	0.0136483	0.0579777	5.4257e-05	3	4361	115.49	100.85	1	0.74244	0.9546	0
ATDPKAIGH	9	1	0	0	Unmodified	Pep3459	MULTI-MSMS		2024-02-18_Fusion_41494	204	Treat_T1	306.503	3	303.831	908.472	0.22417	6.811e-05	-0.12303	-3.7381e-05	0.10114	3.073e-05	303.831	305.173	306.503	18.282	0.28858	18.337	18.2	18.488	0.055082					90	11	11	0.723047	0.0115054	0.0473147	1.0925e-06	4	4217	118.32	118.32	1	0.72307	0.95985	0
QVNGGTVAEK	10	1	0	0	Unmodified	Pep95	ISO-MSMS	2	2024-02-18_Fusion_41475	101	Ctrl_T2	505.771	2	501.764	1001.51			-0.31178	-0.00015644						18.021	0.26639	18.021	17.864	18.131	0								0.463532	0.00352722	0.0372863	0.0022253	1	4162	70.908	67.93	1	0.33921	0.37353	0
QVNGGTVAEK	10	1	0	0	Unmodified	Pep95	MSMS	0	2024-02-18_Fusion_41475	101	Ctrl_T2	501.765	2	501.764	1001.51										18.046	1	18.046	17.546	18.546	0											0.00052285	1	4167	92.051	80.887	1
QVNGGTVAEK	10	1	0	0	Unmodified	Pep95	ISO-MSMS	2	2024-02-18_Fusion_41481	102	Ctrl_T1	505.772	2	501.764	1001.51			-0.28749	-0.00014425						18.06	0.2411	18.06	17.893	18.134	0								0.356222	0.00334322	0.0358342	0.001044	1	4238	80.688	77.433	1	0.77481	0.8861	0
QVNGGTVAEK	10	1	0	0	Unmodified	Pep95	ISO-MSMS	0	2024-02-18_Fusion_41481	102	Ctrl_T1	501.765	2	501.764	1001.51			0.043203	2.1678e-05						18.06	0.32627	18.06	17.849	18.175	0								0.468063	0.00573617	0.0561402	0.00089155	1	4250	81.95	66.8	1	0.6953	0.79517	0
QVNGGTVAEK	10	1	0	0	Unmodified	Pep95	ISO-MSMS	0	2024-02-18_Fusion_41487	103	Treat_T2	501.765	2	501.764	1001.51			0.12684	6.3646e-05						18.021	0.25778	18.037	17.877	18.135	0.016159								0.825582	0.0101298	0.0680591	3.1543e-05	1	4161	102.62	88.323	1	0.52638	0.54	0
QVNGGTVAEK	10	1	0	0	Unmodified	Pep95	MSMS	2	2024-02-18_Fusion_41487	103	Treat_T2	505.772	2	501.764	1001.51										17.986	1	18.002	17.502	18.502	0.016159											0.0018041	1	4152	82.749	78.856	1
QVNGGTVAEK	10	1	0	0	Unmodified	Pep95	MULTI-MSMS		2024-02-18_Fusion_41493	104	Treat_T1	501.765	2	501.764	1001.51	0.59224	0.00029717	-0.11705	-5.8733e-05	0.47519	0.00023843	501.764	503.776	505.771	18.009	0.32083	18.049	17.833	18.154	0.039684					59	14	8	0.292506	0.0070318	0.0726309	0.0003679	2	4260	81.95	69.903	1	0.27517	0.3538	0
ATAGPGTVK	9	1	0	0	Unmodified	Pep3455	ISO-MSMS	2	2024-02-18_Fusion_41475	101	Ctrl_T2	405.234	2	401.227	800.439			-0.6782	-0.00027211						18.277	0.45273	18.277	18.035	18.488	0								0.787575	0.0203673	0.294655	1.8424e-05	1	4230	111.17	95.538	1	0.71256	0.78467	0
ATAGPGTVK	9	1	0	0	Unmodified	Pep3455	ISO-MSMS	2	2024-02-18_Fusion_41481	102	Ctrl_T1	405.234	2	401.227	800.439			-0.39516	-0.00015855						18.231	0.47981	18.231	17.982	18.462	0								0.76566	0.0105764	0.137525	2.846e-05	1	4304	101.43	84.593	1	0.44949	0.51405	0
ATAGPGTVK	9	1	0	0	Unmodified	Pep3455	ISO-MSMS	2	2024-02-18_Fusion_41487	103	Treat_T2	405.234	2	401.227	800.439			-0.78466	-0.00031483						18.206	0.54509	18.222	18.013	18.558	0.016159								0.693069	0.00510054	0.0271186	2.846e-05	2	4268	101.43	83.206	1	1.0202	1.0466	0
ATAGPGTVK	9	1	0	0	Unmodified	Pep3455	ISO-MSMS	1	2024-02-18_Fusion_41487	103	Treat_T2	403.239	2	401.227	800.439			-0.13304	-5.338e-05						18.202	0.42533	18.218	17.99	18.415	0.016159								0.833397	0.0241785	0.246538	1.8424e-05	1	4220	111.17	92.495	1	1.0079	1.034	0
ATAGPGTVK	9	1	0	0	Unmodified	Pep3455	ISO-MSMS	2	2024-02-18_Fusion_41493	104	Treat_T1	405.233	2	401.227	800.439			-0.69566	-0.00027912						18.248	0.40255	18.289	18.035	18.438	0.041548								0.691258	0.0125794	0.11854	1.762e-05	1	4314	111.95	97.273	1	0.3218	0.41376	0
STAGRVIGK	9	1	0	1	Unmodified	Pep3461	MULTI-MSMS		2024-02-18_Fusion_41475	101	Ctrl_T2	444.767	2	444.767	887.519	0.23358	0.00010389	0.77265	0.00034365	1.0062	0.00044754	444.767	449.789	453.779	18.354	0.53676	18.354	18.11	18.647	0					198	30	10	0.744514	0.012043	0.215392	4.0362e-05	5	4328	106.93	93.884	1	0.36784	0.42472	0
STAGRVIGK	9	1	0	1	Unmodified	Pep3461	MULTI-MSMS		2024-02-18_Fusion_41481	102	Ctrl_T1	444.767	2	444.767	887.519	0.36908	0.00016415	0.71724	0.00031901	1.0863	0.00048316	444.767	449.789	453.78	18.361	0.53187	18.361	18.116	18.648	0					219	32	10	0.964975	0.0455405	0.624904	1.5574e-06	4	4400	140.63	122.09	1	0.23544	0.30296	0
STAGRVIGK	9	1	0	1	Unmodified	Pep3461	ISO-MSMS	1	2024-02-18_Fusion_41487	103	Treat_T2	449.789	2	444.767	887.519			0.43672	0.00019424						18.363	0.38981	18.379	18.207	18.597	0.016159								0.587577	0.00926863	0.10679	0.00097568	2	4320	80.455	73.837	1	0.4188	0.46884	0
STAGRVIGK	9	1	0	1	Unmodified	Pep3461	ISO-MSMS	1	2024-02-18_Fusion_41493	104	Treat_T1	449.79	2	444.767	887.519			0.45802	0.00020371						18.306	0.34779	18.347	18.246	18.594	0.041548								0.640028	0.00748144	0.0897432	0.00010368	1	4380	88.37	80.049	1	0.13785	0.20304	0
STAGRVIGK	9	1	0	1	Unmodified	Pep3461	MULTI-MATCH-MSMS		2024-02-18_Fusion_41493	104	Treat_T1		2	444.767	887.519	0.2671	0.0001188	0.26421	0.00011751	0.53131	0.00023631	444.767	447.777	449.771	18.322	0.56087	18.363	18.191	18.752	0.041548	-0.01096	2.3725e-05		140.63	139	34	9					0				0	0.039074	0.040634	0
SVYAGGRGPAK	11	1	0	1	Unmodified	Pep121	MULTI-MSMS		2024-02-18_Fusion_41475	101	Ctrl_T2	536.811	2	531.788	1061.56	0.0080951	4.3049e-06	-1.4579	-0.00077532	-1.4499	-0.00077102	531.787	536.81	540.798	18.68	0.38876	18.68	18.53	18.918	0					101	19	10	0.575243	0.00404736	0.0152744	2.5724e-05	3	4410	113.74	111.8	1	2.9253	3.3776	0
SVYAGGRGPAK	11	1	0	1	Unmodified	Pep121	ISO-MSMS	1	2024-02-18_Fusion_41481	102	Ctrl_T1	536.812	2	531.788	1061.56			-1.9157	-0.0010187						18.674	0.31021	18.674	18.587	18.897	0								0.658513	0.00134921	0.00575499	1.4454e-05	1	4489	104.01	97.711	1	1.2071	1.5532	0
SVYAGGRGPAK	11	1	0	1	Unmodified	Pep121	ISO-MSMS	2	2024-02-18_Fusion_41481	102	Ctrl_T1	540.799	2	531.788	1061.56			-2.3039	-0.0012252						18.724	0.32907	18.724	18.568	18.897	0								0.95628	0.0028783	0.0105963	0.00040776	1	4492	85.807	75.521	1	1.1387	1.4653	0
SVYAGGRGPAK	11	1	0	1	Unmodified	Pep121	ISO-MSMS	1	2024-02-18_Fusion_41487	103	Treat_T2	536.811	2	531.788	1061.56			-1.1313	-0.0006016						18.702	0.33706	18.718	18.558	18.895	0.016237								0.562858	0.00275371	0.00717721	2.2624e-05	1	4418	89.886	87.697	1	4.1432	4.6383	0
SVYAGGRGPAK	11	1	0	1	Unmodified	Pep121	ISO-MSMS	2	2024-02-18_Fusion_41487	103	Treat_T2	540.8	2	531.788	1061.56			-3.7825	-0.0020115						18.715	0.31927	18.732	18.597	18.916	0.016239								0.858544	0.00576365	0.0184703	0.0011845	1	4420	79.489	65.371	1	4.0887	4.5772	0
SVYAGGRGPAK	11	1	0	1	Unmodified	Pep121	ISO-MSMS	2	2024-02-18_Fusion_41488	203	Treat_T2	360.869	3	354.861	1061.56			0.00094012	3.3361e-07						18.667	0.19787	18.7	18.583	18.781	0.032135								0.211726	0.00194676	0.0162672	0.0069309	1	4186	70.856	66.512	1	4.0019	4.5092	0
SVYAGGRGPAK	11	1	0	1	Unmodified	Pep121	ISO-MSMS	1	2024-02-18_Fusion_41488	203	Treat_T2	358.21	3	354.861	1061.56			-2.9422	-0.0010441						18.651	0.38869	18.684	18.535	18.924	0.032135								0.165372	0.00125644	0.0104341	7.3245e-06	1	4192	117.39	109.46	1	2.8718	3.2359	0
SVYAGGRGPAK	11	1	0	1	Unmodified	Pep121	ISO-MSMS	2	2024-02-18_Fusion_41493	104	Treat_T1	540.8	2	531.788	1061.56			-2.5805	-0.0013723						18.672	0.30119	18.713	18.594	18.895	0.041548								0.895989	0.00218063	0.00976058	0.0020754	1	4488	72.243	61.444	1	0.74499	1.0973	0
SVYAGGRGPAK	11	1	0	1	Unmodified	Pep121	MULTI-SECPEP		2024-02-18_Fusion_41494	204	Treat_T1	358.584	3	354.861	1061.56	-0.25349	-8.9954e-05	0.04516	1.6026e-05	-0.20833	-7.3929e-05	354.861	358.211	360.869	18.682	0.283	18.737	18.513	18.796	0.055082					58	11	9	0.588519	0.0140766	0.0858897	0.010159	1	4359	27.223	27.022	1	0.88485	1.2811	0
SQNPRFYHK	9	1	0	1	Unmodified	Pep1648	MULTI-MSMS		2024-02-18_Fusion_41475	101	Ctrl_T2	594.323	2	588.799	1175.58	0.77488	0.00045625	0.10185	5.9967e-05	0.87673	0.00051622	588.799	593.822	597.81	19.156	0.29878	19.156	19.035	19.334	0					88	14	9	0.870855	0.00357971	0.0473509	2.4735e-05	5	4584	130.31	88.471	1	2.2259	2.57	0
SQNPRFYHK	9	1	0	1	Unmodified	Pep1648	ISO-MSMS	2	2024-02-18_Fusion_41476	201	Ctrl_T2	398.876	3	392.868	1175.58			-1.0021	-0.00039367						19.211	0.48266	19.194	19.019	19.501	-0.016918								0.91525	0.028498	0.438146	4.7625e-06	3	4285	119.27	117.22	1	1.8831	2.0165	0
SQNPRFYHK	9	1	0	1	Unmodified	Pep1648	ISO-MSMS	1	2024-02-18_Fusion_41476	201	Ctrl_T2	396.216	3	392.868	1175.58			-2.1252	-0.00083492						19.211	0.45437	19.194	18.924	19.379	-0.016918								0.471103	0.0191394	0.581369	1.3309e-09	3	4343	135.35	125.59	1	2.0909	2.2391	0
SQNPRFYHK	9	1	0	1	Unmodified	Pep1648	MULTI-MSMS		2024-02-18_Fusion_41481	102	Ctrl_T1	588.8	2	588.799	1175.58	0.58144	0.00034235	0.23225	0.00013675	0.81369	0.0004791	588.799	593.822	597.81	19.153	0.30809	19.153	19.034	19.342	0					115	16	10	0.840811	0.00517409	0.0441108	2.0889e-06	5	4670	150.36	95.15	1	0.87356	1.1241	0
SQNPRFYHK	9	1	0	1	Unmodified	Pep1648	MULTI-MSMS		2024-02-18_Fusion_41487	103	Treat_T2	593.822	2	588.799	1175.58	0.76981	0.00045326	0.12471	7.3432e-05	0.89452	0.00052669	588.799	593.822	597.81	19.118	0.33897	19.134	19.02	19.359	0.016239					102	16	10	0.9223	0.00396069	0.0330256	1.6063e-05	4	4583	139.74	114.8	1	3.0333	3.3957	0
SQNPRFYHK	9	1	0	1	Unmodified	Pep1648	MULTI-MSMS		2024-02-18_Fusion_41488	203	Treat_T2	392.869	3	392.868	1175.58	-0.1444	-5.6729e-05	-0.39009	-0.00015325	-0.53449	-0.00020998	392.869	396.216	398.876	19.177	0.54485	19.211	18.926	19.471	0.034201					196	22	14	0.783154	0.0273039	0.23271	3.7885e-11	11	4321	150.4	149.92	1	2.8129	3.1695	0
SQNPRFYHK	9	1	0	1	Unmodified	Pep1648	ISO-MSMS	1	2024-02-18_Fusion_41488	203	Treat_T2	396.549	3	392.868	1175.58			3.8151	0.0014988						19.497	0.29427	19.531	19.447	19.741	0.034201								0.391568	0.00140406	0.00899772	0.010364	1	4416	51.335	43.531	1	6.383	7.1922	0
SQNPRFYHK	9	1	0	1	Unmodified	Pep1648	MULTI-MSMS		2024-02-18_Fusion_41493	104	Treat_T1	589.302	2	588.799	1175.58	0.72518	0.00042698	0.21622	0.00012731	0.94139	0.00055429	588.799	593.822	597.81	19.106	0.29491	19.15	19.04	19.335	0.043526					105	15	10	0.932269	0.0122271	0.134871	2.07e-06	6	4673	151.97	110.95	1	0.58132	0.85619	0
SQNPRFYHK	9	1	0	1	Unmodified	Pep1648	MULTI-MSMS		2024-02-18_Fusion_41494	204	Treat_T1	392.869	3	392.868	1175.58	0.55855	0.00021944	-0.34138	-0.00013412	0.21717	8.532e-05	392.869	396.216	398.876	19.128	0.66341	19.185	18.831	19.494	0.056581					189	26	15	0.698038	0.0243373	0.166633	2.1152e-11	11	4474	164.53	164.53	1	0.48699	0.70508	0
KVAENVIRQK	10	2	0	1	Unmodified	Pep2455	MSMS	1	2024-02-18_Fusion_41475	101	Ctrl_T2	599.895	2	592.859	1183.7										18.837	1	18.837	18.337	19.337	0											0.018582	1	4479	48.794	45.538	1
KVAENVIRQK	10	2	0	1	Unmodified	Pep2455	MSMS	2	2024-02-18_Fusion_41475	101	Ctrl_T2	605.88	2	592.859	1183.7										18.839	1	18.839	18.339	19.339	0											0.0051199	1	4480	58.676	54.064	1
KVAENVIRQK	10	2	0	1	Unmodified	Pep2455	ISO-MSMS	0	2024-02-18_Fusion_41481	102	Ctrl_T1	592.859	2	592.859	1183.7			0.41905	0.00024844						18.849	0.15956	18.849	18.737	18.897	0								0.588676	0.000557827	0.00600028	0.008013	1	4577	56.258	53.002	1			0
KVAENVIRQK	10	2	0	1	Unmodified	Pep2455	ISO-MSMS	0	2024-02-18_Fusion_41482	202	Ctrl_T1	395.575	3	395.575	1183.7			-0.36694	-0.00014515						18.861	0.16826	18.876	18.776	18.945	0.015484								0.395207	0.0014519	0.0110926	3.7381e-05	2	4273	93.561	87.841	1	0.37783	0.46523	0
KVAENVIRQK	10	2	0	1	Unmodified	Pep2455	ISO-MSMS	2	2024-02-18_Fusion_41487	103	Treat_T2	605.878	2	592.859	1183.7			0.15064	8.9306e-05						18.868	0.09094	18.885	18.804	18.895	0.016239								0.975448	0.000439298	0.00274176	3.5546e-05	1	4490	99.257	81.821	1			0
KVAENVIRQK	10	2	0	1	Unmodified	Pep2455	MSMS	1	2024-02-18_Fusion_41487	103	Treat_T2	599.895	2	592.859	1183.7										18.864	1	18.88	18.38	19.38	0.016239											0.041462	1	4500	36.334	33.078	1
KVAENVIRQK	10	2	0	1	Unmodified	Pep2455	MSMS	2	2024-02-18_Fusion_41493	104	Treat_T1	605.878	2	592.859	1183.7										18.812	1	18.855	18.355	19.355	0.043528											6.7144e-06	1	4570	114.86	93.173	1
KVAENVIRQK	10	2	0	1	Unmodified	Pep2455	MSMS	0	2024-02-18_Fusion_41493	104	Treat_T1	592.859	2	592.859	1183.7										18.837	1	18.88	18.38	19.38	0.043528											0.0032045	1	4580	81.547	76.607	1
ATFSTGERK	9	1	0	1	Unmodified	Pep1642	ISO-MSMS	2	2024-02-18_Fusion_41475	101	Ctrl_T2	507.273	2	498.759	995.504			-0.26459	-0.00013197						18.836	0.2903	18.836	18.628	18.918	0								0.851041	0.00986997	0.109174	0.0021482	2	4456	69.812	53.479	1	1.7604	2.0326	0
ATFSTGERK	9	1	0	1	Unmodified	Pep1642	ISO-MSMS	2	2024-02-18_Fusion_41476	201	Ctrl_T2	338.849	3	332.842	995.504			0.79771	0.00026551						18.836	0.27691	18.82	18.671	18.948	-0.016487								0.637904	0.00598037	0.100439	1.5592e-05	3	4221	93.143	85.666	1	1.9846	2.1252	0
ATFSTGERK	9	1	0	1	Unmodified	Pep1642	ISO-MSMS	0	2024-02-18_Fusion_41481	102	Ctrl_T1	498.759	2	498.759	995.504			0.76118	0.00037964						18.825	0.23269	18.825	18.704	18.937	0								0.737713	0.00918001	0.1159	1.1036e-05	1	4540	118.33	78.267	1	0.81261	1.0456	0
ATFSTGERK	9	1	0	1	Unmodified	Pep1642	ISO-MSMS	0	2024-02-18_Fusion_41487	103	Treat_T2	498.759	2	498.759	995.504			0.37575	0.00018741						18.845	0.22213	18.862	18.713	18.935	0.016239								0.295827	0.00250682	0.015634	0.0020909	1	4468	70.332	52.07	1	3.0194	3.3802	0
ATFSTGERK	9	1	0	1	Unmodified	Pep1642	ISO-MSMS	1	2024-02-18_Fusion_41488	203	Treat_T2	336.19	3	332.842	995.504			-1.7571	-0.00058482						18.762	0.51847	18.794	18.631	19.15	0.032135								0.588894	0.00691877	0.0591495	8.3648e-11	2	4215	168.38	142.34	1	2.741	3.0885	0
ATFSTGERK	9	1	0	1	Unmodified	Pep1642	MULTI-MSMS		2024-02-18_Fusion_41493	104	Treat_T1	498.759	2	498.759	995.504	0.78576	0.00039191	0.61795	0.00030821	1.4037	0.00070011	498.759	503.782	507.771	18.767	0.29719	18.809	18.617	18.915	0.041862					61	14	9	0.729593	0.0107533	0.0495108	1.1863e-05	3	4547	123.16	87.798	1	0.43042	0.63394	0
ATFSTGERK	9	1	0	1	Unmodified	Pep1642	ISO-MSMS	0	2024-02-18_Fusion_41494	204	Treat_T1	332.842	3	332.842	995.504			0.80911	0.00026931						18.759	0.25173	18.815	18.679	18.93	0.055082								0.548959	0.00369142	0.0391335	7.2071e-10	2	4369	151.51	151.2	1	0.51628	0.74748	0
ATFSTGERK	9	1	0	1	Unmodified	Pep1642	ISO-MSMS	1	2024-02-18_Fusion_41494	204	Treat_T1	336.19	3	332.842	995.504			-2.0686	-0.0006885						18.837	0.46803	18.892	18.585	19.053	0.055082								0.26013	0.00234757	0.021531	9.4549e-07	2	4382	128.48	99.687	1	0.57808	0.83695	0
AVAAVAARR	9	0	0	2	Unmodified	Pep3477	ISO-MSMS	2	2024-02-18_Fusion_41475	101	Ctrl_T2	452.783	2	442.775	883.535			-1.0776	-0.00047713						18.844	0.30547	18.844	18.647	18.952	0								0.577514	0.00818586	0.0342189	0.00044573	2	4507	85.265	69.884	1	8.4191	8.7935	0
AVAAVAARR	9	0	0	2	Unmodified	Pep3477	ISO-MSMS	1	2024-02-18_Fusion_41475	101	Ctrl_T2	448.795	2	442.775	883.535			-0.084517	-3.7422e-05						18.844	0.28657	18.844	18.666	18.952	0								0.494688	0.0101593	0.170511	4.5896e-08	2	4443	162.07	159.72	1	8.2197	8.5851	0
AVAAVAARR	9	0	0	2	Unmodified	Pep3477	ISO-MSMS	2	2024-02-18_Fusion_41476	201	Ctrl_T2	302.191	3	295.519	883.535			-0.5989	-0.00017699						18.844	0.27658	18.828	18.695	18.972	-0.016487								0.774807	0.00784366	0.0877413	1.4256e-05	2	4187	96.367	93.179	1	8.7707	9.7563	0
AVAAVAARR	9	0	0	2	Unmodified	Pep3477	ISO-MSMS	1	2024-02-18_Fusion_41476	201	Ctrl_T2	299.532	3	295.519	883.535			0.17183	5.078e-05						18.844	0.27691	18.828	18.671	18.948	-0.016487								0.597963	0.0275345	0.653117	1.1988e-09	2	4200	138.85	138.85	1	8.1547	9.071	0
AVAAVAARR	9	0	0	2	Unmodified	Pep3477	MULTI-MSMS		2024-02-18_Fusion_41481	102	Ctrl_T1	448.795	2	442.775	883.535	0.33112	0.00014661	-0.66029	-0.00029236	-0.32917	-0.00014575	442.776	448.795	452.783	18.827	0.31396	18.827	18.648	18.962	0					129	17	13	0.7359	0.0283988	0.521024	3.3524e-07	4	4535	162.51	159.51	1	13.016	14.783	0
AVAAVAARR	9	0	0	2	Unmodified	Pep3477	ISO-MSMS	2	2024-02-18_Fusion_41482	202	Ctrl_T1	302.191	3	295.519	883.535			-0.31994	-9.4548e-05						18.791	0.2882	18.807	18.68	18.968	0.015484								0.787351	0.0120172	0.105497	1.5862e-05	2	4238	92.491	89.304	1	13.809	15.732	0
AVAAVAARR	9	0	0	2	Unmodified	Pep3477	ISO-MSMS	1	2024-02-18_Fusion_41482	202	Ctrl_T1	299.533	3	295.519	883.535			0.22338	6.6014e-05						18.833	0.31206	18.848	18.68	18.992	0.015482								0.758997	0.0104346	0.111453	7.77e-10	2	4240	150.02	150.02	1	13.729	15.641	0
AVAAVAARR	9	0	0	2	Unmodified	Pep3477	MSMS	2	2024-02-18_Fusion_41482	202	Ctrl_T1	302.191	3	295.519	883.535										18.955	1	18.971	18.471	19.471	0.015863											0.0029472	1	4294	85.265	83.221	1
AVAAVAARR	9	0	0	2	Unmodified	Pep3477	MSMS	2	2024-02-18_Fusion_41482	202	Ctrl_T1	302.191	3	295.519	883.535										18.96	1	18.976	18.476	19.476	0.015863											0.030153	1	4295	40.352	36.459	1
AVAAVAARR	9	0	0	2	Unmodified	Pep3477	ISO-MSMS	2	2024-02-18_Fusion_41487	103	Treat_T2	452.783	2	442.775	883.535			-0.83099	-0.00036794						18.795	0.90542	18.811	18.665	19.57	0.016239								0.878081	0.0310585	0.10443	4.4855e-05	3	4510	88.904	68.383	1	20.994	24.893	0
AVAAVAARR	9	0	0	2	Unmodified	Pep3477	ISO-MSMS	1	2024-02-18_Fusion_41487	103	Treat_T2	448.795	2	442.775	883.535			0.26781	0.00011858						18.795	0.27746	18.812	18.677	18.955	0.016239								0.582761	0.0126794	0.192789	4.5896e-08	2	4451	162.07	159.72	1	21.569	25.576	0
AVAAVAARR	9	0	0	2	Unmodified	Pep3477	ISO-MSMS	2	2024-02-18_Fusion_41488	203	Treat_T2	302.191	3	295.519	883.535			-0.53931	-0.00015938						18.832	0.39823	18.864	18.656	19.054	0.032135								0.979716	0.00497342	0.0184148	3.9261e-06	4	4251	121.29	119.25	1	24.05	22.882	0
AVAAVAARR	9	0	0	2	Unmodified	Pep3477	ISO-MSMS	1	2024-02-18_Fusion_41488	203	Treat_T2	299.532	3	295.519	883.535			0.3222	9.5217e-05						18.832	0.29333	18.865	18.656	18.949	0.032135								0.64767	0.0148304	0.22621	1.1988e-09	2	4208	138.85	138.85	1	24.53	23.339	0
AVAAVAARR	9	0	0	2	Unmodified	Pep3477	ISO-MSMS	2	2024-02-18_Fusion_41493	104	Treat_T1	452.783	2	442.775	883.535			-1.0772	-0.00047697						18.788	0.9269	18.832	18.658	19.585	0.043528								0.906438	0.160275	1	3.8566e-05	3	4573	91.626	70.326	1	4.1051	5.3915	0
AVAAVAARR	9	0	0	2	Unmodified	Pep3477	ISO-MSMS	1	2024-02-18_Fusion_41493	104	Treat_T1	448.796	2	442.775	883.535			0.12256	5.4268e-05						18.788	0.28579	18.832	18.673	18.959	0.043528								0.48063	0.0370462	0.327559	4.5896e-08	1	4535	162.07	160.2	1	3.7618	4.9407	0
AVAAVAARR	9	0	0	2	Unmodified	Pep3477	ISO-MSMS	2	2024-02-18_Fusion_41494	204	Treat_T1	302.191	3	295.519	883.535			-0.24146	-7.1356e-05						18.785	0.34615	18.841	18.632	18.978	0.055082								0.91344	0.032413	0.330614	9.8862e-06	4	4363	106.91	104.87	1	4.0179	5.4533	0
AVAAVAARR	9	0	0	2	Unmodified	Pep3477	ISO-MSMS	1	2024-02-18_Fusion_41494	204	Treat_T1	299.533	3	295.519	883.535			0.31621	9.3446e-05						18.779	0.29909	18.834	18.679	18.978	0.05508								0.490807	0.0208652	0.210215	1.1988e-09	2	4385	138.85	138.85	1	3.8123	5.1742	0
AVAAVAARR	9	0	0	2	Unmodified	Pep3477	MULTI-MATCH-MSMS		2024-02-18_Fusion_41487	103	Treat_T2		2	442.775	883.535	0.48106	0.000213	0.52912	0.00023428	1.0102	0.00044728	442.776	445.785	447.779	18.798	0.29007	18.814	18.665	18.955	0.016239	-0.010283	0.00020003		162.51	80	15	8					0				0	2.7939	2.6353	0
AVAAVAARR	9	0	0	2	Unmodified	Pep3477	MULTI-MATCH-MSMS		2024-02-18_Fusion_41493	104	Treat_T1		2	442.775	883.535	0.4952	0.00021926	0.65203	0.0002887	1.1472	0.00050796	442.775	445.785	447.779	18.788	0.33263	18.832	18.658	18.991	0.043512	0.0075077	0.00030887		162.51	100	17	9					0				0	1.0536	1.0957	0
SSNSYAIKK	9	2	0	0	Unmodified	Pep3480	MULTI-MSMS		2024-02-18_Fusion_41475	101	Ctrl_T2	499.269	2	499.269	996.524	-0.022502	-1.1234e-05	0.10548	5.2662e-05	0.082977	4.1428e-05	499.269	503.295	507.283	18.957	0.45984	18.957	18.705	19.165	0					199	27	11	0.936232	0.0171225	0.0613205	1.5121e-09	4	4509	180.54	158.94	1	0.70787	0.78071	0
SSNSYAIKK	9	2	0	0	Unmodified	Pep3480	MULTI-MSMS		2024-02-18_Fusion_41476	201	Ctrl_T2	335.865	3	333.182	996.524	-0.31678	-0.00010555	0.19947	6.6458e-05	-0.11732	-3.9088e-05	333.182	335.865	338.525	18.984	0.47279	18.967	18.832	19.305	-0.016487					103	19	9	0.538514	0.0128079	0.061725	3.7885e-11	6	4236	151.04	151.04	1	0.89869	1.0935	0
SSNSYAIKK	9	2	0	0	Unmodified	Pep3480	ISO-MSMS	1	2024-02-18_Fusion_41481	102	Ctrl_T1	503.295	2	499.269	996.524			0.057401	2.8658e-05						18.939	0.37877	18.939	18.759	19.138	0								0.474298	0.00687954	0.025609	2.2579e-07	2	4630	136.39	128.24	1	0.90208	1.1949	0
SSNSYAIKK	9	2	0	0	Unmodified	Pep3480	ISO-MSMS	2	2024-02-18_Fusion_41481	102	Ctrl_T1	507.284	2	499.269	996.524			-0.6952	-0.00034709						18.967	0.40013	18.967	18.801	19.201	0								0.991009	0.0390027	0.161996	8.4089e-08	2	4599	156.62	126.3	1	0.92489	1.2251	0
SSNSYAIKK	9	2	0	0	Unmodified	Pep3480	ISO-MSMS	0	2024-02-18_Fusion_41481	102	Ctrl_T1	499.271	2	499.269	996.524			-0.19692	-9.8316e-05						19.186	0.19091	19.186	19.152	19.342	0								0.306039	0.000690335	0.00772719	0.021017	1	4708	39.253	35.319	1	0.81208	1.0756	0
SSNSYAIKK	9	2	0	0	Unmodified	Pep3480	ISO-MSMS	1	2024-02-18_Fusion_41482	202	Ctrl_T1	335.865	3	333.182	996.524			0.03672	1.2235e-05						18.956	0.34922	18.972	18.802	19.151	0.015862								0.678729	0.0271822	0.218148	7.2071e-10	2	4279	151.51	151.51	1	1.0472	1.4463	0
SSNSYAIKK	9	2	0	0	Unmodified	Pep3480	ISO-MSMS	2	2024-02-18_Fusion_41482	202	Ctrl_T1	338.525	3	333.182	996.524			-0.36597	-0.00012193						18.962	0.37119	18.978	18.827	19.198	0.015863								0.91819	0.018675	0.099599	1.2103e-09	2	4286	138.54	134.84	1	1.016	1.4032	0
SSNSYAIKK	9	2	0	0	Unmodified	Pep3480	ISO-MSMS	1	2024-02-18_Fusion_41487	103	Treat_T2	503.295	2	499.269	996.524			0.28621	0.0001429						18.926	0.46393	18.942	18.784	19.248	0.016239								0.794999	0.0437509	0.178908	1.2875e-07	2	4502	150.24	138.53	1	2.0084	2.3557	0
SSNSYAIKK	9	2	0	0	Unmodified	Pep3480	ISO-MSMS	2	2024-02-18_Fusion_41487	103	Treat_T2	507.283	2	499.269	996.524			-0.25919	-0.0001294						18.947	0.47169	18.964	18.819	19.291	0.016239								0.975569	0.017641	0.0721457	1.0046e-07	1	4535	154.28	126.65	1	1.9194	2.2513	0
SSNSYAIKK	9	2	0	0	Unmodified	Pep3480	MULTI-MSMS		2024-02-18_Fusion_41488	203	Treat_T2	335.865	3	333.182	996.524	-0.19852	-6.6142e-05	0.38583	0.00012855	0.18732	6.2411e-05	333.182	335.865	338.525	18.956	0.44384	18.991	18.731	19.175	0.034201					130	18	12	0.660721	0.0182448	0.157289	3.1081e-12	7	4238	168.38	168.38	1	2.0419	2.3407	0
SSNSYAIKK	9	2	0	0	Unmodified	Pep3480	MULTI-MSMS		2024-02-18_Fusion_41493	104	Treat_T1	499.268	2	499.269	996.524	0.65671	0.00032787	-0.35473	-0.0001771	0.30198	0.00015077	499.269	503.294	507.283	18.921	0.51426	18.965	18.69	19.204	0.043528					193	28	11	0.871908	0.0294699	0.148129	1.1815e-06	5	4583	147.36	135.56	1	0.64792	1.0991	0
SSNSYAIKK	9	2	0	0	Unmodified	Pep3480	MULTI-MSMS		2024-02-18_Fusion_41494	204	Treat_T1	335.865	3	333.182	996.524	0.03404	1.1342e-05	0.11131	3.7087e-05	0.14535	4.8428e-05	333.182	335.865	338.525	18.896	0.42278	18.953	18.727	19.15	0.056581					94	17	10	0.771144	0.0250284	0.200139	3.1081e-12	6	4404	168.38	168.38	1	0.70134	1.254	0
SSNSYAIKK	9	2	0	0	Unmodified	Pep3480	MSMS	1	2024-02-18_Fusion_41494	204	Treat_T1	335.865	3	333.182	996.524										19.024	1	19.081	18.581	19.581	0.056581											0.005949	1	4460	77.741	77.481	1
SSNSYAIKK	9	2	0	0	Unmodified	Pep3480	MULTI-MATCH-MSMS		2024-02-18_Fusion_41481	102	Ctrl_T1		2	499.269	996.524	0.57904	0.0002891	0.45026	0.0002248	1.0293	0.0005139	499.269	501.282	503.276	18.962	0.44858	18.962	18.689	19.138	0	0.00083829	0.00050184		180.54	196	26	10					0				0	0.4911	0.56163	0
SSNSYAIKK	9	2	0	0	Unmodified	Pep3480	MULTI-MATCH-MSMS		2024-02-18_Fusion_41482	202	Ctrl_T1		3	333.182	996.524	0.041953	1.3978e-05	0.56246	0.0001874	0.60442	0.00020138	333.182	334.524	335.854	18.964	0.56401	18.98	18.68	19.244	0.015863	0.007508	0.00031047		168.38	94	23	8					0				0	0.55122	0.63149	0
SSNSYAIKK	9	2	0	0	Unmodified	Pep3480	MULTI-MATCH-MSMS		2024-02-18_Fusion_41487	103	Treat_T2		2	499.269	996.524	0.33247	0.00016599	0.15233	7.6053e-05	0.4848	0.00024205	499.269	501.282	503.276	18.943	0.33808	18.959	18.804	19.142	0.016239	-0.0015947	0.00020434		180.54	140	18	10					0				0	0.71665	0.73521	0
KVSDPTKLSK	10	3	1	0	Unmodified	Pep2447	MSMS	0	2024-02-18_Fusion_41493	104	Treat_T1	551.827	2	551.827	1101.64										18.597	1	18.639	18.139	19.139	0.041548											0.00078489	1	4485	90.149	70.008	1
KVSDPTKLSK	10	3	1	0	Unmodified	Pep2447	MSMS	0	2024-02-18_Fusion_41493	104	Treat_T1	551.828	2	551.827	1101.64										18.615	1	18.656	18.156	19.156	0.041548											0.026288	1	4492	44.598	32.391	1
RVNPSSYSR	9	0	0	2	Unmodified	Pep4771	ISO-MSMS	2	2024-02-18_Fusion_41475	101	Ctrl_T2	543.286	2	533.275	1064.54			0.011493	6.129e-06						19.044	0.16973	19.044	18.952	19.122	0								0.927634	0.000671518	0.00352821	0.0076535	1	4562	47.187	34.15	1	1.6998	1.7754	0
RVNPSSYSR	9	0	0	2	Unmodified	Pep4771	MSMS	1	2024-02-18_Fusion_41481	102	Ctrl_T1	539.296	2	533.275	1064.54										19.064	1	19.064	18.564	19.564	0											0.015338	1	4651	49.418	41.097	1
RVNPSSYSR	9	0	0	2	Unmodified	Pep4771	ISO-MSMS	2	2024-02-18_Fusion_41487	103	Treat_T2	543.283	2	533.275	1064.54			-4.0257	-0.0021468						19.051	0.31016	19.067	18.916	19.226	0.016239								0.72719	0.00097425	0.00900726	0.015181	1	4573	42.718	29.681	1	1.0003	1.1862	0
VVNPKYEGK	9	2	0	0	Unmodified	Pep2205	MSMS	0	2024-02-18_Fusion_41476	201	Ctrl_T2	345.194	3	345.194	1032.56										19.036	1	19.02	18.52	19.52	-0.016487											0.0054004	1	4258	79.116	62.583	1
VVNPKYEGK	9	2	0	0	Unmodified	Pep2205	ISO-MSMS	2	2024-02-18_Fusion_41488	203	Treat_T2	350.537	3	345.194	1032.56			2.1906	0.00075617						18.977	0.39464	19.012	18.855	19.249	0.034201								0.256971	0.000861265	0.0057889	0.0041717	2	4286	51.445	47.569	1	0.85028	0.97467	0
HVYTPSTTK	9	1	0	0	Unmodified	Pep1644	MULTI-MSMS		2024-02-18_Fusion_41475	101	Ctrl_T2	517.27	2	517.269	1032.52	0.034854	1.8029e-05	0.31626	0.00016359	0.35112	0.00018162	517.27	519.282	521.276	18.916	0.18747	18.916	18.765	18.952	0					45	9	7	0.509858	0.000236325	0.00169662	1.1856e-06	2	4514	147.29	115.83	1	0.95376	1.0503	0
HVYTPSTTK	9	1	0	0	Unmodified	Pep1644	MULTI-MSMS		2024-02-18_Fusion_41481	102	Ctrl_T1	517.27	2	517.269	1032.52	0.44169	0.00022847	-0.22442	-0.00011608	0.21728	0.00011239	517.269	519.282	521.276	18.897	0.2301	18.897	18.72	18.95	0					42	11	7	0.557651	0.00062623	0.00318438	1.0206e-06	2	4595	150.24	122.62	1	0.83292	0.95255	0
HVYTPSTTK	9	1	0	0	Unmodified	Pep1644	ISO-MSMS	1	2024-02-18_Fusion_41487	103	Treat_T2	519.784	2	517.269	1032.52			0.3134	0.00016211						18.897	0.17985	18.914	18.804	18.984	0.016239								0.867387	0.000839018	0.00226367	0.0012337	1	4521	78.113	73.784	1	1.1888	1.2196	0
HVYTPSTTK	9	1	0	0	Unmodified	Pep1644	ISO-MSMS	2	2024-02-18_Fusion_41487	103	Treat_T2	521.277	2	517.269	1032.52			0.6189	0.00032014						18.911	0.2378	18.927	18.763	19.001	0.016239								0.263805	0.00022096	0.00179117	0.0025126	1	4532	66.504	57.111	1	1.517	1.5563	0
HVYTPSTTK	9	1	0	0	Unmodified	Pep1644	MULTI-MSMS		2024-02-18_Fusion_41493	104	Treat_T1	517.269	2	517.269	1032.52	0.4726	0.00024446	0.22328	0.00011549	0.69588	0.00035996	517.269	519.282	521.277	18.881	0.23678	18.925	18.754	18.991	0.043528					45	12	6	0.608647	0.00094485	0.00563144	1.7716e-06	2	4588	136.8	121.55	1	0.47045	0.60489	0
KSMNANTITK	10	2	0	0	Unmodified	Pep131	ISO-MSMS	2	2024-02-18_Fusion_41475	101	Ctrl_T2	562.31	2	554.295	1106.58			-0.44236	-0.0002452						18.965	0.22394	18.965	18.852	19.076	0								0.964994	0.000980632	0.00549711	1.1718e-10	1	4523	174.4	150.28	1	0.49764	0.54885	0
KSMNANTITK	10	2	0	0	Unmodified	Pep131	ISO-MSMS	0	2024-02-18_Fusion_41475	101	Ctrl_T2	554.295	2	554.295	1106.58			-0.15738	-8.7238e-05						18.976	0.3954	18.976	18.852	19.247	0								0.799665	0.00141413	0.00749348	4.2227e-16	1	4532	231.42	198.53	1	0.47244	0.52106	0
KSMNANTITK	10	2	0	0	Unmodified	Pep131	ISO-MSMS	0	2024-02-18_Fusion_41481	102	Ctrl_T1	554.295	2	554.295	1106.58			-0.38866	-0.00021543						18.979	0.3597	18.979	18.841	19.201	0								0.984786	0.00533898	0.0305325	3.6168e-16	2	4601	233.84	195.22	1	0.14777	0.19573	0
KSMNANTITK	10	2	0	0	Unmodified	Pep131	ISO-MSMS	2	2024-02-18_Fusion_41481	102	Ctrl_T1	562.31	2	554.295	1106.58			0.62251	0.00034505						18.984	0.10875	18.984	18.937	19.046	0								0.908215	0.000328444	0.00127581	4.6285e-08	1	4625	164.31	140.78	1	0.1855	0.2457	0
KSMNANTITK	10	2	0	0	Unmodified	Pep131	MSMS	1	2024-02-18_Fusion_41481	102	Ctrl_T1	558.321	2	554.295	1106.58										18.95	1	18.95	18.45	19.45	0											1.0184e-05	1	4606	104.14	86.325	1
KSMNANTITK	10	2	0	0	Unmodified	Pep131	ISO-MSMS	1	2024-02-18_Fusion_41487	103	Treat_T2	558.32	2	554.295	1106.58			0.6757	0.00037454						18.951	0.18852	18.967	18.859	19.048	0.016239								0.75493	0.00135523	0.00531243	2.7805e-07	1	4533	142.71	118.59	1	0.54084	0.63438	0
KSMNANTITK	10	2	0	0	Unmodified	Pep131	ISO-MSMS	0	2024-02-18_Fusion_41487	103	Treat_T2	554.295	2	554.295	1106.58			-0.22432	-0.00012434						18.962	0.35286	18.979	18.895	19.248	0.016239								0.969627	0.00292673	0.0114841	1.075e-11	1	4536	205.32	171.36	1	0.41381	0.48538	0
KSMNANTITK	10	2	0	0	Unmodified	Pep131	ISO-MSMS	2	2024-02-18_Fusion_41487	103	Treat_T2	562.31	2	554.295	1106.58			-0.23169	-0.00012842						18.964	0.21861	18.98	18.877	19.096	0.016239								0.960319	0.00210899	0.0120418	7.2375e-11	1	4542	187.42	162.54	1	0.43289	0.50776	0
KSMNANTITK	10	2	0	0	Unmodified	Pep131	ISO-MSMS	0	2024-02-18_Fusion_41493	104	Treat_T1	554.294	2	554.295	1106.58			-0.51087	-0.00028318						18.925	0.38206	18.969	18.838	19.22	0.043528								0.983681	0.00358841	0.0146071	2.6308e-17	2	4598	247.22	212.07	1	0.084534	0.1434	0
KSMNANTITK	10	2	0	0	Unmodified	Pep131	MSMS	2	2024-02-18_Fusion_41493	104	Treat_T1	562.31	2	554.295	1106.58										18.926	1	18.97	18.47	19.47	0.043528											9.555e-15	1	4615	178.54	155.88	1
KSMNANTITK	10	2	0	0	Unmodified	Pep131	MSMS	1	2024-02-18_Fusion_41493	104	Treat_T1	558.321	2	554.295	1106.58										18.934	1	18.977	18.477	19.477	0.043528											1.153e-05	1	4618	99.985	81.649	1
KSMNANTITK	10	2	0	0	Oxidation (M)	Pep131	MSMS	0	2024-02-18_Fusion_41481	102	Ctrl_T1	562.292	2	562.292	1122.57										16.074	1	16.074	15.574	16.574	0											0.026002	1	3475	44.753	31.375	1
HTYLANGQTK	10	1	1	0	Unmodified	Pep138	ISO-MSMS	2	2024-02-18_Fusion_41475	101	Ctrl_T2	573.808	2	566.791	1131.57			0.22573	0.00012794						19.195	0.14766	19.195	19.122	19.27	0								0.889968	0.000836004	0.00845954	0.0015762	1	4634	76.282	72.928	1	2.4645	2.3366	0
HTYLANGQTK	10	1	1	0	Unmodified	Pep138	MSMS	1	2024-02-18_Fusion_41475	101	Ctrl_T2	570.315	2	566.791	1131.57										19.13	1	19.13	18.63	19.63	0											0.00093915	1	4595	89.029	87.3	1
HTYLANGQTK	10	1	1	0	Unmodified	Pep138	ISO-MSMS	1	2024-02-18_Fusion_41481	102	Ctrl_T1	570.312	2	566.791	1131.57			-0.62519	-0.00035435						19.154	0.19454	19.154	19.08	19.274	0								0.346183	0.000188818	0.00249134	7.339e-06	1	4699	122.96	115.67	1	0.92633	1.0705	0
HTYLANGQTK	10	1	1	0	Unmodified	Pep138	ISO-MSMS	2	2024-02-18_Fusion_41481	102	Ctrl_T1	573.809	2	566.791	1131.57			1.1364	0.00064409						19.179	0.17692	19.179	19.097	19.274	0								0.720589	0.00089185	0.0136076	6.5846e-06	1	4712	123.6	118.9	1	0.88498	1.0227	0
HTYLANGQTK	10	1	1	0	Unmodified	Pep138	MSMS	0	2024-02-18_Fusion_41481	102	Ctrl_T1	566.791	2	566.791	1131.57										19.205	1	19.205	18.705	19.705	0											6.9733e-22	1	4707	237.51	220.79	1
HTYLANGQTK	10	1	1	0	Unmodified	Pep138	ISO-MSMS	2	2024-02-18_Fusion_41487	103	Treat_T2	573.808	2	566.791	1131.57			0.23251	0.00013179						19.155	0.25314	19.171	19.06	19.314	0.016369								0.972493	0.00425859	0.0171431	9.5311e-23	1	4618	252.77	221.37	1	1.9788	1.885	0
HTYLANGQTK	10	1	1	0	Unmodified	Pep138	ISO-MSMS	0	2024-02-18_Fusion_41493	104	Treat_T1	566.792	2	566.791	1131.57			2.3015	0.0013045						19.168	0.24422	19.211	19.091	19.335	0.043528								0.790387	0.00293498	0.0202311	3.2078e-18	1	4716	248.15	239.67	1	0.2326	0.28007	0
HTYLANGQTK	10	1	1	0	Unmodified	Pep138	ISO-MSMS	2	2024-02-18_Fusion_41493	104	Treat_T1	573.808	2	566.791	1131.57			0.35465	0.00020101						19.168	0.2215	19.211	19.091	19.312	0.043528								0.875125	0.00288142	0.0271167	8.976e-23	1	4719	254.82	230.97	1	0.2745	0.33053	0
RSYVTTSTR	9	0	0	2	Unmodified	Pep2124	ISO-MSMS	2	2024-02-18_Fusion_41475	101	Ctrl_T2	545.792	2	535.783	1069.55			1.1554	0.00061902						19.014	0.25031	19.014	18.997	19.247	0								0.622564	0.00046942	0.00302122	0.008574	1	4557	46.64	13.8	1	0.29911	0.31241	0
RSYVTTSTR	9	0	0	2	Unmodified	Pep2124	ISO-MSMS	0	2024-02-18_Fusion_41493	104	Treat_T1	535.782	2	535.783	1069.55			2.4886	0.0013334						19.018	0.24488	19.062	18.959	19.204	0.043528								0.862405	0.00105523	0.0036581	3.0615e-05	1	4635	99.34	79.202	1			0
GTMTGGGSKVMK	12	2	0	0	Oxidation (M)	Pep130	ISO-MSMS	1	2024-02-18_Fusion_41475	101	Ctrl_T2	589.312	2	585.286	1168.56			1.0348	0.00060567						16.447	0.1664	16.447	16.324	16.491	0								0.221209	0.00142668	0.0239119	0.00075793	1	3519	83.883	81.031	2	0.63181	0.69682	0
GTMTGGGSKVMK	12	2	0	0	Oxidation (M)	Pep130	ISO-MSMS	2	2024-02-18_Fusion_41475	101	Ctrl_T2	593.301	2	585.286	1168.56			-0.79062	-0.00046274						16.479	0.23115	16.479	16.324	16.556	0								0.878412	0.00311513	0.0374409	0.002038	2	3520	75.197	73.697	2	0.4409	0.48627	0
GTMTGGGSKVMK	12	2	0	0	Oxidation (M)	Pep130	ISO-MSMS	2	2024-02-18_Fusion_41476	201	Ctrl_T2	395.869	3	390.527	1168.56			-0.77679	-0.00030336						16.421	0.24237	16.406	16.298	16.54	-0.014645								0.932679	0.003144	0.0427714	7.3309e-06	1	3491	112.84	111.52	2	0.80903	0.98445	0
GTMTGGGSKVMK	12	2	0	0	Oxidation (M)	Pep130	MULTI-MSMS		2024-02-18_Fusion_41481	102	Ctrl_T1	585.788	2	585.286	1168.56	0.52025	0.00030449	0.77008	0.00045072	1.2903	0.00075521	585.288	589.311	593.301	16.483	0.31185	16.483	16.323	16.635	0					89	14	10	0.944977	0.0046075	0.0703462	1.5054e-06	4	3599	107.45	103.37	2	0.28142	0.37276	0
GTMTGGGSKVMK	12	2	0	0	Oxidation (M)	Pep130	MULTI-MSMS		2024-02-18_Fusion_41482	202	Ctrl_T1	390.527	3	390.527	1168.56	0.38017	0.00014847	-0.12599	-4.9201e-05	0.25418	9.9265e-05	390.527	393.21	395.869	16.416	0.38738	16.431	16.254	16.642	0.014475					89	15	9	0.677975	0.00765817	0.0666609	8.2997e-19	4	3517	194.2	194.15	2	0.38389	0.53022	0
GTMTGGGSKVMK	12	2	0	0	Oxidation (M)	Pep130	ISO-MSMS	2	2024-02-18_Fusion_41487	103	Treat_T2	593.301	2	585.286	1168.56			-0.47198	-0.00027625						16.466	0.45431	16.482	16.294	16.748	0.016159								0.956933	0.00333868	0.0424297	1.2701e-05	2	3574	90.827	88.886	2	0.71128	0.8343	0
GTMTGGGSKVMK	12	2	0	0	Oxidation (M)	Pep130	ISO-MSMS	1	2024-02-18_Fusion_41487	103	Treat_T2	589.312	2	585.286	1168.56			0.77731	0.00045495						16.437	0.24666	16.453	16.294	16.541	0.016159								0.53035	0.00289073	0.0422875	0.00090077	1	3521	82.914	80.062	2	0.98717	1.1579	0
GTMTGGGSKVMK	12	2	0	0	Oxidation (M)	Pep130	ISO-MSMS	1	2024-02-18_Fusion_41488	203	Treat_T2	393.211	3	390.527	1168.56			-0.12552	-4.9019e-05						16.395	0.31221	16.422	16.259	16.571	0.026939								0.410409	0.00142117	0.0279088	7.2991e-11	2	3508	163.99	163.08	2	1.2894	1.478	0
GTMTGGGSKVMK	12	2	0	0	Oxidation (M)	Pep130	ISO-MSMS	2	2024-02-18_Fusion_41488	203	Treat_T2	395.87	3	390.527	1168.56			-1.0946	-0.00042748						16.392	0.28824	16.418	16.283	16.571	0.026941								0.507476	0.000991556	0.0161325	3.9562e-06	2	3514	121.09	115.2	2	1.4145	1.6214	0
GTMTGGGSKVMK	12	2	0	0	Oxidation (M)	Pep130	ISO-MSMS	0	2024-02-18_Fusion_41493	104	Treat_T1	585.287	2	585.286	1168.56			1.0374	0.00060719						16.435	0.46368	16.472	16.329	16.793	0.036772								0.908255	0.00365477	0.0415384	6.0075e-06	2	3599	110.84	95.826	2	0.16617	0.2819	0
GTMTGGGSKVMK	12	2	0	0	Oxidation (M)	Pep130	ISO-MSMS	2	2024-02-18_Fusion_41493	104	Treat_T1	593.3	2	585.286	1168.56			-0.48575	-0.0002843						16.423	0.222	16.459	16.329	16.551	0.036774								0.944504	0.00229155	0.0280131	1.2129e-05	1	3608	92.538	85.65	2	0.1787	0.30315	0
GTMTGGGSKVMK	12	2	0	0	Oxidation (M)	Pep130	ISO-MSMS	1	2024-02-18_Fusion_41493	104	Treat_T1	589.312	2	585.286	1168.56			0.73805	0.00043197						16.433	0.20049	16.47	16.329	16.53	0.036774								0.403409	0.00152877	0.0163863	8.8225e-06	1	3616	102.42	99.571	2	0.21426	0.36347	0
GTMTGGGSKVMK	12	2	0	0	Oxidation (M)	Pep130	MULTI-MSMS		2024-02-18_Fusion_41494	204	Treat_T1	390.527	3	390.527	1168.56	0.53183	0.00020769	-0.30805	-0.0001203	0.22378	8.7392e-05	390.527	393.21	395.869	16.375	0.36697	16.426	16.255	16.622	0.051085					87	14	9	0.526915	0.00711442	0.13092	8.2997e-19	4	3623	194.2	194.17	2	0.27492	0.49157	0
GTMTGGGSKVMK	12	2	0	0	Oxidation (M)	Pep130	MULTI-MATCH-MSMS		2024-02-18_Fusion_41476	201	Ctrl_T2		3	390.527	1168.56	0.29539	0.00011536	-0.68784	-0.00026862	-0.39245	-0.00015326	390.527	391.868	393.198	16.473	0.33758	16.458	16.203	16.54	-0.014645	0.022982	-0.0003531		194.2	76	13	9					0				0	0.66594	0.7226	0
GTMTGGGSKVMK	12	2	0	0	Oxidation (M)	Pep130	MULTI-MATCH		2024-02-18_Fusion_41488	203	Treat_T2		3	390.527	1168.56	0.5602	0.00021877	-0.61142	-0.00023878	-0.051219	-2.0002e-05	390.527	391.868	393.198	16.399	0.35927	16.426	16.212	16.571	0.026941	-0.0091853	-0.00026356		194.2	81	14	9					0				0	0.47384	0.48314	0
GTMTGGGSKVMK	12	2	0	0	Unmodified	Pep130	MSMS	2	2024-02-18_Fusion_41475	101	Ctrl_T2	585.303	2	577.289	1152.56										18.92	1	18.92	18.42	19.42	0											4.3402e-10	1	4512	163.66	150.49	1
GTMTGGGSKVMK	12	2	0	0	Unmodified	Pep130	MSMS	0	2024-02-18_Fusion_41475	101	Ctrl_T2	577.289	2	577.289	1152.56										18.96	1	18.96	18.46	19.46	0											8.0733e-11	1	4528	173.24	161.23	1
GTMTGGGSKVMK	12	2	0	0	Unmodified	Pep130	MSMS	2	2024-02-18_Fusion_41476	201	Ctrl_T2	390.538	3	385.195	1152.56										19.027	1	19.01	18.51	19.51	-0.016487											0.0043412	1	4255	86.67	85.352	1
GTMTGGGSKVMK	12	2	0	0	Unmodified	Pep130	ISO-MSMS	0	2024-02-18_Fusion_41481	102	Ctrl_T1	577.29	2	577.289	1152.56			-0.60523	-0.00034939						18.977	0.25871	18.977	18.821	19.08	0								0.983299	0.00639506	0.0249323	6.2733e-13	1	4588	184.9	165.77	1	0.69614	0.92208	0
GTMTGGGSKVMK	12	2	0	0	Unmodified	Pep130	MSMS	2	2024-02-18_Fusion_41481	102	Ctrl_T1	585.304	2	577.289	1152.56										18.927	1	18.927	18.427	19.427	0											2.6313e-15	1	4597	176.65	157.84	1
GTMTGGGSKVMK	12	2	0	0	Unmodified	Pep130	ISO-MSMS	0	2024-02-18_Fusion_41482	202	Ctrl_T1	385.195	3	385.195	1152.56			-1.0363	-0.00039917						18.962	0.25228	18.978	18.827	19.079	0.015862								0.747747	0.00351004	0.0232898	9.802e-23	2	4302	235.82	224.29	1	0.51199	0.70715	0
GTMTGGGSKVMK	12	2	0	0	Unmodified	Pep130	MSMS	2	2024-02-18_Fusion_41482	202	Ctrl_T1	390.538	3	385.195	1152.56										18.992	1	19.008	18.508	19.508	0.015863											1.2176e-05	1	4306	108.74	107.42	1
GTMTGGGSKVMK	12	2	0	0	Unmodified	Pep130	MSMS	2	2024-02-18_Fusion_41487	103	Treat_T2	585.303	2	577.289	1152.56										18.932	1	18.948	18.448	19.448	0.016239											1.9969e-15	1	4527	185.96	155.76	1
GTMTGGGSKVMK	12	2	0	0	Unmodified	Pep130	MSMS	0	2024-02-18_Fusion_41488	203	Treat_T2	385.195	3	385.195	1152.56										18.943	1	18.978	18.478	19.478	0.034201											2.5606e-24	1	4262	218.63	209.93	1
GTMTGGGSKVMK	12	2	0	0	Unmodified	Pep130	MSMS	0	2024-02-18_Fusion_41488	203	Treat_T2	385.195	3	385.195	1152.56										18.948	1	18.982	18.482	19.482	0.034201											0.0079596	1	4263	44.367	41.17	1
GTMTGGGSKVMK	12	2	0	0	Unmodified	Pep130	MSMS	2	2024-02-18_Fusion_41488	203	Treat_T2	390.538	3	385.195	1152.56										18.953	1	18.987	18.487	19.487	0.034201											0.034353	1	4265	46.88	45.845	1
GTMTGGGSKVMK	12	2	0	0	Unmodified	Pep130	MSMS	2	2024-02-18_Fusion_41488	203	Treat_T2	390.538	3	385.195	1152.56										18.955	1	18.99	18.49	19.49	0.034201											2.6958e-10	1	4266	139.43	138.11	1
GTMTGGGSKVMK	12	2	0	0	Unmodified	Pep130	ISO-MSMS	0	2024-02-18_Fusion_41493	104	Treat_T1	577.791	2	577.289	1152.56			-0.55403	-0.00031984						18.924	0.31668	18.968	18.819	19.136	0.043526								0.974886	0.00593314	0.0232247	2.345e-09	2	4589	157.97	149.79	1	0.44981	0.76306	0
GTMTGGGSKVMK	12	2	0	0	Unmodified	Pep130	MSMS	2	2024-02-18_Fusion_41493	104	Treat_T1	585.303	2	577.289	1152.56										18.889	1	18.933	18.433	19.433	0.043528											6.4405e-10	1	4601	157.97	147.42	1
GTMTGGGSKVMK	12	2	0	0	Unmodified	Pep130	ISO-MSMS	0	2024-02-18_Fusion_41494	204	Treat_T1	385.195	3	385.195	1152.56			-0.68216	-0.00026276						18.912	0.24702	18.969	18.831	19.078	0.056581								0.909831	0.00395299	0.0164243	1.6095e-22	2	4420	231.23	219.7	1	0.48613	0.86923	0
KTSSAFVGK	9	2	0	0	Unmodified	Pep3502	ISO-MSMS	2	2024-02-18_Fusion_41475	101	Ctrl_T2	470.775	2	462.761	923.508			1.4586	0.00067499						19.39	0.3598	19.39	19.184	19.544	0								0.364626	0.008037	0.167938	0.0029867	1	4691	62.201	48.4	1	1.0613	1.1706	0
KTSSAFVGK	9	2	0	0	Unmodified	Pep3502	ISO-MSMS	1	2024-02-18_Fusion_41475	101	Ctrl_T2	466.786	2	462.761	923.508			-1.1883	-0.0005499						19.399	0.38864	19.399	19.247	19.636	0								0.386825	0.00847549	0.196933	0.0070232	1	4698	47.561	35.32	1	0.91278	1.0067	0
KTSSAFVGK	9	2	0	0	Unmodified	Pep3502	ISO-MSMS	0	2024-02-18_Fusion_41475	101	Ctrl_T2	462.762	2	462.761	923.508			0.67446	0.00031211						19.411	0.4242	19.411	19.27	19.694	0								0.812028	0.0100459	0.195852	1.3586e-05	1	4700	115.86	80.423	1	0.85063	0.93817	0
KTSSAFVGK	9	2	0	0	Unmodified	Pep3502	MULTI-MSMS		2024-02-18_Fusion_41481	102	Ctrl_T1	462.761	2	462.761	923.508	0.32793	0.00015175	0.22054	0.00010206	0.54847	0.00025381	462.761	466.785	470.775	19.386	0.58906	19.386	19.184	19.773	0					177	28	13	0.730736	0.0124028	0.174892	5.1279e-05	3	4758	100.71	81.453	1	0.6072	0.80426	0
KTSSAFVGK	9	2	0	0	Unmodified	Pep3502	ISO-MSMS	1	2024-02-18_Fusion_41487	103	Treat_T2	466.786	2	462.761	923.508			0.089388	4.1365e-05						19.373	0.59501	19.39	19.207	19.802	0.016399								0.450648	0.0146829	0.333492	0.0022004	1	4679	69.338	57.054	1	1.0378	1.2173	0
KTSSAFVGK	9	2	0	0	Unmodified	Pep3502	ISO-MSMS	2	2024-02-18_Fusion_41487	103	Treat_T2	470.776	2	462.761	923.508			2.1356	0.00098827						19.358	0.33999	19.374	19.187	19.527	0.016399								0.517074	0.00729545	0.0883453	0.0026864	1	4709	64.927	54.225	1	0.98787	1.1587	0
KTSSAFVGK	9	2	0	0	Unmodified	Pep3502	ISO-MSMS	0	2024-02-18_Fusion_41493	104	Treat_T1	462.762	2	462.761	923.508			0.53025	0.00024538						19.329	0.36468	19.373	19.22	19.585	0.043528								0.93756	0.0272945	0.36574	2.3719e-07	1	4775	134.77	99.47	1	0.48335	0.81995	0
KTSSAFVGK	9	2	0	0	Unmodified	Pep3502	ISO-MSMS	1	2024-02-18_Fusion_41493	104	Treat_T1	466.786	2	462.761	923.508			-1.3546	-0.00062686						19.32	0.61479	19.364	19.22	19.835	0.043528								0.477566	0.0116328	0.185648	0.0034404	1	4777	58.083	40.97	1	0.51511	0.87382	0
KTSSAFVGK	9	2	0	0	Unmodified	Pep3502	MULTI-MATCH-MSMS		2024-02-18_Fusion_41487	103	Treat_T2		2	462.761	923.508	0.15502	7.1735e-05	0.35674	0.00016509	0.51176	0.00023682	462.761	464.774	466.768	19.372	0.49217	19.388	19.096	19.588	0.016401	0.001042	1.896e-05		100.71	139	24	10					0				0	0.34365	0.35255	0
AVTSGVATK	9	1	0	0	Unmodified	Pep3470	ISO-MSMS	2	2024-02-18_Fusion_41475	101	Ctrl_T2	421.246	2	417.24	832.465			-3.3455	-0.0013959						18.653	1.5683	18.653	18.416	19.984	0								0.851728	0.236425	1	5.2135e-06	1	4392	123.98	92.112	1	0.91311	1.0055	0
AVTSGVATK	9	1	0	0	Unmodified	Pep3470	ISO-MSMS	0	2024-02-18_Fusion_41475	101	Ctrl_T2	417.241	2	417.24	832.465			2.1074	0.00087931						18.652	0.59459	18.652	18.358	18.952	0								0.992214	0.187508	0.681896	1.3755e-07	1	4407	148.99	119.32	1	0.89548	0.98609	0
AVTSGVATK	9	1	0	0	Unmodified	Pep3470	ISO-MSMS	2	2024-02-18_Fusion_41476	201	Ctrl_T2	421.243	2	417.24	832.465			-3.7716	-0.0015737						18.652	1.189	18.635	18.431	19.62	-0.016487								0.525384	0.0115303	0.197356	0.0043921	3	4104	49.444	39.663	1	0.86059	0.93381	0
AVTSGVATK	9	1	0	0	Unmodified	Pep3470	ISO-MSMS	2	2024-02-18_Fusion_41481	102	Ctrl_T1	421.247	2	417.24	832.465			-3.5906	-0.0014981						18.643	1.6075	18.643	18.417	20.025	0								0.843305	0.26347	1	5.2135e-06	1	4475	123.98	87.602	1	1.3732	1.5705	0
AVTSGVATK	9	1	0	0	Unmodified	Pep3470	ISO-MSMS	0	2024-02-18_Fusion_41481	102	Ctrl_T1	417.241	2	417.24	832.465			2.0156	0.000841						18.643	0.59711	18.643	18.365	18.962	0								0.96732	0.0734541	0.508319	2.2296e-07	1	4518	136.8	114.22	1	1.378	1.5759	0
AVTSGVATK	9	1	0	0	Unmodified	Pep3470	MSMS	0	2024-02-18_Fusion_41481	102	Ctrl_T1	417.24	2	417.24	832.465										19.076	1	19.076	18.576	19.576	0											0.0035403	1	4656	65.88	57.117	1
AVTSGVATK	9	1	0	0	Unmodified	Pep3470	MSMS	0	2024-02-18_Fusion_41481	102	Ctrl_T1	417.24	2	417.24	832.465										19.238	1	19.238	18.738	19.738	0											0.0035403	1	4720	65.88	58.686	1
AVTSGVATK	9	1	0	0	Unmodified	Pep3470	ISO-MSMS	2	2024-02-18_Fusion_41482	202	Ctrl_T1	421.244	2	417.24	832.465			-3.4211	-0.0014274						18.605	1.5222	18.62	18.468	19.99	0.015482								0.666556	0.0371506	0.317634	0.0012297	3	4165	78.149	63.851	1	1.3848	1.5864	0
AVTSGVATK	9	1	0	0	Unmodified	Pep3470	ISO-MSMS	1	2024-02-18_Fusion_41487	103	Treat_T2	419.253	2	417.24	832.465			0.62324	0.00026004						18.651	0.5031	18.667	18.432	18.935	0.016237								0.922021	0.1835	1	1.5438e-07	2	4437	146.58	116.92	1	4.8121	4.9366	0
AVTSGVATK	9	1	0	0	Unmodified	Pep3470	ISO-MSMS	1	2024-02-18_Fusion_41493	104	Treat_T1	419.253	2	417.24	832.465			-0.014822	-6.1844e-06						18.584	0.53539	18.626	18.438	18.973	0.041548								0.937832	0.104899	1	2.0903e-07	2	4456	138.78	113.95	1	2.3772	3.0565	0
VVGPELHHK	9	1	1	0	Unmodified	Pep3510	MULTI-MSMS		2024-02-18_Fusion_41475	101	Ctrl_T2	508.288	2	508.288	1014.56	0.073006	3.7108e-05	0.2654	0.0001349	0.33841	0.00017201	508.288	511.809	515.305	19.603	0.48352	19.603	19.247	19.731	0					118	23	10	0.862912	0.00842137	0.105867	5.9707e-05	2	4765	95.909	68.235	1	0.37543	0.35595	0
VVGPELHHK	9	1	1	0	Unmodified	Pep3510	MULTI-MSMS		2024-02-18_Fusion_41476	201	Ctrl_T2	339.194	3	339.194	1014.56	-0.013891	-4.7116e-06	0.7596	0.00025765	0.7457	0.00025294	339.194	341.542	343.873	19.609	0.45909	19.592	19.255	19.714	-0.016918					99	18	9	0.850589	0.0127159	0.268456	1.104e-06	4	4434	111.95	111.95	1	0.5249	0.48894	0
VVGPELHHK	9	1	1	0	Unmodified	Pep3510	MULTI-MSMS		2024-02-18_Fusion_41481	102	Ctrl_T1	508.288	2	508.288	1014.56	0.42598	0.00021652	1.3518	0.00068709	1.7778	0.00090361	508.288	511.809	515.305	19.616	0.49923	19.616	19.274	19.773	0					109	23	10	0.810567	0.00918756	0.109924	4.3506e-05	1	4845	105.14	68.629	1	0.19834	0.2292	0
VVGPELHHK	9	1	1	0	Unmodified	Pep3510	MULTI-MSMS		2024-02-18_Fusion_41482	202	Ctrl_T1	339.194	3	339.194	1014.56	-0.23081	-7.8289e-05	1.7395	0.00059001	1.5086	0.00051172	339.195	341.542	343.873	19.567	0.48204	19.583	19.268	19.75	0.016035					110	19	11	0.890683	0.019156	0.278574	4.8483e-07	2	4485	146.27	146.27	1	0.30972	0.34822	0
VVGPELHHK	9	1	1	0	Unmodified	Pep3510	ISO-MSMS	1	2024-02-18_Fusion_41487	103	Treat_T2	511.81	2	508.288	1014.56			-0.080072	-4.07e-05						19.575	0.49268	19.592	19.248	19.74	0.016401								0.48095	0.00585232	0.0832929	4.0498e-05	2	4773	89.752	69.611	1	0.67594	0.64391	0
VVGPELHHK	9	1	1	0	Unmodified	Pep3510	ISO-MSMS	0	2024-02-18_Fusion_41487	103	Treat_T2	508.289	2	508.288	1014.56			2.4425	0.0012415						19.581	0.30449	19.597	19.436	19.74	0.016401								0.193461	0.00327667	0.054609	0.014566	1	4827	43.083	39.827	1	0.47014	0.44786	0
VVGPELHHK	9	1	1	0	Unmodified	Pep3510	MULTI-MSMS		2024-02-18_Fusion_41488	203	Treat_T2	341.542	3	339.194	1014.56	-0.030171	-1.0234e-05	0.4852	0.00016458	0.45503	0.00015434	339.195	341.542	343.873	19.532	0.51663	19.569	19.227	19.743	0.036503					88	20	7	0.56536	0.00503401	0.026485	4.8483e-07	3	4427	128.69	128.69	1	0.83742	0.82699	0
VVGPELHHK	9	1	1	0	Unmodified	Pep3510	ISO-MSMS	0	2024-02-18_Fusion_41493	104	Treat_T1	508.288	2	508.288	1014.56			0.80771	0.00041055						19.542	0.30851	19.588	19.434	19.743	0.045856								0.867195	0.015215	0.141225	2.7433e-07	2	4841	129.47	81.867	1	0.1859	0.22384	0
VVGPELHHK	9	1	1	0	Unmodified	Pep3510	ISO-MSMS	1	2024-02-18_Fusion_41493	104	Treat_T1	511.81	2	508.288	1014.56			-0.43838	-0.00022282						19.542	0.36013	19.588	19.314	19.675	0.045856								0.408352	0.00467145	0.0467612	0.0033839	1	4842	58.596	48.567	1	0.24008	0.28909	0
VVGPELHHK	9	1	1	0	Unmodified	Pep3510	ISO-MSMS	0	2024-02-18_Fusion_41494	204	Treat_T1	339.194	3	339.194	1014.56			1.5672	0.00053158						19.512	0.32422	19.569	19.396	19.72	0.056581								0.897481	0.0112457	0.0452493	4.5084e-06	4	4596	143.01	142.74	1	0.22565	0.28752	0
ATASGNANMVNK	12	1	0	0	Oxidation (M)	Pep1650	MULTI-MSMS		2024-02-18_Fusion_41475	101	Ctrl_T2	597.283	2	597.283	1192.55	0.84945	0.00050736	0.13479	8.0509e-05	0.98424	0.00058787	597.283	599.295	601.29	16.106	0.27075	16.106	16.008	16.279	0					46	11	6	0.143027	0.000593344	0.00637308	0.0053778	2	3451	37.344	37.344	1	0.74243	0.81756	0
ATASGNANMVNK	12	1	0	0	Oxidation (M)	Pep1650	MULTI-MSMS		2024-02-18_Fusion_41487	103	Treat_T2	601.291	2	597.283	1192.55	0.66552	0.00039751	0.25437	0.00015193	0.91989	0.00054944	597.784	599.295	601.29	16.112	0.23592	16.128	16.058	16.294	0.016157					39	10	6	0.973172	0.00155138	0.0221383	1.5263e-06	1	3425	107.15	107.15	1	1.1293	1.1585	0
ATASGNANMVNK	12	1	0	0	Oxidation (M)	Pep1650	ISO-MSMS	2	2024-02-18_Fusion_41487	103	Treat_T2	601.287	2	597.283	1192.55			-1.4774	-0.00088241						22.732	0.17347	22.751	22.686	22.859	0.018606								0.53796	0.000502195	0.00205621	0.051747	1	6025	28.696	10.385	1			0
ATASGNANMVNK	12	1	0	0	Oxidation (M)	Pep1650	MULTI-MSMS		2024-02-18_Fusion_41493	104	Treat_T1	597.283	2	597.283	1192.55	0.13525	8.0781e-05	0.76022	0.00045407	0.89547	0.00053485	597.283	599.295	601.291	16.111	0.23838	16.146	16.05	16.289	0.035608					50	11	8	0.249783	0.000763031	0.007623	0.00028068	1	3536	72.643	72.643	1	0.344	0.4423	0
ATASGNANMVNK	12	1	0	0	Unmodified	Pep1650	ISO-MSMS	0	2024-02-18_Fusion_41475	101	Ctrl_T2	589.286	2	589.285	1176.56			-0.17601	-0.00010372						19.219	0.16729	19.219	19.146	19.313	0								0.688642	0.00213315	0.0288325	3.9415e-06	1	4649	117.01	103.75	1	1.1201	1.2334	0
ATASGNANMVNK	12	1	0	0	Unmodified	Pep1650	ISO-MSMS	2	2024-02-18_Fusion_41487	103	Treat_T2	593.293	2	589.285	1176.56			3.7727	0.0022232						19.2	0.30506	19.216	19.076	19.381	0.016399								0.564928	0.00456536	0.0614261	7.8405e-06	1	4652	105.36	104.83	1	1.4203	1.457	0
ATASGNANMVNK	12	1	0	0	Unmodified	Pep1650	ISO-MSMS	0	2024-02-18_Fusion_41487	103	Treat_T2	589.286	2	589.285	1176.56			0.12641	7.4489e-05						19.198	0.17162	19.214	19.142	19.314	0.016401								0.605469	0.00178463	0.0463602	6.0815e-09	1	4656	141.02	138.25	1	1.2355	1.2675	0
ASYSDGKLK	9	2	1	0	Unmodified	Pep4775	ISO-MSMS	0	2024-02-18_Fusion_41481	102	Ctrl_T1	484.757	2	484.756	967.497			1.1781	0.00057108						19.501	0.22206	19.501	19.383	19.605	0								0.418561	0.00692786	0.123124	0.004382	1	4835	49.536	38.173	1	0.32306	0.41729	0
ASYSDGKLK	9	2	1	0	Unmodified	Pep4775	ISO-MSMS	0	2024-02-18_Fusion_41482	202	Ctrl_T1	323.506	3	323.506	967.497			-0.12092	-3.9117e-05						19.517	0.21528	19.533	19.415	19.63	0.015863								0.419815	0.00434266	0.0382255	0.010513	1	4471	36.24	30.927	1	0.24534	0.31926	0
ASYSDGKLK	9	2	1	0	Unmodified	Pep4775	ISO-MSMS	0	2024-02-18_Fusion_41493	104	Treat_T1	484.757	2	484.756	967.497			0.25172	0.00012202						19.482	0.28577	19.528	19.41	19.696	0.045856								0.50746	0.00708114	0.107238	0.0032211	1	4814	60.074	44.459	1	0.25701	0.35402	0
ASYSDGKLK	9	2	1	0	Unmodified	Pep4775	MSMS	0	2024-02-18_Fusion_41493	104	Treat_T1	484.756	2	484.756	967.497										19.156	1	19.199	18.699	19.699	0.043528											0.028062	1	4706	41.631	38.06	1
ASYSDGKLK	9	2	1	0	Unmodified	Pep4775	ISO-MSMS	0	2024-02-18_Fusion_41494	204	Treat_T1	323.506	3	323.506	967.497			0.41022	0.00013271						19.474	0.22319	19.53	19.42	19.643	0.056581								0.60866	0.00484384	0.0292669	0.010513	1	4601	36.24	25.021	1	0.3988	0.56011	0
GSSKIAIQK	9	2	0	0	Unmodified	Pep1665	ISO-MSMS	2	2024-02-18_Fusion_41475	101	Ctrl_T2	474.296	2	466.282	930.55			-2.1184	-0.00098779						19.921	0.39939	19.921	19.566	19.966	0								0.530434	0.00420849	0.0900536	3.2263e-05	1	4897	97.741	90.917	1	1.1495	1.2678	0
GSSKIAIQK	9	2	0	0	Unmodified	Pep1665	ISO-MSMS	0	2024-02-18_Fusion_41481	102	Ctrl_T1	466.282	2	466.282	930.55			0.34059	0.00015881						19.893	0.24295	19.893	19.732	19.975	0								0.661624	0.00213029	0.0120181	8.3003e-06	1	4962	120.99	77.007	1	0.68878	0.91233	0
GSSKIAIQK	9	2	0	0	Unmodified	Pep1665	ISO-MSMS	2	2024-02-18_Fusion_41481	102	Ctrl_T1	474.296	2	466.282	930.55			-1.6937	-0.00078973						19.893	0.38379	19.893	19.56	19.944	0								0.567422	0.0030736	0.0253675	9.7146e-06	2	4975	119.62	112.98	1	0.70479	0.93353	0
GSSKIAIQK	9	2	0	0	Unmodified	Pep1665	ISO-MSMS	1	2024-02-18_Fusion_41481	102	Ctrl_T1	470.307	2	466.282	930.55			-0.056304	-2.6254e-05						19.893	0.17014	19.893	19.773	19.944	0								0.470847	0.00475929	0.0421651	1.1548e-05	1	4986	117.84	113.9	1	0.67698	0.89669	0
GSSKIAIQK	9	2	0	0	Unmodified	Pep1665	ISO-MSMS	1	2024-02-18_Fusion_41487	103	Treat_T2	470.308	2	466.282	930.55			0.5748	0.00026802						19.924	0.23583	19.941	19.765	20	0.016642								0.432944	0.00306133	0.0332901	2.4073e-07	1	4907	134.26	129.53	1	2.3322	2.7355	0
GSSKIAIQK	9	2	0	0	Unmodified	Pep1665	ISO-MSMS	2	2024-02-18_Fusion_41487	103	Treat_T2	474.297	2	466.282	930.55			-0.96577	-0.00045032						19.919	0.24801	19.936	19.803	20.051	0.016644								0.583612	0.00232715	0.0279457	0.00064503	1	4914	83.456	75.766	1	2.1689	2.5441	0
GSSKIAIQK	9	2	0	0	Unmodified	Pep1665	MSMS	0	2024-02-18_Fusion_41487	103	Treat_T2	466.282	2	466.282	930.55										19.931	1	19.948	19.448	20.448	0.016642											6.7471e-06	1	4923	116.73	92.21	1
GSSKIAIQK	9	2	0	0	Unmodified	Pep1665	ISO-MSMS	2	2024-02-18_Fusion_41488	203	Treat_T2	316.533	3	311.191	930.55			-0.68828	-0.00021419						19.323	0.24615	19.358	19.224	19.471	0.034203								0.531218	0.00242857	0.0517365	0.082382	1	4387	26.384	24.327	1	1.2707	1.4566	0
GSSKIAIQK	9	2	0	0	Unmodified	Pep1665	ISO-MSMS	0	2024-02-18_Fusion_41493	104	Treat_T1	466.283	2	466.282	930.55			-0.22074	-0.00010293						19.887	0.24437	19.933	19.775	20.02	0.045856								0.729087	0.00276457	0.0140453	5.1172e-11	1	4981	184.04	140.06	1	0.46091	0.78189	0
GSSKIAIQK	9	2	0	0	Unmodified	Pep1665	ISO-MSMS	1	2024-02-18_Fusion_41493	104	Treat_T1	470.307	2	466.282	930.55			0.22205	0.00010354						19.853	0.18544	19.899	19.789	19.975	0.045856								0.390505	0.00167251	0.011171	2.5926e-07	1	4987	131.62	125.17	1	0.52165	0.88492	0
KTGEVLDTK	9	2	1	0	Unmodified	Pep1655	MULTI-MSMS		2024-02-18_Fusion_41475	101	Ctrl_T2	501.312	2	495.777	989.539	0.38451	0.00019063	0.37099	0.00018393	0.7555	0.00037456	495.778	501.311	506.801	19.436	0.53185	19.436	19.227	19.759	0					101	18	8	0.671189	0.00668771	0.159473	5.3682e-05	2	4673	99.34	39.744	1	1.3955	1.6655	0
KTGEVLDTK	9	2	1	0	Unmodified	Pep1655	ISO-MSMS	1	2024-02-18_Fusion_41481	102	Ctrl_T1	501.312	2	495.777	989.539			-0.44835	-0.00022228						19.374	0.34249	19.374	19.217	19.56	0								0.705524	0.00457211	0.122032	1.1339e-05	1	4741	118.04	47.224	1	1.1075	1.4306	0
KTGEVLDTK	9	2	1	0	Unmodified	Pep1655	ISO-MSMS	1	2024-02-18_Fusion_41487	103	Treat_T2	501.312	2	495.777	989.539			-0.13952	-6.9172e-05						19.376	0.3198	19.392	19.207	19.527	0.016399								0.623483	0.0100106	0.0916073	0.00091378	1	4719	81.017	34.555	1	3.4993	3.7891	0
KTGEVLDTK	9	2	1	0	Unmodified	Pep1655	ISO-MSMS	1	2024-02-18_Fusion_41493	104	Treat_T1	501.311	2	495.777	989.539			-0.41077	-0.00020365						19.318	0.30181	19.362	19.237	19.538	0.043526								0.609507	0.00631738	0.120885	2.0731e-05	1	4750	108.93	41.421	1	0.74127	1.0211	0
KTGEVLDTK	9	2	1	0	Unmodified	Pep1655	MULTI-MATCH-MSMS		2024-02-18_Fusion_41481	102	Ctrl_T1		2	495.777	989.539	0.714	0.00035398	-0.17569	-8.7101e-05	0.53831	0.00026688	495.777	499.298	502.794	19.425	0.41572	19.425	19.167	19.582	0	-0.016048	5.876e-05		99.34	124	20	9					0				0	0.55975	0.64686	0
KTGEVLDTK	9	2	1	0	Unmodified	Pep1655	MULTI-MATCH-MSMS		2024-02-18_Fusion_41487	103	Treat_T2		2	495.777	989.539	0.40816	0.00020236	0.71837	0.00035615	1.1265	0.00055851	495.778	499.299	502.794	19.42	0.46478	19.437	19.163	19.628	0.016401	-0.0043313	0.00094526		99.34	136	23	8					0				0	0.98952	0.94261	0
KTGEVLDTK	9	2	1	0	Unmodified	Pep1655	MULTI-MATCH-MSMS		2024-02-18_Fusion_41493	104	Treat_T1		2	495.777	989.539	0.82694	0.00040998	-0.59813	-0.00029654	0.22881	0.00011344	495.777	499.299	502.794	19.423	0.36468	19.466	19.22	19.585	0.043526	0.025154	-0.00036012		99.34	92	16	8					0				0	0.41245	0.49664	0
RVIVTHGSLK	10	1	1	1	Unmodified	Pep3159	ISO-MSMS	2	2024-02-18_Fusion_41476	201	Ctrl_T2	378.579	3	370.565	1108.67			0.30823	0.00011422						19.897	0.17036	19.88	19.8	19.97	-0.017351								0.144102	0.0019238	0.0395913	2.2787e-05	2	4533	108.09	100.38	1	1.8837	2.1552	0
RVIVTHGSLK	10	1	1	1	Unmodified	Pep3159	ISO-MSMS	2	2024-02-18_Fusion_41488	203	Treat_T2	378.579	3	370.565	1108.67			0.064639	2.3953e-05						19.916	0.14961	19.953	19.841	19.99	0.036503								0.369713	0.0067621	0.118695	2.1529e-09	2	4566	157.52	153.17	1	3.4885	3.3966	0
RVIVTHGSLK	10	1	1	1	Unmodified	Pep3159	ISO-MSMS	2	2024-02-18_Fusion_41494	204	Treat_T1	378.579	3	370.565	1108.67			0.63171	0.00023409						19.902	0.15554	19.96	19.847	20.003	0.058281								0.027471	0.000263929	0.00445815	2.2787e-05	2	4750	108.09	101.52	1	0.72307	0.94749	0
KVGEFSGANK	10	2	0	0	Unmodified	Pep166	ISO-MSMS	0	2024-02-18_Fusion_41493	104	Treat_T1	518.775	2	518.775	1035.53			-0.4774	-0.00024766						19.809	0.32332	19.855	19.587	19.91	0.045855								0.714767	0.00821896	0.0509371	6.7944e-06	1	4965	123.42	92.623	1	0.1824	0.30942	0
VVMRDPQTK	9	1	0	1	Oxidation (M)	Pep3522	MULTI-MSMS		2024-02-18_Fusion_41475	101	Ctrl_T2	545.29	2	545.29	1088.56	0.3728	0.00020329	1.3217	0.00072073	1.6945	0.00092401	545.29	550.313	554.301	15.974	0.6285	15.974	15.673	16.302	0					162	27	13	0.992223	0.0701463	1	2.3301e-07	6	3367	164.34	121.48	1	0.10254	0.11839	0
VVMRDPQTK	9	1	0	1	Oxidation (M)	Pep3522	ISO-MSMS	0	2024-02-18_Fusion_41475	101	Ctrl_T2	545.29	2	545.29	1088.56			-0.14436	-7.8721e-05						17.701	0.57009	17.701	17.318	17.888	0								0.637086	0.000895215	0.0154247	0.0013999	2	4048	76.605	54.645	1	0.19091	0.22043	0
VVMRDPQTK	9	1	0	1	Oxidation (M)	Pep3522	ISO-MSMS	0	2024-02-18_Fusion_41475	101	Ctrl_T2	545.291	2	545.29	1088.56			-0.27812	-0.00015165						18.07	0.23734	18.07	18	18.237	0								0.687712	0.00135341	0.0216793	0.0049463	1	4184	48.794	26.834	1			0
VVMRDPQTK	9	1	0	1	Oxidation (M)	Pep3522	MSMS	0	2024-02-18_Fusion_41475	101	Ctrl_T2	545.289	2	545.29	1088.56										18.262	1	18.262	17.762	18.762	0											0.012439	1	4252	51.193	31.406	1
VVMRDPQTK	9	1	0	1	Oxidation (M)	Pep3522	MULTI-MSMS		2024-02-18_Fusion_41476	201	Ctrl_T2	363.862	3	363.862	1088.56	0.24163	8.7919e-05	-0.22273	-8.1043e-05	0.018898	6.8763e-06	363.862	367.21	369.87	15.963	0.43711	15.949	15.644	16.081	-0.014155					165	17	15	0.981988	0.13441	1	1.5609e-17	10	3350	198.07	198.07	1	0.11152	0.11943	0
VVMRDPQTK	9	1	0	1	Oxidation (M)	Pep3522	ISO-MSMS	0	2024-02-18_Fusion_41476	201	Ctrl_T2	363.863	3	363.862	1088.56			0.084438	3.0724e-05						18.296	1.5365	18.28	17.941	19.478	-0.016056								0.497122	0.00837824	0.166486	1.6463e-05	5	3997	91.041	88.984	1	0.16299	0.17454	0
VVMRDPQTK	9	1	0	1	Oxidation (M)	Pep3522	ISO-MSMS	0	2024-02-18_Fusion_41481	102	Ctrl_T1	545.29	2	545.29	1088.56			-0.29109	-0.00015873						15.995	0.57291	15.995	15.729	16.301	0								0.99229	0.0497597	0.667268	1.78e-07	2	3459	143.21	101.78	1	0.039067	0.050271	0
VVMRDPQTK	9	1	0	1	Oxidation (M)	Pep3522	ISO-MSMS	0	2024-02-18_Fusion_41481	102	Ctrl_T1	545.29	2	545.29	1088.56			0.76737	0.00041844						18.283	0.60436	18.283	17.982	18.587	0								0.822022	0.00148625	0.0266951	0.0036221	1	4277	56.434	30.05	1	0.40303	0.5186	0
VVMRDPQTK	9	1	0	1	Oxidation (M)	Pep3522	MSMS	0	2024-02-18_Fusion_41481	102	Ctrl_T1	545.29	2	545.29	1088.56										17.616	1	17.616	17.116	18.116	0											0.0046552	1	4079	56.434	44.479	1
VVMRDPQTK	9	1	0	1	Oxidation (M)	Pep3522	MSMS	0	2024-02-18_Fusion_41481	102	Ctrl_T1	545.29	2	545.29	1088.56										17.862	1	17.862	17.362	18.362	0											0.027662	1	4176	41.876	27.873	1
VVMRDPQTK	9	1	0	1	Oxidation (M)	Pep3522	ISO-MSMS	1	2024-02-18_Fusion_41482	202	Ctrl_T1	367.211	3	363.862	1088.56			-0.58856	-0.00021415						15.916	0.23988	15.93	15.784	16.024	0.014182								0.511839	0.00639188	0.036798	1.6105e-05	2	3380	91.906	83.981	1	0.034393	0.042855	0
VVMRDPQTK	9	1	0	1	Oxidation (M)	Pep3522	ISO-MSMS	0	2024-02-18_Fusion_41482	202	Ctrl_T1	363.862	3	363.862	1088.56			-0.19638	-7.1453e-05						16.889	0.593	16.904	16.642	17.235	0.014475								0.38433	0.00561588	0.0578739	0.0055603	1	3662	69.716	69.716	1	1.0477	1.3055	0
VVMRDPQTK	9	1	0	1	Oxidation (M)	Pep3522	MULTI-MSMS		2024-02-18_Fusion_41487	103	Treat_T2	545.29	2	545.29	1088.56	0.16599	9.0514e-05	0.18756	0.00010228	0.35356	0.00019279	545.29	550.313	554.301	16.011	0.57239	16.027	15.699	16.271	0.016159					119	27	10	0.997353	0.0193798	0.339866	7.6876e-07	4	3322	154.75	120.58	1	0.096924	0.1085	0
VVMRDPQTK	9	1	0	1	Oxidation (M)	Pep3522	ISO-MSMS	0	2024-02-18_Fusion_41487	103	Treat_T2	545.289	2	545.29	1088.56			0.16027	8.7394e-05						18.215	0.27738	18.231	18.013	18.29	0.016159								0.368633	0.00109873	0.0138488	0.021406	1	4193	39.022	23.36	1	0.53236	0.59596	0
VVMRDPQTK	9	1	0	1	Oxidation (M)	Pep3522	MSMS	0	2024-02-18_Fusion_41487	103	Treat_T2	545.29	2	545.29	1088.56										17.624	1	17.64	17.14	18.14	0.01613											0.033502	1	4009	38.302	34.099	1
VVMRDPQTK	9	1	0	1	Oxidation (M)	Pep3522	MSMS	0	2024-02-18_Fusion_41487	103	Treat_T2	545.291	2	545.29	1088.56										18.344	1	18.36	17.86	18.86	0.016159											0.012569	1	4294	51.113	39.158	1
VVMRDPQTK	9	1	0	1	Oxidation (M)	Pep3522	MULTI-MSMS		2024-02-18_Fusion_41488	203	Treat_T2	363.862	3	363.862	1088.56	0.29671	0.00010796	-0.30944	-0.00011259	-0.012735	-4.6338e-06	363.862	367.211	369.87	15.968	0.51448	15.993	15.623	16.137	0.025523					155	20	15	0.971759	0.0440613	0.220763	1.9951e-17	8	3373	194.44	194.44	1	0.12969	0.14613	0
VVMRDPQTK	9	1	0	1	Oxidation (M)	Pep3522	ISO-MSMS	0	2024-02-18_Fusion_41493	104	Treat_T1	545.29	2	545.29	1088.56			-0.083845	-4.572e-05						15.956	0.58922	15.992	15.72	16.309	0.035609								0.994277	0.0698691	1	7.0298e-11	2	3456	174.92	137.19	1	0.028243	0.041597	0
VVMRDPQTK	9	1	0	1	Oxidation (M)	Pep3522	ISO-MSMS	1	2024-02-18_Fusion_41493	104	Treat_T1	550.313	2	545.29	1088.56			0.70751	0.0003858						15.955	0.22572	15.991	15.824	16.05	0.035608								0.394743	0.00188859	0.0282472	0.040596	1	3420	27.629	24.347	1	0.032979	0.048574	0
VVMRDPQTK	9	1	0	1	Oxidation (M)	Pep3522	ISO-MSMS	0	2024-02-18_Fusion_41493	104	Treat_T1	545.292	2	545.29	1088.56			2.0441	0.0011146						16.347	0.12424	16.384	16.329	16.453	0.036772								0.481182	0.000239072	0.00294938	0.037585	1	3620	29.416	27.688	1			0
VVMRDPQTK	9	1	0	1	Oxidation (M)	Pep3522	ISO-MSMS	0	2024-02-18_Fusion_41493	104	Treat_T1	545.291	2	545.29	1088.56			0.50963	0.0002779						18.091	0.26902	18.131	17.992	18.261	0.039684								0.52453	0.00138527	0.0153383	0.0070009	1	4265	47.574	40.851	1			0
VVMRDPQTK	9	1	0	1	Oxidation (M)	Pep3522	MSMS	0	2024-02-18_Fusion_41493	104	Treat_T1	545.315	2	545.29	1088.56										17.599	1	17.639	17.139	18.139	0.039684											0.0040346	1	4090	61.691	47.973	1
VVMRDPQTK	9	1	0	1	Oxidation (M)	Pep3522	MSMS	0	2024-02-18_Fusion_41493	104	Treat_T1	545.289	2	545.29	1088.56										17.617	1	17.656	17.156	18.156	0.039684											0.0039295	1	4097	62.582	43.516	1
VVMRDPQTK	9	1	0	1	Oxidation (M)	Pep3522	MSMS	0	2024-02-18_Fusion_41493	104	Treat_T1	545.291	2	545.29	1088.56										18.193	1	18.234	17.734	18.734	0.041548											0.027338	1	4325	42.075	13.866	1
VVMRDPQTK	9	1	0	1	Oxidation (M)	Pep3522	MSMS	0	2024-02-18_Fusion_41493	104	Treat_T1	545.291	2	545.29	1088.56										18.718	1	18.76	18.26	19.26	0.041548											0.018351	1	4533	47.574	37.309	1
VVMRDPQTK	9	1	0	1	Oxidation (M)	Pep3522	ISO-MSMS	0	2024-02-18_Fusion_41494	204	Treat_T1	363.862	3	363.862	1088.56			-0.0081671	-2.9717e-06						15.904	0.38598	15.954	15.698	16.084	0.049784								0.987157	0.101287	0.561536	3.6433e-17	4	3505	210.26	210.26	1	0.028179	0.040797	0
VVMRDPQTK	9	1	0	1	Oxidation (M)	Pep3522	MSMS	0	2024-02-18_Fusion_41494	204	Treat_T1	363.862	3	363.862	1088.56										16.282	1	16.333	15.833	16.833	0.051083											0.010432	1	3602	66.504	64.46	1
VVMRDPQTK	9	1	0	1	Oxidation (M)	Pep3522	MSMS	0	2024-02-18_Fusion_41494	204	Treat_T1	363.862	3	363.862	1088.56										17.72	1	17.773	17.273	18.273	0.053682											0.050558	1	4051	27.864	25.638	1
VVMRDPQTK	9	1	0	1	Oxidation (M)	Pep3522	MULTI-MATCH-MSMS		2024-02-18_Fusion_41482	202	Ctrl_T1		3	363.862	1088.56	0.32747	0.00011915	-0.20221	-7.3577e-05	0.12526	4.5577e-05	363.862	365.869	367.198	15.963	0.47999	15.978	15.612	16.092	0.014182	0.0043822	4.8207e-05		198.07	94	19	9					0				0	0.0081527	0.0087984	0
VVMRDPQTK	9	1	0	1	Unmodified	Pep3522	MULTI-MSMS		2024-02-18_Fusion_41475	101	Ctrl_T2	537.293	2	537.292	1072.57	0.096181	5.1677e-05	-0.42634	-0.00022907	-0.33016	-0.00017739	537.292	542.315	546.304	19.79	0.43282	19.79	19.566	19.999	0					152	23	12	0.998015	0.0448783	0.348048	1.3067e-10	6	4873	205.91	143.58	1	0.10539	0.12169	0
VVMRDPQTK	9	1	0	1	Unmodified	Pep3522	MULTI-MSMS		2024-02-18_Fusion_41476	201	Ctrl_T2	358.531	3	358.531	1072.57	-0.10876	-3.8995e-05	0.15933	5.7125e-05	0.050568	1.813e-05	358.531	361.879	364.538	19.842	0.51473	19.824	19.477	19.991	-0.017351					158	21	15	0.988221	0.0142292	0.0875992	5.2948e-12	10	4462	231.14	231.14	1	0.11118	0.11906	0
VVMRDPQTK	9	1	0	1	Unmodified	Pep3522	MULTI-MSMS		2024-02-18_Fusion_41481	102	Ctrl_T1	537.292	2	537.292	1072.57	0.33286	0.00017884	-0.16753	-9.0011e-05	0.16533	8.8829e-05	537.292	542.315	546.304	19.832	0.40129	19.832	19.56	19.961	0					121	22	8	0.975088	0.0709338	0.292369	2.7368e-10	5	4949	203.29	153.33	1	0.022215	0.028585	0
VVMRDPQTK	9	1	0	1	Unmodified	Pep3522	MULTI-MSMS		2024-02-18_Fusion_41482	202	Ctrl_T1	358.531	3	358.531	1072.57	-0.14735	-5.2829e-05	0.012215	4.3793e-06	-0.13513	-4.8449e-05	358.531	361.879	364.538	19.796	0.50125	19.812	19.489	19.991	0.016228					131	20	10	0.992918	0.200474	1	5.2948e-12	8	4571	231.14	231.14	1	0.02555	0.031836	0
VVMRDPQTK	9	1	0	1	Unmodified	Pep3522	ISO-MSMS	0	2024-02-18_Fusion_41487	103	Treat_T2	537.292	2	537.292	1072.57			-1.0761	-0.00057817						19.845	0.47733	19.861	19.588	20.066	0.016642								0.977248	0.0670586	0.740409	5.2044e-16	2	4889	214.96	144.86	1	0.11636	0.13026	0
VVMRDPQTK	9	1	0	1	Unmodified	Pep3522	ISO-MSMS	1	2024-02-18_Fusion_41488	203	Treat_T2	361.879	3	358.531	1072.57			-0.69619	-0.00024961						19.786	0.37182	19.822	19.594	19.966	0.036503								0.662897	0.0114438	0.135571	1.2763e-09	4	4497	136.8	118.36	1	0.13296	0.14981	0
VVMRDPQTK	9	1	0	1	Unmodified	Pep3522	ISO-MSMS	2	2024-02-18_Fusion_41488	203	Treat_T2	364.538	3	358.531	1072.57			-0.69021	-0.00024746						19.802	0.46761	19.838	19.546	20.013	0.036503								0.846198	0.0137733	0.128008	7.8371e-06	2	4505	111.86	105.71	1	0.13074	0.14732	0
VVMRDPQTK	9	1	0	1	Unmodified	Pep3522	MULTI-MSMS		2024-02-18_Fusion_41493	104	Treat_T1	537.293	2	537.292	1072.57	-0.15404	-8.2764e-05	0.011232	6.0348e-06	-0.14281	-7.6729e-05	537.292	542.315	546.304	19.799	0.36511	19.845	19.587	19.952	0.045855					130	23	8	0.846442	0.00771349	0.0649847	4.4068e-14	3	4899	213.85	151.51	1	0.016615	0.024471	0
VVMRDPQTK	9	1	0	1	Unmodified	Pep3522	ISO-MSMS	1	2024-02-18_Fusion_41493	104	Treat_T1	542.315	2	537.292	1072.57			0.60783	0.00032658						51.352	0.80779	51.461	51.119	51.927	0.10897								0.349414	0.00477495	0.0648326	0.030622	1	17423	33.55	31.352	1	8.5837	12.642	0
VVMRDPQTK	9	1	0	1	Unmodified	Pep3522	MULTI-MSMS		2024-02-18_Fusion_41494	204	Treat_T1	358.531	3	358.531	1072.57	-0.030581	-1.0964e-05	0.021735	7.7927e-06	-0.0088455	-3.1714e-06	358.531	361.879	364.538	19.751	0.53476	19.809	19.52	20.055	0.058279					115	20	9	0.99103	0.228675	1	5.2948e-12	8	4702	231.14	231.14	1	0.018236	0.026402	0
VVMRDPQTK	9	1	0	1	Unmodified	Pep3522	MULTI-MATCH-MSMS		2024-02-18_Fusion_41488	203	Treat_T2		3	358.531	1072.57	0.013714	4.9168e-06	0.07373	2.6435e-05	0.087444	3.1351e-05	358.531	360.537	361.867	19.814	0.46761	19.85	19.546	20.013	0.036505	0.026072	-4.055e-06		194.44	130	18	10					0				0	0.036022	0.03464	0
VSAPRVGGK	9	1	0	1	Unmodified	Pep3516	MULTI-MSMS		2024-02-18_Fusion_41475	101	Ctrl_T2	435.762	2	435.761	869.508	-0.18783	-8.1851e-05	0.036202	1.5775e-05	-0.15163	-6.6075e-05	435.762	440.784	444.772	19.71	0.58916	19.71	19.357	19.946	0					242	30	12	0.998523	0.148485	1	1.8077e-05	7	4810	137.9	96.685	1	0.34667	0.40027	0
VSAPRVGGK	9	1	0	1	Unmodified	Pep3516	ISO-MSMS	2	2024-02-18_Fusion_41476	201	Ctrl_T2	296.851	3	290.843	869.508			-0.50113	-0.00014575						19.707	0.51863	19.69	19.427	19.945	-0.016918								0.897764	0.0541609	0.614017	2.0188e-07	4	4485	130.28	128.91	1	0.37129	0.3976	0
VSAPRVGGK	9	1	0	1	Unmodified	Pep3516	ISO-MSMS	1	2024-02-18_Fusion_41476	201	Ctrl_T2	294.192	3	290.843	869.508			-0.57969	-0.0001686						19.711	0.46902	19.694	19.427	19.896	-0.01692								0.419685	0.0126814	0.137012	4.6416e-06	3	4493	119.57	119.09	1	0.37286	0.39928	0
VSAPRVGGK	9	1	0	1	Unmodified	Pep3516	MULTI-MSMS		2024-02-18_Fusion_41481	102	Ctrl_T1	435.762	2	435.761	869.508	0.16986	7.4021e-05	0.059447	2.5905e-05	0.22931	9.9925e-05	435.762	440.784	444.773	19.725	0.42429	19.725	19.435	19.859	0					150	21	11	0.989008	0.117055	1	1.2202e-05	5	4919	140.35	106.08	1	0.212	0.2728	0
VSAPRVGGK	9	1	0	1	Unmodified	Pep3516	MULTI-MSMS		2024-02-18_Fusion_41482	202	Ctrl_T1	290.843	3	290.843	869.508	-0.066398	-1.9312e-05	0.16493	4.797e-05	0.098535	2.8658e-05	290.844	294.192	296.851	19.748	0.49863	19.764	19.465	19.964	0.016228					137	20	12	0.993575	0.0261196	0.1207	2.2747e-11	7	4555	167.24	167.24	1	0.25141	0.31327	0
VSAPRVGGK	9	1	0	1	Unmodified	Pep3516	MULTI-MSMS		2024-02-18_Fusion_41487	103	Treat_T2	435.762	2	435.761	869.508	-0.11802	-5.143e-05	0.10284	4.4814e-05	-0.015184	-6.6165e-06	435.762	440.784	444.772	19.7	0.48603	19.716	19.426	19.912	0.016401					176	24	13	0.937094	0.0398254	0.756941	2.1749e-05	6	4856	136.27	108.48	1	1.1925	1.335	0
VSAPRVGGK	9	1	0	1	Unmodified	Pep3516	MULTI-MSMS		2024-02-18_Fusion_41488	203	Treat_T2	294.192	3	290.843	869.508	-0.0061411	-1.7861e-06	-0.23941	-6.963e-05	-0.24555	-7.1416e-05	290.844	294.192	296.851	19.699	0.56404	19.735	19.449	20.013	0.036503					136	22	12	0.820512	0.0370117	0.242697	2.2747e-11	9	4512	163.9	163.9	1	1.1594	1.3064	0
VSAPRVGGK	9	1	0	1	Unmodified	Pep3516	MULTI-MSMS		2024-02-18_Fusion_41493	104	Treat_T1	435.762	2	435.761	869.508	-0.30643	-0.00013353	0.2721	0.00011857	-0.034328	-1.4959e-05	435.762	440.784	444.773	19.687	0.54067	19.733	19.434	19.975	0.045856					191	31	11	0.990702	0.15768	1	2.8627e-06	6	4926	147.29	105.32	1	0.16673	0.24557	0
VSAPRVGGK	9	1	0	1	Unmodified	Pep3516	ISO-MSMS	1	2024-02-18_Fusion_41494	204	Treat_T1	294.192	3	290.843	869.508			-0.4258	-0.00012384						19.652	0.37648	19.71	19.496	19.873	0.058281								0.679696	0.0242581	0.224572	1.3693e-06	2	4641	127.46	127.1	1	0.17169	0.24858	0
VSAPRVGGK	9	1	0	1	Unmodified	Pep3516	ISO-MSMS	2	2024-02-18_Fusion_41494	204	Treat_T1	296.851	3	290.843	869.508			-0.36354	-0.00010573						19.649	0.32685	19.708	19.52	19.847	0.058281								0.890506	0.0245837	0.172384	5.6487e-06	2	4654	117.14	115.76	1	0.18099	0.26204	0
VSAPRVGGK	9	1	0	1	Unmodified	Pep3516	MULTI-MATCH-MSMS		2024-02-18_Fusion_41476	201	Ctrl_T2		3	290.843	869.508	-0.1036	-3.0131e-05	0.59067	0.00017179	0.48707	0.00014166	290.844	292.85	294.18	19.731	0.54405	19.714	19.427	19.971	-0.016918	-0.016272	0.00028345		167.24	144	22	10					0				0	0.13256	0.12377	0
VSAPRVGGK	9	1	0	1	Unmodified	Pep3516	MULTI-MATCH-MSMS		2024-02-18_Fusion_41494	204	Treat_T1		3	290.843	869.508	-0.065208	-1.8965e-05	0.36448	0.00010601	0.29927	8.7041e-05	290.844	292.85	294.18	19.651	0.60809	19.709	19.422	20.03	0.058281	-0.021613	8.6092e-05		167.24	107	23	9					0				0	0.051969	0.052889	0
AQATVHVVK	9	1	0	0	Unmodified	Pep1664	MULTI-MSMS		2024-02-18_Fusion_41475	101	Ctrl_T2	478.795	2	476.782	951.55	0.21634	0.00010315	-0.12458	-5.9397e-05	0.091764	4.3752e-05	476.782	478.795	480.79	19.861	0.27724	19.861	19.669	19.946	0					84	15	9	0.637744	0.00694362	0.107502	0.00022657	3	4895	83.998	81.319	1	0.73095	0.80491	0
AQATVHVVK	9	1	0	0	Unmodified	Pep1664	MULTI-MSMS		2024-02-18_Fusion_41476	201	Ctrl_T2	320.862	3	318.191	951.55	-0.11942	-3.7997e-05	-0.34072	-0.00010841	-0.46014	-0.00014641	318.191	319.533	320.862	19.888	0.255	19.87	19.69	19.945	-0.017349					57	10	10	0.697169	0.00346426	0.0730819	2.1152e-11	4	4526	152.63	149.44	1	0.67613	0.73366	0
AQATVHVVK	9	1	0	0	Unmodified	Pep1664	MULTI-MSMS		2024-02-18_Fusion_41481	102	Ctrl_T1	480.789	2	476.782	951.55	0.33709	0.00016072	-0.061625	-2.9382e-05	0.27547	0.00013134	476.782	478.795	480.789	19.885	0.35557	19.885	19.669	20.025	0					88	21	9	0.986057	0.00308998	0.0185586	0.00041718	2	4964	86.67	83.414	1	0.6103	0.69796	0
AQATVHVVK	9	1	0	0	Unmodified	Pep1664	MULTI-MSMS		2024-02-18_Fusion_41482	202	Ctrl_T1	318.191	3	318.191	951.55	-0.19724	-6.276e-05	0.11737	3.7346e-05	-0.079871	-2.5414e-05	318.191	319.532	320.862	19.896	0.21322	19.912	19.75	19.964	0.016228					43	8	8	0.533379	0.00478254	0.0352907	5.2948e-12	3	4580	166.34	166.34	1	0.79069	0.90583	0
AQATVHVVK	9	1	0	0	Unmodified	Pep1664	MULTI-MSMS		2024-02-18_Fusion_41487	103	Treat_T2	480.79	2	476.782	951.55	0.071862	3.4263e-05	-0.59321	-0.00028283	-0.52134	-0.00024857	476.781	478.795	480.79	19.903	0.3716	19.92	19.694	20.066	0.016644					104	20	8	0.760855	0.00262561	0.0396601	0.00017291	2	4896	85.67	78.19	1	1.2124	1.2438	0
AQATVHVVK	9	1	0	0	Unmodified	Pep1664	MULTI-MSMS		2024-02-18_Fusion_41488	203	Treat_T2	320.862	3	318.191	951.55	0.015691	4.9927e-06	0.27083	8.6177e-05	0.28653	9.117e-05	318.191	319.533	320.862	19.833	0.36945	19.869	19.669	20.038	0.036505					68	14	9	0.669552	0.00466124	0.0684155	2.1152e-11	3	4555	157.86	155.8	1	1.2449	1.2694	0
AQATVHVVK	9	1	0	0	Unmodified	Pep1664	MULTI-MSMS		2024-02-18_Fusion_41493	104	Treat_T1	476.782	2	476.782	951.55	0.018066	8.6136e-06	-0.12822	-6.1134e-05	-0.11016	-5.252e-05	476.782	478.795	480.79	19.865	0.34764	19.911	19.696	20.044	0.045856					106	22	7	0.659885	0.00402611	0.0250243	0.0005091	2	4967	88.136	84.565	1	0.40651	0.52268	0
AQATVHVVK	9	1	0	0	Unmodified	Pep1664	MULTI-MSMS		2024-02-18_Fusion_41494	204	Treat_T1	318.191	3	318.191	951.55	-0.21679	-6.8979e-05	0.54059	0.00017201	0.3238	0.00010303	318.191	319.533	320.862	19.84	0.30825	19.898	19.722	20.03	0.058281					51	11	8	0.837759	0.00527442	0.0365986	2.1152e-11	4	4716	178.3	178.3	1	0.46831	0.62167	0
VTNPDIAAKK	10	2	0	0	Unmodified	Pep1192	ISO-MSMS	1	2024-02-18_Fusion_41488	203	Treat_T2	355.557	3	352.873	1055.6			0.81995	0.00028934						19.765	0.17242	19.802	19.693	19.866	0.036503								0.224669	0.000696115	0.00753258	2.6526e-05	2	4537	104.37	96.44	1	0.70402	0.80702	0
VTNPDIAAKK	10	2	0	0	Unmodified	Pep1192	ISO-MSMS	0	2024-02-18_Fusion_41493	104	Treat_T1	528.805	2	528.806	1055.6			-0.14994	-7.9289e-05						19.798	0.15525	19.844	19.716	19.871	0.045855								0.703204	0.00204574	0.0250379	3.9218e-05	1	4944	113.18	106.03	1	0.25158	0.42678	0
ATNYITRNK	9	1	0	1	Unmodified	Pep1666	MULTI-MSMS		2024-02-18_Fusion_41475	101	Ctrl_T2	549.804	2	540.793	1079.57	0.26997	0.000146	-1.668	-0.00090205	-1.398	-0.00075605	540.793	545.816	549.805	19.97	0.14742	19.97	19.862	20.009	0					42	8	7	0.970638	0.00260538	0.0526208	6.7971e-07	3	4899	156.35	140.01	1	0.34498	0.39831	0
ATNYITRNK	9	1	0	1	Unmodified	Pep1666	ISO-MSMS	2	2024-02-18_Fusion_41476	201	Ctrl_T2	366.873	3	360.865	1079.57			-0.072645	-2.6215e-05						19.973	0.21528	19.955	19.776	19.991	-0.017351								0.623301	0.00500838	0.0545509	0.0030474	3	4536	61.65	59.03	1	0.80328	0.86019	0
ATNYITRNK	9	1	0	1	Unmodified	Pep1666	MULTI-MSMS		2024-02-18_Fusion_41481	102	Ctrl_T1	540.794	2	540.793	1079.57	0.57055	0.00030855	-1.0522	-0.00056904	-0.48168	-0.00026049	540.793	545.816	549.805	19.954	0.18818	19.954	19.836	20.025	0					63	12	8	0.93536	0.00727167	0.0625474	1.902e-09	3	4978	173.37	148.16	1	0.24176	0.3111	0
ATNYITRNK	9	1	0	1	Unmodified	Pep1666	ISO-MSMS	1	2024-02-18_Fusion_41482	202	Ctrl_T1	364.213	3	360.865	1079.57			0.058574	2.1137e-05						19.933	0.14463	19.949	19.846	19.991	0.016228								0.253308	0.00209147	0.0269547	0.0077448	2	4613	61.357	54.229	1	0.2654	0.33069	0
ATNYITRNK	9	1	0	1	Unmodified	Pep1666	MULTI-MSMS		2024-02-18_Fusion_41487	103	Treat_T2	549.805	2	540.793	1079.57	-0.0073537	-3.9768e-06	-2.6186	-0.0014161	-2.626	-0.0014201	541.292	545.816	549.805	19.979	0.23499	19.995	19.849	20.084	0.016642					86	14	10	0.852381	0.00249351	0.0310843	1.2423e-06	3	4916	146.27	135.57	1	0.33517	0.37521	0
ATNYITRNK	9	1	0	1	Unmodified	Pep1666	MULTI-MSMS		2024-02-18_Fusion_41488	203	Treat_T2	360.865	3	360.865	1079.57	-0.00038426	-1.3866e-07	0.72122	0.00026026	0.72083	0.00026012	360.865	364.213	366.872	19.938	0.51661	19.975	19.521	20.038	0.036505					73	20	10	0.804604	0.0169724	0.237632	3.1081e-12	6	4569	168.38	168.38	1	0.67397	0.75942	0
ATNYITRNK	9	1	0	1	Unmodified	Pep1666	MULTI-MSMS		2024-02-18_Fusion_41493	104	Treat_T1	540.794	2	540.793	1079.57	0.00063525	3.4354e-07	-0.79573	-0.00043033	-0.79509	-0.00042998	540.794	545.816	549.805	19.898	0.18362	19.944	19.86	20.044	0.045855					55	11	8	0.924077	0.0060394	0.0221366	1.902e-09	3	4986	173.37	155.04	1	0.15514	0.22849	0
ATNYITRNK	9	1	0	1	Unmodified	Pep1666	MULTI-MSMS		2024-02-18_Fusion_41494	204	Treat_T1	360.865	3	360.865	1079.57	0.043005	1.5519e-05	0.24578	8.8695e-05	0.28879	0.00010421	360.865	364.213	366.873	19.904	0.23144	19.962	19.798	20.03	0.058281					52	8	9	0.865026	0.0219087	0.153731	3.1081e-12	2	4728	168.38	168.38	1	0.14686	0.21263	0
ATNYITRNK	9	1	0	1	Unmodified	Pep1666	MULTI-MATCH-MSMS		2024-02-18_Fusion_41482	202	Ctrl_T1		3	360.865	1079.57	-0.12531	-4.5221e-05	0.049983	1.8037e-05	-0.075329	-2.7184e-05	360.865	362.872	364.2	19.96	0.21785	19.976	19.822	20.04	0.016228	0.0054092	-0.0001977		168.38	30	8	6					0				0	0.068471	0.073894	0
ATLPKNPPPK	10	2	1	0	Unmodified	Pep2472	ISO-MSMS	0	2024-02-18_Fusion_41493	104	Treat_T1	531.819	2	531.819	1061.62			-0.61313	-0.00032607						19.89	0.14846	19.936	19.871	20.02	0.045856								0.433894	0.00115819	0.00790958	0.0032888	1	4993	62.104	53.359	1			0
KVYGPGVAK	9	2	0	0	Unmodified	Pep3532	ISO-MSMS	0	2024-02-18_Fusion_41481	102	Ctrl_T1	459.773	2	459.774	917.533			-0.99044	-0.00045538						19.966	0.19043	19.966	19.846	20.037	0								0.92949	0.014683	0.0881391	0.0013484	2	4995	77.072	54.835	1	0.17172	0.22745	0
KVYGPGVAK	9	2	0	0	Unmodified	Pep3532	ISO-MSMS	1	2024-02-18_Fusion_41481	102	Ctrl_T1	463.799	2	459.774	917.533			0.2354	0.00010823						19.965	0.1309	19.965	19.859	19.99	0								0.607792	0.00169267	0.0101909	0.0029717	1	5003	62.338	26.982	1	0.20551	0.27221	0
KVYGPGVAK	9	2	0	0	Unmodified	Pep3532	ISO-MSMS	1	2024-02-18_Fusion_41487	103	Treat_T2	463.799	2	459.774	917.533			0.40656	0.00018693						20.004	0.1802	20.02	19.885	20.066	0.016644								0.5689	0.00370305	0.0288284	0.0034364	1	4942	58.119	45.292	1	0.45991	0.53946	0
KVYGPGVAK	9	2	0	0	Unmodified	Pep3532	MSMS	2	2024-02-18_Fusion_41487	103	Treat_T2	467.788	2	459.774	917.533										20.022	1	20.039	19.539	20.539	0.016642											0.0056127	1	4959	55.37	36.967	1
KVYGPGVAK	9	2	0	0	Unmodified	Pep3532	ISO-MSMS	0	2024-02-18_Fusion_41493	104	Treat_T1	459.774	2	459.774	917.533			-3.8375	-0.0017644						19.984	0.26263	20.03	19.802	20.065	0.045856								0.811212	0.0114197	0.0872896	0.00050322	2	5026	84.743	60.95	1	0.1025	0.17389	0
KVYGPGVAK	9	2	0	0	Unmodified	Pep3532	ISO-MSMS	1	2024-02-18_Fusion_41493	104	Treat_T1	463.8	2	459.774	917.533			-0.12067	-5.548e-05						19.961	0.12051	20.007	19.923	20.044	0.045856								0.595549	0.00116859	0.0103456	0.010159	1	5023	45.7	15.138	1	0.096921	0.16442	0
GVFEGHTSK	9	1	0	0	Unmodified	Pep4780	MSMS	1	2024-02-18_Fusion_41487	103	Treat_T2	483.254	2	481.241	960.466										19.952	1	19.968	19.468	20.468	0.016642											0.0053957	1	4931	55.503	47.854	1
GVFEGHTSK	9	1	0	0	Unmodified	Pep4780	MSMS	2	2024-02-18_Fusion_41487	103	Treat_T2	485.248	2	481.241	960.466										20.002	1	20.018	19.518	20.518	0.016642											0.044996	1	4951	31.268	29.058	1
GVFEGHTSK	9	1	0	0	Unmodified	Pep4780	MSMS	1	2024-02-18_Fusion_41493	104	Treat_T1	483.254	2	481.241	960.466										19.944	1	19.99	19.49	20.49	0.045856											0.034449	1	5019	37.722	32.52	1
ATDIPSSQK	9	1	0	0	Unmodified	Pep3513	MULTI-MSMS		2024-02-18_Fusion_41475	101	Ctrl_T2	477.753	2	473.746	945.477	0.05599	2.6525e-05	-0.45291	-0.00021456	-0.39692	-0.00018804	473.746	475.758	477.752	19.611	0.4603	19.611	19.402	19.862	0					184	23	12	0.482996	0.0111084	0.0698026	4.5724e-05	2	4816	103.87	93.607	1	0.83567	0.92022	0
ATDIPSSQK	9	1	0	0	Unmodified	Pep3513	MULTI-MSMS		2024-02-18_Fusion_41481	102	Ctrl_T1	473.746	2	473.746	945.477	0.34168	0.00016187	-0.40295	-0.00019089	-0.061271	-2.9027e-05	473.746	475.758	477.752	19.616	0.39282	19.616	19.401	19.794	0					145	18	11	0.564952	0.0597453	1	8.0716e-06	2	4877	125.31	117.67	1	0.43337	0.49562	0
ATDIPSSQK	9	1	0	0	Unmodified	Pep3513	MULTI-MSMS		2024-02-18_Fusion_41487	103	Treat_T2	477.752	2	473.746	945.477	-0.039452	-1.869e-05	0.058218	2.7581e-05	0.018766	8.8904e-06	473.746	475.758	477.752	19.582	0.48651	19.598	19.399	19.885	0.016399					177	24	11	0.364443	0.0312735	0.56167	1.3563e-05	3	4785	122.19	112.85	1	1.0096	1.0357	0
ATDIPSSQK	9	1	0	0	Unmodified	Pep3513	MULTI-MSMS		2024-02-18_Fusion_41493	104	Treat_T1	473.746	2	473.746	945.477	0.0084853	4.0199e-06	-0.22956	-0.00010875	-0.22107	-0.00010473	473.746	475.758	477.753	19.574	0.43966	19.619	19.41	19.85	0.045856					151	22	10	0.558932	0.0460642	0.542941	1.9457e-06	2	4890	133.68	121.44	1	0.30355	0.3903	0
RTQNVLGEK	9	1	1	1	Unmodified	Pep3536	MULTI-SECPEP		2024-02-18_Fusion_41481	102	Ctrl_T1	521.82	2	522.793	1043.57	0.56049	0.00029302	0.27743	0.00014504	0.83792	0.00043806	522.794	529.325	534.814	20.035	0.21245	20.035	19.912	20.125	0					83	21	9	0.238736	0.00054464	0.00349734	1.4739e-05	1	5014	113.74	80.362	1	0.38342	0.43785	0
RTQNVLGEK	9	1	1	1	Unmodified	Pep3536	MULTI-MSMS		2024-02-18_Fusion_41487	103	Treat_T2	534.814	2	522.793	1043.57	0.18147	9.4871e-05	0.0096749	5.058e-06	0.19114	9.9929e-05	522.794	529.325	534.815	20.071	0.22695	20.088	19.94	20.167	0.016644					81	19	7	0.889399	0.00585601	0.0151901	4.4738e-05	1	4981	104.43	65.412	1	0.57218	0.54717	0
RTQNVLGEK	9	1	1	1	Unmodified	Pep3536	MSMS	2	2024-02-18_Fusion_41493	104	Treat_T1	534.814	2	522.793	1043.57										20.051	1	20.097	19.597	20.597	0.045856											0.0030111	1	5062	70.363	57.386	1
GTTKVDALK	9	2	1	0	Unmodified	Pep3528	ISO-MSMS	1	2024-02-18_Fusion_41481	102	Ctrl_T1	472.309	2	466.774	931.534			0.0042975	2.006e-06						19.966	0.13564	19.966	19.873	20.009	0								0.798332	0.00266634	0.0212721	2.6284e-07	1	5005	131.11	122.24	1	1.4358	1.8546	0
GTTKVDALK	9	2	1	0	Unmodified	Pep3528	ISO-MSMS	0	2024-02-18_Fusion_41481	102	Ctrl_T1	466.774	2	466.774	931.534			0.16089	7.5098e-05						19.986	0.11231	19.986	19.912	20.025	0								0.753806	0.00211594	0.0109405	1.7457e-07	1	5011	143.7	114.33	1	0.95291	1.2308	0
GTTKVDALK	9	2	1	0	Unmodified	Pep3528	ISO-MSMS	1	2024-02-18_Fusion_41487	103	Treat_T2	472.309	2	466.774	931.534			0.64243	0.00029987						19.974	0.19776	19.99	19.868	20.066	0.016642								0.829901	0.00439833	0.035948	7.9549e-07	1	4940	128.27	119.41	1	3.2172	3.4837	0
GTTKVDALK	9	2	1	0	Unmodified	Pep3528	ISO-MSMS	2	2024-02-18_Fusion_41487	103	Treat_T2	477.799	2	466.774	931.534			0.36492	0.00017033						20.032	0.15782	20.048	19.94	20.098	0.016642								0.360996	0.0040611	0.0235372	1.7923e-07	1	4954	143.04	132.75	1	2.7598	2.9883	0
GTTKVDALK	9	2	1	0	Unmodified	Pep3528	ISO-MSMS	1	2024-02-18_Fusion_41488	203	Treat_T2	315.208	3	311.519	931.534			-0.13828	-4.3078e-05						19.94	0.17228	19.976	19.866	20.038	0.036503								0.281289	0.000228845	0.00182054	0.028699	1	4590	34.692	34.692	1	1.702	1.8423	0
GTTKVDALK	9	2	1	0	Unmodified	Pep3528	ISO-MSMS	2	2024-02-18_Fusion_41488	203	Treat_T2	318.868	3	311.519	931.534			0.42439	0.0001322						19.988	0.14713	20.025	19.891	20.038	0.036503								0.795052	0.0011248	0.00703139	0.0031721	1	4597	60.518	53.859	1	0.8692	0.94088	0
GTTKVDALK	9	2	1	0	Unmodified	Pep3528	MSMS	2	2024-02-18_Fusion_41488	203	Treat_T2	318.868	3	311.519	931.534										20.002	1	20.039	19.539	20.539	0.036503											4.2496e-06	1	4598	118.32	112.29	1
GTTKVDALK	9	2	1	0	Unmodified	Pep3528	MSMS	0	2024-02-18_Fusion_41493	104	Treat_T1	466.775	2	466.774	931.534										19.967	1	20.013	19.513	20.513	0.045856											2.3474e-09	1	5028	143.7	114.33	1
GTTKVDALK	9	2	1	0	Unmodified	Pep3528	MULTI-MSMS		2024-02-18_Fusion_41494	204	Treat_T1	318.868	3	311.519	931.534	-0.10477	-3.2639e-05	0.1933	6.0216e-05	0.088525	2.7577e-05	311.519	315.208	318.868	19.961	0.18237	20.019	19.873	20.055	0.058281					18	6	6	0.886688	0.000576578	0.00599229	3.4301e-05	2	4769	91.041	87.317	1	0.37137	0.52158	0
GTTKVDALK	9	2	1	0	Unmodified	Pep3528	MSMS	0	2024-02-18_Fusion_41494	204	Treat_T1	311.519	3	311.519	931.534										19.986	1	20.044	19.544	20.544	0.058281											0.0024509	1	4771	65.224	54.06	1
GTTKVDALK	9	2	1	0	Unmodified	Pep3528	MSMS	0	2024-02-18_Fusion_41494	204	Treat_T1	311.519	3	311.519	931.534										19.988	1	20.046	19.546	20.546	0.058281											2.3282e-10	1	4772	150.05	141.35	1
HGYENPTYK	9	1	0	0	Unmodified	Pep3531	ISO-MSMS	1	2024-02-18_Fusion_41487	103	Treat_T2	557.286	2	554.757	1107.5			0.23502	0.00013038						19.974	0.076994	19.99	19.94	20.017	0.016642								0.62725	0.000402075	0.00337485	0.0014478	1	4938	76.17	70.067	1			0
HGYENPTYK	9	1	0	0	Unmodified	Pep3531	ISO-MSMS	2	2024-02-18_Fusion_41487	103	Treat_T2	558.764	2	554.757	1107.5			1.5821	0.00087766						20.004	0.12237	20.02	19.912	20.034	0.016642								0.558231	0.000914147	0.00699411	0.009615	1	4944	46.022	43.671	1			0
ASFDKAKLK	9	3	1	0	Unmodified	Pep3541	ISO-MSMS	1	2024-02-18_Fusion_41475	101	Ctrl_T2	511.846	2	504.298	1006.58			0.17334	8.7415e-05						20.184	0.26952	20.184	20.05	20.319	0								0.380387	0.0018257	0.00842503	6.0125e-06	1	4974	123.21	100.17	1	0.91752	0.92487	0
ASFDKAKLK	9	3	1	0	Unmodified	Pep3541	ISO-MSMS	2	2024-02-18_Fusion_41475	101	Ctrl_T2	519.33	2	504.298	1006.58			0.94218	0.00047514						20.228	0.72448	20.228	20.099	20.824	0								0.738183	0.00287264	0.013002	2.3719e-07	1	4996	134.77	104.93	1	0.27404	0.27459	0
ASFDKAKLK	9	3	1	0	Unmodified	Pep3541	ISO-MSMS	1	2024-02-18_Fusion_41476	201	Ctrl_T2	341.565	3	336.534	1006.58			0.043956	1.4793e-05						20.193	1.1413	20.176	20.007	21.148	-0.017351								0.490637	0.00140237	0.0129487	1.2628e-10	4	4586	167.25	147.65	1	0.72294	0.6047	0
ASFDKAKLK	9	3	1	0	Unmodified	Pep3541	ISO-MSMS	2	2024-02-18_Fusion_41476	201	Ctrl_T2	346.555	3	336.534	1006.58			0.12887	4.3368e-05						20.232	1.148	20.215	20.097	21.245	-0.017351								0.94297	0.0168034	0.17594	4.7625e-06	5	4676	119.27	110.17	1	0.33519	0.28035	0
ASFDKAKLK	9	3	1	0	Unmodified	Pep3541	ISO-MSMS	1	2024-02-18_Fusion_41481	102	Ctrl_T1	511.845	2	504.298	1006.58			-0.2537	-0.00012794						20.173	0.28706	20.173	20.058	20.345	0								0.528473	0.00302758	0.00833234	1.5297e-07	2	5066	146.79	117.48	1	0.20595	0.23121	0
ASFDKAKLK	9	3	1	0	Unmodified	Pep3541	ISO-MSMS	2	2024-02-18_Fusion_41481	102	Ctrl_T1	519.331	2	504.298	1006.58			0.72471	0.00036547						20.247	0.3559	20.247	20.129	20.485	0								0.740104	0.00363578	0.0119496	2.3719e-07	1	5090	134.77	104.17	1	0.065766	0.072988	0
ASFDKAKLK	9	3	1	0	Unmodified	Pep3541	ISO-MSMS	1	2024-02-18_Fusion_41482	202	Ctrl_T1	341.566	3	336.534	1006.58			0.247	8.3125e-05						20.154	0.28924	20.171	20.067	20.356	0.016228								0.442375	0.00179021	0.0107544	1.2628e-10	2	4654	167.25	147.65	1	0.26974	0.25685	0
ASFDKAKLK	9	3	1	0	Unmodified	Pep3541	ISO-MSMS	2	2024-02-18_Fusion_41482	202	Ctrl_T1	346.555	3	336.534	1006.58			0.088503	2.9784e-05						20.221	1.0943	20.237	20.123	21.217	0.016228								0.956322	0.0136261	0.0834943	1.3475e-06	4	4717	127.51	118.41	1	0.077514	0.07153	0
ASFDKAKLK	9	3	1	0	Unmodified	Pep3541	ISO-MSMS	0	2024-02-18_Fusion_41482	202	Ctrl_T1	1007.59	1	1007.59	1006.58			-1.5109	-0.0015223						20.322	0.046497	20.338	20.31	20.356	0.016607								0.862905	0.000549851	0.00378368	2.8847e-06	1	4742	126.24	105.3	1			0
ASFDKAKLK	9	3	1	0	Unmodified	Pep3541	ISO-MSMS	1	2024-02-18_Fusion_41487	103	Treat_T2	511.845	2	504.298	1006.58			0.32861	0.00016572						20.216	0.56099	20.233	20.084	20.645	0.016644								0.576568	0.00537472	0.0108264	6.8268e-08	2	5009	158.87	125.88	1	0.99648	0.99183	0
ASFDKAKLK	9	3	1	0	Unmodified	Pep3541	ISO-MSMS	2	2024-02-18_Fusion_41487	103	Treat_T2	519.33	2	504.298	1006.58			1.0188	0.00051378						20.302	0.56436	20.319	20.167	20.731	0.016644								0.799792	0.00889978	0.0252681	6.3288e-08	1	5043	159.58	123.37	1	0.35194	0.35119	0
ASFDKAKLK	9	3	1	0	Unmodified	Pep3541	ISO-MSMS	1	2024-02-18_Fusion_41488	203	Treat_T2	341.9	3	336.534	1006.58			0.16807	5.6561e-05						20.167	1.4705	20.205	20.065	21.535	0.038486								0.878893	0.0115964	0.0509809	3.8857e-11	8	4631	169.57	146.2	1	1.0126	0.97867	0
ASFDKAKLK	9	3	1	0	Unmodified	Pep3541	ISO-MSMS	2	2024-02-18_Fusion_41488	203	Treat_T2	346.556	3	336.534	1006.58			-0.01761	-5.9262e-06						20.251	1.3591	20.29	20.127	21.486	0.039042								0.982957	0.0391883	0.260808	9.2234e-10	6	4681	146.17	137.06	1	0.15718	0.15176	0
ASFDKAKLK	9	3	1	0	Unmodified	Pep3541	ISO-MSMS	1	2024-02-18_Fusion_41493	104	Treat_T1	511.845	2	504.298	1006.58			0.0050251	2.5342e-06						20.144	0.25368	20.193	20.067	20.321	0.048534								0.619231	0.00463839	0.0101434	1.5361e-07	1	5088	146.69	120.8	1	0.16832	0.18715	0
ASFDKAKLK	9	3	1	0	Unmodified	Pep3541	ISO-MSMS	2	2024-02-18_Fusion_41493	104	Treat_T1	519.33	2	504.298	1006.58			0.43825	0.00022101						20.223	0.35578	20.272	20.178	20.534	0.048534								0.744147	0.00193117	0.00702735	4.4303e-06	1	5104	124.74	97.116	1	0.060569	0.06539	0
ASFDKAKLK	9	3	1	0	Unmodified	Pep3541	ISO-MSMS	1	2024-02-18_Fusion_41494	204	Treat_T1	341.566	3	336.534	1006.58			-0.16511	-5.5567e-05						20.163	0.2555	20.221	20.077	20.332	0.058281								0.72165	0.00740674	0.0194309	3.3432e-15	2	4810	194.44	171.07	1	0.16532	0.1639	0
ASFDKAKLK	9	3	1	0	Unmodified	Pep3541	ISO-MSMS	2	2024-02-18_Fusion_41494	204	Treat_T1	346.555	3	336.534	1006.58			0.020553	6.9166e-06						20.211	0.79618	20.271	20.175	20.971	0.060181								0.939605	0.0115931	0.0731	1.9645e-06	8	4892	126.03	116.92	1	0.065666	0.064891	0
ATHTAFVAK	9	1	0	0	Unmodified	Pep4785	ISO-MSMS	0	2024-02-18_Fusion_41476	201	Ctrl_T2	315.843	3	315.843	944.508			0.58503	0.00018478						20.367	0.18314	20.35	20.318	20.501	-0.017351								0.805762	0.000732682	0.00862465	1.205e-05	2	4696	113.26	110.4	1			0
ATHTAFVAK	9	1	0	0	Unmodified	Pep4785	ISO-MSMS	0	2024-02-18_Fusion_41482	202	Ctrl_T1	315.843	3	315.843	944.508			-0.085658	-2.7054e-05						20.392	0.17985	20.408	20.356	20.536	0.016607								0.94834	0.00102025	0.00898352	3.9261e-06	2	4761	138.54	137.04	1			0
ATHTAFVAK	9	1	0	0	Unmodified	Pep4785	ISO-MSMS	0	2024-02-18_Fusion_41488	203	Treat_T2	315.843	3	315.843	944.508			-0.22172	-7.0029e-05						20.331	0.19879	20.37	20.348	20.547	0.039042								0.95006	0.000812634	0.0136698	4.5084e-06	2	4740	124.98	124.51	1			0
ATHTAFVAK	9	1	0	0	Unmodified	Pep4785	MSMS	0	2024-02-18_Fusion_41494	204	Treat_T1	315.843	3	315.843	944.508										20.345	1	20.405	19.905	20.905	0.060181											1.0121e-05	1	4897	92.051	89.297	1
ATHTAFVAK	9	1	0	0	Unmodified	Pep4785	MSMS	0	2024-02-18_Fusion_41494	204	Treat_T1	315.843	3	315.843	944.508										20.347	1	20.408	19.908	20.908	0.060181											2.3282e-10	1	4898	164.53	160.83	1
GTGKTLIGK	9	2	1	0	Unmodified	Pep3542	MSMS	2	2024-02-18_Fusion_41475	101	Ctrl_T2	448.796	2	437.771	873.528										20.218	1	20.218	19.718	20.718	0											2.7363e-06	1	5024	127.94	114.57	1
GTGKTLIGK	9	2	1	0	Unmodified	Pep3542	ISO-MSMS	1	2024-02-18_Fusion_41487	103	Treat_T2	443.306	2	437.771	873.528			-0.44537	-0.00019497						20.194	0.11219	20.21	20.167	20.279	0.016642								0.933009	0.000485193	0.00218765	1.2858e-07	1	5024	150.27	132.04	1	5.7696	6.2475	0
GTGKTLIGK	9	2	1	0	Unmodified	Pep3542	ISO-MSMS	2	2024-02-18_Fusion_41487	103	Treat_T2	448.796	2	437.771	873.528			0.2157	9.4429e-05						20.241	0.19573	20.258	20.174	20.37	0.016642								0.594073	0.00131433	0.00624399	2.5711e-06	1	5046	126.55	115.38	1	2.3978	2.5964	0
GTGKTLIGK	9	2	1	0	Unmodified	Pep3542	MSMS	0	2024-02-18_Fusion_41493	104	Treat_T1	437.771	2	437.771	873.528										20.172	1	20.22	19.72	20.72	0.048534											1.8419e-09	1	5108	150.53	140.57	1
STLPPVKSK	9	2	1	0	Unmodified	Pep1332	ISO-MSMS	0	2024-02-18_Fusion_41481	102	Ctrl_T1	478.793	2	478.792	955.57			0.25084	0.0001201						20.643	1.1768	20.643	20.314	21.491	0								0.54142	0.00250715	0.0345514	0.001225	1	5292	78.192	69.009	1	0.19841	0.25628	0
STLPPVKSK	9	2	1	0	Unmodified	Pep1332	ISO-MSMS	0	2024-02-18_Fusion_41482	202	Ctrl_T1	319.531	3	319.531	955.57			0.40538	0.00012953						20.477	1.0817	20.494	20.385	21.466	0.016607								0.634553	0.00189787	0.0502221	1.5128e-05	3	4876	100.02	73.974	1	0.25086	0.32645	0
STLPPVKSK	9	2	1	0	Unmodified	Pep1332	MSMS	0	2024-02-18_Fusion_41493	104	Treat_T1	478.792	2	478.792	955.57										20.744	1	20.793	20.293	21.293	0.048534											0.0025463	1	5332	74.301	64.014	1
STLPPVKSK	9	2	1	0	Unmodified	Pep1332	ISO-MSMS	0	2024-02-18_Fusion_41494	204	Treat_T1	319.531	3	319.531	955.57			0.25461	8.1354e-05						20.413	1.1081	20.473	20.371	21.479	0.060181								0.551931	0.00200877	0.0351717	0.0031811	2	4934	77.741	51.698	1	0.17183	0.24133	0
STNSHPILR	9	0	1	1	Unmodified	Pep4954	ISO-MSMS	1	2024-02-18_Fusion_41476	201	Ctrl_T2	345.202	3	342.189	1023.55			0.26748	9.1527e-05						20.677	0.36049	20.659	20.501	20.861	-0.017754								0.300424	0.00516515	0.181692	0.0031035	2	4788	79.116	76.75	1	3.999	4.1361	0
STNSHPILR	9	0	1	1	Unmodified	Pep4954	MULTI-MSMS		2024-02-18_Fusion_41482	202	Ctrl_T1	342.19	3	342.189	1023.55	0.35446	0.00012129	-0.50485	-0.00017276	-0.15039	-5.1462e-05	342.189	345.202	347.532	20.674	0.45675	20.691	20.417	20.874	0.016607					113	19	9	0.549005	0.00446061	0.102661	1.5696e-06	6	4869	94.006	94.006	1	1.2758	1.5281	0
STNSHPILR	9	0	1	1	Unmodified	Pep4954	ISO-MSMS	1	2024-02-18_Fusion_41488	203	Treat_T2	345.202	3	342.189	1023.55			-0.19952	-6.8272e-05						20.648	0.43402	20.687	20.475	20.909	0.039042								0.392845	0.00956348	0.163166	0.0017713	2	4816	81.32	79.821	1	6.9613	7.6663	0
STNSHPILR	9	0	1	1	Unmodified	Pep4954	ISO-MSMS	2	2024-02-18_Fusion_41488	203	Treat_T2	347.532	3	342.189	1023.55			-0.36083	-0.00012347						20.668	0.45978	20.707	20.521	20.981	0.039042								0.572712	0.0138414	0.241876	0.0013916	2	4819	85.666	77.861	1	5.3012	5.838	0
STNSHPILR	9	0	1	1	Unmodified	Pep4954	MULTI-MSMS		2024-02-18_Fusion_41494	204	Treat_T1	345.202	3	342.189	1023.55	0.35432	0.00012124	-0.83403	-0.0002854	-0.47971	-0.00016415	342.189	345.202	347.532	20.669	0.53157	20.729	20.417	20.948	0.060181					126	21	13	0.373165	0.00647025	0.118278	3.4301e-05	5	4985	91.041	91.041	1	0.96867	1.2151	0
STNSHPILR	9	0	1	1	Unmodified	Pep4954	MULTI-MATCH		2024-02-18_Fusion_41488	203	Treat_T2		3	342.189	1023.55	0.28546	9.768e-05	0.20587	7.0448e-05	0.49133	0.00016813	342.189	344.196	345.526	20.71	0.31497	20.749	20.547	20.862	0.039042	0.026161	0.00031771		94.006	66	12	8					0				0	1.6934	1.6284	0
AVYDRPGASPK	11	1	0	1	Unmodified	Pep2127	MSMS	2	2024-02-18_Fusion_41475	101	Ctrl_T2	589.818	2	580.807	1159.6										20.457	1	20.457	19.957	20.957	0											0.029691	1	5119	45.565	42.309	1
ATSTGGIVNK	10	1	0	0	Unmodified	Pep172	ISO-MSMS	2	2024-02-18_Fusion_41475	101	Ctrl_T2	478.269	2	474.261	946.508			-0.23106	-0.00010958						19.958	0.15751	19.958	19.862	20.019	0								0.444062	0.000719913	0.00472466	0.0016471	1	4933	75.696	46.534	1	0.74824	0.82395	0
ATSTGGIVNK	10	1	0	0	Unmodified	Pep172	ISO-MSMS	0	2024-02-18_Fusion_41481	102	Ctrl_T1	474.262	2	474.261	946.508			0.021633	1.026e-05						19.988	0.17777	19.988	19.859	20.037	0								0.380586	0.00273206	0.0180491	0.0026378	1	4997	67.494	52.82	1	0.41305	0.47238	0
ATSTGGIVNK	10	1	0	0	Unmodified	Pep172	ISO-MSMS	2	2024-02-18_Fusion_41487	103	Treat_T2	478.269	2	474.261	946.508			0.72352	0.00034314						20.006	0.21622	20.023	19.868	20.084	0.016642								0.305929	0.00338992	0.0309512	3.9642e-05	1	4941	95.815	59.055	1	0.91299	0.93663	0
ATSTGGIVNK	10	1	0	0	Unmodified	Pep172	ISO-MSMS	0	2024-02-18_Fusion_41487	103	Treat_T2	474.262	2	474.261	946.508			0.15704	7.4477e-05						19.998	0.19776	20.015	19.868	20.066	0.016644								0.471707	0.00342213	0.0213941	0.0010446	1	4956	80.684	70.903	1	0.74502	0.76431	0
ATSTGGIVNK	10	1	0	0	Unmodified	Pep172	ISO-MSMS	0	2024-02-18_Fusion_41493	104	Treat_T1	474.261	2	474.261	946.508			0.49189	0.00023329						19.959	0.15395	20.005	19.89	20.044	0.045855								0.531589	0.00443337	0.0415318	4.444e-05	1	5003	91.783	66.224	1	0.61385	0.78927	0
ATSTGGIVNK	10	1	0	0	Unmodified	Pep172	MSMS	0	2024-02-18_Fusion_41493	104	Treat_T1	474.262	2	474.261	946.508										20.019	1	20.065	19.565	20.565	0.045856											0.027424	1	5049	43.979	42.596	1
VTDGPGNYK	9	1	0	0	Unmodified	Pep3539	MSMS	2	2024-02-18_Fusion_41475	101	Ctrl_T2	479.74	2	475.733	949.451										20.074	1	20.074	19.574	20.574	0											0.0034754	1	4968	66.429	49.465	1
VTDGPGNYK	9	1	0	0	Unmodified	Pep3539	MSMS	0	2024-02-18_Fusion_41475	101	Ctrl_T2	475.734	2	475.733	949.451										20.098	1	20.098	19.598	20.598	0											0.0020715	1	4977	78.324	67.45	1
VTDGPGNYK	9	1	0	0	Unmodified	Pep3539	ISO-MSMS	0	2024-02-18_Fusion_41481	102	Ctrl_T1	475.733	2	475.733	949.451			0.031971	1.521e-05						20.111	0.18799	20.111	19.99	20.178	0								0.894565	0.00107468	0.00430401	8.6793e-06	1	5051	120.62	111.2	1	0.61897	0.70788	0
VTDGPGNYK	9	1	0	0	Unmodified	Pep3539	MSMS	2	2024-02-18_Fusion_41481	102	Ctrl_T1	479.74	2	475.733	949.451										20.093	1	20.093	19.593	20.593	0											0.039876	1	5059	34.402	23.934	1
VTDGPGNYK	9	1	0	0	Unmodified	Pep3539	ISO-MSMS	1	2024-02-18_Fusion_41487	103	Treat_T2	477.745	2	475.733	949.451			-0.079109	-3.7635e-05						20.161	0.11945	20.178	20.106	20.226	0.016642								0.624443	0.000870889	0.00227627	4.3361e-06	1	5007	124.83	115.42	1	1.2226	1.2542	0
VTDGPGNYK	9	1	0	0	Unmodified	Pep3539	ISO-MSMS	2	2024-02-18_Fusion_41487	103	Treat_T2	479.739	2	475.733	949.451			-0.58063	-0.00027622						20.159	0.12717	20.176	20.106	20.233	0.016642								0.504226	0.00105151	0.00342773	0.0013812	1	5013	76.774	61.992	1	1.2257	1.2574	0
VTDGPGNYK	9	1	0	0	Unmodified	Pep3539	MSMS	0	2024-02-18_Fusion_41487	103	Treat_T2	475.733	2	475.733	949.451										20.18	1	20.196	19.696	20.696	0.016642											0.042516	1	5022	32.786	21.912	1
VTDGPGNYK	9	1	0	0	Unmodified	Pep3539	ISO-MSMS	0	2024-02-18_Fusion_41493	104	Treat_T1	475.733	2	475.733	949.451			-0.078483	-3.7337e-05						20.107	0.17268	20.153	20.065	20.237	0.045856								0.921961	0.00175541	0.00517974	1.9362e-07	1	5076	140.98	126.15	1	0.42144	0.54188	0
KSLGHGLINK	10	2	2	0	Unmodified	Pep3164	ISO-MSMS	0	2024-02-18_Fusion_41494	204	Treat_T1	356.217	3	356.217	1065.63			0.57571	0.00020508						20.739	0.33746	20.799	20.657	20.994	0.060181								0.430265	0.00268369	0.0699376	2.2787e-05	2	5033	108.09	91.555	1	0.18907	0.2128	0
KTIQVPQQK	9	2	0	0	Unmodified	Pep3560	ISO-MSMS	2	2024-02-18_Fusion_41475	101	Ctrl_T2	543.336	2	535.322	1068.63			0.24986	0.00013376						20.835	0.27836	20.835	20.711	20.989	0								0.740225	0.00230437	0.0600462	2.2617e-05	1	5273	107.1	67.15	1	0.9743	1.0746	0
KTIQVPQQK	9	2	0	0	Unmodified	Pep3560	ISO-MSMS	1	2024-02-18_Fusion_41475	101	Ctrl_T2	539.347	2	535.322	1068.63			-2.4136	-0.001292						20.819	0.25662	20.819	20.688	20.945	0								0.249154	0.000373322	0.0128836	0.004382	1	5302	49.536	45.965	1	1.0291	1.135	0
KTIQVPQQK	9	2	0	0	Unmodified	Pep3560	MULTI-MSMS		2024-02-18_Fusion_41481	102	Ctrl_T1	535.322	2	535.322	1068.63	0.89012	0.0004765	-0.82256	-0.00044033	0.067566	3.6169e-05	535.322	539.347	543.336	20.841	0.47771	20.841	20.701	21.179	0					84	22	7	0.728766	0.00486164	0.0748276	1.0245e-06	3	5342	150.17	98.439	1	0.18463	0.24455	0
KTIQVPQQK	9	2	0	0	Unmodified	Pep3560	ISO-MSMS	2	2024-02-18_Fusion_41487	103	Treat_T2	543.337	2	535.322	1068.63			0.38855	0.000208						20.895	0.28608	20.912	20.75	21.036	0.016964								0.668578	0.00495124	0.111442	1.0959e-05	1	5299	118.41	85.623	1	0.72048	0.84509	0
KTIQVPQQK	9	2	0	0	Unmodified	Pep3560	ISO-MSMS	1	2024-02-18_Fusion_41487	103	Treat_T2	539.347	2	535.322	1068.63			0.41126	0.00022016						20.865	0.26103	20.882	20.75	21.011	0.016966								0.356362	0.00167641	0.0502485	2.2617e-05	1	5307	107.1	76.752	1	0.69529	0.81554	0
KTIQVPQQK	9	2	0	0	Unmodified	Pep3560	ISO-MSMS	0	2024-02-18_Fusion_41493	104	Treat_T1	535.322	2	535.322	1068.63			-1.7143	-0.00091772						20.873	0.42503	20.925	20.774	21.199	0.051447								0.897233	0.00691409	0.0987358	3.9189e-16	1	5373	223.19	157.12	1	0.12207	0.20708	0
KTIQVPQQK	9	2	0	0	Unmodified	Pep3560	ISO-MSMS	2	2024-02-18_Fusion_41493	104	Treat_T1	543.337	2	535.322	1068.63			1.2811	0.00068581						20.875	0.22475	20.926	20.796	21.021	0.051445								0.659201	0.000890435	0.011818	0.0025384	1	5393	66.27	43.534	1	0.13289	0.22543	0
KTIQVPQQK	9	2	0	0	Unmodified	Pep3560	MULTI-MATCH-MSMS		2024-02-18_Fusion_41487	103	Treat_T2		2	535.322	1068.63	0.80405	0.00043043	-0.78569	-0.0004206	0.018361	9.829e-06	535.321	537.333	539.329	20.893	0.27209	20.91	20.764	21.036	0.016964	0.034355	8.5187e-06		150.17	54	12	7					0				0	0.26244	0.26924	0
STIGPEGVHQK	11	1	0	0	Unmodified	Pep174	MULTI-MSMS		2024-02-18_Fusion_41475	101	Ctrl_T2	576.805	2	576.804	1151.59	0.8553	0.00049334	0.62815	0.00036232	1.4834	0.00085566	576.804	578.816	580.811	20.444	0.54764	20.444	20.276	20.824	0					233	28	11	0.960575	0.0125447	0.197204	7.6553e-10	4	5151	229.48	183.46	1	0.57122	0.62901	0
STIGPEGVHQK	11	1	0	0	Unmodified	Pep174	ISO-MSMS	0	2024-02-18_Fusion_41476	201	Ctrl_T2	384.872	3	384.872	1151.59			0.55001	0.00021168						20.548	0.56165	20.53	20.299	20.861	-0.017756								0.86535	0.00181778	0.0168599	5.136e-10	5	4694	200.86	177.49	1	0.55893	0.60648	0
STIGPEGVHQK	11	1	0	0	Unmodified	Pep174	MULTI-MSMS		2024-02-18_Fusion_41481	102	Ctrl_T1	576.804	2	576.804	1151.59	0.70053	0.00040407	-0.35013	-0.00020196	0.3504	0.00020211	576.804	578.816	581.312	20.438	0.55223	20.438	20.259	20.812	0					204	33	9	0.975481	0.00354078	0.0150614	2.1001e-09	5	5172	207.68	165.96	1	0.20125	0.23016	0
STIGPEGVHQK	11	1	0	0	Unmodified	Pep174	ISO-MSMS	0	2024-02-18_Fusion_41482	202	Ctrl_T1	384.872	3	384.872	1151.59			-0.11334	-4.3622e-05						20.504	0.6115	20.521	20.333	20.945	0.016607								0.968305	0.00383988	0.0286212	1.7811e-14	6	4758	232.46	204.25	1	0.19786	0.22668	0
STIGPEGVHQK	11	1	0	0	Unmodified	Pep174	MULTI-MSMS		2024-02-18_Fusion_41487	103	Treat_T2	576.804	2	576.804	1151.59	0.86597	0.0004995	-0.23916	-0.00013795	0.62681	0.00036155	576.804	578.816	580.811	20.501	0.56487	20.517	20.331	20.895	0.016966					194	31	8	0.986818	0.00127758	0.00885052	2.3029e-07	4	5111	193.38	144.03	1	0.76263	0.78237	0
STIGPEGVHQK	11	1	0	0	Unmodified	Pep174	ISO-MSMS	0	2024-02-18_Fusion_41488	203	Treat_T2	384.872	3	384.872	1151.59			-0.090807	-3.4949e-05						20.521	0.50792	20.56	20.354	20.862	0.039042								0.905075	0.00337757	0.0388378	5.136e-10	4	4738	232.46	209.72	1	0.7036	0.71741	0
STIGPEGVHQK	11	1	0	0	Unmodified	Pep174	MULTI-MSMS		2024-02-18_Fusion_41493	104	Treat_T1	576.804	2	576.804	1151.59	0.60245	0.0003475	-0.45771	-0.00026401	0.14475	8.349e-05	576.804	578.816	580.811	20.46	0.52981	20.509	20.314	20.844	0.048534					210	35	8	0.998675	0.0181631	0.160281	1.831e-09	4	5242	208.25	164.27	1	0.14814	0.19048	0
STIGPEGVHQK	11	1	0	0	Unmodified	Pep174	ISO-MSMS	0	2024-02-18_Fusion_41494	204	Treat_T1	384.872	3	384.872	1151.59			-0.2419	-9.3102e-05						20.472	0.48184	20.532	20.371	20.853	0.060179								0.944593	0.0439246	0.581086	1.7811e-14	5	4958	232.46	204.25	1	0.14424	0.19147	0
HIAEPNYGK	9	1	0	0	Unmodified	Pep175	ISO-MSMS	0	2024-02-18_Fusion_41481	102	Ctrl_T1	514.762	2	514.762	1027.51			1.1752	0.00060496						20.587	0.24983	20.587	20.451	20.701	0								0.379634	0.00175309	0.0256222	3.3551e-05	2	5259	96.492	92.653	1	0.27108	0.31001	0
HIAEPNYGK	9	1	0	0	Unmodified	Pep175	ISO-MSMS	0	2024-02-18_Fusion_41493	104	Treat_T1	514.762	2	514.762	1027.51			0.97846	0.00050367						20.584	0.2358	20.633	20.511	20.747	0.048534								0.505728	0.00289785	0.032213	3.9512e-05	1	5280	90.709	87.3	1	0.22064	0.28369	0
GTAEVELKK	9	2	1	0	Unmodified	Pep3551	MULTI-MSMS		2024-02-18_Fusion_41475	101	Ctrl_T2	498.804	2	487.779	973.544	0.59088	0.00028822	-1.6006	-0.00078072	-1.0097	-0.0004925	487.778	493.314	498.805	20.587	0.44785	20.587	20.399	20.846	0					100	21	9	0.479481	0.00259069	0.0495443	0.00040256	2	5165	78.516	73.219	1	1.1875	1.4172	0
GTAEVELKK	9	2	1	0	Unmodified	Pep3551	ISO-MSMS	0	2024-02-18_Fusion_41481	102	Ctrl_T1	487.779	2	487.779	973.544			-0.96184	-0.00046917						20.61	0.26284	20.61	20.485	20.748	0								0.712355	0.00227463	0.0280431	2.7344e-05	1	5241	102.51	85.738	1	0.69527	0.89805	0
GTAEVELKK	9	2	1	0	Unmodified	Pep3551	ISO-MSMS	1	2024-02-18_Fusion_41481	102	Ctrl_T1	493.314	2	487.779	973.544			-0.35885	-0.00017504						20.514	0.2451	20.514	20.399	20.644	0								0.242402	0.00245392	0.0237393	0.0018818	1	5251	72.23	68.876	1	1.6936	2.1875	0
GTAEVELKK	9	2	1	0	Unmodified	Pep3551	MSMS	2	2024-02-18_Fusion_41481	102	Ctrl_T1	498.804	2	487.779	973.544										20.55	1	20.55	20.05	21.05	0											0.0022656	1	5236	76.679	66.414	1
GTAEVELKK	9	2	1	0	Unmodified	Pep3551	ISO-MSMS	1	2024-02-18_Fusion_41487	103	Treat_T2	493.314	2	487.779	973.544			-0.2143	-0.00010453						20.537	0.28021	20.554	20.433	20.714	0.016966								0.380201	0.00418163	0.0315735	0.0011893	1	5190	78.516	71.144	1	3.6306	3.9313	0
GTAEVELKK	9	2	1	0	Unmodified	Pep3551	ISO-MSMS	0	2024-02-18_Fusion_41487	103	Treat_T2	487.78	2	487.779	973.544			-1.1902	-0.00058056						20.622	0.16773	20.639	20.564	20.731	0.016966								0.62969	0.00147781	0.0159305	4.0908e-05	1	5193	89.355	76.318	1	2.4517	2.6548	0
GTAEVELKK	9	2	1	0	Unmodified	Pep3551	MSMS	2	2024-02-18_Fusion_41487	103	Treat_T2	498.804	2	487.779	973.544										20.609	1	20.626	20.126	21.126	0.016966											0.0029576	1	5192	70.816	66.977	1
GTAEVELKK	9	2	1	0	Unmodified	Pep3551	ISO-MSMS	0	2024-02-18_Fusion_41493	104	Treat_T1	487.779	2	487.779	973.544			-1.9024	-0.00092796						20.64	0.40087	20.689	20.511	20.912	0.048534								0.712751	0.00176063	0.0207404	2.5361e-05	2	5257	104.44	86.451	1	0.42427	0.5844	0
AILEKSRLK	9	2	2	1	Unmodified	Pep3166	ISO-MSMS	0	2024-02-18_Fusion_41494	204	Treat_T1	353.229	3	353.229	1056.67			0.22501	7.9479e-05						20.781	0.36054	20.841	20.681	21.042	0.060181								0.341633	0.00434545	0.0670033	7.4845e-15	2	5047	174.64	168.34	1	0.16392	0.34157	0
KTAETGYIQR	10	1	0	1	Unmodified	Pep183	ISO-MSMS	2	2024-02-18_Fusion_41475	101	Ctrl_T2	592.301	2	583.812	1165.61			1.3803	0.00080585						20.909	0.27844	20.909	20.734	21.012	0								0.236711	0.00011583	0.0054139	0.045282	1	5240	26.043	22.93	1	1.635	1.8878	0
KTAETGYIQR	10	1	0	1	Unmodified	Pep183	MSMS	1	2024-02-18_Fusion_41481	102	Ctrl_T1	588.835	2	583.812	1165.61										20.902	1	20.902	20.402	21.402	0											0.0011519	1	5371	87.485	81.172	1
KTAETGYIQR	10	1	0	1	Unmodified	Pep183	ISO-MSMS	1	2024-02-18_Fusion_41487	103	Treat_T2	588.834	2	583.812	1165.61			-0.022366	-1.3057e-05						20.875	0.26103	20.892	20.75	21.011	0.016966								0.539331	0.00106272	0.0238699	0.0027852	1	5265	66.273	60.792	1	2.0296	2.2721	0
KTAETGYIQR	10	1	0	1	Unmodified	Pep183	ISO-MSMS	2	2024-02-18_Fusion_41487	103	Treat_T2	592.824	2	583.812	1165.61			1.0134	0.00059163						20.851	0.30499	20.868	20.731	21.036	0.016966								0.872298	0.00427199	0.102715	4.0978e-05	1	5274	94.692	84.235	1	1.8497	2.0707	0
KTAETGYIQR	10	1	0	1	Unmodified	Pep183	ISO-MSMS	0	2024-02-18_Fusion_41494	204	Treat_T1	389.544	3	389.544	1165.61			1.2067	0.00047006						20.829	0.28903	20.889	20.705	20.994	0.060181								0.571386	0.00221222	0.0427504	0.00085092	1	5056	70.942	68.09	1	0.39949	0.57838	0
STLPKPVQK	9	2	1	0	Unmodified	Pep1677	ISO-MSMS	1	2024-02-18_Fusion_41475	101	Ctrl_T2	504.84	2	499.306	996.597			-0.56583	-0.00028252						20.747	0.28661	20.747	20.56	20.846	0								0.386579	0.00462705	0.100402	0.00061235	1	5228	83.753	81.775	1	1.3625	1.6261	0
STLPKPVQK	9	2	1	0	Unmodified	Pep1677	ISO-MSMS	2	2024-02-18_Fusion_41475	101	Ctrl_T2	510.33	2	499.306	996.597			0.458	0.00022868						20.768	0.55757	20.768	20.5	21.058	0								0.680727	0.00618083	0.111042	2.5968e-06	2	5242	126.52	103.48	1	1.1676	1.3935	0
STLPKPVQK	9	2	1	0	Unmodified	Pep1677	MULTI-MSMS		2024-02-18_Fusion_41481	102	Ctrl_T1	510.33	2	499.306	996.597	0.82974	0.00041429	0.082519	4.1202e-05	0.91225	0.00045549	499.306	504.84	510.33	20.824	0.56249	20.824	20.518	21.08	0					130	27	9	0.449751	0.0016744	0.0504597	6.6747e-05	4	5327	91.9	77.035	1	0.19328	0.24965	0
STLPKPVQK	9	2	1	0	Unmodified	Pep1677	ISO-MSMS	0	2024-02-18_Fusion_41482	202	Ctrl_T1	333.207	3	333.206	996.597			-0.15081	-5.0251e-05						20.836	0.53227	20.853	20.488	21.021	0.016607								0.641251	0.00721797	0.261255	1.6105e-05	2	4883	91.906	75.374	1	0.16636	0.21649	0
STLPKPVQK	9	2	1	0	Unmodified	Pep1677	ISO-MSMS	1	2024-02-18_Fusion_41487	103	Treat_T2	504.84	2	499.306	996.597			-0.49643	-0.00024787						20.74	0.33181	20.757	20.606	20.938	0.016966								0.299977	0.00344606	0.0338172	0.0021276	1	5240	69.998	66.588	1	1.0156	1.0997	0
STLPKPVQK	9	2	1	0	Unmodified	Pep1677	ISO-MSMS	2	2024-02-18_Fusion_41487	103	Treat_T2	510.33	2	499.306	996.597			0.62763	0.00031338						20.826	0.4603	20.843	20.645	21.106	0.016966								0.821786	0.00714949	0.288431	2.6868e-07	1	5285	130.27	102.44	1	0.88277	0.95588	0
STLPKPVQK	9	2	1	0	Unmodified	Pep1677	MULTI-MSMS		2024-02-18_Fusion_41488	203	Treat_T2	333.206	3	333.206	996.597	0.13351	4.4486e-05	1.3719	0.00045714	1.5055	0.00050163	333.206	336.896	340.557	20.818	0.81281	20.857	20.6	21.413	0.039795					111	33	8	0.507091	0.00243747	0.0908387	0.0013139	1	4863	41.876	36.235	1	0.88737	0.96055	0
STLPKPVQK	9	2	1	0	Unmodified	Pep1677	ISO-MSMS	2	2024-02-18_Fusion_41493	104	Treat_T1	510.33	2	499.306	996.597			0.48182	0.00024058						20.79	0.37215	20.842	20.626	20.998	0.051445								0.71721	0.00267027	0.0520799	0.00017147	1	5365	87.754	77.725	1	0.0926	0.12755	0
IVGDPSTAK	9	1	0	0	Unmodified	Pep3540	MSMS	0	2024-02-18_Fusion_41475	101	Ctrl_T2	444.245	2	444.245	886.476										20.176	1	20.176	19.676	20.676	0											0.0037125	1	5007	64.42	43.12	1
IVGDPSTAK	9	1	0	0	Unmodified	Pep3540	MSMS	0	2024-02-18_Fusion_41481	102	Ctrl_T1	444.245	2	444.245	886.476										20.154	1	20.154	19.654	20.654	0											0.00053777	1	5080	91.318	61.133	1
IVGDPSTAK	9	1	0	0	Unmodified	Pep3540	ISO-MSMS	2	2024-02-18_Fusion_41487	103	Treat_T2	448.253	2	444.245	886.476			-0.16452	-7.3086e-05						20.212	0.14419	20.229	20.12	20.264	0.016642								0.580279	0.00119637	0.00467866	3.6983e-05	1	5025	93.162	77.547	1	0.58824	0.60347	0
IVGDPSTAK	9	1	0	0	Unmodified	Pep3540	MSMS	0	2024-02-18_Fusion_41487	103	Treat_T2	444.245	2	444.245	886.476										20.205	1	20.221	19.721	20.721	0.016642											0.018305	1	5032	47.603	26.303	1
IVGDPSTAK	9	1	0	0	Unmodified	Pep3540	ISO-MSMS	0	2024-02-18_Fusion_41493	104	Treat_T1	444.246	2	444.245	886.476			-0.039032	-1.734e-05						20.124	0.20832	20.173	20.067	20.276	0.048534									0	0	3.6708e-05	1	5077	93.429	62.816	1	0.31831	0.40927	0
RTNWPNTGK	9	1	0	1	Unmodified	Pep3582	MULTI-MSMS		2024-02-18_Fusion_41475	101	Ctrl_T2	537.279	2	537.278	1072.54	0.6969	0.00037443	0.13061	7.0175e-05	0.82752	0.00044461	537.278	542.301	546.289	21.393	0.61166	21.393	21.081	21.693	0					224	27	12	0.69029	0.0214014	0.620109	1.1074e-06	7	5499	148.69	126.11	1	1.2372	1.4285	0
RTNWPNTGK	9	1	0	1	Unmodified	Pep3582	ISO-MSMS	2	2024-02-18_Fusion_41476	201	Ctrl_T2	364.529	3	358.521	1072.54			-0.023301	-8.3539e-06						21.36	0.48446	21.342	21.099	21.584	-0.018187								0.571117	0.00884927	0.334653	1.6105e-05	1	5001	91.906	90.407	1	1.1174	1.1966	0
RTNWPNTGK	9	1	0	1	Unmodified	Pep3582	MULTI-MSMS		2024-02-18_Fusion_41481	102	Ctrl_T1	537.278	2	537.278	1072.54	0.67557	0.00036297	-0.45217	-0.00024294	0.22339	0.00012002	537.278	542.3	546.289	21.349	0.57272	21.349	21.121	21.693	0					196	25	11	0.79563	0.0455429	1	1.7163e-09	5	5574	176.78	147.12	1	0.62516	0.80445	0
RTNWPNTGK	9	1	0	1	Unmodified	Pep3582	ISO-MSMS	1	2024-02-18_Fusion_41482	202	Ctrl_T1	361.869	3	358.521	1072.54			3.2851	0.0011778						21.544	0.61287	21.561	21.046	21.659	0.017151								0.49709	0.0068178	0.237985	1.3038e-05	3	5051	99.305	96.366	1	0.84997	1.0591	0
RTNWPNTGK	9	1	0	1	Unmodified	Pep3582	ISO-MSMS	1	2024-02-18_Fusion_41487	103	Treat_T2	542.301	2	537.278	1072.54			0.46018	0.00024725						21.385	0.56629	21.403	21.152	21.718	0.017422								0.814161	0.0184954	0.310762	5.4619e-08	3	5459	160.82	133	1	1.682	1.8829	0
RTNWPNTGK	9	1	0	1	Unmodified	Pep3582	ISO-MSMS	2	2024-02-18_Fusion_41487	103	Treat_T2	546.29	2	537.278	1072.54			0.096239	5.1707e-05						21.391	0.54355	21.408	21.174	21.718	0.017424								0.755017	0.0250911	0.787767	1.6693e-07	2	5529	144.79	114.65	1	1.7021	1.9055	0
RTNWPNTGK	9	1	0	1	Unmodified	Pep3582	MULTI-MSMS		2024-02-18_Fusion_41493	104	Treat_T1	537.278	2	537.278	1072.54	0.59327	0.00031875	0.19351	0.00010397	0.78678	0.00042272	537.278	542.301	546.289	21.319	0.61004	21.37	21.112	21.722	0.051445					220	27	12	0.895869	0.0550157	1	3.332e-14	7	5581	222.22	173.06	1	0.42096	0.62	0
RTNWPNTGK	9	1	0	1	Unmodified	Pep3582	MULTI-MATCH-MSMS		2024-02-18_Fusion_41487	103	Treat_T2		2	537.278	1072.54	0.58651	0.00031512	-0.021338	-1.1464e-05	0.56517	0.00030365	537.278	540.289	542.282	21.43	0.52094	21.447	21.197	21.718	0.017422	0.057268	-2.8498e-05		222.22	137	23	9					0				0	0.37413	0.35289	0
ATTHEIMGPK	10	1	0	0	Unmodified	Pep187	ISO-MSMS	1	2024-02-18_Fusion_41475	101	Ctrl_T2	544.787	2	542.776	1083.54			-4.3432	-0.0023574						20.987	0.31839	20.987	20.893	21.211	0								0.203858	0.0013736	0.0381745	0.0035858	1	5355	59.645	44.495	1	0.80245	0.88365	0
ATTHEIMGPK	10	1	0	0	Unmodified	Pep187	ISO-MSMS	0	2024-02-18_Fusion_41481	102	Ctrl_T1	542.777	2	542.776	1083.54			-0.7582	-0.00041154						21.087	0.28542	21.087	20.935	21.22	0								0.414871	0.00301853	0.0559331	4.6382e-05	1	5464	90.15	80.812	1	0.36285	0.41497	0
ATTHEIMGPK	10	1	0	0	Unmodified	Pep187	MULTI-MSMS		2024-02-18_Fusion_41482	202	Ctrl_T1	362.187	3	362.187	1083.54	0.30538	0.00011061	-0.2814	-0.00010192	0.02398	8.6854e-06	362.187	363.528	364.858	21.049	0.39284	21.066	20.922	21.315	0.016989					72	15	8	0.504521	0.00673007	0.156807	1.2071e-11	2	4967	155.07	155.07	1	0.27083	0.31027	0
ATTHEIMGPK	10	1	0	0	Unmodified	Pep187	ISO-MSMS	2	2024-02-18_Fusion_41487	103	Treat_T2	546.794	2	542.776	1083.54			1.0737	0.00058279						21.134	0.16022	21.151	21.037	21.197	0.017422								0.115605	0.000352282	0.0115697	0.0042597	1	5367	54.066	47.762	1	0.86252	0.88485	0
ATTHEIMGPK	10	1	0	0	Unmodified	Pep187	ISO-MSMS	1	2024-02-18_Fusion_41487	103	Treat_T2	544.788	2	542.776	1083.54			-3.7675	-0.0020449						21.068	0.24332	21.085	20.954	21.197	0.017424								0.316119	0.00251204	0.0422327	4.286e-05	1	5385	93.111	81.064	1	0.9395	0.96382	0
ATTHEIMGPK	10	1	0	0	Unmodified	Pep187	MULTI-MSMS		2024-02-18_Fusion_41488	203	Treat_T2	362.187	3	362.187	1083.54	0.084615	3.0646e-05	-0.70802	-0.00025643	-0.6234	-0.00022579	362.186	363.528	364.858	21.056	0.38139	21.098	20.959	21.341	0.041697					78	15	10	0.340081	0.00440463	0.0816169	2.2812e-11	2	4951	139.28	139.28	1	0.73395	0.74836	0
ATTHEIMGPK	10	1	0	0	Unmodified	Pep187	ISO-MSMS	0	2024-02-18_Fusion_41493	104	Treat_T1	542.776	2	542.776	1083.54			-0.32271	-0.00017516						21.071	0.31273	21.123	20.955	21.268	0.051447								0.534581	0.00442861	0.106496	9.2621e-06	1	5468	121.35	109.63	1	0.31534	0.40545	0
ATTHEIMGPK	10	1	0	0	Unmodified	Pep187	MULTI-MSMS		2024-02-18_Fusion_41494	204	Treat_T1	362.187	3	362.187	1083.54	0.066976	2.4258e-05	-0.36387	-0.00013179	-0.29689	-0.00010753	362.187	363.528	364.858	21.01	0.33328	21.072	20.95	21.283	0.06218					62	13	8	0.448456	0.00598443	0.1439	1.5209e-07	2	5114	137.14	137.14	1	0.20485	0.27192	0
SQYNAYNEK	9	1	0	0	Unmodified	Pep3556	MULTI-MSMS		2024-02-18_Fusion_41475	101	Ctrl_T2	562.763	2	558.751	1115.49	0.78644	0.00043942	-0.60239	-0.00033659	0.18405	0.00010284	558.751	560.763	562.758	20.83	0.18226	20.83	20.711	20.893	0					31	7	6	0.328998	0.000223361	0.00826287	0.0051945	1	5239	44.318	41.481	1	0.7145	0.7868	0
SQYNAYNEK	9	1	0	0	Unmodified	Pep3556	ISO-MSMS	0	2024-02-18_Fusion_41481	102	Ctrl_T1	558.752	2	558.751	1115.49			0.21647	0.00012095						20.816	0.26182	20.816	20.685	20.946	0								0.746716	0.00208459	0.0536841	0.00040047	1	5322	85.676	76.462	1	0.2961	0.33863	0
SQYNAYNEK	9	1	0	0	Unmodified	Pep3556	MULTI-MSMS		2024-02-18_Fusion_41487	103	Treat_T2	562.761	2	558.751	1115.49	1.0955	0.00061212	0.55985	0.00031282	1.6554	0.00092494	558.752	560.764	562.759	20.815	0.25747	20.832	20.681	20.938	0.016964					56	12	9	0.866465	0.00140298	0.0207922	0.00047621	2	5263	76.221	72.475	1	0.72169	0.74037	0
SQYNAYNEK	9	1	0	0	Unmodified	Pep3556	ISO-MSMS	0	2024-02-18_Fusion_41493	104	Treat_T1	558.752	2	558.751	1115.49			-0.012212	-6.8234e-06						20.798	0.22326	20.85	20.714	20.937	0.051445								0.695064	0.00180589	0.0333897	0.0014478	1	5358	76.17	65.904	1	0.23437	0.30135	0
QTLRVHTLK	9	1	2	1	Unmodified	Pep1342	ISO-MSMS	1	2024-02-18_Fusion_41476	201	Ctrl_T2	371.254	3	365.893	1094.66			-1.2446	-0.0004554						21.316	0.48258	21.298	21.028	21.511	-0.018185								0.451895	0.0106911	0.22458	1.2763e-09	2	4958	136.8	136.8	1	3.4273	3.5589	0
QTLRVHTLK	9	1	2	1	Unmodified	Pep1342	MULTI-SECPEP		2024-02-18_Fusion_41487	103	Treat_T2	555.813	2	548.335	1094.66	0.78935	0.00043283	0.63301	0.0003471	1.4224	0.00077993	548.335	556.376	563.367	21.354	0.29832	21.371	21.197	21.495	0.017424					40	13	6	0.793849	0.00338697	0.0628597	0.062323	1	5465	27.223	27.223	1	2.4623	2.4979	0
QTLRVHTLK	9	1	2	1	Unmodified	Pep1342	ISO-MSMS	1	2024-02-18_Fusion_41488	203	Treat_T2	371.253	3	365.893	1094.66			-1.0177	-0.00037237						21.262	0.38375	21.304	21.055	21.439	0.041698								0.628392	0.0138238	0.248064	7.2071e-10	2	4995	151.51	151.51	1	2.7464	2.8811	0
QTLRVHTLK	9	1	2	1	Unmodified	Pep1342	ISO-MSMS	0	2024-02-18_Fusion_41493	104	Treat_T1	548.336	2	548.335	1094.66			0.022691	1.2443e-05						21.341	0.24096	21.393	21.268	21.509	0.051445								0.176777	0.00081107	0.0189425	2.3817e-05	1	5572	105.94	100.15	1	0.11216	0.14561	0
QTLRVHTLK	9	1	2	1	Unmodified	Pep1342	ISO-MSMS	1	2024-02-18_Fusion_41494	204	Treat_T1	371.254	3	365.893	1094.66			-0.48124	-0.00017608						21.227	0.43699	21.289	21.044	21.481	0.06218								0.478843	0.00853822	0.108998	7.2071e-10	2	5164	151.51	151.51	1	0.56892	0.86507	0
QTLRVHTLK	9	1	2	1	Unmodified	Pep1342	ISO-MSMS	2	2024-02-18_Fusion_41494	204	Treat_T1	375.913	3	365.893	1094.66			-0.16435	-6.0135e-05						21.276	0.4611	21.338	21.044	21.505	0.06218								0.826796	0.0113773	0.321404	1.6463e-05	1	5213	91.041	88.516	1	0.25819	0.39259	0
QTLRVHTLK	9	1	2	1	Gln->pyro-Glu	Pep1342	ISO-MSMS	2	2024-02-18_Fusion_41488	203	Treat_T2	370.238	3	360.217	1077.63			-1.3043	-0.00046984						21.301	0.38674	21.342	21.127	21.513	0.041698								0.418002	0.0071689	0.178221	0.0051474	1	5027	71.296	71.296	1	1.1614	1.2183	0
RVYDPASPQR	10	0	0	2	Unmodified	Pep2485	ISO-MSMS	2	2024-02-18_Fusion_41475	101	Ctrl_T2	604.819	2	594.81	1187.6			-0.67727	-0.00040285						21.097	0.28236	21.097	20.969	21.251	0								0.941988	0.00305508	0.0653456	0.0016523	1	5364	75.652	54.189	1	0.81316	0.84932	0
RVYDPASPQR	10	0	0	2	Unmodified	Pep2485	ISO-MSMS	2	2024-02-18_Fusion_41481	102	Ctrl_T1	604.819	2	594.81	1187.6			-0.7432	-0.00044207						21.146	0.23202	21.146	20.967	21.199	0								0.94034	0.00155575	0.0323726	0.0026098	1	5457	67.726	46.262	1	0.36559	0.41521	0
RVYDPASPQR	10	0	0	2	Unmodified	Pep2485	ISO-MSMS	2	2024-02-18_Fusion_41487	103	Treat_T2	604.818	2	594.81	1187.6			0.19718	0.00011728						21.11	0.30085	21.127	20.968	21.269	0.017422								0.789535	0.00234817	0.0383952	0.0011227	1	5376	80.037	59.337	1	0.71423	0.8469	0
RVYDPASPQR	10	0	0	2	Unmodified	Pep2485	MSMS	1	2024-02-18_Fusion_41487	103	Treat_T2	600.83	2	594.81	1187.6										21.141	1	21.159	20.659	21.659	0.017422											6.7336e-10	1	5403	161.28	142.04	1
RVYDPASPQR	10	0	0	2	Unmodified	Pep2485	MSMS	0	2024-02-18_Fusion_41487	103	Treat_T2	594.811	2	594.81	1187.6										21.161	1	21.179	20.679	21.679	0.017422											0.016306	1	5411	50.034	46.625	1
RVYDPASPQR	10	0	0	2	Unmodified	Pep2485	ISO-MSMS	0	2024-02-18_Fusion_41493	104	Treat_T1	594.811	2	594.81	1187.6			1.0997	0.0006541						21.084	0.3962	21.136	20.937	21.334	0.051445								0.721753	0.0054169	0.0968189	1.9257e-05	1	5453	112.95	93.584	1	0.21787	0.28614	0
RVYDPASPQR	10	0	0	2	Unmodified	Pep2485	ISO-MSMS	2	2024-02-18_Fusion_41493	104	Treat_T1	604.819	2	594.81	1187.6			0.37972	0.00022586						21.069	0.24766	21.121	20.974	21.222	0.051445								0.902497	0.00203731	0.0429752	4.2878e-05	1	5456	93.096	66.581	1	0.17682	0.23222	0
RVYDPASPQR	10	0	0	2	Unmodified	Pep2485	MSMS	1	2024-02-18_Fusion_41493	104	Treat_T1	600.83	2	594.81	1187.6										21.098	1	21.15	20.65	21.65	0.051445											7.103e-06	1	5469	113.66	91.665	1
AQAESLRYK	9	1	1	1	Unmodified	Pep3575	MULTI-MSMS		2024-02-18_Fusion_41475	101	Ctrl_T2	545.309	2	533.288	1064.56	0.8828	0.00047079	-0.32526	-0.00017346	0.55753	0.00029733	533.289	539.82	545.309	21.226	0.72413	21.226	20.969	21.693	0					138	32	12	0.66827	0.00508723	0.0734739	4.6026e-05	1	5409	114.89	107.06	1	0.72212	0.90687	0
AQAESLRYK	9	1	1	1	Unmodified	Pep3575	MULTI-MSMS		2024-02-18_Fusion_41481	102	Ctrl_T1	539.82	2	533.288	1064.56	0.89388	0.00047669	-1.2102	-0.0006454	-0.31635	-0.00016871	533.288	539.82	545.309	21.236	0.63541	21.236	20.989	21.624	0					116	25	10	0.961357	0.0139915	0.209526	8.6412e-07	5	5477	171.73	161.03	1	1.1541	1.318	0
AQAESLRYK	9	1	1	1	Unmodified	Pep3575	MULTI-MSMS		2024-02-18_Fusion_41482	202	Ctrl_T1	360.216	3	355.861	1064.56	0.11215	3.991e-05	-1.0932	-0.00038904	-0.98107	-0.00034913	355.861	360.216	363.875	21.222	0.59274	21.239	20.899	21.492	0.016989					115	21	10	0.560227	0.00731239	0.207468	3.1081e-12	6	4997	173.23	173.23	1	1.219	1.3855	0
AQAESLRYK	9	1	1	1	Unmodified	Pep3575	MULTI-MSMS		2024-02-18_Fusion_41487	103	Treat_T2	545.31	2	533.288	1064.56	0.54174	0.0002889	-0.49589	-0.00026445	0.045845	2.4449e-05	533.288	539.82	545.309	21.208	0.68466	21.225	20.918	21.603	0.017422					184	31	15	0.925117	0.00819873	0.0763012	1.7965e-05	1	5424	133.23	112.82	1	1.8683	1.7866	0
AQAESLRYK	9	1	1	1	Unmodified	Pep3575	MULTI-MSMS		2024-02-18_Fusion_41488	203	Treat_T2	360.216	3	355.861	1064.56	0.16021	5.7014e-05	-2.1609	-0.00076897	-2.0006	-0.00071195	355.861	360.215	363.875	21.189	0.69839	21.231	20.865	21.563	0.041697					139	28	11	0.712927	0.0150035	0.262916	3.1081e-12	4	4970	173.23	173.23	1	2.3462	2.2845	0
AQAESLRYK	9	1	1	1	Unmodified	Pep3575	MULTI-MSMS		2024-02-18_Fusion_41493	104	Treat_T1	539.82	2	533.288	1064.56	0.54003	0.00028799	-1.2246	-0.00065305	-0.68455	-0.00036506	533.288	539.82	545.309	21.162	0.59544	21.213	20.937	21.533	0.051445					137	27	12	0.989752	0.014324	0.108884	1.0193e-06	5	5484	173.73	154.36	1	0.79725	0.96644	0
AQAESLRYK	9	1	1	1	Unmodified	Pep3575	ISO-MSMS	2	2024-02-18_Fusion_41494	204	Treat_T1	363.875	3	355.861	1064.56			-0.7138	-0.00025401						21.181	0.40726	21.243	20.973	21.38	0.06218								0.548489	0.00603972	0.0942447	1.6463e-05	2	5162	91.041	86.336	1	0.45365	0.59446	0
AQAESLRYK	9	1	1	1	Unmodified	Pep3575	MULTI-MATCH-MSMS		2024-02-18_Fusion_41494	204	Treat_T1		3	355.861	1064.56	-0.15367	-5.4684e-05	-2.0885	-0.00074322	-2.2422	-0.0007979	355.861	358.874	361.204	21.151	0.53056	21.213	20.95	21.481	0.06218	-0.014634	-0.00038435		173.23	126	21	11					0				0	0.33358	0.41845	0
SLNSSPVSK	9	1	1	0	Unmodified	Pep3025	MSMS	0	2024-02-18_Fusion_41493	104	Treat_T1	459.748	2	459.748	917.482										20.339	1	20.388	19.888	20.888	0.048534											0.0037125	1	5172	64.42	48.788	1
KAGEVFIHK	9	2	0	0	Unmodified	Pep3590	MULTI-MSMS		2024-02-18_Fusion_41476	201	Ctrl_T2	343.535	3	343.534	1027.58	0.25896	8.8962e-05	0.018754	6.4425e-06	0.27771	9.5405e-05	343.535	346.217	348.877	21.636	0.88796	21.618	21.197	22.085	-0.018187					262	36	13	0.969319	0.0665311	1	3.0065e-17	9	5044	198.07	172.03	1	0.23145	0.28163	0
KAGEVFIHK	9	2	0	0	Unmodified	Pep3590	ISO-MSMS	0	2024-02-18_Fusion_41481	102	Ctrl_T1	514.799	2	514.798	1027.58			0.13017	6.7011e-05						21.593	0.66106	21.593	21.338	21.999	0								0.720054	0.0117843	0.240172	6.713e-11	2	5611	176.43	126.87	1	0.11026	0.14605	0
KAGEVFIHK	9	2	0	0	Unmodified	Pep3590	ISO-MSMS	2	2024-02-18_Fusion_41481	102	Ctrl_T1	522.812	2	514.798	1027.58			-0.39588	-0.0002038						21.593	0.287	21.593	21.448	21.735	0								0.48232	0.00547738	0.0612023	0.0015138	1	5648	75.571	59.421	1	0.11141	0.14757	0
KAGEVFIHK	9	2	0	0	Unmodified	Pep3590	ISO-MSMS	0	2024-02-18_Fusion_41482	202	Ctrl_T1	343.535	3	343.534	1027.58			0.75321	0.00025875						21.581	0.82026	21.598	21.315	22.135	0.017353								0.960425	0.0430072	0.710616	5.1113e-15	8	5103	231.14	205.1	1	0.089475	0.12358	0
KAGEVFIHK	9	2	0	0	Unmodified	Pep3590	ISO-MSMS	2	2024-02-18_Fusion_41482	202	Ctrl_T1	348.877	3	343.534	1027.58			-0.39971	-0.00013731						21.581	0.47074	21.598	21.467	21.938	0.017353								0.511913	0.0154286	0.0659421	7.2567e-06	2	5126	113.26	101.69	1	0.092196	0.12734	0
KAGEVFIHK	9	2	0	0	Unmodified	Pep3590	ISO-MSMS	1	2024-02-18_Fusion_41487	103	Treat_T2	518.823	2	514.798	1027.58			-0.89944	-0.00046303						21.643	0.45841	21.661	21.329	21.788	0.017422								0.586122	0.0138133	0.274346	0.0021369	1	5567	69.915	53.582	1	0.19978	0.23433	0
KAGEVFIHK	9	2	0	0	Unmodified	Pep3590	MULTI-MSMS		2024-02-18_Fusion_41488	203	Treat_T2	343.534	3	343.534	1027.58	0.17534	6.0237e-05	0.04959	1.7036e-05	0.22493	7.7273e-05	343.535	346.217	348.877	21.578	0.7942	21.623	21.296	22.09	0.04459					254	32	12	0.971369	0.0505189	0.554488	3.0065e-17	11	5077	231.14	205.1	1	0.23461	0.26894	0
KAGEVFIHK	9	2	0	0	Unmodified	Pep3590	ISO-MSMS	0	2024-02-18_Fusion_41493	104	Treat_T1	514.799	2	514.798	1027.58			0.027337	1.4073e-05						21.61	0.73689	21.665	21.36	22.097	0.054705								0.857064	0.0236458	0.582417	9.9934e-08	2	5627	154.35	116.54	1	0.13042	0.22124	0
KAGEVFIHK	9	2	0	0	Unmodified	Pep3590	ISO-MSMS	2	2024-02-18_Fusion_41493	104	Treat_T1	522.812	2	514.798	1027.58			-0.8366	-0.00043068						21.587	0.23767	21.642	21.512	21.75	0.054707								0.323745	0.00266432	0.0312317	0.021864	1	5672	38.75	23.885	1	0.12818	0.21745	0
KAGEVFIHK	9	2	0	0	Unmodified	Pep3590	ISO-MSMS	0	2024-02-18_Fusion_41494	204	Treat_T1	343.534	3	343.534	1027.58			0.75553	0.00025955						21.594	0.8747	21.659	21.262	22.137	0.064379								0.96491	0.0662602	0.829031	5.1113e-15	8	5247	243.74	217.69	1	0.10112	0.18081	0
KAGEVFIHK	9	2	0	0	Unmodified	Pep3590	ISO-MSMS	2	2024-02-18_Fusion_41494	204	Treat_T1	348.877	3	343.534	1027.58			-0.16676	-5.7289e-05						21.578	0.43978	21.643	21.458	21.898	0.064379								0.479739	0.0116676	0.0434934	1.6463e-05	1	5283	91.041	81.934	1	0.10512	0.18797	0
KGNSPLLQK	9	2	2	0	Unmodified	Pep3579	ISO-MSMS	1	2024-02-18_Fusion_41487	103	Treat_T2	499.839	2	492.795	983.576			-1.4854	-0.00073202						21.326	0.22065	21.344	21.243	21.464	0.017422								0.38214	0.00731345	0.170203	2.2844e-06	1	5482	126.82	80.809	1	1.1111	1.2033	0
KGNSPLLQK	9	2	2	0	Unmodified	Pep3579	ISO-MSMS	0	2024-02-18_Fusion_41493	104	Treat_T1	492.796	2	492.795	983.576			0.69098	0.00034051						21.436	0.99262	21.487	21.245	22.238	0.051445								0.485428	0.020954	0.417919	3.4768e-05	1	5602	95.311	51.577	1	0.19832	0.19991	0
HTASPTGMMK	10	1	0	0	Oxidation (M)	Pep68	MULTI-SECPEP		2024-02-18_Fusion_41475	101	Ctrl_T2	538.283	2	538.747	1075.48	0.28424	0.00015313	0.66249	0.00035692	0.94674	0.00051005	538.747	540.76	542.754	17.473	0.18689	17.473	17.363	17.55	0					55	10	7	0.101125	0.000588268	0.0230103	0.014794	1	3947	60.892	60.892	2	0.63935	0.70404	0
HTASPTGMMK	10	1	0	0	Oxidation (M)	Pep68	ISO-MSMS	0	2024-02-18_Fusion_41481	102	Ctrl_T1	538.747	2	538.747	1075.48			0.51053	0.00027505						17.489	0.1893	17.489	17.378	17.567	0								0.313886	0.00162098	0.0243237	0.00011618	1	4024	88.37	88.37	2	1.3579	1.5529	0
KVLGDVATK	9	2	1	0	Unmodified	Pep3559	ISO-MSMS	2	2024-02-18_Fusion_41475	101	Ctrl_T2	476.809	2	465.785	929.555			-1.3714	-0.00063877						20.791	0.36612	20.791	20.646	21.012	0								0.698725	0.00346709	0.0794138	0.0017043	1	5244	73.841	52.155	1	1.8674	2.2287	0
KVLGDVATK	9	2	1	0	Unmodified	Pep3559	ISO-MSMS	2	2024-02-18_Fusion_41481	102	Ctrl_T1	476.809	2	465.785	929.555			-0.7627	-0.00035526						20.799	0.25389	20.799	20.621	20.875	0								0.530762	0.00212026	0.0589322	0.0082314	1	5316	46.844	35.679	1	1.0254	1.3245	0
KVLGDVATK	9	2	1	0	Unmodified	Pep3559	ISO-MSMS	2	2024-02-18_Fusion_41487	103	Treat_T2	476.809	2	465.785	929.555			0.086563	4.032e-05						20.826	0.27271	20.843	20.665	20.938	0.016966								0.714474	0.00469987	0.0802874	3.7935e-05	1	5250	92.239	69.095	1	3.0072	3.2563	0
KVLGDVATK	9	2	1	0	Unmodified	Pep3559	ISO-MSMS	1	2024-02-18_Fusion_41487	103	Treat_T2	471.319	2	465.785	929.555			-0.73683	-0.00034321						20.75	0.29406	20.767	20.624	20.918	0.016964								0.44972	0.00327117	0.0503598	0.03302	1	5252	32.127	24.481	1	3.4445	3.7298	0
KVLGDVATK	9	2	1	0	Unmodified	Pep3559	ISO-MSMS	2	2024-02-18_Fusion_41493	104	Treat_T1	476.809	2	465.785	929.555			-0.19761	-9.2042e-05						20.804	0.25732	20.856	20.698	20.955	0.051445								0.866872	0.00435549	0.100031	0.00064028	1	5348	83.499	61.413	1	0.50935	0.7016	0
RAMEPGLQGK	10	1	1	1	Unmodified	Pep2487	ISO-MSMS	1	2024-02-18_Fusion_41475	101	Ctrl_T2	550.322	2	543.79	1085.57			-0.73872	-0.00040171						21.302	0.29749	21.302	21.168	21.466	0								0.488719	0.00211531	0.0816755	0.0033545	1	5455	61.56	49.513	1	3.2961	4.1394	0
RAMEPGLQGK	10	1	1	1	Unmodified	Pep2487	ISO-MSMS	2	2024-02-18_Fusion_41475	101	Ctrl_T2	555.811	2	543.79	1085.57			-0.36938	-0.00020086						21.305	0.29888	21.305	21.188	21.487	0								0.501128	0.00298811	0.0701144	0.0035541	1	5465	59.908	47.861	1	1.6962	2.1302	0
RAMEPGLQGK	10	1	1	1	Unmodified	Pep2487	MULTI-MSMS		2024-02-18_Fusion_41481	102	Ctrl_T1	550.322	2	543.79	1085.57	0.7532	0.00040958	-1.1452	-0.00062276	-0.39202	-0.00021318	543.789	550.322	555.811	21.316	0.5262	21.316	21.121	21.647	0					88	23	8	0.634831	0.00416436	0.087934	0.00010573	2	5515	103.19	87.531	1	1.2267	1.4009	0
RAMEPGLQGK	10	1	1	1	Unmodified	Pep2487	ISO-MSMS	1	2024-02-18_Fusion_41487	103	Treat_T2	550.322	2	543.79	1085.57			-0.32943	-0.00017914						21.318	0.29185	21.335	21.152	21.444	0.017422								0.750094	0.00437924	0.058984	2.1819e-05	1	5447	110.79	98.266	1	5.5745	5.3308	0
RAMEPGLQGK	10	1	1	1	Unmodified	Pep2487	MULTI-MSMS		2024-02-18_Fusion_41493	104	Treat_T1	550.322	2	543.79	1085.57	0.63729	0.00034655	-0.74959	-0.00040762	-0.11231	-6.1071e-05	543.789	550.322	555.813	21.267	0.37906	21.318	21.154	21.533	0.051445					79	17	8	0.731096	0.00398938	0.0614429	3.0383e-05	2	5542	122.44	108.24	1	1.0062	1.2198	0
AVIRGVTTK	9	1	0	1	Unmodified	Pep3572	ISO-MSMS	1	2024-02-18_Fusion_41475	101	Ctrl_T2	477.821	2	472.798	943.581			-0.32115	-0.00015184						21.2	0.32212	21.2	20.969	21.291	0								0.352519	0.00278072	0.0511701	0.0019704	1	5410	71.425	65.684	1	2.3423	2.7045	0
AVIRGVTTK	9	1	0	1	Unmodified	Pep3572	ISO-MSMS	1	2024-02-18_Fusion_41481	102	Ctrl_T1	477.821	2	472.798	943.581			-0.3066	-0.00014496						21.211	0.25821	21.211	21.08	21.338	0								0.335286	0.00208396	0.0309931	5.4193e-05	1	5502	88.819	84.98	1	0.84006	1.081	0
AVIRGVTTK	9	1	0	1	Unmodified	Pep3572	ISO-MSMS	1	2024-02-18_Fusion_41487	103	Treat_T2	477.821	2	472.798	943.581			0.76467	0.00036153						21.214	0.36257	21.231	20.987	21.349	0.017422								0.335001	0.00244831	0.0325353	3.9122e-05	1	5435	91.087	85.339	1	2.3051	2.5805	0
AVIRGVTTK	9	1	0	1	Unmodified	Pep3572	ISO-MSMS	2	2024-02-18_Fusion_41487	103	Treat_T2	481.81	2	472.798	943.581			0.24077	0.00011384						21.214	0.2671	21.231	21.106	21.373	0.017422								0.427276	0.00455333	0.0636063	0.0021588	1	5442	69.716	62.069	1	2.1513	2.4084	0
AVIRGVTTK	9	1	0	1	Unmodified	Pep3572	ISO-MSMS	2	2024-02-18_Fusion_41488	203	Treat_T2	321.542	3	315.534	943.581			-0.11723	-3.6989e-05						21.162	0.2382	21.204	21.127	21.365	0.041698								0.551835	0.00225664	0.0603329	0.0062617	1	4998	67.032	64.975	1	1.5604	1.7583	0
AVIRGVTTK	9	1	0	1	Unmodified	Pep3572	MULTI-MSMS		2024-02-18_Fusion_41493	104	Treat_T1	472.798	2	472.798	943.581	0.66923	0.00031641	0.6677	0.00031569	1.3369	0.0006321	472.799	477.82	481.809	21.182	0.38937	21.233	21.069	21.458	0.051445					72	17	7	0.383488	0.00334485	0.0357611	4.2101e-05	2	5497	105.94	98.004	1	0.5122	0.75439	0
VTYNGVDNNK	10	1	0	0	Unmodified	Pep185	MULTI-MSMS		2024-02-18_Fusion_41475	101	Ctrl_T2	562.272	2	562.273	1122.53	1.0015	0.00056312	5.9234e-05	3.3306e-08	1.0016	0.00056316	562.273	564.285	566.28	20.962	0.45728	20.962	20.711	21.168	0					134	17	11	0.981166	0.00567937	0.143354	2.8027e-06	5	5298	150.24	143.62	1	0.70667	0.77817	0
VTYNGVDNNK	10	1	0	0	Unmodified	Pep185	MULTI-MSMS		2024-02-18_Fusion_41481	102	Ctrl_T1	562.274	2	562.273	1122.53	0.93932	0.00052816	0.061586	3.4628e-05	1.0009	0.00056278	562.273	564.285	566.28	20.939	0.41959	20.939	20.701	21.121	0					145	19	10	0.912934	0.00546468	0.107948	8.1566e-07	5	5360	163.2	137.14	1	0.47631	0.54472	0
VTYNGVDNNK	10	1	0	0	Unmodified	Pep185	MULTI-MSMS		2024-02-18_Fusion_41487	103	Treat_T2	562.273	2	562.273	1122.53	0.94351	0.00053051	0.19951	0.00011218	1.143	0.00064269	562.273	564.285	566.28	20.959	0.45288	20.976	20.698	21.151	0.016966					145	21	11	0.939561	0.0122676	0.275339	1.736e-06	4	5331	157.2	137.51	1	0.83773	0.85942	0
VTYNGVDNNK	10	1	0	0	Unmodified	Pep185	MULTI-MSMS		2024-02-18_Fusion_41493	104	Treat_T1	566.281	2	562.273	1122.53	0.70441	0.00039607	-0.26527	-0.00014915	0.43915	0.00024692	562.272	564.285	566.279	20.953	0.35851	21.005	20.774	21.132	0.051445					111	15	11	0.982048	0.00493042	0.0560466	5.5154e-09	4	5387	176.44	165.74	1	0.28019	0.36026	0
VTYNGVDNNK	10	1	0	0	Unmodified	Pep185	ISO-MSMS	0	2024-02-18_Fusion_41493	104	Treat_T1	562.275	2	562.273	1122.53			3.5536	0.0019981						26.399	0.21695	26.483	26.331	26.548	0.0837								0.790589	0.00272224	0.032167	0.038052	1	7565	30.167	20.386	1	0.084451	0.10858	0
ASNFKSPVK	9	2	0	0	Unmodified	Pep3584	ISO-MSMS	0	2024-02-18_Fusion_41475	101	Ctrl_T2	489.277	2	489.274	976.534			0.98021	0.00047959						21.412	0.50078	21.412	21.168	21.669	0								0.459188	0.00793045	0.152546	0.0024491	2	5484	67.081	61.599	1	0.63862	0.70434	0
ASNFKSPVK	9	2	0	0	Unmodified	Pep3584	ISO-MSMS	1	2024-02-18_Fusion_41475	101	Ctrl_T2	493.299	2	489.274	976.534			0.93078	0.00045541						21.432	0.50078	21.432	21.168	21.669	0								0.221244	0.00517867	0.167913	0.0020791	1	5495	70.439	58.928	1	0.73186	0.80718	0
ASNFKSPVK	9	2	0	0	Unmodified	Pep3584	ISO-MSMS	2	2024-02-18_Fusion_41476	201	Ctrl_T2	331.862	3	326.519	976.534			-0.1934	-6.3149e-05						21.475	0.36204	21.456	21.245	21.607	-0.018187								0.568211	0.0071795	0.260745	0.00056759	4	5027	88.819	86.762	1	0.96209	1.1707	0
ASNFKSPVK	9	2	0	0	Unmodified	Pep3584	ISO-MSMS	0	2024-02-18_Fusion_41481	102	Ctrl_T1	489.275	2	489.274	976.534			-0.049765	-2.4349e-05						21.426	0.49442	21.426	21.199	21.693	0								0.518418	0.0124253	0.207749	1.3668e-05	2	5567	115.78	99.579	1	0.80601	1.0676	0
ASNFKSPVK	9	2	0	0	Unmodified	Pep3584	ISO-MSMS	0	2024-02-18_Fusion_41487	103	Treat_T2	489.277	2	489.274	976.534			0.85914	0.00042036						21.427	0.47453	21.445	21.243	21.718	0.017422								0.449291	0.00904405	0.146796	0.0021213	2	5500	70.056	61.874	1	0.95174	1.1163	0
ASNFKSPVK	9	2	0	0	Unmodified	Pep3584	ISO-MSMS	1	2024-02-18_Fusion_41487	103	Treat_T2	493.299	2	489.274	976.534			-0.56961	-0.0002787						21.456	0.35969	21.473	21.243	21.603	0.017422								0.277643	0.00766363	0.212989	3.6463e-05	1	5519	93.667	84.904	1	0.97909	1.1484	0
ASNFKSPVK	9	2	0	0	Unmodified	Pep3584	ISO-MSMS	2	2024-02-18_Fusion_41488	203	Treat_T2	331.862	3	326.519	976.534			0.16013	5.2285e-05						21.429	0.36634	21.47	21.221	21.588	0.041698								0.695056	0.00897129	0.1721	0.0064608	3	5058	66.27	64.213	1	1.0422	1.1947	0
ASNFKSPVK	9	2	0	0	Unmodified	Pep3584	ISO-MSMS	0	2024-02-18_Fusion_41493	104	Treat_T1	489.275	2	489.274	976.534			0.11491	5.6222e-05						21.417	0.45212	21.469	21.222	21.674	0.051445								0.566709	0.0146444	0.253365	2.317e-07	1	5582	135.55	122.51	1	0.74722	1.2676	0
RIQINPQNK	9	1	0	1	Unmodified	Pep3596	ISO-MSMS	1	2024-02-18_Fusion_41475	101	Ctrl_T2	560.846	2	555.823	1109.63			0.59454	0.00033046						21.768	0.27519	21.768	21.578	21.853	0								0.528423	0.00281282	0.0520517	2.0736e-05	1	5601	108.92	96.568	1	1.0826	1.25	0
RIQINPQNK	9	1	0	1	Unmodified	Pep3596	ISO-MSMS	2	2024-02-18_Fusion_41475	101	Ctrl_T2	564.834	2	555.823	1109.63			0.64339	0.00035761						21.761	0.39986	21.761	21.487	21.887	0								0.796967	0.00359864	0.0220438	3.6001e-05	1	5632	94.114	69.192	1	1.0163	1.1734	0
RIQINPQNK	9	1	0	1	Unmodified	Pep3596	MULTI-MSMS		2024-02-18_Fusion_41481	102	Ctrl_T1	560.845	2	555.823	1109.63	0.21153	0.00011757	-0.37032	-0.00020583	-0.15879	-8.8258e-05	555.823	560.845	564.834	21.761	0.48342	21.761	21.448	21.931	0					107	22	8	0.618143	0.00233787	0.0114935	2.1157e-06	5	5723	151.29	120.73	1	0.73432	0.9449	0
RIQINPQNK	9	1	0	1	Unmodified	Pep3596	MSMS	0	2024-02-18_Fusion_41487	103	Treat_T2	555.823	2	555.823	1109.63										21.868	1	21.886	21.386	22.386	0.01796											0.026039	1	5685	42.869	33.512	1
RIQINPQNK	9	1	0	1	Unmodified	Pep3596	MULTI-MSMS		2024-02-18_Fusion_41493	104	Treat_T1	555.823	2	555.823	1109.63	0.37787	0.00021003	-0.28071	-0.00015603	0.097157	5.4002e-05	555.823	560.845	564.834	21.756	0.47643	21.81	21.479	21.955	0.054707					112	23	8	0.978054	0.00713841	0.0416297	3.7153e-07	3	5705	197.84	167.2	1	0.39037	0.57496	0
RIQINPQNK	9	1	0	1	Unmodified	Pep3596	MULTI-MATCH-MSMS		2024-02-18_Fusion_41475	101	Ctrl_T2		2	555.823	1109.63	0.2337	0.00012989	-1.8506	-0.0010286	-1.6169	-0.00089873	555.823	558.832	560.825	21.78	0.42169	21.78	21.466	21.887	0	0.0095123	-0.0014543		130.64	82	19	6					0				0	0.62174	0.53329	0
RAYGPGLEK	9	1	1	1	Unmodified	Pep207	ISO-MSMS	0	2024-02-18_Fusion_41481	102	Ctrl_T1	495.772	2	495.772	989.529			1.3831	0.00068569						21.656	0.28524	21.656	21.491	21.776	0								0.714162	0.0077175	0.149348	0.0021482	1	5674	69.812	42.558	1	0.1694	0.19345	0
RAYGPGLEK	9	1	1	1	Unmodified	Pep207	MULTI-MSMS		2024-02-18_Fusion_41487	103	Treat_T2	495.773	2	495.772	989.529	0.77785	0.00038564	2.493	0.0012359	3.2708	0.0016216	495.772	502.306	507.795	21.643	0.70296	21.661	21.373	22.076	0.017422					108	31	7	0.650549	0.00820809	0.109093	0.0008457	1	5601	64.711	41.283	1	0.25432	0.24321	0
RAYGPGLEK	9	1	1	1	Unmodified	Pep207	ISO-MSMS	0	2024-02-18_Fusion_41493	104	Treat_T1	495.773	2	495.772	989.529			3.7402	0.0018543						21.61	0.54394	21.665	21.271	21.815	0.054707								0.602116	0.00953642	0.0769022	0.0019621	1	5659	71.501	48.073	1	0.096298	0.11673	0
KTSQLTLQK	9	2	2	0	Unmodified	Pep3593	ISO-MSMS	1	2024-02-18_Fusion_41475	101	Ctrl_T2	530.858	2	523.814	1045.61			-0.10575	-5.5392e-05						21.651	0.26856	21.651	21.487	21.756	0								0.587635	0.0104349	0.293017	0.00026762	1	5579	86.882	64.101	1	3.4955	3.0744	0
KTSQLTLQK	9	2	2	0	Unmodified	Pep3593	ISO-MSMS	1	2024-02-18_Fusion_41481	102	Ctrl_T1	530.858	2	523.814	1045.61			-0.16493	-8.6392e-05						21.657	0.28524	21.657	21.491	21.776	0								0.56824	0.00858567	0.082721	2.5312e-05	1	5647	104.48	85.227	1	2.7414	3.0474	0
KTSQLTLQK	9	2	2	0	Unmodified	Pep3593	ISO-MSMS	2	2024-02-18_Fusion_41481	102	Ctrl_T1	537.849	2	523.814	1045.61			0.061641	3.2289e-05						21.749	0.33252	21.749	21.581	21.914	0								0.54395	0.000911534	0.0072085	0.0022073	1	5754	69.276	50.019	1	0.1535	0.17064	0
KTSQLTLQK	9	2	2	0	Unmodified	Pep3593	ISO-MSMS	1	2024-02-18_Fusion_41493	104	Treat_T1	530.858	2	523.814	1045.61			-0.27976	-0.00014654						21.61	0.31939	21.665	21.512	21.832	0.054707								0.522557	0.00787658	0.0743405	2.5312e-05	1	5664	104.48	80.691	1	1.6286	1.6417	0
KTSQLTLQK	9	2	2	0	Unmodified	Pep3593	ISO-MSMS	2	2024-02-18_Fusion_41493	104	Treat_T1	537.849	2	523.814	1045.61			0.52446	0.00027472						21.759	0.34873	21.814	21.629	21.978	0.054707								0.217697	0.000809785	0.00696559	0.0033843	1	5762	58.592	49.209	1	0.096436	0.097212	0
ATEQPLTAK	9	1	1	0	Unmodified	Pep1684	MULTI-MSMS		2024-02-18_Fusion_41475	101	Ctrl_T2	483.285	2	479.764	957.513	0.89254	0.00042821	-1.031	-0.00049463	-0.13844	-6.642e-05	479.763	483.285	486.78	20.993	0.77559	20.993	20.756	21.532	0					178	34	12	0.862857	0.00778266	0.27041	2.0919e-06	5	5285	131.06	105.82	1	1.4932	1.4157	0
ATEQPLTAK	9	1	1	0	Unmodified	Pep1684	MULTI-MSMS		2024-02-18_Fusion_41481	102	Ctrl_T1	483.286	2	479.764	957.513	1.0086	0.00048389	0.68535	0.00032881	1.694	0.0008127	479.764	483.285	486.78	21.004	0.54355	21.004	20.771	21.314	0					221	25	14	0.987551	0.00746595	0.171891	3.3634e-07	3	5366	162.49	132.75	1	0.43872	0.50699	0
ATEQPLTAK	9	1	1	0	Unmodified	Pep1684	MULTI-MSMS		2024-02-18_Fusion_41487	103	Treat_T2	483.286	2	479.764	957.513	0.90692	0.00043511	-0.53744	-0.00025784	0.36948	0.00017726	479.764	483.285	486.78	21.01	0.7276	21.027	20.806	21.534	0.016964					189	33	12	0.862579	0.00581895	0.169496	2.2609e-05	5	5301	117.04	97.274	1	1.5552	1.4815	0
ATEQPLTAK	9	1	1	0	Unmodified	Pep1684	MULTI-MSMS		2024-02-18_Fusion_41493	104	Treat_T1	483.286	2	479.764	957.513	0.48827	0.00023426	0.69821	0.00033498	1.1865	0.00056923	479.764	483.285	486.78	21.007	0.57554	21.058	20.847	21.422	0.051445					174	25	13	0.92595	0.00772966	0.078321	6.9873e-07	4	5388	156.01	126.26	1	0.27397	0.32989	0
STYATTIRDSK	11	1	0	1	Unmodified	Pep201	MULTI-MSMS		2024-02-18_Fusion_41475	101	Ctrl_T2	630.832	2	621.82	1241.63	0.83502	0.00051923	0.068969	4.2887e-05	0.90399	0.00056212	621.82	626.842	630.831	21.567	0.22621	21.567	21.443	21.669	0					47	9	8	0.975931	0.0045254	0.0673026	2.5885e-09	3	5550	169.65	140.1	1	1.5142	1.7483	0
STYATTIRDSK	11	1	0	1	Unmodified	Pep201	MULTI-MSMS		2024-02-18_Fusion_41481	102	Ctrl_T1	621.82	2	621.82	1241.63	0.50219	0.00031227	0.6341	0.0003943	1.1363	0.00070657	621.82	626.843	630.832	21.537	0.24062	21.537	21.406	21.647	0					65	10	10	0.909972	0.00295994	0.0516021	1.1433e-09	3	5606	191.24	164.27	1	0.73121	0.94091	0
STYATTIRDSK	11	1	0	1	Unmodified	Pep201	MULTI-SECPEP		2024-02-18_Fusion_41482	202	Ctrl_T1	418.919	3	414.882	1241.63	0.098499	4.0865e-05	0.66957	0.00027779	0.76807	0.00031866	414.883	418.231	420.89	21.573	0.38065	21.59	21.414	21.795	0.017353					48	15	6	0.699124	0.00785071	0.0969474	1.7791e-12	1	5112	165.52	165.52	1	0.37991	0.47337	0
STYATTIRDSK	11	1	0	1	Unmodified	Pep201	ISO-MSMS	1	2024-02-18_Fusion_41487	103	Treat_T2	626.843	2	621.82	1241.63			0.25518	0.00015868						21.564	0.25146	21.581	21.444	21.695	0.017422								0.868451	0.00178267	0.0495486	1.9572e-11	1	5539	192.12	160.83	1	2.4644	2.7588	0
STYATTIRDSK	11	1	0	1	Unmodified	Pep201	ISO-MSMS	2	2024-02-18_Fusion_41487	103	Treat_T2	630.832	2	621.82	1241.63			0.88902	0.00055281						21.574	0.20797	21.592	21.464	21.672	0.017422								0.95092	0.00328681	0.0677024	5.1545e-09	1	5574	167.12	134.06	1	2.5971	2.9074	0
STYATTIRDSK	11	1	0	1	Unmodified	Pep201	MULTI-SECPEP		2024-02-18_Fusion_41488	203	Treat_T2	418.919	3	414.882	1241.63	0.30531	0.00012667	0.84866	0.00035209	1.154	0.00047876	414.883	418.231	420.89	21.549	0.27143	21.593	21.393	21.664	0.04459					43	10	8	0.770325	0.0117988	0.0951181	7.9678e-19	1	5075	187.34	187.27	1	2.3614	2.6607	0
STYATTIRDSK	11	1	0	1	Unmodified	Pep201	MULTI-MSMS		2024-02-18_Fusion_41493	104	Treat_T1	621.821	2	621.82	1241.63	0.83454	0.00051894	0.38568	0.00023982	1.2202	0.00075876	621.82	626.842	630.832	21.496	0.29942	21.551	21.425	21.725	0.054705					62	13	10	0.915097	0.00320628	0.0628687	1.2941e-09	3	5613	188.99	160.19	1	0.51559	0.75938	0
SVINKVTEK	9	2	0	0	Unmodified	Pep3580	ISO-MSMS	1	2024-02-18_Fusion_41475	101	Ctrl_T2	513.326	2	509.301	1016.59			0.89346	0.00045504						21.402	0.34106	21.402	21.168	21.509	0								0.312756	0.00486888	0.133655	0.00081477	1	5487	81.915	76.134	1	0.6611	0.72913	0
SVINKVTEK	9	2	0	0	Unmodified	Pep3580	MSMS	2	2024-02-18_Fusion_41475	101	Ctrl_T2	517.316	2	509.301	1016.59										21.404	1	21.404	20.904	21.904	0											1.5876e-09	1	5488	153.97	131.44	1
SVINKVTEK	9	2	0	0	Unmodified	Pep3580	ISO-MSMS	0	2024-02-18_Fusion_41481	102	Ctrl_T1	509.3	2	509.301	1016.59			-1.9433	-0.00098972						21.397	0.5262	21.397	21.121	21.647	0								0.634602	0.0107484	0.204326	1.0263e-07	1	5543	153.97	123.78	1	0.23299	0.3086	0
SVINKVTEK	9	2	0	0	Unmodified	Pep3580	ISO-MSMS	0	2024-02-18_Fusion_41482	202	Ctrl_T1	339.869	3	339.869	1016.59			-0.61105	-0.00020768						21.419	0.39334	21.436	21.193	21.586	0.016989								0.482647	0.00669766	0.124514	7.2071e-10	2	5080	182.39	161.61	1	0.22413	0.30957	0
SVINKVTEK	9	2	0	0	Unmodified	Pep3580	ISO-MSMS	0	2024-02-18_Fusion_41487	103	Treat_T2	509.298	2	509.301	1016.59			-2.8172	-0.0014348						21.391	0.40546	21.409	21.152	21.557	0.017422								0.50816	0.00492297	0.0975637	2.7862e-05	1	5487	102.01	88.209	1	0.84913	0.99599	0
SVINKVTEK	9	2	0	0	Unmodified	Pep3580	MSMS	0	2024-02-18_Fusion_41488	203	Treat_T2	339.869	3	339.869	1016.59										21.417	1	21.459	20.959	21.959	0.041698											0.033855	1	5051	33.229	29.621	1
SVINKVTEK	9	2	0	0	Unmodified	Pep3580	MSMS	0	2024-02-18_Fusion_41488	203	Treat_T2	339.869	3	339.869	1016.59										21.419	1	21.461	20.961	21.961	0.041698											3.3572e-06	1	5052	121.29	106.63	1
SVINKVTEK	9	2	0	0	Unmodified	Pep3580	MULTI-MSMS		2024-02-18_Fusion_41493	104	Treat_T1	509.3	2	509.301	1016.59	0.64068	0.0003263	-1.637	-0.00083373	-0.99632	-0.00050743	509.3	513.326	517.315	21.374	0.44957	21.425	21.154	21.603	0.051445					100	20	8	0.759382	0.0176889	0.316396	3.1913e-07	3	5551	162.8	129.8	1	0.14789	0.25087	0
SVINKVTEK	9	2	0	0	Unmodified	Pep3580	ISO-MSMS	0	2024-02-18_Fusion_41494	204	Treat_T1	339.869	3	339.869	1016.59			-2.1145	-0.00071866						21.329	0.38838	21.392	21.14	21.529	0.06218								0.348941	0.00563837	0.135687	1.3654e-09	2	5223	151.04	136.8	1	0.25778	0.46094	0
AVATKFVNK	9	2	0	0	Unmodified	Pep3594	ISO-MSMS	0	2024-02-18_Fusion_41475	101	Ctrl_T2	489.293	2	489.293	976.571			0.059265	2.8998e-05						21.704	0.29174	21.704	21.578	21.869	0								0.619781	0.00357661	0.0601906	1.0917e-07	1	5595	153.04	131.74	1	0.64417	0.71046	0
AVATKFVNK	9	2	0	0	Unmodified	Pep3594	ISO-MSMS	1	2024-02-18_Fusion_41475	101	Ctrl_T2	493.318	2	489.293	976.571			2.3876	0.0011682						21.68	0.24538	21.68	21.532	21.777	0								0.301344	0.00240542	0.0380983	0.0023232	1	5599	68.224	67.721	1	0.67079	0.73981	0
AVATKFVNK	9	2	0	0	Unmodified	Pep3594	ISO-MSMS	0	2024-02-18_Fusion_41482	202	Ctrl_T1	326.531	3	326.531	976.571			-0.20925	-6.8326e-05						21.688	0.25669	21.705	21.586	21.843	0.017353								0.602163	0.00271604	0.0225359	2.097e-05	1	5164	90.64	70.5	1	0.30426	0.42024	0
AVATKFVNK	9	2	0	0	Unmodified	Pep3594	ISO-MSMS	1	2024-02-18_Fusion_41487	103	Treat_T2	493.318	2	489.293	976.571			1.5955	0.00078068						21.67	0.25357	21.688	21.557	21.811	0.017517								0.329667	0.00424464	0.0833054	2.6478e-05	1	5608	103.35	99.495	1	0.81568	0.95676	0
AVATKFVNK	9	2	0	0	Unmodified	Pep3594	ISO-MSMS	0	2024-02-18_Fusion_41487	103	Treat_T2	489.293	2	489.293	976.571			-0.21936	-0.00010733						21.775	0.30249	21.793	21.581	21.883	0.01796								0.539921	0.00524996	0.129848	1.8988e-07	1	5611	141.52	110.21	1	0.68006	0.79768	0
AVATKFVNK	9	2	0	0	Unmodified	Pep3594	ISO-MSMS	2	2024-02-18_Fusion_41487	103	Treat_T2	497.308	2	489.293	976.571			1.1179	0.00054696						21.755	0.27735	21.773	21.581	21.858	0.01796								0.466828	0.00445983	0.0835467	1.6281e-06	1	5625	127.46	122.15	1	0.70402	0.82578	0
AVATKFVNK	9	2	0	0	Unmodified	Pep3594	ISO-MSMS	0	2024-02-18_Fusion_41493	104	Treat_T1	489.293	2	489.293	976.571			0.081817	4.0032e-05						21.728	0.30809	21.782	21.56	21.868	0.054707								0.546241	0.00850993	0.130823	6.6759e-11	2	5684	176.6	139.84	1	0.14326	0.24302	0
AVATKFVNK	9	2	0	0	Unmodified	Pep3594	ISO-MSMS	0	2024-02-18_Fusion_41494	204	Treat_T1	326.531	3	326.531	976.571			0.27583	9.0066e-05						21.658	0.3435	21.722	21.602	21.945	0.064379								0.736554	0.00608252	0.0502868	2.3605e-05	1	5306	88.177	68.815	1	0.20055	0.35859	0
VVAQEPLHR	9	0	1	1	Unmodified	Pep4964	MULTI-SECPEP		2024-02-18_Fusion_41476	201	Ctrl_T2	353.229	3	350.201	1047.58	0.25391	8.8921e-05	-0.12052	-4.2205e-05	0.1334	4.6716e-05	350.201	353.215	355.544	21.673	0.3081	21.655	21.486	21.795	-0.018389					56	12	8	0.733586	0.0170912	0.114517	0.051006	1	5059	36.127	33.275	1	1.0985	1.1362	0
VVAQEPLHR	9	0	1	1	Unmodified	Pep4964	MULTI-SECPEP		2024-02-18_Fusion_41482	202	Ctrl_T1	353.229	3	350.201	1047.58	-0.0093246	-3.2655e-06	0.54928	0.00019236	0.53996	0.00018909	350.201	353.215	355.544	21.617	0.64725	21.635	21.243	21.891	0.017353					94	26	8	0.524768	0.00842945	0.036201	0.0017252	1	5120	82.305	80.261	1	1.2841	1.538	0
VVAQEPLHR	9	0	1	1	Unmodified	Pep4964	MULTI-SECPEP		2024-02-18_Fusion_41487	103	Treat_T2	528.302	2	524.799	1047.58	0.72342	0.00037965	-2.4741	-0.0012984	-1.7507	-0.00091876	524.799	529.317	532.812	21.652	0.56793	21.669	21.22	21.788	0.017424					42	11	6	0.15073	0.00127419	0.0462841	0.033635	1	5576	45.972	45.972	1	0.41636	0.41672	0
VVAQEPLHR	9	0	1	1	Unmodified	Pep4964	MULTI-MSMS		2024-02-18_Fusion_41488	203	Treat_T2	355.544	3	350.201	1047.58	0.30993	0.00010854	-0.016268	-5.6973e-06	0.29366	0.00010284	350.201	353.214	355.544	21.62	0.5274	21.665	21.393	21.92	0.04459					100	21	10	0.646396	0.0117548	0.0660287	1.6577e-06	4	5105	102.95	100.89	1	0.71139	0.78343	0
VVAQEPLHR	9	0	1	1	Unmodified	Pep4964	ISO-MSMS	0	2024-02-18_Fusion_41493	104	Treat_T1	524.799	2	524.799	1047.58			-0.34465	-0.00018087						21.61	0.1897	21.665	21.56	21.75	0.054707								0.172291	0.00197591	0.0284762	0.0034364	1	5694	58.119	53.92	1	0.22491	0.27756	0
VVAQEPLHR	9	0	1	1	Unmodified	Pep4964	MULTI-MSMS		2024-02-18_Fusion_41494	204	Treat_T1	350.202	3	350.201	1047.58	-0.17739	-6.2121e-05	0.45443	0.00015914	0.27704	9.702e-05	350.202	353.215	355.544	21.614	0.31935	21.679	21.483	21.802	0.064379					86	13	11	0.527374	0.0167619	0.0786586	8.7272e-07	5	5301	114.89	110.53	1	0.26811	0.33632	0
SSFLIKRNK	9	2	1	1	Unmodified	Pep4977	ISO-MSMS	2	2024-02-18_Fusion_41475	101	Ctrl_T2	562.856	2	546.83	1091.65			-3.8618	-0.0021118						22.459	0.33616	22.459	22.289	22.625	0								0.563267	0.000858331	0.0514166	0.0033124	1	5885	59.245	47.734	1	1.072	1.1615	0
SSFLIKRNK	9	2	1	1	Unmodified	Pep4977	ISO-MSMS	1	2024-02-18_Fusion_41476	201	Ctrl_T2	370.586	3	364.889	1091.65			-3.8488	-0.0014044						22.452	0.41355	22.433	22.228	22.642	-0.018963								0.393743	0.0108864	0.500498	0.0010075	1	5295	80.165	71.189	1	1.0544	1.3288	0
SSFLIKRNK	9	2	1	1	Unmodified	Pep4977	ISO-MSMS	2	2024-02-18_Fusion_41476	201	Ctrl_T2	375.575	3	364.889	1091.65			0.010519	3.8382e-06						22.478	0.48227	22.459	22.203	22.685	-0.018963								0.571159	0.00950396	0.259626	0.0055707	2	5350	48.423	45.787	1	0.82695	1.0403	0
SSFLIKRNK	9	2	1	1	Unmodified	Pep4977	ISO-MSMS	1	2024-02-18_Fusion_41481	102	Ctrl_T1	555.374	2	546.83	1091.65			-1.1972	-0.00065469						22.433	0.27636	22.433	22.279	22.556	0								0.483983	0.00465462	0.102474	1.5214e-05	1	5981	114.28	83.645	1	2.1105	3.1122	0
SSFLIKRNK	9	2	1	1	Unmodified	Pep4977	ISO-MSMS	2	2024-02-18_Fusion_41481	102	Ctrl_T1	562.858	2	546.83	1091.65			-0.025813	-1.4115e-05						22.489	0.29432	22.489	22.325	22.619	0								0.685757	0.00404364	0.100284	0.0058072	1	6022	48.283	44.875	1	1.6776	2.4751	0
SSFLIKRNK	9	2	1	1	Unmodified	Pep4977	ISO-MSMS	1	2024-02-18_Fusion_41482	202	Ctrl_T1	370.585	3	364.889	1091.65			-0.9531	-0.00034778						22.425	0.36406	22.442	22.257	22.621	0.017719								0.64275	0.0226237	0.760003	1.3115e-09	2	5357	135.87	134.75	1	2.5686	4.277	0
SSFLIKRNK	9	2	1	1	Unmodified	Pep4977	ISO-MSMS	2	2024-02-18_Fusion_41482	202	Ctrl_T1	375.575	3	364.889	1091.65			-0.37468	-0.00013672						22.425	0.46139	22.443	22.209	22.671	0.017719								0.806315	0.0307813	0.939978	0.0026447	4	5372	78.692	76.326	1	2.0082	3.3421	0
SSFLIKRNK	9	2	1	1	Unmodified	Pep4977	ISO-MSMS	1	2024-02-18_Fusion_41487	103	Treat_T2	555.374	2	546.83	1091.65			-1.2404	-0.0006783						22.435	0.37816	22.453	22.223	22.601	0.018606								0.537868	0.00403238	0.102454	8.1939e-06	1	5915	121.09	90.356	1	3.794	3.7216	0
SSFLIKRNK	9	2	1	1	Unmodified	Pep4977	ISO-MSMS	1	2024-02-18_Fusion_41488	203	Treat_T2	370.585	3	364.889	1091.65			-1.3857	-0.00050563						22.418	0.36281	22.466	22.261	22.624	0.0476								0.645234	0.0136158	0.430519	1.3115e-09	2	5324	135.87	134.75	1	2.6679	2.6423	0
SSFLIKRNK	9	2	1	1	Unmodified	Pep4977	ISO-MSMS	2	2024-02-18_Fusion_41488	203	Treat_T2	375.575	3	364.889	1091.65			-0.56062	-0.00020456						22.417	0.41044	22.464	22.261	22.671	0.047602								0.877767	0.0621742	1	1.4919e-05	4	5345	94.767	88.069	1	2.1045	2.0844	0
SSFLIKRNK	9	2	1	1	Unmodified	Pep4977	ISO-MSMS	1	2024-02-18_Fusion_41493	104	Treat_T1	555.375	2	546.83	1091.65			-1.1469	-0.00062716						22.353	0.28397	22.411	22.277	22.561	0.058199								0.601957	0.00953905	0.355477	1.8988e-07	1	5972	141.52	117.75	1	1.2456	3.0033	0
SSFLIKRNK	9	2	1	1	Unmodified	Pep4977	ISO-MSMS	1	2024-02-18_Fusion_41494	204	Treat_T1	370.585	3	364.889	1091.65			-0.77678	-0.00028344						22.369	0.35701	22.436	22.232	22.589	0.066877								0.641856	0.0249802	0.697054	1.3115e-09	4	5507	135.87	135.03	1	1.129	2.3965	0
SSFLIKRNK	9	2	1	1	Unmodified	Pep4977	ISO-MSMS	2	2024-02-18_Fusion_41494	204	Treat_T1	375.574	3	364.889	1091.65			-0.42357	-0.00015456						22.383	0.40525	22.45	22.256	22.661	0.066877								0.738502	0.0233041	0.663993	0.0026447	2	5523	74.841	70.501	1	1.0677	2.2655	0
SAAAPALQK	9	1	1	0	Unmodified	Pep200	ISO-MSMS	0	2024-02-18_Fusion_41481	102	Ctrl_T1	428.748	2	428.748	855.481			2.35	0.0010075						21.523	0.28571	21.523	21.338	21.624	0								0.440523	0.00130454	0.0334247	0.0026506	1	5620	65.252	58.802	1	0.51502	0.59516	0
SAAAPALQK	9	1	1	0	Unmodified	Pep200	ISO-MSMS	0	2024-02-18_Fusion_41493	104	Treat_T1	428.749	2	428.748	855.481			0.25114	0.00010768						21.492	0.29357	21.547	21.384	21.677	0.054707								0.482928	0.00160003	0.0437675	0.0020515	1	5629	70.69	65.702	1	0.61444	0.73986	0
SVFNHAIRH	9	0	0	1	Unmodified	Pep1706	ISO-MSMS	0	2024-02-18_Fusion_41475	101	Ctrl_T2	540.789	2	540.789	1079.56			2.5083	0.0013564						22.344	0.43036	22.344	21.982	22.412	0								0.597189	0.00493506	0.179999	5.1137e-06	1	5847	124.08	114.17	1	1.1163	0.95748	0
SVFNHAIRH	9	0	0	1	Unmodified	Pep1706	ISO-MSMS	1	2024-02-18_Fusion_41475	101	Ctrl_T2	543.798	2	540.789	1079.56			-1.5325	-0.00082877						22.344	0.34738	22.344	22.175	22.523	0								0.751969	0.0066368	0.222087	2.5968e-06	1	5855	126.52	117.13	1	1.1397	0.97758	0
SVFNHAIRH	9	0	0	1	Unmodified	Pep1706	MULTI-MSMS		2024-02-18_Fusion_41476	201	Ctrl_T2	364.198	3	360.861	1079.56	0.091954	3.3183e-05	-0.020824	-7.5145e-06	0.071131	2.5668e-05	360.862	362.868	364.198	22.335	0.41397	22.316	22.108	22.522	-0.018963					103	16	10	0.730466	0.0218176	0.781037	2.1152e-11	2	5270	178.3	176.24	1	1.1065	1.0331	0
SVFNHAIRH	9	0	0	1	Unmodified	Pep1706	MSMS	0	2024-02-18_Fusion_41481	102	Ctrl_T1	540.789	2	540.789	1079.56										22.298	1	22.298	21.798	22.798	0											8.5318e-06	1	5924	111.74	104.17	1
SVFNHAIRH	9	0	0	1	Unmodified	Pep1706	MULTI-MSMS		2024-02-18_Fusion_41482	202	Ctrl_T1	360.862	3	360.861	1079.56	0.20958	7.5631e-05	-0.37626	-0.00013578	-0.16668	-6.0148e-05	360.862	362.868	364.198	22.315	0.48607	22.333	22.161	22.647	0.017719					107	19	11	0.838195	0.0190584	0.355791	8.0768e-18	4	5332	204.37	204.37	1	0.50764	0.54784	0
SVFNHAIRH	9	0	0	1	Unmodified	Pep1706	MSMS	2	2024-02-18_Fusion_41487	103	Treat_T2	545.793	2	540.789	1079.56										22.329	1	22.348	21.848	22.848	0.018606											0.0013747	1	5868	84.227	75.364	1
SVFNHAIRH	9	0	0	1	Unmodified	Pep1706	MULTI-MSMS		2024-02-18_Fusion_41488	203	Treat_T2	360.862	3	360.861	1079.56	0.42585	0.00015367	-0.64523	-0.00023284	-0.21938	-7.9164e-05	360.861	362.868	364.197	22.273	0.55553	22.321	22.068	22.624	0.0476					107	22	9	0.67097	0.012782	0.415813	8.0768e-18	4	5307	204.37	203.89	1	0.93791	0.90192	0
SVFNHAIRH	9	0	0	1	Unmodified	Pep1706	MSMS	0	2024-02-18_Fusion_41493	104	Treat_T1	540.789	2	540.789	1079.56										22.237	1	22.295	21.795	22.795	0.058199											4.1185e-06	1	5920	124.08	114.49	1
SVFNHAIRH	9	0	0	1	Unmodified	Pep1706	MULTI-MSMS		2024-02-18_Fusion_41494	204	Treat_T1	360.862	3	360.861	1079.56	0.40462	0.00014601	0.068202	2.4611e-05	0.47282	0.00017062	360.861	362.867	364.198	22.253	0.59373	22.32	22.068	22.661	0.066877					124	24	11	0.844886	0.0155711	0.189047	2.1826e-24	6	5477	223.58	223.1	1	0.28133	0.2863	0
ATATELTTK	9	1	1	0	Unmodified	Pep1689	MULTI-MSMS		2024-02-18_Fusion_41475	101	Ctrl_T2	471.777	2	468.256	934.497	0.77506	0.00036293	-1.1737	-0.0005496	-0.39866	-0.00018668	468.257	471.777	475.272	21.286	0.47393	21.286	21.058	21.532	0					136	21	11	0.52533	0.0123701	0.288369	2.9973e-05	4	5434	112.84	96.715	1	2.1976	2.0836	0
ATATELTTK	9	1	1	0	Unmodified	Pep1689	MULTI-MSMS		2024-02-18_Fusion_41481	102	Ctrl_T1	468.256	2	468.256	934.497	0.51093	0.00023925	-1.2795	-0.00059914	-0.76858	-0.00035989	468.256	471.777	475.272	21.322	0.39599	21.322	21.14	21.536	0					111	17	11	0.567835	0.0156791	0.445291	1.9011e-06	3	5532	134.48	103.68	1	0.99901	1.1545	0
ATATELTTK	9	1	1	0	Unmodified	Pep1689	MULTI-MSMS		2024-02-18_Fusion_41487	103	Treat_T2	475.273	2	468.256	934.497	0.48707	0.00022807	-0.75114	-0.00035173	-0.26407	-0.00012365	468.256	471.777	475.272	21.326	0.42847	21.343	21.152	21.58	0.017422					137	19	11	0.484581	0.0163068	0.414586	1.5563e-05	3	5477	121.05	108.87	1	2.5397	2.4193	0
ATATELTTK	9	1	1	0	Unmodified	Pep1689	MULTI-MSMS		2024-02-18_Fusion_41493	104	Treat_T1	468.256	2	468.256	934.497	0.58312	0.00027305	-0.93528	-0.00043795	-0.35216	-0.0001649	468.256	471.777	475.272	21.287	0.55865	21.338	21.045	21.603	0.051447					136	25	11	0.692251	0.0211377	0.412993	1.5647e-06	3	5547	140.5	105.23	1	0.4347	0.52343	0
RIYGESADAVK	11	1	0	1	Unmodified	Pep2497	ISO-MSMS	1	2024-02-18_Fusion_41475	101	Ctrl_T2	609.84	2	604.817	1207.62			1.3648	0.00082545						21.67	0.1847	21.67	21.532	21.717	0								0.423147	0.000653139	0.00677028	0.0039946	2	5604	56.632	52.334	1	0.4908	0.56668	0
RIYGESADAVK	11	1	0	1	Unmodified	Pep2497	ISO-MSMS	2	2024-02-18_Fusion_41475	101	Ctrl_T2	613.829	2	604.817	1207.62			-0.47501	-0.00028729						21.68	0.15791	21.68	21.578	21.736	0								0.209736	0.000376539	0.00630542	0.0039946	1	5603	56.632	45.142	1	0.47697	0.55072	0
RIYGESADAVK	11	1	0	1	Unmodified	Pep2497	MSMS	0	2024-02-18_Fusion_41475	101	Ctrl_T2	604.819	2	604.817	1207.62										21.65	1	21.65	21.15	22.15	0											5.3566e-06	1	5585	118.03	106.87	1
RIYGESADAVK	11	1	0	1	Unmodified	Pep2497	MSMS	0	2024-02-18_Fusion_41481	102	Ctrl_T1	604.818	2	604.817	1207.62										21.631	1	21.631	21.131	22.131	0											2.816e-10	1	5659	164.33	147.1	1
RIYGESADAVK	11	1	0	1	Unmodified	Pep2497	ISO-MSMS	2	2024-02-18_Fusion_41487	103	Treat_T2	613.828	2	604.817	1207.62			-0.94308	-0.00057039						21.643	0.25067	21.661	21.514	21.764	0.017422								0.364267	0.00158009	0.0355056	0.0037406	1	5607	58.699	58.43	1	0.22899	0.25634	0
RIYGESADAVK	11	1	0	1	Unmodified	Pep2497	MSMS	0	2024-02-18_Fusion_41493	104	Treat_T1	604.818	2	604.817	1207.62										21.595	1	21.65	21.15	22.15	0.054707											1.9667e-15	1	5665	187.16	168.78	1
RVYGGLTTK	9	1	1	1	Unmodified	Pep3610	ISO-MSMS	2	2024-02-18_Fusion_41475	101	Ctrl_T2	509.81	2	497.788	993.561			0.24374	0.00012133						22.104	0.4014	22.104	21.887	22.289	0								0.872497	0.00995465	0.191454	0.0018363	2	5753	72.643	21.577	1	0.56103	0.70457	0
RVYGGLTTK	9	1	1	1	Unmodified	Pep3610	MSMS	1	2024-02-18_Fusion_41475	101	Ctrl_T2	504.319	2	497.788	993.561										21.976	1	21.976	21.476	22.476	0											0.0028911	1	5714	71.379	49.248	1
RVYGGLTTK	9	1	1	1	Unmodified	Pep3610	MSMS	1	2024-02-18_Fusion_41481	102	Ctrl_T1	504.32	2	497.788	993.561										22.039	1	22.039	21.539	22.539	0											0.017597	1	5821	48.036	33.878	1
RVYGGLTTK	9	1	1	1	Unmodified	Pep3610	ISO-MSMS	0	2024-02-18_Fusion_41482	202	Ctrl_T1	332.194	3	332.194	993.561			-0.42594	-0.0001415						22.083	0.3421	22.1	21.891	22.233	0.017353								0.0811139	0.000606972	0.0100082	1.3744e-05	2	5286	100.02	93.982	1	0.76937	0.87443	0
RVYGGLTTK	9	1	1	1	Unmodified	Pep3610	ISO-MSMS	2	2024-02-18_Fusion_41487	103	Treat_T2	509.809	2	497.788	993.561			0.012899	6.4212e-06						22.07	0.26971	22.088	21.952	22.222	0.01796								0.56246	0.00153846	0.0185179	0.04201	1	5801	26.789	12.491	1	0.59301	0.56709	0
RVYGGLTTK	9	1	1	1	Unmodified	Pep3610	MSMS	1	2024-02-18_Fusion_41487	103	Treat_T2	504.32	2	497.788	993.561										21.99	1	22.008	21.508	22.508	0.01796											0.0017206	1	5733	81.296	59.165	1
RVYGGLTTK	9	1	1	1	Unmodified	Pep3610	MULTI-MSMS		2024-02-18_Fusion_41493	104	Treat_T1	497.788	2	497.788	993.561	0.60515	0.00030124	-0.34917	-0.00017381	0.25598	0.00012742	497.788	504.319	509.809	22.024	0.41167	22.078	21.844	22.256	0.054707					63	16	6	0.713235	0.0143413	0.156839	1.2985e-05	3	5811	122.52	98.496	1	0.10906	0.1322	0
RVYGGLTTK	9	1	1	1	Unmodified	Pep3610	MULTI-MATCH-MSMS		2024-02-18_Fusion_41475	101	Ctrl_T2		2	497.788	993.561	0.19877	9.8948e-05	0.46124	0.0002296	0.66002	0.00032855	497.788	502.308	505.801	22.068	1.0468	22.068	21.443	22.489	0	-0.0016001	0.00060805		122.52	143	33	10					0				0	0.34693	0.36484	0
RVYGGLTTK	9	1	1	1	Unmodified	Pep3610	MULTI-MATCH-MSMS		2024-02-18_Fusion_41481	102	Ctrl_T1		2	497.788	993.561	0.72545	0.00036112	-0.11658	-5.8033e-05	0.60887	0.00030309	497.787	502.308	505.801	22.05	0.73024	22.05	21.716	22.446	0	-0.018964	3.2788e-05		122.52	126	31	11					0				0	0.093372	0.11344	0
RVYGGLTTK	9	1	1	1	Unmodified	Pep3610	MULTI-MATCH-MSMS		2024-02-18_Fusion_41487	103	Treat_T2		2	497.788	993.561	0.74061	0.00036867	0.18828	9.3723e-05	0.92889	0.00046239	497.788	502.308	505.801	22.062	0.72242	22.08	21.742	22.464	0.017962	0.011325	0.0003363		122.52	158	32	10					0				0	0.20903	0.20921	0
AALAKAIEK	9	2	1	0	Unmodified	Pep3602	ISO-MSMS	2	2024-02-18_Fusion_41475	101	Ctrl_T2	468.811	2	457.787	913.56			-1.7547	-0.0008033						21.92	0.45084	21.92	21.795	22.246	0								0.55149	0.00708312	0.043643	2.0234e-07	2	5672	139.74	116.69	1	1.1085	1.323	0
AALAKAIEK	9	2	1	0	Unmodified	Pep3602	ISO-MSMS	2	2024-02-18_Fusion_41481	102	Ctrl_T1	468.811	2	457.787	913.56			-0.87019	-0.00039836						21.989	0.25712	21.989	21.837	22.094	0								0.437296	0.0111673	0.166687	8.4242e-06	1	5783	120.87	108.06	1	0.17153	0.22156	0
AALAKAIEK	9	2	1	0	Unmodified	Pep3602	ISO-MSMS	1	2024-02-18_Fusion_41481	102	Ctrl_T1	463.322	2	457.787	913.56			-0.084793	-3.8817e-05						21.919	0.31746	21.919	21.776	22.094	0								0.301851	0.00987275	0.11749	3.6428e-05	1	5791	93.701	89.498	1	0.32408	0.4186	0
AALAKAIEK	9	2	1	0	Unmodified	Pep3602	ISO-MSMS	2	2024-02-18_Fusion_41487	103	Treat_T2	468.811	2	457.787	913.56			-0.87575	-0.00040091						21.947	0.31946	21.965	21.834	22.154	0.017962								0.530698	0.00995504	0.147431	1.0782e-06	2	5705	128	117.2	1	0.69272	0.75009	0
KSFDEQNVPK	10	2	0	0	Unmodified	Pep212	ISO-MSMS	0	2024-02-18_Fusion_41475	101	Ctrl_T2	596.306	2	596.304	1190.59			3.9341	0.0023459						21.822	1.0309	21.822	21.381	22.412	0								0.706258	0.00488625	0.0247007	0.0017494	2	5675	74.849	54.852	1	0.83451	0.92039	0
KSFDEQNVPK	10	2	0	0	Unmodified	Pep212	ISO-MSMS	2	2024-02-18_Fusion_41476	201	Ctrl_T2	403.214	3	397.872	1190.59			-0.55645	-0.0002214						21.842	0.35737	21.824	21.653	22.011	-0.018559								0.808403	0.00488468	0.0177921	1.4289e-09	2	5133	161.92	147.35	1	0.36926	0.44932	0
KSFDEQNVPK	10	2	0	0	Unmodified	Pep212	ISO-MSMS	0	2024-02-18_Fusion_41481	102	Ctrl_T1	596.305	2	596.304	1190.59			1.3773	0.00082128						21.83	0.53217	21.83	21.491	22.023	0								0.795171	0.00915752	0.0339435	4.2101e-07	1	5747	129.39	101.18	1	0.31779	0.42092	0
KSFDEQNVPK	10	2	0	0	Unmodified	Pep212	ISO-MSMS	2	2024-02-18_Fusion_41482	202	Ctrl_T1	403.214	3	397.872	1190.59			0.13492	5.3682e-05						21.842	0.24221	21.859	21.77	22.013	0.017353								0.741336	0.0036018	0.0185361	2.5559e-09	2	5209	155.07	140.51	1	0.16771	0.23164	0
KSFDEQNVPK	10	2	0	0	Unmodified	Pep212	ISO-MSMS	0	2024-02-18_Fusion_41487	103	Treat_T2	596.305	2	596.304	1190.59			0.50615	0.00030182						21.844	0.2515	21.862	21.742	21.993	0.017962								0.731154	0.00622902	0.0289088	3.5444e-05	1	5680	99.343	74.824	1	0.59172	0.69405	0
KSFDEQNVPK	10	2	0	0	Unmodified	Pep212	ISO-MSMS	2	2024-02-18_Fusion_41488	203	Treat_T2	403.214	3	397.872	1190.59			0.43231	0.000172						21.822	0.3845	21.867	21.681	22.065	0.04459								0.462184	0.00410009	0.0233165	4.1451e-14	2	5177	176.79	162.23	1	0.65849	0.75483	0
KSFDEQNVPK	10	2	0	0	Unmodified	Pep212	ISO-MSMS	0	2024-02-18_Fusion_41493	104	Treat_T1	596.304	2	596.304	1190.59			0.98071	0.0005848						21.822	0.30099	21.877	21.701	22.002	0.054705								0.917689	0.010689	0.0358218	1.2454e-10	1	5753	172.26	135.7	1	0.39248	0.6658	0
KIADMGHLK	9	2	1	0	Unmodified	Pep3624	ISO-MSMS	1	2024-02-18_Fusion_41476	201	Ctrl_T2	341.881	3	338.192	1011.55			-0.40648	-0.00013747						22.188	0.41476	22.169	21.89	22.304	-0.01856								0.568084	0.00539048	0.0831572	1.2103e-09	2	5230	138.54	126.95	1	0.56787	0.70315	0
KIADMGHLK	9	2	1	0	Unmodified	Pep3624	ISO-MSMS	0	2024-02-18_Fusion_41481	102	Ctrl_T1	506.784	2	506.784	1011.55			1.8915	0.00095856						22.244	0.53008	22.244	22.047	22.577	0								0.674544	0.00560971	0.0285074	3.194e-05	1	5880	98.055	41.007	1	0.16745	0.21628	0
KIADMGHLK	9	2	1	0	Unmodified	Pep3624	ISO-MSMS	0	2024-02-18_Fusion_41482	202	Ctrl_T1	338.192	3	338.192	1011.55			0.60425	0.00020435						22.227	0.58357	22.245	22.037	22.621	0.017719								0.675379	0.00893256	0.102907	1.2628e-10	2	5303	226.68	160.41	1	0.089001	0.11582	0
KIADMGHLK	9	2	1	0	Unmodified	Pep3624	MSMS	2	2024-02-18_Fusion_41487	103	Treat_T2	517.809	2	506.784	1011.55										22.223	1	22.241	21.741	22.741	0.01796											0.011328	1	5826	51.872	37.876	1
KIADMGHLK	9	2	1	0	Unmodified	Pep3624	ISO-MSMS	2	2024-02-18_Fusion_41488	203	Treat_T2	345.541	3	338.192	1011.55			-0.98002	-0.00033144						22.178	0.50775	22.225	22.02	22.527	0.047602								0.866405	0.0138556	0.158354	9.1874e-10	2	5286	146.27	132.03	1	0.2085	0.22569	0
KIADMGHLK	9	2	1	0	Unmodified	Pep3624	ISO-MSMS	0	2024-02-18_Fusion_41493	104	Treat_T1	506.784	2	506.784	1011.55			0.60177	0.00030497						22.138	0.56809	22.197	22.006	22.574	0.058199								0.777538	0.00947964	0.0521282	1.8534e-05	1	5882	111.06	38.831	1	0.12801	0.17633	0
KIADMGHLK	9	2	1	0	Unmodified	Pep3624	MULTI-MSMS		2024-02-18_Fusion_41494	204	Treat_T1	338.192	3	338.192	1011.55	0.27874	9.4268e-05	-0.087057	-2.9442e-05	0.19169	6.4826e-05	338.192	341.881	345.541	22.152	0.61917	22.216	21.992	22.611	0.064379					112	25	9	0.92647	0.0249109	0.187965	4.3156e-12	4	5444	210.26	143.99	1	0.068942	0.096827	0
KIADMGHLK	9	2	1	0	Unmodified	Pep3624	MULTI-MATCH-MSMS		2024-02-18_Fusion_41488	203	Treat_T2		3	338.192	1011.55	0.23076	7.804e-05	0.73628	0.000249	0.96703	0.00032704	338.192	339.533	340.864	22.176	0.57979	22.224	22.02	22.6	0.047602	0.003907	0.00058468		210.26	75	23	6					0				0	0.065543	0.06683	0
KIADMGHLK	9	2	1	0	Oxidation (M)	Pep3624	MULTI-MSMS		2024-02-18_Fusion_41482	202	Ctrl_T1	343.523	3	343.523	1027.55	0.29157	0.00010016	-0.71487	-0.00024558	-0.42331	-0.00014542	343.523	347.547	350.873	17.531	0.24367	17.545	17.403	17.646	0.014795					42	9	7	0.457397	0.00370813	0.0650584	4.8483e-07	1	3873	119.89	83.463	1	0.18494	0.24066	0
KIADMGHLK	9	2	1	0	Oxidation (M)	Pep3624	MULTI-MATCH		2024-02-18_Fusion_41488	203	Treat_T2		3	343.523	1027.55	0.031484	1.0816e-05	-1.4159	-0.00048638	-1.3844	-0.00047557	343.523	350.216	354.873	17.521	0.33585	17.549	17.391	17.726	0.028572	-0.0034649	-0.00049654		119.89	61	13	9					0				0	0.19627	0.24317	0
KIADMGHLK	9	2	1	0	Oxidation (M)	Pep3624	MULTI-MATCH-MSMS		2024-02-18_Fusion_41494	204	Treat_T1		3	343.523	1027.55	0.2244	7.7088e-05	-0.98955	-0.00033993	-0.76515	-0.00026285	343.523	347.542	350.873	17.511	0.28952	17.563	17.427	17.717	0.052284	0.010636	-5.7196e-05		119.89	46	11	7					0				0	0.27938	0.41227	0
AISSSAISK	9	1	0	0	Unmodified	Pep3588	MULTI-MSMS		2024-02-18_Fusion_41475	101	Ctrl_T2	432.245	2	432.245	862.476	0.091809	3.9684e-05	-0.029081	-1.257e-05	0.062728	2.7114e-05	432.246	434.257	436.253	21.616	0.66962	21.616	21.268	21.937	0					112	30	7	0.786568	0.0106937	0.206597	1.471e-05	1	5552	121.53	78.32	1	0.55788	0.61433	0
AISSSAISK	9	1	0	0	Unmodified	Pep3588	ISO-MSMS	0	2024-02-18_Fusion_41481	102	Ctrl_T1	432.245	2	432.245	862.476			-0.0038951	-1.6836e-06						21.593	0.45943	21.593	21.338	21.798	0								0.812238	0.0148116	0.259584	7.7381e-06	2	5626	121.53	78.32	1	0.25769	0.2947	0
AISSSAISK	9	1	0	0	Unmodified	Pep3588	MULTI-MSMS		2024-02-18_Fusion_41487	103	Treat_T2	432.246	2	432.245	862.476	0.38764	0.00016755	-0.26016	-0.00011245	0.12748	5.5104e-05	432.245	434.257	436.253	21.643	0.66335	21.661	21.329	21.992	0.017422					123	29	8	0.861459	0.0128698	0.340291	3.3993e-05	3	5570	110.55	78.004	1	0.51995	0.53341	0
AISSSAISK	9	1	0	0	Unmodified	Pep3588	ISO-MSMS	0	2024-02-18_Fusion_41493	104	Treat_T1	432.245	2	432.245	862.476			-0.082293	-3.5571e-05						21.609	0.36727	21.664	21.405	21.772	0.054707								0.745136	0.0149827	0.40902	6.0667e-06	2	5637	123.16	76.32	1	0.17591	0.22618	0
VLYVGSKTK	9	2	1	0	Unmodified	Pep240	MSMS	0	2024-02-18_Fusion_41494	204	Treat_T1	332.203	3	332.203	993.586										22.216	1	22.283	21.783	22.783	0.066877											0.03865	1	5480	28.577	24.494	1
VLYVGSKTK	9	2	1	0	Unmodified	Pep240	MSMS	0	2024-02-18_Fusion_41494	204	Treat_T1	332.203	3	332.203	993.586										22.221	1	22.288	21.788	22.788	0.066877											2.5359e-10	1	5482	135.87	118.95	1
VTIKEGSQLK	10	2	1	0	Unmodified	Pep225	ISO-MSMS	1	2024-02-18_Fusion_41475	101	Ctrl_T2	557.362	2	551.827	1101.64			-0.18158	-0.0001002						22.062	0.33342	22.062	21.912	22.246	0								0.638447	0.0129802	0.462579	1.2648e-10	1	5722	171.7	162.15	1	1.667	1.9896	0
VTIKEGSQLK	10	2	1	0	Unmodified	Pep225	ISO-MSMS	2	2024-02-18_Fusion_41475	101	Ctrl_T2	562.851	2	551.827	1101.64			-0.99621	-0.00054974						22.106	0.3512	22.106	21.937	22.289	0								0.92528	0.0189633	0.393225	4.4274e-11	2	5736	195.58	152.39	1	1.0872	1.2976	0
VTIKEGSQLK	10	2	1	0	Unmodified	Pep225	ISO-MSMS	1	2024-02-18_Fusion_41476	201	Ctrl_T2	371.91	3	368.22	1101.64			-0.32498	-0.00011966						22.091	0.36551	22.073	21.89	22.255	-0.01856								0.624387	0.0359686	1	1.2255e-09	2	5190	163.15	163.15	1	1.8152	2.2477	0
VTIKEGSQLK	10	2	1	0	Unmodified	Pep225	ISO-MSMS	2	2024-02-18_Fusion_41476	201	Ctrl_T2	375.57	3	368.22	1101.64			-0.92529	-0.00034071						22.132	0.4624	22.113	21.842	22.304	-0.01856								0.931506	0.0363965	0.872553	3.2586e-14	3	5205	183.99	180.84	1	1.3074	1.6189	0
VTIKEGSQLK	10	2	1	0	Unmodified	Pep225	ISO-MSMS	1	2024-02-18_Fusion_41487	103	Treat_T2	557.362	2	551.827	1101.64			-0.15594	-8.6054e-05						22.098	0.53275	22.116	21.908	22.441	0.017962								0.790145	0.0183453	0.312149	1.294e-10	1	5734	170.85	133.26	1	1.3915	1.5067	0
VTIKEGSQLK	10	2	1	0	Unmodified	Pep225	ISO-MSMS	2	2024-02-18_Fusion_41487	103	Treat_T2	562.852	2	551.827	1101.64			-0.8106	-0.00044731						22.099	0.39904	22.117	21.952	22.351	0.017962								0.992122	0.0159565	0.247925	1.0189e-10	2	5749	178.84	153.07	1	1.1956	1.2946	0
VTIKEGSQLK	10	2	1	0	Unmodified	Pep225	ISO-MSMS	1	2024-02-18_Fusion_41488	203	Treat_T2	371.91	3	368.22	1101.64			0.11425	4.207e-05						22.033	0.50645	22.078	21.92	22.426	0.04459								0.696022	0.0330765	0.492606	3.8801e-14	2	5234	178.94	178.94	1	1.9965	2.1611	0
VTIKEGSQLK	10	2	1	0	Unmodified	Pep225	ISO-MSMS	2	2024-02-18_Fusion_41488	203	Treat_T2	375.57	3	368.22	1101.64			0.13915	5.1237e-05						22.076	0.4103	22.12	21.895	22.305	0.04459								0.945333	0.0257959	0.32587	1.6331e-09	2	5242	160.67	158.91	1	1.1742	1.271	0
VTIKEGSQLK	10	2	1	0	Unmodified	Pep225	ISO-MSMS	0	2024-02-18_Fusion_41488	203	Treat_T2	368.221	3	368.22	1101.64			1.2075	0.00044464						22.105	0.46275	22.15	21.819	22.281	0.04459								0.851757	0.0201401	0.23468	2.4097e-14	4	5246	208.37	187.5	1	1.1601	1.2558	0
VTIKEGSQLK	10	2	1	0	Unmodified	Pep225	ISO-MSMS	1	2024-02-18_Fusion_41493	104	Treat_T1	557.362	2	551.827	1101.64			-0.37416	-0.00020647						22.078	0.27285	22.132	21.933	22.206	0.054707								0.742842	0.0200505	0.174519	1.2774e-10	1	5821	171.33	141.14	1	0.30743	0.42347	0
VTIKEGSQLK	10	2	1	0	Unmodified	Pep225	ISO-MSMS	2	2024-02-18_Fusion_41493	104	Treat_T1	562.852	2	551.827	1101.64			-0.6774	-0.00037381						22.078	0.33192	22.133	21.978	22.31	0.054707								0.950494	0.0214663	0.382701	8.4292e-11	1	5835	183.95	147.71	1	0.23427	0.32269	0
VTIKEGSQLK	10	2	1	0	Unmodified	Pep225	ISO-MSMS	1	2024-02-18_Fusion_41494	204	Treat_T1	371.91	3	368.22	1101.64			-0.51425	-0.00018936						22.036	0.33358	22.1	21.945	22.279	0.064379								0.573565	0.0342008	0.760834	4.7424e-09	2	5412	141.78	141.78	1	0.37129	0.52147	0
VTIKEGSQLK	10	2	1	0	Unmodified	Pep225	ISO-MSMS	2	2024-02-18_Fusion_41494	204	Treat_T1	375.57	3	368.22	1101.64			-0.26142	-9.6259e-05						22.036	0.40582	22.101	21.898	22.303	0.064379								0.805316	0.0248289	0.339737	2.9502e-09	2	5433	152.67	150.91	1	0.34764	0.48825	0
KSGEVAVLK	9	2	1	0	Unmodified	Pep237	MULTI-SECPEP		2024-02-18_Fusion_41481	102	Ctrl_T1	465.258	2	465.785	929.555	0.80087	0.00037303	-0.091333	-4.2542e-05	0.70954	0.00033049	465.785	471.319	476.809	22.211	0.41095	22.211	21.914	22.325	0					50	17	6	0.323368	0.00236239	0.0357643	0.0026995	1	5898	73.233	43.566	1	1.0245	1.3233	0
KSGEVAVLK	9	2	1	0	Unmodified	Pep237	MULTI-MATCH		2024-02-18_Fusion_41487	103	Treat_T2		2	465.785	929.555	0.44743	0.00020841	-0.9757	-0.00045447	-0.52826	-0.00024606	465.785	469.307	472.802	22.215	0.23816	22.233	22.113	22.351	0.01796	0.0083626	-0.00051899		57.032	44	10	7					0				0	0.49682	0.47327	0
KSGEVAVLK	9	2	1	0	Unmodified	Pep237	MULTI-MATCH-MSMS		2024-02-18_Fusion_41493	104	Treat_T1		2	465.785	929.555	0.68255	0.00031792	-0.82087	-0.00038235	-0.13833	-6.4431e-05	465.784	469.306	472.802	22.171	0.32935	22.23	22.029	22.359	0.058199	0.0051188	-0.00037476		57.032	61	15	8					0				0	0.40967	0.49329	0
RSYSDPPLK	9	1	1	1	Unmodified	Pep226	MSMS	0	2024-02-18_Fusion_41475	101	Ctrl_T2	531.783	2	531.783	1061.55										22.098	1	22.098	21.598	22.598	0											0.0028542	1	5762	71.692	55.152	1
RSYSDPPLK	9	1	1	1	Unmodified	Pep226	MSMS	0	2024-02-18_Fusion_41481	102	Ctrl_T1	531.783	2	531.783	1061.55										22.072	1	22.072	21.572	22.572	0											4.3982e-05	1	5834	95.502	80.241	1
RSYSDPPLK	9	1	1	1	Unmodified	Pep226	MULTI-MSMS		2024-02-18_Fusion_41487	103	Treat_T2	531.783	2	531.783	1061.55	0.60496	0.00032171	-1.5523	-0.00082547	-0.9473	-0.00050376	531.783	538.809	543.805	22.115	0.49352	22.133	21.834	22.328	0.01796					116	22	10	0.647112	0.00663661	0.0909996	0.00063017	5	5751	71.425	59.832	1	0.83464	0.79817	0
RSYSDPPLK	9	1	1	1	Unmodified	Pep226	ISO-MSMS	0	2024-02-18_Fusion_41493	104	Treat_T1	531.783	2	531.783	1061.55			0.97396	0.00051793						22.063	0.42017	22.117	21.911	22.331	0.054707								0.749385	0.0113555	0.207698	7.4137e-06	2	5832	121.85	106.19	1	0.0697	0.084492	0
SSYISYQQKK	10	2	0	0	Unmodified	Pep2513	MSMS	2	2024-02-18_Fusion_41487	103	Treat_T2	624.334	2	616.32	1230.62										22.45	1	22.469	21.969	22.969	0.018606											0.0049931	1	5916	59.597	59.597	1
SSYISYQQKK	10	2	0	0	Unmodified	Pep2513	ISO-MSMS	2	2024-02-18_Fusion_41493	104	Treat_T1	624.335	2	616.32	1230.62			0.48946	0.00030167						22.289	0.22552	22.348	22.244	22.47	0.058199								0.78222	0.00183775	0.082525	2.4919e-08	1	5956	166.3	144.45	1	0.24879	0.42205	0
SSYISYQQKK	10	2	0	0	Unmodified	Pep2513	ISO-MSMS	0	2024-02-18_Fusion_41493	104	Treat_T1	616.319	2	616.32	1230.62			0.29478	0.00018168						22.289	0.17125	22.348	22.259	22.431	0.058199								0.211472	0.000642535	0.0351494	0.00083523	1	5966	90.135	84.214	1	0.073531	0.12474	0
SSAPPLTGK	9	1	1	0	Unmodified	Pep3598	ISO-MSMS	2	2024-02-18_Fusion_41475	101	Ctrl_T2	436.256	2	429.24	856.465			-3.075	-0.0013199						21.829	0.39316	21.829	21.693	22.086	0								0.683129	0.00489781	0.0215165	3.0826e-05	1	5647	99.136	91.985	1	0.60824	0.57668	0
SSAPPLTGK	9	1	1	0	Unmodified	Pep3598	ISO-MSMS	0	2024-02-18_Fusion_41475	101	Ctrl_T2	429.24	2	429.24	856.465			0.075812	3.2541e-05						21.848	0.39805	21.848	21.669	22.067	0								0.901473	0.0029857	0.0158799	3.051e-05	2	5650	99.442	85.988	1	0.64564	0.61214	0
SSAPPLTGK	9	1	1	0	Unmodified	Pep3598	ISO-MSMS	0	2024-02-18_Fusion_41481	102	Ctrl_T1	429.24	2	429.24	856.465			0.92046	0.0003951						21.859	0.56162	21.859	21.603	22.164	0								0.990373	0.0122764	0.0480266	1.762e-05	2	5730	111.95	77.489	1	0.18282	0.21127	0
SSAPPLTGK	9	1	1	0	Unmodified	Pep3598	ISO-MSMS	2	2024-02-18_Fusion_41481	102	Ctrl_T1	436.257	2	429.24	856.465			-2.1986	-0.00094373						21.812	0.4233	21.812	21.693	22.117	0								0.644615	0.00425814	0.0183326	1.4486e-05	1	5735	114.99	104.53	1	0.1819	0.2102	0
SSAPPLTGK	9	1	1	0	Unmodified	Pep3598	MSMS	1	2024-02-18_Fusion_41481	102	Ctrl_T1	432.762	2	429.24	856.465										21.769	1	21.769	21.269	22.269	0											0.00028867	1	5714	93.429	87.124	1
SSAPPLTGK	9	1	1	0	Unmodified	Pep3598	MULTI-MSMS		2024-02-18_Fusion_41487	103	Treat_T2	429.24	2	429.24	856.465	0.41148	0.00017662	-1.4399	-0.00061806	-1.0284	-0.00044143	429.24	432.762	436.256	21.835	0.52478	21.853	21.604	22.128	0.01796					120	23	9	0.988204	0.00488444	0.0283863	3.191e-05	3	5672	111.74	97.704	1	0.59013	0.56216	0
SSAPPLTGK	9	1	1	0	Unmodified	Pep3598	ISO-MSMS	0	2024-02-18_Fusion_41493	104	Treat_T1	429.24	2	429.24	856.465			1.5836	0.00067976						21.818	0.53118	21.873	21.653	22.184	0.054707								0.853569	0.0068396	0.0291153	1.762e-05	2	5728	111.95	92.585	1	0.15191	0.18291	0
STHGTFLNK	9	1	1	0	Unmodified	Pep3629	MULTI-MSMS		2024-02-18_Fusion_41475	101	Ctrl_T2	506.284	2	502.762	1003.51	0.35906	0.00018052	-0.4181	-0.00021021	-0.059037	-2.9681e-05	502.761	506.283	509.779	22.426	0.73648	22.426	21.912	22.649	0					166	34	8	0.711326	0.0143979	0.715771	6.3206e-07	3	5863	157.2	153.63	1	1.1631	1.1028	0
STHGTFLNK	9	1	1	0	Unmodified	Pep3629	MULTI-MSMS		2024-02-18_Fusion_41476	201	Ctrl_T2	337.858	3	335.51	1003.51	0.03514	1.179e-05	-0.17149	-5.7537e-05	-0.13635	-4.5747e-05	335.51	337.858	340.188	22.416	0.62464	22.397	22.061	22.685	-0.018963					137	25	10	0.588791	0.0167858	0.530315	3.1081e-12	7	5293	168.38	168.38	1	2.0333	1.894	0
STHGTFLNK	9	1	1	0	Unmodified	Pep3629	MSMS	1	2024-02-18_Fusion_41481	102	Ctrl_T1	506.284	2	502.762	1003.51										22.338	1	22.338	21.838	22.838	0											1.0113e-14	1	5940	194.22	186	1
STHGTFLNK	9	1	1	0	Unmodified	Pep3629	MSMS	1	2024-02-18_Fusion_41481	102	Ctrl_T1	506.283	2	502.762	1003.51										22.378	1	22.378	21.878	22.878	0											1.6786e-14	1	5956	180.34	171.48	1
STHGTFLNK	9	1	1	0	Unmodified	Pep3629	ISO-MSMS	0	2024-02-18_Fusion_41482	202	Ctrl_T1	335.51	3	335.51	1003.51			2.8219	0.00094678						22.439	0.53452	22.456	22.112	22.647	0.017717								0.859281	0.0184269	0.432851	7.2071e-10	4	5375	167.24	164.9	1	0.39879	0.44836	0
STHGTFLNK	9	1	1	0	Unmodified	Pep3629	ISO-MSMS	2	2024-02-18_Fusion_41482	202	Ctrl_T1	340.188	3	335.51	1003.51			0.014788	4.9617e-06						22.428	0.40989	22.446	22.281	22.691	0.017717								0.738433	0.011625	0.305025	6.7842e-10	2	5380	152.63	149.78	1	0.44846	0.5042	0
STHGTFLNK	9	1	1	0	Unmodified	Pep3629	MSMS	1	2024-02-18_Fusion_41482	202	Ctrl_T1	337.858	3	335.51	1003.51										22.361	1	22.379	21.879	22.879	0.017719											0.0020488	1	5360	78.516	75.896	1
STHGTFLNK	9	1	1	0	Unmodified	Pep3629	MSMS	1	2024-02-18_Fusion_41482	202	Ctrl_T1	337.858	3	335.51	1003.51										22.366	1	22.384	21.884	22.884	0.017719											1.3392e-16	1	5362	193.28	186.59	1
STHGTFLNK	9	1	1	0	Unmodified	Pep3629	ISO-MSMS	1	2024-02-18_Fusion_41487	103	Treat_T2	506.283	2	502.762	1003.51			-0.057731	-2.9025e-05						22.334	0.57175	22.353	22.077	22.649	0.018604								0.753325	0.0141961	0.498437	1.441e-11	2	5876	201.57	181.43	1	3.199	3.0474	0
STHGTFLNK	9	1	1	0	Unmodified	Pep3629	ISO-MSMS	2	2024-02-18_Fusion_41488	203	Treat_T2	340.188	3	335.51	1003.51			-0.28122	-9.4351e-05						22.418	0.33915	22.465	22.308	22.647	0.047602								0.81315	0.012228	0.13945	7.7571e-10	2	5360	150.05	144.74	1	1.2296	1.2143	0
STHGTFLNK	9	1	1	0	Unmodified	Pep3629	MSMS	1	2024-02-18_Fusion_41488	203	Treat_T2	337.858	3	335.51	1003.51										22.329	1	22.377	21.877	22.877	0.047602											0.00025651	1	5331	93.701	91.188	1
STHGTFLNK	9	1	1	0	Unmodified	Pep3629	MSMS	1	2024-02-18_Fusion_41488	203	Treat_T2	337.858	3	335.51	1003.51										22.334	1	22.382	21.882	22.882	0.047602											2.0389e-16	1	5333	183.43	176.74	1
STHGTFLNK	9	1	1	0	Unmodified	Pep3629	MSMS	1	2024-02-18_Fusion_41488	203	Treat_T2	337.858	3	335.51	1003.51										22.395	1	22.442	21.942	22.942	0.047602											0.0018863	1	5352	79.893	75.643	1
STHGTFLNK	9	1	1	0	Unmodified	Pep3629	MSMS	1	2024-02-18_Fusion_41488	203	Treat_T2	337.858	3	335.51	1003.51										22.397	1	22.444	21.944	22.944	0.047602											2.7221e-11	1	5353	168.38	163.68	1
STHGTFLNK	9	1	1	0	Unmodified	Pep3629	MSMS	1	2024-02-18_Fusion_41493	104	Treat_T1	506.284	2	502.762	1003.51										22.313	1	22.371	21.871	22.871	0.058199											6.2053e-10	1	5950	167.04	162.05	1
STHGTFLNK	9	1	1	0	Unmodified	Pep3629	MSMS	1	2024-02-18_Fusion_41493	104	Treat_T1	506.283	2	502.762	1003.51										22.34	1	22.398	21.898	22.898	0.058199											6.5814e-15	1	5961	201.57	194.67	1
STHGTFLNK	9	1	1	0	Unmodified	Pep3629	ISO-MSMS	0	2024-02-18_Fusion_41494	204	Treat_T1	335.51	3	335.51	1003.51			2.0715	0.00069501						22.405	0.59473	22.472	22.091	22.686	0.066879								0.493665	0.00397473	0.080755	8.3436e-06	3	5581	110.63	109.11	1	0.23384	0.29795	0
STHGTFLNK	9	1	1	0	Unmodified	Pep3629	MSMS	1	2024-02-18_Fusion_41494	204	Treat_T1	337.858	3	335.51	1003.51										22.314	1	22.381	21.881	22.881	0.066877											0.002813	1	5511	72.042	69.422	1
STHGTFLNK	9	1	1	0	Unmodified	Pep3629	MULTI-MATCH-MSMS		2024-02-18_Fusion_41481	102	Ctrl_T1		2	502.762	1003.51	0.48266	0.00024266	0.41771	0.00021001	0.90038	0.00045267	502.761	504.774	506.769	22.468	0.49814	22.468	22.164	22.662	0	0.020583	0.00059288		157.2	126	22	9					0				0	0.1257	0.14375	0
SVLPTKTVK	9	2	1	0	Unmodified	Pep245	ISO-MSMS	2	2024-02-18_Fusion_41475	101	Ctrl_T2	497.832	2	486.808	971.602			-0.31739	-0.00015451						22.345	0.21978	22.345	22.27	22.489	0								0.325714	0.00658712	0.50089	0.013405	1	5877	43.772	36.948	1	4.6965	5.6051	0
SVLPTKTVK	9	2	1	0	Unmodified	Pep245	ISO-MSMS	2	2024-02-18_Fusion_41476	201	Ctrl_T2	332.224	3	324.874	971.602			0.46127	0.00014986						22.409	0.29154	22.39	22.255	22.546	-0.018963								0.379328	0.00297824	0.190081	0.0062617	2	5309	67.032	55.499	1	3.5539	4.4005	0
SVLPTKTVK	9	2	1	0	Unmodified	Pep245	MULTI-MSMS		2024-02-18_Fusion_41481	102	Ctrl_T1	492.343	2	486.808	971.602	0.80804	0.00039336	-0.19493	-9.4895e-05	0.61311	0.00029847	486.808	492.342	497.832	22.341	0.32865	22.341	22.188	22.517	0					84	15	9	0.668956	0.0196907	0.473579	0.00033322	1	5946	80.676	64.829	1	12.834	16.577	0
SVLPTKTVK	9	2	1	0	Unmodified	Pep245	ISO-MSMS	1	2024-02-18_Fusion_41482	202	Ctrl_T1	328.564	3	324.874	971.602			-0.18038	-5.8601e-05						22.324	0.28989	22.342	22.209	22.499	0.017717								0.522036	0.0109636	0.329891	1.0516e-05	2	5350	105.39	93.858	1	15.784	20.54	0
SVLPTKTVK	9	2	1	0	Unmodified	Pep245	ISO-MSMS	1	2024-02-18_Fusion_41487	103	Treat_T2	492.342	2	486.808	971.602			-0.074274	-3.6157e-05						22.346	0.33113	22.365	22.177	22.508	0.018606								0.669879	0.0159776	0.394141	0.0012297	1	5866	78.149	70.777	1	9.8576	10.674	0
SVLPTKTVK	9	2	1	0	Unmodified	Pep245	ISO-MSMS	1	2024-02-18_Fusion_41488	203	Treat_T2	328.564	3	324.874	971.602			-0.40064	-0.00013016						22.273	0.33597	22.32	22.167	22.503	0.047602								0.498686	0.00854679	0.321224	4.5084e-06	2	5318	119.89	108.35	1	29.77	32.225	0
SVLPTKTVK	9	2	1	0	Unmodified	Pep245	MSMS	0	2024-02-18_Fusion_41493	104	Treat_T1	486.808	2	486.808	971.602										22.348	1	22.406	21.906	22.906	0.058199											0.0016047	1	5964	82.279	35.853	1
SVLPTKTVK	9	2	1	0	Unmodified	Pep245	ISO-MSMS	1	2024-02-18_Fusion_41494	204	Treat_T1	328.564	3	324.874	971.602			-0.58384	-0.00018967						22.251	0.37941	22.318	22.186	22.565	0.066877								0.33024	0.00462992	0.178269	1.5128e-05	2	5503	94.262	85.561	1	4.8712	6.8414	0
SVLPTKTVK	9	2	1	0	Unmodified	Pep245	ISO-MSMS	2	2024-02-18_Fusion_41494	204	Treat_T1	332.224	3	324.874	971.602			-0.082482	-2.6796e-05						22.324	0.28523	22.391	22.232	22.518	0.066879								0.557651	0.00339855	0.147992	0.0083826	2	5539	58.917	50.217	1	2.5739	3.6149	0
SVLPTKTVK	9	2	1	0	Unmodified	Pep245	MULTI-MATCH		2024-02-18_Fusion_41493	104	Treat_T1		2	486.808	971.602	-0.047318	-2.3035e-05	0.89062	0.00043356	0.8433	0.00041053	486.809	488.821	490.815	21.89	0.18171	21.945	21.868	22.05	0.054707	-0.37935	0.0010641		80.676	31	8	6					0				0	0.26789	0.34444	0
TAYGPNGMNK	10	1	0	0	Oxidation (M)	Pep233	MULTI-MSMS		2024-02-18_Fusion_41475	101	Ctrl_T2	538.75	2	534.743	1067.47	0.34849	0.00018635	0.61748	0.00033019	0.96597	0.00051655	534.743	536.756	538.75	19.182	0.25418	19.182	19.059	19.313	0					46	11	6	0.617363	0.00176913	0.014732	0.0012782	2	4632	51.63	51.346	1	0.97412	1.0727	0
TAYGPNGMNK	10	1	0	0	Oxidation (M)	Pep233	ISO-MSMS	0	2024-02-18_Fusion_41481	102	Ctrl_T1	534.743	2	534.743	1067.47			-0.11535	-6.1684e-05						19.198	0.2173	19.198	19.08	19.297	0								0.338759	0.000619252	0.00695957	0.024798	1	4718	37.727	37.727	1	0.81703	0.93438	0
TAYGPNGMNK	10	1	0	0	Oxidation (M)	Pep233	ISO-MSMS	1	2024-02-18_Fusion_41487	103	Treat_T2	536.756	2	534.743	1067.47			0.90689	0.00048495						19.156	0.2303	19.172	19.06	19.291	0.016378								0.467881	0.000736317	0.00488875	0.004746	1	4631	50.04	49.733	1	1.4206	1.4574	0
TAYGPNGMNK	10	1	0	0	Unmodified	Pep233	MULTI-MSMS		2024-02-18_Fusion_41475	101	Ctrl_T2	526.745	2	526.745	1051.48	0.34733	0.00018296	1.7109	0.00090123	2.0583	0.0010842	526.745	528.758	530.753	22.203	0.52474	22.203	21.887	22.412	0					105	23	11	0.477585	0.0036915	0.0357125	0.00072954	2	5802	69.905	69.19	1	0.82953	0.91347	0
TAYGPNGMNK	10	1	0	0	Unmodified	Pep233	MULTI-MSMS		2024-02-18_Fusion_41481	102	Ctrl_T1	526.746	2	526.745	1051.48	0.89001	0.00046881	1.6194	0.000853	2.5094	0.0013218	526.745	528.757	530.752	22.183	0.44999	22.183	21.893	22.343	0					121	19	10	0.863476	0.00543355	0.0303247	4.4269e-05	3	5871	118.89	112.28	1	0.88958	1.0173	0
TAYGPNGMNK	10	1	0	0	Unmodified	Pep233	ISO-MSMS	1	2024-02-18_Fusion_41487	103	Treat_T2	528.758	2	526.745	1051.48			1.5106	0.00079572						22.204	0.46578	22.222	21.908	22.374	0.017962								0.705172	0.00655449	0.0731603	3.0672e-05	1	5802	103.35	49.674	1	2.1634	2.2194	0
TAYGPNGMNK	10	1	0	0	Unmodified	Pep233	MULTI-MSMS		2024-02-18_Fusion_41493	104	Treat_T1	526.746	2	526.745	1051.48	0.80184	0.00042237	0.31995	0.00016853	1.1218	0.0005909	526.745	528.757	530.753	22.151	0.42261	22.209	21.936	22.359	0.058201					89	19	8	0.610742	0.00360184	0.0211824	0.0001477	2	5884	92.47	87.931	1	0.89797	1.1546	0
ATPSSSLPK	9	1	1	0	Unmodified	Pep3614	ISO-MSMS	1	2024-02-18_Fusion_41475	101	Ctrl_T2	447.768	2	444.245	886.476			-0.6513	-0.00028934						22.158	0.3512	22.158	21.937	22.289	0								0.515208	0.00886635	0.171731	0.012386	1	5754	44.377	38.065	1	0.90961	0.8624	0
ATPSSSLPK	9	1	1	0	Unmodified	Pep3614	ISO-MSMS	1	2024-02-18_Fusion_41481	102	Ctrl_T1	447.767	2	444.245	886.476			-1.1121	-0.00049403						22.13	0.41325	22.13	21.952	22.365	0								0.53413	0.00725418	0.118751	0.01181	1	5839	44.719	35.303	1	0.42297	0.48879	0
ATPSSSLPK	9	1	1	0	Unmodified	Pep3614	MSMS	1	2024-02-18_Fusion_41481	102	Ctrl_T1	447.769	2	444.245	886.476										17.357	1	17.357	16.857	17.857	0											0.050052	1	3977	28.174	28.174	1
ATPSSSLPK	9	1	1	0	Unmodified	Pep3614	ISO-MSMS	1	2024-02-18_Fusion_41487	103	Treat_T2	447.768	2	444.245	886.476			-0.7086	-0.00031479						22.147	0.39663	22.165	21.931	22.328	0.01796								0.53149	0.00979647	0.10935	0.0027422	1	5767	64.42	44.644	1	1.2841	1.2233	0
ATPSSSLPK	9	1	1	0	Unmodified	Pep3614	ISO-MSMS	1	2024-02-18_Fusion_41493	104	Treat_T1	447.767	2	444.245	886.476			-1.2692	-0.00056383						22.135	0.33192	22.193	21.982	22.314	0.058199								0.512321	0.00621854	0.0752881	0.0043623	1	5848	49.715	39.005	1	0.23346	0.28111	0
ASFQSTSVK	9	1	0	0	Unmodified	Pep3620	MULTI-MSMS		2024-02-18_Fusion_41475	101	Ctrl_T2	477.748	2	477.748	953.482	0.41414	0.00019785	-0.64972	-0.0003104	-0.23559	-0.00011255	477.748	479.76	481.756	22.197	0.49737	22.197	21.937	22.435	0					165	22	11	0.43462	0.00848435	0.126135	0.00040256	2	5782	78.516	75.377	1	0.45562	0.50172	0
ASFQSTSVK	9	1	0	0	Unmodified	Pep3620	ISO-MSMS	0	2024-02-18_Fusion_41481	102	Ctrl_T1	477.749	2	477.748	953.482			0.86492	0.00041321						22.174	0.51228	22.174	21.914	22.426	0								0.528487	0.00668585	0.0710758	2.7344e-05	2	5849	102.51	92.733	1	0.14366	0.1643	0
ASFQSTSVK	9	1	0	0	Unmodified	Pep3620	MULTI-MSMS		2024-02-18_Fusion_41487	103	Treat_T2	481.755	2	477.748	953.482	0.71551	0.00034183	-0.9038	-0.00043179	-0.18829	-8.9955e-05	477.748	479.76	481.755	22.189	0.48863	22.207	21.952	22.441	0.017962					156	22	11	0.556844	0.00877427	0.115564	5.9707e-05	2	5800	95.909	82.532	1	0.38242	0.39232	0
ASFQSTSVK	9	1	0	0	Unmodified	Pep3620	ISO-MSMS	0	2024-02-18_Fusion_41493	104	Treat_T1	477.748	2	477.748	953.482			1.0149	0.00048488						22.138	0.4465	22.197	21.936	22.383	0.058199								0.603642	0.0124344	0.144899	2.846e-05	2	5864	101.43	89.827	1	0.13299	0.17099	0
VVDYPNSAK	9	1	0	0	Unmodified	Pep1703	MSMS	0	2024-02-18_Fusion_41475	101	Ctrl_T2	496.756	2	496.756	991.497										22.241	1	22.241	21.741	22.741	0											0.0033021	1	5819	67.897	61.593	1
VVDYPNSAK	9	1	0	0	Unmodified	Pep1703	MSMS	2	2024-02-18_Fusion_41475	101	Ctrl_T2	500.764	2	496.756	991.497										22.282	1	22.282	21.782	22.782	0											0.00089471	1	5835	88.294	83.311	1
VVDYPNSAK	9	1	0	0	Unmodified	Pep1703	MULTI-MSMS		2024-02-18_Fusion_41481	102	Ctrl_T1	496.756	2	496.756	991.497	0.96002	0.00047689	0.46819	0.00023258	1.4282	0.00070947	496.756	498.769	501.266	22.209	0.66731	22.209	21.952	22.619	0					139	30	8	0.429411	0.00494228	0.0740951	0.0004931	4	5904	75.696	66.513	1	1.2883	1.4734	0
SVSSHLFTHK	10	1	1	0	Unmodified	Pep1721	MULTI-SECPEP		2024-02-18_Fusion_41476	201	Ctrl_T2	385.94	3	381.537	1141.59	-0.023088	-8.8089e-06	-2.2219	-0.00084775	-2.245	-0.00085656	381.867	383.885	386.215	23.226	0.32794	23.207	22.985	23.313	-0.019337					65	13	9	0.703566	0.0115948	0.0772755	0.0018995	1	5526	67.277	66.68	1	1.0592	0.98662	0
SVSSHLFTHK	10	1	1	0	Unmodified	Pep1721	MULTI-SECPEP		2024-02-18_Fusion_41482	202	Ctrl_T1	385.94	3	381.537	1141.59	0.096832	3.6945e-05	-0.76325	-0.00029121	-0.66641	-0.00025426	381.536	383.885	386.215	23.169	0.34197	23.187	22.975	23.317	0.01807					75	14	9	0.803283	0.0154511	0.114002	0.0017155	1	5584	70.525	69.779	1	2.5206	2.8339	0
QIDDNVMRK	9	1	0	1	Unmodified	Pep3628	ISO-MSMS	2	2024-02-18_Fusion_41475	101	Ctrl_T2	568.796	2	559.785	1117.55			-0.95616	-0.00053525						22.335	0.25794	22.335	22.154	22.412	0								0.725517	0.00189397	0.085907	2.5984e-05	1	5870	103.83	101.15	1			0
QIDDNVMRK	9	1	0	1	Unmodified	Pep3628	MULTI-MSMS		2024-02-18_Fusion_41476	201	Ctrl_T2	379.533	3	373.526	1117.55	-0.038916	-1.4536e-05	-0.094445	-3.5278e-05	-0.13336	-4.9814e-05	373.526	376.874	379.533	22.337	0.55723	22.318	22.084	22.642	-0.018963					89	19	10	0.399117	0.00668448	0.192345	3.4301e-05	4	5288	91.041	85.008	1	3.5287	3.7787	0
QIDDNVMRK	9	1	0	1	Unmodified	Pep3628	ISO-MSMS	2	2024-02-18_Fusion_41481	102	Ctrl_T1	568.799	2	559.785	1117.55			0.48461	0.00027128						22.312	0.23792	22.312	22.188	22.426	0								0.560628	0.00155901	0.0271159	2.4196e-05	1	5928	105.57	101.73	1			0
QIDDNVMRK	9	1	0	1	Unmodified	Pep3628	ISO-MSMS	1	2024-02-18_Fusion_41482	202	Ctrl_T1	376.874	3	373.526	1117.55			-0.065097	-2.4315e-05						22.312	0.26588	22.329	22.186	22.452	0.017719								0.394697	0.00780467	0.241618	1.3309e-09	2	5352	135.35	134.08	1	6.9702	8.685	0
QIDDNVMRK	9	1	0	1	Unmodified	Pep3628	ISO-MSMS	2	2024-02-18_Fusion_41482	202	Ctrl_T1	379.533	3	373.526	1117.55			0.28633	0.00010695						22.313	0.36334	22.331	22.112	22.476	0.017717								0.501664	0.00681186	0.231446	0.0054864	2	5354	69.998	63.3	1	7.3633	9.1748	0
QIDDNVMRK	9	1	0	1	Unmodified	Pep3628	ISO-MSMS	2	2024-02-18_Fusion_41487	103	Treat_T2	568.796	2	559.785	1117.55			-0.19192	-0.00010744						22.332	0.21892	22.351	22.223	22.442	0.018606								0.68484	0.00152945	0.0436218	1.0067e-05	1	5862	119.27	115.53	1	7.4813	8.3751	0
QIDDNVMRK	9	1	0	1	Unmodified	Pep3628	ISO-MSMS	2	2024-02-18_Fusion_41493	104	Treat_T1	568.797	2	559.785	1117.55			0.56132	0.00031422						22.231	0.19893	22.289	22.232	22.431	0.058201								0.602447	0.000325386	0.0146782	0.0019411	1	5958	71.692	64.472	1	5.5722	8.2071	0
QIDDNVMRK	9	1	0	1	Unmodified	Pep3628	ISO-MSMS	2	2024-02-18_Fusion_41494	204	Treat_T1	379.534	3	373.526	1117.55			-0.085113	-3.1792e-05						22.242	0.40314	22.308	22.068	22.471	0.066877								0.616716	0.00822759	0.0839973	0.0031035	3	5487	79.116	73.083	1	3.4797	5.038	0
KVSQVIMEK	9	2	0	0	Unmodified	Pep3652	ISO-MSMS	0	2024-02-18_Fusion_41481	102	Ctrl_T1	531.305	2	531.305	1060.6			0.0063783	3.3888e-06						22.789	0.20815	22.789	22.701	22.909	0								0.815822	0.000574032	0.00457545	1.4618e-07	1	6105	147.75	112.31	1			0
KVSQVIMEK	9	2	0	0	Unmodified	Pep3652	ISO-MSMS	0	2024-02-18_Fusion_41487	103	Treat_T2	531.305	2	531.305	1060.6			0.12424	6.6011e-05						22.783	0.21499	22.801	22.746	22.961	0.018606								0.8626	0.00142991	0.0132045	3.6463e-05	1	6062	93.667	71.816	1			0
KVSQVIMEK	9	2	0	0	Unmodified	Pep3652	ISO-MSMS	0	2024-02-18_Fusion_41493	104	Treat_T1	531.305	2	531.305	1060.6			0.04264	2.2655e-05						22.729	0.20207	22.787	22.71	22.912	0.058199								0.958186	0.0015692	0.0134551	3.6678e-08	1	6110	163.38	123.32	1			0
AVDDRGLYK	9	1	1	1	Unmodified	Pep3639	ISO-MSMS	1	2024-02-18_Fusion_41475	101	Ctrl_T2	525.307	2	518.775	1035.53			-0.058612	-3.0406e-05						22.456	0.22816	22.456	22.357	22.585	0								0.585408	0.00489434	0.14783	0.0029474	1	5900	62.558	51.147	1	4.6079	5.7868	0
AVDDRGLYK	9	1	1	1	Unmodified	Pep3639	ISO-MSMS	2	2024-02-18_Fusion_41475	101	Ctrl_T2	530.796	2	518.775	1035.53			-2.0154	-0.0010455						22.459	0.5414	22.459	22.107	22.649	0								0.742385	0.00786199	0.185697	0.0029474	1	5915	62.558	53.164	1	1.2092	1.3315	0
AVDDRGLYK	9	1	1	1	Unmodified	Pep3639	ISO-MSMS	2	2024-02-18_Fusion_41476	201	Ctrl_T2	354.2	3	346.186	1035.53			-2.4713	-0.00085553						22.566	0.30852	22.547	22.377	22.685	-0.018963								0.539941	0.0050377	0.170376	0.0067829	1	5353	65.038	25.74	1	6.2188	7.1153	0
AVDDRGLYK	9	1	1	1	Unmodified	Pep3639	ISO-MSMS	1	2024-02-18_Fusion_41481	102	Ctrl_T1	525.307	2	518.775	1035.53			-0.48589	-0.00025207						22.459	0.23395	22.459	22.343	22.577	0								0.602265	0.0108318	0.25072	1.8531e-05	1	5980	111.06	98.708	1	2.4205	2.7641	0
AVDDRGLYK	9	1	1	1	Unmodified	Pep3639	ISO-MSMS	1	2024-02-18_Fusion_41482	202	Ctrl_T1	350.54	3	346.186	1035.53			0.31468	0.00010894						22.434	0.46104	22.451	22.186	22.647	0.017719								0.393259	0.00714663	0.165588	1.3654e-09	1	5394	134.44	126.51	1	2.4437	2.7774	0
AVDDRGLYK	9	1	1	1	Unmodified	Pep3639	ISO-MSMS	2	2024-02-18_Fusion_41482	202	Ctrl_T1	354.2	3	346.186	1035.53			-1.8913	-0.00065475						22.545	0.31879	22.563	22.352	22.671	0.017719								0.703349	0.00910708	0.305203	0.004661	2	5408	73.157	67.122	1	1.8199	2.0684	0
AVDDRGLYK	9	1	1	1	Unmodified	Pep3639	ISO-MSMS	2	2024-02-18_Fusion_41487	103	Treat_T2	530.796	2	518.775	1035.53			-2.4704	-0.0012816						22.531	0.3439	22.549	22.352	22.696	0.018604								0.899456	0.0171504	0.544581	1.5894e-05	1	5949	113.62	91.925	1	4.3359	4.1464	0
AVDDRGLYK	9	1	1	1	Unmodified	Pep3639	MSMS	1	2024-02-18_Fusion_41487	103	Treat_T2	525.307	2	518.775	1035.53										22.443	1	22.462	21.962	22.962	0.018606											9.9037e-06	1	5913	107.9	96.54	1
AVDDRGLYK	9	1	1	1	Unmodified	Pep3639	ISO-MSMS	2	2024-02-18_Fusion_41488	203	Treat_T2	354.2	3	346.186	1035.53			-1.5643	-0.00054155						22.472	0.3375	22.52	22.358	22.695	0.047602								0.611774	0.0107696	0.242089	0.0033562	2	5383	78.149	73.453	1	0.52892	0.53931	0
AVDDRGLYK	9	1	1	1	Unmodified	Pep3639	ISO-MSMS	2	2024-02-18_Fusion_41493	104	Treat_T1	530.796	2	518.775	1035.53			-4.07	-0.0021114						22.551	0.38063	22.609	22.335	22.716	0.058199								0.862041	0.0104798	0.150183	2.6279e-05	2	6014	103.55	80.771	1	0.23989	0.30844	0
AVDDRGLYK	9	1	1	1	Unmodified	Pep3639	MSMS	1	2024-02-18_Fusion_41493	104	Treat_T1	525.307	2	518.775	1035.53										22.393	1	22.451	21.951	22.951	0.058199											0.0023964	1	5982	75.571	64.16	1
AVDDRGLYK	9	1	1	1	Unmodified	Pep3639	MULTI-MSMS		2024-02-18_Fusion_41494	204	Treat_T1	350.54	3	346.186	1035.53	0.25813	8.9359e-05	1.7659	0.00061133	2.024	0.00070069	346.186	350.54	354.199	22.484	0.54391	22.551	22.163	22.707	0.066877					120	22	14	0.506684	0.00928824	0.172626	4.2594e-07	4	5544	121.29	121.29	1	2.1999	2.8827	0
KTMPTTFNR	9	1	0	1	Unmodified	Pep1715	ISO-MSMS	2	2024-02-18_Fusion_41475	101	Ctrl_T2	557.296	2	548.284	1094.55			0.13634	7.4754e-05						22.912	0.19198	22.912	22.795	22.987	0								0.983012	0.00159309	0.00954317	2.7103e-06	1	6081	126.41	113.06	1	1.8294	2.1123	0
KTMPTTFNR	9	1	0	1	Unmodified	Pep1715	MSMS	1	2024-02-18_Fusion_41475	101	Ctrl_T2	553.307	2	548.284	1094.55										22.928	1	22.928	22.428	23.428	0											0.0015711	1	6089	82.563	77.622	1
KTMPTTFNR	9	1	0	1	Unmodified	Pep1715	ISO-MSMS	1	2024-02-18_Fusion_41481	102	Ctrl_T1	553.307	2	548.284	1094.55			-0.20625	-0.00011309						22.904	0.20025	22.904	22.774	22.975	0								0.734002	0.00127036	0.00465609	1.9402e-05	1	6160	110.22	104.91	1	0.58076	0.7473	0
KTMPTTFNR	9	1	0	1	Unmodified	Pep1715	MSMS	2	2024-02-18_Fusion_41481	102	Ctrl_T1	557.296	2	548.284	1094.55										22.93	1	22.93	22.43	23.43	0											0.0029529	1	6172	70.856	62.111	1
KTMPTTFNR	9	1	0	1	Unmodified	Pep1715	ISO-MSMS	0	2024-02-18_Fusion_41493	104	Treat_T1	548.284	2	548.284	1094.55			0.2741	0.00015029						22.841	0.19909	22.903	22.785	22.984	0.062042								0.555325	0.00410287	0.0337672	2.816e-05	1	6151	101.72	89.515	1	0.397	0.58473	0
KTMPTTFNR	9	1	0	1	Unmodified	Pep1715	MSMS	1	2024-02-18_Fusion_41493	104	Treat_T1	553.306	2	548.284	1094.55										22.829	1	22.891	22.391	23.391	0.062042											0.0019357	1	6153	79.474	66.477	1
ATALPTGTSK	10	1	1	0	Unmodified	Pep238	ISO-MSMS	0	2024-02-18_Fusion_41475	101	Ctrl_T2	473.764	2	473.764	945.513			0.42103	0.00019947						22.261	0.26147	22.261	22.13	22.392	0								0.411719	0.00550951	0.143274	0.00043468	1	5829	85.733	65.429	1	0.80598	0.76415	0
ATALPTGTSK	10	1	1	0	Unmodified	Pep238	ISO-MSMS	0	2024-02-18_Fusion_41481	102	Ctrl_T1	473.765	2	473.764	945.513			0.1955	9.2622e-05						22.244	0.35233	22.244	22.094	22.446	0								0.589031	0.00998042	0.0602488	3.227e-05	2	5887	102.01	81.444	1	0.28222	0.32614	0
ATALPTGTSK	10	1	1	0	Unmodified	Pep238	ISO-MSMS	2	2024-02-18_Fusion_41481	102	Ctrl_T1	480.782	2	473.764	945.513			0.28563	0.00013532						22.244	0.43839	22.244	21.952	22.39	0								0.294525	0.00440788	0.0406657	0.0083719	1	5897	47.097	45.429	1	0.24702	0.28546	0
ATALPTGTSK	10	1	1	0	Unmodified	Pep238	MULTI-MSMS		2024-02-18_Fusion_41487	103	Treat_T2	480.781	2	473.764	945.513	0.64471	0.00030544	-0.64089	-0.00030363	0.0038202	1.8099e-06	473.764	477.285	480.781	22.222	0.53275	22.24	21.908	22.441	0.017962					98	24	9	0.522692	0.00961089	0.135026	8.7293e-05	3	5836	107.9	88.579	1	1.1468	1.0924	0
ATALPTGTSK	10	1	1	0	Unmodified	Pep238	ISO-MSMS	0	2024-02-18_Fusion_41493	104	Treat_T1	473.766	2	473.764	945.513			1.5414	0.00073027						22.213	0.35323	22.271	22.077	22.431	0.058201								0.550232	0.0077088	0.0365824	1.3808e-05	1	5893	117.53	90.478	1	0.24454	0.29445	0
ATALPTGTSK	10	1	1	0	Unmodified	Pep238	ISO-MSMS	2	2024-02-18_Fusion_41493	104	Treat_T1	480.781	2	473.764	945.513			0.14158	6.7075e-05						22.221	0.46794	22.279	21.915	22.383	0.058199								0.410037	0.00533082	0.0888739	0.00070971	1	5918	83.456	72.557	1	0.22872	0.27541	0
AVFASEVKK	9	2	0	0	Unmodified	Pep3656	ISO-MSMS	0	2024-02-18_Fusion_41481	102	Ctrl_T1	489.785	2	489.785	977.555			-0.22788	-0.00011161						22.831	0.2224	22.831	22.752	22.975	0								0.333406	0.00315608	0.024728	0.013405	1	6152	43.772	43.314	1	0.31088	0.41178	0
GTYSKIMNH	9	1	0	0	Unmodified	Pep3647	ISO-MSMS	2	2024-02-18_Fusion_41475	101	Ctrl_T2	529.763	2	525.755	1049.5			0.38462	0.00020222						22.742	0.2339	22.742	22.649	22.883	0								0.64201	0.000644618	0.00823686	1.5447e-11	1	5999	201.07	177.05	1	0.5307	0.5844	0
GTYSKIMNH	9	1	0	0	Unmodified	Pep3647	ISO-MSMS	0	2024-02-18_Fusion_41475	101	Ctrl_T2	525.756	2	525.755	1049.5			-0.21199	-0.00011145						22.717	0.39328	22.717	22.489	22.883	0								0.484726	0.00169341	0.0103972	2.7235e-11	1	6008	195.45	172.72	1	0.53553	0.58972	0
GTYSKIMNH	9	1	0	0	Unmodified	Pep3647	ISO-MSMS	0	2024-02-18_Fusion_41476	201	Ctrl_T2	351.174	3	350.839	1049.5			0.19756	6.9313e-05						22.754	0.3215	22.735	22.57	22.892	-0.018963								0.238635	0.000928925	0.00790918	1.3654e-09	2	5414	134.44	131.59	1	0.9838	1.0675	0
GTYSKIMNH	9	1	0	0	Unmodified	Pep3647	MSMS	0	2024-02-18_Fusion_41481	102	Ctrl_T1	525.756	2	525.755	1049.5										22.676	1	22.676	22.176	23.176	0											1.8635e-21	1	6074	217.66	199.52	1
GTYSKIMNH	9	1	0	0	Unmodified	Pep3647	ISO-MSMS	0	2024-02-18_Fusion_41482	202	Ctrl_T1	350.84	3	350.839	1049.5			0.43697	0.00015331						22.743	0.20673	22.761	22.671	22.877	0.017719								0.418423	0.00193341	0.0185048	2.7076e-05	1	5477	85.161	82.182	1			0
GTYSKIMNH	9	1	0	0	Unmodified	Pep3647	MULTI-MSMS		2024-02-18_Fusion_41487	103	Treat_T2	529.764	2	525.755	1049.5	0.60251	0.00031677	-0.54788	-0.00028805	0.054631	2.8723e-05	525.755	527.768	529.762	22.707	0.40955	22.725	22.486	22.896	0.018606					105	27	7	0.590294	0.000467157	0.00283432	1.0524e-09	3	6012	188.98	169.72	1	0.51055	0.52377	0
GTYSKIMNH	9	1	0	0	Unmodified	Pep3647	MULTI-MSMS		2024-02-18_Fusion_41488	203	Treat_T2	350.84	3	350.839	1049.5	0.25012	8.7754e-05	-0.088095	-3.0907e-05	0.16203	5.6846e-05	350.839	352.181	353.511	22.656	0.31787	22.704	22.575	22.893	0.047602					45	12	6	0.854525	0.00161194	0.00856427	2.1152e-11	4	5445	151.51	151.51	1	0.6235	0.63574	0
GTYSKIMNH	9	1	0	0	Unmodified	Pep3647	ISO-MSMS	1	2024-02-18_Fusion_41493	104	Treat_T1	527.762	2	525.755	1049.5			2.4671	0.0012971						21.028	0.91811	21.08	20.732	21.65	0.051445								0.302411	0.00665185	0.184632	0.043783	1	5355	25.737	19.287	1	0.80319	1.0327	0
GTYSKIMNH	9	1	0	0	Unmodified	Pep3647	ISO-MSMS	0	2024-02-18_Fusion_41493	104	Treat_T1	525.756	2	525.755	1049.5			-0.2682	-0.00014101						22.665	0.41959	22.723	22.47	22.889	0.058199								0.938169	0.00326688	0.0207204	2.943e-16	1	6076	229.44	200.34	1	0.19211	0.24701	0
GTYSKIMNH	9	1	0	0	Unmodified	Pep3647	MSMS	2	2024-02-18_Fusion_41493	104	Treat_T1	529.763	2	525.755	1049.5										22.689	1	22.747	22.247	23.247	0.058199											7.9007e-06	1	6097	113.5	106.38	1
GTYSKIMNH	9	1	0	0	Unmodified	Pep3647	ISO-MSMS	0	2024-02-18_Fusion_41494	204	Treat_T1	350.839	3	350.839	1049.5			-0.57209	-0.00020071						22.687	0.23149	22.754	22.638	22.869	0.066877								0.948829	0.00187984	0.0162409	8.3648e-11	2	5622	168.38	165.53	1			0
GTYSKIMNH	9	1	0	0	Oxidation (M)	Pep3647	ISO-MSMS	0	2024-02-18_Fusion_41493	104	Treat_T1	533.754	2	533.753	1065.49			0.9388	0.00050109						18.887	0.25168	18.931	18.707	18.959	0.043528								0.456818	0.00089664	0.00490255	0.00066076	1	4579	83.313	83.313	1	0.20361	0.2618	0
ATIDGSVNPK	10	1	0	0	Unmodified	Pep1198	MULTI-MSMS		2024-02-18_Fusion_41475	101	Ctrl_T2	501.267	2	501.267	1000.52	0.25799	0.00012932	0.16572	8.3072e-05	0.42372	0.00021239	501.266	503.279	505.274	22.191	0.71246	22.191	21.912	22.625	0					148	34	8	0.579278	0.00794397	0.0805831	0.00056521	2	5806	75.378	67.453	1	0.50078	0.55145	0
ATIDGSVNPK	10	1	0	0	Unmodified	Pep1198	ISO-MSMS	2	2024-02-18_Fusion_41481	102	Ctrl_T1	505.274	2	501.267	1000.52			-0.36295	-0.00018194						22.127	0.23242	22.127	21.999	22.232	0								0.427414	0.00210989	0.010464	0.020712	1	5873	40.058	28.418	1	0.21319	0.24382	0
ATIDGSVNPK	10	1	0	0	Unmodified	Pep1198	MULTI-MSMS		2024-02-18_Fusion_41487	103	Treat_T2	501.267	2	501.267	1000.52	0.71372	0.00035777	0.033211	1.6648e-05	0.74694	0.00037441	501.266	503.278	505.274	22.17	0.74639	22.188	21.883	22.63	0.01796					124	25	8	0.804536	0.0101188	0.124355	0.00025442	3	5806	85.731	78.085	1	0.45752	0.46936	0
ATIDGSVNPK	10	1	0	0	Unmodified	Pep1198	ISO-MSMS	0	2024-02-18_Fusion_41493	104	Treat_T1	501.267	2	501.267	1000.52			-0.37546	-0.00018821						22.136	0.55739	22.194	21.896	22.453	0.058199								0.676119	0.00952338	0.0800933	0.0018064	3	5859	74.376	65.913	1	0.17111	0.22001	0
KVGEVIVTK	9	2	0	0	Unmodified	Pep3645	ISO-MSMS	1	2024-02-18_Fusion_41475	101	Ctrl_T2	490.833	2	486.808	971.602			0.21188	0.00010315						22.704	0.2971	22.704	22.523	22.82	0								0.378807	0.00383751	0.033051	0.0098074	1	5976	45.908	36.202	1	1.1109	1.2253	0
KVGEVIVTK	9	2	0	0	Unmodified	Pep3645	ISO-MSMS	0	2024-02-18_Fusion_41475	101	Ctrl_T2	486.807	2	486.808	971.602			-2.0224	-0.00098453						22.704	0.32302	22.704	22.472	22.795	0								0.595091	0.000466084	0.00462619	0.0098074	1	6018	45.908	14.834	1	0.78595	0.86682	0
KVGEVIVTK	9	2	0	0	Unmodified	Pep3645	ISO-MSMS	0	2024-02-18_Fusion_41481	102	Ctrl_T1	486.808	2	486.808	971.602			-1.1375	-0.00055376						22.703	0.36401	22.703	22.5	22.864	0								0.787819	0.00363899	0.0233626	1.9139e-05	2	6096	110.47	61.051	1	0.70965	0.93997	0
KVGEVIVTK	9	2	0	0	Unmodified	Pep3645	ISO-MSMS	1	2024-02-18_Fusion_41481	102	Ctrl_T1	490.833	2	486.808	971.602			0.20345	9.9041e-05						22.694	0.34712	22.694	22.517	22.864	0								0.384399	0.00174715	0.0100894	0.036015	1	6069	30.349	25.701	1	0.74916	0.9923	0
KVGEVIVTK	9	2	0	0	Unmodified	Pep3645	MULTI-MSMS		2024-02-18_Fusion_41487	103	Treat_T2	490.833	2	486.808	971.602	0.70236	0.00034191	-0.61335	-0.00029858	0.089006	4.3329e-05	486.807	490.833	494.822	22.668	0.48448	22.687	22.375	22.859	0.018606					155	30	9	0.579984	0.0045209	0.0219887	0.0012025	3	5981	53.597	40.577	1	1.1787	1.3825	0
KVGEVIVTK	9	2	0	0	Unmodified	Pep3645	ISO-MSMS	0	2024-02-18_Fusion_41493	104	Treat_T1	486.808	2	486.808	971.602			-0.72726	-0.00035404						22.667	0.35702	22.725	22.51	22.867	0.058199								0.877388	0.0041173	0.0259134	0.00024098	2	6089	87.123	37.7	1	0.54518	0.92484	0
ATTLPIRNK	9	1	1	1	Unmodified	Pep1718	ISO-MSMS	1	2024-02-18_Fusion_41475	101	Ctrl_T2	513.841	2	507.309	1012.6			0.49354	0.00025038						22.999	0.26595	22.999	22.883	23.149	0								0.549497	0.00305684	0.0237	4.0968e-05	1	6123	89.296	83.09	1	1.7496	2.1973	0
ATTLPIRNK	9	1	1	1	Unmodified	Pep1718	ISO-MSMS	0	2024-02-18_Fusion_41475	101	Ctrl_T2	507.309	2	507.309	1012.6			0.59392	0.0003013						23.065	0.22876	23.065	22.953	23.181	0								1	0.00060576	0.00530627	1.602e-05	1	6150	113.5	98.118	1	1.0571	1.3276	0
ATTLPIRNK	9	1	1	1	Unmodified	Pep1718	MULTI-MSMS		2024-02-18_Fusion_41476	201	Ctrl_T2	338.542	3	338.542	1012.6	-0.071245	-2.4119e-05	0.25422	8.6066e-05	0.18298	6.1946e-05	338.542	342.896	346.556	23.1	0.32147	23.08	22.891	23.213	-0.019337					55	13	6	0.764946	0.00236766	0.0194569	0.00071076	1	5519	58.981	51.852	1	1.1988	1.3717	0
ATTLPIRNK	9	1	1	1	Unmodified	Pep1718	ISO-MSMS	0	2024-02-18_Fusion_41481	102	Ctrl_T1	507.309	2	507.309	1012.6			-0.092621	-4.6987e-05						23.102	0.24806	23.102	22.96	23.208	0								0.790527	0.00531432	0.0413339	1.6281e-06	1	6218	127.46	109.48	1	0.24779	0.28297	0
ATTLPIRNK	9	1	1	1	Unmodified	Pep1718	MSMS	1	2024-02-18_Fusion_41481	102	Ctrl_T1	513.841	2	507.309	1012.6										23.02	1	23.02	22.52	23.52	0											0.0034754	1	6208	66.429	62.23	1
ATTLPIRNK	9	1	1	1	Unmodified	Pep1718	MULTI-MSMS		2024-02-18_Fusion_41482	202	Ctrl_T1	338.542	3	338.542	1012.6	-0.1166	-3.9474e-05	0.39185	0.00013266	0.27525	9.3184e-05	338.542	342.896	346.556	23.055	0.4137	23.073	22.903	23.317	0.018068					73	17	9	0.907313	0.011706	0.104265	1.007e-06	6	5577	123.72	123.24	1	0.35262	0.40077	0
ATTLPIRNK	9	1	1	1	Unmodified	Pep1718	ISO-MSMS	1	2024-02-18_Fusion_41487	103	Treat_T2	513.841	2	507.309	1012.6			0.088494	4.4894e-05						23.034	0.31926	23.053	22.86	23.179	0.01936								0.713619	0.00568894	0.0497127	2.0645e-05	1	6150	109.01	103.09	1	1.7567	1.68	0
ATTLPIRNK	9	1	1	1	Unmodified	Pep1718	ISO-MSMS	0	2024-02-18_Fusion_41487	103	Treat_T2	507.308	2	507.309	1012.6			0.17259	8.7554e-05						23.075	0.28779	23.095	23	23.288	0.01936								0.793579	0.0036559	0.0236658	1.2511e-05	1	6161	116.9	103.32	1	0.88555	0.84685	0
ATTLPIRNK	9	1	1	1	Unmodified	Pep1718	MULTI-MSMS		2024-02-18_Fusion_41488	203	Treat_T2	342.896	3	338.542	1012.6	-0.20285	-6.8672e-05	0.81802	0.00027693	0.61518	0.00020826	338.542	342.896	346.556	23.044	0.38965	23.095	22.846	23.235	0.05073					79	16	9	0.667346	0.00675679	0.0426102	8.7272e-07	4	5538	110.63	110.63	1	1.3643	1.3283	0
ATTLPIRNK	9	1	1	1	Unmodified	Pep1718	ISO-MSMS	0	2024-02-18_Fusion_41493	104	Treat_T1	507.309	2	507.309	1012.6			-0.20996	-0.00010651						22.996	0.23655	23.059	22.975	23.211	0.062042								0.845554	0.0100759	0.0746682	1.491e-07	1	6221	147.34	130.56	1	0.17747	0.21513	0
ATTLPIRNK	9	1	1	1	Unmodified	Pep1718	MSMS	1	2024-02-18_Fusion_41493	104	Treat_T1	513.841	2	507.309	1012.6										22.969	1	23.031	22.531	23.531	0.062042											0.0038135	1	6209	63.565	59.994	1
ATTLPIRNK	9	1	1	1	Unmodified	Pep1718	ISO-MSMS	0	2024-02-18_Fusion_41494	204	Treat_T1	338.542	3	338.542	1012.6			0.38004	0.00012866						23.012	0.35883	23.082	22.896	23.255	0.069675								0.87896	0.00934139	0.0721129	9.6713e-06	2	5722	125.31	120	1	0.16106	0.21104	0
ATTLPIRNK	9	1	1	1	Unmodified	Pep1718	ISO-MSMS	1	2024-02-18_Fusion_41494	204	Treat_T1	342.896	3	338.542	1012.6			0.33264	0.00011261						22.941	0.28727	23.011	22.872	23.159	0.069675								0.40704	0.00200314	0.0195291	1.063e-05	2	5724	105.12	105.12	1	0.33367	0.43723	0
GSSDVIIHR	9	0	0	1	Unmodified	Pep3651	ISO-MSMS	1	2024-02-18_Fusion_41475	101	Ctrl_T2	495.278	2	492.267	982.52			0.80105	0.00039433						22.743	0.51985	22.743	22.585	23.105	0								0.506298	0.00684779	0.0460235	7.5966e-06	4	6010	121.67	120.97	1	1.5748	1.3507	0
GSSDVIIHR	9	0	0	1	Unmodified	Pep3651	ISO-MSMS	2	2024-02-18_Fusion_41475	101	Ctrl_T2	497.271	2	492.267	982.52			-0.59014	-0.00029051						22.746	0.41875	22.746	22.602	23.021	0								0.549292	0.00669059	0.0477763	4.1828e-06	2	6077	124.98	121.41	1	1.6598	1.4237	0
GSSDVIIHR	9	0	0	1	Unmodified	Pep3651	MULTI-MSMS		2024-02-18_Fusion_41476	201	Ctrl_T2	330.521	3	328.514	982.52	-0.20428	-6.7109e-05	0.33571	0.00011028	0.13143	4.3175e-05	328.514	330.521	331.85	22.8	0.44955	22.781	22.642	23.091	-0.018963					114	19	11	0.811317	0.0105299	0.255843	2.6698e-07	8	5448	178.99	173.78	1	1.9992	1.8665	0
GSSDVIIHR	9	0	0	1	Unmodified	Pep3651	MULTI-MSMS		2024-02-18_Fusion_41481	102	Ctrl_T1	495.277	2	492.267	982.52	0.68468	0.00033704	-0.55054	-0.00027101	0.13413	6.603e-05	492.267	495.277	497.271	22.794	0.58027	22.794	22.426	23.006	0					271	42	10	0.651773	0.0228974	0.271706	8.873e-07	4	6135	152.63	149.79	1	0.92378	0.9693	0
GSSDVIIHR	9	0	0	1	Unmodified	Pep3651	MULTI-MSMS		2024-02-18_Fusion_41482	202	Ctrl_T1	328.514	3	328.514	982.52	0.14088	4.6281e-05	0.057582	1.8917e-05	0.19846	6.5198e-05	328.514	330.521	331.85	22.758	0.33011	22.776	22.621	22.951	0.017719					91	13	11	0.918106	0.0146401	0.118248	2.1152e-11	8	5492	193.86	190.66	1	0.95826	1.0342	0
GSSDVIIHR	9	0	0	1	Unmodified	Pep3651	MULTI-MSMS		2024-02-18_Fusion_41487	103	Treat_T2	495.278	2	492.267	982.52	0.62223	0.0003063	-0.094151	-4.6348e-05	0.52807	0.00025995	492.267	495.278	497.271	22.771	0.6217	22.79	22.579	23.201	0.018604					223	36	10	0.607804	0.00871972	0.076247	2.5307e-07	7	6089	163.99	160.24	1	2.3794	2.2443	0
GSSDVIIHR	9	0	0	1	Unmodified	Pep3651	MULTI-MSMS		2024-02-18_Fusion_41488	203	Treat_T2	330.521	3	328.514	982.52	0.05564	1.8279e-05	0.075819	2.4907e-05	0.13146	4.3186e-05	328.514	330.521	331.85	22.736	0.4912	22.784	22.6	23.091	0.047602					115	20	12	0.782239	0.0132757	0.172536	4.0447e-11	4	5490	153.04	147.82	1	2.5129	2.4165	0
GSSDVIIHR	9	0	0	1	Unmodified	Pep3651	MULTI-MSMS		2024-02-18_Fusion_41493	104	Treat_T1	492.267	2	492.267	982.52	0.7287	0.00035871	-0.48216	-0.00023735	0.24654	0.00012136	492.267	495.277	497.271	22.708	0.47618	22.766	22.47	22.946	0.058199					239	36	10	0.874026	0.0352537	0.597128	1.4231e-10	4	6140	205.7	196.48	1	0.67446	0.70139	0
GSSDVIIHR	9	0	0	1	Unmodified	Pep3651	MULTI-MSMS		2024-02-18_Fusion_41494	204	Treat_T1	328.514	3	328.514	982.52	0.3443	0.00011311	-0.30911	-0.00010155	0.035195	1.1562e-05	328.514	330.52	331.85	22.739	0.33798	22.806	22.614	22.952	0.066877					82	14	8	0.873235	0.00371511	0.0201276	2.1152e-11	6	5620	179.21	176.01	1	0.68322	0.69531	0
KTFEGNLTTK	10	2	1	0	Unmodified	Pep256	ISO-MSMS	2	2024-02-18_Fusion_41475	101	Ctrl_T2	580.834	2	569.809	1137.6			0.67486	0.00038454						22.817	0.15488	22.817	22.753	22.908	0								0.628972	0.000518895	0.00344839	4.2324e-05	1	6031	93.561	34.408	1	0.40355	0.48163	0
KTFEGNLTTK	10	2	1	0	Unmodified	Pep256	ISO-MSMS	0	2024-02-18_Fusion_41475	101	Ctrl_T2	569.81	2	569.809	1137.6			0.45788	0.00026091						22.809	0.19308	22.809	22.714	22.908	0								0.958575	0.00190935	0.0105657	3.1621e-07	1	6041	139.15	63.766	1	0.38937	0.4647	0
KTFEGNLTTK	10	2	1	0	Unmodified	Pep256	MSMS	1	2024-02-18_Fusion_41475	101	Ctrl_T2	575.343	2	569.809	1137.6										22.805	1	22.805	22.305	23.305	0											0.022373	1	6040	46.73	19.841	1
KTFEGNLTTK	10	2	1	0	Unmodified	Pep256	MSMS	1	2024-02-18_Fusion_41476	201	Ctrl_T2	384.242	3	380.208	1137.6										22.747	1	22.728	22.228	23.228	-0.018963											1.2892e-05	1	5399	98.457	70.83	1
KTFEGNLTTK	10	2	1	0	Unmodified	Pep256	ISO-MSMS	0	2024-02-18_Fusion_41481	102	Ctrl_T1	569.808	2	569.809	1137.6			0.065035	3.7058e-05						22.811	0.20499	22.811	22.722	22.927	0								0.925661	0.00118515	0.00337414	1.1654e-05	2	6164	119.34	46.692	1	0.21883	0.28266	0
KTFEGNLTTK	10	2	1	0	Unmodified	Pep256	MSMS	2	2024-02-18_Fusion_41481	102	Ctrl_T1	580.834	2	569.809	1137.6										22.804	1	22.804	22.304	23.304	0											8.0162e-06	1	6122	110.84	57.714	1
KTFEGNLTTK	10	2	1	0	Unmodified	Pep256	ISO-MSMS	0	2024-02-18_Fusion_41482	202	Ctrl_T1	380.209	3	380.208	1137.6			0.11056	4.2034e-05						22.824	0.30645	22.842	22.691	22.997	0.017719								0.420612	0.00267497	0.0351084	4.5044e-14	2	5493	178.94	127.67	1	0.37967	0.49406	0
KTFEGNLTTK	10	2	1	0	Unmodified	Pep256	ISO-MSMS	1	2024-02-18_Fusion_41487	103	Treat_T2	575.343	2	569.809	1137.6			-0.67194	-0.00038288						22.727	0.21982	22.745	22.696	22.916	0.018606								0.753031	0.000966504	0.00417321	1.1654e-05	1	6029	119.34	60.183	1	0.99967	1.0825	0
KTFEGNLTTK	10	2	1	0	Unmodified	Pep256	ISO-MSMS	0	2024-02-18_Fusion_41487	103	Treat_T2	570.31	2	569.809	1137.6			0.056702	3.2309e-05						22.768	0.23001	22.787	22.71	22.94	0.018606								0.390053	0.00120001	0.00524806	2.8956e-05	2	6037	104.79	52.305	1	0.52838	0.57214	0
KTFEGNLTTK	10	2	1	0	Unmodified	Pep256	ISO-MSMS	2	2024-02-18_Fusion_41487	103	Treat_T2	580.834	2	569.809	1137.6			1.356	0.00077267						22.786	0.15088	22.804	22.765	22.916	0.018606								0.945408	0.00279417	0.011813	1.8444e-05	1	6052	113.63	53.527	1	0.36767	0.39812	0
KTFEGNLTTK	10	2	1	0	Unmodified	Pep256	ISO-MSMS	0	2024-02-18_Fusion_41493	104	Treat_T1	569.81	2	569.809	1137.6			-0.056954	-3.2453e-05						22.74	0.23754	22.798	22.693	22.931	0.058199								0.973634	0.0023707	0.00956761	4.6453e-06	2	6161	125.23	51.053	1	0.23644	0.32568	0
KTFEGNLTTK	10	2	1	0	Unmodified	Pep256	ISO-MSMS	2	2024-02-18_Fusion_41493	104	Treat_T1	580.835	2	569.809	1137.6			1.2245	0.00069773						22.771	0.13127	22.832	22.761	22.892	0.060925								0.49682	0.000787926	0.00690226	0.00075933	1	6121	83.045	32.572	1	0.090165	0.1242	0
KTFEGNLTTK	10	2	1	0	Unmodified	Pep256	ISO-MSMS	0	2024-02-18_Fusion_41494	204	Treat_T1	380.208	3	380.208	1137.6			-0.016518	-6.2803e-06						22.738	0.16921	22.805	22.748	22.917	0.066877								0.414871	0.00549043	0.0710878	4.5044e-14	2	5659	173.88	123.58	1	0.31281	0.43933	0
GSGKVTFPK	9	2	0	0	Unmodified	Pep1725	ISO-MSMS	0	2024-02-18_Fusion_41475	101	Ctrl_T2	460.763	2	460.764	919.513			0.13376	6.1632e-05						23.315	0.30845	23.315	23.12	23.428	0								0.766718	0.0149506	0.285154	2.1101e-05	1	6235	108.57	96.425	1	0.23673	0.26109	0
GSGKVTFPK	9	2	0	0	Unmodified	Pep1725	ISO-MSMS	2	2024-02-18_Fusion_41475	101	Ctrl_T2	468.778	2	460.764	919.513			0.14484	6.6739e-05						23.289	0.20904	23.289	23.197	23.406	0								0.614458	0.0047344	0.15012	1.9974e-05	1	6245	109.66	104.68	1	0.24969	0.27538	0
GSGKVTFPK	9	2	0	0	Unmodified	Pep1725	MSMS	1	2024-02-18_Fusion_41475	101	Ctrl_T2	464.789	2	460.764	919.513										23.306	1	23.306	22.806	23.806	0											0.0005002	1	6239	91.636	88.226	1
GSGKVTFPK	9	2	0	0	Unmodified	Pep1725	ISO-MSMS	1	2024-02-18_Fusion_41476	201	Ctrl_T2	310.195	3	307.512	919.513			-0.40678	-0.00012509						23.319	0.27183	23.3	23.139	23.411	-0.019337								0.599994	0.00285019	0.0488501	0.0039435	1	5565	53.517	51.576	1	0.31926	0.38848	0
GSGKVTFPK	9	2	0	0	Unmodified	Pep1725	ISO-MSMS	2	2024-02-18_Fusion_41476	201	Ctrl_T2	312.854	3	307.512	919.513			-1.5686	-0.00048236						23.362	0.54441	23.343	22.985	23.53	-0.019337								0.763378	0.00549086	0.111709	0.0028153	2	5585	80.219	76.494	1	0.33128	0.40311	0
GSGKVTFPK	9	2	0	0	Unmodified	Pep1725	MSMS	0	2024-02-18_Fusion_41476	201	Ctrl_T2	307.512	3	307.512	919.513										23.462	1	23.443	22.943	23.943	-0.019337											0.01533	1	5620	44.704	41.004	1
GSGKVTFPK	9	2	0	0	Unmodified	Pep1725	ISO-MSMS	0	2024-02-18_Fusion_41481	102	Ctrl_T1	460.763	2	460.764	919.513			-0.21139	-9.7399e-05						23.327	0.35811	23.327	23.047	23.405	0								0.795743	0.0218857	0.258956	7.3494e-11	2	6328	173.39	154.03	1	0.07504	0.099394	0
GSGKVTFPK	9	2	0	0	Unmodified	Pep1725	MULTI-MSMS		2024-02-18_Fusion_41487	103	Treat_T2	460.763	2	460.764	919.513	-0.10581	-4.8753e-05	-0.30314	-0.00013967	-0.40895	-0.00018843	460.763	464.788	468.778	23.316	0.35676	23.336	23.084	23.441	0.01936					63	15	9	0.795857	0.0176225	0.318912	2.1749e-05	3	6252	117.53	108.78	1	0.26309	0.3086	0
GSGKVTFPK	9	2	0	0	Unmodified	Pep1725	ISO-MSMS	1	2024-02-18_Fusion_41488	203	Treat_T2	310.195	3	307.512	919.513			-0.48616	-0.0001495						23.27	0.23879	23.32	23.141	23.38	0.05073								0.482525	0.00376633	0.0537064	0.0030661	1	5618	61.48	59.326	1	0.31844	0.36503	0
GSGKVTFPK	9	2	0	0	Unmodified	Pep1725	ISO-MSMS	2	2024-02-18_Fusion_41488	203	Treat_T2	312.854	3	307.512	919.513			-0.77992	-0.00023983						23.27	0.26287	23.321	23.141	23.404	0.05073								0.73882	0.00431035	0.0942209	0.002661	1	5626	65.157	58.029	1	0.31086	0.35634	0
GSGKVTFPK	9	2	0	0	Unmodified	Pep1725	ISO-MSMS	0	2024-02-18_Fusion_41493	104	Treat_T1	460.763	2	460.764	919.513			-0.25823	-0.00011898						23.237	0.31335	23.299	23.1	23.413	0.062042								0.854527	0.0296654	0.288151	1.187e-05	1	6307	117.53	101.38	1	0.064294	0.10907	0
GSGKVTFPK	9	2	0	0	Unmodified	Pep1725	ISO-MSMS	0	2024-02-18_Fusion_41494	204	Treat_T1	307.512	3	307.512	919.513			0.22329	6.8663e-05						23.247	0.26342	23.317	23.136	23.399	0.069677								0.988576	0.0164398	0.15794	1.0516e-05	2	5793	153.04	141.44	1	0.055342	0.098956	0
RVFTTVGSAEK	11	1	0	1	Unmodified	Pep258	ISO-MSMS	2	2024-02-18_Fusion_41475	101	Ctrl_T2	606.839	2	597.827	1193.64			0.34877	0.00020851						22.895	0.14289	22.895	22.81	22.953	0								0.661	0.000997389	0.00746843	1.5645e-05	1	6073	101.95	79.868	1	0.51879	0.59901	0
RVFTTVGSAEK	11	1	0	1	Unmodified	Pep258	ISO-MSMS	0	2024-02-18_Fusion_41475	101	Ctrl_T2	597.829	2	597.827	1193.64			-0.11491	-6.8696e-05						22.914	0.13279	22.914	22.82	22.953	0								0.784671	0.00120496	0.0117336	5.6723e-08	1	6074	152.07	127.85	1	0.47689	0.55063	0
RVFTTVGSAEK	11	1	0	1	Unmodified	Pep258	MSMS	1	2024-02-18_Fusion_41475	101	Ctrl_T2	602.851	2	597.827	1193.64										22.916	1	22.916	22.416	23.416	0											0.0066737	1	6084	59.198	51.549	1
RVFTTVGSAEK	11	1	0	1	Unmodified	Pep258	ISO-MSMS	0	2024-02-18_Fusion_41481	102	Ctrl_T1	598.33	2	597.827	1193.64			0.038578	2.3063e-05						22.904	0.17624	22.904	22.798	22.975	0								0.79	0.00305866	0.020665	2.1981e-08	1	6149	162.21	132.44	1	0.15708	0.20213	0
RVFTTVGSAEK	11	1	0	1	Unmodified	Pep258	ISO-MSMS	0	2024-02-18_Fusion_41487	103	Treat_T2	597.829	2	597.827	1193.64			-0.41295	-0.00024687						22.886	0.16466	22.905	22.796	22.961	0.018606								0.722393	0.00217621	0.031126	5.6723e-08	1	6078	152.07	124.3	1	0.58971	0.66017	0
RVFTTVGSAEK	11	1	0	1	Unmodified	Pep258	ISO-MSMS	2	2024-02-18_Fusion_41487	103	Treat_T2	606.84	2	597.827	1193.64			0.65253	0.0003901						22.886	0.16466	22.905	22.796	22.961	0.018606								0.61575	0.00145389	0.020956	0.00011525	1	6080	88.187	73.98	1	0.54639	0.61168	0
RVFTTVGSAEK	11	1	0	1	Unmodified	Pep258	ISO-MSMS	0	2024-02-18_Fusion_41493	104	Treat_T1	598.329	2	597.827	1193.64			-0.21141	-0.00012639						22.807	0.18907	22.869	22.772	22.961	0.062042								0.958843	0.00446275	0.0784902	4.7043e-11	1	6136	169.21	124.18	1	0.19607	0.28877	0
KTVDGALVAAK	11	2	1	0	Unmodified	Pep3657	ISO-MSMS	1	2024-02-18_Fusion_41487	103	Treat_T2	542.357	2	536.822	1071.63			0.67667	0.00036325						22.889	0.17437	22.907	22.825	23	0.018606								0.507561	0.00131297	0.00886518	0.0039573	1	6096	56.936	48.023	1			0
SIDGRVVEPK	10	1	0	1	Unmodified	Pep252	ISO-MSMS	0	2024-02-18_Fusion_41475	101	Ctrl_T2	550.308	2	550.309	1098.6			-0.60829	-0.00033475						22.666	0.32353	22.666	22.357	22.68	0								0.704236	0.00517874	0.0526191	0.00036906	2	5969	97.741	84.388	1	1.4363	1.6583	0
SIDGRVVEPK	10	1	0	1	Unmodified	Pep252	ISO-MSMS	0	2024-02-18_Fusion_41482	202	Ctrl_T1	367.208	3	367.208	1098.6			0.057012	2.0935e-05						22.675	0.52494	22.693	22.281	22.806	0.017719								0	0	0	1.395e-05	2	5469	125.16	120.54	1	4.3497	5.4198	0
SIDGRVVEPK	10	1	0	1	Unmodified	Pep252	ISO-MSMS	0	2024-02-18_Fusion_41487	103	Treat_T2	550.309	2	550.309	1098.6			-1.416	-0.00077925						22.649	0.38141	22.668	22.375	22.756	0.018606								0.344013	0.000661445	0.00320367	0.0026312	1	5998	83.358	69.151	1	2.3516	2.6326	0
SIDGRVVEPK	10	1	0	1	Unmodified	Pep252	ISO-MSMS	0	2024-02-18_Fusion_41488	203	Treat_T2	367.208	3	367.208	1098.6			-2.3149	-0.00085004						22.62	0.43546	22.668	22.308	22.744	0.047602								0.878403	0.000572073	0.00245366	1.6958e-05	1	5437	113.89	98.858	1	4.0055	4.5133	0
SIDGRVVEPK	10	1	0	1	Unmodified	Pep252	ISO-MSMS	0	2024-02-18_Fusion_41493	104	Treat_T1	550.309	2	550.309	1098.6			-0.37047	-0.00020387						22.635	0.29974	22.693	22.431	22.73	0.058199								0.633558	0.00274835	0.0179512	0.00082585	1	6049	99.013	84.806	1	1.2022	1.7706	0
SIDGRVVEPK	10	1	0	1	Unmodified	Pep252	ISO-MSMS	0	2024-02-18_Fusion_41494	204	Treat_T1	367.209	3	367.208	1098.6			-0.68056	-0.00024991						22.618	0.51371	22.685	22.281	22.795	0.066877								0.947981	0.00119501	0.0111614	1.395e-05	2	5600	116.88	111.54	1	5.4713	7.9214	0
RVQVVGTYR	9	0	0	2	Unmodified	Pep3667	MSMS	1	2024-02-18_Fusion_41475	101	Ctrl_T2	545.332	2	539.312	1076.61										23.091	1	23.091	22.591	23.591	0											0.0047506	1	6154	55.898	30.339	1
RVQVVGTYR	9	0	0	2	Unmodified	Pep3667	ISO-MSMS	0	2024-02-18_Fusion_41481	102	Ctrl_T1	539.312	2	539.312	1076.61			0.63126	0.00034044						23.097	0.18533	23.097	22.975	23.16	0								0.222708	0.000504772	0.00458376	0.021441	1	6246	39.001	26.765	1	0.59101	0.67123	0
RVQVVGTYR	9	0	0	2	Unmodified	Pep3667	MSMS	1	2024-02-18_Fusion_41481	102	Ctrl_T1	545.332	2	539.312	1076.61										23.123	1	23.123	22.623	23.623	0											0.044692	1	6249	31.454	18	1
RVQVVGTYR	9	0	0	2	Unmodified	Pep3667	MULTI-MSMS		2024-02-18_Fusion_41487	103	Treat_T2	549.32	2	539.312	1076.61	0.32939	0.00017765	0.44015	0.00023738	0.76955	0.00041503	539.312	545.332	549.32	23.074	0.30516	23.093	22.962	23.267	0.01936					44	13	6	0.39611	0.00395279	0.0313894	6.6482e-05	2	6158	92.051	48.282	1	0.63067	0.74782	0
RVQVVGTYR	9	0	0	2	Unmodified	Pep3667	MULTI-MSMS		2024-02-18_Fusion_41493	104	Treat_T1	539.312	2	539.312	1076.61	0.011616	6.2647e-06	0.19582	0.00010561	0.20744	0.00011187	539.312	545.332	549.321	22.989	0.23655	23.051	22.975	23.211	0.062042					34	12	6	0.745797	0.00190906	0.0127261	7.0167e-07	1	6237	155.95	106.4	1	0.20892	0.27438	0
RTWSGSPTMQR	11	0	0	2	Unmodified	Pep3677	ISO-MSMS	2	2024-02-18_Fusion_41487	103	Treat_T2	663.831	2	653.82	1305.62			0.72529	0.00047421						23.265	0.19443	23.284	23.155	23.35	0.01936								0.959855	0.0003845	0.00648068	0.0048375	1	6219	49.777	41.552	1	14.932	17.706	0
SVSTHLITK	9	1	1	0	Unmodified	Pep3666	ISO-MSMS	1	2024-02-18_Fusion_41475	101	Ctrl_T2	496.809	2	493.287	984.56			1.0913	0.00053833						23.008	0.21069	23.008	22.859	23.07	0								0.436996	0.00223231	0.0144069	0.0024021	1	6114	67.507	58.744	1	1.639	1.554	0
SVSTHLITK	9	1	1	0	Unmodified	Pep3666	ISO-MSMS	2	2024-02-18_Fusion_41475	101	Ctrl_T2	500.305	2	493.287	984.56			0.69395	0.00034232						23.023	0.16715	23.023	22.953	23.12	0								0.70505	0.00262577	0.0149216	0.0021963	1	6125	69.375	63.594	1	1.786	1.6933	0
SVSTHLITK	9	1	1	0	Unmodified	Pep3666	ISO-MSMS	0	2024-02-18_Fusion_41481	102	Ctrl_T1	493.288	2	493.287	984.56			1.1954	0.00058968						23.036	0.16915	23.036	22.946	23.115	0								0.335036	0.00154144	0.0093499	0.0028904	1	6210	63.076	59.667	1	0.89785	1.0376	0
SVSTHLITK	9	1	1	0	Unmodified	Pep3666	ISO-MSMS	2	2024-02-18_Fusion_41481	102	Ctrl_T1	500.305	2	493.287	984.56			-2.0397	-0.0010062						22.982	0.16915	22.982	22.946	23.115	0								0.686656	0.00171848	0.0135039	0.0044986	1	6212	49.06	27.532	1	1.2905	1.4913	0
SVSTHLITK	9	1	1	0	Unmodified	Pep3666	MSMS	1	2024-02-18_Fusion_41481	102	Ctrl_T1	496.809	2	493.287	984.56										23.048	1	23.048	22.548	23.548	0											0.052633	1	6219	26.595	24.227	1
SVSTHLITK	9	1	1	0	Unmodified	Pep3666	ISO-MSMS	1	2024-02-18_Fusion_41487	103	Treat_T2	496.809	2	493.287	984.56			-0.30704	-0.00015146						22.954	0.23028	22.974	22.875	23.105	0.01936								0.565204	0.00171007	0.00899374	0.00022613	1	6121	87.258	76.993	1	4.2677	4.0654	0
SVSTHLITK	9	1	1	0	Unmodified	Pep3666	ISO-MSMS	2	2024-02-18_Fusion_41487	103	Treat_T2	500.305	2	493.287	984.56			0.67312	0.00033204						23.02	0.26265	23.04	22.917	23.179	0.01936								0.850033	0.00291886	0.0201408	3.4462e-05	1	6140	95.608	88.712	1	1.5102	1.4386	0
SVSTHLITK	9	1	1	0	Unmodified	Pep3666	ISO-MSMS	2	2024-02-18_Fusion_41493	104	Treat_T1	500.305	2	493.287	984.56			0.35895	0.00017706						22.99	0.15639	23.052	22.961	23.118	0.062042								0.699801	0.00168315	0.00487918	0.0029578	1	6207	62.463	55.243	1	0.63548	0.7652	0
SVSTHLITK	9	1	1	0	Unmodified	Pep3666	ISO-MSMS	0	2024-02-18_Fusion_41493	104	Treat_T1	493.289	2	493.287	984.56			1.4567	0.00071859						22.994	0.18021	23.056	22.961	23.141	0.062042								0.496283	0.00219874	0.0117843	0.00089759	1	6210	81.163	77.755	1	0.54296	0.65379	0
SVSTHLITK	9	1	1	0	Unmodified	Pep3666	MSMS	1	2024-02-18_Fusion_41493	104	Treat_T1	496.809	2	493.287	984.56										22.989	1	23.051	22.551	23.551	0.062042											0.034664	1	6217	37.591	35.223	1
QLYWSHPRK	9	1	1	1	Unmodified	Pep3726	MULTI-MSMS		2024-02-18_Fusion_41475	101	Ctrl_T2	614.358	2	607.825	1213.64	0.73838	0.00044881	0.39135	0.00023787	1.1297	0.00068668	608.327	614.357	619.846	24.126	0.28852	24.126	23.972	24.26	0					85	15	9	0.749408	0.00181331	0.0428473	4.9638e-05	3	6535	101.64	101.24	1	1.7036	2.1395	0
QLYWSHPRK	9	1	1	1	Unmodified	Pep3726	MSMS	0	2024-02-18_Fusion_41475	101	Ctrl_T2	607.826	2	607.825	1213.64										24.261	1	24.261	23.761	24.761	0											0.026047	1	6618	42.864	42.15	1
QLYWSHPRK	9	1	1	1	Unmodified	Pep3726	ISO-MSMS	1	2024-02-18_Fusion_41481	102	Ctrl_T1	614.359	2	607.825	1213.64			-0.35143	-0.00021361						24.049	0.31961	24.049	23.926	24.245	0								0.915371	0.00650989	0.0593413	1.2588e-08	2	6602	166.82	144.97	1	3.244	3.7045	0
QLYWSHPRK	9	1	1	1	Unmodified	Pep3726	ISO-MSMS	2	2024-02-18_Fusion_41481	102	Ctrl_T1	619.847	2	607.825	1213.64			-0.46435	-0.00028224						24.049	0.2706	24.049	23.926	24.196	0								0.901142	0.0156591	0.120472	2.7556e-07	2	6612	129.29	103.73	1	2.1349	2.4379	0
QLYWSHPRK	9	1	1	1	Unmodified	Pep3726	ISO-MSMS	1	2024-02-18_Fusion_41482	202	Ctrl_T1	409.907	3	405.552	1213.64			0.059084	2.3962e-05						24.053	0.77381	24.072	23.727	24.5	0.018391								0.83951	0.0179227	0.101471	5.2418e-15	4	5866	185.37	184.4	1	2.0962	2.3825	0
QLYWSHPRK	9	1	1	1	Unmodified	Pep3726	ISO-MSMS	2	2024-02-18_Fusion_41482	202	Ctrl_T1	413.566	3	405.552	1213.64			-0.83726	-0.00033955						24.055	0.41242	24.074	23.916	24.328	0.018391								0.909273	0.0986778	0.619642	2.3646e-10	2	5893	164.33	155.61	1	1.6816	1.9112	0
QLYWSHPRK	9	1	1	1	Unmodified	Pep3726	ISO-MSMS	1	2024-02-18_Fusion_41487	103	Treat_T2	614.358	2	607.825	1213.64			-0.31274	-0.00019009						24.068	0.29924	24.089	23.948	24.248	0.020191								0.936595	0.0170602	0.160782	5.8526e-08	2	6535	160.26	143.49	1	3.4929	3.3402	0
QLYWSHPRK	9	1	1	1	Unmodified	Pep3726	ISO-MSMS	2	2024-02-18_Fusion_41487	103	Treat_T2	619.847	2	607.825	1213.64			-0.24644	-0.00014979						24.074	0.25277	24.094	23.975	24.227	0.020193								0.919988	0.0162805	0.107743	1.1063e-08	1	6564	167.04	141.46	1	2.9827	2.8524	0
QLYWSHPRK	9	1	1	1	Unmodified	Pep3726	ISO-MSMS	1	2024-02-18_Fusion_41488	203	Treat_T2	409.908	3	405.552	1213.64			0.087195	3.5362e-05						24.009	0.53026	24.063	23.88	24.41	0.054035								0.828293	0.0120836	0.101322	5.8648e-15	4	5834	182.39	182.39	1	4.1075	3.9994	0
QLYWSHPRK	9	1	1	1	Unmodified	Pep3726	ISO-MSMS	2	2024-02-18_Fusion_41488	203	Treat_T2	413.567	3	405.552	1213.64			-0.51988	-0.00021084						24.076	0.43578	24.13	23.927	24.363	0.054035								0.884079	0.0523729	0.393496	1.3859e-09	4	5854	133.89	125.16	1	3.4862	3.3944	0
QLYWSHPRK	9	1	1	1	Unmodified	Pep3726	MULTI-MSMS		2024-02-18_Fusion_41493	104	Treat_T1	607.826	2	607.825	1213.64	1.2146	0.00073827	-0.38993	-0.00023701	0.82468	0.00050126	607.825	614.357	619.846	24.038	0.37251	24.104	23.915	24.288	0.066118					104	17	10	0.988483	0.00453534	0.068826	1.4939e-09	5	6671	180.87	172.11	1	1.2463	1.5108	0
QLYWSHPRK	9	1	1	1	Unmodified	Pep3726	MULTI-MSMS		2024-02-18_Fusion_41494	204	Treat_T1	409.908	3	405.552	1213.64	0.096009	3.8937e-05	0.36213	0.00014686	0.45813	0.0001858	405.553	409.907	413.567	24.051	0.72327	24.124	23.834	24.557	0.072777					224	29	19	0.721489	0.0392348	0.48908	1.4438e-11	10	6086	198.07	198.07	1	1.1921	1.5621	0
QLYWSHPRK	9	1	1	1	Unmodified	Pep3726	MULTI-MATCH-MSMS		2024-02-18_Fusion_41476	201	Ctrl_T2		3	405.552	1213.64	-0.11346	-4.6013e-05	1.6518	0.00066989	1.5383	0.00062388	405.553	408.566	410.895	24.163	0.48526	24.143	23.884	24.37	-0.019714	0.026179	0.0012475		157.79	117	19	9					0				0	0.63999	0.66194	0
QLYWSHPRK	9	1	1	1	Unmodified	Pep3726	MULTI-MATCH-MSMS		2024-02-18_Fusion_41481	102	Ctrl_T1		2	607.825	1213.64	1.1301	0.0006869	0.0022807	1.3863e-06	1.1324	0.00068828	607.825	612.345	615.839	24.061	0.31983	24.061	23.95	24.269	0	-0.040122	7.4349e-05		180.87	97	16	8					0				0	0.55231	0.67099	0
QLYWSHPRK	9	1	1	1	Unmodified	Pep3726	MULTI-MATCH-MSMS		2024-02-18_Fusion_41482	202	Ctrl_T1		3	405.552	1213.64	0.13957	5.6602e-05	0.69707	0.0002827	0.83663	0.0003393	405.553	408.566	410.895	24.071	0.53374	24.09	23.868	24.402	0.018391	-0.027345	8.593e-05		157.79	174	21	13					0				0	0.63986	0.76637	0
QLYWSHPRK	9	1	1	1	Unmodified	Pep3726	MULTI-MATCH-MSMS		2024-02-18_Fusion_41487	103	Treat_T2		2	607.825	1213.64	0.95452	0.00058018	-0.63693	-0.00038714	0.31759	0.00019304	608.326	612.345	615.839	24.095	0.30819	24.115	23.96	24.268	0.020191	0.013579	-0.0007027		180.87	95	15	10					0				0	0.68054	0.68113	0
QLYWSHPRK	9	1	1	1	Unmodified	Pep3726	MULTI-MATCH-MSMS		2024-02-18_Fusion_41488	203	Treat_T2		3	405.552	1213.64	0.025243	1.0237e-05	0.4152	0.00016839	0.44045	0.00017862	405.553	408.566	410.895	24.057	0.45963	24.111	23.903	24.363	0.054035	-0.0057313	-0.000257		157.79	166	18	13					0				0	0.82332	0.9067	0
QLYWSHPRK	9	1	1	1	Gln->pyro-Glu	Pep3726	ISO-MSMS	2	2024-02-18_Fusion_41475	101	Ctrl_T2	611.334	2	599.312	1196.61			-1.3824	-0.0008285						31.525	0.3696	31.525	31.365	31.735	0								0.52387	0.00192345	0.0301651	0.018533	1	9492	40.728	38.573	1	0.98961	1.2428	0
QLYWSHPRK	9	1	1	1	Gln->pyro-Glu	Pep3726	MSMS	1	2024-02-18_Fusion_41475	101	Ctrl_T2	605.845	2	599.312	1196.61										31.398	1	31.398	30.898	31.898	0											0.033855	1	9442	38.086	35.814	1
QLYWSHPRK	9	1	1	1	Gln->pyro-Glu	Pep3726	ISO-MSMS	1	2024-02-18_Fusion_41476	201	Ctrl_T2	404.231	3	399.877	1196.61			-1.1715	-0.00046846						31.496	0.39567	31.477	31.245	31.641	-0.019365								0.362661	0.00105511	0.00752415	0.0014964	2	8084	85.265	80.565	1	0.42079	0.48144	0
QLYWSHPRK	9	1	1	1	Gln->pyro-Glu	Pep3726	ISO-MSMS	1	2024-02-18_Fusion_41481	102	Ctrl_T1	605.845	2	599.312	1196.61			-0.41381	-0.000248						31.37	0.4206	31.37	31.176	31.597	0								0.708961	0.000942823	0.0057827	2.3046e-05	2	9499	106.68	102.07	1	3.1212	3.5644	0
QLYWSHPRK	9	1	1	1	Gln->pyro-Glu	Pep3726	ISO-MSMS	2	2024-02-18_Fusion_41481	102	Ctrl_T1	611.333	2	599.312	1196.61			-0.56108	-0.00033626						31.469	0.46379	31.469	31.201	31.665	0								0.758787	0.00410271	0.0370321	0.0031502	1	9588	60.717	60.717	1	2.1176	2.4182	0
QLYWSHPRK	9	1	1	1	Gln->pyro-Glu	Pep3726	ISO-MSMS	0	2024-02-18_Fusion_41481	102	Ctrl_T1	599.314	2	599.312	1196.61			1.3631	0.00081693						31.52	0.44471	31.52	31.297	31.741	0								0.137156	0.00112198	0.0195097	0.044288	1	9597	29.473	26.864	1	1.5245	1.7409	0
QLYWSHPRK	9	1	1	1	Gln->pyro-Glu	Pep3726	ISO-MSMS	1	2024-02-18_Fusion_41482	202	Ctrl_T1	404.231	3	399.877	1196.61			-0.034567	-1.3823e-05						31.376	0.49453	31.396	31.201	31.695	0.020393								0.400582	0.000235944	0.00141147	8.3436e-06	4	8082	110.63	110.63	1	2.8613	3.2519	0
QLYWSHPRK	9	1	1	1	Gln->pyro-Glu	Pep3726	ISO-MSMS	2	2024-02-18_Fusion_41482	202	Ctrl_T1	407.891	3	399.877	1196.61			-0.027226	-1.0887e-05						31.404	0.44044	31.424	31.255	31.695	0.020393								0.530568	0.00602729	0.0344258	0.0055603	4	8140	69.716	69.716	1	2.8	3.1823	0
QLYWSHPRK	9	1	1	1	Gln->pyro-Glu	Pep3726	ISO-MSMS	1	2024-02-18_Fusion_41487	103	Treat_T2	605.845	2	599.312	1196.61			-0.039278	-2.354e-05						31.34	0.44338	31.374	31.202	31.645	0.034286								0.984292	0.000821297	0.00449562	3.4023e-05	2	9435	96.034	91.421	1	4.5708	4.371	0
QLYWSHPRK	9	1	1	1	Gln->pyro-Glu	Pep3726	ISO-MSMS	2	2024-02-18_Fusion_41487	103	Treat_T2	611.334	2	599.312	1196.61			-0.55022	-0.00032975						31.411	0.36333	31.445	31.305	31.668	0.034286								0.426681	0.00264821	0.0378021	0.0090877	1	9523	46.335	46.335	1	2.8219	2.6986	0
QLYWSHPRK	9	1	1	1	Gln->pyro-Glu	Pep3726	ISO-MSMS	1	2024-02-18_Fusion_41488	203	Treat_T2	404.231	3	399.877	1196.61			-0.13909	-5.562e-05						31.333	0.38893	31.427	31.214	31.603	0.094353								0.512044	0.000583695	0.00182968	4.5084e-06	4	8064	119.89	119.89	1	3.0155	2.9361	0
QLYWSHPRK	9	1	1	1	Gln->pyro-Glu	Pep3726	ISO-MSMS	2	2024-02-18_Fusion_41488	203	Treat_T2	407.891	3	399.877	1196.61			0.093928	3.756e-05						31.366	0.55317	31.46	31.262	31.815	0.094353								0.43952	0.00173903	0.017348	0.043263	1	8154	26.045	26.045	1	3.8662	3.7644	0
QLYWSHPRK	9	1	1	1	Gln->pyro-Glu	Pep3726	ISO-MSMS	1	2024-02-18_Fusion_41493	104	Treat_T1	605.844	2	599.312	1196.61			0.23554	0.00014116						31.277	0.42575	31.392	31.14	31.566	0.11491								0.946891	0.000768666	0.00229313	0.00037997	2	9488	85.862	83.464	1	1.3404	1.6249	0
QLYWSHPRK	9	1	1	1	Gln->pyro-Glu	Pep3726	ISO-MSMS	0	2024-02-18_Fusion_41493	104	Treat_T1	599.312	2	599.312	1196.61			1.1074	0.00066369						31.323	0.39525	31.438	31.323	31.719	0.11491								0.430495	0.0011144	0.00372465	0.0031301	1	9539	65.474	63.986	1	1.1783	1.4284	0
QLYWSHPRK	9	1	1	1	Gln->pyro-Glu	Pep3726	ISO-MSMS	1	2024-02-18_Fusion_41494	204	Treat_T1	404.232	3	399.877	1196.61			-0.53827	-0.00021524						31.291	0.43112	31.411	31.221	31.652	0.12016								0.734053	0.000377822	0.00158135	4.6416e-06	2	8273	119.57	119.57	1	1.7311	2.2684	0
QLYWSHPRK	9	1	1	1	Gln->pyro-Glu	Pep3726	MSMS	0	2024-02-18_Fusion_41494	204	Treat_T1	399.877	3	399.877	1196.61										31.489	1	31.613	31.113	32.113	0.12406											0.083533	1	8376	26.693	26.339	1
RTYVGSMPGR	10	0	0	2	Unmodified	Pep271	ISO-MSMS	1	2024-02-18_Fusion_41475	101	Ctrl_T2	568.308	2	562.287	1122.56			2.1033	0.0011827						23.191	0.35865	23.191	23.07	23.428	0								0.615419	0.00278867	0.0345535	0.0075585	2	6227	47.561	41.257	1	3.247	3.3914	0
RTYVGSMPGR	10	0	0	2	Unmodified	Pep271	ISO-MSMS	2	2024-02-18_Fusion_41475	101	Ctrl_T2	572.296	2	562.287	1122.56			0.017218	9.6812e-06						23.191	0.26315	23.191	23.07	23.333	0								0.752487	0.00288261	0.0225689	0.0029642	1	6174	64.792	49.854	1	2.8914	3.02	0
RTYVGSMPGR	10	0	0	2	Unmodified	Pep271	MULTI-MSMS		2024-02-18_Fusion_41481	102	Ctrl_T1	562.288	2	562.287	1122.56	0.26685	0.00015005	-0.18352	-0.00010319	0.083325	4.6853e-05	562.287	568.308	572.296	23.173	0.258	23.173	23.027	23.285	0					78	11	10	0.778298	0.00413359	0.0385391	7.4677e-07	3	6251	163.65	149.45	1	0.73665	0.83664	0
RTYVGSMPGR	10	0	0	2	Unmodified	Pep271	ISO-MSMS	1	2024-02-18_Fusion_41487	103	Treat_T2	568.808	2	562.287	1122.56			0.51145	0.00028758						23.189	0.28565	23.208	23.04	23.326	0.019358								0.890009	0.00393079	0.0291212	4.3672e-05	1	6188	92.428	83.07	1	3.0465	3.6124	0
RTYVGSMPGR	10	0	0	2	Unmodified	Pep271	ISO-MSMS	2	2024-02-18_Fusion_41487	103	Treat_T2	572.297	2	562.287	1122.56			0.59793	0.00033621						23.195	0.28703	23.215	23.063	23.35	0.01936								0.887306	0.00532221	0.0723791	0.0010089	1	6191	80.979	59.516	1	3.1025	3.6789	0
RTYVGSMPGR	10	0	0	2	Unmodified	Pep271	MULTI-MSMS		2024-02-18_Fusion_41493	104	Treat_T1	562.288	2	562.287	1122.56	0.12069	6.786e-05	0.0043986	2.4733e-06	0.12508	7.0333e-05	562.287	568.308	572.296	23.124	0.35756	23.186	23.031	23.389	0.06204					90	17	8	0.709918	0.00399563	0.026545	3.4667e-06	4	6259	145.91	131.25	1	0.57262	0.75206	0
RTYVGSMPGR	10	0	0	2	Unmodified	Pep271	MULTI-MATCH-MSMS		2024-02-18_Fusion_41475	101	Ctrl_T2		2	562.287	1122.56	0.23031	0.0001295	0.89504	0.00050327	1.1253	0.00063277	562.287	565.299	567.292	23.213	0.20289	23.213	23.105	23.308	0	0.016648	0.00078934		163.65	77	12	9					0				0	1.1947	1.0247	0
RTYVGSMPGR	10	0	0	2	Unmodified	Pep271	MULTI-MATCH		2024-02-18_Fusion_41487	103	Treat_T2		2	562.287	1122.56	0.26643	0.00014981	1.0084	0.00056701	1.2748	0.00071682	562.288	565.298	567.292	23.193	0.24188	23.212	23.084	23.326	0.01936	0.0162	0.00091683		163.65	44	10	7					0				0	0.48138	0.45404	0
ATTAIAIHR	9	0	0	1	Unmodified	Pep3681	MULTI-MSMS		2024-02-18_Fusion_41476	201	Ctrl_T2	321.859	3	318.522	952.545	0.17617	5.6114e-05	-0.29951	-9.54e-05	-0.12334	-3.9286e-05	318.522	320.529	321.859	23.417	0.22252	23.398	23.237	23.459	-0.019339					48	8	8	0.525021	0.00235564	0.0165871	0.0011845	1	5605	46.462	42.968	1	1.3722	1.2812	0
ATTAIAIHR	9	0	0	1	Unmodified	Pep3681	MULTI-SECPEP		2024-02-18_Fusion_41481	102	Ctrl_T1	480.76	2	477.28	952.545	0.28837	0.00013763	-0.76408	-0.00036468	-0.47571	-0.00022705	477.28	480.29	482.284	23.343	0.31569	23.343	23.115	23.431	0					47	14	7	0.416967	0.0113886	0.422461	0.0023578	1	6320	94.874	93.146	1	0.8187	0.85904	0
ATTAIAIHR	9	0	0	1	Unmodified	Pep3681	MULTI-SECPEP		2024-02-18_Fusion_41482	202	Ctrl_T1	319.217	3	318.522	952.545	0.13609	4.3348e-05	-0.22847	-7.2774e-05	-0.092381	-2.9425e-05	318.522	320.529	321.858	23.358	0.22776	23.376	23.202	23.43	0.018068					37	9	8	0.466507	0.00359736	0.0433426	1.9859e-06	1	5668	119.89	116.69	1	1.5188	1.6391	0
ATTAIAIHR	9	0	0	1	Unmodified	Pep3681	ISO-MSMS	2	2024-02-18_Fusion_41488	203	Treat_T2	321.859	3	318.522	952.545			-0.33134	-0.00010554						23.336	0.24233	23.386	23.235	23.478	0.05073								0.229101	8.25321e-05	0.00122109	0.038798	1	5671	28.696	27.1	1	1.617	1.5549	0
GTADVHFER	9	0	0	1	Unmodified	Pep3678	MULTI-MSMS		2024-02-18_Fusion_41475	101	Ctrl_T2	516.249	2	516.249	1030.48	-0.074894	-3.8664e-05	0.18558	9.5806e-05	0.11069	5.7142e-05	516.249	519.259	521.253	23.291	0.31731	23.291	23.149	23.466	0					110	16	12	0.70919	0.0158848	0.195135	8.7814e-07	3	6224	152.79	146.49	1	0.20027	0.17178	0
GTADVHFER	9	0	0	1	Unmodified	Pep3678	MULTI-MSMS		2024-02-18_Fusion_41476	201	Ctrl_T2	344.502	3	344.502	1030.48	0.13312	4.5861e-05	-0.035465	-1.2218e-05	0.097659	3.3644e-05	344.502	346.508	347.838	23.322	0.43872	23.302	23.091	23.53	-0.019337					119	17	14	0.883025	0.0199707	0.336347	3.7885e-11	6	5558	182.39	182.14	1	0.17854	0.1667	0
GTADVHFER	9	0	0	1	Unmodified	Pep3678	MULTI-MSMS		2024-02-18_Fusion_41481	102	Ctrl_T1	516.249	2	516.249	1030.48	0.17382	8.9736e-05	-0.074901	-3.8667e-05	0.098923	5.1069e-05	516.249	519.259	521.253	23.238	0.33563	23.238	23.07	23.405	0					85	14	11	0.779127	0.0296079	0.228953	1.4492e-09	3	6294	181.69	176.79	1	0.075793	0.079527	0
GTADVHFER	9	0	0	1	Unmodified	Pep3678	MULTI-MSMS		2024-02-18_Fusion_41482	202	Ctrl_T1	344.502	3	344.502	1030.48	-0.013993	-4.8205e-06	0.17363	5.9814e-05	0.15963	5.4994e-05	344.502	346.508	347.838	23.287	0.33559	23.305	23.135	23.47	0.018068					92	14	12	0.626729	0.00677705	0.0638909	2.2747e-11	6	5622	198.07	197.69	1	0.067768	0.073135	0
GTADVHFER	9	0	0	1	Unmodified	Pep3678	MULTI-MSMS		2024-02-18_Fusion_41487	103	Treat_T2	516.249	2	516.249	1030.48	-0.0041403	-2.1374e-06	0.17945	9.2641e-05	0.17531	9.0503e-05	516.249	519.259	521.253	23.308	0.30432	23.327	23.155	23.46	0.01936					98	13	11	0.734595	0.0238166	0.302992	5.7988e-10	4	6238	197.66	194.11	1	0.16083	0.1517	0
GTADVHFER	9	0	0	1	Unmodified	Pep3678	MULTI-MSMS		2024-02-18_Fusion_41488	203	Treat_T2	344.502	3	344.502	1030.48	0.11785	4.0599e-05	0.00023186	7.9877e-08	0.11808	4.0679e-05	344.502	346.508	347.838	23.27	0.35949	23.321	23.118	23.478	0.05073					109	14	12	0.989588	0.00994459	0.0429917	2.1152e-11	6	5651	198.07	197.69	1	0.18411	0.17704	0
GTADVHFER	9	0	0	1	Unmodified	Pep3678	MULTI-MSMS		2024-02-18_Fusion_41493	104	Treat_T1	516.249	2	516.249	1030.48	0.010355	5.3459e-06	-0.028054	-1.4483e-05	-0.017699	-9.1369e-06	516.249	519.258	521.253	23.226	0.268	23.289	23.166	23.434	0.062042					76	12	11	0.767235	0.0312905	0.229227	4.3715e-07	2	6304	160.69	152.53	1	0.050651	0.052674	0
GTADVHFER	9	0	0	1	Unmodified	Pep3678	MULTI-MSMS		2024-02-18_Fusion_41494	204	Treat_T1	344.502	3	344.502	1030.48	-0.10599	-3.6512e-05	0.19093	6.5775e-05	0.084943	2.9263e-05	344.502	346.508	347.838	23.247	0.3346	23.317	23.113	23.447	0.069677					85	13	11	0.982167	0.00994778	0.0696214	2.1152e-11	4	5837	198.07	197.69	1	0.052567	0.053497	0
KVYTPSISK	9	2	0	0	Unmodified	Pep270	MSMS	0	2024-02-18_Fusion_41481	102	Ctrl_T1	511.797	2	511.798	1021.58										23.201	1	23.201	22.701	23.701	0											0.0024907	1	6280	74.772	56.952	1
KVYTPSISK	9	2	0	0	Unmodified	Pep270	MSMS	0	2024-02-18_Fusion_41493	104	Treat_T1	511.798	2	511.798	1021.58										23.128	1	23.19	22.69	23.69	0.062042											3.2584e-06	1	6272	126.49	102.38	1
GVADKILKK	9	3	1	0	Unmodified	Pep2529	MSMS	0	2024-02-18_Fusion_41494	204	Treat_T1	324.547	3	324.546	970.618										23.384	1	23.453	22.953	23.953	0.069677											0.00877	1	5857	70.67	61.807	1
AVQRTLLEK	9	1	2	1	Unmodified	Pep3689	MULTI-MSMS		2024-02-18_Fusion_41475	101	Ctrl_T2	529.323	2	529.322	1056.63	-0.046593	-2.4662e-05	0.24524	0.00012981	0.19864	0.00010515	529.323	537.363	544.353	23.503	1.3025	23.503	23.261	24.563	0					512	69	16	0.817168	0.0152246	0.0652356	2.0126e-09	12	6275	185.81	27.448	1	0.5663	0.64329	0
AVQRTLLEK	9	1	2	1	Unmodified	Pep3689	MULTI-MSMS		2024-02-18_Fusion_41476	201	Ctrl_T2	353.217	3	353.217	1056.63	0.17707	6.2544e-05	-0.45806	-0.00016179	-0.28099	-9.925e-05	353.217	358.578	363.238	23.523	1.3542	23.504	23.237	24.591	-0.019339					352	55	15	0.957586	0.141252	0.905424	3.1081e-12	13	5666	231.14	48.758	1	0.50125	0.52049	0
AVQRTLLEK	9	1	2	1	Unmodified	Pep3689	MULTI-MSMS		2024-02-18_Fusion_41481	102	Ctrl_T1	537.363	2	529.322	1056.63	0.4354	0.00023046	-0.052103	-2.758e-05	0.38329	0.00020289	529.322	537.363	544.353	23.477	1.3378	23.477	23.226	24.564	0					595	80	15	0.859359	0.0292881	0.645614	1.9095e-09	11	6322	195.57	26.807	1	0.091105	0.11664	0
AVQRTLLEK	9	1	2	1	Unmodified	Pep3689	MULTI-MSMS		2024-02-18_Fusion_41482	202	Ctrl_T1	353.217	3	353.217	1056.63	0.26509	9.3633e-05	-0.20409	-7.2088e-05	0.060996	2.1545e-05	353.217	358.578	363.238	23.467	1.5218	23.485	23.245	24.767	0.018068					443	67	15	0.994301	0.379359	1	2.1152e-11	14	5724	214.32	47.078	1	0.10227	0.12209	0
AVQRTLLEK	9	1	2	1	Unmodified	Pep3689	ISO-MSMS	0	2024-02-18_Fusion_41482	202	Ctrl_T1	1057.64	1	1057.64	1056.63			-1.0497	-0.0011102						23.489	0.2344	23.507	23.39	23.624	0.01807								0.870869	0.00365466	0.012628	1.4096e-07	1	5710	148.5	22.67	1	0.496	0.59213	0
AVQRTLLEK	9	1	2	1	Unmodified	Pep3689	MULTI-MSMS		2024-02-18_Fusion_41487	103	Treat_T2	529.322	2	529.322	1056.63	0.069801	3.6947e-05	0.37622	0.00019914	0.44602	0.00023609	529.323	537.363	544.353	23.475	1.275	23.495	23.225	24.5	0.019358					608	72	18	0.997312	0.360005	1	1.7783e-09	11	6338	195.57	27.314	1	0.34232	0.34727	0
AVQRTLLEK	9	1	2	1	Unmodified	Pep3689	MULTI-MSMS		2024-02-18_Fusion_41488	203	Treat_T2	353.217	3	353.217	1056.63	0.35753	0.00012629	-0.35318	-0.00012475	0.0043463	1.5352e-06	353.217	358.578	363.238	23.437	1.4897	23.491	23.238	24.728	0.053747					409	61	17	0.963463	0.195753	1	3.1081e-12	9	5710	240.09	50.949	1	0.57303	0.60113	0
AVQRTLLEK	9	1	2	1	Unmodified	Pep3689	MULTI-MSMS		2024-02-18_Fusion_41493	104	Treat_T1	529.322	2	529.322	1056.63	0.55904	0.00029591	-0.09288	-4.9163e-05	0.46616	0.00024675	529.322	537.363	544.353	23.418	1.3488	23.48	23.229	24.578	0.062042					607	80	15	0.909938	0.0140949	0.160393	1.9838e-09	10	6331	195.48	26.272	1	0.060077	0.077994	0
AVQRTLLEK	9	1	2	1	Unmodified	Pep3689	MULTI-MSMS		2024-02-18_Fusion_41494	204	Treat_T1	353.217	3	353.217	1056.63	0.044457	1.5703e-05	0.069322	2.4486e-05	0.11378	4.0189e-05	353.217	358.578	363.238	23.412	1.5872	23.482	23.207	24.795	0.069677					407	71	14	0.996085	0.297076	0.960488	2.1152e-11	16	5873	210.26	45.724	1	0.056238	0.085512	0
AVQRTLLEK	9	1	2	1	Unmodified	Pep3689	ISO-MSMS	0	2024-02-18_Fusion_41494	204	Treat_T1	1057.64	1	1057.64	1056.63			-1.2555	-0.0013278						23.43	0.28785	23.499	23.375	23.663	0.069677								0.948913	0.00140172	0.00336553	3.2583e-05	1	5864	97.431	27.832	1			0
ATAQFKINK	9	2	0	0	Unmodified	Pep293	ISO-MSMS	0	2024-02-18_Fusion_41481	102	Ctrl_T1	510.796	2	510.795	1019.58			-0.70733	-0.0003613						23.738	0.22531	23.738	23.651	23.877	0								0.217183	0.00110672	0.0251568	2.7344e-05	1	6510	102.51	98.767	1			0
ATAQFKINK	9	2	0	0	Unmodified	Pep293	ISO-MSMS	0	2024-02-18_Fusion_41493	104	Treat_T1	510.795	2	510.795	1019.58			-0.13283	-6.7851e-05						23.714	0.24159	23.78	23.644	23.886	0.066118								0.319121	0.00138825	0.0199987	2.2712e-05	1	6512	107.01	102.9	1	0.1736	0.2945	0
ATWMGKIHSK	10	2	0	0	Unmodified	Pep2139	ISO-MSMS	2	2024-02-18_Fusion_41475	101	Ctrl_T2	587.823	2	579.808	1157.6			-2.4085	-0.0013965						24.161	0.26869	24.161	24.036	24.305	0								0.711394	0.000758494	0.0242703	0.0047351	1	6566	50.13	43.199	1	0.28374	0.31294	0
ATWMGKIHSK	10	2	0	0	Unmodified	Pep2139	ISO-MSMS	2	2024-02-18_Fusion_41476	201	Ctrl_T2	392.218	3	386.874	1157.6			-0.011558	-4.4716e-06						24.135	0.29332	24.115	23.932	24.225	-0.019682								0.731733	0.00449872	0.0949157	1.3037e-05	2	5830	117.79	113.73	1	0.26891	0.32722	0
ATWMGKIHSK	10	2	0	0	Unmodified	Pep2139	ISO-MSMS	0	2024-02-18_Fusion_41482	202	Ctrl_T1	386.875	3	386.874	1157.6			0.43268	0.00016739						24.085	0.36454	24.104	23.964	24.328	0.018391								0.867362	0.012422	0.0779438	2.4097e-14	4	5889	208.37	193.34	1	0.135	0.18647	0
ATWMGKIHSK	10	2	0	0	Unmodified	Pep2139	ISO-MSMS	0	2024-02-18_Fusion_41493	104	Treat_T1	579.807	2	579.808	1157.6			-2.7428	-0.0015903						24.046	0.2486	24.112	23.978	24.227	0.066118								0.796694	0.00377869	0.0362386	1.1634e-07	2	6638	157.78	123.56	1			0
ATWMGKIHSK	10	2	0	0	Unmodified	Pep2139	ISO-MSMS	0	2024-02-18_Fusion_41494	204	Treat_T1	386.875	3	386.874	1157.6			0.50062	0.00019368						24.055	0.33774	24.128	23.979	24.317	0.072775								0.87953	0.0138287	0.0946407	1.277e-20	4	6053	230.09	230.09	1	0.10594	0.18943	0
ATWMGKIHSK	10	2	0	0	Oxidation (M)	Pep2139	ISO-MSMS	0	2024-02-18_Fusion_41494	204	Treat_T1	392.206	3	392.206	1173.6			0.6886	0.00027007						20.704	0.38995	20.764	20.558	20.948	0.060181								0.479861	0.00343704	0.0752697	1.395e-05	2	5025	116.88	113.76	1	2.3474	4.1973	0
GTLASVYHK	9	1	1	0	Unmodified	Pep1732	ISO-MSMS	1	2024-02-18_Fusion_41475	101	Ctrl_T2	491.789	2	488.267	974.519			1.1276	0.00055058						23.533	0.28499	23.533	23.406	23.691	0								0.62127	0.00120228	0.00726981	3.0823e-05	1	6322	99.139	74.363	1	1.0627	1.0076	0
GTLASVYHK	9	1	1	0	Unmodified	Pep1732	ISO-MSMS	0	2024-02-18_Fusion_41475	101	Ctrl_T2	488.267	2	488.267	974.519			1.4207	0.00069369						23.605	0.22051	23.605	23.503	23.723	0								0.670819	0.00739016	0.0343462	1.5214e-05	1	6353	114.28	81.926	1	0.48082	0.45586	0
GTLASVYHK	9	1	1	0	Unmodified	Pep1732	ISO-MSMS	0	2024-02-18_Fusion_41481	102	Ctrl_T1	488.267	2	488.267	974.519			0.10655	5.2025e-05						23.597	0.39512	23.597	23.482	23.877	0								0.879133	0.0119343	0.0788687	2.2416e-05	2	6460	107.29	74.482	1	0.22587	0.26101	0
GTLASVYHK	9	1	1	0	Unmodified	Pep1732	ISO-MSMS	1	2024-02-18_Fusion_41487	103	Treat_T2	491.789	2	488.267	974.519			0.60297	0.00029441						23.52	0.2915	23.54	23.422	23.714	0.01936								0.779599	0.00499697	0.0161901	3.6708e-05	1	6342	93.429	68.909	1	1.5685	1.4942	0
GTLASVYHK	9	1	1	0	Unmodified	Pep1732	ISO-MSMS	0	2024-02-18_Fusion_41493	104	Treat_T1	488.267	2	488.267	974.519			0.89183	0.00043545						23.547	0.39809	23.613	23.503	23.901	0.066118								0.856951	0.00341765	0.0062584	3.1034e-05	2	6411	98.933	74.779	1	0.1775	0.21373	0
AVIGHFNGK	9	1	0	0	Unmodified	Pep1738	ISO-MSMS	0	2024-02-18_Fusion_41476	201	Ctrl_T2	314.844	3	314.843	941.508			-0.2652	-8.3497e-05						23.68	0.28336	23.66	23.529	23.813	-0.019684								0.924914	0.00318458	0.0399145	9.4549e-07	2	5689	130.28	128.78	1	0.5758	0.62479	0
[truncated: 23,231 more rows]
[truncated: 172 more columns]
