# Supplementary material for: SILAC-based quantification reveals modulation of the immunopeptidome in BRAF and MEK inhibitor sensitive and resistant melanoma cells
Source: Front Immunol. 2025 Jan 6;15:1490821. doi: 10.3389/fimmu.2024.1490821 (PMC11744270; doi:10.3389/fimmu.2024.1490821)
Supplement: Supplementary file 13 [file Table12.xlsx]

## Sheet: SK-MEL-28_wtVSdr
MQ evidence
Sequence	Length	K_Count	L_Count	R_Count	Modifications	Proteins	Type	Labeling_State	Raw_file	Fraction	Experiment	MS/MS_m/z	Charge	m/z	Mass	Uncalibrated_-_Calibrated_m/z_[ppm]	Uncalibrated_-_Calibrated_m/z_[Da]	Mass_error_[ppm]	Mass_error_[Da]	Uncalibrated_mass_error_[ppm]	Uncalibrated_mass_error_[Da]	Max_intensity_m/z_0	Max_intensity_m/z_1	Max_intensity_m/z_2	Retention_time	Retention_length	Calibrated_retention_time	Calibrated_retention_time_start	Calibrated_retention_time_finish	Retention_time_calibration	Match_time_difference	Match_m/z_difference	Match_q-value	Match_score	Number_of_data_points	Number_of_scans	Number_of_isotopic_peaks	PIF	Fraction_of_total_spectrum	Base_peak_fraction	PEP	MS/MS_count	MS/MS_scan_number	Score	Delta_score	Combinatorics	Ratio_M/L	Ratio_M/L_normalized	Ratio_M/L_shift
RSAPAASER	9	0	0	2	Unmodified	Pep1723	ISO-MSMS	2	2024-02-05_Fusion_41268	101	Treat_T1	482.757	2	472.749	943.484			-0.61885	-0.00029256						14.999	0.18111	14.999	14.902	15.083	0								0.4876	0.00481864	0.0530397	0.02833	1	4158	33.961	18.81	1			0
RSAPAASER	9	0	0	2	Unmodified	Pep1723	ISO-MSMS	2	2024-02-18_Fusion_41487	102	Treat_T2	482.757	2	472.749	943.484			-0.43718	-0.00020668						15.002	0.17175	14.916	14.852	15.024	-0.085999								0.659172	0.000596547	0.00322519	0.012916	1	2995	45.161	36.248	1			0
RSAPAASER	9	0	0	2	Unmodified	Pep1723	MSMS	1	2024-02-25_Fusion_41606	103	Ctrl_T1	478.769	2	472.749	943.484										15.001	1	14.809	14.309	15.309	-0.19177											0.0048401	1	4387	61.593	48.557	1
KIIGKVHEK	9	3	0	0	Unmodified	Pep2345	ISO-MSMS	1	2024-02-05_Fusion_41268	101	Treat_T1	532.372	2	526.335	1050.65			-0.027669	-1.4563e-05						15.236	0.54357	15.236	15.083	15.626	0								0.646597	0.00595705	0.0239932	0.00058669	3	4217	85.676	59.818	1	4.3746	2.7246	0
KIIGKVHEK	9	3	0	0	Unmodified	Pep2345	ISO-MSMS	2	2024-02-18_Fusion_41487	102	Treat_T2	538.356	2	526.335	1050.65			0.32146	0.00016919						15.148	0.24394	15.062	14.974	15.218	-0.085999								0.719598	0.00456129	0.0366078	0.019535	1	3058	40.352	36.239	1	1.256	1.1982	0
KIIGKVHEK	9	3	0	0	Unmodified	Pep2345	ISO-MSMS	1	2024-02-18_Fusion_41487	102	Treat_T2	532.372	2	526.335	1050.65			-0.27078	-0.00014252						15.142	0.18631	15.056	14.974	15.161	-0.085999								0.585591	0.00117432	0.0118055	0.038676	1	3059	26.442	22.871	1	1.4794	1.4108	0
KIIGKVHEK	9	3	0	0	Unmodified	Pep2345	ISO-MSMS	1	2024-02-25_Fusion_41606	103	Ctrl_T1	532.373	2	526.335	1050.65			0.40244	0.00021182						15.159	0.34468	14.967	14.836	15.181	-0.19177								0.666297	0.0257996	0.412175	4.5504e-05	2	4467	120.33	91.275	1			0
KIIGKVHEK	9	3	0	0	Unmodified	Pep2345	ISO-MSMS	2	2024-02-25_Fusion_41606	103	Ctrl_T1	538.356	2	526.335	1050.65			-0.0050687	-2.6678e-06						15.159	0.27441	14.968	14.877	15.151	-0.19177								0.973642	0.0127857	0.0888966	3.7028e-05	1	4433	108.57	81.897	1			0
KIIGKVHEK	9	3	0	0	Unmodified	Pep2345	ISO-MSMS	1	2024-02-25_Fusion_41607	203	Ctrl_T1	355.251	3	351.226	1050.65			-0.10515	-3.6933e-05						15.19	0.3996	14.965	14.827	15.227	-0.22492								0.826033	0.0152221	0.10951	8.5339e-23	2	4607	231.14	210.37	1	71.986	31.011	0
KIIGKVHEK	9	3	0	0	Unmodified	Pep2345	ISO-MSMS	2	2024-02-25_Fusion_41607	203	Ctrl_T1	359.24	3	351.226	1050.65			-0.44047	-0.0001547						15.195	0.32414	14.971	14.878	15.202	-0.22492								0.829738	0.0066093	0.100931	6.1678e-11	2	4616	167.24	153.01	1	212.61	91.593	0
KIIGKVHEK	9	3	0	0	Unmodified	Pep2345	ISO-MSMS	1	2024-02-25_Fusion_41612	104	Ctrl_T2	532.372	2	526.335	1050.65			0.32927	0.00017331						15.18	0.37556	14.969	14.892	15.267	-0.21058								0.943661	0.0128072	0.040329	6.7556e-05	2	4115	141.02	111.24	1			0
KIIGKVHEK	9	3	0	0	Unmodified	Pep2345	ISO-MSMS	2	2024-02-25_Fusion_41612	104	Ctrl_T2	538.357	2	526.335	1050.65			-0.15538	-8.178e-05						15.209	0.30563	14.999	14.903	15.209	-0.21058								0.934553	0.00814553	0.0489484	3.8271e-05	2	4124	109.44	86.294	1			0
KIIGKVHEK	9	3	0	0	Unmodified	Pep2345	ISO-MSMS	1	2024-02-25_Fusion_41613	204	Ctrl_T2	355.251	3	351.226	1050.65			0.17299	6.0759e-05						15.165	0.39572	14.968	14.853	15.249	-0.19669								0.889321	0.025265	0.511774	3.2543e-23	2	4533	248.57	227.8	1	117.43	47.55	0
KIIGKVHEK	9	3	0	0	Unmodified	Pep2345	ISO-MSMS	2	2024-02-25_Fusion_41613	204	Ctrl_T2	359.24	3	351.226	1050.65			-0.19861	-6.9755e-05						15.188	0.27307	14.991	14.879	15.152	-0.19669								0.819364	0.00759582	0.395996	7.9523e-11	2	4546	164.53	146.27	1	286.56	116.04	0
KVFGGTVHKK	10	3	0	0	Unmodified	Pep19	ISO-MSMS	1	2024-02-05_Fusion_41268	101	Treat_T1	556.87	2	550.832	1099.65			-0.076015	-4.1871e-05						15.679	0.44452	15.679	15.543	15.988	0								0.989793	0.0649705	0.549563	1.0231e-05	2	4449	121.8	78.612	1	0.78137	0.43323	0
KVFGGTVHKK	10	3	0	0	Unmodified	Pep19	ISO-MSMS	2	2024-02-05_Fusion_41268	101	Treat_T1	562.854	2	550.832	1099.65			-0.012626	-6.9546e-06						15.679	0.40722	15.679	15.559	15.966	0								0.969809	0.0201767	0.281875	1.2792e-05	1	4410	96.665	80.013	1	0.77343	0.42775	0
KVFGGTVHKK	10	3	0	0	Unmodified	Pep19	ISO-MSMS	1	2024-02-05_Fusion_41269	201	Treat_T1	371.582	3	367.557	1099.65			-0.48482	-0.0001782						15.691	0.4381	15.671	15.528	15.966	-0.019979								0.799241	0.0303905	0.827736	1.0815e-15	4	4761	194.43	181.8	1	0.78627	0.4652	0
KVFGGTVHKK	10	3	0	0	Unmodified	Pep19	ISO-MSMS	0	2024-02-05_Fusion_41269	201	Treat_T1	367.558	3	367.557	1099.65			-0.20214	-7.4299e-05						15.705	0.3735	15.685	15.543	15.916	-0.019979								0.949575	0.0396763	0.89026	4.3558e-11	3	4770	204.27	187.1	1	0.72819	0.4332	0
KVFGGTVHKK	10	3	0	0	Unmodified	Pep19	ISO-MSMS	2	2024-02-05_Fusion_41269	201	Treat_T1	375.572	3	367.557	1099.65			-0.21426	-7.8752e-05						15.681	0.38152	15.661	15.56	15.942	-0.019979								0.970107	0.0188881	0.357782	1.8593e-10	2	4772	164.96	146.33	1	0.77454	0.45788	0
KVFGGTVHKK	10	3	0	0	Unmodified	Pep19	ISO-MSMS	0	2024-02-18_Fusion_41487	102	Treat_T2	550.833	2	550.832	1099.65			0.9075	0.00049988						15.598	0.27828	15.511	15.424	15.702	-0.08774								0.961577	0.00780836	0.145658	0.0015882	3	3251	92.732	56.906	1	0.25962	0.25773	0
KVFGGTVHKK	10	3	0	0	Unmodified	Pep19	ISO-MSMS	1	2024-02-18_Fusion_41488	202	Treat_T2	371.583	3	367.557	1099.65			0.043344	1.5932e-05						15.597	0.39473	15.529	15.409	15.804	-0.067916								0.512027	0.0024499	0.0111668	5.6851e-10	2	3239	140.98	132.95	1	0.29521	0.29754	0
KVFGGTVHKK	10	3	0	0	Unmodified	Pep19	ISO-MSMS	2	2024-02-25_Fusion_41606	103	Ctrl_T1	562.854	2	550.832	1099.65			-0.51865	-0.00028569						15.6	0.53097	15.408	15.29	15.821	-0.19177								0.996547	0.167494	1	1.2001e-05	3	4632	104.42	74.031	1	120.1	55.34	0
KVFGGTVHKK	10	3	0	0	Unmodified	Pep19	ISO-MSMS	1	2024-02-25_Fusion_41606	103	Ctrl_T1	556.87	2	550.832	1099.65			0.56455	0.00031097						15.599	0.50955	15.408	15.29	15.8	-0.19177								0.980851	0.0496818	0.175823	9.3405e-06	3	4579	130.53	84.2	1	198.11	91.289	0
KVFGGTVHKK	10	3	0	0	Unmodified	Pep19	MSMS	2	2024-02-25_Fusion_41606	103	Ctrl_T1	562.854	2	550.832	1099.65										16.163	1	15.97	15.47	16.47	-0.19266											0.044081	1	4825	37.191	32.776	1
KVFGGTVHKK	10	3	0	0	Unmodified	Pep19	ISO-MSMS	1	2024-02-25_Fusion_41607	203	Ctrl_T1	371.583	3	367.557	1099.65			0.53144	0.00019534						15.669	0.53672	15.445	15.313	15.85	-0.22492								0.702779	0.00173082	0.0052515	6.6526e-16	8	4728	203.49	178.02	1	52.29	22.526	0
KVFGGTVHKK	10	3	0	0	Unmodified	Pep19	ISO-MSMS	2	2024-02-25_Fusion_41607	203	Ctrl_T1	375.573	3	367.557	1099.65			-0.5539	-0.00020359						15.67	0.53672	15.445	15.313	15.85	-0.22492								0.988799	0.0455689	0.239871	1.5133e-16	4	4741	214.67	190.92	1	37.979	16.361	0
KVFGGTVHKK	10	3	0	0	Unmodified	Pep19	ISO-MSMS	2	2024-02-25_Fusion_41612	104	Ctrl_T2	562.854	2	550.832	1099.65			-0.23977	-0.00013207						15.702	0.47293	15.492	15.371	15.844	-0.21058								0.992967	0.074994	0.818294	1.1682e-05	3	4342	107.55	75.336	1	104.18	46.445	0
KVFGGTVHKK	10	3	0	0	Unmodified	Pep19	ISO-MSMS	1	2024-02-25_Fusion_41612	104	Ctrl_T2	556.87	2	550.832	1099.65			0.46299	0.00025503						15.67	0.51825	15.459	15.347	15.865	-0.21058								0.967608	0.00952941	0.0238291	9.8861e-06	3	4285	125.18	82.869	1	114.45	51.023	0
KVFGGTVHKK	10	3	0	0	Unmodified	Pep19	ISO-MSMS	1	2024-02-25_Fusion_41613	204	Ctrl_T2	371.583	3	367.557	1099.65			0.29175	0.00010724						15.686	0.54453	15.489	15.359	15.903	-0.19669								0.932683	0.0151068	0.0521953	1.5584e-22	4	4664	230.09	211.47	1	63.045	25.529	0
KVFGGTVHKK	10	3	0	0	Unmodified	Pep19	ISO-MSMS	2	2024-02-25_Fusion_41613	204	Ctrl_T2	375.572	3	367.557	1099.65			-0.61902	-0.00022753						15.712	0.54453	15.515	15.359	15.903	-0.19669								0.991671	0.0875203	0.918066	1.5133e-16	4	4678	214.67	190.92	1	70.967	28.737	0
GSAPRTPSK	9	1	0	1	Unmodified	Pep2347	MULTI-MSMS		2024-02-05_Fusion_41268	101	Treat_T1	455.771	2	450.749	899.482	0.50617	0.00022815	0.0058044	2.6163e-06	0.51197	0.00023077	450.749	455.771	459.76	15.322	0.51542	15.322	14.937	15.453	0					235	36	12	0.868928	0.0548869	0.317621	6.748e-10	7	4297	154.35	126.96	1	4.0124	3.2695	0
GSAPRTPSK	9	1	0	1	Unmodified	Pep2347	MULTI-MSMS		2024-02-05_Fusion_41269	201	Treat_T1	304.183	3	300.835	899.482	-0.35781	-0.00010764	0.18444	5.5485e-05	-0.17337	-5.2157e-05	300.835	304.183	306.842	15.296	0.33654	15.276	15.065	15.401	-0.019869					67	13	9	0.904735	0.00617588	0.176128	0.00042228	2	4645	91.906	91.906	1	4.9305	3.8802	0
GSAPRTPSK	9	1	0	1	Unmodified	Pep2347	MSMS	0	2024-02-05_Fusion_41269	201	Treat_T1	300.835	3	300.835	899.482										15.384	1	15.364	14.864	15.864	-0.019869											0.017173	1	4681	55.676	55.676	1
GSAPRTPSK	9	1	0	1	Unmodified	Pep2347	ISO-MSMS	2	2024-02-18_Fusion_41487	102	Treat_T2	459.76	2	450.749	899.482			-0.039332	-1.7729e-05						15.385	0.44388	15.298	14.988	15.432	-0.086643								0.922536	0.0128886	0.193324	0.00013727	2	3169	92.051	71.513	1	0.99007	1.1084	0
GSAPRTPSK	9	1	0	1	Unmodified	Pep2347	ISO-MSMS	1	2024-02-18_Fusion_41487	102	Treat_T2	455.771	2	450.749	899.482			-0.082657	-3.7257e-05						15.38	0.4112	15.294	15.014	15.426	-0.085999								0.605218	0.0130631	0.169225	5.3849e-05	1	3135	120.33	105.84	1	0.96245	1.0774	0
GSAPRTPSK	9	1	0	1	Unmodified	Pep2347	MULTI-MSMS		2024-02-18_Fusion_41488	202	Treat_T2	306.842	3	300.835	899.482	0.22941	6.9014e-05	-0.18473	-5.5573e-05	0.04468	1.3441e-05	300.835	304.183	306.842	15.388	0.41996	15.32	15.013	15.433	-0.067916					98	16	10	0.727093	0.0104973	0.314717	0.018001	2	3173	68.016	66.644	1	1.05	1.1831	0
GSAPRTPSK	9	1	0	1	Unmodified	Pep2347	MSMS	0	2024-02-18_Fusion_41488	202	Treat_T2	300.835	3	300.835	899.482										15.468	1	15.4	14.9	15.9	-0.067916											0.0097654	1	3207	67.032	64.988	1
GSAPRTPSK	9	1	0	1	Unmodified	Pep2347	ISO-MSMS	2	2024-02-25_Fusion_41606	103	Ctrl_T1	459.76	2	450.749	899.482			-0.20018	-9.0233e-05						15.358	0.392	15.166	14.871	15.263	-0.19177								0.910414	0.04746	0.343428	6.8872e-05	3	4496	139.98	103.53	1	65.402	42.195	0
GSAPRTPSK	9	1	0	1	Unmodified	Pep2347	ISO-MSMS	1	2024-02-25_Fusion_41606	103	Ctrl_T1	455.772	2	450.749	899.482			0.15529	6.9995e-05						15.317	0.37344	15.125	14.883	15.257	-0.19177								0.825131	0.0408211	1	5.0673e-05	2	4481	154.35	128.55	1	42.353	27.324	0
GSAPRTPSK	9	1	0	1	Unmodified	Pep2347	ISO-MSMS	2	2024-02-25_Fusion_41607	203	Ctrl_T1	306.842	3	300.835	899.482			-0.16662	-5.0124e-05						15.427	0.3179	15.202	14.952	15.27	-0.22492								0.958916	0.000465772	0.00192309	0.0034071	4	4700	72.879	71.508	1	14.341	11.044	0
GSAPRTPSK	9	1	0	1	Unmodified	Pep2347	ISO-MSMS	1	2024-02-25_Fusion_41607	203	Ctrl_T1	304.183	3	300.835	899.482			0.0067645	2.035e-06						15.389	0.3868	15.164	14.902	15.289	-0.22492								0.906993	0.00768599	0.18611	1.5793e-10	2	4664	152.63	146.6	1	16.606	12.788	0
GSAPRTPSK	9	1	0	1	Unmodified	Pep2347	ISO-MSMS	2	2024-02-25_Fusion_41612	104	Ctrl_T2	459.76	2	450.749	899.482			-0.16668	-7.5132e-05						15.453	0.44191	15.242	14.929	15.371	-0.21058								0.903688	0.00563596	0.0300448	2.4797e-05	3	4259	129.63	100.32	1	52.264	52.353	0
GSAPRTPSK	9	1	0	1	Unmodified	Pep2347	ISO-MSMS	1	2024-02-25_Fusion_41612	104	Ctrl_T2	455.771	2	450.749	899.482			0.085654	3.8609e-05						15.446	0.46028	15.235	14.911	15.371	-0.21058								0.900806	0.0275824	0.189519	3.5153e-05	2	4240	166.61	136.77	1	47.426	47.507	0
GSAPRTPSK	9	1	0	1	Unmodified	Pep2347	ISO-MSMS	1	2024-02-25_Fusion_41613	204	Ctrl_T2	304.183	3	300.835	899.482			0.022581	6.7931e-06						15.403	0.36445	15.206	14.928	15.293	-0.19669								0.916452	0.00921525	0.391123	1.4711e-06	2	4572	124.98	120.29	1	15.473	13.537	0
GSAPRTPSK	9	1	0	1	Unmodified	Pep2347	ISO-MSMS	2	2024-02-25_Fusion_41613	204	Ctrl_T2	306.842	3	300.835	899.482			-0.085932	-2.5851e-05						15.405	0.38836	15.208	14.904	15.293	-0.19669								0.899276	0.0083079	0.144607	0.0033622	2	4586	73.157	71.785	1	15.941	13.947	0
GSAPRTPSK	9	1	0	1	Unmodified	Pep2347	MULTI-MATCH-MSMS		2024-02-18_Fusion_41487	102	Treat_T2		2	450.749	899.482	0.39912	0.0001799	0.14909	6.7201e-05	0.54821	0.00024711	450.749	453.759	455.753	15.398	0.38503	15.31	15.027	15.412	-0.087741	-0.0060493	8.0532e-05		154.35	181	32	8					0				0	0.17456	0.16464	0
KSYDQVHSGK	10	2	0	0	Unmodified	Pep4194	MSMS	2	2024-02-05_Fusion_41269	201	Treat_T1	388.871	3	383.528	1147.56										15.434	1	15.414	14.914	15.914	-0.019979											0.02441	1	4696	48.44	42.407	1
KSYDQVHSGK	10	2	0	0	Unmodified	Pep4194	MSMS	2	2024-02-05_Fusion_41269	201	Treat_T1	388.871	3	383.528	1147.56										15.436	1	15.416	14.916	15.916	-0.019979											9.9665e-11	1	4697	141.78	131.46	1
KSYDQVHSGK	10	2	0	0	Unmodified	Pep4194	MSMS	0	2024-02-05_Fusion_41269	201	Treat_T1	383.528	3	383.528	1147.56										15.443	1	15.423	14.923	15.923	-0.019979											5.0493e-06	1	4699	98.997	93.683	1
KSYDQVHSGK	10	2	0	0	Unmodified	Pep4194	ISO-MSMS	0	2024-02-18_Fusion_41488	202	Treat_T2	383.528	3	383.528	1147.56			0.12812	4.9139e-05						15.479	0.16851	15.411	15.312	15.481	-0.067915								0.571964	0.00141579	0.0166115	3.5519e-10	2	3217	154.35	137.68	1	0.44671	0.51206	0
KSYDQVHSGK	10	2	0	0	Unmodified	Pep4194	ISO-MSMS	2	2024-02-18_Fusion_41488	202	Treat_T2	388.871	3	383.528	1147.56			0.05577	2.1389e-05						15.489	0.21731	15.421	15.263	15.481	-0.067916								0.553766	0.00129391	0.0134063	9.953e-06	2	3223	101.28	95.136	1	0.37109	0.42538	0
KSYDQVHSGK	10	2	0	0	Unmodified	Pep4194	ISO-MSMS	2	2024-02-25_Fusion_41606	103	Ctrl_T1	582.803	2	574.788	1147.56			-0.89255	-0.00051303						15.412	0.045983	15.22	15.193	15.239	-0.19177								0.913963	0.00026462	0.00281801	0.039358	1	4540	29.473	20.259	1			0
KSYDQVHSGK	10	2	0	0	Unmodified	Pep4194	ISO-MSMS	1	2024-02-25_Fusion_41613	204	Ctrl_T2	386.212	3	383.528	1147.56			0.024919	9.557e-06						15.462	0.13077	15.265	15.177	15.307	-0.19669								0.594061	0.00141064	0.00710569	1.1544e-10	2	4622	169.37	152.7	1			0
KSYDQVHSGK	10	2	0	0	Unmodified	Pep4194	ISO-MSMS	2	2024-02-25_Fusion_41613	204	Ctrl_T2	388.871	3	383.528	1147.56			-0.30883	-0.00011844						15.495	0.16694	15.298	15.177	15.344	-0.19669								0.216158	0.000492688	0.00526276	1.5271e-06	2	4631	130.04	122.43	1			0
AMAPPSHRK	9	1	0	1	Unmodified	Pep4200	MULTI-MSMS		2024-02-05_Fusion_41268	101	Treat_T1	497.767	2	497.766	993.518	0.48429	0.00024106	-0.1446	-7.1978e-05	0.33969	0.00016909	497.767	502.788	506.778	15.75	0.39025	15.75	15.529	15.919	0					75	19	8	0.53458	0.00242416	0.0257902	0.0010402	3	4461	64.265	58.483	1	1.7166	1.3988	0
AMAPPSHRK	9	1	0	1	Unmodified	Pep4200	MULTI-MSMS		2024-02-05_Fusion_41269	201	Treat_T1	335.528	3	332.18	993.518	0.0049946	1.6591e-06	-0.34972	-0.00011617	-0.34473	-0.00011451	332.18	335.528	338.188	15.729	0.33955	15.709	15.577	15.916	-0.019979					79	13	9	0.677308	0.00785991	0.132107	0.00034781	6	4788	91.041	91.041	1	1.7795	1.4005	0
AMAPPSHRK	9	1	0	1	Unmodified	Pep4200	ISO-MSMS	2	2024-02-18_Fusion_41487	102	Treat_T2	506.778	2	497.766	993.518			-0.20045	-9.9775e-05						15.742	0.26789	15.654	15.554	15.822	-0.08774								0.829731	0.00413727	0.0589956	0.0006194	1	3277	85.212	75.998	1	0.77071	0.86279	0
AMAPPSHRK	9	1	0	1	Unmodified	Pep4200	ISO-MSMS	2	2024-02-18_Fusion_41488	202	Treat_T2	338.188	3	332.18	993.518			-0.34776	-0.00011552						15.79	0.32237	15.722	15.529	15.852	-0.067916								0.595877	0.0146563	0.32576	0.0088843	2	3301	51.415	45.382	1	0.76466	0.8616	0
AMAPPSHRK	9	1	0	1	Unmodified	Pep4200	ISO-MSMS	2	2024-02-25_Fusion_41606	103	Ctrl_T1	506.778	2	497.766	993.518			0.72298	0.00035988						15.767	0.28142	15.574	15.442	15.723	-0.19266								0.531036	0.00120609	0.00680207	0.0019685	2	4639	66.073	60.292	1	43.191	27.865	0
AMAPPSHRK	9	1	0	1	Unmodified	Pep4200	MSMS	1	2024-02-25_Fusion_41606	103	Ctrl_T1	502.79	2	497.766	993.518										15.805	1	15.613	15.113	16.113	-0.19266											0.0086082	1	4685	57.047	57.047	1
AMAPPSHRK	9	1	0	1	Unmodified	Pep4200	ISO-MSMS	2	2024-02-25_Fusion_41607	203	Ctrl_T1	338.188	3	332.18	993.518			0.27548	9.151e-05						15.82	0.29646	15.595	15.48	15.777	-0.22492								0.677148	0.00969251	0.257126	0.0021276	2	4803	63.816	56.436	1	48.318	37.209	0
AMAPPSHRK	9	1	0	1	Unmodified	Pep4200	ISO-MSMS	1	2024-02-25_Fusion_41607	203	Ctrl_T1	335.528	3	332.18	993.518			2.5637	0.00085159						15.797	0.29523	15.572	15.456	15.752	-0.22492								0.662538	0.00609297	0.0931727	0.00052116	2	4805	90.709	90.709	1	45.125	34.751	0
AMAPPSHRK	9	1	0	1	Unmodified	Pep4200	ISO-MSMS	2	2024-02-25_Fusion_41612	104	Ctrl_T2	506.778	2	497.766	993.518			0.25148	0.00012518						15.845	0.28204	15.634	15.518	15.8	-0.21085								0.587633	0.0027211	0.0297204	0.0021936	1	4351	62.88	57.897	1	12.172	12.192	0
AMAPPSHRK	9	1	0	1	Unmodified	Pep4200	MSMS	1	2024-02-25_Fusion_41612	104	Ctrl_T2	502.789	2	497.766	993.518										15.895	1	15.684	15.184	16.184	-0.21085											0.052173	1	4395	30.254	30.254	1
AMAPPSHRK	9	1	0	1	Unmodified	Pep4200	ISO-MSMS	2	2024-02-25_Fusion_41613	204	Ctrl_T2	338.187	3	332.18	993.518			-0.56093	-0.00018633						15.857	0.31748	15.66	15.513	15.831	-0.19669								0.62521	0.0113733	0.264778	0.0027446	2	4731	59.368	53.335	1	40.447	35.387	0
AMAPPSHRK	9	1	0	1	Unmodified	Pep4200	ISO-MSMS	1	2024-02-25_Fusion_41613	204	Ctrl_T2	335.528	3	332.18	993.518			2.4482	0.00081325						15.821	0.41449	15.625	15.465	15.88	-0.19669								0.74644	0.00844603	0.195732	2.3537e-05	1	4732	99.136	91.736	1			0
AMAPPSHRK	9	1	0	1	Unmodified	Pep4200	MULTI-MATCH-MSMS		2024-02-18_Fusion_41488	202	Treat_T2		3	332.18	993.518	0.096073	3.1913e-05	-0.15674	-5.2067e-05	-0.06067	-2.0153e-05	332.18	334.187	335.517	15.806	0.44277	15.738	15.504	15.947	-0.067916	0.014746	0.00012764		91.041	90	17	10					0				0	0.17279	0.16616	0
AVSEHRLSNK	10	1	1	1	Unmodified	Pep1892	ISO-MSMS	1	2024-02-05_Fusion_41269	201	Treat_T1	385.23	3	380.876	1139.6			-0.15786	-6.0126e-05						15.784	0.31566	15.764	15.601	15.916	-0.019979								0.768272	0.00473676	0.164124	1.2452e-15	2	4808	190.88	189.36	1	3.5754	2.987	0
AVSEHRLSNK	10	1	1	1	Unmodified	Pep1892	MSMS	2	2024-02-18_Fusion_41487	102	Treat_T2	582.831	2	570.81	1139.6										15.865	1	15.778	15.278	16.278	-0.08774											0.025874	1	3318	47.603	47.603	1
AVSEHRLSNK	10	1	1	1	Unmodified	Pep1892	ISO-MSMS	1	2024-02-18_Fusion_41488	202	Treat_T2	385.23	3	380.876	1139.6			-0.07727	-2.943e-05						15.809	0.22159	15.742	15.63	15.852	-0.067916								0.516462	0.00811688	0.335263	2.5631e-12	2	3314	176.44	176.44	1	3.3261	3.2386	0
AVSEHRLSNK	10	1	1	1	Unmodified	Pep1892	ISO-MSMS	2	2024-02-18_Fusion_41488	202	Treat_T2	388.89	3	380.876	1139.6			0.10388	3.9564e-05						15.841	0.27209	15.773	15.604	15.876	-0.067916								0.908362	0.0169926	0.472501	2.0057e-10	3	3324	164.04	162.27	1	1.4644	1.4259	0
AVSEHRLSNK	10	1	1	1	Unmodified	Pep1892	ISO-MSMS	1	2024-02-25_Fusion_41607	203	Ctrl_T1	385.23	3	380.876	1139.6			-0.27703	-0.00010551						15.839	0.24605	15.615	15.48	15.726	-0.22492								0.685836	0.00583783	0.0838461	4.6143e-10	2	4813	147.69	147.5	1	13.589	14.648	0
AVSEHRLSNK	10	1	1	1	Unmodified	Pep1892	ISO-MSMS	1	2024-02-25_Fusion_41613	204	Ctrl_T2	385.23	3	380.876	1139.6			-0.58514	-0.00022286						15.869	0.19672	15.672	15.561	15.757	-0.19669								0.860986	0.00839165	0.163407	6.6526e-16	2	4745	203.49	203.32	1	9.0085	7.0405	0
ATYGKPVHH	9	1	0	0	Unmodified	Pep2370	MULTI-MSMS		2024-02-05_Fusion_41268	101	Treat_T1	507.277	2	505.264	1008.51	0.24663	0.00012461	-0.32505	-0.00016424	-0.078418	-3.9622e-05	505.265	507.277	509.271	16.022	0.80105	16.022	15.753	16.554	0					254	38	11	0.905676	0.0617262	0.6419	0.00012009	4	4512	110.67	83.936	1	2.0806	1.5678	0
ATYGKPVHH	9	1	0	0	Unmodified	Pep2370	MULTI-MSMS		2024-02-05_Fusion_41269	201	Treat_T1	338.52	3	337.179	1008.51	-0.11084	-3.7372e-05	-0.074162	-2.5006e-05	-0.185	-6.2378e-05	337.179	338.52	339.85	16.012	0.66118	15.992	15.771	16.432	-0.020247					183	27	10	0.913052	0.139683	1	2.6718e-11	5	4850	163.9	159.19	1	1.984	1.6074	0
ATYGKPVHH	9	1	0	0	Unmodified	Pep2370	ISO-MSMS	1	2024-02-18_Fusion_41487	102	Treat_T2	507.277	2	505.264	1008.51			0.022848	1.1544e-05						16.064	0.41411	15.974	15.797	16.211	-0.089698								0.909831	0.0577231	0.914402	3.1118e-05	1	3363	104.44	78.498	1	1.1857	1.2164	0
ATYGKPVHH	9	1	0	0	Unmodified	Pep2370	ISO-MSMS	2	2024-02-18_Fusion_41487	102	Treat_T2	509.272	2	505.264	1008.51			-1.1403	-0.00057614						16.075	0.68908	15.985	15.797	16.486	-0.089698								0.812384	0.0350955	0.572815	3.9238e-05	3	3368	110.12	77.973	1	1.1123	1.1411	0
ATYGKPVHH	9	1	0	0	Unmodified	Pep2370	MSMS	2	2024-02-18_Fusion_41487	102	Treat_T2	509.271	2	505.264	1008.51										16.451	1	16.361	15.861	16.861	-0.089699											0.045916	1	3547	34.102	22.334	1
ATYGKPVHH	9	1	0	0	Unmodified	Pep2370	MULTI-MSMS		2024-02-18_Fusion_41488	202	Treat_T2	337.179	3	337.179	1008.51	0.23432	7.9006e-05	-0.43373	-0.00014625	-0.19942	-6.7239e-05	337.179	338.52	339.85	16.068	0.81823	16	15.804	16.622	-0.067915					274	33	12	0.955027	0.13148	1	6.3352e-07	8	3405	153.04	150.82	1	1.0503	1.0709	0
ATYGKPVHH	9	1	0	0	Unmodified	Pep2370	MULTI-MSMS		2024-02-25_Fusion_41606	103	Ctrl_T1	509.271	2	505.264	1008.51	-0.26213	-0.00013244	0.16016	8.0925e-05	-0.10197	-5.1519e-05	505.265	507.277	509.271	16.032	0.87498	15.839	15.551	16.426	-0.19266					314	45	12	0.744635	0.174705	0.414406	2.0382e-06	5	4774	118.74	83.41	1	21.568	9.1919	0
ATYGKPVHH	9	1	0	0	Unmodified	Pep2370	ISO-MSMS	1	2024-02-25_Fusion_41606	103	Ctrl_T1	507.278	2	505.264	1008.51			3.8982	0.0019696						16.67	0.3212	16.476	16.366	16.687	-0.19457								0.41013	0.00234344	0.0270957	0.0082372	1	5020	48.561	36.205	1	0.89473	0.38131	0
ATYGKPVHH	9	1	0	0	Unmodified	Pep2370	MULTI-MSMS		2024-02-25_Fusion_41607	203	Ctrl_T1	338.521	3	337.179	1008.51	-0.11787	-3.9742e-05	0.11106	3.7448e-05	-0.0068035	-2.294e-06	337.179	338.521	339.85	16.113	1.1903	15.888	15.581	16.771	-0.22492					232	51	10	0.892186	0.0194497	0.214137	1.5421e-07	5	4861	179.21	176.01	1	19.533	8.1248	0
ATYGKPVHH	9	1	0	0	Unmodified	Pep2370	ISO-MSMS	1	2024-02-25_Fusion_41612	104	Ctrl_T2	507.277	2	505.264	1008.51			0.035022	1.7695e-05						16.129	0.53078	15.918	15.708	16.239	-0.21086								0.969119	0.0501919	0.379668	4.4362e-05	3	4445	128.61	96.466	1	19.841	8.1962	0
ATYGKPVHH	9	1	0	0	Unmodified	Pep2370	ISO-MSMS	2	2024-02-25_Fusion_41612	104	Ctrl_T2	509.271	2	505.264	1008.51			-1.1155	-0.00056364						16.13	0.57682	15.919	15.639	16.216	-0.21085								0.758851	0.174527	0.436813	6.5683e-05	2	4491	128.61	93.783	1	19.981	8.2539	0
ATYGKPVHH	9	1	0	0	Unmodified	Pep2370	ISO-MSMS	1	2024-02-25_Fusion_41612	104	Ctrl_T2	507.277	2	505.264	1008.51			0.33865	0.00017111						16.464	0.59583	16.253	16.134	16.73	-0.21141								0.518675	0.00232435	0.0255584	0.002495	1	4687	58.604	42.093	1	2.4042	0.99315	0
ATYGKPVHH	9	1	0	0	Unmodified	Pep2370	MULTI-MSMS		2024-02-25_Fusion_41613	204	Ctrl_T2	338.52	3	337.179	1008.51	0.02029	6.8413e-06	0.07669	2.5858e-05	0.09698	3.27e-05	337.179	338.521	339.85	16.174	0.92717	15.978	15.684	16.612	-0.19669					198	39	11	0.965574	0.0366218	0.383019	1.8533e-07	5	4802	166.68	163.48	1	19.92	8.347	0
ATYGKPVHH	9	1	0	0	Unmodified	Pep2370	MULTI-MATCH-MSMS		2024-02-18_Fusion_41487	102	Treat_T2		2	505.264	1008.51	0.068174	3.4446e-05	1.6481	0.00083272	1.7163	0.00086717	505.265	520.315	530.287	16.075	0.70253	15.985	15.75	16.453	-0.0897	0.072766	0.0011147		118.74	118	31	9					0				0	0.0078021	0.0076802	0
SVNPNKPATK	10	2	0	0	Unmodified	Pep2358	MSMS	0	2024-02-05_Fusion_41268	101	Treat_T1	528.296	2	528.296	1054.58										15.736	1	15.736	15.236	16.236	0											0.032785	1	4438	43.651	39.706	1
SVNPNKPATK	10	2	0	0	Unmodified	Pep2358	MSMS	0	2024-02-18_Fusion_41487	102	Treat_T2	528.297	2	528.296	1054.58										15.729	1	15.641	15.141	16.141	-0.08774											0.0043145	1	3266	68.846	61.696	1
SVNPNKPATK	10	2	0	0	Unmodified	Pep2358	ISO-MSMS	2	2024-02-25_Fusion_41612	104	Ctrl_T2	536.31	2	528.296	1054.58			0.67614	0.0003572						15.793	0.28754	15.582	15.49	15.777	-0.21083								0.493484	0.00552012	0.0818118	0.0034203	1	4356	54.191	44.675	1	33.322	14.855	0
VVNDAGRPK	9	1	0	1	Unmodified	Pep2362	ISO-MSMS	2	2024-02-05_Fusion_41268	101	Treat_T1	487.284	2	478.27	954.525			-1.6867	-0.00080668						15.857	0.35148	15.857	15.693	16.045	0								0.704552	0.0162023	0.246618	0.0008139	1	4462	82.452	74.521	1	0.20065	0.1635	0
VVNDAGRPK	9	1	0	1	Unmodified	Pep2362	ISO-MSMS	0	2024-02-05_Fusion_41268	101	Treat_T1	478.27	2	478.27	954.525			-0.51012	-0.00024398						15.862	0.28978	15.862	15.714	16.003	0								0.865775	0.0400089	0.391586	5.4875e-05	1	4476	151.04	132.26	1	0.19079	0.15547	0
VVNDAGRPK	9	1	0	1	Unmodified	Pep2362	MULTI-MSMS		2024-02-05_Fusion_41269	201	Treat_T1	319.182	3	319.182	954.525	0.03402	1.0859e-05	0.7527	0.00024025	0.78672	0.00025111	319.182	322.53	325.19	15.862	0.21982	15.842	15.697	15.916	-0.019979					56	8	10	0.903784	0.00580799	0.119117	2.2116e-06	2	4826	99.139	73.096	1	0.15138	0.11913	0
VVNDAGRPK	9	1	0	1	Unmodified	Pep2362	ISO-MSMS	1	2024-02-18_Fusion_41487	102	Treat_T2	483.292	2	478.27	954.525			0.04439	2.123e-05						15.859	0.24399	15.772	15.648	15.892	-0.08774								0.765341	0.00709547	0.201484	1.6356e-05	1	3314	94.114	88.011	1	0.26621	0.29802	0
VVNDAGRPK	9	1	0	1	Unmodified	Pep2362	MSMS	0	2024-02-18_Fusion_41487	102	Treat_T2	478.27	2	478.27	954.525										15.83	1	15.742	15.242	16.242	-0.08774											1.7026e-05	1	3304	110.22	90.704	1
VVNDAGRPK	9	1	0	1	Unmodified	Pep2362	MULTI-MSMS		2024-02-18_Fusion_41488	202	Treat_T2	319.182	3	319.182	954.525	0.39846	0.00012718	0.06689	2.135e-05	0.46535	0.00014853	319.182	322.531	325.191	15.91	0.29317	15.842	15.63	15.923	-0.067915					61	11	9	0.837096	0.0144484	0.247264	1.7042e-06	2	3330	124.98	96.779	1	0.27907	0.31445	0
VVNDAGRPK	9	1	0	1	Unmodified	Pep2362	MULTI-MSMS		2024-02-25_Fusion_41606	103	Ctrl_T1	483.293	2	478.27	954.525	-0.075076	-3.5907e-05	0.27744	0.00013269	0.20236	9.6784e-05	478.27	483.292	487.281	15.838	0.3452	15.645	15.454	15.799	-0.19266					131	17	14	0.808487	0.00950395	0.12828	3.9526e-07	3	4684	130.28	116.12	1	0.90383	0.58312	0
VVNDAGRPK	9	1	0	1	Unmodified	Pep2362	MULTI-MSMS		2024-02-25_Fusion_41607	203	Ctrl_T1	325.19	3	319.182	954.525	-0.042474	-1.3557e-05	0.37229	0.00011883	0.32981	0.00010527	319.182	322.531	325.19	15.915	0.27253	15.691	15.504	15.777	-0.22492					65	10	10	0.566708	0.0043507	0.066143	0.0010644	2	4838	46.462	28.17	1	0.91416	0.70398	0
VVNDAGRPK	9	1	0	1	Unmodified	Pep2362	MULTI-MSMS		2024-02-25_Fusion_41612	104	Ctrl_T2	483.292	2	478.27	954.525	0.37356	0.00017866	-0.3829	-0.00018313	-0.0093332	-4.4638e-06	478.27	483.292	487.281	15.907	0.37961	15.696	15.464	15.843	-0.21085					111	18	12	0.856583	0.00944875	0.0849413	1.1336e-09	3	4392	137.9	121.76	1	0.98095	0.98263	0
VVNDAGRPK	9	1	0	1	Unmodified	Pep2362	MULTI-MSMS		2024-02-25_Fusion_41613	204	Ctrl_T2	319.182	3	319.182	954.525	0.15709	5.014e-05	0.5261	0.00016792	0.68319	0.00021806	319.182	322.531	325.19	15.945	0.34283	15.748	15.537	15.88	-0.19669					74	13	9	0.637704	0.00284209	0.0453858	0.00011079	4	4773	78.516	67.764	1	0.72233	0.63197	0
SVNASKPSER	10	1	0	1	Unmodified	Pep1726	ISO-MSMS	1	2024-02-05_Fusion_41268	101	Treat_T1	543.305	2	537.781	1073.55			0.45121	0.00024265						15.766	0.49809	15.766	15.445	15.943	0								0.977587	0.0247381	0.233922	7.7387e-06	3	4430	142.92	133.74	1	6.2445	5.0883	0
SVNASKPSER	10	1	0	1	Unmodified	Pep1726	MSMS	2	2024-02-18_Fusion_41487	102	Treat_T2	546.794	2	537.781	1073.55										15.761	1	15.674	15.174	16.174	-0.08774											0.0022639	1	3278	83.948	81.414	1
SVNASKPSER	10	1	0	1	Unmodified	Pep1726	MSMS	1	2024-02-18_Fusion_41487	102	Treat_T2	542.804	2	537.781	1073.55										15.835	1	15.747	15.247	16.247	-0.08774											0.0036167	1	3306	73.985	73.985	1
SVNASKPSER	10	1	0	1	Unmodified	Pep1726	ISO-MSMS	1	2024-02-25_Fusion_41606	103	Ctrl_T1	542.804	2	537.781	1073.55			0.28091	0.00015107						15.757	0.44704	15.564	15.293	15.74	-0.19266								0.982311	0.0398529	0.465226	2.8683e-06	3	4649	176.41	146.22	1	81.133	52.344	0
SVNASKPSER	10	1	0	1	Unmodified	Pep1726	ISO-MSMS	1	2024-02-25_Fusion_41612	104	Ctrl_T2	542.803	2	537.781	1073.55			-0.15185	-8.1662e-05						15.799	0.49696	15.588	15.326	15.823	-0.21085								0.936622	0.086721	1	1.2394e-06	2	4365	200.09	161.34	1	75.194	75.323	0
ATPEKSLHDK	10	2	1	0	Unmodified	Pep24	ISO-MSMS	1	2024-02-05_Fusion_41268	101	Treat_T1	568.834	2	563.299	1124.58			0.14466	8.1487e-05						15.771	0.20212	15.771	15.67	15.872	0								0.840698	0.00405052	0.0423492	0.0020546	1	4456	70.056	60.699	1	0.75336	0.6008	0
ATPEKSLHDK	10	2	1	0	Unmodified	Pep24	ISO-MSMS	0	2024-02-05_Fusion_41268	101	Treat_T1	563.299	2	563.299	1124.58			-0.15176	-8.5488e-05						15.843	0.24956	15.843	15.693	15.943	0								0.555326	0.00481426	0.0337952	0.00096202	1	4485	82.749	65.237	1	0.32288	0.2575	0
ATPEKSLHDK	10	2	1	0	Unmodified	Pep24	ISO-MSMS	2	2024-02-05_Fusion_41269	201	Treat_T1	383.218	3	375.868	1124.58			-1.7543	-0.00065938						15.835	0.24488	15.815	15.697	15.942	-0.019979								0.545647	0.00153965	0.020929	0.00082717	2	4829	91.087	89.952	1	0.30794	0.20102	0
ATPEKSLHDK	10	2	1	0	Unmodified	Pep24	ISO-MSMS	0	2024-02-18_Fusion_41487	102	Treat_T2	563.299	2	563.299	1124.58			0.52202	0.00029405						15.852	0.20774	15.764	15.661	15.869	-0.08774								0.866903	0.00683535	0.142329	1.1153e-05	1	3298	112.75	85.419	1	0.21948	0.23766	0
ATPEKSLHDK	10	2	1	0	Unmodified	Pep24	ISO-MSMS	1	2024-02-18_Fusion_41488	202	Treat_T2	379.558	3	375.868	1124.58			-0.13589	-5.1076e-05						15.825	0.19751	15.757	15.63	15.828	-0.067915								0.460193	0.00955302	0.37473	0.0013929	1	3313	77.744	63.735	1	0.33494	0.36256	0
ATPEKSLHDK	10	2	1	0	Unmodified	Pep24	ISO-MSMS	2	2024-02-18_Fusion_41488	202	Treat_T2	383.217	3	375.868	1124.58			0.031453	1.1822e-05						15.87	0.37012	15.802	15.529	15.9	-0.067916								0.830973	0.0107852	0.128789	1.0828e-05	2	3333	98.299	96.534	1	0.20834	0.22552	0
ATPEKSLHDK	10	2	1	0	Unmodified	Pep24	ISO-MSMS	1	2024-02-25_Fusion_41606	103	Ctrl_T1	568.833	2	563.299	1124.58			0.63362	0.00035692						15.783	0.23626	15.59	15.465	15.702	-0.19266								0.895962	0.00978613	0.12956	9.7707e-06	1	4659	126.31	105.31	1			0
ATPEKSLHDK	10	2	1	0	Unmodified	Pep24	ISO-MSMS	1	2024-02-25_Fusion_41607	203	Ctrl_T1	379.558	3	375.868	1124.58			0.15616	5.8696e-05						15.846	0.24733	15.621	15.504	15.752	-0.22492								0.853569	0.00915731	0.111739	1.5775e-15	2	4809	183.65	182.4	1	56.313	24.259	0
ATPEKSLHDK	10	2	1	0	Unmodified	Pep24	ISO-MSMS	2	2024-02-25_Fusion_41607	203	Ctrl_T1	383.218	3	375.868	1124.58			-2.4154	-0.00090786						15.91	0.36963	15.685	15.48	15.85	-0.22492								0.708234	0.0074698	0.142346	3.7874e-06	2	4825	122.33	115.76	1	37.892	16.324	0
ATPEKSLHDK	10	2	1	0	Unmodified	Pep24	ISO-MSMS	1	2024-02-25_Fusion_41612	104	Ctrl_T2	568.833	2	563.299	1124.58			0.1349	7.5987e-05						15.861	0.23586	15.65	15.518	15.754	-0.21085								0.746011	0.00345582	0.0425003	1.1055e-05	1	4359	113.71	72.983	1			0
ATPEKSLHDK	10	2	1	0	Unmodified	Pep24	ISO-MSMS	1	2024-02-25_Fusion_41613	204	Ctrl_T2	379.558	3	375.868	1124.58			0.13713	5.1543e-05						15.865	0.2686	15.668	15.537	15.805	-0.19669								0.852313	0.00980558	0.215225	1.1872e-15	2	4736	192.14	191.48	1	58.995	23.89	0
ATPEKSLHDK	10	2	1	0	Unmodified	Pep24	ISO-MSMS	2	2024-02-25_Fusion_41613	204	Ctrl_T2	383.218	3	375.868	1124.58			-2.9373	-0.001104						15.939	0.31806	15.743	15.585	15.903	-0.19669								0.755685	0.00929051	0.157496	3.7874e-06	2	4759	122.33	115.76	1	36.054	14.6	0
STYSSSRPQK	10	1	0	1	Unmodified	Pep2367	MSMS	1	2024-02-05_Fusion_41268	101	Treat_T1	575.808	2	570.786	1139.56										16.004	1	16.004	15.504	16.504	0											0.040385	1	4540	39.305	36.468	1
STYSSSRPQK	10	1	0	1	Unmodified	Pep2367	MSMS	2	2024-02-25_Fusion_41606	103	Ctrl_T1	579.796	2	570.786	1139.56										15.997	1	15.804	15.304	16.304	-0.19266											0.025874	1	4760	47.603	44.194	1
STYSSSRPQK	10	1	0	1	Unmodified	Pep2367	MSMS	1	2024-02-25_Fusion_41612	104	Ctrl_T2	575.809	2	570.786	1139.56										16.076	1	15.866	15.366	16.366	-0.21085											0.0016635	1	4466	88.37	74.992	1
KANPQVLKK	9	3	1	0	Unmodified	Pep1907	ISO-MSMS	1	2024-02-05_Fusion_41269	201	Treat_T1	347.585	3	342.554	1024.64			0.47769	0.00016363						16.502	0.21008	16.482	16.432	16.642	-0.020248								0.208205	0.00158965	0.05155	0.0023976	1	5031	79.116	74.411	1			0
KANPQVLKK	9	3	1	0	Unmodified	Pep1907	ISO-MSMS	1	2024-02-25_Fusion_41613	204	Ctrl_T2	347.585	3	342.554	1024.64			0.88929	0.00030463						16.603	0.21794	16.406	16.321	16.538	-0.19633								0.43101	0.000869909	0.00751534	2.2012e-06	2	4971	119.89	105.65	1	1.4291	0.5787	0
SLYKEGHTK	9	2	1	0	Unmodified	Pep2388	ISO-MSMS	2	2024-02-05_Fusion_41268	101	Treat_T1	542.807	2	531.783	1061.55			0.62084	0.00033015						16.408	0.34205	16.408	16.264	16.606	0								0.946272	0.00180622	0.0134327	2.7123e-05	1	4711	101.64	68.645	1	3.0593	2.4398	0
SLYKEGHTK	9	2	1	0	Unmodified	Pep2388	ISO-MSMS	2	2024-02-05_Fusion_41269	201	Treat_T1	362.207	3	354.857	1061.55			0.3268	0.00011597						16.402	0.23225	16.382	16.266	16.498	-0.020248								0.726118	0.00365305	0.0377915	9.405e-07	2	4983	128.69	123.98	1	0.97945	0.63939	0
SLYKEGHTK	9	2	1	0	Unmodified	Pep2388	ISO-MSMS	1	2024-02-25_Fusion_41606	103	Ctrl_T1	537.317	2	531.783	1061.55			0.1604	8.5298e-05						16.439	0.28534	16.245	16.08	16.366	-0.19457								0.634812	0.00337451	0.0793623	5.0356e-05	1	4902	117.89	86.468	1	7.8295	3.6078	0
SLYKEGHTK	9	2	1	0	Unmodified	Pep2388	ISO-MSMS	2	2024-02-25_Fusion_41606	103	Ctrl_T1	542.807	2	531.783	1061.55			0.17723	9.4247e-05						16.472	0.25101	16.278	16.115	16.366	-0.19457								0.570063	0.00216806	0.0151364	2.4797e-05	1	4945	100.02	62.468	1	3.8466	1.7725	0
SLYKEGHTK	9	2	1	0	Unmodified	Pep2388	ISO-MSMS	1	2024-02-25_Fusion_41607	203	Ctrl_T1	358.547	3	354.857	1061.55			0.37754	0.00013397						16.463	0.26765	16.238	16.114	16.382	-0.22516								0.727485	0.00303709	0.0148664	3.7061e-16	2	4999	198.07	175.33	1			0
SLYKEGHTK	9	2	1	0	Unmodified	Pep2388	ISO-MSMS	2	2024-02-25_Fusion_41607	203	Ctrl_T1	362.207	3	354.857	1061.55			0.27348	9.7047e-05						16.509	0.24366	16.284	16.138	16.382	-0.22516								0.852646	0.00183427	0.0137767	2.5072e-10	2	5010	138.54	133.84	1	22.107	9.5236	0
SLYKEGHTK	9	2	1	0	Unmodified	Pep2388	ISO-MSMS	1	2024-02-25_Fusion_41612	104	Ctrl_T2	537.317	2	531.783	1061.55			0.14803	7.8722e-05						16.456	0.21578	16.244	16.134	16.35	-0.21141								0.9185	0.00361202	0.0227746	3.5003e-05	1	4595	107.15	54.065	1	16.913	7.5398	0
SLYKEGHTK	9	2	1	0	Unmodified	Pep2388	ISO-MSMS	2	2024-02-25_Fusion_41612	104	Ctrl_T2	542.808	2	531.783	1061.55			0.18159	9.6564e-05						16.478	0.21275	16.267	16.151	16.363	-0.21141								0.768291	0.00131215	0.0108977	5.0356e-05	1	4623	117.89	70.287	1	4.2658	1.9017	0
SLYKEGHTK	9	2	1	0	Unmodified	Pep2388	ISO-MSMS	1	2024-02-25_Fusion_41613	204	Ctrl_T2	358.547	3	354.857	1061.55			0.47798	0.00016962						16.481	0.26535	16.284	16.153	16.418	-0.19633								0.963822	0.00491257	0.0225088	3.7061e-16	2	4923	198.07	197.76	1			0
SLYKEGHTK	9	2	1	0	Unmodified	Pep2388	ISO-MSMS	2	2024-02-25_Fusion_41613	204	Ctrl_T2	362.207	3	354.857	1061.55			0.41143	0.000146						16.508	0.28957	16.312	16.201	16.49	-0.19633								0.92805	0.00113536	0.0101276	2.4207e-10	2	4940	139.86	137.8	1			0
ATSNVHMVKK	10	2	0	0	Unmodified	Pep1904	ISO-MSMS	2	2024-02-05_Fusion_41268	101	Treat_T1	565.82	2	557.806	1113.6			-0.31956	-0.00017825						16.347	0.20545	16.347	16.24	16.446	0								0.61279	0.00353265	0.0264264	1.1659e-05	1	4681	107.79	99.324	1	0.30706	0.24112	0
ATSNVHMVKK	10	2	0	0	Unmodified	Pep1904	ISO-MSMS	2	2024-02-05_Fusion_41269	201	Treat_T1	377.549	3	372.206	1113.6			-0.10276	-3.8248e-05						16.347	0.23721	16.327	16.195	16.432	-0.020248								0.991853	0.00494034	0.034151	4.0161e-10	2	4967	151.44	146.13	1	0.10032	0.089321	0
ATSNVHMVKK	10	2	0	0	Unmodified	Pep1904	ISO-MSMS	2	2024-02-25_Fusion_41607	203	Ctrl_T1	377.549	3	372.206	1113.6			0.62614	0.00023305						16.457	0.19366	16.232	16.138	16.332	-0.22516								0.266528	0.00105655	0.00781507	0.0013478	2	5008	89.296	83.98	1	0.2113	0.31798	0
ATSNVHMVKK	10	2	0	0	Unmodified	Pep1904	ISO-MSMS	1	2024-02-25_Fusion_41613	204	Ctrl_T2	374.889	3	372.206	1113.6			0.16023	5.9639e-05						16.481	0.16759	16.285	16.153	16.321	-0.19633								0.686322	0.0017998	0.0109116	6.867e-06	2	4928	111.82	106.1	1	0.99792	0.4041	0
ATSNVHMVKK	10	2	0	0	Oxidation (M)	Pep1904	ISO-MSMS	1	2024-02-25_Fusion_41607	203	Ctrl_T1	380.221	3	377.538	1129.59			-1.0508	-0.00039671						33.32	0.66574	32.936	32.783	33.449	-0.3836								0.67081	0.00174405	0.00718248	0.063828	1	10194	32.32	25.192	1			0
ATSNVHMVKK	10	2	0	0	Oxidation (M)	Pep1904	ISO-MSMS	1	2024-02-25_Fusion_41613	204	Ctrl_T2	380.221	3	377.538	1129.59			-1.0359	-0.00039108						33.301	0.57768	32.927	32.731	33.309	-0.37358								0.79134	0.00447648	0.0446671	0.063828	1	10129	32.32	25.192	1			0
GTVDARTAQK	10	1	0	1	Unmodified	Pep2366	ISO-MSMS	2	2024-02-18_Fusion_41488	202	Treat_T2	355.531	3	349.524	1045.55			-3.1386	-0.001097						16.013	0.11938	15.945	15.852	15.971	-0.067915								0.59577	0.000504401	0.00543184	0.0054401	1	3370	75.213	65.855	1	17.104	19.272	0
GTVDARTAQK	10	1	0	1	Unmodified	Pep2366	ISO-MSMS	2	2024-02-25_Fusion_41606	103	Ctrl_T1	532.793	2	523.783	1045.55			-1.5698	-0.00082223						15.955	0.17742	15.763	15.657	15.834	-0.19266								0.735035	0.00403169	0.0362818	0.0004215	1	4731	89.029	71.933	1	88.815	57.3	0
GTVDARTAQK	10	1	0	1	Unmodified	Pep2366	ISO-MSMS	2	2024-02-25_Fusion_41612	104	Ctrl_T2	532.794	2	523.783	1045.55			-1.6957	-0.00088819						16.042	0.17982	15.831	15.708	15.888	-0.21086								0.710908	0.00587312	0.0452724	1.2057e-05	1	4441	103.88	82.283	1	34.638	34.697	0
KLVKPTTEK	9	3	1	0	Unmodified	Pep2380	ISO-MSMS	1	2024-02-25_Fusion_41606	103	Ctrl_T1	529.873	2	522.327	1042.64			-0.02546	-1.3299e-05						16.291	0.2552	16.098	15.952	16.207	-0.19266								0.678251	0.00183848	0.0244931	0.0024685	1	4854	58.981	41.161	1			0
KLVKPTTEK	9	3	1	0	Unmodified	Pep2380	ISO-MSMS	1	2024-02-25_Fusion_41612	104	Ctrl_T2	529.874	2	522.327	1042.64			0.46018	0.00024037						16.34	0.21363	16.13	15.979	16.193	-0.21085								0.589991	0.00196815	0.0306944	0.0014638	1	4550	73.233	44.072	1			0
AMNHPGHLK	9	1	1	0	Unmodified	Pep2402	ISO-MSMS	2	2024-02-25_Fusion_41612	104	Ctrl_T2	509.272	2	502.758	1003.5			-0.36173	-0.00018186						16.716	0.26313	16.504	16.363	16.627	-0.21141								0.158353	0.00184829	0.0474462	0.035044	1	4713	29.082	23.334	1			0
KTLQPSSQNTK	11	2	1	0	Unmodified	Pep2390	ISO-MSMS	1	2024-02-25_Fusion_41606	103	Ctrl_T1	621.871	2	616.336	1230.66			0.28489	0.00017559						16.454	0.24845	16.259	16.08	16.329	-0.19457								0.840245	0.00131382	0.0278383	0.029774	1	4899	36.585	16.282	1			0
KTLQPSSQNTK	11	2	1	0	Unmodified	Pep2390	ISO-MSMS	1	2024-02-25_Fusion_41612	104	Ctrl_T2	622.372	2	616.336	1230.66			0.017055	1.0511e-05						16.446	0.1899	16.234	16.117	16.307	-0.21141								0.987327	0.000951843	0.00710382	1.7199e-06	1	4610	125.74	58.015	1			0
AIQKGVAEK	9	2	0	0	Unmodified	Pep2386	ISO-MSMS	1	2024-02-05_Fusion_41268	101	Treat_T1	476.308	2	472.282	942.55			-2.3587	-0.001114						16.401	0.29572	16.401	16.24	16.536	0								0.656792	0.0157601	0.208487	2.618e-05	1	4697	100.98	73.497	1	1.1875	0.93252	0
AIQKGVAEK	9	2	0	0	Unmodified	Pep2386	ISO-MSMS	2	2024-02-05_Fusion_41268	101	Treat_T1	480.296	2	472.282	942.55			-0.68371	-0.0003229						16.44	0.24389	16.44	16.31	16.554	0								0.589823	0.0106936	0.0965283	0.00074317	1	4706	83.456	52.152	1	1.036	0.81352	0
AIQKGVAEK	9	2	0	0	Unmodified	Pep2386	ISO-MSMS	0	2024-02-18_Fusion_41487	102	Treat_T2	472.282	2	472.282	942.55			0.10201	4.8175e-05						16.454	0.27497	16.364	16.211	16.486	-0.089699								0.558087	0.00651642	0.0659075	5.1098e-05	1	3537	118.41	85.146	1	0.33541	0.39342	0
AIQKGVAEK	9	2	0	0	Unmodified	Pep2386	ISO-MSMS	1	2024-02-25_Fusion_41606	103	Ctrl_T1	476.307	2	472.282	942.55			-1.2369	-0.00058417						16.453	0.36069	16.258	16.045	16.406	-0.19457								0.922124	0.0299306	0.220084	7.3645e-05	1	4929	136.21	93.085	1	139.29	64.183	0
AIQKGVAEK	9	2	0	0	Unmodified	Pep2386	ISO-MSMS	1	2024-02-25_Fusion_41612	104	Ctrl_T2	476.307	2	472.282	942.55			-1.2847	-0.00060673						16.462	0.37358	16.25	16.099	16.473	-0.21141								0.885089	0.024444	0.157075	6.0157e-05	1	4607	124.74	85.937	1	71.377	31.821	0
STITKIHSK	9	2	0	0	Unmodified	Pep2408	ISO-MSMS	1	2024-02-05_Fusion_41269	201	Treat_T1	341.553	3	338.87	1013.59			-0.1248	-4.229e-05						16.763	0.35887	16.742	16.546	16.905	-0.020515								0.659553	0.0125104	0.135462	5.417e-11	4	5087	168.38	161.25	1	3.4294	3.0534	0
STITKIHSK	9	2	0	0	Unmodified	Pep2408	ISO-MSMS	2	2024-02-18_Fusion_41487	102	Treat_T2	515.815	2	507.801	1013.59			-1.6775	-0.00085184						16.761	0.30225	16.669	16.529	16.832	-0.091875								0.445045	0.00778061	0.191972	5.2331e-05	1	3648	153.05	108.65	1	0.95993	1.1259	0
STITKIHSK	9	2	0	0	Unmodified	Pep2408	ISO-MSMS	1	2024-02-18_Fusion_41487	102	Treat_T2	511.826	2	507.801	1013.59			0.15979	8.1144e-05						16.745	0.26558	16.653	16.507	16.772	-0.091875								0.406035	0.00922938	0.187425	6.7424e-05	1	3656	129.83	104.3	1	1.0161	1.1918	0
STITKIHSK	9	2	0	0	Unmodified	Pep2408	ISO-MSMS	2	2024-02-18_Fusion_41488	202	Treat_T2	344.212	3	338.87	1013.59			-1.0759	-0.00036457						16.75	0.50046	16.681	16.525	17.025	-0.068613								0.860548	0.0491132	1	2.5072e-10	2	3582	138.54	136.49	1	1.2993	1.4893	0
STITKIHSK	9	2	0	0	Unmodified	Pep2408	ISO-MSMS	1	2024-02-18_Fusion_41488	202	Treat_T2	341.553	3	338.87	1013.59			-0.93546	-0.000317						16.748	0.3812	16.68	16.501	16.882	-0.068613								0.470732	0.0326836	0.571571	5.417e-11	2	3584	168.38	161.25	1	1.3143	1.5066	0
STITKIHSK	9	2	0	0	Unmodified	Pep2408	ISO-MSMS	2	2024-02-25_Fusion_41607	203	Ctrl_T1	344.212	3	338.87	1013.59			0.38002	0.00012878						16.816	0.48957	16.59	16.453	16.943	-0.22516								0.777073	0.0137478	0.138162	2.213e-10	2	5103	143.01	139.86	1	21.769	32.759	0
STITKIHSK	9	2	0	0	Unmodified	Pep2408	ISO-MSMS	1	2024-02-25_Fusion_41607	203	Ctrl_T1	341.553	3	338.87	1013.59			0.39323	0.00013325						16.817	0.44201	16.592	16.453	16.895	-0.22516								0.641681	0.0140242	0.134168	5.417e-11	2	5109	168.38	161.25	1	7.5032	11.291	0
STITKIHSK	9	2	0	0	Unmodified	Pep2408	ISO-MSMS	2	2024-02-25_Fusion_41613	204	Ctrl_T2	344.212	3	338.87	1013.59			-0.24284	-8.2291e-05						16.845	0.29022	16.649	16.467	16.757	-0.19633								0.715242	0.00897585	0.103082	1.4711e-06	2	5038	124.98	122.93	1	7.7368	3.1329	0
STITKIHSK	9	2	0	0	Unmodified	Pep2408	ISO-MSMS	1	2024-02-25_Fusion_41613	204	Ctrl_T2	341.553	3	338.87	1013.59			0.2304	7.8076e-05						16.834	0.36291	16.638	16.467	16.829	-0.19633								0.728291	0.00687866	0.0621333	5.958e-16	2	5039	185.99	178.38	1	5.2512	2.1264	0
ATATSSPPPK	10	1	0	0	Unmodified	Pep57	MULTI-MSMS		2024-02-18_Fusion_41487	102	Treat_T2	480.768	2	478.756	955.497	0.73995	0.00035426	-1.121	-0.0005367	-0.38107	-0.00018244	478.755	480.768	482.763	16.519	0.59342	16.429	16.142	16.735	-0.089699					124	26	6	0.502583	0.00359443	0.0218429	1.286e-05	2	3593	104.2	96.82	1	1.4248	1.4616	0
ATATSSPPPK	10	1	0	0	Unmodified	Pep57	ISO-MSMS	2	2024-02-18_Fusion_41487	102	Treat_T2	482.763	2	478.756	955.497			-0.32181	-0.00015407						16.972	0.35052	16.88	16.753	17.104	-0.091875								0.541895	0.0013474	0.00805701	0.03814	1	3759	30.254	26.846	1	0.12933	0.13268	0
ATYVQPRRK	9	1	0	2	Unmodified	Pep2425	MULTI-MSMS		2024-02-05_Fusion_41269	201	Treat_T1	378.908	3	373.552	1117.64	0.12512	4.674e-05	-0.19637	-7.3355e-05	-0.071248	-2.6615e-05	373.552	378.908	382.896	16.94	0.3253	16.919	16.714	17.039	-0.020517					74	13	9	0.783113	0.00234567	0.0462841	0.00042228	4	5120	91.906	91.906	1	4.3097	3.7898	0
ATYVQPRRK	9	1	0	2	Unmodified	Pep2425	MULTI-SECPEP		2024-02-18_Fusion_41488	202	Treat_T2	377.952	3	373.552	1117.64	0.37793	0.00014118	-0.017214	-6.4303e-06	0.36072	0.00013475	373.552	378.908	382.896	16.985	0.26125	16.916	16.764	17.025	-0.068615					63	10	7				0.023025	1	3646	42.864	42.864	1	1.0474	0.91368	0
ATYVQPRRK	9	1	0	2	Unmodified	Pep2425	ISO-MSMS	1	2024-02-25_Fusion_41606	103	Ctrl_T1	567.859	2	559.825	1117.64			1.134	0.00063486						17.052	0.18128	16.855	16.815	16.996	-0.19648								0.581668	0.00107625	0.00651701	1.6181e-05	1	5170	93.992	86.052	1			0
ATYVQPRRK	9	1	0	2	Unmodified	Pep2425	ISO-MSMS	2	2024-02-25_Fusion_41607	203	Ctrl_T1	382.896	3	373.552	1117.64			-0.24156	-9.0235e-05						17.055	0.31567	16.829	16.65	16.966	-0.22563								0.898171	0.00317067	0.0176584	0.0030895	2	5158	74.841	68.808	1			0
ATYVQPRRK	9	1	0	2	Unmodified	Pep2425	ISO-MSMS	1	2024-02-25_Fusion_41612	104	Ctrl_T2	567.858	2	559.825	1117.64			0.29118	0.00016301						17.115	0.20286	16.902	16.789	16.992	-0.21253								0.579243	0.00155949	0.0100959	3.6872e-05	1	4857	108.46	91.685	1			0
ATYVQPRRK	9	1	0	2	Unmodified	Pep2425	ISO-MSMS	2	2024-02-25_Fusion_41612	104	Ctrl_T2	573.841	2	559.825	1117.64			-1.6196	-0.0009067						17.105	0.21305	16.893	16.823	17.036	-0.21253								0.597117	0.00079952	0.0064431	0.0075002	1	4866	49.097	5.8504	1			0
ATYVQPRRK	9	1	0	2	Unmodified	Pep2425	ISO-MSMS	1	2024-02-25_Fusion_41613	204	Ctrl_T2	378.909	3	373.552	1117.64			0.026621	9.9444e-06						17.072	0.26808	16.875	16.733	17.001	-0.19633								0.454918	0.00891663	0.0541597	4.1315e-06	2	5089	106.42	106.42	1			0
ATYVQPRRK	9	1	0	2	Unmodified	Pep2425	ISO-MSMS	2	2024-02-25_Fusion_41613	204	Ctrl_T2	382.896	3	373.552	1117.64			-0.045913	-1.7151e-05						17.083	0.29307	16.887	16.733	17.026	-0.19633								0.91478	0.00804711	0.0631811	0.0037623	2	5103	70.685	64.651	1			0
SVGPPSKDK	9	2	0	0	Unmodified	Pep2399	ISO-MSMS	1	2024-02-05_Fusion_41268	101	Treat_T1	461.776	2	457.751	913.487			0.89394	0.0004092						16.569	0.60279	16.569	16.264	16.867	0								0.635718	0.0227953	0.251482	0.0017117	2	4761	69.716	57.12	1	2.6682	2.0952	0
SVGPPSKDK	9	2	0	0	Unmodified	Pep2399	ISO-MSMS	2	2024-02-05_Fusion_41268	101	Treat_T1	465.766	2	457.751	913.487			-3.681	-0.001685						16.548	0.62626	16.548	16.24	16.867	0								0.518191	0.0131317	0.13639	0.0020331	2	4762	65.156	54.357	1	2.2041	1.7307	0
SVGPPSKDK	9	2	0	0	Unmodified	Pep2399	ISO-MSMS	2	2024-02-18_Fusion_41487	102	Treat_T2	465.765	2	457.751	913.487			0.49391	0.00022609						16.613	0.62286	16.524	16.211	16.834	-0.089699								0.619319	0.00965896	0.100796	3.3958e-05	2	3610	106.42	92.428	1	1.6594	1.9464	0
SVGPPSKDK	9	2	0	0	Unmodified	Pep2399	ISO-MSMS	1	2024-02-18_Fusion_41488	202	Treat_T2	308.186	3	305.503	913.487			-0.68582	-0.00020952						16.604	0.33606	16.536	16.356	16.692	-0.068176								0.638729	0.00322229	0.0371521	0.0019784	2	3549	78.149	76.105	1	2.4185	2.7723	0
SVGPPSKDK	9	2	0	0	Unmodified	Pep2399	ISO-MSMS	1	2024-02-25_Fusion_41606	103	Ctrl_T1	461.776	2	457.751	913.487			0.73841	0.00033801						16.629	0.63949	16.434	16.064	16.704	-0.19457								0.610198	0.0145611	0.259354	0.00039679	3	5056	88.37	78.573	1	50.002	23.041	0
SVGPPSKDK	9	2	0	0	Unmodified	Pep2399	ISO-MSMS	2	2024-02-25_Fusion_41606	103	Ctrl_T1	465.765	2	457.751	913.487			-0.78087	-0.00035744						16.619	0.67989	16.425	16.045	16.725	-0.19457								0.756761	0.0252702	0.923207	3.0513e-05	3	5047	111.95	95.749	1	12.559	5.7872	0
SVGPPSKDK	9	2	0	0	Unmodified	Pep2399	ISO-MSMS	1	2024-02-25_Fusion_41612	104	Ctrl_T2	461.776	2	457.751	913.487			0.78063	0.00035734						16.65	0.65065	16.439	16.056	16.707	-0.21141								0.68018	0.0136901	0.112828	0.00047514	3	4672	87.258	66.923	1	39.373	17.553	0
SVGPPSKDK	9	2	0	0	Unmodified	Pep2399	ISO-MSMS	2	2024-02-25_Fusion_41612	104	Ctrl_T2	465.766	2	457.751	913.487			-1.4254	-0.00065247						16.611	0.57304	16.4	16.134	16.707	-0.21141								0.75889	0.0115686	0.0881989	0.00058187	3	4677	85.744	63.701	1	13.218	5.8928	0
KTIDASVSKK	10	3	0	0	Unmodified	Pep65	ISO-MSMS	1	2024-02-05_Fusion_41269	201	Treat_T1	363.574	3	359.549	1075.62			0.65597	0.00023585						16.626	0.16773	16.606	16.498	16.666	-0.020517								0.417835	0.00373505	0.0806188	2.3832e-06	2	5059	127.12	103.09	1	2.3711	1.7207	0
KTIDASVSKK	10	3	0	0	Unmodified	Pep65	ISO-MSMS	1	2024-02-25_Fusion_41606	103	Ctrl_T1	544.858	2	538.819	1075.62			1.1639	0.00062714						16.725	0.17506	16.53	16.424	16.599	-0.19457								0.565607	0.00270867	0.0537217	0.0016692	1	5045	74.533	59.383	1	1.5809	0.72845	0
KTIDASVSKK	10	3	0	0	Unmodified	Pep65	ISO-MSMS	1	2024-02-25_Fusion_41612	104	Ctrl_T2	544.858	2	538.819	1075.62			0.79413	0.00042789						16.709	0.16541	16.497	16.398	16.563	-0.21141								0.626268	0.00198231	0.0454675	1.3016e-05	1	4702	94.465	71.725	1	1.4982	0.66789	0
KTDFTRTGK	9	2	0	1	Unmodified	Pep1915	ISO-MSMS	1	2024-02-05_Fusion_41268	101	Treat_T1	534.323	2	527.288	1052.56			-0.29966	-0.00015801						16.801	0.2061	16.801	16.684	16.89	0								0.584899	0.00296768	0.0251646	0.024998	1	4853	36.381	27.519	1	9.314	7.2891	0
KTDFTRTGK	9	2	0	1	Unmodified	Pep1915	ISO-MSMS	1	2024-02-05_Fusion_41269	201	Treat_T1	356.551	3	351.861	1052.56			-0.83665	-0.00029439						16.791	0.23928	16.77	16.642	16.881	-0.020515								0.383498	0.00158154	0.0290431	5.3942e-06	2	5115	97.602	91.567	1	5.2976	3.3875	0
KTDFTRTGK	9	2	0	1	Unmodified	Pep1915	ISO-MSMS	1	2024-02-25_Fusion_41606	103	Ctrl_T1	534.324	2	527.288	1052.56			-0.012779	-6.738e-06						16.887	0.19442	16.693	16.553	16.747	-0.19457								0.685639	0.00172248	0.0074746	0.00070494	1	5124	83.998	60.205	1	14.775	6.8084	0
KTDFTRTGK	9	2	0	1	Unmodified	Pep1915	ISO-MSMS	1	2024-02-25_Fusion_41607	203	Ctrl_T1	356.551	3	351.861	1052.56			0.43994	0.0001548						16.903	0.26698	16.678	16.528	16.795	-0.22516								0.415198	0.00225247	0.0202747	2.2012e-06	2	5139	119.89	113.14	1	9.913	4.2704	0
KTDFTRTGK	9	2	0	1	Unmodified	Pep1915	ISO-MSMS	1	2024-02-25_Fusion_41612	104	Ctrl_T2	534.323	2	527.288	1052.56			-0.33878	-0.00017864						16.925	0.21212	16.714	16.54	16.752	-0.21141								0.861493	0.00650019	0.0835496	2.1976e-05	1	4792	98.044	86.33	1	15.905	7.0908	0
RVTYPAKAK	9	2	0	1	Unmodified	Pep96	ISO-MSMS	1	2024-02-05_Fusion_41268	101	Treat_T1	524.347	2	517.311	1032.61			0.03367	1.7418e-05						17.148	0.23623	17.148	17.015	17.251	0								0.698373	0.0193288	0.161256	2.2745e-05	1	4984	98.582	89.188	1	5.0548	2.5349	0
RVTYPAKAK	9	2	0	1	Unmodified	Pep96	ISO-MSMS	2	2024-02-05_Fusion_41268	101	Treat_T1	530.329	2	517.311	1032.61			-0.67609	-0.00034975						17.149	0.17814	17.149	17.073	17.251	0								0.544582	0.00154119	0.019682	0.0025476	1	5013	57.859	28.442	1	4.5209	2.2766	0
RVTYPAKAK	9	2	0	1	Unmodified	Pep96	ISO-MSMS	1	2024-02-05_Fusion_41269	201	Treat_T1	349.9	3	345.21	1032.61			0.12623	4.3575e-05						17.124	0.57913	17.103	16.948	17.527	-0.020859								0.946048	0.0369322	0.249667	1.5793e-10	4	5188	152.63	152.63	1	5.4681	3.9449	0
RVTYPAKAK	9	2	0	1	Unmodified	Pep96	ISO-MSMS	2	2024-02-05_Fusion_41269	201	Treat_T1	353.889	3	345.21	1032.61			-0.23494	-8.1104e-05						17.158	0.36454	17.137	16.948	17.312	-0.020859								0.971712	0.0568525	0.54079	4.0314e-06	3	5205	107.11	105.06	1	5.4615	3.9322	0
RVTYPAKAK	9	2	0	1	Unmodified	Pep96	ISO-MSMS	1	2024-02-18_Fusion_41487	102	Treat_T2	524.346	2	517.311	1032.61			-0.40176	-0.00020783						17.215	0.23462	17.123	16.98	17.214	-0.091875								0.79794	0.0189128	0.183639	5.5717e-05	1	3836	121.64	106.26	1	2.1272	2.0757	0
RVTYPAKAK	9	2	0	1	Unmodified	Pep96	ISO-MSMS	2	2024-02-18_Fusion_41487	102	Treat_T2	530.33	2	517.311	1032.61			-0.62284	-0.0003222						17.216	0.24612	17.124	16.98	17.226	-0.091875								0.818327	0.0117642	0.123258	2.4566e-05	1	3846	99.855	72.601	1	2.079	2.0286	0
RVTYPAKAK	9	2	0	1	Unmodified	Pep96	ISO-MSMS	1	2024-02-25_Fusion_41606	103	Ctrl_T1	524.347	2	517.311	1032.61			-0.28782	-0.00014889						17.299	0.35152	17.102	16.872	17.224	-0.19648								0.94403	0.0141428	0.109447	4.2588e-05	2	5244	160.74	140.12	1	36.656	16.891	0
RVTYPAKAK	9	2	0	1	Unmodified	Pep96	ISO-MSMS	2	2024-02-25_Fusion_41606	103	Ctrl_T1	530.33	2	517.311	1032.61			-0.80173	-0.00041475						17.299	0.2695	17.102	16.996	17.265	-0.19648								0.870988	0.0192036	0.188146	8.9296e-05	2	5255	92.732	58.479	1	39.713	18.299	0
RVTYPAKAK	9	2	0	1	Unmodified	Pep96	ISO-MSMS	2	2024-02-25_Fusion_41607	203	Ctrl_T1	353.889	3	345.21	1032.61			-1.0462	-0.00036117						17.277	0.67669	17.051	16.871	17.548	-0.22563								0.978145	0.033142	0.242513	2.7046e-10	6	5218	135.55	116.3	1	129.03	55.585	0
RVTYPAKAK	9	2	0	1	Unmodified	Pep96	ISO-MSMS	1	2024-02-25_Fusion_41607	203	Ctrl_T1	349.9	3	345.21	1032.61			0.35446	0.00012236						17.277	0.70529	17.051	16.794	17.5	-0.22563								0.877616	0.0258289	0.143991	5.417e-11	4	5211	168.38	167.39	1	174.62	75.224	0
RVTYPAKAK	9	2	0	1	Unmodified	Pep96	ISO-MSMS	1	2024-02-25_Fusion_41612	104	Ctrl_T2	524.347	2	517.311	1032.61			0.20382	0.00010544						17.364	0.31739	17.152	16.922	17.239	-0.21253								0.951981	0.0189683	0.137082	3.2463e-05	1	4913	168.74	154.07	1	27.733	12.364	0
RVTYPAKAK	9	2	0	1	Unmodified	Pep96	ISO-MSMS	2	2024-02-25_Fusion_41612	104	Ctrl_T2	530.33	2	517.311	1032.61			-0.040679	-2.1044e-05						17.365	0.24674	17.152	16.992	17.239	-0.21253								0.881773	0.00853675	0.0409433	2.1864e-05	2	4967	109.44	68.661	1	39.433	17.58	0
RVTYPAKAK	9	2	0	1	Unmodified	Pep96	ISO-MSMS	1	2024-02-25_Fusion_41613	204	Ctrl_T2	349.9	3	345.21	1032.61			0.34182	0.000118						17.279	0.60648	17.083	16.853	17.46	-0.19633								0.916955	0.0282066	0.145221	8.3715e-11	4	5137	163.9	163.9	1	124.81	50.542	0
RVTYPAKAK	9	2	0	1	Unmodified	Pep96	ISO-MSMS	2	2024-02-25_Fusion_41613	204	Ctrl_T2	353.889	3	345.21	1032.61			-0.89246	-0.00030809						17.282	0.70449	17.085	16.9	17.604	-0.19633								0.984304	0.0877449	0.567553	1.2824e-10	4	5152	157.14	143.39	1	79.83	32.326	0
SINKPTSER	9	1	0	1	Unmodified	Pep69	ISO-MSMS	1	2024-02-05_Fusion_41268	101	Treat_T1	521.3	2	516.278	1030.54			-0.68691	-0.00035464						16.684	0.27642	16.684	16.523	16.8	0								0.766021	0.0225292	0.400277	2.7123e-05	1	4783	101.64	92.429	1	7.0478	5.7429	0
SINKPTSER	9	1	0	1	Unmodified	Pep69	ISO-MSMS	1	2024-02-05_Fusion_41269	201	Treat_T1	347.869	3	344.521	1030.54			0.4983	0.00017167						16.65	0.21575	16.63	16.498	16.714	-0.020517								0.78787	0.0226351	0.821442	2.213e-10	2	5057	143.01	143.01	1	18.617	14.651	0
SINKPTSER	9	1	0	1	Unmodified	Pep69	MULTI-MSMS		2024-02-18_Fusion_41488	202	Treat_T2	350.529	3	344.521	1030.54	0.64166	0.00022106	-0.02468	-8.5028e-06	0.61698	0.00021256	344.521	347.869	350.528	16.73	0.45618	16.661	16.308	16.764	-0.068613					64	18	8	0.770777	0.0160416	0.570538	0.0021333	2	3577	88.948	86.891	1	1.2272	1.3828	0
SINKPTSER	9	1	0	1	Unmodified	Pep69	ISO-MSMS	1	2024-02-25_Fusion_41606	103	Ctrl_T1	521.301	2	516.278	1030.54			-0.11266	-5.8166e-05						16.777	0.26287	16.583	16.424	16.687	-0.19457								0.809741	0.0248737	0.447544	5.0992e-05	1	5039	118.33	108.98	1	33.697	21.74	0
SINKPTSER	9	1	0	1	Unmodified	Pep69	ISO-MSMS	1	2024-02-25_Fusion_41607	203	Ctrl_T1	347.869	3	344.521	1030.54			0.095847	3.3021e-05						16.778	0.24394	16.553	16.382	16.625	-0.22516								0.814595	0.0319345	1	7.9523e-11	2	5078	164.53	164.53	1	143.85	110.78	0
SINKPTSER	9	1	0	1	Unmodified	Pep69	ISO-MSMS	1	2024-02-25_Fusion_41612	104	Ctrl_T2	521.301	2	516.278	1030.54			-0.34271	-0.00017693						16.763	0.28346	16.552	16.379	16.662	-0.21141								0.748403	0.02129	0.382392	0.00010992	1	4707	92.439	83.225	1	34.201	34.259	0
SINKPTSER	9	1	0	1	Unmodified	Pep69	ISO-MSMS	1	2024-02-25_Fusion_41613	204	Ctrl_T2	347.869	3	344.521	1030.54			0.11723	4.0389e-05						16.748	0.21922	16.551	16.418	16.637	-0.19633								0.798542	0.0274904	1	7.9523e-11	2	4998	164.53	164.53	1	89.367	78.188	0
KAFQATQQK	9	2	0	0	Unmodified	Pep2423	ISO-MSMS	1	2024-02-05_Fusion_41268	101	Treat_T1	529.316	2	525.291	1048.57			-0.12476	-6.5535e-05						17.044	0.40651	17.044	16.823	17.229	0								0.83762	0.0419155	0.204932	6.4042e-06	2	4964	206.38	167.83	1	2.0081	1.5768	0
KAFQATQQK	9	2	0	0	Unmodified	Pep2423	ISO-MSMS	2	2024-02-05_Fusion_41268	101	Treat_T1	533.305	2	525.291	1048.57			-0.033421	-1.7556e-05						17.05	0.33823	17.05	16.913	17.251	0								0.889663	0.0149312	0.250997	4.056e-08	2	4977	249.46	190.75	1	2.1625	1.6981	0
KAFQATQQK	9	2	0	0	Unmodified	Pep2423	MULTI-MSMS		2024-02-18_Fusion_41487	102	Treat_T2	525.291	2	525.291	1048.57	0.57779	0.00030351	0.18819	9.8856e-05	0.76598	0.00040236	525.291	529.316	533.305	17.072	0.40373	16.98	16.733	17.137	-0.091875					167	23	12	0.935908	0.00643603	0.026082	2.8594e-28	5	3755	282.35	218.67	1	0.60657	0.71147	0
KAFQATQQK	9	2	0	0	Unmodified	Pep2423	ISO-MSMS	1	2024-02-25_Fusion_41606	103	Ctrl_T1	529.316	2	525.291	1048.57			0.39221	0.00020602						17.122	0.36085	16.926	16.777	17.138	-0.19648								0.990739	0.0705981	0.44691	1.9484e-11	2	5212	282.35	202.75	1	92.168	42.471	0
KAFQATQQK	9	2	0	0	Unmodified	Pep2423	ISO-MSMS	2	2024-02-25_Fusion_41606	103	Ctrl_T1	533.305	2	525.291	1048.57			-0.084802	-4.4546e-05						17.122	0.39302	16.926	16.801	17.194	-0.19648								0.98842	0.0765699	0.508392	1.5969e-11	2	5211	285.63	202.32	1	76.264	35.142	0
KAFQATQQK	9	2	0	0	Unmodified	Pep2423	ISO-MSMS	1	2024-02-25_Fusion_41612	104	Ctrl_T2	529.316	2	525.291	1048.57			0.20832	0.00010943						17.123	0.34797	16.91	16.774	17.122	-0.21253								0.98566	0.0723216	0.297647	1.537e-16	2	4887	302.96	227.27	1	81.05	36.133	0
KAFQATQQK	9	2	0	0	Unmodified	Pep2423	ISO-MSMS	2	2024-02-25_Fusion_41612	104	Ctrl_T2	533.305	2	525.291	1048.57			-0.1774	-9.3187e-05						17.123	0.33205	16.911	16.789	17.122	-0.21253								0.982202	0.052836	0.532452	3.3872e-11	2	4905	268.9	201.43	1	85.561	38.144	0
KAFQATQQK	9	2	0	0	Unmodified	Pep2423	MULTI-MATCH-MSMS		2024-02-05_Fusion_41268	101	Treat_T1		2	525.291	1048.57	0.41789	0.00021951	0.23565	0.00012378	0.65354	0.0003433	525.291	527.303	529.297	17.058	0.31662	17.058	16.913	17.229	0	0.038765	3.1651e-05		282.35	112	18	9					0				0	0.32	0.24112	0
SSYSQVRNK	9	1	0	1	Unmodified	Pep2418	MULTI-MSMS		2024-02-05_Fusion_41268	101	Treat_T1	534.776	2	534.775	1067.54	0.59108	0.0003161	0.93871	0.000502	1.5298	0.00081809	534.776	539.798	543.787	16.955	0.31925	16.955	16.753	17.073	0					67	16	8	0.795307	0.00138635	0.00477477	8.6982e-10	2	4907	156.51	148.86	1	1.7343	1.4132	0
SSYSQVRNK	9	1	0	1	Unmodified	Pep2418	MULTI-MSMS		2024-02-18_Fusion_41487	102	Treat_T2	534.776	2	534.775	1067.54	0.5601	0.00029953	0.50812	0.00027173	1.0682	0.00057126	534.775	539.799	543.786	16.986	0.30536	16.894	16.733	17.038	-0.091873					92	17	8	0.762034	0.00380143	0.0135811	2.382e-20	2	3750	224.36	174.82	1	0.89124	0.99772	0
SSYSQVRNK	9	1	0	1	Unmodified	Pep2418	MULTI-MSMS		2024-02-18_Fusion_41488	202	Treat_T2	360.202	3	356.853	1067.54	0.33125	0.00011821	0.41468	0.00014798	0.74593	0.00026619	356.853	360.201	362.86	16.984	0.28563	16.916	16.716	17.001	-0.068613					48	11	7	0.36826	0.00213492	0.0192201	6.9238e-07	2	3672	119.57	119.57	1	1.0864	1.2242	0
SSYSQVRNK	9	1	0	1	Unmodified	Pep2418	ISO-MSMS	1	2024-02-25_Fusion_41606	103	Ctrl_T1	539.799	2	534.775	1067.54			1.0349	0.00055343						17.04	0.29403	16.843	16.723	17.017	-0.19648								0.458493	0.002882	0.00922958	1.4806e-05	1	5150	190.93	168.21	1			0
SSYSQVRNK	9	1	0	1	Unmodified	Pep2418	ISO-MSMS	2	2024-02-25_Fusion_41606	103	Ctrl_T1	543.787	2	534.775	1067.54			0.25936	0.0001387						17.063	0.2521	16.866	16.765	17.017	-0.19648								0.554403	0.00446674	0.0152494	7.4822e-05	2	5163	135	108.31	1			0
SSYSQVRNK	9	1	0	1	Unmodified	Pep2418	ISO-MSMS	2	2024-02-25_Fusion_41612	104	Ctrl_T2	543.787	2	534.775	1067.54			0.395	0.00021124						17.11	0.26212	16.897	16.774	17.036	-0.21253								0.544958	0.00316223	0.0136062	6.6658e-05	2	4847	129.29	115.15	1			0
KVSPASGVSK	10	2	0	0	Unmodified	Pep76	MSMS	1	2024-02-05_Fusion_41268	101	Treat_T1	484.305	2	480.28	958.545										16.722	1	16.722	16.222	17.222	0											0.00069754	1	4817	95.483	61.593	1
KVSPASGVSK	10	2	0	0	Unmodified	Pep76	MULTI-MSMS		2024-02-18_Fusion_41487	102	Treat_T2	484.305	2	480.28	958.545	0.8308	0.00039902	0.72012	0.00034586	1.5509	0.00074488	480.28	484.305	488.294	16.84	0.51278	16.748	16.451	16.963	-0.091873					118	26	8	0.380017	0.00307644	0.0512993	0.0054925	1	3664	50.385	30.826	1	0.42417	0.49753	0
KVSPASGVSK	10	2	0	0	Unmodified	Pep76	ISO-MSMS	1	2024-02-25_Fusion_41606	103	Ctrl_T1	484.305	2	480.28	958.545			-0.29139	-0.00013995						16.828	0.36915	16.634	16.424	16.793	-0.19457								0.81435	0.0107287	0.0611347	9.8334e-06	1	5074	125.7	76.226	1	10.725	4.942	0
KVSPASGVSK	10	2	0	0	Unmodified	Pep76	MSMS	2	2024-02-25_Fusion_41606	103	Ctrl_T1	488.295	2	480.28	958.545										16.788	1	16.594	16.094	17.094	-0.19457											0.0043227	1	5067	68.786	40.209	1
KVSPASGVSK	10	2	0	0	Unmodified	Pep76	ISO-MSMS	1	2024-02-25_Fusion_41612	104	Ctrl_T2	484.305	2	480.28	958.545			-0.51347	-0.00024661						16.831	0.36992	16.62	16.398	16.768	-0.21141								0.70465	0.0107003	0.0783834	1.1926e-05	1	4743	105.17	65.292	1	15.584	6.9475	0
KVSPASGVSK	10	2	0	0	Unmodified	Pep76	ISO-MSMS	2	2024-02-25_Fusion_41612	104	Ctrl_T2	488.295	2	480.28	958.545			0.2675	0.00012848						16.935	0.51828	16.723	16.363	16.882	-0.21141								0.494789	0.00528797	0.0273236	0.0026936	1	4774	62.633	37.676	1	19.009	8.4745	0
VTAPPARNR	9	0	0	2	Unmodified	Pep2440	MULTI-MSMS		2024-02-05_Fusion_41268	101	Treat_T1	497.303	2	491.283	980.552	0.53297	0.00026184	0.07641	3.7539e-05	0.60938	0.00029938	491.283	497.303	501.291	17.196	0.56953	17.196	16.956	17.526	0					175	28	9	0.733138	0.00878511	0.0615094	6.6743e-07	8	5020	125.5	118.77	1	2.2882	1.8765	0
VTAPPARNR	9	0	0	2	Unmodified	Pep2440	MULTI-MSMS		2024-02-05_Fusion_41269	201	Treat_T1	327.858	3	327.858	980.552	-0.036285	-1.1896e-05	0.18916	6.2016e-05	0.15287	5.012e-05	327.858	331.871	334.53	17.151	1.1091	17.13	16.881	17.99	-0.020859					254	44	12	0.682307	0.0098752	0.0812687	6.3352e-07	12	5207	123.72	114.36	1	2.7739	2.3728	0
VTAPPARNR	9	0	0	2	Unmodified	Pep2440	ISO-MSMS	1	2024-02-18_Fusion_41487	102	Treat_T2	497.304	2	491.283	980.552			-0.066083	-3.2465e-05						17.216	0.41898	17.124	16.963	17.382	-0.091875								0.632058	0.00218831	0.0228184	2.6609e-05	2	3898	101.28	94.834	1	1.7878	2.1199	0
VTAPPARNR	9	0	0	2	Unmodified	Pep2440	MULTI-MSMS		2024-02-18_Fusion_41488	202	Treat_T2	327.858	3	327.858	980.552	0.011684	3.8305e-06	0.43572	0.00014286	0.44741	0.00014669	327.858	331.871	334.53	17.199	0.79276	17.131	16.906	17.699	-0.068613					200	32	10	0.736917	0.00876	0.0774769	1.9664e-06	12	3767	106.91	105.39	1	1.801	1.7136	0
VTAPPARNR	9	0	0	2	Unmodified	Pep2440	ISO-MSMS	1	2024-02-25_Fusion_41606	103	Ctrl_T1	497.304	2	491.283	980.552			-0.30343	-0.00014907						17.441	0.57606	17.244	16.923	17.499	-0.19648								0.91553	0.0118364	0.060946	5.507e-05	2	5300	150.88	139.37	1	34.92	31.661	0
VTAPPARNR	9	0	0	2	Unmodified	Pep2440	ISO-MSMS	2	2024-02-25_Fusion_41606	103	Ctrl_T1	501.292	2	491.283	980.552			-0.015018	-7.378e-06						17.386	0.7224	17.19	16.923	17.645	-0.19648								0.759384	0.00925835	0.0754861	2.6978e-05	2	5317	101.54	72.392	1	22.646	20.533	0
VTAPPARNR	9	0	0	2	Unmodified	Pep2440	ISO-MSMS	2	2024-02-25_Fusion_41607	203	Ctrl_T1	334.53	3	327.858	980.552			-0.20941	-6.8656e-05						17.28	0.96521	17.054	16.794	17.76	-0.22563								0.850064	0.0107675	0.084058	0.0015345	8	5214	81.625	78.773	1	9.7105	9.4011	0
VTAPPARNR	9	0	0	2	Unmodified	Pep2440	ISO-MSMS	1	2024-02-25_Fusion_41607	203	Ctrl_T1	331.871	3	327.858	980.552			0.49683	0.00016289						17.277	0.96389	17.051	16.819	17.783	-0.22563								0.915303	0.0274047	0.643023	1.116e-06	6	5280	127.46	125.96	1	8.744	8.4654	0
VTAPPARNR	9	0	0	2	Unmodified	Pep2440	ISO-MSMS	2	2024-02-25_Fusion_41612	104	Ctrl_T2	501.292	2	491.283	980.552			0.027735	1.3626e-05						17.365	0.71942	17.152	16.922	17.641	-0.21253								0.949474	0.0122655	0.0569284	3.1118e-05	3	4968	104.44	76.263	1	3.0856	4.2397	0
VTAPPARNR	9	0	0	2	Unmodified	Pep2440	ISO-MSMS	1	2024-02-25_Fusion_41612	104	Ctrl_T2	497.303	2	491.283	980.552			0.21073	0.00010353						17.365	0.71942	17.152	16.922	17.641	-0.21253								0.842188	0.0144015	0.108512	6.9e-05	2	4977	139.88	131.95	1	24.573	33.765	0
VTAPPARNR	9	0	0	2	Unmodified	Pep2440	ISO-MSMS	2	2024-02-25_Fusion_41613	204	Ctrl_T2	334.53	3	327.858	980.552			-0.29416	-9.6442e-05						17.299	0.94684	17.103	16.829	17.776	-0.19633								0.85777	0.0206562	0.133139	0.00097512	6	5153	80.219	77.957	1	12.061	9.8119	0
VTAPPARNR	9	0	0	2	Unmodified	Pep2440	ISO-MSMS	1	2024-02-25_Fusion_41613	204	Ctrl_T2	331.871	3	327.858	980.552			0.32532	0.00010666						17.289	1.1691	17.092	16.9	18.069	-0.19633								0.911369	0.0239637	0.205915	1.6144e-06	6	5156	123.98	123.35	1	8.3525	6.795	0
VTAPPARNR	9	0	0	2	Unmodified	Pep2440	MULTI-MATCH-MSMS		2024-02-18_Fusion_41487	102	Treat_T2		2	491.283	980.552	0.69297	0.00034044	-0.64265	-0.00031572	0.05032	2.4721e-05	491.283	494.293	496.287	17.218	0.50063	17.126	16.963	17.464	-0.091873	-0.034954	-0.00059066		125.5	140	32	7					0				0	0.29887	0.28189	0
ASYGVSKGK	9	2	0	0	Unmodified	Pep2419	MULTI-MSMS		2024-02-05_Fusion_41268	101	Treat_T1	448.746	2	448.745	895.476	0.63781	0.00028622	-0.63613	-0.00028546	0.0016833	7.5539e-07	448.746	452.77	456.759	17.04	0.76885	17.04	16.8	17.568	0					262	40	13	0.787263	0.0436382	0.147319	1.6896e-06	6	4912	107.57	77.386	1	0.2751	0.21602	0
ASYGVSKGK	9	2	0	0	Unmodified	Pep2419	ISO-MSMS	0	2024-02-05_Fusion_41269	201	Treat_T1	299.499	3	299.499	895.476			-0.078367	-2.3471e-05						17.001	0.18159	16.98	16.905	17.086	-0.020517								0.89	0.00137095	0.00948738	6.7638e-11	2	5172	198.07	198.07	1	0.30289	0.26968	0
ASYGVSKGK	9	2	0	0	Unmodified	Pep2419	MSMS	2	2024-02-05_Fusion_41269	201	Treat_T1	304.842	3	299.499	895.476										17.039	1	17.018	16.518	17.518	-0.020517											0.059706	1	5175	25.621	20.081	1
ASYGVSKGK	9	2	0	0	Unmodified	Pep2419	MSMS	2	2024-02-05_Fusion_41269	201	Treat_T1	304.842	3	299.499	895.476										17.041	1	17.021	16.521	17.521	-0.020517											0.0097654	1	5176	67.032	65.66	1
ASYGVSKGK	9	2	0	0	Unmodified	Pep2419	ISO-MSMS	2	2024-02-18_Fusion_41487	102	Treat_T2	456.76	2	448.745	895.476			-0.12839	-5.7613e-05						17.032	0.32648	16.94	16.81	17.137	-0.091873								0.892195	0.00431977	0.0195793	0.00032736	3	3753	89.355	62.131	1	0.1539	0.18052	0
ASYGVSKGK	9	2	0	0	Unmodified	Pep2419	ISO-MSMS	1	2024-02-18_Fusion_41487	102	Treat_T2	452.771	2	448.745	895.476			-1.0036	-0.00045038						17.028	0.37476	16.936	16.81	17.185	-0.091875								0.757988	0.0108942	0.0428763	2.0408e-05	2	3749	96.948	70.563	1	0.15713	0.1843	0
ASYGVSKGK	9	2	0	0	Unmodified	Pep2419	MULTI-MSMS		2024-02-18_Fusion_41488	202	Treat_T2	299.5	3	299.499	895.476	0.27117	8.1215e-05	0.045211	1.3541e-05	0.31638	9.4756e-05	299.499	302.183	304.842	17.059	0.29223	16.99	16.835	17.127	-0.068613					67	11	9	0.98343	0.0186257	0.17653	2.7022e-11	7	3660	226.68	226.68	1	0.18517	0.21226	0
ASYGVSKGK	9	2	0	0	Unmodified	Pep2419	MULTI-SECPEP		2024-02-18_Fusion_41488	202	Treat_T2	448.276	2	448.745	895.476	0.35442	0.00015904	-2.9468e-05	-1.3224e-08	0.35439	0.00015903	448.746	452.77	456.76	17.034	0.74616	16.965	16.788	17.534	-0.068613					133	30	11	0.777473	0.0307985	0.178618	0.053361	1	3721	26.105	26.105	1	0.15312	0.17552	0
ASYGVSKGK	9	2	0	0	Unmodified	Pep2419	ISO-MSMS	1	2024-02-25_Fusion_41606	103	Ctrl_T1	452.771	2	448.745	895.476			0.70483	0.00031629						17.052	0.54048	16.856	16.62	17.16	-0.19648								0.87883	0.00227947	0.00769048	4.5196e-05	2	5135	114.28	91.702	1	8.3847	3.8637	0
ASYGVSKGK	9	2	0	0	Unmodified	Pep2419	ISO-MSMS	2	2024-02-25_Fusion_41606	103	Ctrl_T1	456.76	2	448.745	895.476			-0.6168	-0.00027678						17.052	0.71998	16.855	16.702	17.422	-0.19648								0.765713	0.00433778	0.0175978	1.9945e-05	2	5139	96.624	70.239	1	21.081	9.7139	0
ASYGVSKGK	9	2	0	0	Unmodified	Pep2419	ISO-MSMS	2	2024-02-25_Fusion_41607	203	Ctrl_T1	304.842	3	299.499	895.476			-0.29083	-8.7105e-05						17.131	0.24273	16.905	16.747	16.99	-0.22563								0.909595	0.00531556	0.0480899	8.3715e-11	2	5192	163.9	162.13	1			0
ASYGVSKGK	9	2	0	0	Unmodified	Pep2419	ISO-MSMS	1	2024-02-25_Fusion_41607	203	Ctrl_T1	302.183	3	299.499	895.476			0.25842	7.7397e-05						17.093	0.24273	16.868	16.747	16.99	-0.22563								0.798659	0.000679884	0.00631825	6.1678e-11	2	5200	167.24	167.24	1			0
ASYGVSKGK	9	2	0	0	Unmodified	Pep2419	ISO-MSMS	1	2024-02-25_Fusion_41612	104	Ctrl_T2	452.771	2	448.745	895.476			0.61838	0.00027749						17.123	0.55132	16.91	16.706	17.257	-0.21253								0.532683	0.00160473	0.00776103	1.834e-05	2	4818	102.51	75.567	1	27.719	12.357	0
ASYGVSKGK	9	2	0	0	Unmodified	Pep2419	ISO-MSMS	2	2024-02-25_Fusion_41612	104	Ctrl_T2	456.76	2	448.745	895.476			-0.89617	-0.00040215						17.123	0.71385	16.91	16.706	17.42	-0.21253								0.904513	0.209798	1	3.031e-05	3	4877	103.87	63.37	1	26.772	11.935	0
ASYGVSKGK	9	2	0	0	Unmodified	Pep2419	ISO-MSMS	2	2024-02-25_Fusion_41613	204	Ctrl_T2	304.842	3	299.499	895.476			-0.40405	-0.00012101						17.088	0.24464	16.892	16.781	17.026	-0.19633								0.891471	0.00279515	0.018044	7.9523e-11	2	5109	164.53	163.16	1			0
ASYGVSKGK	9	2	0	0	Unmodified	Pep2419	ISO-MSMS	1	2024-02-25_Fusion_41613	204	Ctrl_T2	302.183	3	299.499	895.476			0.0026626	7.9745e-07						17.088	0.2441	16.892	16.757	17.001	-0.19633								0.781857	0.0021016	0.0112016	6.6294e-16	2	5110	182.39	182.39	1			0
ASYGVSKGK	9	2	0	0	Unmodified	Pep2419	MULTI-MATCH-MSMS		2024-02-18_Fusion_41487	102	Treat_T2		2	448.745	895.476	0.58059	0.00026054	-0.21371	-9.5903e-05	0.36688	0.00016463	448.746	450.757	452.752	17.072	0.75844	16.98	16.753	17.512	-0.091875	-0.030061	0.00023525		107.57	181	47	9					0				0	0.077771	0.079784	0
SVAKPIQK	8	2	0	0	Unmodified	Pep81	ISO-MSMS	1	2024-02-05_Fusion_41268	101	Treat_T1	439.8	2	435.774	869.533			0.13335	5.8111e-05						16.951	0.18759	16.951	16.845	17.032	0								0.499032	0.00109596	0.00528807	0.001056	1	4922	79.116	75.657	1			0
SVAKPIQK	8	2	0	0	Unmodified	Pep81	ISO-MSMS	1	2024-02-25_Fusion_41606	103	Ctrl_T1	439.799	2	435.774	869.533			-0.31587	-0.00013765						16.999	0.25571	16.802	16.667	16.923	-0.19648								0.956767	0.00179555	0.00601393	9.7959e-06	1	5151	94.114	67.318	1			0
SVAKPIQK	8	2	0	0	Unmodified	Pep81	ISO-MSMS	1	2024-02-25_Fusion_41612	104	Ctrl_T2	439.799	2	435.774	869.533			-0.18781	-8.1843e-05						17.025	0.26058	16.814	16.662	16.923	-0.21141								0.513446	0.00114482	0.00357591	0.00025698	1	4826	90.308	68.538	1			0
ATAGPGTVKQR	11	1	0	1	Unmodified	Pep92	ISO-MSMS	0	2024-02-05_Fusion_41268	101	Treat_T1	543.308	2	543.307	1084.6			-0.5682	-0.00030871						17.079	0.28599	17.079	16.943	17.229	0								0.831859	0.00322178	0.0103294	3.8091e-07	1	4943	164.34	140.97	1	6.5084	5.3034	0
ATAGPGTVKQR	11	1	0	1	Unmodified	Pep92	ISO-MSMS	2	2024-02-05_Fusion_41268	101	Treat_T1	552.318	2	543.307	1084.6			-0.21271	-0.00011557						17.092	0.65794	17.092	16.845	17.503	0								0.895549	0.0285579	0.106075	1.6373e-10	2	4950	179.8	151.6	1	6.3726	5.1927	0
ATAGPGTVKQR	11	1	0	1	Unmodified	Pep92	ISO-MSMS	1	2024-02-05_Fusion_41269	201	Treat_T1	365.889	3	362.54	1084.6			-0.29699	-0.00010767						17.095	0.83689	17.074	16.738	17.575	-0.020517								0.771523	0.034618	0.234853	3.4616e-16	4	5165	179.73	162.81	1	6.3499	4.9972	0
ATAGPGTVKQR	11	1	0	1	Unmodified	Pep92	ISO-MSMS	2	2024-02-05_Fusion_41269	201	Treat_T1	368.548	3	362.54	1084.6			-0.72387	-0.00026243						17.095	0.6704	17.075	16.786	17.456	-0.020519								0.942452	0.0598466	0.319092	1.3258e-11	4	5179	174.02	171.98	1	5.9219	4.6604	0
ATAGPGTVKQR	11	1	0	1	Unmodified	Pep92	MULTI-MSMS		2024-02-18_Fusion_41487	102	Treat_T2	543.307	2	543.307	1084.6	0.52993	0.00028791	-0.27893	-0.00015154	0.251	0.00013637	543.307	548.329	552.318	17.143	0.41549	17.051	16.81	17.226	-0.091875					126	26	8	0.905312	0.00635197	0.0185712	1.56e-14	4	3805	211.52	180.39	1	3.1116	3.4833	0
ATAGPGTVKQR	11	1	0	1	Unmodified	Pep92	MULTI-MSMS		2024-02-18_Fusion_41488	202	Treat_T2	365.889	3	362.54	1084.6	0.043483	1.5764e-05	-0.68423	-0.00024806	-0.64074	-0.0002323	362.541	365.888	368.548	17.144	0.91337	17.075	16.716	17.629	-0.068613					186	37	10	0.635416	0.0382964	0.175198	2.2413e-12	10	3685	164.34	163.97	1	3.1223	3.5182	0
ATAGPGTVKQR	11	1	0	1	Unmodified	Pep92	ISO-MSMS	1	2024-02-25_Fusion_41606	103	Ctrl_T1	548.329	2	543.307	1084.6			0.089125	4.8422e-05						17.23	0.36783	17.033	16.887	17.255	-0.19648								0.969506	0.0579486	0.89487	1.069e-10	2	5267	193.1	177.96	1	52.834	34.087	0
ATAGPGTVKQR	11	1	0	1	Unmodified	Pep92	ISO-MSMS	2	2024-02-25_Fusion_41606	103	Ctrl_T1	552.318	2	543.307	1084.6			-0.66632	-0.00036201						17.234	0.57776	17.037	16.702	17.279	-0.19648								0.982342	0.03088	0.215931	1.5159e-10	2	5276	182.65	146.22	1	58.841	37.962	0
ATAGPGTVKQR	11	1	0	1	Unmodified	Pep92	ISO-MSMS	1	2024-02-25_Fusion_41607	203	Ctrl_T1	365.889	3	362.54	1084.6			0.17717	6.423e-05						17.203	0.82718	16.978	16.625	17.452	-0.22563								0.842412	0.0517594	0.341417	3.728e-16	3	5242	176.78	171.65	1	23.347	17.979	0
ATAGPGTVKQR	11	1	0	1	Unmodified	Pep92	ISO-MSMS	2	2024-02-25_Fusion_41607	203	Ctrl_T1	368.548	3	362.54	1084.6			-1.1211	-0.00040644						17.205	0.77702	16.979	16.675	17.452	-0.22563								0.950658	0.0561502	0.380736	2.4718e-16	4	5240	190.66	186.96	1	23.553	18.137	0
ATAGPGTVKQR	11	1	0	1	Unmodified	Pep92	ISO-MSMS	2	2024-02-25_Fusion_41612	104	Ctrl_T2	552.318	2	543.307	1084.6			-0.90564	-0.00049204						17.26	0.57797	17.047	16.661	17.239	-0.21253								0.885449	0.0225298	0.106348	2.3217e-09	3	4889	155.42	136.5	1	74.727	74.855	0
ATAGPGTVKQR	11	1	0	1	Unmodified	Pep92	ISO-MSMS	1	2024-02-25_Fusion_41612	104	Ctrl_T2	548.33	2	543.307	1084.6			0.022234	1.208e-05						17.26	0.39421	17.047	16.881	17.275	-0.21253								0.920485	0.0543653	0.35463	1.1466e-12	2	4896	218.55	194.08	1	60.085	60.188	0
ATAGPGTVKQR	11	1	0	1	Unmodified	Pep92	ISO-MSMS	1	2024-02-25_Fusion_41613	204	Ctrl_T2	365.889	3	362.54	1084.6			0.57478	0.00020838						17.216	0.82276	17.02	16.661	17.484	-0.19633								0.78228	0.0302173	0.167545	2.8565e-16	4	5115	186.41	174.84	1	22.894	20.03	0
ATAGPGTVKQR	11	1	0	1	Unmodified	Pep92	ISO-MSMS	2	2024-02-25_Fusion_41613	204	Ctrl_T2	368.548	3	362.54	1084.6			-1.2524	-0.00045404						17.21	0.84744	17.013	16.709	17.556	-0.19633								0.953457	0.0685793	0.436767	2.715e-17	4	5166	214.96	207.04	1	21.942	19.198	0
ATAGPGTVKQR	11	1	0	1	Unmodified	Pep92	MULTI-MATCH-MSMS		2024-02-05_Fusion_41269	201	Treat_T1		3	362.54	1084.6	0.075817	2.7487e-05	1.3257	0.00048063	1.4016	0.00050812	362.542	364.546	366.211	17.096	0.74162	17.075	16.786	17.527	-0.020527	6.9754e-05	0.0017861		159.04	114	31	9					0				0	0.55528	0.45822	0
KVQSGNINAAK	11	2	0	0	Unmodified	Pep2426	MSMS	2	2024-02-25_Fusion_41612	104	Ctrl_T2	573.335	2	565.32	1128.63										17.204	1	16.992	16.492	17.492	-0.21253											8.814e-06	1	4900	101.65	83.827	1
RSMPEQTGEK	10	1	0	1	Unmodified	Pep2427	MULTI-MSMS		2024-02-05_Fusion_41268	101	Treat_T1	586.802	2	581.78	1161.54	0.75852	0.00044129	-0.2497	-0.00014527	0.50883	0.00029603	581.78	586.802	590.791	16.976	0.17775	16.976	16.913	17.09	0					51	10	8	0.974808	0.00292684	0.00964441	5.6654e-13	3	4910	187.99	164.67	1	2.7723	2.259	0
RSMPEQTGEK	10	1	0	1	Unmodified	Pep2427	MULTI-MSMS		2024-02-18_Fusion_41487	102	Treat_T2	581.78	2	581.78	1161.54	0.92725	0.00053945	-0.44847	-0.00026091	0.47878	0.00027855	581.78	586.802	590.791	17.046	0.23785	16.954	16.844	17.082	-0.091875					73	13	8	0.962239	0.0012916	0.00524752	3.8855e-19	3	3772	226.2	193.85	1	2.0433	2.2874	0
RSMPEQTGEK	10	1	0	1	Unmodified	Pep2427	ISO-MSMS	1	2024-02-25_Fusion_41606	103	Ctrl_T1	587.302	2	581.78	1161.54			-0.03829	-2.2276e-05						17.079	0.24163	16.882	16.791	17.033	-0.19648								0.975455	0.00105807	0.00459401	1.2871e-06	2	5156	199.4	169.63	1			0
RSMPEQTGEK	10	1	0	1	Unmodified	Pep2427	ISO-MSMS	2	2024-02-25_Fusion_41606	103	Ctrl_T1	590.791	2	581.78	1161.54			-0.41011	-0.0002386						17.096	0.17348	16.899	16.822	16.996	-0.19648								1	0.000373948	0.00341038	1.2909e-05	1	5171	95.523	78.011	1			0
RSMPEQTGEK	10	1	0	1	Unmodified	Pep2427	ISO-MSMS	1	2024-02-25_Fusion_41612	104	Ctrl_T2	586.802	2	581.78	1161.54			-0.11535	-6.7107e-05						17.123	0.30081	16.91	16.801	17.102	-0.21253								0.98257	0.00190493	0.0114881	2.7325e-08	2	4844	217.78	186.87	1			0
RSMPEQTGEK	10	1	0	1	Unmodified	Pep2427	ISO-MSMS	2	2024-02-25_Fusion_41612	104	Ctrl_T2	590.791	2	581.78	1161.54			-0.081728	-4.7547e-05						17.111	0.17733	16.898	16.837	17.014	-0.21253								0.627973	0.00110095	0.00425206	0.00068099	1	4873	86.014	70.754	1			0
GTSDRPYSH	9	0	0	1	Unmodified	Pep90	ISO-MSMS	1	2024-02-05_Fusion_41268	101	Treat_T1	513.241	2	510.231	1018.45			0.48222	0.00024604						17.089	0.20654	17.089	16.982	17.189	0								0.483606	0.00485432	0.0241133	0.0027325	1	4960	55.235	49.064	1	6.6815	5.3949	0
GTSDRPYSH	9	0	0	1	Unmodified	Pep90	MULTI-MSMS		2024-02-18_Fusion_41487	102	Treat_T2	515.235	2	510.231	1018.45	0.54309	0.0002771	-0.0051304	-2.6177e-06	0.53796	0.00027448	510.23	513.241	515.235	17.122	0.21107	17.03	16.915	17.127	-0.091873					49	11	8	0.605487	0.00521066	0.0330715	0.00039288	1	3808	80.676	67.657	1	1.8147	1.7116	0
GTSDRPYSH	9	0	0	1	Unmodified	Pep90	MULTI-SECPEP		2024-02-18_Fusion_41488	202	Treat_T2	339.527	3	340.49	1018.45	0.025863	8.8061e-06	0.4524	0.00015404	0.47826	0.00016284	340.49	342.496	343.826	17.118	0.26739	17.049	16.906	17.173	-0.068613					43	10	7	0.733115	0.00185587	0.00809887	0.045748	1	3681	31.934	30.412	1	1.8262	1.7561	0
GTSDRPYSH	9	0	0	1	Unmodified	Pep90	ISO-MSMS	1	2024-02-25_Fusion_41606	103	Ctrl_T1	513.241	2	510.231	1018.45			0.75591	0.00038569						17.167	0.26039	16.971	16.822	17.083	-0.19648								0.838429	0.00529701	0.0263107	2.827e-05	1	5205	93.598	84.01	1			0
GTSDRPYSH	9	0	0	1	Unmodified	Pep90	ISO-MSMS	1	2024-02-25_Fusion_41607	203	Ctrl_T1	342.496	3	340.49	1018.45			0.40454	0.00013774						17.183	0.24513	16.957	16.794	17.039	-0.22563								0.618804	0.00579487	0.0389843	1.1651e-07	2	5213	134.44	133.91	1			0
GTSDRPYSH	9	0	0	1	Unmodified	Pep90	ISO-MSMS	1	2024-02-25_Fusion_41612	104	Ctrl_T2	513.241	2	510.231	1018.45			0.47673	0.00024324						17.216	0.24047	17.003	16.862	17.102	-0.21253								0.689178	0.00780044	0.0566358	0.0019059	1	4898	66.962	57.579	1	41.047	11.544	0
GTSDRPYSH	9	0	0	1	Unmodified	Pep90	ISO-MSMS	1	2024-02-25_Fusion_41613	204	Ctrl_T2	342.496	3	340.49	1018.45			0.43223	0.00014717						17.208	0.26947	17.012	16.853	17.123	-0.19633								0.571657	0.00420559	0.0266207	4.804e-06	2	5139	101.72	101.47	1			0
AQNAKVIEK	9	2	0	0	Unmodified	Pep2437	ISO-MSMS	2	2024-02-05_Fusion_41268	101	Treat_T1	508.81	2	500.793	999.571			4.2012	0.0021039						17.197	0.2867	17.197	17.052	17.339	0								0.677575	0.0106224	0.0891833	2.1926e-05	1	4992	98.009	85.802	1	0.50031	0.39287	0
AQNAKVIEK	9	2	0	0	Unmodified	Pep2437	ISO-MSMS	2	2024-02-18_Fusion_41487	102	Treat_T2	508.809	2	500.793	999.571			0.063281	3.1691e-05						17.21	0.25912	17.118	16.995	17.254	-0.091875								0.716771	0.00447915	0.0700217	4.1945e-05	2	3831	112.01	101.3	1	0.4524	0.53064	0
AQNAKVIEK	9	2	0	0	Unmodified	Pep2437	ISO-MSMS	1	2024-02-18_Fusion_41487	102	Treat_T2	504.818	2	500.793	999.571			-0.8272	-0.00041426						17.208	0.19037	17.116	16.995	17.185	-0.091875								0.62089	0.00428949	0.0652372	2.5289e-05	1	3832	174.41	156.03	1	0.46704	0.54781	0
STNSHPILRK	10	1	1	1	Unmodified	Pep1935	ISO-MSMS	1	2024-02-18_Fusion_41488	202	Treat_T2	389.242	3	384.888	1151.64			-0.073153	-2.8156e-05						17.64	0.28426	17.571	17.438	17.722	-0.069223								0.83289	0.00390608	0.0550992	4.3558e-11	2	3860	173.88	169.83	1	3.4677	3.3764	0
STNSHPILRK	10	1	1	1	Unmodified	Pep1935	ISO-MSMS	2	2024-02-18_Fusion_41488	202	Treat_T2	392.902	3	384.888	1151.64			0.19839	7.6359e-05						17.711	0.42659	17.642	17.486	17.913	-0.069223								0.641978	0.00207978	0.0122896	0.044704	2	3907	30.593	25.277	1	0.68554	0.66749	0
STNSHPILRK	10	1	1	1	Unmodified	Pep1935	ISO-MSMS	2	2024-02-25_Fusion_41606	103	Ctrl_T1	588.85	2	576.828	1151.64			-0.21304	-0.00012289						17.769	0.17296	17.57	17.497	17.669	-0.19867								0.493482	0.000493039	0.00324133	0.001636	1	5463	74.92	65.139	1			0
STNSHPILRK	10	1	1	1	Unmodified	Pep1935	MSMS	1	2024-02-25_Fusion_41606	103	Ctrl_T1	583.36	2	576.828	1151.64										17.804	1	17.606	17.106	18.106	-0.19867											0.038554	1	5466	40.352	36.943	1
STNSHPILRK	10	1	1	1	Unmodified	Pep1935	ISO-MSMS	1	2024-02-25_Fusion_41607	203	Ctrl_T1	389.243	3	384.888	1151.64			0.40498	0.00015587						17.788	0.30941	17.561	17.378	17.688	-0.22646								0.805141	0.00372133	0.0265564	1.0447e-10	2	5385	170.06	162.45	1			0
STNSHPILRK	10	1	1	1	Unmodified	Pep1935	ISO-MSMS	1	2024-02-25_Fusion_41613	204	Ctrl_T2	389.242	3	384.888	1151.64			0.25953	9.989e-05						17.763	0.2652	17.566	17.436	17.701	-0.19669								0.844618	0.00610528	0.063698	4.3558e-11	2	5323	173.88	171.23	1			0
SVNSDISKK	9	2	0	0	Unmodified	Pep2428	MULTI-MSMS		2024-02-05_Fusion_41268	101	Treat_T1	493.793	2	489.267	976.519	0.55613	0.0002721	-0.030021	-1.4688e-05	0.52611	0.00025741	489.266	493.292	497.281	17.144	0.30786	17.144	17.015	17.322	0					82	16	9	0.818374	0.00710956	0.0353523	0.00013307	1	4961	90.761	81.427	1	11.039	8.6684	0
SVNSDISKK	9	2	0	0	Unmodified	Pep2428	ISO-MSMS	1	2024-02-18_Fusion_41487	102	Treat_T2	493.292	2	489.267	976.519			0.03128	1.5304e-05						17.143	0.2213	17.051	16.915	17.137	-0.091875								0.56333	0.00438011	0.0294707	0.0012568	1	3813	76.17	62.896	1	4.1615	4.8813	0
SVNSDISKK	9	2	0	0	Unmodified	Pep2428	ISO-MSMS	2	2024-02-18_Fusion_41487	102	Treat_T2	497.281	2	489.267	976.519			0.09654	4.7234e-05						17.139	0.24036	17.047	16.915	17.156	-0.091875								0.410016	0.00697667	0.120313	0.0020108	1	3815	65.474	56.728	1	4.2831	5.0238	0
SVNSDISKK	9	2	0	0	Unmodified	Pep2428	ISO-MSMS	1	2024-02-25_Fusion_41606	103	Ctrl_T1	493.292	2	489.267	976.519			0.36404	0.00017811						17.194	0.30095	16.998	16.859	17.16	-0.19648								0.661127	0.00222866	0.010283	0.00039679	2	5200	88.37	80.89	1	22.621	10.424	0
SVNSDISKK	9	2	0	0	Unmodified	Pep2428	ISO-MSMS	2	2024-02-25_Fusion_41606	103	Ctrl_T1	497.281	2	489.267	976.519			0.53773	0.00026309						17.213	0.22608	17.016	16.872	17.098	-0.19648								0.588385	0.00362708	0.0328017	0.0012531	1	5222	76.221	73.062	1	24.36	11.225	0
SVNSDISKK	9	2	0	0	Unmodified	Pep2428	ISO-MSMS	1	2024-02-25_Fusion_41612	104	Ctrl_T2	493.292	2	489.267	976.519			0.46694	0.00022846						17.217	0.35902	17.004	16.862	17.221	-0.21253								0.847799	0.00422897	0.0217043	3.2068e-05	1	4890	105.1	86.123	1	20.589	9.1788	0
SVNSDISKK	9	2	0	0	Unmodified	Pep2428	ISO-MSMS	2	2024-02-25_Fusion_41612	104	Ctrl_T2	497.282	2	489.267	976.519			0.94737	0.00046352						17.218	0.24047	17.005	16.862	17.102	-0.21253								0.337536	0.00294376	0.0346861	0.002614	1	4902	56.916	42.14	1	18.932	8.4403	0
KVQSKVNLK	9	3	1	0	Unmodified	Pep115	ISO-MSMS	1	2024-02-18_Fusion_41487	102	Treat_T2	529.88	2	522.332	1042.65			-0.16525	-8.6314e-05						17.488	0.196	17.394	17.313	17.509	-0.094269								0.620812	0.0016541	0.020652	4.5504e-05	1	3974	114.5	85.335	1	1.2269	1.1972	0
KVQSKVNLK	9	3	1	0	Unmodified	Pep115	ISO-MSMS	1	2024-02-25_Fusion_41606	103	Ctrl_T1	529.879	2	522.332	1042.65			0.25283	0.00013206						17.626	0.15302	17.428	17.323	17.476	-0.19867								0.772726	0.00376004	0.0523929	4.2784e-05	1	5382	160.59	107.87	1	11.888	5.4782	0
KVQSKVNLK	9	3	1	0	Unmodified	Pep115	ISO-MSMS	2	2024-02-25_Fusion_41606	103	Ctrl_T1	537.337	2	522.332	1042.65			-0.032267	-1.6854e-05						17.652	0.22392	17.454	17.338	17.562	-0.19867								0.683904	0.00222908	0.0142792	2.7127e-05	1	5385	101.65	86.386	1	1.294	0.59629	0
KVQSKVNLK	9	3	1	0	Unmodified	Pep115	ISO-MSMS	1	2024-02-25_Fusion_41612	104	Ctrl_T2	529.879	2	522.332	1042.65			-0.30552	-0.00015959						17.622	0.18108	17.409	17.311	17.492	-0.21253								0.568498	0.00203342	0.0289793	2.9014e-05	1	5057	171.46	130.58	1	3.3428	1.4903	0
KVQSKVNLK	9	3	1	0	Unmodified	Pep115	ISO-MSMS	1	2024-02-25_Fusion_41613	204	Ctrl_T2	353.589	3	348.557	1042.65			-0.27948	-9.7413e-05						17.636	0.21488	17.439	17.293	17.508	-0.19669								0.348064	0.00157188	0.00995482	0.013545	1	5275	44.704	37.816	1	6.0074	2.4327	0
STTPPTSAK	9	1	0	0	Unmodified	Pep2421	ISO-MSMS	0	2024-02-18_Fusion_41487	102	Treat_T2	445.235	2	445.235	888.455			0.88335	0.0003933						17.077	0.69176	16.985	16.772	17.464	-0.091875								0.988835	0.0296904	0.101112	0.0011012	2	3803	78.377	57.638	1	0.56868	0.5834	0
STTPPTSAK	9	1	0	0	Unmodified	Pep2421	ISO-MSMS	2	2024-02-25_Fusion_41606	103	Ctrl_T1	449.243	2	445.235	888.455			1.0493	0.0004672						17.118	0.53883	16.922	16.685	17.224	-0.19648								0.768298	0.00856305	0.0398282	0.0017041	2	5185	69.825	58.66	1	11.548	4.9215	0
STTPPTSAK	9	1	0	0	Unmodified	Pep2421	ISO-MSMS	2	2024-02-25_Fusion_41612	104	Ctrl_T2	449.243	2	445.235	888.455			0.9769	0.00043495						17.123	0.61229	16.91	16.767	17.379	-0.21253								0.790696	0.00886387	0.0594856	0.0019249	2	4860	66.692	54.645	1	13.107	5.4143	0
KTIGSSASVK	10	2	0	0	Unmodified	Pep93	ISO-MSMS	1	2024-02-25_Fusion_41606	103	Ctrl_T1	493.31	2	489.285	976.555			0.41818	0.00020461						17.275	0.24272	17.079	16.952	17.194	-0.19648								0.369958	0.0011712	0.0191148	0.0028553	1	5270	60.754	42.935	1	3.6229	1.6694	0
PTAPAATSK	9	1	0	0	Unmodified	Pep99	ISO-MSMS	1	2024-02-05_Fusion_41268	101	Treat_T1	424.245	2	422.232	842.45			-0.17479	-7.3802e-05						17.283	0.2984	17.283	17.14	17.438	0								0.733511	0.00833712	0.0448247	6.1926e-05	1	5028	125.98	104.89	1	5.5617	4.1908	0
SSRPIVQK	8	1	0	1	Unmodified	Pep2460	ISO-MSMS	1	2024-02-05_Fusion_41268	101	Treat_T1	462.797	2	457.775	913.535			0.69517	0.00031823						17.575	0.35622	17.575	17.394	17.75	0								0.704311	0.0116484	0.0496257	0.00075635	1	5150	83.313	59.341	1			0
SSRPIVQK	8	1	0	1	Unmodified	Pep2460	ISO-MSMS	2	2024-02-05_Fusion_41268	101	Treat_T1	466.787	2	457.775	913.535			1.3655	0.00062509						17.575	0.31086	17.575	17.416	17.727	0								0.430171	0.00116246	0.00552861	0.0024934	2	5158	58.981	28.796	1			0
SSRPIVQK	8	1	0	1	Unmodified	Pep2460	ISO-MSMS	2	2024-02-18_Fusion_41487	102	Treat_T2	466.787	2	457.775	913.535			1.0368	0.00047462						17.614	0.28301	17.519	17.327	17.61	-0.094267								0.730416	0.00323582	0.0291493	0.00079652	1	3988	82.75	58.778	1	1.9755	2.2115	0
SSRPIVQK	8	1	0	1	Unmodified	Pep2460	ISO-MSMS	1	2024-02-18_Fusion_41487	102	Treat_T2	462.798	2	457.775	913.535			0.41787	0.00019129						17.614	0.28301	17.519	17.327	17.61	-0.094267								0.653107	0.00409713	0.0367979	0.0020305	1	4005	65.465	41.942	1	1.8319	2.0508	0
SSRPIVQK	8	1	0	1	Unmodified	Pep2460	ISO-MSMS	0	2024-02-18_Fusion_41487	102	Treat_T2	457.775	2	457.775	913.535			-3.6846	-0.0016867						17.614	0.27453	17.519	17.313	17.588	-0.094267								0.62898	0.000819825	0.0126815	0.002533	1	4015	58.426	37.126	1	1.7269	1.9332	0
SSRPIVQK	8	1	0	1	Unmodified	Pep2460	ISO-MSMS	1	2024-02-25_Fusion_41606	103	Ctrl_T1	462.798	2	457.775	913.535			2.5998	0.0011901						17.699	0.27944	17.5	17.323	17.603	-0.19867								0.537904	0.00257895	0.00880862	5.3239e-05	1	5425	93.162	69.639	1			0
SSRPIVQK	8	1	0	1	Unmodified	Pep2460	ISO-MSMS	1	2024-02-25_Fusion_41612	104	Ctrl_T2	462.798	2	457.775	913.535			2.4144	0.0011053						17.703	0.33021	17.489	17.31	17.64	-0.21364								0.535131	0.00437551	0.0141328	1.0691e-05	1	5098	95.815	67.392	1			0
SSSRPIVQK	9	1	0	1	Unmodified	Pep113	MULTI-MSMS		2024-02-05_Fusion_41268	101	Treat_T1	501.291	2	501.291	1000.57	0.58083	0.00029117	-1.0718	-0.00053726	-0.49092	-0.0002461	501.291	506.313	510.301	17.575	1.0984	17.575	17.14	18.238	0					383	51	15	0.98851	0.0513382	0.147997	4.4364e-15	8	5136	214.81	192.07	1	4.0247	3.2795	0
SSSRPIVQK	9	1	0	1	Unmodified	Pep113	ISO-MSMS	2	2024-02-05_Fusion_41268	101	Treat_T1	510.302	2	501.291	1000.57			-0.28386	-0.0001423						17.966	0.4593	17.966	17.814	18.274	0								0.292285	0.00420247	0.0279148	0.023884	1	5289	37.191	23.544	1	4.2115	3.4318	0
SSSRPIVQK	9	1	0	1	Unmodified	Pep113	MULTI-MSMS		2024-02-05_Fusion_41269	201	Treat_T1	337.878	3	334.529	1000.57	-0.1081	-3.6161e-05	-0.040038	-1.3394e-05	-0.14813	-4.9555e-05	334.53	337.878	340.537	17.599	0.7247	17.578	17.241	17.966	-0.020859					188	29	12	0.898761	0.0304745	0.127748	6.3352e-07	5	5324	123.72	123.72	1	3.6379	2.8629	0
SSSRPIVQK	9	1	0	1	Unmodified	Pep113	MULTI-MSMS		2024-02-18_Fusion_41487	102	Treat_T2	510.302	2	501.291	1000.57	0.57835	0.00028992	-0.99457	-0.00049857	-0.41622	-0.00020865	501.291	506.312	510.301	17.601	0.80987	17.506	17.286	18.096	-0.094267					240	38	14	0.967893	0.0295878	0.336436	7.9139e-10	7	4036	150.17	122.92	1	2.3421	2.6219	0
SSSRPIVQK	9	1	0	1	Unmodified	Pep113	ISO-MSMS	1	2024-02-18_Fusion_41488	202	Treat_T2	337.878	3	334.529	1000.57			-1.3767	-0.00046053						17.614	0.59557	17.544	17.293	17.888	-0.069223								0.661977	0.0447406	0.659372	2.2012e-06	3	3833	119.89	113.85	1	2.5132	2.8319	0
SSSRPIVQK	9	1	0	1	Unmodified	Pep113	ISO-MSMS	2	2024-02-18_Fusion_41488	202	Treat_T2	340.537	3	334.529	1000.57			-1.0535	-0.00035242						17.615	0.88244	17.546	17.245	18.128	-0.069223								0.768078	0.0585492	0.855232	0.00023274	2	3841	92.491	75.914	1	2.2811	2.5703	0
SSSRPIVQK	9	1	0	1	Unmodified	Pep113	ISO-MSMS	1	2024-02-25_Fusion_41606	103	Ctrl_T1	506.313	2	501.291	1000.57			-0.13015	-6.5245e-05						17.672	0.75755	17.473	17.291	18.049	-0.19867								0.930377	0.0595338	0.894408	7.9452e-06	4	5379	203.55	181.41	1	236.78	152.76	0
SSSRPIVQK	9	1	0	1	Unmodified	Pep113	ISO-MSMS	2	2024-02-25_Fusion_41606	103	Ctrl_T1	510.301	2	501.291	1000.57			-1.517	-0.00076045						17.698	0.84384	17.5	17.263	18.107	-0.19867								0.974037	0.0329096	0.219685	4.2816e-05	3	5460	160.56	124.68	1	215.2	138.84	0
SSSRPIVQK	9	1	0	1	Unmodified	Pep113	ISO-MSMS	1	2024-02-25_Fusion_41607	203	Ctrl_T1	337.878	3	334.529	1000.57			0.039334	1.3158e-05						17.667	0.5486	17.44	17.21	17.759	-0.22646								0.901635	0.0686364	0.442761	2.213e-10	3	5346	143.01	141.13	1	27.211	20.954	0
SSSRPIVQK	9	1	0	1	Unmodified	Pep113	ISO-MSMS	2	2024-02-25_Fusion_41607	203	Ctrl_T1	340.537	3	334.529	1000.57			-1.1585	-0.00038757						17.688	0.54953	17.462	17.185	17.735	-0.22646								0.661335	0.0410242	0.178486	0.0024069	3	5352	79.059	53.933	1	26.996	20.789	0
SSSRPIVQK	9	1	0	1	Unmodified	Pep113	ISO-MSMS	1	2024-02-25_Fusion_41612	104	Ctrl_T2	506.313	2	501.291	1000.57			-0.051821	-2.5977e-05						17.697	0.7759	17.484	17.289	18.065	-0.21364								0.954608	0.067656	1	1.4703e-07	4	5054	223.87	197.27	1	223.92	224.3	0
SSSRPIVQK	9	1	0	1	Unmodified	Pep113	ISO-MSMS	2	2024-02-25_Fusion_41612	104	Ctrl_T2	510.302	2	501.291	1000.57			-1.3432	-0.00067331						17.696	0.82119	17.482	17.289	18.11	-0.21364								0.930956	0.125044	0.385627	5.3179e-05	3	5071	137.14	103.34	1	210.92	211.28	0
SSSRPIVQK	9	1	0	1	Unmodified	Pep113	ISO-MSMS	1	2024-02-25_Fusion_41613	204	Ctrl_T2	337.878	3	334.529	1000.57			-0.17288	-5.7834e-05						17.739	0.57901	17.542	17.269	17.848	-0.19669								0.944494	0.0848779	0.484966	1.2348e-10	4	5274	157.86	152.64	1	24.757	21.66	0
SSSRPIVQK	9	1	0	1	Unmodified	Pep113	ISO-MSMS	2	2024-02-25_Fusion_41613	204	Ctrl_T2	340.537	3	334.529	1000.57			-1.2615	-0.000422						17.74	0.58167	17.543	17.243	17.824	-0.19669								0.742305	0.0509258	0.20469	0.0024069	2	5285	79.059	60.152	1	22.486	19.673	0
HSLSPGPSK	9	1	1	0	Unmodified	Pep109	MSMS	1	2024-02-25_Fusion_41606	103	Ctrl_T1	458.766	2	455.243	908.472										17.542	1	17.346	16.846	17.846	-0.19648											0.014674	1	5363	53.317	49.478	1
SQGPISKPK	9	2	0	0	Unmodified	Pep114	ISO-MSMS	1	2024-02-05_Fusion_41268	101	Treat_T1	475.3	2	471.274	940.534			0.69001	0.00032518						17.572	0.39112	17.572	17.29	17.681	0								0.777077	0.00906557	0.0398882	0.002425	1	5122	59.597	50.838	1	7.5801	5.9522	0
SQGPISKPK	9	2	0	0	Unmodified	Pep114	MSMS	2	2024-02-05_Fusion_41268	101	Treat_T1	479.29	2	471.274	940.534										17.568	1	17.568	17.068	18.068	0											0.01871	1	5147	50.834	48.864	1
SQGPISKPK	9	2	0	0	Unmodified	Pep114	ISO-MSMS	1	2024-02-05_Fusion_41269	201	Treat_T1	317.202	3	314.519	940.534			0.10058	3.1636e-05						17.56	0.26147	17.539	17.408	17.669	-0.020859								0.668263	0.000603079	0.00326548	4.2783e-06	2	5342	105.39	105.32	1	6.261	5.5745	0
SQGPISKPK	9	2	0	0	Unmodified	Pep114	ISO-MSMS	1	2024-02-18_Fusion_41487	102	Treat_T2	475.301	2	471.274	940.534			-0.018934	-8.9232e-06						17.57	0.31324	17.475	17.313	17.627	-0.094269								0.598285	0.0065506	0.125445	0.0018399	1	3972	67.897	55.613	1	4.8841	5.7289	0
SQGPISKPK	9	2	0	0	Unmodified	Pep114	ISO-MSMS	2	2024-02-18_Fusion_41487	102	Treat_T2	479.289	2	471.274	940.534			0.2896	0.00013648						17.573	0.26633	17.479	17.344	17.61	-0.094267								0.657161	0.00282289	0.0271475	0.0088843	1	3992	48.091	46.625	1	2.9581	3.4697	0
SQGPISKPK	9	2	0	0	Unmodified	Pep114	ISO-MSMS	1	2024-02-18_Fusion_41488	202	Treat_T2	317.202	3	314.519	940.534			0.056396	1.7738e-05						17.612	0.33397	17.543	17.341	17.675	-0.069223								0.691302	0.00296337	0.0771972	2.2012e-06	3	3828	119.89	119.44	1	4.5142	5.1746	0
SQGPISKPK	9	2	0	0	Unmodified	Pep114	ISO-MSMS	1	2024-02-25_Fusion_41606	103	Ctrl_T1	475.3	2	471.274	940.534			0.44357	0.00020904						17.699	0.27944	17.5	17.323	17.603	-0.19867								0.492703	0.00526222	0.0143331	0.00058709	1	5407	85.67	80.373	1			0
SQGPISKPK	9	2	0	0	Unmodified	Pep114	ISO-MSMS	2	2024-02-25_Fusion_41606	103	Ctrl_T1	479.289	2	471.274	940.534			1.1933	0.00056238						17.699	0.33119	17.5	17.338	17.669	-0.19867								0.629463	0.00491749	0.0120893	0.0025318	1	5409	58.083	51.93	1			0
SQGPISKPK	9	2	0	0	Unmodified	Pep114	ISO-MSMS	1	2024-02-25_Fusion_41607	203	Ctrl_T1	317.202	3	314.519	940.534			0.22617	7.1134e-05						17.666	0.33643	17.44	17.28	17.617	-0.22646								0.938667	0.00252333	0.0117225	2.2276e-10	2	5357	142.79	142.79	1			0
SQGPISKPK	9	2	0	0	Unmodified	Pep114	ISO-MSMS	2	2024-02-25_Fusion_41607	203	Ctrl_T1	319.862	3	314.519	940.534			1.7576	0.00055279						17.69	0.40673	17.463	17.21	17.617	-0.22646								0.610177	0.00189426	0.0144119	0.0058627	2	5373	57.708	53.368	1			0
SQGPISKPK	9	2	0	0	Unmodified	Pep114	ISO-MSMS	1	2024-02-25_Fusion_41612	104	Ctrl_T2	475.3	2	471.274	940.534			0.78707	0.00037093						17.694	0.30066	17.48	17.339	17.64	-0.21364								0.656438	0.00668339	0.01854	0.00058669	2	5085	85.676	77.355	1			0
SQGPISKPK	9	2	0	0	Unmodified	Pep114	MSMS	2	2024-02-25_Fusion_41612	104	Ctrl_T2	479.289	2	471.274	940.534										17.681	1	17.467	16.967	17.967	-0.21364											0.0041759	1	5086	66.962	62.422	1
SQGPISKPK	9	2	0	0	Unmodified	Pep114	ISO-MSMS	1	2024-02-25_Fusion_41613	204	Ctrl_T2	317.202	3	314.519	940.534			-0.14548	-4.5756e-05						17.741	0.2864	17.544	17.365	17.651	-0.19669								0.778662	0.00157776	0.00981775	1.6144e-06	2	5278	123.98	123.94	1			0
SQGPISKPK	9	2	0	0	Unmodified	Pep114	MSMS	2	2024-02-25_Fusion_41613	204	Ctrl_T2	319.862	3	314.519	940.534										17.654	1	17.458	16.958	17.958	-0.19669											0.0046133	1	5280	63.426	53.539	1
SQGPISKPK	9	2	0	0	Unmodified	Pep114	MSMS	2	2024-02-25_Fusion_41613	204	Ctrl_T2	319.862	3	314.519	940.534										17.661	1	17.465	16.965	17.965	-0.19669											0.012634	1	5282	57.708	55.342	1
AVTRTTPVK	9	1	0	1	Unmodified	Pep2455	MULTI-MSMS		2024-02-05_Fusion_41269	201	Treat_T1	328.214	3	324.866	971.576	0.012374	4.0198e-06	-1.0422	-0.00033858	-1.0298	-0.00033456	324.866	328.214	330.873	17.477	0.43015	17.456	17.289	17.719	-0.020859					81	17	11	0.559372	0.0159286	0.128927	6.3352e-07	3	5317	123.98	122.9	1	6.0295	4.7451	0
AVTRTTPVK	9	1	0	1	Unmodified	Pep2455	ISO-MSMS	1	2024-02-18_Fusion_41487	102	Treat_T2	491.818	2	486.795	971.576			-0.95263	-0.00046374						17.49	0.342	17.395	17.268	17.61	-0.094267								0.471276	0.0291974	0.783936	3.5775e-05	1	3954	107.69	98.83	1	3.7294	4.175	0
AVTRTTPVK	9	1	0	1	Unmodified	Pep2455	ISO-MSMS	1	2024-02-18_Fusion_41488	202	Treat_T2	328.214	3	324.866	971.576			-1.2118	-0.00039368						17.534	0.42861	17.465	17.269	17.698	-0.069223								0.484785	0.0344881	0.81746	1.6144e-06	1	3812	123.98	123.98	1	5.1453	5.7977	0
AVTRTTPVK	9	1	0	1	Unmodified	Pep2455	ISO-MSMS	1	2024-02-25_Fusion_41606	103	Ctrl_T1	491.818	2	486.795	971.576			-1.0876	-0.00052943						17.591	0.38982	17.394	17.255	17.644	-0.19718								0.150677	0.00356121	0.0282513	0.0022774	1	5349	61.691	55.242	1	7.1265	4.5977	0
AVTRTTPVK	9	1	0	1	Unmodified	Pep2455	ISO-MSMS	2	2024-02-25_Fusion_41606	103	Ctrl_T1	495.807	2	486.795	971.576			-0.72237	-0.00035165						17.583	0.22309	17.386	17.265	17.488	-0.19648								0.690255	0.00986488	0.138855	3.421e-05	1	5356	106.6	99.119	1	6.0461	3.9007	0
AVTRTTPVK	9	1	0	1	Unmodified	Pep2455	ISO-MSMS	2	2024-02-25_Fusion_41607	203	Ctrl_T1	330.874	3	324.866	971.576			-0.80311	-0.0002609						17.593	0.33905	17.367	17.16	17.499	-0.22646								0.334962	0.003021	0.0183608	0.0061557	2	5350	55.898	53.84	1	13.464	10.368	0
AVTRTTPVK	9	1	0	1	Unmodified	Pep2455	ISO-MSMS	2	2024-02-25_Fusion_41612	104	Ctrl_T2	495.807	2	486.795	971.576			-1.3547	-0.00065948						17.53	0.24517	17.317	17.239	17.484	-0.21253								0.850842	0.031711	0.358063	2.9844e-05	1	5039	103.55	94.208	1	6.0895	6.0999	0
AVTRTTPVK	9	1	0	1	Unmodified	Pep2455	ISO-MSMS	1	2024-02-25_Fusion_41613	204	Ctrl_T2	328.215	3	324.866	971.576			-1.2533	-0.00040715						17.598	0.43336	17.401	17.195	17.628	-0.19669								0.569221	0.0189046	0.161426	1.9456e-06	1	5270	121.67	121.29	1	14.194	12.418	0
AVTRTTPVK	9	1	0	1	Unmodified	Pep2455	ISO-MSMS	2	2024-02-25_Fusion_41613	204	Ctrl_T2	330.874	3	324.866	971.576			-0.84645	-0.00027498						17.573	0.31358	17.377	17.195	17.508	-0.19669								0.615023	0.0132891	0.157396	0.00082707	2	5272	88.819	86.762	1	13.382	11.708	0
SVYSPVKKK	9	3	0	0	Unmodified	Pep2478	ISO-MSMS	1	2024-02-05_Fusion_41268	101	Treat_T1	524.351	2	518.313	1034.61			-0.26983	-0.00013985						17.774	0.27703	17.774	17.629	17.906	0								0.908776	0.0190231	0.114736	2.4797e-05	1	5223	100.02	46.049	1	7.2546	3.9457	0
SVYSPVKKK	9	3	0	0	Unmodified	Pep2478	ISO-MSMS	0	2024-02-05_Fusion_41268	101	Treat_T1	518.313	2	518.313	1034.61			-0.77502	-0.0004017						17.765	0.24159	17.765	17.619	17.86	0								0.36596	0.00158596	0.016631	0.027501	1	5235	35.438	27.958	1	6.946	3.845	0
SVYSPVKKK	9	3	0	0	Unmodified	Pep2478	ISO-MSMS	1	2024-02-05_Fusion_41269	201	Treat_T1	349.903	3	345.878	1034.61			-2.3802	-0.00082325						17.751	0.55888	17.73	17.55	18.109	-0.021202								0.661993	0.00594522	0.0984787	3.3687e-06	2	5398	111.74	111.74	1	7.0914	4.7858	0
SVYSPVKKK	9	3	0	0	Unmodified	Pep2478	ISO-MSMS	1	2024-02-18_Fusion_41487	102	Treat_T2	524.351	2	518.313	1034.61			-0.36647	-0.00018994						17.801	0.24864	17.707	17.588	17.836	-0.094269								0.623405	0.00410285	0.0607733	6.0297e-05	1	4091	93.143	67.569	1	2.6885	2.6706	0
SVYSPVKKK	9	3	0	0	Unmodified	Pep2478	ISO-MSMS	1	2024-02-18_Fusion_41488	202	Treat_T2	349.903	3	345.878	1034.61			-1.8291	-0.00063264						17.808	0.35501	17.739	17.558	17.913	-0.069225								0.536434	0.00781174	0.135136	4.3176e-06	2	3923	105.12	105.12	1	3.2272	3.3025	0
SVYSPVKKK	9	3	0	0	Unmodified	Pep2478	ISO-MSMS	1	2024-02-25_Fusion_41606	103	Ctrl_T1	524.351	2	518.313	1034.61			0.1565	8.1114e-05						17.879	0.25729	17.681	17.542	17.799	-0.19867								0.736716	0.00606809	0.0241567	0.00080611	1	5477	82.563	57.426	1	10.691	4.9264	0
SVYSPVKKK	9	3	0	0	Unmodified	Pep2478	ISO-MSMS	2	2024-02-25_Fusion_41606	103	Ctrl_T1	530.335	2	518.313	1034.61			0.032	1.6586e-05						17.939	0.2015	17.74	17.58	17.781	-0.19867								0.23727	0.00145498	0.0101169	0.0099051	1	5518	47.349	37.387	1	12.795	5.8959	0
SVYSPVKKK	9	3	0	0	Unmodified	Pep2478	ISO-MSMS	1	2024-02-25_Fusion_41607	203	Ctrl_T1	349.903	3	345.878	1034.61			-1.3013	-0.00045009						17.925	0.30754	17.698	17.499	17.806	-0.22646								0.556806	0.00618545	0.036486	2.9166e-06	2	5444	114.89	114.89	1	12.478	5.3752	0
SVYSPVKKK	9	3	0	0	Unmodified	Pep2478	ISO-MSMS	1	2024-02-25_Fusion_41612	104	Ctrl_T2	524.351	2	518.313	1034.61			-0.26338	-0.00013651						17.933	0.28118	17.719	17.571	17.852	-0.21364								0.851344	0.0134367	0.0961454	3.5775e-05	1	5173	107.69	74.801	1	8.2282	3.6682	0
SVYSPVKKK	9	3	0	0	Unmodified	Pep2478	MSMS	2	2024-02-25_Fusion_41612	104	Ctrl_T2	530.335	2	518.313	1034.61										17.965	1	17.752	17.252	18.252	-0.21364											0.027091	1	5198	45.68	41.14	1
ASYGSTTTK	9	1	0	0	Unmodified	Pep2441	MULTI-MSMS		2024-02-05_Fusion_41268	101	Treat_T1	460.237	2	458.225	914.435	0.35558	0.00016293	0.6341	0.00029056	0.98967	0.00045349	458.225	460.237	462.232	17.328	0.39184	17.328	17.158	17.549	0					101	19	9	0.631487	0.00335874	0.0268395	0.00040467	2	5038	80.219	64.253	1	1.4334	1.0801	0
ASYGSTTTK	9	1	0	0	Unmodified	Pep2441	MULTI-MSMS		2024-02-18_Fusion_41487	102	Treat_T2	458.225	2	458.225	914.435	0.54968	0.00025188	0.35567	0.00016298	0.90536	0.00041486	458.225	460.237	462.232	17.321	0.34398	17.227	17.036	17.38	-0.09375					137	24	9	0.822376	0.00630351	0.037713	2.1705e-06	2	3883	99.139	58.594	1	0.63809	0.65461	0
ASYGSTTTK	9	1	0	0	Unmodified	Pep2441	ISO-MSMS	1	2024-02-25_Fusion_41612	104	Ctrl_T2	460.237	2	458.225	914.435			0.29705	0.00013612						17.396	0.31856	17.183	16.992	17.311	-0.21253								0.976406	0.00670625	0.0372193	2.7235e-05	1	4957	101.72	70.924	1	13.406	5.5379	0
STYGVTKGK	9	2	0	0	Unmodified	Pep2465	MULTI-MSMS		2024-02-05_Fusion_41268	101	Treat_T1	470.759	2	470.759	939.503	0.50578	0.0002381	-0.11094	-5.2226e-05	0.39484	0.00018588	470.759	474.784	478.773	17.63	0.44732	17.63	17.459	17.906	0					134	23	10	0.636449	0.00181133	0.00729882	0.00046873	3	5157	77.732	66.924	1	0.49967	0.39236	0
STYGVTKGK	9	2	0	0	Unmodified	Pep2465	ISO-MSMS	1	2024-02-18_Fusion_41487	102	Treat_T2	474.784	2	470.759	939.503			-1.6299	-0.00076728						17.692	0.32599	17.598	17.398	17.724	-0.094267								0.547407	0.00650276	0.0527517	0.0012902	1	4038	75.696	67.251	1	0.1942	0.22778	0
STYGVTKGK	9	2	0	0	Unmodified	Pep2465	ISO-MSMS	2	2024-02-18_Fusion_41487	102	Treat_T2	478.773	2	470.759	939.503			-0.66824	-0.00031458						17.7	0.42291	17.605	17.344	17.767	-0.094269								0.368442	0.0016998	0.0153437	0.0025214	1	4049	58.23	51.539	1	0.1774	0.20808	0
STYGVTKGK	9	2	0	0	Unmodified	Pep2465	ISO-MSMS	0	2024-02-18_Fusion_41488	202	Treat_T2	314.175	3	314.175	939.503			0.19078	5.9937e-05						17.686	0.23623	17.617	17.486	17.722	-0.069223								0.659632	0.000381715	0.00353092	0.0060955	1	3888	56.27	56.27	1	0.28117	0.32231	0
STYGVTKGK	9	2	0	0	Unmodified	Pep2465	ISO-MSMS	1	2024-02-25_Fusion_41606	103	Ctrl_T1	474.784	2	470.759	939.503			-0.25427	-0.0001197						17.721	0.32218	17.523	17.373	17.695	-0.19867								0.644744	0.00718873	0.0405464	0.0012531	1	5437	76.221	68.334	1	9.1691	4.2251	0
STYGVTKGK	9	2	0	0	Unmodified	Pep2465	ISO-MSMS	2	2024-02-25_Fusion_41612	104	Ctrl_T2	478.773	2	470.759	939.503			0.082725	3.8944e-05						17.795	0.33385	17.581	17.397	17.731	-0.21364								0.591168	0.00940788	0.0434185	0.00040213	2	5105	88.294	76.006	1	2.3208	1.0346	0
STYGVTKGK	9	2	0	0	Unmodified	Pep2465	ISO-MSMS	1	2024-02-25_Fusion_41612	104	Ctrl_T2	474.784	2	470.759	939.503			-0.20929	-9.8526e-05						17.763	0.32915	17.549	17.378	17.707	-0.21364								0.584196	0.007756	0.0277755	0.00099436	1	5106	79.893	68.375	1	2.5181	1.1226	0
STYGVTKGK	9	2	0	0	Unmodified	Pep2465	MULTI-MATCH-MSMS		2024-02-18_Fusion_41487	102	Treat_T2		2	470.759	939.503	0.4244	0.00019979	-0.49275	-0.00023196	-0.06835	-3.2176e-05	470.758	472.771	474.765	17.693	0.39292	17.599	17.398	17.791	-0.094267	-0.015734	-0.0001502		77.732	115	19	10					0				0	0.086103	0.088332	0
KVSKELVEK	9	3	1	0	Unmodified	Pep2472	ISO-MSMS	0	2024-02-18_Fusion_41487	102	Treat_T2	530.326	2	530.324	1058.63			0.57287	0.00030381						17.816	0.24153	17.722	17.638	17.879	-0.094267								0.821509	0.0102978	0.0833077	0.00020466	1	4083	91.095	52.546	1	0.12573	0.12451	0
KVSKELVEK	9	3	1	0	Unmodified	Pep2472	ISO-MSMS	1	2024-02-25_Fusion_41606	103	Ctrl_T1	537.871	2	530.324	1058.63			0.053092	2.8156e-05						17.854	0.17852	17.655	17.562	17.741	-0.19867								0.742009	0.00383469	0.0277886	4.6178e-05	1	5496	114.97	80.762	1	1.2403	0.57151	0
KVSKELVEK	9	3	1	0	Unmodified	Pep2472	ISO-MSMS	2	2024-02-25_Fusion_41606	103	Ctrl_T1	545.856	2	530.324	1058.63			-0.13714	-7.2729e-05						17.911	0.17892	17.713	17.603	17.781	-0.19867								0.597528	0.00172224	0.00948652	0.00074446	1	5500	83.438	52.874	1	1.0905	0.50252	0
KVSKELVEK	9	3	1	0	Unmodified	Pep2472	ISO-MSMS	1	2024-02-25_Fusion_41612	104	Ctrl_T2	537.871	2	530.324	1058.63			-0.072655	-3.8531e-05						17.925	0.16837	17.712	17.586	17.755	-0.21364								0.970929	0.00333155	0.0145114	0.00055113	1	5186	86.18	53.86	1	1.2823	0.57164	0
KVSKELVEK	9	3	1	0	Unmodified	Pep2472	ISO-MSMS	2	2024-02-25_Fusion_41612	104	Ctrl_T2	545.355	2	530.324	1058.63			-0.94201	-0.00049957						17.957	0.17555	17.744	17.64	17.816	-0.21364								0.484071	0.00135995	0.00525175	3.561e-05	1	5190	107.58	81.722	1	0.496	0.22112	0
GVHGGLINKK	10	2	1	0	Unmodified	Pep2500	ISO-MSMS	0	2024-02-05_Fusion_41268	101	Treat_T1	511.809	2	511.809	1021.6			-0.15133	-7.745e-05						18.075	0.26288	18.075	17.955	18.218	0								0.785512	0.0050457	0.0274413	5.4936e-06	1	5348	158.36	157.57	1	0.51246	0.40869	0
GVHGGLINKK	10	2	1	0	Unmodified	Pep2500	ISO-MSMS	2	2024-02-05_Fusion_41268	101	Treat_T1	522.833	2	511.809	1021.6			0.60573	0.00031002						18.072	0.26053	18.072	17.937	18.198	0								0.860424	0.00354575	0.0237779	8.2686e-06	1	5350	139.28	139.28	1	0.51182	0.40817	0
GVHGGLINKK	10	2	1	0	Unmodified	Pep2500	ISO-MSMS	2	2024-02-05_Fusion_41269	201	Treat_T1	348.892	3	341.542	1021.6			3.0339	0.0010362						18.061	0.35942	18.04	17.869	18.229	-0.021202								0.603369	0.00430212	0.0355464	0.0054401	2	5487	75.213	69.897	1	0.51536	0.33643	0
GVHGGLINKK	10	2	1	0	Unmodified	Pep2500	ISO-MSMS	0	2024-02-05_Fusion_41269	201	Treat_T1	341.542	3	341.542	1021.6			1.0124	0.00034579						18.071	0.28658	18.05	17.918	18.205	-0.021202								0.608094	0.00595914	0.0565688	1.5271e-06	2	5485	130.04	127.1	1	0.39492	0.2578	0
GVHGGLINKK	10	2	1	0	Unmodified	Pep2500	ISO-MSMS	2	2024-02-18_Fusion_41487	102	Treat_T2	522.833	2	511.809	1021.6			1.2259	0.00062744						18.093	0.17033	17.997	17.9	18.07	-0.096769								0.222911	0.00108713	0.015694	0.001036	1	4204	81.89	79.539	1	0.36669	0.39706	0
GVHGGLINKK	10	2	1	0	Unmodified	Pep2500	MSMS	2	2024-02-25_Fusion_41606	103	Ctrl_T1	523.301	2	511.809	1021.6										18.214	1	18.015	17.515	18.515	-0.19867											0.06335	1	5622	26.172	24.306	1
KTISQAVNK	9	2	0	0	Unmodified	Pep1733	MSMS	0	2024-02-05_Fusion_41268	101	Treat_T1	494.792	2	494.793	987.571										17.716	1	17.716	17.216	18.216	0											0.055506	1	5205	28.204	20.558	1
KTISQAVNK	9	2	0	0	Unmodified	Pep1733	MSMS	2	2024-02-25_Fusion_41612	104	Ctrl_T2	502.807	2	494.793	987.571										17.806	1	17.592	17.092	18.092	-0.21364											2.2206e-05	1	5135	100.57	85.9	1
MTSQTMVNK	9	1	0	0	Oxidation (M)	Pep106	MULTI-SECPEP		2024-02-05_Fusion_41268	101	Treat_T1	529.795	2	528.247	1054.48	0.59479	0.0003142	-0.65712	-0.00034712	-0.062327	-3.2924e-05	528.247	530.259	532.254	17.441	0.20317	17.441	17.322	17.526	0					46	9	8	0.0950014	0.000332875	0.00312457	0.02847	1	5089	35.357	35.357	2	1.848	1.3925	0
MTSQTMVNK	9	1	0	0	Oxidation (M)	Pep106	MULTI-MSMS		2024-02-18_Fusion_41487	102	Treat_T2	532.255	2	528.247	1054.48	0.66015	0.00034872	-1.8613	-0.00098325	-1.2012	-0.00063452	528.745	530.259	532.254	17.435	0.22547	17.341	17.236	17.462	-0.094267					71	14	8	0.744608	0.00201648	0.0577248	2.2093e-06	1	3944	98.458	94.91	2	0.60415	0.61979	0
MTSQTMVNK	9	1	0	0	Oxidation (M)	Pep106	ISO-MSMS	1	2024-02-25_Fusion_41606	103	Ctrl_T1	530.259	2	528.247	1054.48			-1.2522	-0.00066146						17.488	0.20448	17.292	17.194	17.399	-0.19648								0.327068	0.00124571	0.0160362	0.0025404	1	5361	57.96	55.225	2	1.9476	0.83003	0
MTSQTMVNK	9	1	0	0	Oxidation (M)	Pep106	ISO-MSMS	2	2024-02-25_Fusion_41606	103	Ctrl_T1	532.254	2	528.247	1054.48			-0.88727	-0.0004687						17.505	0.20949	17.308	17.212	17.422	-0.19648								0.456578	0.000803873	0.0163424	0.016443	1	5383	42.599	42.599	2	1.7503	0.74596	0
MTSQTMVNK	9	1	0	0	Oxidation (M)	Pep106	ISO-MSMS	2	2024-02-25_Fusion_41612	104	Ctrl_T2	532.254	2	528.247	1054.48			-0.3862	-0.00020401						17.507	0.2276	17.294	17.192	17.42	-0.21253								0.510382	0.000651791	0.0116692	0.0022171	1	5056	62.546	62.546	2			0
RTLPSTSSSGSK	12	1	1	1	Unmodified	Pep2467	ISO-MSMS	2	2024-02-05_Fusion_41268	101	Treat_T1	616.339	2	604.317	1206.62			-0.86248	-0.00052121						17.661	0.14274	17.661	17.607	17.75	0								0.933447	0.000644449	0.011133	0.0030354	1	5197	54.259	54.259	1	3.2479	2.2367	0
RTLPSTSSSGSK	12	1	1	1	Unmodified	Pep2467	MSMS	1	2024-02-05_Fusion_41268	101	Treat_T1	610.849	2	604.317	1206.62										17.663	1	17.663	17.163	18.163	0											0.0015169	1	5184	89.805	85.87	1
RTLPSTSSSGSK	12	1	1	1	Unmodified	Pep2467	ISO-MSMS	1	2024-02-25_Fusion_41606	103	Ctrl_T1	611.852	2	604.317	1206.62			-0.48481	-0.00029298						17.748	0.14656	17.549	17.476	17.623	-0.19867								0.646773	0.000896325	0.0083514	0.043468	1	5450	28.181	27.205	1			0
RTLPSTSSSGSK	12	1	1	1	Unmodified	Pep2467	ISO-MSMS	1	2024-02-25_Fusion_41612	104	Ctrl_T2	610.851	2	604.317	1206.62			-0.51079	-0.00030868						17.795	0.14913	17.581	17.491	17.64	-0.21364								0.792925	0.000764627	0.00671271	7.755e-07	1	5119	128.68	118.3	1			0
HSSGPMVEK	9	1	0	0	Unmodified	Pep2484	MULTI-MSMS		2024-02-05_Fusion_41268	101	Treat_T1	488.247	2	486.234	970.454	0.85627	0.00041635	0.0863	4.1962e-05	0.94257	0.00045831	486.236	488.247	490.243	17.937	0.38757	17.937	17.704	18.092	0					74	18	8	0.518024	0.00340135	0.0269043	1.6021e-06	1	5275	109.11	102.66	1	3.6892	2.7799	0
HSSGPMVEK	9	1	0	0	Unmodified	Pep2484	MULTI-MSMS		2024-02-18_Fusion_41487	102	Treat_T2	488.247	2	486.234	970.454	0.61622	0.00029963	0.13786	6.7032e-05	0.75408	0.00036666	486.235	488.247	490.242	17.94	0.37633	17.846	17.61	17.987	-0.094269					83	18	9	0.491414	0.0055063	0.0550615	5.1826e-07	2	4127	128.12	115.08	1	1.1982	1.2293	0
HSSGPMVEK	9	1	0	0	Unmodified	Pep2484	ISO-MSMS	1	2024-02-25_Fusion_41606	103	Ctrl_T1	488.247	2	486.234	970.454			0.152	7.3906e-05						17.989	0.30567	17.79	17.643	17.949	-0.19867								0.782492	0.00270688	0.0106747	7.0876e-05	1	5522	138.4	131.18	1	9.5076	4.0519	0
HSSGPMVEK	9	1	0	0	Unmodified	Pep2484	ISO-MSMS	2	2024-02-25_Fusion_41606	103	Ctrl_T1	490.242	2	486.234	970.454			-0.35726	-0.00017371						17.991	0.30567	17.792	17.643	17.949	-0.19867								0.604415	0.00472096	0.0232684	1.6635e-05	1	5543	94.309	87.86	1	7.6816	3.2737	0
HSSGPMVEK	9	1	0	0	Unmodified	Pep2484	MULTI-MSMS		2024-02-25_Fusion_41612	104	Ctrl_T2	488.247	2	486.234	970.454	0.4458	0.00021676	-0.22524	-0.00010952	0.22056	0.00010724	486.235	488.247	490.242	18.047	0.3179	17.833	17.663	17.98	-0.21364					77	15	9	0.72654	0.00307262	0.0118926	1.0182e-09	2	5207	142.04	134.82	1	13.872	5.7305	0
HSSGPMVEK	9	1	0	0	Oxidation (M)	Pep2484	ISO-MSMS	1	2024-02-25_Fusion_41606	103	Ctrl_T1	496.245	2	494.232	986.449			0.37105	0.00018339						16.068	0.46657	15.875	15.74	16.207	-0.19266								0.728503	0.00268367	0.04534	0.001007	2	4859	79.713	75.966	1	10.42	4.4406	0
HSSGPMVEK	9	1	0	0	Oxidation (M)	Pep2484	ISO-MSMS	1	2024-02-25_Fusion_41612	104	Ctrl_T2	496.245	2	494.232	986.449			0.3908	0.00019315						16.134	0.41543	15.923	15.777	16.193	-0.21085								0.964559	0.000714794	0.00414397	0.0023914	2	4506	60.074	56.327	1			0
HSSGPMVEK	9	1	0	0	Oxidation (M)	Pep2484	MSMS	2	2024-02-25_Fusion_41612	104	Ctrl_T2	498.24	2	494.232	986.449										16.307	1	16.096	15.596	16.596	-0.21086											0.013929	1	4556	53.775	50.938	1
ATTTTVTTK	9	1	0	0	Unmodified	Pep2442	ISO-MSMS	1	2024-02-05_Fusion_41268	101	Treat_T1	464.268	2	462.256	922.497			-0.2204	-0.00010188						17.351	0.31795	17.351	17.208	17.526	0								0.762952	0.0273711	0.262567	0.00010629	2	5092	92.491	66.597	1	3.5916	2.7063	0
ATTTTVTTK	9	1	0	0	Unmodified	Pep2442	MULTI-MSMS		2024-02-18_Fusion_41487	102	Treat_T2	466.263	2	462.256	922.497	0.4184	0.00019341	0.40997	0.00018951	0.82837	0.00038292	462.256	464.268	466.263	17.349	0.39158	17.254	17.118	17.509	-0.094269					204	26	11	0.824142	0.00733941	0.0458088	2.161e-06	4	3879	99.305	72.621	1	1.6095	1.6512	0
ATTTTVTTK	9	1	0	0	Unmodified	Pep2442	MULTI-MSMS		2024-02-25_Fusion_41606	103	Ctrl_T1	464.268	2	462.256	922.497	0.1345	6.2172e-05	-0.28627	-0.00013233	-0.15177	-7.0156e-05	462.256	464.268	466.263	17.403	0.3662	17.206	17.033	17.399	-0.19648					110	21	9	0.928696	0.0162378	0.078952	2.161e-06	3	5286	99.305	70.135	1	16.49	7.0275	0
ATTTTVTTK	9	1	0	0	Unmodified	Pep2442	MULTI-MSMS		2024-02-25_Fusion_41612	104	Ctrl_T2	464.268	2	462.256	922.497	0.16532	7.6419e-05	-0.024783	-1.1456e-05	0.14054	6.4963e-05	462.256	464.268	466.263	17.365	0.36727	17.152	16.992	17.36	-0.21253					120	20	11	0.868901	0.0113118	0.0636059	2.161e-06	3	4948	99.305	73.411	1	18.4	7.6007	0
ASAPANVSK	9	1	0	0	Unmodified	Pep2458	MULTI-MSMS		2024-02-05_Fusion_41268	101	Treat_T1	424.742	2	422.73	843.445	0.093165	3.9384e-05	0.35072	0.00014826	0.44388	0.00018764	422.73	424.742	426.737	17.571	0.35666	17.571	17.29	17.647	0					94	20	7	0.733717	0.00644053	0.020534	0.00018311	3	5138	88.819	79.461	1	1.3271	0.99996	0
ASAPANVSK	9	1	0	0	Unmodified	Pep2458	ISO-MSMS	0	2024-02-18_Fusion_41487	102	Treat_T2	422.73	2	422.73	843.445			0.7455	0.00031515						17.567	0.25303	17.473	17.313	17.566	-0.094269								0.656859	0.00428749	0.0403797	0.0018674	1	3982	67.507	65.297	1	0.77618	0.79628	0
ASAPANVSK	9	1	0	0	Unmodified	Pep2458	MSMS	2	2024-02-18_Fusion_41487	102	Treat_T2	426.737	2	422.73	843.445										17.574	1	17.48	16.98	17.98	-0.094267											0.0088223	1	3989	56.916	51.928	1
ASAPANVSK	9	1	0	0	Unmodified	Pep2458	MULTI-MSMS		2024-02-25_Fusion_41606	103	Ctrl_T1	426.737	2	422.73	843.445	-0.02078	-8.7843e-06	-0.49068	-0.00020742	-0.51146	-0.00021621	422.73	424.742	426.737	17.624	0.35844	17.425	17.222	17.58	-0.19867					99	21	9	0.844351	0.0180054	0.103793	7.8766e-08	2	5389	135.83	118.6	1	16.262	6.9303	0
ASAPANVSK	9	1	0	0	Unmodified	Pep2458	MULTI-MSMS		2024-02-25_Fusion_41612	104	Ctrl_T2	426.737	2	422.73	843.445	0.1258	5.3178e-05	-0.48853	-0.00020652	-0.36274	-0.00015334	422.73	424.742	426.737	17.607	0.34826	17.395	17.206	17.554	-0.21253					110	22	10	0.824382	0.0223835	0.337855	1.4139e-06	3	5055	112.41	98.512	1	11.349	4.6882	0
VVDAKTLKK	9	3	1	0	Unmodified	Pep2496	ISO-MSMS	1	2024-02-05_Fusion_41268	101	Treat_T1	508.868	2	501.321	1000.63			-0.4881	-0.0002447						17.933	0.21609	17.933	17.814	18.03	0								0.664431	0.0108036	0.0494234	4.7455e-05	1	5294	115.86	108.71	1	1.5411	0.81304	0
VVDAKTLKK	9	3	1	0	Unmodified	Pep2496	ISO-MSMS	0	2024-02-05_Fusion_41268	101	Treat_T1	501.322	2	501.321	1000.63			2.3704	0.0011883						18.022	0.35741	18.022	17.86	18.218	0								0.519631	0.00905135	0.043584	6.4355e-05	1	5310	127.68	88.016	1	0.57131	0.30163	0
VVDAKTLKK	9	3	1	0	Unmodified	Pep2496	ISO-MSMS	0	2024-02-18_Fusion_41487	102	Treat_T2	501.322	2	501.321	1000.63			2.2464	0.0011262						18.093	0.28995	17.997	17.877	18.167	-0.096769								0.280821	0.00240787	0.0310295	0.0022783	1	4201	61.679	34.717	1	0.29071	0.28632	0
VVDAKTLKK	9	3	1	0	Unmodified	Pep2496	ISO-MSMS	1	2024-02-18_Fusion_41488	202	Treat_T2	339.581	3	334.55	1000.63			0.1041	3.4828e-05						17.994	0.23867	17.924	17.793	18.032	-0.069223								0.367236	0.00538415	0.0525397	5.417e-11	2	3979	168.38	160.46	1	0.64744	0.65258	0
VVDAKTLKK	9	3	1	0	Unmodified	Pep2496	ISO-MSMS	2	2024-02-18_Fusion_41488	202	Treat_T2	344.571	3	334.55	1000.63			0.18346	6.1375e-05						18.041	0.33397	17.971	17.769	18.103	-0.070009								0.262164	0.00315748	0.0793295	0.015219	2	3997	48.561	37.029	1	0.28312	0.28599	0
VVDAKTLKK	9	3	1	0	Unmodified	Pep2496	ISO-MSMS	1	2024-02-25_Fusion_41606	103	Ctrl_T1	508.868	2	501.321	1000.63			0.15388	7.7143e-05						18.061	0.22651	17.862	17.781	18.008	-0.19867								0.607303	0.00470145	0.0238674	0.00058267	1	5558	85.733	73.445	1	9.3361	4.302	0
VVDAKTLKK	9	3	1	0	Unmodified	Pep2496	ISO-MSMS	2	2024-02-25_Fusion_41606	103	Ctrl_T1	516.353	2	501.321	1000.63			-0.15247	-7.6437e-05						18.136	0.23564	17.937	17.813	18.049	-0.19867								0.641793	0.00137732	0.00548975	0.0011516	1	5563	77.662	69.722	1	4.8613	2.2401	0
VVDAKTLKK	9	3	1	0	Unmodified	Pep2496	ISO-MSMS	1	2024-02-25_Fusion_41607	203	Ctrl_T1	339.581	3	334.55	1000.63			0.51041	0.00017076						18.085	0.31215	17.858	17.735	18.047	-0.22646								0.685879	0.0134594	0.15303	1.6531e-10	2	5508	151.51	142.81	1	68.318	29.431	0
VVDAKTLKK	9	3	1	0	Unmodified	Pep2496	ISO-MSMS	1	2024-02-25_Fusion_41612	104	Ctrl_T2	508.868	2	501.321	1000.63			-0.47274	-0.000237						18.116	0.22824	17.903	17.796	18.025	-0.21364								0.54703	0.0030597	0.0174151	0.00041325	1	5248	88.136	81.192	1	21.507	9.588	0
VVDAKTLKK	9	3	1	0	Unmodified	Pep2496	ISO-MSMS	2	2024-02-25_Fusion_41612	104	Ctrl_T2	516.353	2	501.321	1000.63			-0.38609	-0.00019355						18.16	0.23048	17.946	17.835	18.065	-0.21364								0.709484	0.00660657	0.0492959	3.2435e-05	2	5262	119.75	97.896	1	6.0669	2.7047	0
VVDAKTLKK	9	3	1	0	Unmodified	Pep2496	ISO-MSMS	1	2024-02-25_Fusion_41613	204	Ctrl_T2	339.581	3	334.55	1000.63			0.25958	8.6844e-05						18.125	0.29172	17.927	17.8	18.092	-0.19744								0.6415	0.0163185	0.183845	1.6531e-10	2	5434	151.51	139.98	1	38.794	15.709	0
KVTDPSVAK	9	2	0	0	Unmodified	Pep2491	ISO-MSMS	1	2024-02-05_Fusion_41268	101	Treat_T1	476.799	2	472.774	943.534			-0.65261	-0.00030854						17.975	0.29694	17.975	17.771	18.068	0								0.478204	0.00740098	0.0391809	0.00058267	1	5295	85.733	64.458	1	1.398	1.0978	0
KVTDPSVAK	9	2	0	0	Unmodified	Pep2491	ISO-MSMS	0	2024-02-05_Fusion_41268	101	Treat_T1	472.775	2	472.774	943.534			0.0094887	4.486e-06						17.989	0.37895	17.989	17.75	18.129	0								0.395023	0.00428486	0.0241953	0.0011092	1	5296	78.264	62.722	1	1.2292	0.9652	0
KVTDPSVAK	9	2	0	0	Unmodified	Pep2491	MSMS	2	2024-02-05_Fusion_41268	101	Treat_T1	480.789	2	472.774	943.534										17.954	1	17.954	17.454	18.454	0											0.0077916	1	5298	57.55	41.584	1
KVTDPSVAK	9	2	0	0	Unmodified	Pep2491	ISO-MSMS	1	2024-02-18_Fusion_41487	102	Treat_T2	476.799	2	472.774	943.534			-0.47697	-0.0002255						17.999	0.30202	17.902	17.701	18.003	-0.096769								0.479435	0.00451098	0.0444364	0.00023283	1	4147	90.696	67.983	1	0.98984	1.161	0
KVTDPSVAK	9	2	0	0	Unmodified	Pep2491	ISO-MSMS	2	2024-02-18_Fusion_41487	102	Treat_T2	480.788	2	472.774	943.534			-1.5885	-0.00075101						18.037	0.37244	17.94	17.721	18.094	-0.096769								0.689789	0.00506392	0.0344676	0.00048284	1	4162	87.149	63.795	1	0.95226	1.117	0
KVTDPSVAK	9	2	0	0	Unmodified	Pep2491	ISO-MSMS	2	2024-02-25_Fusion_41606	103	Ctrl_T1	480.788	2	472.774	943.534			-0.18841	-8.9076e-05						18.061	0.31298	17.862	17.695	18.008	-0.19867								1	0.00133922	0.0060766	0.00074013	2	5538	83.499	58.723	1	4.628	2.1326	0
KVTDPSVAK	9	2	0	0	Unmodified	Pep2491	ISO-MSMS	1	2024-02-25_Fusion_41606	103	Ctrl_T1	476.8	2	472.774	943.534			-0.76544	-0.00036188						18.061	0.49332	17.862	17.497	17.99	-0.19867								0.535981	0.00465246	0.0228443	4.308e-05	1	5546	112.8	77.506	1	4.9506	2.2812	0
KVTDPSVAK	9	2	0	0	Unmodified	Pep2491	ISO-MSMS	2	2024-02-25_Fusion_41612	104	Ctrl_T2	480.789	2	472.774	943.534			-0.54058	-0.00025557						18.099	0.33431	17.885	17.731	18.065	-0.21364								0.866996	0.00683437	0.0315443	3.2672e-05	2	5226	105.52	75.27	1	8.0699	3.5976	0
KVTDPSVAK	9	2	0	0	Unmodified	Pep2491	ISO-MSMS	1	2024-02-25_Fusion_41612	104	Ctrl_T2	476.799	2	472.774	943.534			-0.22902	-0.00010827						18.101	0.31788	17.888	17.707	18.025	-0.21364								0.672417	0.00614733	0.0328041	7.2657e-05	1	5236	136.99	101.69	1	5.3974	2.4062	0
RVYGQPSTK	9	1	0	1	Unmodified	Pep2489	ISO-MSMS	2	2024-02-18_Fusion_41487	102	Treat_T2	527.295	2	518.283	1034.55			-0.60308	-0.00031257						17.942	0.22478	17.848	17.724	17.949	-0.094267								0.451495	0.000959191	0.00824552	0.027201	1	4155	34.781	33.521	1	4.8851	5.4687	0
RVYGQPSTK	9	1	0	1	Unmodified	Pep2489	ISO-MSMS	1	2024-02-25_Fusion_41606	103	Ctrl_T1	523.306	2	518.283	1034.55			0.22287	0.00011551						18.007	0.32877	17.808	17.643	17.972	-0.19867								0.774475	0.00366467	0.0179205	1.6635e-05	1	5539	94.309	75.985	1	2.4169	1.5593	0
RVYGQPSTK	9	1	0	1	Unmodified	Pep2489	ISO-MSMS	1	2024-02-25_Fusion_41612	104	Ctrl_T2	523.306	2	518.283	1034.55			0.11632	6.0284e-05						18.056	0.3405	17.842	17.64	17.98	-0.21364								0.698788	0.00377491	0.022748	6.5633e-05	1	5232	128.57	114.42	1	2.4973	2.5015	0
RVYGQPSTK	9	1	0	1	Unmodified	Pep2489	ISO-MSMS	2	2024-02-25_Fusion_41612	104	Ctrl_T2	527.295	2	518.283	1034.55			-0.47752	-0.00024749						18.082	0.27127	17.868	17.731	18.002	-0.21364								0.419094	0.00204974	0.0140577	0.0027446	1	5254	55.064	16.742	1	2.8166	2.8214	0
SVSPVKATQK	10	2	0	0	Unmodified	Pep131	MSMS	2	2024-02-05_Fusion_41268	101	Treat_T1	530.821	2	522.806	1043.6										17.926	1	17.926	17.426	18.426	0											0.0049671	1	5287	64.04	62.881	1
SVSPVKATQK	10	2	0	0	Unmodified	Pep131	ISO-MSMS	1	2024-02-05_Fusion_41269	201	Treat_T1	351.556	3	348.873	1043.6			-0.48412	-0.0001689						17.852	0.36796	17.83	17.622	17.989	-0.021202								0.608542	0.00148575	0.0156901	1.0623e-05	2	5436	98.997	96.145	1	4.6609	4.1499	0
SVSPVKATQK	10	2	0	0	Unmodified	Pep131	ISO-MSMS	1	2024-02-18_Fusion_41487	102	Treat_T2	526.831	2	522.806	1043.6			-2.4686	-0.0012906						17.831	0.25288	17.736	17.627	17.879	-0.094267								0.167268	0.000605114	0.0110938	0.0025036	1	4133	64.841	53.072	1	1.3838	1.6232	0
SVSPVKATQK	10	2	0	0	Unmodified	Pep131	ISO-MSMS	1	2024-02-25_Fusion_41606	103	Ctrl_T1	526.831	2	522.806	1043.6			0.043279	2.2627e-05						17.982	0.47512	17.784	17.497	17.972	-0.19867								0.923221	0.00885728	0.0356695	7.2511e-06	1	5516	146.27	123.22	1	1.706	0.78613	0
SVSPVKATQK	10	2	0	0	Unmodified	Pep131	ISO-MSMS	2	2024-02-25_Fusion_41606	103	Ctrl_T1	530.82	2	522.806	1043.6			-1.3521	-0.00070688						17.988	0.36512	17.789	17.643	18.008	-0.19867								0.836187	0.00557357	0.0247389	9.1513e-06	1	5529	132.39	97.069	1	1.5736	0.72512	0
SVSPVKATQK	10	2	0	0	Unmodified	Pep131	ISO-MSMS	1	2024-02-25_Fusion_41607	203	Ctrl_T1	351.557	3	348.873	1043.6			0.20514	7.1569e-05						17.997	0.311	17.771	17.641	17.952	-0.22646								0.235904	0.000307667	0.003205	0.0045941	2	5484	53.878	51.026	1	2.7584	4.1509	0
SVSPVKATQK	10	2	0	0	Unmodified	Pep131	ISO-MSMS	1	2024-02-25_Fusion_41612	104	Ctrl_T2	526.831	2	522.806	1043.6			0.22889	0.00011966						17.987	0.45297	17.773	17.505	17.958	-0.21364								0.879978	0.00619429	0.0242028	7.1624e-06	1	5195	146.88	111.06	1	4.3247	1.928	0
SVSPVKATQK	10	2	0	0	Unmodified	Pep131	ISO-MSMS	2	2024-02-25_Fusion_41612	104	Ctrl_T2	530.82	2	522.806	1043.6			-1.169	-0.00061116						17.991	0.33941	17.778	17.663	18.002	-0.21364								0.924748	0.00593084	0.0283267	1.0247e-05	1	5204	121.64	111.18	1	2.9338	1.3079	0
AVYENAREK	9	1	0	1	Unmodified	Pep132	ISO-MSMS	1	2024-02-05_Fusion_41268	101	Treat_T1	545.3	2	540.278	1078.54			3.2435	0.0017524						17.915	0.39244	17.915	17.619	18.011	0								0.963614	0.00510052	0.0256781	0.00048057	1	5286	87.181	75.412	1	2.1335	1.7385	0
AVYENAREK	9	1	0	1	Unmodified	Pep132	MSMS	2	2024-02-05_Fusion_41268	101	Treat_T1	549.288	2	540.278	1078.54										17.972	1	17.972	17.472	18.472	0											0.057052	1	5305	27.254	5.954	1
AVYENAREK	9	1	0	1	Unmodified	Pep132	ISO-MSMS	1	2024-02-18_Fusion_41487	102	Treat_T2	545.3	2	540.278	1078.54			0.36218	0.00019568						17.942	0.20091	17.848	17.724	17.925	-0.094267								0.8824	0.00666514	0.0664963	0.00055428	1	4129	86.136	73.895	1	1.4615	1.6361	0
AVYENAREK	9	1	0	1	Unmodified	Pep132	ISO-MSMS	1	2024-02-18_Fusion_41488	202	Treat_T2	363.869	3	360.521	1078.54			1.2938	0.00046646						17.935	0.18983	17.866	17.747	17.936	-0.069225								0.381081	0.0072098	0.142117	4.2783e-06	2	3959	105.39	102.54	1	1.3505	1.5217	0
AVYENAREK	9	1	0	1	Unmodified	Pep132	ISO-MSMS	0	2024-02-18_Fusion_41488	202	Treat_T2	360.522	3	360.521	1078.54			2.1162	0.00076293						17.966	0.38128	17.897	17.675	18.056	-0.069225								0.384628	0.00741854	0.11285	0.0015165	1	3962	75.378	72.526	1	0.95868	1.0802	0
AVYENAREK	9	1	0	1	Unmodified	Pep132	ISO-MSMS	1	2024-02-25_Fusion_41606	103	Ctrl_T1	545.801	2	540.278	1078.54			0.78763	0.00042554						17.989	0.23171	17.79	17.695	17.927	-0.19867								0.924323	0.00729792	0.0249184	6.1195e-05	1	5532	125.47	97.296	1	6.4713	4.175	0
AVYENAREK	9	1	0	1	Unmodified	Pep132	ISO-MSMS	2	2024-02-25_Fusion_41606	103	Ctrl_T1	549.289	2	540.278	1078.54			-0.066759	-3.6068e-05						17.993	0.23069	17.794	17.718	17.949	-0.19867								0.993858	0.00623638	0.0246331	5.204e-05	1	5535	119.07	87.307	1	6.7068	4.327	0
AVYENAREK	9	1	0	1	Unmodified	Pep132	ISO-MSMS	1	2024-02-25_Fusion_41607	203	Ctrl_T1	363.87	3	360.521	1078.54			1.3128	0.00047328						18.039	0.26333	17.812	17.665	17.928	-0.22646								0.374636	0.00724969	0.0483599	3.053e-06	2	5479	113.94	111.6	1	4.7394	3.6497	0
AVYENAREK	9	1	0	1	Unmodified	Pep132	ISO-MSMS	1	2024-02-25_Fusion_41612	104	Ctrl_T2	545.302	2	540.278	1078.54			0.53756	0.00029043						18.057	0.27127	17.843	17.731	18.002	-0.21364								0.633087	0.00332195	0.0174927	3.031e-05	1	5217	103.87	87.907	1	6.4887	6.4998	0
AVYENAREK	9	1	0	1	Unmodified	Pep132	ISO-MSMS	2	2024-02-25_Fusion_41612	104	Ctrl_T2	549.29	2	540.278	1078.54			-0.41855	-0.00022613						18.072	0.27127	17.858	17.731	18.002	-0.21364								0.858295	0.00589966	0.0227273	2.0008e-05	1	5225	96.668	75.696	1	6.0733	6.0837	0
AVYENAREK	9	1	0	1	Unmodified	Pep132	ISO-MSMS	1	2024-02-25_Fusion_41613	204	Ctrl_T2	363.87	3	360.521	1078.54			1.3054	0.00047062						18.055	0.22062	17.858	17.75	17.97	-0.19669								0.444144	0.00610308	0.0628934	2.5494e-10	2	5399	137.9	134.81	1	2.3293	2.0379	0
KQSPPISTSK	10	2	0	0	Unmodified	Pep2503	ISO-MSMS	1	2024-02-25_Fusion_41612	104	Ctrl_T2	540.829	2	536.803	1071.59			0.43534	0.00023369						18.205	0.18338	17.992	17.882	18.065	-0.21364								0.334177	0.00041506	0.00694871	0.0016421	1	5306	74.849	58.196	1	0.432	0.19259	0
TVDEKNYTK	9	2	0	0	Unmodified	Pep2486	ISO-MSMS	2	2024-02-05_Fusion_41268	101	Treat_T1	557.835	2	549.277	1096.54			-0.25511	-0.00014013						17.891	0.30349	17.891	17.727	18.03	0								0.854482	0.0111113	0.122398	4.7223e-05	3	5236	145.72	121.2	1	6.8351	5.3672	0
TVDEKNYTK	9	2	0	0	Unmodified	Pep2486	ISO-MSMS	1	2024-02-05_Fusion_41268	101	Treat_T1	553.303	2	549.277	1096.54			-0.075224	-4.1319e-05						17.883	0.38629	17.883	17.681	18.068	0								0.702218	0.0146666	0.161912	4.9512e-05	1	5245	117.3	87.99	1	7.8143	6.1361	0
TVDEKNYTK	9	2	0	0	Unmodified	Pep2486	ISO-MSMS	2	2024-02-05_Fusion_41269	201	Treat_T1	371.864	3	366.521	1096.54			0.632	0.00023164						17.877	0.27254	17.856	17.693	17.966	-0.021202								0.355329	0.00579628	0.0611969	0.0023976	2	5427	79.116	77.059	1	12.309	10.959	0
TVDEKNYTK	9	2	0	0	Unmodified	Pep2486	ISO-MSMS	2	2024-02-18_Fusion_41487	102	Treat_T2	557.291	2	549.277	1096.54			-0.66886	-0.00036739						17.942	0.36876	17.847	17.704	18.072	-0.094269								0.956566	0.0234091	0.353741	2.1658e-05	2	4104	178.32	144.9	1	1.7154	2.0121	0
TVDEKNYTK	9	2	0	0	Unmodified	Pep2486	ISO-MSMS	1	2024-02-18_Fusion_41487	102	Treat_T2	553.303	2	549.277	1096.54			0.41972	0.00023054						17.927	0.24506	17.833	17.704	17.949	-0.094267								0.433341	0.0087007	0.169263	4.0945e-05	1	4108	111.31	92.936	1	1.1876	1.393	0
TVDEKNYTK	9	2	0	0	Unmodified	Pep2486	ISO-MSMS	2	2024-02-18_Fusion_41488	202	Treat_T2	371.863	3	366.521	1096.54			-0.19051	-6.9825e-05						17.949	0.38183	17.88	17.722	18.104	-0.069223								0.731276	0.0287888	0.515088	3.974e-06	2	3950	107.51	105.46	1	1.9295	2.2118	0
TVDEKNYTK	9	2	0	0	Unmodified	Pep2486	ISO-MSMS	1	2024-02-25_Fusion_41606	103	Ctrl_T1	553.302	2	549.277	1096.54			-0.051761	-2.8431e-05						17.988	0.49332	17.789	17.497	17.99	-0.19867								0.983868	0.0157648	0.0505524	2.1323e-05	2	5514	178.94	137.51	1	4.9144	2.2645	0
TVDEKNYTK	9	2	0	0	Unmodified	Pep2486	ISO-MSMS	2	2024-02-25_Fusion_41606	103	Ctrl_T1	557.292	2	549.277	1096.54			-0.1503	-8.2555e-05						17.988	0.32877	17.79	17.643	17.972	-0.19867								0.986048	0.0132414	0.0435515	5.2331e-05	2	5517	153.05	123.74	1	5.2575	2.4226	0
TVDEKNYTK	9	2	0	0	Unmodified	Pep2486	ISO-MSMS	2	2024-02-25_Fusion_41607	203	Ctrl_T1	371.864	3	366.521	1096.54			0.2421	8.8736e-05						18.014	0.311	17.788	17.641	17.952	-0.22646								0.592752	0.00701849	0.0312861	0.0015313	2	5477	79.116	77.059	1	4.2305	6.3663	0
TVDEKNYTK	9	2	0	0	Unmodified	Pep2486	ISO-MSMS	1	2024-02-25_Fusion_41612	104	Ctrl_T2	553.302	2	549.277	1096.54			0.25345	0.00013922						18.046	0.42507	17.832	17.64	18.065	-0.21364								0.928386	0.0113885	0.0389697	8.1409e-06	2	5205	203.19	169.76	1	5.7045	2.5431	0
TVDEKNYTK	9	2	0	0	Unmodified	Pep2486	ISO-MSMS	2	2024-02-25_Fusion_41612	104	Ctrl_T2	557.292	2	549.277	1096.54			-0.16926	-9.2972e-05						18.055	0.29518	17.841	17.707	18.002	-0.21364								0.922861	0.0119348	0.0478717	4.5961e-05	2	5213	158.08	116.35	1	6.9709	3.1077	0
TVDEKNYTK	9	2	0	0	Unmodified	Pep2486	ISO-MSMS	1	2024-02-25_Fusion_41613	204	Ctrl_T2	369.204	3	366.521	1096.54			-1.6473	-0.00060378						18.011	1.1862	17.815	17.122	18.309	-0.19669								0.86173	0.013949	0.0966217	7.3915e-16	2	5395	178.3	170.37	1	4.8019	1.9445	0
TVDEKNYTK	9	2	0	0	Unmodified	Pep2486	ISO-MSMS	2	2024-02-25_Fusion_41613	204	Ctrl_T2	371.864	3	366.521	1096.54			0.15729	5.7648e-05						18.008	0.31957	17.811	17.676	17.995	-0.19669								0.349036	0.00297458	0.0311054	0.00098862	2	5404	79.974	77.059	1	4.7155	1.9095	0
AVVEKIHAK	9	2	0	0	Unmodified	Pep2513	ISO-MSMS	2	2024-02-25_Fusion_41607	203	Ctrl_T1	337.549	3	332.206	993.597			-1.1394	-0.00037852						18.285	0.36328	18.058	17.829	18.192	-0.22764								0.659736	0.00720538	0.0693633	2.5072e-10	2	5550	138.54	134.56	1			0
AVVEKIHAK	9	2	0	0	Unmodified	Pep2513	ISO-MSMS	1	2024-02-25_Fusion_41607	203	Ctrl_T1	334.89	3	332.206	993.597			0.21121	7.0167e-05						18.285	0.24168	18.058	17.951	18.192	-0.22764								0.465593	0.00209918	0.0201616	1.6531e-10	2	5559	151.51	150.88	1			0
AVVEKIHAK	9	2	0	0	Unmodified	Pep2513	ISO-MSMS	2	2024-02-25_Fusion_41613	204	Ctrl_T2	337.549	3	332.206	993.597			-1.2655	-0.00042042						18.339	0.39036	18.141	17.847	18.237	-0.19757								0.726904	0.00530082	0.0425778	9.405e-07	2	5486	128.69	126.63	1			0
AVVEKIHAK	9	2	0	0	Unmodified	Pep2513	ISO-MSMS	1	2024-02-25_Fusion_41613	204	Ctrl_T2	334.89	3	332.206	993.597			0.11066	3.6762e-05						18.327	0.21882	18.13	17.995	18.213	-0.19757								0.199658	0.000594035	0.00867667	2.6837e-10	2	5501	135.87	135.23	1			0
STLGSQGQTGK	11	1	1	0	Unmodified	Pep117	MULTI-MSMS		2024-02-05_Fusion_41268	101	Treat_T1	535.795	2	532.273	1062.53	0.84045	0.00044735	-0.20638	-0.00010985	0.63407	0.0003375	532.273	535.794	539.29	17.709	0.45174	17.709	17.579	18.03	0					76	16	8	0.801559	0.000719369	0.00600111	2.0429e-09	3	5177	140.45	121.94	1	2.1898	1.6817	0
STLGSQGQTGK	11	1	1	0	Unmodified	Pep117	MULTI-MSMS		2024-02-18_Fusion_41487	102	Treat_T2	539.29	2	532.273	1062.53	0.55778	0.00029689	-0.58678	-0.00031232	-0.028997	-1.5434e-05	532.272	535.794	539.29	17.711	0.46325	17.617	17.439	17.902	-0.094269					87	17	8	0.896047	0.00182857	0.0263945	2.5746e-10	4	4022	173.75	145.17	1	1.0916	1.0398	0
STLGSQGQTGK	11	1	1	0	Unmodified	Pep117	ISO-MSMS	1	2024-02-25_Fusion_41606	103	Ctrl_T1	535.794	2	532.273	1062.53			0.072936	3.8822e-05						17.698	0.29666	17.499	17.373	17.669	-0.19867								0.741858	0.00302179	0.00749318	4.0864e-09	1	5419	138.08	128.87	1			0
STLGSQGQTGK	11	1	1	0	Unmodified	Pep117	ISO-MSMS	2	2024-02-25_Fusion_41606	103	Ctrl_T1	539.29	2	532.273	1062.53			-0.046968	-2.5e-05						17.771	0.25289	17.573	17.442	17.695	-0.19867								0.69487	0.00653042	0.0320979	1.2949e-10	2	5470	187.82	147.43	1			0
STLGSQGQTGK	11	1	1	0	Unmodified	Pep117	ISO-MSMS	1	2024-02-25_Fusion_41612	104	Ctrl_T2	535.795	2	532.273	1062.53			0.32235	0.00017158						17.773	0.30637	17.559	17.378	17.684	-0.21364								0.76063	0.00224128	0.0049397	2.1286e-06	1	5087	123.5	113.76	1			0
STLGSQGQTGK	11	1	1	0	Unmodified	Pep117	ISO-MSMS	2	2024-02-25_Fusion_41612	104	Ctrl_T2	539.291	2	532.273	1062.53			-0.2201	-0.00011715						17.795	0.28967	17.581	17.441	17.731	-0.21364									0	0	9.1851e-10	2	5100	169.21	149.18	1			0
ALYSGVHKK	9	2	1	0	Unmodified	Pep2532	ISO-MSMS	2	2024-02-05_Fusion_41268	101	Treat_T1	512.814	2	501.79	1001.57			-1.5403	-0.0007729						18.412	0.85143	18.412	18.068	18.919	0								0.83615	0.150281	1	0.00036513	2	5487	88.819	72.419	1	2.6936	2.1481	0
ALYSGVHKK	9	2	1	0	Unmodified	Pep2532	ISO-MSMS	1	2024-02-05_Fusion_41268	101	Treat_T1	507.325	2	501.79	1001.57			-0.17684	-8.8737e-05						18.356	0.67741	18.356	18.068	18.745	0								0.707798	0.0822944	0.412652	0.00020654	1	5441	91.069	68.355	1	4.4852	3.5769	0
ALYSGVHKK	9	2	1	0	Unmodified	Pep2532	MSMS	1	2024-02-05_Fusion_41268	101	Treat_T1	507.324	2	501.79	1001.57										18.728	1	18.728	18.228	19.228	0											0.05892	1	5601	26.105	17.765	1
ALYSGVHKK	9	2	1	0	Unmodified	Pep2532	ISO-MSMS	1	2024-02-05_Fusion_41269	201	Treat_T1	338.552	3	334.863	1001.57			0.048811	1.6345e-05						18.405	0.72436	18.383	18.18	18.905	-0.021568								0.941993	0.0283144	0.180772	7.2624e-16	3	5553	178.99	178.99	1	2.7546	1.7982	0
ALYSGVHKK	9	2	1	0	Unmodified	Pep2532	ISO-MSMS	2	2024-02-05_Fusion_41269	201	Treat_T1	342.212	3	334.863	1001.57			-0.88343	-0.00029583						18.417	0.74919	18.395	18.18	18.93	-0.021568								0.970654	0.0346813	0.433155	6.6485e-16	4	5567	182.28	175.59	1	2.2878	1.4935	0
ALYSGVHKK	9	2	1	0	Unmodified	Pep2532	MULTI-MSMS		2024-02-18_Fusion_41487	102	Treat_T2	507.325	2	501.79	1001.57	0.042324	2.1238e-05	0.021388	1.0732e-05	0.063712	3.197e-05	501.791	507.325	512.814	18.437	0.43261	18.341	18.186	18.618	-0.096769					184	25	12	0.752116	0.0392405	0.246661	2.0335e-06	4	4312	115.49	69.794	1	1.5879	1.7194	0
ALYSGVHKK	9	2	1	0	Unmodified	Pep2532	ISO-MSMS	1	2024-02-18_Fusion_41488	202	Treat_T2	338.552	3	334.863	1001.57			-0.28115	-9.4148e-05						18.396	0.64726	18.326	18.15	18.798	-0.070009								0.837567	0.0281953	0.221015	7.9523e-11	2	4066	164.53	164.33	1	1.61	1.7428	0
ALYSGVHKK	9	2	1	0	Unmodified	Pep2532	ISO-MSMS	2	2024-02-18_Fusion_41488	202	Treat_T2	342.212	3	334.863	1001.57			-1.5398	-0.00051563						18.42	0.67121	18.35	18.15	18.822	-0.070009								0.973406	0.0434664	0.511844	4.6002e-16	2	4078	193.28	191.22	1	1.2385	1.3406	0
ALYSGVHKK	9	2	1	0	Unmodified	Pep2532	ISO-MSMS	2	2024-02-25_Fusion_41606	103	Ctrl_T1	512.815	2	501.79	1001.57			-1.4888	-0.00074708						18.58	0.63232	18.379	18.174	18.806	-0.20085								0.928788	0.0140696	0.0482474	0.0002319	2	5721	90.709	37.772	1	92.627	42.682	0
ALYSGVHKK	9	2	1	0	Unmodified	Pep2532	MSMS	1	2024-02-25_Fusion_41606	103	Ctrl_T1	507.325	2	501.79	1001.57										18.444	1	18.243	17.743	18.743	-0.20085											0.001456	1	5713	88.948	59.786	1
ALYSGVHKK	9	2	1	0	Unmodified	Pep2532	MSMS	1	2024-02-25_Fusion_41606	103	Ctrl_T1	507.325	2	501.79	1001.57										18.588	1	18.387	17.887	18.887	-0.20085											0.0013825	1	5770	89.542	75.636	1
ALYSGVHKK	9	2	1	0	Unmodified	Pep2532	MSMS	1	2024-02-25_Fusion_41606	103	Ctrl_T1	507.324	2	501.79	1001.57										18.811	1	18.61	18.11	19.11	-0.20085											0.036218	1	5858	40.067	37.669	1
ALYSGVHKK	9	2	1	0	Unmodified	Pep2532	ISO-MSMS	1	2024-02-25_Fusion_41607	203	Ctrl_T1	338.552	3	334.863	1001.57			0.89347	0.00029919						18.507	0.77314	18.279	17.998	18.772	-0.22764								0.972745	0.0935747	0.446204	5.3996e-16	4	5596	188.99	168.12	1	316.97	136.55	0
ALYSGVHKK	9	2	1	0	Unmodified	Pep2532	ISO-MSMS	2	2024-02-25_Fusion_41607	203	Ctrl_T1	342.212	3	334.863	1001.57			-0.98498	-0.00032983						18.577	0.65284	18.349	18.143	18.796	-0.22764								0.978493	0.0381232	0.274451	4.3556e-11	4	5608	169.99	165.64	1	418.39	180.24	0
ALYSGVHKK	9	2	1	0	Unmodified	Pep2532	ISO-MSMS	1	2024-02-25_Fusion_41612	104	Ctrl_T2	507.326	2	501.79	1001.57			0.29328	0.00014716						18.506	0.55145	18.291	18.109	18.66	-0.21531								0.790921	0.0568511	0.363924	0.00062299	3	5464	85.161	62.425	1	293.7	130.93	0
ALYSGVHKK	9	2	1	0	Unmodified	Pep2532	ISO-MSMS	2	2024-02-25_Fusion_41612	104	Ctrl_T2	512.814	2	501.79	1001.57			-1.7573	-0.00088181						18.59	0.62179	18.374	18.148	18.77	-0.21532								0.991397	0.0102262	0.0369149	2.4797e-05	2	5403	100.02	47.08	1	234.92	104.73	0
ALYSGVHKK	9	2	1	0	Unmodified	Pep2532	ISO-MSMS	1	2024-02-25_Fusion_41613	204	Ctrl_T2	338.552	3	334.863	1001.57			0.48586	0.0001627						18.541	0.64451	18.343	18.165	18.809	-0.19757								0.902795	0.0516892	0.250726	5.3717e-16	4	5522	189.14	189.14	1			0
ALYSGVHKK	9	2	1	0	Unmodified	Pep2532	ISO-MSMS	2	2024-02-25_Fusion_41613	204	Ctrl_T2	342.212	3	334.863	1001.57			-0.98643	-0.00033032						18.563	0.66772	18.365	18.19	18.857	-0.19757								0.961171	0.0335079	0.255982	5.3996e-16	4	5532	188.99	182.95	1			0
ALYSGVHKK	9	2	1	0	Unmodified	Pep2532	MULTI-MATCH-MSMS		2024-02-05_Fusion_41268	101	Treat_T1		2	501.79	1001.57	0.23134	0.00011608	0.099069	4.9712e-05	0.33041	0.0001658	501.791	505.312	508.807	18.401	0.61268	18.401	18.111	18.724	0	0.030233	5.6587e-05		101.54	228	32	12					0				0	0.43486	0.33397	0
KVFGGTVHK	9	2	0	0	Unmodified	Pep2524	ISO-MSMS	1	2024-02-05_Fusion_41268	101	Treat_T1	490.81	2	486.785	971.555			-0.92171	-0.00044868						18.357	0.37013	18.357	18.218	18.588	0								0.468056	0.00820011	0.0537711	0.0012261	3	5442	76.605	55.633	1	0.97021	0.76185	0
KVFGGTVHK	9	2	0	0	Unmodified	Pep2524	ISO-MSMS	2	2024-02-05_Fusion_41268	101	Treat_T1	494.8	2	486.785	971.555			-1.2471	-0.00060706						18.412	0.31579	18.412	18.294	18.61	0								0.891427	0.00768863	0.0418723	0.00019268	1	5458	91.265	41.847	1	0.82895	0.65093	0
KVFGGTVHK	9	2	0	0	Unmodified	Pep2524	ISO-MSMS	1	2024-02-05_Fusion_41269	201	Treat_T1	327.542	3	324.859	971.555			-0.032939	-1.0701e-05						18.405	0.38769	18.384	18.228	18.616	-0.021568								0.659767	0.0156781	0.171347	6.1607e-11	2	5578	167.25	146.48	1	1.0247	0.91235	0
KVFGGTVHK	9	2	0	0	Unmodified	Pep2524	ISO-MSMS	2	2024-02-05_Fusion_41269	201	Treat_T1	330.202	3	324.859	971.555			0.22925	7.4473e-05						18.405	0.38909	18.384	18.276	18.665	-0.021568								0.529821	0.00409005	0.0420947	7.8267e-11	2	5589	164.72	138.68	1	1.0066	0.8962	0
KVFGGTVHK	9	2	0	0	Unmodified	Pep2524	MULTI-MSMS		2024-02-18_Fusion_41487	102	Treat_T2	490.81	2	486.785	971.555	0.20391	9.9259e-05	-0.17054	-8.3017e-05	0.033365	1.6241e-05	486.785	490.81	494.799	18.426	0.32285	18.329	18.197	18.52	-0.096769					119	18	9	0.562313	0.00796148	0.101331	0.00049777	3	4326	76.605	56.084	1	0.3944	0.46261	0
KVFGGTVHK	9	2	0	0	Unmodified	Pep2524	ISO-MSMS	1	2024-02-18_Fusion_41488	202	Treat_T2	327.542	3	324.859	971.555			-0.12138	-3.9432e-05						18.396	0.35517	18.326	18.174	18.529	-0.070009								0.578988	0.0106642	0.112491	1.6753e-10	2	4075	151.17	130.4	1	0.33949	0.38916	0
KVFGGTVHK	9	2	0	0	Unmodified	Pep2524	ISO-MSMS	2	2024-02-18_Fusion_41488	202	Treat_T2	330.202	3	324.859	971.555			0.01997	6.4876e-06						18.396	0.40414	18.326	18.174	18.578	-0.070009								0.712909	0.00724192	0.0771226	7.2214e-16	2	4085	179.21	160.94	1	0.32771	0.37566	0
KVFGGTVHK	9	2	0	0	Unmodified	Pep2524	ISO-MSMS	2	2024-02-25_Fusion_41606	103	Ctrl_T1	494.799	2	486.785	971.555			-0.71163	-0.00034641						18.509	0.43683	18.308	18.174	18.611	-0.20085								0.901062	0.0344184	0.200847	0.00087928	3	5771	81.525	43.713	1	29.375	13.536	0
KVFGGTVHK	9	2	0	0	Unmodified	Pep2524	ISO-MSMS	1	2024-02-25_Fusion_41606	103	Ctrl_T1	490.81	2	486.785	971.555			-0.72306	-0.00035198						18.517	0.53419	18.316	18.154	18.688	-0.20085								0.616583	0.00986304	0.0309768	0.00069899	2	5720	84.083	62.386	1	28.682	13.217	0
KVFGGTVHK	9	2	0	0	Unmodified	Pep2524	ISO-MSMS	1	2024-02-25_Fusion_41607	203	Ctrl_T1	327.542	3	324.859	971.555			0.74193	0.00024102						18.507	0.53587	18.279	18.119	18.655	-0.22764								0.804646	0.0220854	0.122289	7.2214e-16	4	5599	179.21	156.47	1	83.641	125.87	0
KVFGGTVHK	9	2	0	0	Unmodified	Pep2524	ISO-MSMS	2	2024-02-25_Fusion_41607	203	Ctrl_T1	330.202	3	324.859	971.555			0.26106	8.4807e-05						18.508	0.51194	18.28	18.119	18.631	-0.22764								0.816678	0.0246965	0.154794	3.7061e-16	4	5601	198.07	177.3	1	82.916	124.78	0
KVFGGTVHK	9	2	0	0	Unmodified	Pep2524	ISO-MSMS	1	2024-02-25_Fusion_41612	104	Ctrl_T2	490.81	2	486.785	971.555			-0.46045	-0.00022414						18.506	0.56136	18.291	18.163	18.724	-0.21531								0.502361	0.00846485	0.0239011	0.00069899	3	5398	84.083	63.111	1	19.157	8.5405	0
KVFGGTVHK	9	2	0	0	Unmodified	Pep2524	ISO-MSMS	2	2024-02-25_Fusion_41612	104	Ctrl_T2	494.8	2	486.785	971.555			-0.53996	-0.00026284						18.507	0.42511	18.291	18.163	18.588	-0.21531								0.859765	0.0065997	0.0257343	0.00028992	2	5399	89.886	49.928	1	15.981	7.1243	0
KVFGGTVHK	9	2	0	0	Unmodified	Pep2524	ISO-MSMS	2	2024-02-25_Fusion_41613	204	Ctrl_T2	330.202	3	324.859	971.555			0.070609	2.2938e-05						18.533	0.44934	18.335	18.165	18.614	-0.19757								0.870737	0.0181285	0.106056	3.7061e-16	4	5525	198.07	177.3	1	58.327	23.619	0
KVFGGTVHK	9	2	0	0	Unmodified	Pep2524	ISO-MSMS	1	2024-02-25_Fusion_41613	204	Ctrl_T2	327.542	3	324.859	971.555			0.46597	0.00015137						18.533	0.42432	18.335	18.165	18.589	-0.19757								0.818419	0.0261926	0.195876	6.1678e-11	4	5529	167.24	141.2	1	61.219	24.79	0
KVFGGTVHK	9	2	0	0	Unmodified	Pep2524	MULTI-MATCH-MSMS		2024-02-05_Fusion_41268	101	Treat_T1		2	486.785	971.555	0.38212	0.00018601	0.27053	0.00013169	0.65265	0.0003177	486.785	488.797	490.792	18.403	0.52014	18.403	18.152	18.672	0	0.036507	8.3383e-05		76.605	146	27	9					0				0	0.14175	0.10681	0
STAQRVTYK	9	1	0	1	Unmodified	Pep151	ISO-MSMS	0	2024-02-18_Fusion_41487	102	Treat_T2	527.288	2	527.288	1052.56			-0.41488	-0.00021876						18.314	0.18574	18.217	18.133	18.319	-0.096769								0.670399	0.000772668	0.00703944	0.0013909	1	4302	74.267	61.911	1	0.4958	0.55504	0
STAQRVTYK	9	1	0	1	Unmodified	Pep151	MSMS	2	2024-02-18_Fusion_41487	102	Treat_T2	536.3	2	527.288	1052.56										18.326	1	18.229	17.729	18.729	-0.096769											0.0051847	1	4287	59.153	34.23	1
STAQRVTYK	9	1	0	1	Unmodified	Pep151	ISO-MSMS	2	2024-02-25_Fusion_41606	103	Ctrl_T1	536.3	2	527.288	1052.56			0.50497	0.00026626						18.434	0.17535	18.233	18.105	18.28	-0.20085								0.661534	0.00237361	0.0158393	2.4797e-05	1	5699	100.02	66.22	1			0
STAQRVTYK	9	1	0	1	Unmodified	Pep151	ISO-MSMS	1	2024-02-25_Fusion_41606	103	Ctrl_T1	532.31	2	527.288	1052.56			-1.2074	-0.00063666						18.405	0.14221	18.204	18.105	18.247	-0.20085								0.498255	0.000393496	0.00335201	0.0008478	1	5709	81.972	67.814	1			0
STAQRVTYK	9	1	0	1	Unmodified	Pep151	ISO-MSMS	2	2024-02-25_Fusion_41612	104	Ctrl_T2	536.299	2	527.288	1052.56			-0.56668	-0.0002988						18.454	0.21646	18.238	18.122	18.339	-0.21531								0.989282	0.00293711	0.0130236	1.8067e-05	1	5387	95.311	66.162	1			0
ATHHQPWAQK	10	1	0	0	Unmodified	Pep4247	MULTI-MSMS		2024-02-05_Fusion_41269	201	Treat_T1	403.214	3	401.872	1202.59	-0.14166	-5.693e-05	0.43344	0.00017419	0.29178	0.00011726	401.873	403.214	404.544	18.932	0.50768	18.91	18.539	19.047	-0.021984					101	20	8	0.543741	0.00362512	0.0197447	3.1382e-07	2	5710	101.28	98.417	1	3.0923	2.5054	0
ATHHQPWAQK	10	1	0	0	Unmodified	Pep4247	MULTI-MSMS		2024-02-18_Fusion_41488	202	Treat_T2	404.544	3	401.872	1202.59	-0.11111	-4.4651e-05	0.46556	0.00018709	0.35445	0.00014244	402.207	403.214	404.544	18.932	0.44759	18.861	18.552	19	-0.071056					71	18	7	0.592387	0.00166703	0.00581106	2.2817e-07	2	4247	128.36	128.36	1	1.6321	1.6641	0
ATHHQPWAQK	10	1	0	0	Unmodified	Pep4247	ISO-MSMS	1	2024-02-25_Fusion_41607	203	Ctrl_T1	403.214	3	401.872	1202.59			0.33036	0.00013276						19.068	0.43413	18.838	18.582	19.016	-0.22918								0.750711	0.00189341	0.00668967	5.9571e-10	2	5783	139.28	135.11	1	7.3146	3.0425	0
ATHHQPWAQK	10	1	0	0	Unmodified	Pep4247	ISO-MSMS	1	2024-02-25_Fusion_41613	204	Ctrl_T2	403.214	3	401.872	1202.59			0.34835	0.00013999						19.091	0.41124	18.892	18.638	19.049	-0.19899								0.723337	0.00262717	0.00841724	2.0188e-06	2	5710	128.36	122.52	1	12.442	5.2136	0
HTASVIGNK	9	1	0	0	Unmodified	Pep147	ISO-MSMS	1	2024-02-25_Fusion_41606	103	Ctrl_T1	465.77	2	463.756	925.498			3.6739	0.0017038						18.391	0.12845	18.19	18.086	18.214	-0.20085								0.209139	0.000458885	0.0115787	0.01999	1	5687	40.021	39.143	1			0
HTASVIGNK	9	1	0	0	Unmodified	Pep147	ISO-MSMS	2	2024-02-25_Fusion_41606	103	Ctrl_T1	467.763	2	463.756	925.498			-0.54017	-0.00025051						18.398	0.14865	18.197	18.066	18.214	-0.20085								0.506198	0.000995152	0.00932914	0.0018705	1	5695	67.464	65.266	1	2.4887	1.0606	0
HTASVIGNK	9	1	0	0	Unmodified	Pep147	ISO-MSMS	2	2024-02-25_Fusion_41612	104	Ctrl_T2	467.764	2	463.756	925.498			-0.75219	-0.00034883						18.382	0.10632	18.167	18.109	18.215	-0.21531								0.472183	0.000599081	0.00792303	0.00172	1	5370	69.598	67.4	1			0
HTASVIGNK	9	1	0	0	Unmodified	Pep147	MSMS	2	2024-02-25_Fusion_41612	104	Ctrl_T2	467.763	2	463.756	925.498										18.431	1	18.216	17.716	18.716	-0.21531											0.0025985	1	5382	79.713	76.876	1
AAATPAIKK	9	2	0	0	Unmodified	Pep2522	ISO-MSMS	1	2024-02-05_Fusion_41268	101	Treat_T1	439.799	2	435.774	869.533			-0.40297	-0.00017561						18.372	0.31162	18.372	18.256	18.568	0								0.882949	0.00244779	0.0171994	5.2192e-05	1	5459	119.17	106.89	1	1.965	1.543	0
AAATPAIKK	9	2	0	0	Unmodified	Pep2522	ISO-MSMS	0	2024-02-05_Fusion_41268	101	Treat_T1	435.774	2	435.774	869.533			0.098633	4.2982e-05						18.37	0.25329	18.37	18.294	18.547	0								0.889036	0.00137232	0.00887636	0.00050513	1	5475	86.833	80.89	1	1.9342	1.5188	0
AAATPAIKK	9	2	0	0	Unmodified	Pep2522	MULTI-MSMS		2024-02-18_Fusion_41487	102	Treat_T2	435.774	2	435.774	869.533	-0.13019	-5.6734e-05	-0.29243	-0.00012743	-0.42262	-0.00018417	435.774	439.799	443.788	18.494	0.28739	18.397	18.218	18.505	-0.096771					71	15	7	0.396082	0.00190732	0.0307359	8.5991e-07	3	4344	122.13	111.32	1	0.88212	1.0347	0
AAATPAIKK	9	2	0	0	Unmodified	Pep2522	ISO-MSMS	1	2024-02-25_Fusion_41606	103	Ctrl_T1	439.799	2	435.774	869.533			-0.2389	-0.0001041						18.546	0.26314	18.345	18.193	18.456	-0.20085								0.986689	0.0018015	0.016429	2.2661e-05	1	5741	98.523	89.185	1			0
AAATPAIKK	9	2	0	0	Unmodified	Pep2522	ISO-MSMS	2	2024-02-25_Fusion_41606	103	Ctrl_T1	443.788	2	435.774	869.533			-0.75177	-0.0003276						18.574	0.28727	18.373	18.214	18.502	-0.20085								0.436543	0.0027808	0.0216512	0.00066479	1	5761	84.568	73.073	1			0
AAATPAIKK	9	2	0	0	Unmodified	Pep2522	ISO-MSMS	1	2024-02-25_Fusion_41612	104	Ctrl_T2	439.799	2	435.774	869.533			0.17949	7.8218e-05						18.503	0.2401	18.288	18.234	18.474	-0.21531								0.812359	0.00259842	0.0113136	3.7661e-05	1	5413	109.01	99.655	1			0
AAATPAIKK	9	2	0	0	Unmodified	Pep2522	ISO-MSMS	2	2024-02-25_Fusion_41612	104	Ctrl_T2	443.788	2	435.774	869.533			-0.54284	-0.00023656						18.525	0.30847	18.309	18.234	18.542	-0.21532								0.497464	0.00334276	0.0250839	0.00066479	1	5436	84.568	73.866	1			0
STIDPSGTRSK	11	1	0	1	Unmodified	Pep141	MULTI-MSMS		2024-02-05_Fusion_41268	101	Treat_T1	579.822	2	574.799	1147.58	0.33798	0.00019427	-0.027545	-1.5833e-05	0.31043	0.00017844	574.799	579.822	583.81	18.104	0.36744	18.104	17.906	18.274	0					98	18	11	0.814481	0.00487396	0.0310329	6.8575e-07	5	5327	128.36	120.72	1	8.2817	6.7483	0
STIDPSGTRSK	11	1	0	1	Unmodified	Pep141	MULTI-MSMS		2024-02-05_Fusion_41269	201	Treat_T1	386.883	3	383.535	1147.58	-0.0044239	-1.6967e-06	-0.25787	-9.8901e-05	-0.26229	-0.0001006	383.535	386.883	389.542	18.125	0.5031	18.104	17.844	18.347	-0.021202					147	18	13	0.624592	0.0367816	0.350897	1.3298e-08	5	5483	139.02	137.97	1	5.8241	4.5834	0
STIDPSGTRSK	11	1	0	1	Unmodified	Pep141	MULTI-MSMS		2024-02-18_Fusion_41487	102	Treat_T2	574.8	2	574.799	1147.58	0.51186	0.00029422	-0.55512	-0.00031908	-0.043258	-2.4865e-05	574.799	579.822	583.809	18.189	0.34302	18.093	17.834	18.177	-0.096771					109	17	10	0.876013	0.0035585	0.0320289	1.3534e-08	4	4205	137.05	128.15	1	3.6824	4.1223	0
STIDPSGTRSK	11	1	0	1	Unmodified	Pep141	ISO-MSMS	2	2024-02-18_Fusion_41488	202	Treat_T2	389.543	3	383.535	1147.58			-0.48251	-0.00018506						18.138	0.38021	18.068	17.863	18.244	-0.070009								0.950355	0.00751467	0.0587671	2.8886e-06	4	4036	119.68	114.37	1	4.0374	4.5492	0
STIDPSGTRSK	11	1	0	1	Unmodified	Pep141	ISO-MSMS	1	2024-02-18_Fusion_41488	202	Treat_T2	386.884	3	383.535	1147.58			-0.16194	-6.2109e-05						18.139	0.38021	18.069	17.863	18.244	-0.070009								0.762721	0.0271586	0.379994	8.1025e-11	4	3995	160.82	139.82	1	4.262	4.8024	0
STIDPSGTRSK	11	1	0	1	Unmodified	Pep141	ISO-MSMS	2	2024-02-25_Fusion_41606	103	Ctrl_T1	583.81	2	574.799	1147.58			-1.9798	-0.001138						18.259	0.3536	18.058	17.839	18.193	-0.20085								0.987254	0.0144841	0.151676	7.6218e-07	2	5624	130.98	106.14	1	30.763	19.847	0
STIDPSGTRSK	11	1	0	1	Unmodified	Pep141	ISO-MSMS	1	2024-02-25_Fusion_41606	103	Ctrl_T1	579.822	2	574.799	1147.58			0.20915	0.00012022						18.259	0.33544	18.058	17.858	18.193	-0.20085								0.917421	0.011292	0.127755	3.6033e-09	2	5597	142.83	80.28	1	16.81	10.845	0
STIDPSGTRSK	11	1	0	1	Unmodified	Pep141	ISO-MSMS	2	2024-02-25_Fusion_41607	203	Ctrl_T1	389.541	3	383.535	1147.58			-0.95047	-0.00036454						18.24	0.41211	18.012	17.805	18.217	-0.22764								0.960228	0.0382017	0.440855	1.2951e-06	4	5516	128.27	123.56	1	23.263	17.915	0
STIDPSGTRSK	11	1	0	1	Unmodified	Pep141	ISO-MSMS	1	2024-02-25_Fusion_41607	203	Ctrl_T1	386.883	3	383.535	1147.58			0.371	0.00014229						18.247	0.38835	18.019	17.829	18.217	-0.22764								0.708571	0.0437384	0.837952	2.8565e-16	2	5527	186.41	154	1	15.354	11.824	0
STIDPSGTRSK	11	1	0	1	Unmodified	Pep141	ISO-MSMS	2	2024-02-25_Fusion_41612	104	Ctrl_T2	583.811	2	574.799	1147.58			-1.3283	-0.00076351						18.267	0.33262	18.053	17.866	18.199	-0.2137								0.980264	0.00467241	0.0358186	2.5707e-09	2	5337	152.97	136.84	1	32.344	32.4	0
STIDPSGTRSK	11	1	0	1	Unmodified	Pep141	ISO-MSMS	1	2024-02-25_Fusion_41612	104	Ctrl_T2	579.822	2	574.799	1147.58			0.6896	0.00039638						18.265	0.31491	18.052	17.866	18.181	-0.21364								0.922886	0.00788702	0.0679101	4.2004e-09	2	5282	136.96	81.589	1	22.93	22.969	0
STIDPSGTRSK	11	1	0	1	Unmodified	Pep141	ISO-MSMS	2	2024-02-25_Fusion_41613	204	Ctrl_T2	389.543	3	383.535	1147.58			-0.89986	-0.00034513						18.278	0.48414	18.08	17.824	18.308	-0.19757								0.892291	0.00859997	0.0532947	3.4754e-06	3	5491	116.52	111.81	1	39.656	34.695	0
STIDPSGTRSK	11	1	0	1	Unmodified	Pep141	ISO-MSMS	1	2024-02-25_Fusion_41613	204	Ctrl_T2	386.883	3	383.535	1147.58			0.43822	0.00016807						18.262	0.39036	18.065	17.847	18.237	-0.19757								0.774214	0.044329	0.764395	3.4616e-16	2	5454	179.73	149.98	1	14.748	12.903	0
STIDPSGTRSK	11	1	0	1	Unmodified	Pep141	MULTI-MATCH-MSMS		2024-02-18_Fusion_41488	202	Treat_T2		3	383.535	1147.58	0.19781	7.5866e-05	0.54115	0.00020755	0.73896	0.00028342	383.535	385.542	387.205	18.157	0.35531	18.087	17.912	18.267	-0.070009	-0.0080774	0.00079585		139.02	92	14	10					0				0	0.93835	0.90234	0
ATDPKAIGH	9	1	0	0	Unmodified	Pep2520	MULTI-MSMS		2024-02-05_Fusion_41268	101	Treat_T1	459.25	2	455.243	908.472	-0.015034	-6.8441e-06	0.33275	0.00015148	0.31772	0.00014464	455.243	457.256	459.25	18.285	0.62353	18.285	18.068	18.691	0					184	32	11	0.922436	0.018658	0.0869761	1.9763e-06	2	5456	121.67	114	1	3.4982	2.6359	0
ATDPKAIGH	9	1	0	0	Unmodified	Pep2520	MULTI-MSMS		2024-02-05_Fusion_41269	201	Treat_T1	306.503	3	303.831	908.472	-0.39291	-0.00011938	0.16727	5.0823e-05	-0.22564	-6.8556e-05	303.831	305.173	306.503	18.295	0.35806	18.273	18.085	18.443	-0.021568					96	14	11	0.696119	0.00780476	0.113017	1.1757e-06	4	5541	130.28	130.28	1	4.3025	3.4859	0
ATDPKAIGH	9	1	0	0	Unmodified	Pep2520	ISO-MSMS	2	2024-02-18_Fusion_41487	102	Treat_T2	459.25	2	455.243	908.472			-0.54452	-0.00024789						18.378	0.42623	18.281	18.094	18.52	-0.096769								0.75311	0.0103179	0.138937	3.4656e-05	3	4335	127.46	109.14	1	1.413	1.4495	0
ATDPKAIGH	9	1	0	0	Unmodified	Pep2520	ISO-MSMS	1	2024-02-18_Fusion_41487	102	Treat_T2	457.256	2	455.243	908.472			0.35984	0.00016381						18.374	0.34706	18.277	18.116	18.464	-0.096769								0.679711	0.0244303	0.175904	6.0913e-05	1	4301	146.27	126.75	1	1.4279	1.4649	0
ATDPKAIGH	9	1	0	0	Unmodified	Pep2520	MULTI-MSMS		2024-02-18_Fusion_41488	202	Treat_T2	306.503	3	303.831	908.472	0.29323	8.9092e-05	-0.085059	-2.5844e-05	0.20817	6.3248e-05	303.831	305.173	306.502	18.34	0.49797	18.27	18.055	18.553	-0.070009					120	20	12	0.690528	0.0183761	0.117913	0.00042228	4	4059	130.28	129.68	1	1.5428	1.5731	0
ATDPKAIGH	9	1	0	0	Unmodified	Pep2520	MULTI-MSMS		2024-02-25_Fusion_41606	103	Ctrl_T1	457.256	2	455.243	908.472	0.11423	5.2002e-05	0.86512	0.00039384	0.97935	0.00044584	455.243	457.256	459.25	18.417	0.50981	18.216	17.946	18.456	-0.20085					122	28	9	0.784063	0.0445591	0.206955	8.8781e-07	1	5707	142.79	129.07	1	7.2603	3.0942	0
ATDPKAIGH	9	1	0	0	Unmodified	Pep2520	MULTI-MSMS		2024-02-25_Fusion_41607	203	Ctrl_T1	305.173	3	303.831	908.472	-0.51294	-0.00015585	0.31097	9.4483e-05	-0.20197	-6.1365e-05	303.831	305.173	306.503	18.431	0.26821	18.203	18.046	18.314	-0.22764					59	10	10	0.666443	0.00786237	0.0750554	1.3018e-06	2	5572	125.31	125.31	1	18.166	7.5561	0
ATDPKAIGH	9	1	0	0	Unmodified	Pep2520	MULTI-MSMS		2024-02-25_Fusion_41612	104	Ctrl_T2	457.256	2	455.243	908.472	-0.077209	-3.5149e-05	0.49798	0.0002267	0.42077	0.00019155	455.243	457.256	459.25	18.448	0.76044	18.233	17.851	18.611	-0.21531					150	39	9	0.646339	0.0323904	0.203683	1.1045e-06	2	5378	142.08	132.7	1	5.124	2.1167	0
ATDPKAIGH	9	1	0	0	Unmodified	Pep2520	ISO-MSMS	1	2024-02-25_Fusion_41613	204	Ctrl_T2	305.173	3	303.831	908.472			0.52103	0.00015831						18.446	0.28634	18.248	18.068	18.354	-0.19757								0.805647	0.0147648	0.190557	1.5793e-10	2	5506	152.63	152.63	1	26.83	11.242	0
QVNGGTVAEK	10	1	0	0	Unmodified	Pep134	ISO-MSMS	1	2024-02-05_Fusion_41268	101	Treat_T1	503.777	2	501.764	1001.51			-2.5232	-0.0012661						18	0.38757	18	17.704	18.092	0								0.721996	0.0107727	0.0540216	0.00017722	1	5316	91.867	83.448	1	1.7765	1.3386	0
QVNGGTVAEK	10	1	0	0	Unmodified	Pep134	ISO-MSMS	0	2024-02-18_Fusion_41487	102	Treat_T2	501.765	2	501.764	1001.51			0.37428	0.0001878						18.021	0.25778	17.925	17.764	18.022	-0.096769								0.825582	0.0101298	0.0680591	1.2185e-05	1	4161	102.62	88.323	1	0.52638	0.54	0
QVNGGTVAEK	10	1	0	0	Unmodified	Pep134	MSMS	2	2024-02-18_Fusion_41487	102	Treat_T2	505.772	2	501.764	1001.51										17.986	1	17.889	17.389	18.389	-0.096769											0.0024266	1	4152	82.749	78.856	1
QVNGGTVAEK	10	1	0	0	Unmodified	Pep134	ISO-MSMS	1	2024-02-25_Fusion_41606	103	Ctrl_T1	503.778	2	501.764	1001.51			0.92947	0.00046637						18.061	0.2309	17.862	17.741	17.972	-0.19867								0.638447	0.00500643	0.025445	0.00024432	1	5545	91.087	84.263	1	8.6839	3.7009	0
QVNGGTVAEK	10	1	0	0	Unmodified	Pep134	ISO-MSMS	1	2024-02-25_Fusion_41612	104	Ctrl_T2	503.778	2	501.764	1001.51			0.6099	0.00030603						18.107	0.22584	17.893	17.755	17.98	-0.21364								0.731511	0.00762278	0.0523804	1.29e-05	1	5242	95.608	80.4	1	13.832	5.7139	0
ATAGPGTVK	9	1	0	0	Unmodified	Pep2515	ISO-MSMS	2	2024-02-05_Fusion_41268	101	Treat_T1	405.233	2	401.227	800.439			-1.0473	-0.0004202						18.226	0.66134	18.226	17.906	18.568	0								0.730314	0.0199549	0.281597	2.8368e-05	2	5380	102.51	88.216	1	0.525	0.3956	0
ATAGPGTVK	9	1	0	0	Unmodified	Pep2515	ISO-MSMS	1	2024-02-05_Fusion_41268	101	Treat_T1	403.238	2	401.227	800.439			-0.88597	-0.00035547						18.227	1.0265	18.227	17.771	18.797	0								0.759031	0.0222816	0.248507	0.00030316	1	5363	89.698	76.106	1	0.7667	0.57772	0
ATAGPGTVK	9	1	0	0	Unmodified	Pep2515	ISO-MSMS	2	2024-02-18_Fusion_41487	102	Treat_T2	405.234	2	401.227	800.439			-0.83347	-0.00033441						18.206	0.54509	18.109	17.9	18.445	-0.096769								0.693069	0.00510054	0.0271186	2.6819e-05	2	4268	101.43	83.206	1	1.0202	1.0466	0
ATAGPGTVK	9	1	0	0	Unmodified	Pep2515	ISO-MSMS	1	2024-02-18_Fusion_41487	102	Treat_T2	403.239	2	401.227	800.439			-0.19717	-7.9111e-05						18.202	0.42533	18.105	17.877	18.302	-0.096769								0.833397	0.0241785	0.246538	4.0743e-05	1	4220	111.17	92.495	1	1.0079	1.034	0
ATAGPGTVK	9	1	0	0	Unmodified	Pep2515	ISO-MSMS	1	2024-02-25_Fusion_41606	103	Ctrl_T1	403.238	2	401.227	800.439			0.62	0.00024876						18.259	0.61674	18.058	17.839	18.456	-0.20085								0.677883	0.0197431	0.175949	0.001548	1	5592	72.038	61.95	1	9.3229	3.9732	0
ATAGPGTVK	9	1	0	0	Unmodified	Pep2515	ISO-MSMS	2	2024-02-25_Fusion_41606	103	Ctrl_T1	405.234	2	401.227	800.439			0.49625	0.00019911						18.259	0.95149	18.058	17.779	18.731	-0.20085								0.589953	0.0160299	0.136773	2.7235e-05	2	5593	114.28	93.542	1	9.0978	3.8773	0
ATAGPGTVK	9	1	0	0	Unmodified	Pep2515	ISO-MSMS	2	2024-02-25_Fusion_41612	104	Ctrl_T2	405.234	2	401.227	800.439			0.11021	4.4219e-05						18.314	0.9057	18.099	17.795	18.7	-0.21531								0.608965	0.0178172	0.1602	2.6819e-05	2	5275	102.51	84.593	1	8.7425	3.6115	0
ATAGPGTVK	9	1	0	0	Unmodified	Pep2515	ISO-MSMS	1	2024-02-25_Fusion_41612	104	Ctrl_T2	403.238	2	401.227	800.439			0.31649	0.00012698						18.299	0.74373	18.084	17.776	18.519	-0.21532								0.8039	0.0389178	0.365096	0.00030316	1	5284	89.698	75.024	1	10.12	4.1804	0
STAGRVIGK	9	1	0	1	Unmodified	Pep153	ISO-MSMS	2	2024-02-05_Fusion_41268	101	Treat_T1	453.779	2	444.767	887.519			1.5867	0.00070569						18.296	0.54196	18.296	18.068	18.61	0								0.801955	0.011212	0.0819446	0.0024563	1	5439	59.153	43.272	1	2.0623	1.6804	0
STAGRVIGK	9	1	0	1	Unmodified	Pep153	ISO-MSMS	1	2024-02-18_Fusion_41487	102	Treat_T2	449.789	2	444.767	887.519			0.34379	0.00015291						18.363	0.38981	18.266	18.094	18.484	-0.096769								0.587577	0.00926863	0.10679	0.00095473	2	4320	80.455	73.837	1	0.4188	0.46884	0
STAGRVIGK	9	1	0	1	Unmodified	Pep153	ISO-MSMS	1	2024-02-25_Fusion_41606	103	Ctrl_T1	449.79	2	444.767	887.519			0.88605	0.00039408						18.458	0.39036	18.257	18.066	18.456	-0.20085								0.737782	0.00756301	0.0611305	4.5707e-05	2	5675	114.64	99.998	1			0
STAGRVIGK	9	1	0	1	Unmodified	Pep153	ISO-MSMS	1	2024-02-25_Fusion_41612	104	Ctrl_T2	449.789	2	444.767	887.519			0.6972	0.00031009						18.456	0.54768	18.24	18.063	18.611	-0.21531								0.597293	0.00470789	0.0360031	2.618e-05	2	5353	100.98	86.343	1			0
STAGRVIGK	9	1	0	1	Unmodified	Pep153	ISO-MSMS	2	2024-02-25_Fusion_41612	104	Ctrl_T2	453.778	2	444.767	887.519			0.2877	0.00012796						18.456	0.43217	18.24	18.087	18.519	-0.21531								0.683782	0.0104824	0.0723791	0.0020645	1	5380	64.711	48.83	1			0
SVYAGGRGPAK	11	1	0	1	Unmodified	Pep172	ISO-MSMS	2	2024-02-05_Fusion_41268	101	Treat_T1	540.799	2	531.788	1061.56			-0.98743	-0.0005251						18.631	0.22267	18.631	18.501	18.724	0								0.816043	0.00897611	0.054773	0.0016783	1	5560	74.173	41.818	1	6.0639	4.9412	0
SVYAGGRGPAK	11	1	0	1	Unmodified	Pep172	ISO-MSMS	0	2024-02-05_Fusion_41268	101	Treat_T1	531.789	2	531.788	1061.56			-0.10442	-5.5532e-05						18.631	0.17746	18.631	18.568	18.745	0								0.774342	0.00275099	0.0200748	4.3646e-06	1	5579	113.66	87.719	1	5.8193	4.7419	0
SVYAGGRGPAK	11	1	0	1	Unmodified	Pep172	ISO-MSMS	1	2024-02-18_Fusion_41487	102	Treat_T2	536.811	2	531.788	1061.56			-1.1461	-0.00060949						18.702	0.33706	18.602	18.442	18.779	-0.099491								0.562858	0.00275371	0.00717721	0.00033895	1	4418	89.886	61.712	1	4.1432	4.6383	0
SVYAGGRGPAK	11	1	0	1	Unmodified	Pep172	ISO-MSMS	2	2024-02-18_Fusion_41487	102	Treat_T2	540.8	2	531.788	1061.56			-3.7731	-0.0020065						18.715	0.31927	18.616	18.481	18.8	-0.099489								0.858544	0.00576365	0.0184703	0.0012252	1	4420	79.489	65.371	1	4.0887	4.5772	0
SVYAGGRGPAK	11	1	0	1	Unmodified	Pep172	ISO-MSMS	2	2024-02-18_Fusion_41488	202	Treat_T2	360.869	3	354.861	1061.56			-0.026368	-9.3571e-06						18.667	0.19787	18.596	18.48	18.678	-0.071056								0.211726	0.00194676	0.0162672	0.0060701	1	4186	70.856	58.306	1	4.0019	4.5092	0
SVYAGGRGPAK	11	1	0	1	Unmodified	Pep172	ISO-MSMS	1	2024-02-18_Fusion_41488	202	Treat_T2	358.21	3	354.861	1061.56			-2.9547	-0.0010485						18.651	0.38869	18.581	18.432	18.821	-0.070669								0.165372	0.00125644	0.0104341	3.3139e-06	1	4192	117.39	114.54	1	2.8718	3.2359	0
SQNPRFYHK	9	1	0	1	Unmodified	Pep4253	MULTI-MSMS		2024-02-05_Fusion_41268	101	Treat_T1	593.822	2	588.799	1175.58	0.89175	0.00052506	0.082401	4.8518e-05	0.97415	0.00057358	588.799	593.822	597.81	19.089	0.45123	19.089	18.953	19.404	0					122	23	10	0.721898	0.0143762	0.0908538	1.2027e-06	5	5768	125.47	102.04	1	5.1845	4.2246	0
SQNPRFYHK	9	1	0	1	Unmodified	Pep4253	MULTI-MSMS		2024-02-05_Fusion_41269	201	Treat_T1	392.869	3	392.868	1175.58	-0.21637	-8.5005e-05	0.31307	0.000123	0.096701	3.7991e-05	392.869	396.217	398.876	19.104	0.62398	19.082	18.833	19.457	-0.021984					179	25	12	0.700937	0.015555	0.106273	1.3665e-07	13	5784	150.4	150.4	1	4.439	3.4933	0
SQNPRFYHK	9	1	0	1	Unmodified	Pep4253	MULTI-MSMS		2024-02-18_Fusion_41487	102	Treat_T2	593.822	2	588.799	1175.58	0.82461	0.00048553	0.069912	4.1164e-05	0.89452	0.00052669	588.799	593.822	597.81	19.118	0.33897	19.018	18.904	19.243	-0.099489					102	16	10	0.9223	0.00396069	0.0330256	9.3771e-07	4	4583	139.74	114.8	1	3.0333	3.3957	0
SQNPRFYHK	9	1	0	1	Unmodified	Pep4253	MULTI-MSMS		2024-02-18_Fusion_41488	202	Treat_T2	392.869	3	392.868	1175.58	-0.17541	-6.8914e-05	-0.35907	-0.00014107	-0.53449	-0.00020998	392.869	396.216	398.876	19.177	0.54485	19.106	18.821	19.365	-0.071056					196	22	14	0.783154	0.0273039	0.23271	1.3665e-07	11	4321	150.4	149.92	1	2.8129	3.1695	0
SQNPRFYHK	9	1	0	1	Unmodified	Pep4253	ISO-MSMS	1	2024-02-18_Fusion_41488	202	Treat_T2	396.549	3	392.868	1175.58			3.8484	0.0015119						19.497	0.29427	19.424	19.34	19.635	-0.072191								0.391568	0.00140406	0.00899772	0.0092723	1	4416	51.335	46.197	1	6.383	7.1922	0
SQNPRFYHK	9	1	0	1	Unmodified	Pep4253	ISO-MSMS	1	2024-02-25_Fusion_41606	103	Ctrl_T1	593.822	2	588.799	1175.58			-0.16213	-9.5464e-05						19.276	0.45465	19.073	18.907	19.362	-0.20317								0.967143	0.016055	0.0936779	5.0768e-05	2	6072	154.28	124.84	1	47.435	30.603	0
SQNPRFYHK	9	1	0	1	Unmodified	Pep4253	ISO-MSMS	2	2024-02-25_Fusion_41606	103	Ctrl_T1	597.811	2	588.799	1175.58			-0.21664	-0.00012756						19.276	0.44443	19.073	18.918	19.362	-0.20317								0.947228	0.00731252	0.0634088	3.3261e-05	2	6011	144.9	104.63	1			0
SQNPRFYHK	9	1	0	1	Unmodified	Pep4253	MULTI-MSMS		2024-02-25_Fusion_41607	203	Ctrl_T1	396.217	3	392.868	1175.58	-0.055681	-2.1875e-05	0.24665	9.6902e-05	0.19097	7.5026e-05	393.203	396.217	398.876	19.305	0.78696	19.076	18.794	19.581	-0.22918					229	31	15	0.896871	0.0461569	0.736604	2.6718e-11	8	5885	164.33	162.28	1	52.255	40.241	0
SQNPRFYHK	9	1	0	1	Unmodified	Pep4253	ISO-MSMS	1	2024-02-25_Fusion_41612	104	Ctrl_T2	593.822	2	588.799	1175.58			-0.18211	-0.00010722						19.305	0.51207	19.088	18.899	19.411	-0.21717								0.944911	0.0123313	0.0628881	2.62e-05	2	5774	173.69	126.69	1	40.106	40.175	0
SQNPRFYHK	9	1	0	1	Unmodified	Pep4253	ISO-MSMS	2	2024-02-25_Fusion_41612	104	Ctrl_T2	597.81	2	588.799	1175.58			-0.17513	-0.00010312						19.305	0.41599	19.088	18.974	19.39	-0.21717								0.948706	0.00667286	0.0691412	1.9526e-05	2	5714	96.936	58.517	1	52.782	52.872	0
SQNPRFYHK	9	1	0	1	Unmodified	Pep4253	ISO-MSMS	1	2024-02-25_Fusion_41613	204	Ctrl_T2	396.217	3	392.868	1175.58			1.1845	0.00046536						19.31	0.8016	19.111	18.832	19.633	-0.19899								0.943858	0.0835566	0.948854	4.3824e-16	6	5756	194.44	179.41	1	83.282	72.864	0
SQNPRFYHK	9	1	0	1	Unmodified	Pep4253	ISO-MSMS	2	2024-02-25_Fusion_41613	204	Ctrl_T2	398.876	3	392.868	1175.58			-0.16136	-6.3395e-05						19.31	0.63378	19.111	18.904	19.538	-0.19899								0.972532	0.0718643	1	2.5268e-10	4	5801	138.25	136.19	1	83.819	73.333	0
KVAENVIRQK	10	2	0	1	Unmodified	Pep185	ISO-MSMS	1	2024-02-05_Fusion_41268	101	Treat_T1	599.894	2	592.859	1183.7			-0.56975	-0.00033778						18.778	0.18118	18.778	18.672	18.853	0								0.965906	0.00110347	0.00602066	1.2472e-05	1	5615	99.802	85.665	1			0
KVAENVIRQK	10	2	0	1	Unmodified	Pep185	ISO-MSMS	2	2024-02-05_Fusion_41268	101	Treat_T1	605.878	2	592.859	1183.7			-0.21368	-0.00012668						18.775	0.20155	18.775	18.672	18.874	0								0.954661	0.00323445	0.0125432	0.0014243	1	5618	77.379	64.423	1	5.1869	3.1256	0
KVAENVIRQK	10	2	0	1	Unmodified	Pep185	ISO-MSMS	2	2024-02-18_Fusion_41487	102	Treat_T2	605.878	2	592.859	1183.7			0.29662	0.00017585						18.868	0.09094	18.769	18.688	18.779	-0.099489								0.975448	0.000439298	0.00274176	1.2528e-05	1	4490	99.257	81.821	1			0
KVAENVIRQK	10	2	0	1	Unmodified	Pep185	MSMS	1	2024-02-18_Fusion_41487	102	Treat_T2	599.895	2	592.859	1183.7										18.864	1	18.764	18.264	19.264	-0.099489											0.04558	1	4500	36.334	33.078	1
KVAENVIRQK	10	2	0	1	Unmodified	Pep185	ISO-MSMS	2	2024-02-25_Fusion_41606	103	Ctrl_T1	605.878	2	592.859	1183.7			0.93885	0.00055661						18.959	0.1752	18.756	18.629	18.804	-0.20317								0.771587	0.00116257	0.00491286	1.1451e-05	1	5900	109.83	69.106	1			0
KVAENVIRQK	10	2	0	1	Unmodified	Pep185	ISO-MSMS	1	2024-02-25_Fusion_41606	103	Ctrl_T1	599.894	2	592.859	1183.7			0.4603	0.00027289						18.947	0.1752	18.744	18.629	18.804	-0.20317								0.403464	0.00108522	0.00472683	1.2127e-05	1	5901	103.19	92.028	1			0
KVAENVIRQK	10	2	0	1	Unmodified	Pep185	ISO-MSMS	2	2024-02-25_Fusion_41612	104	Ctrl_T2	605.877	2	592.859	1183.7			0.12881	7.6369e-05						19.007	0.16357	18.789	18.658	18.822	-0.21717								0.930202	0.00145394	0.00517125	0.00051909	1	5601	87.895	65.851	1			0
KVAENVIRQK	10	2	0	1	Unmodified	Pep185	ISO-MSMS	1	2024-02-25_Fusion_41612	104	Ctrl_T2	599.894	2	592.859	1183.7			-0.095896	-5.6853e-05						18.993	0.18869	18.775	18.633	18.822	-0.21717								0.947747	0.000497224	0.00547623	1.13e-05	1	5602	111.31	100.94	1			0
ATFSTGERK	9	1	0	1	Unmodified	Pep181	MULTI-MSMS		2024-02-05_Fusion_41268	101	Treat_T1	498.759	2	498.759	995.504	0.25882	0.00012909	-0.23441	-0.00011692	0.024403	1.2171e-05	498.759	503.782	507.77	18.778	0.28553	18.778	18.61	18.895	0					74	14	8	0.285975	0.00462823	0.0225802	0.00067277	2	5628	69.812	55.049	1	2.7656	2.2536	0
ATFSTGERK	9	1	0	1	Unmodified	Pep181	MULTI-SECPEP		2024-02-05_Fusion_41269	201	Treat_T1	337.216	3	332.842	995.504	-0.28742	-9.5665e-05	0.75847	0.00025245	0.47105	0.00015678	332.842	336.19	338.85	18.784	0.28884	18.762	18.616	18.905	-0.021812					40	11	6	0.427912	0.00317896	0.036218	0.045869	1	5684	31.842	31.842	1	2.9971	2.3586	0
ATFSTGERK	9	1	0	1	Unmodified	Pep181	ISO-MSMS	0	2024-02-18_Fusion_41487	102	Treat_T2	498.759	2	498.759	995.504			0.40829	0.00020364						18.845	0.22213	18.746	18.597	18.819	-0.099489								0.295827	0.00250682	0.015634	0.0016683	1	4468	70.332	52.07	1	3.0194	3.3802	0
ATFSTGERK	9	1	0	1	Unmodified	Pep181	ISO-MSMS	1	2024-02-18_Fusion_41488	202	Treat_T2	336.19	3	332.842	995.504			-1.773	-0.00059013						18.762	0.51847	18.691	18.528	19.047	-0.071056								0.588894	0.00691877	0.0591495	5.417e-11	2	4215	168.38	144.63	1	2.741	3.0885	0
ATFSTGERK	9	1	0	1	Unmodified	Pep181	ISO-MSMS	2	2024-02-25_Fusion_41606	103	Ctrl_T1	507.77	2	498.759	995.504			-1.174	-0.00058555						18.923	0.2367	18.72	18.545	18.782	-0.20317								0.691747	0.0115541	0.0772586	2.196e-05	1	5878	98.033	66.503	1			0
ATFSTGERK	9	1	0	1	Unmodified	Pep181	ISO-MSMS	1	2024-02-25_Fusion_41607	203	Ctrl_T1	336.19	3	332.842	995.504			-0.048105	-1.6011e-05						18.92	0.29143	18.691	18.479	18.77	-0.22918								0.401793	0.0026927	0.0169615	2.6837e-10	2	5741	135.87	120.6	1	21.246	16.361	0
ATFSTGERK	9	1	0	1	Unmodified	Pep181	ISO-MSMS	2	2024-02-25_Fusion_41607	203	Ctrl_T1	338.849	3	332.842	995.504			-0.28888	-9.6151e-05						18.914	0.23959	18.685	18.53	18.77	-0.22918								0.135898	0.000947519	0.00570783	0.0053473	1	5756	60.892	60.892	1	19.687	15.161	0
ATFSTGERK	9	1	0	1	Unmodified	Pep181	ISO-MSMS	2	2024-02-25_Fusion_41612	104	Ctrl_T2	507.77	2	498.759	995.504			-1.5182	-0.00075721						18.974	0.28979	18.757	18.563	18.853	-0.21717								0.672854	0.00889127	0.063257	0.00058282	1	5571	85.731	50.293	1	34.653	34.713	0
AVAAVAARR	9	0	0	2	Unmodified	Pep2555	MULTI-MSMS		2024-02-05_Fusion_41268	101	Treat_T1	448.795	2	442.775	883.535	0.48431	0.00021444	-0.51911	-0.00022985	-0.034796	-1.5407e-05	442.775	448.795	452.783	18.778	0.83845	18.778	18.61	19.448	0					157	43	11	0.869375	0.0131831	0.144501	3.5917e-14	6	5585	178.65	175.81	1	185.58	152.2	0
AVAAVAARR	9	0	0	2	Unmodified	Pep2555	ISO-MSMS	1	2024-02-05_Fusion_41269	201	Treat_T1	299.533	3	295.519	883.535			0.41581	0.00012288						18.817	0.31367	18.795	18.616	18.929	-0.021984								0.887446	0.0208054	0.133024	6.7638e-11	2	5698	166.34	166.06	1	179.56	153.6	0
AVAAVAARR	9	0	0	2	Unmodified	Pep2555	ISO-MSMS	2	2024-02-05_Fusion_41269	201	Treat_T1	302.191	3	295.519	883.535			-0.1214	-3.5875e-05						18.817	0.31367	18.795	18.616	18.929	-0.021984								0.591974	0.0186512	0.118009	5.866e-06	2	5700	94.309	77.976	1	178.36	152.57	0
AVAAVAARR	9	0	0	2	Unmodified	Pep2555	ISO-MSMS	2	2024-02-18_Fusion_41487	102	Treat_T2	452.783	2	442.775	883.535			-0.83422	-0.00036937						18.795	0.90542	18.696	18.549	19.454	-0.099489								0.878081	0.0310585	0.10443	0.00035916	3	4510	88.904	68.383	1	20.994	24.893	0
AVAAVAARR	9	0	0	2	Unmodified	Pep2555	ISO-MSMS	1	2024-02-18_Fusion_41487	102	Treat_T2	448.795	2	442.775	883.535			0.35656	0.00015788						18.795	0.27746	18.696	18.562	18.839	-0.099491								0.582761	0.0126794	0.192789	4.091e-05	2	4451	162.07	159.72	1	21.569	25.576	0
AVAAVAARR	9	0	0	2	Unmodified	Pep2555	ISO-MSMS	2	2024-02-18_Fusion_41488	202	Treat_T2	302.191	3	295.519	883.535			-0.59079	-0.00017459						18.832	0.39823	18.761	18.552	18.951	-0.071056								0.979716	0.00497342	0.0184148	1.9999e-06	4	4251	121.29	113.64	1	24.05	22.882	0
AVAAVAARR	9	0	0	2	Unmodified	Pep2555	ISO-MSMS	1	2024-02-18_Fusion_41488	202	Treat_T2	299.532	3	295.519	883.535			0.27452	8.1125e-05						18.832	0.29333	18.761	18.552	18.846	-0.071056								0.64767	0.0148304	0.22621	2.4872e-10	2	4208	138.85	138.85	1	24.53	23.339	0
AVAAVAARR	9	0	0	2	Unmodified	Pep2555	ISO-MSMS	1	2024-02-25_Fusion_41606	103	Ctrl_T1	448.795	2	442.775	883.535			0.53233	0.0002357						18.924	0.84096	18.721	18.545	19.386	-0.20317								0.700055	0.0344179	0.268297	4.0344e-05	3	5870	162.51	159.68	1			0
AVAAVAARR	9	0	0	2	Unmodified	Pep2555	ISO-MSMS	2	2024-02-25_Fusion_41606	103	Ctrl_T1	452.783	2	442.775	883.535			-2.0935	-0.00092696						18.924	0.30541	18.721	18.545	18.85	-0.20317								0.601643	0.0431571	0.128582	0.00014749	1	5904	91.906	78.327	1			0
AVAAVAARR	9	0	0	2	Unmodified	Pep2555	ISO-MSMS	1	2024-02-25_Fusion_41607	203	Ctrl_T1	299.533	3	295.519	883.535			0.16134	4.768e-05						18.918	0.53737	18.688	18.479	19.016	-0.22918								0.907771	0.0135603	0.189872	6.7638e-11	4	5719	166.34	166.34	1			0
AVAAVAARR	9	0	0	2	Unmodified	Pep2555	ISO-MSMS	2	2024-02-25_Fusion_41607	203	Ctrl_T1	302.191	3	295.519	883.535			-1.9016	-0.00056197						18.917	0.2132	18.688	18.557	18.77	-0.22918								0.911862	0.00407303	0.0364575	3.9862e-06	2	5749	107.43	94.64	1			0
AVAAVAARR	9	0	0	2	Unmodified	Pep2555	ISO-MSMS	1	2024-02-25_Fusion_41612	104	Ctrl_T2	448.795	2	442.775	883.535			0.31778	0.0001407						18.976	0.61932	18.759	18.54	19.16	-0.21717								0.876676	0.12914	1	2.1481e-05	2	5569	178.65	175.81	1			0
AVAAVAARR	9	0	0	2	Unmodified	Pep2555	ISO-MSMS	2	2024-02-25_Fusion_41612	104	Ctrl_T2	452.783	2	442.775	883.535			-2.3937	-0.0010599						18.96	0.30613	18.743	18.563	18.87	-0.21717								0.655103	0.0428015	0.128577	0.0011942	1	5589	77.058	62.9	1			0
AVAAVAARR	9	0	0	2	Unmodified	Pep2555	ISO-MSMS	1	2024-02-25_Fusion_41613	204	Ctrl_T2	299.532	3	295.519	883.535			-0.037536	-1.1093e-05						18.971	0.343	18.772	18.513	18.856	-0.19899								0.942128	0.0176238	0.179319	6.7638e-11	2	5648	166.34	166.34	1			0
AVAAVAARR	9	0	0	2	Unmodified	Pep2555	ISO-MSMS	2	2024-02-25_Fusion_41613	204	Ctrl_T2	302.191	3	295.519	883.535			-2.107	-0.00062267						18.971	0.24325	18.772	18.613	18.856	-0.19899								0.748563	0.00394885	0.0247093	5.3942e-06	2	5679	97.602	84.812	1			0
AVAAVAARR	9	0	0	2	Unmodified	Pep2555	MULTI-MATCH-MSMS		2024-02-18_Fusion_41487	102	Treat_T2		2	442.775	883.535	0.33803	0.00014967	0.67214	0.00029761	1.0102	0.00044728	442.776	445.785	447.779	18.798	0.29007	18.698	18.549	18.839	-0.099489	-0.039877	0.00035935		178.65	80	15	8					0				0	2.7939	2.6353	0
SSNSYAIKK	9	2	0	0	Unmodified	Pep2559	MULTI-MSMS		2024-02-05_Fusion_41268	101	Treat_T1	503.295	2	499.269	996.524	0.36774	0.0001836	0.087524	4.3698e-05	0.45526	0.0002273	499.269	503.294	507.283	18.908	0.43166	18.908	18.705	19.137	0					160	24	12	0.934695	0.0897	0.632658	8.4456e-10	5	5648	148.27	139	1	3.2667	2.5652	0
SSNSYAIKK	9	2	0	0	Unmodified	Pep2559	ISO-MSMS	1	2024-02-18_Fusion_41487	102	Treat_T2	503.295	2	499.269	996.524			0.27123	0.00013542						18.926	0.46393	18.827	18.668	19.132	-0.099489								0.794999	0.0437509	0.178908	5.5879e-05	2	4502	150.24	138.53	1	2.0084	2.3557	0
SSNSYAIKK	9	2	0	0	Unmodified	Pep2559	ISO-MSMS	2	2024-02-18_Fusion_41487	102	Treat_T2	507.283	2	499.269	996.524			-0.32051	-0.00016002						18.947	0.47169	18.848	18.703	19.175	-0.099491								0.975569	0.017641	0.0721457	5.0768e-05	1	4535	154.28	126.65	1	1.9194	2.2513	0
SSNSYAIKK	9	2	0	0	Unmodified	Pep2559	MULTI-MSMS		2024-02-18_Fusion_41488	202	Treat_T2	335.865	3	333.182	996.524	-0.19115	-6.3689e-05	0.37847	0.0001261	0.18732	6.2411e-05	333.182	335.865	338.525	18.956	0.44384	18.885	18.626	19.07	-0.071056					130	18	12	0.660721	0.0182448	0.157289	1.155e-11	7	4238	168.38	168.38	1	2.0419	2.3407	0
SSNSYAIKK	9	2	0	0	Unmodified	Pep2559	ISO-MSMS	1	2024-02-25_Fusion_41606	103	Ctrl_T1	503.295	2	499.269	996.524			0.75495	0.00037692						19.018	0.69646	18.814	18.665	19.362	-0.20317								0.709394	0.0702414	0.336933	6.6259e-05	2	5922	142.04	132.08	1	72.901	33.592	0
SSNSYAIKK	9	2	0	0	Unmodified	Pep2559	ISO-MSMS	2	2024-02-25_Fusion_41606	103	Ctrl_T1	507.284	2	499.269	996.524			-0.23533	-0.00011749						19.023	0.56264	18.82	18.686	19.248	-0.20317								0.723864	0.00283959	0.0122804	3.0213e-05	2	5996	137.14	110.35	1	55.245	25.457	0
SSNSYAIKK	9	2	0	0	Unmodified	Pep2559	ISO-MSMS	1	2024-02-25_Fusion_41607	203	Ctrl_T1	335.865	3	333.182	996.524			0.32089	0.00010691						19.027	0.36247	18.798	18.654	19.016	-0.22918								0.699132	0.00522246	0.0197909	1.6531e-10	2	5759	151.51	151.35	1	23.68	35.635	0
SSNSYAIKK	9	2	0	0	Unmodified	Pep2559	ISO-MSMS	2	2024-02-25_Fusion_41607	203	Ctrl_T1	338.525	3	333.182	996.524			-0.25159	-8.3826e-05						19.056	0.4592	18.827	18.654	19.113	-0.22918								0.895409	0.00741861	0.0356828	3.3687e-06	2	5770	111.74	105.71	1	18.444	27.756	0
SSNSYAIKK	9	2	0	0	Unmodified	Pep2559	ISO-MSMS	2	2024-02-25_Fusion_41612	104	Ctrl_T2	507.284	2	499.269	996.524			-0.0076379	-3.8134e-06						19.076	0.35377	18.859	18.723	19.076	-0.21717								0.895659	0.0079247	0.0434159	5.2245e-05	2	5687	142.04	115.25	1	55.049	24.541	0
SSNSYAIKK	9	2	0	0	Unmodified	Pep2559	MSMS	2	2024-02-25_Fusion_41612	104	Ctrl_T2	507.284	2	499.269	996.524										19.355	1	19.138	18.638	19.638	-0.21717											0.026362	1	5748	46.129	44.263	1
SSNSYAIKK	9	2	0	0	Unmodified	Pep2559	ISO-MSMS	1	2024-02-25_Fusion_41613	204	Ctrl_T2	335.865	3	333.182	996.524			0.35199	0.00011728						19.016	0.31468	18.818	18.662	18.976	-0.19899								0.778805	0.00300466	0.0109818	1.6531e-10	2	5684	151.51	151.35	1	11.465	4.6426	0
SSNSYAIKK	9	2	0	0	Unmodified	Pep2559	ISO-MSMS	2	2024-02-25_Fusion_41613	204	Ctrl_T2	338.525	3	333.182	996.524			-0.12861	-4.2852e-05						19.025	0.31202	18.826	18.712	19.024	-0.19899								0.85153	0.00293515	0.0126369	2.6223e-10	2	5700	136.8	130.76	1	13.063	5.2897	0
SSNSYAIKK	9	2	0	0	Unmodified	Pep2559	MULTI-MATCH-MSMS		2024-02-18_Fusion_41487	102	Treat_T2		2	499.269	996.524	0.40078	0.0002001	0.084025	4.1951e-05	0.4848	0.00024205	499.269	501.282	503.276	18.943	0.33808	18.844	18.688	19.026	-0.099489	-0.032104	-2.5725e-06		148.27	140	18	10					0				0	0.71665	0.73521	0
RVNPSSYSR	9	0	0	2	Unmodified	Pep195	ISO-MSMS	1	2024-02-05_Fusion_41268	101	Treat_T1	539.295	2	533.275	1064.54			-0.37899	-0.00020211						18.958	0.29102	18.958	18.797	19.088	0								0.909162	0.00110586	0.00474092	0.00066801	1	5694	84.522	58.948	1	1.8976	1.5562	0
RVNPSSYSR	9	0	0	2	Unmodified	Pep195	ISO-MSMS	2	2024-02-18_Fusion_41487	102	Treat_T2	543.283	2	533.275	1064.54			-4.172	-0.0022248						19.051	0.31016	18.951	18.8	19.11	-0.099489								0.72719	0.00097425	0.00900726	0.016279	1	4573	42.718	29.681	1	1.0003	1.1862	0
RVNPSSYSR	9	0	0	2	Unmodified	Pep195	ISO-MSMS	1	2024-02-25_Fusion_41606	103	Ctrl_T1	539.296	2	533.275	1064.54			0.07758	4.1372e-05						19.156	0.23443	18.953	18.86	19.095	-0.20317								0.949531	0.00167565	0.00492163	1.5033e-07	1	5986	223.08	198.14	1	0.24438	0.22157	0
RVNPSSYSR	9	0	0	2	Unmodified	Pep195	ISO-MSMS	1	2024-02-25_Fusion_41612	104	Ctrl_T2	539.295	2	533.275	1064.54			-0.33395	-0.00017809						19.219	0.21685	19.002	18.888	19.105	-0.21717								0.794485	0.000649301	0.00198689	0.0014853	1	5663	72.928	59.891	1	0.25129	0.34528	0
GVGAGAIAKK	10	2	0	0	Unmodified	Pep2563	ISO-MSMS	1	2024-02-05_Fusion_41268	101	Treat_T1	440.297	2	436.272	870.529			0.20173	8.8008e-05						19.003	0.19418	19.003	18.919	19.113	0								0.272863	0.00039258	0.00516631	0.034025	1	5703	32.892	32.892	1	4.8525	3.8104	0
HVYTPSTTK	9	1	0	0	Unmodified	Pep2557	MULTI-MSMS		2024-02-05_Fusion_41268	101	Treat_T1	519.282	2	517.269	1032.52	0.18031	9.3268e-05	0.043388	2.2443e-05	0.2237	0.00011571	517.27	519.282	521.276	18.855	0.26725	18.855	18.691	18.958	0					51	14	8	0.649444	0.00264054	0.0179784	7.1709e-05	2	5651	93.143	86.083	1	3.0974	2.3339	0
HVYTPSTTK	9	1	0	0	Unmodified	Pep2557	ISO-MSMS	1	2024-02-18_Fusion_41487	102	Treat_T2	519.784	2	517.269	1032.52			0.20918	0.0001082						18.897	0.17985	18.798	18.688	18.868	-0.099489								0.867387	0.000839018	0.00226367	0.0011198	1	4521	78.113	66.472	1	1.1888	1.2196	0
HVYTPSTTK	9	1	0	0	Unmodified	Pep2557	ISO-MSMS	2	2024-02-18_Fusion_41487	102	Treat_T2	521.277	2	517.269	1032.52			0.57068	0.0002952						18.911	0.2378	18.811	18.648	18.885	-0.099489								0.263805	0.00022096	0.00179117	0.0019381	1	4532	66.504	57.111	1	1.517	1.5563	0
HVYTPSTTK	9	1	0	0	Unmodified	Pep2557	ISO-MSMS	1	2024-02-25_Fusion_41606	103	Ctrl_T1	519.283	2	517.269	1032.52			0.29192	0.000151						19.006	0.57111	18.803	18.313	18.884	-0.20317								0.800231	0.00178603	0.00611091	7.2039e-05	1	5930	133.05	113.7	1	7.0713	3.0136	0
HVYTPSTTK	9	1	0	0	Unmodified	Pep2557	ISO-MSMS	1	2024-02-25_Fusion_41612	104	Ctrl_T2	519.282	2	517.269	1032.52			0.13726	7.1e-05						19.06	0.25529	18.843	18.633	18.888	-0.21717								0.710986	0.0024186	0.0106671	5.9525e-05	1	5613	147.36	128.11	1	6.6847	2.7614	0
KSMNANTITK	10	2	0	0	Unmodified	Pep188	MULTI-MSMS		2024-02-05_Fusion_41268	101	Treat_T1	562.31	2	554.295	1106.58	0.41386	0.0002294	-0.23913	-0.00013255	0.17473	9.6852e-05	554.295	558.32	562.309	18.948	0.30185	18.948	18.835	19.137	0					78	17	7	0.777302	0.001719	0.00985873	2.3819e-13	3	5684	206.49	183.85	1	1.0407	0.81717	0
KSMNANTITK	10	2	0	0	Unmodified	Pep188	ISO-MSMS	1	2024-02-18_Fusion_41487	102	Treat_T2	558.32	2	554.295	1106.58			0.4745	0.00026301						18.951	0.18852	18.852	18.744	18.932	-0.099489								0.75493	0.00135523	0.00531243	7.7697e-06	1	4533	142.71	118.59	1	0.54084	0.63438	0
KSMNANTITK	10	2	0	0	Unmodified	Pep188	ISO-MSMS	0	2024-02-18_Fusion_41487	102	Treat_T2	554.295	2	554.295	1106.58			-0.33656	-0.00018656						18.962	0.35286	18.863	18.779	19.132	-0.099489								0.969627	0.00292673	0.0114841	8.8138e-07	1	4536	205.32	171.36	1	0.41381	0.48538	0
KSMNANTITK	10	2	0	0	Unmodified	Pep188	ISO-MSMS	2	2024-02-18_Fusion_41487	102	Treat_T2	562.31	2	554.295	1106.58			-0.3899	-0.00021612						18.964	0.21861	18.864	18.761	18.98	-0.099489								0.960319	0.00210899	0.0120418	2.1078e-06	1	4542	187.42	162.54	1	0.43289	0.50776	0
KSMNANTITK	10	2	0	0	Unmodified	Pep188	ISO-MSMS	1	2024-02-25_Fusion_41606	103	Ctrl_T1	558.32	2	554.295	1106.58			-0.078586	-4.356e-05						19.071	0.23667	18.868	18.728	18.965	-0.20317								0.967799	0.00250136	0.00780939	4.0589e-06	1	5942	168.22	135.9	1	8.3593	3.8519	0
KSMNANTITK	10	2	0	0	Unmodified	Pep188	ISO-MSMS	2	2024-02-25_Fusion_41606	103	Ctrl_T1	562.309	2	554.295	1106.58			0.15435	8.5558e-05						19.032	0.24293	18.829	18.746	18.989	-0.20317								0.955529	0.00142227	0.00788244	1.3399e-06	1	5944	198.62	173.78	1	6.9355	3.1959	0
KSMNANTITK	10	2	0	0	Unmodified	Pep188	ISO-MSMS	2	2024-02-25_Fusion_41612	104	Ctrl_T2	562.809	2	554.295	1106.58			0.002987	1.6557e-06						19.137	0.24072	18.92	18.768	19.008	-0.21717								0.823753	0.00189605	0.00839777	6.703e-06	1	5634	150.04	126.52	1			0
KSMNANTITK	10	2	0	0	Unmodified	Pep188	ISO-MSMS	1	2024-02-25_Fusion_41612	104	Ctrl_T2	558.32	2	554.295	1106.58			0.42909	0.00023784						19.109	0.20664	18.892	18.768	18.974	-0.21717								0.775244	0.00207625	0.00842782	2.517e-06	1	5635	181.44	145.06	1			0
KSMNANTITK	10	2	0	0	Oxidation (M)	Pep188	MSMS	1	2024-02-05_Fusion_41268	101	Treat_T1	566.317	2	562.292	1122.57										16.03	1	16.03	15.53	16.53	0											0.027869	1	4550	46.462	31.311	1
KSMNANTITK	10	2	0	0	Oxidation (M)	Pep188	ISO-MSMS	1	2024-02-25_Fusion_41606	103	Ctrl_T1	566.318	2	562.292	1122.57			0.58709	0.00033012						16.004	0.1109	15.811	15.723	15.834	-0.19266								0.945309	0.000422547	0.00173396	0.024465	1	4768	39.022	33.675	1			0
HTYLANGQTK	10	1	1	0	Unmodified	Pep203	ISO-MSMS	1	2024-02-05_Fusion_41268	101	Treat_T1	570.313	2	566.791	1131.57			-0.41223	-0.00023365						19.131	0.21659	19.131	19.03	19.247	0								0.983335	0.00207435	0.0134715	0.0018593	1	5752	72.325	62.932	1			0
HTYLANGQTK	10	1	1	0	Unmodified	Pep203	ISO-MSMS	2	2024-02-18_Fusion_41487	102	Treat_T2	573.808	2	566.791	1131.57			0.16127	9.1405e-05						19.155	0.25314	19.055	18.945	19.198	-0.099489								0.972493	0.00425859	0.0171431	3.623e-09	1	4618	252.77	221.37	1	1.9788	1.885	0
HTYLANGQTK	10	1	1	0	Unmodified	Pep203	ISO-MSMS	1	2024-02-25_Fusion_41606	103	Ctrl_T1	570.815	2	566.791	1131.57			0.1865	0.00010571						19.253	0.20496	19.05	18.935	19.14	-0.20317								0.703034	0.00107501	0.00773687	8.7639e-06	1	6030	135.87	123.05	1			0
HTYLANGQTK	10	1	1	0	Unmodified	Pep203	ISO-MSMS	1	2024-02-25_Fusion_41612	104	Ctrl_T2	570.313	2	566.791	1131.57			0.089477	5.0715e-05						19.318	0.23211	19.101	18.962	19.194	-0.21717								0.600723	0.00137388	0.0178243	6.4095e-06	1	5706	152.06	148.12	1			0
RSYVTTSTR	9	0	0	2	Unmodified	Pep2565	ISO-MSMS	1	2024-02-25_Fusion_41612	104	Ctrl_T2	541.804	2	535.783	1069.55			0.39048	0.00020921						19.158	0.15522	18.94	18.899	19.054	-0.21717								0.846144	0.00161009	0.0121812	0.0022553	1	5690	62.005	49.417	1	1.6091	2.2109	0
GTMTGGGSKVMK	12	2	0	0	Oxidation (M)	Pep49	ISO-MSMS	1	2024-02-05_Fusion_41268	101	Treat_T1	589.311	2	585.286	1168.56			-0.76288	-0.0004465						16.384	0.36061	16.384	16.194	16.554	0								0.962304	0.0139862	0.0538147	1.1278e-06	2	4724	125.74	117.85	2	4.3737	3.4344	0
GTMTGGGSKVMK	12	2	0	0	Oxidation (M)	Pep49	ISO-MSMS	2	2024-02-05_Fusion_41268	101	Treat_T1	593.301	2	585.286	1168.56			-0.52371	-0.00030652						16.444	0.27225	16.444	16.264	16.536	0								0.833298	0.00548373	0.0645157	0.0030502	1	4688	54.066	51.214	2	4.5696	3.5882	0
GTMTGGGSKVMK	12	2	0	0	Oxidation (M)	Pep49	ISO-MSMS	0	2024-02-05_Fusion_41268	101	Treat_T1	585.287	2	585.286	1168.56			-0.37299	-0.00021831						16.446	0.31384	16.446	16.24	16.554	0								0.842602	0.00638868	0.0850212	0.010399	1	4689	48.073	39.114	2	4.2573	3.343	0
GTMTGGGSKVMK	12	2	0	0	Oxidation (M)	Pep49	MSMS	1	2024-02-05_Fusion_41268	101	Treat_T1	589.313	2	585.286	1168.56										17.31	1	17.31	16.81	17.81	0											0.05314	1	5047	31.494	31.494	2
GTMTGGGSKVMK	12	2	0	0	Oxidation (M)	Pep49	MSMS	1	2024-02-05_Fusion_41268	101	Treat_T1	589.312	2	585.286	1168.56										17.51	1	17.51	17.01	18.01	0											0.020909	1	5124	50.353	50.353	2
GTMTGGGSKVMK	12	2	0	0	Oxidation (M)	Pep49	MSMS	1	2024-02-05_Fusion_41268	101	Treat_T1	589.312	2	585.286	1168.56										17.706	1	17.706	17.206	18.206	0											0.062451	1	5201	26.045	26.045	2
GTMTGGGSKVMK	12	2	0	0	Oxidation (M)	Pep49	MSMS	1	2024-02-05_Fusion_41268	101	Treat_T1	589.312	2	585.286	1168.56										17.959	1	17.959	17.459	18.459	0											0.063176	1	5300	25.621	25.621	2
GTMTGGGSKVMK	12	2	0	0	Oxidation (M)	Pep49	ISO-MSMS	1	2024-02-05_Fusion_41269	201	Treat_T1	393.21	3	390.527	1168.56			-0.38879	-0.00015183						16.359	0.23708	16.339	16.219	16.456	-0.020247								0.765914	0.00521154	0.0406962	1.63e-16	2	4986	178.83	177.58	2	4.9596	4.4158	0
GTMTGGGSKVMK	12	2	0	0	Oxidation (M)	Pep49	ISO-MSMS	2	2024-02-18_Fusion_41487	102	Treat_T2	593.301	2	585.286	1168.56			-0.6348	-0.00037154						16.466	0.45431	16.376	16.188	16.643	-0.089699								0.956933	0.00333868	0.0424297	0.00023094	2	3574	90.827	88.886	2	0.71128	0.8343	0
GTMTGGGSKVMK	12	2	0	0	Oxidation (M)	Pep49	ISO-MSMS	1	2024-02-18_Fusion_41487	102	Treat_T2	589.312	2	585.286	1168.56			0.5148	0.0003013						16.437	0.24666	16.347	16.188	16.435	-0.089697								0.53035	0.00289073	0.0422875	0.00083783	1	3521	82.914	80.062	2	0.98717	1.1579	0
GTMTGGGSKVMK	12	2	0	0	Oxidation (M)	Pep49	ISO-MSMS	1	2024-02-18_Fusion_41488	202	Treat_T2	393.211	3	390.527	1168.56			-0.23416	-9.1446e-05						16.395	0.31221	16.327	16.164	16.476	-0.068178								0.410409	0.00142117	0.0279088	6.0258e-11	2	3508	163.99	163.08	2	1.2894	1.478	0
GTMTGGGSKVMK	12	2	0	0	Oxidation (M)	Pep49	ISO-MSMS	2	2024-02-18_Fusion_41488	202	Treat_T2	395.87	3	390.527	1168.56			-1.2711	-0.0004964						16.392	0.28824	16.323	16.188	16.476	-0.068176								0.507476	0.000991556	0.0161325	3.0327e-06	2	3514	121.09	115.2	2	1.4145	1.6214	0
GTMTGGGSKVMK	12	2	0	0	Oxidation (M)	Pep49	ISO-MSMS	1	2024-02-25_Fusion_41606	103	Ctrl_T1	589.312	2	585.286	1168.56			-0.50872	-0.00029775						16.462	0.40008	16.268	16.024	16.424	-0.19457								0.988491	0.05729	0.376574	1.4768e-07	2	4938	133.91	121.91	2	23.842	10.986	0
GTMTGGGSKVMK	12	2	0	0	Oxidation (M)	Pep49	ISO-MSMS	2	2024-02-25_Fusion_41606	103	Ctrl_T1	593.301	2	585.286	1168.56			-0.95357	-0.00055811						16.467	0.37849	16.273	16.045	16.424	-0.19457								0.982467	0.0274219	0.200376	1.2882e-09	2	4948	143.5	134.18	2	23.488	10.823	0
GTMTGGGSKVMK	12	2	0	0	Oxidation (M)	Pep49	ISO-MSMS	1	2024-02-25_Fusion_41606	103	Ctrl_T1	589.312	2	585.286	1168.56			0.78273	0.00045812						16.787	0.1979	16.592	16.424	16.622	-0.19457									0	0	0.0031711	1	5002	52.49	50.335	2			0
GTMTGGGSKVMK	12	2	0	0	Oxidation (M)	Pep49	ISO-MSMS	1	2024-02-25_Fusion_41606	103	Ctrl_T1	589.311	2	585.286	1168.56			-0.54778	-0.00032061						17.347	0.59882	17.15	16.845	17.444	-0.19648								0.491754	0.000701151	0.0138877	0.0023509	3	5362	63.184	61.14	2	5.6907	2.6223	0
GTMTGGGSKVMK	12	2	0	0	Oxidation (M)	Pep49	MSMS	1	2024-02-25_Fusion_41606	103	Ctrl_T1	589.311	2	585.286	1168.56										17.845	1	17.646	17.146	18.146	-0.19867											0.027654	1	5482	46.406	46.406	2
GTMTGGGSKVMK	12	2	0	0	Oxidation (M)	Pep49	ISO-MSMS	1	2024-02-25_Fusion_41607	203	Ctrl_T1	393.21	3	390.527	1168.56			-0.10252	-4.0036e-05						16.456	0.31896	16.231	16.063	16.382	-0.22516								0.594924	0.0134691	0.103033	6.0258e-11	2	4985	163.99	163.59	2	38.553	58.017	0
GTMTGGGSKVMK	12	2	0	0	Oxidation (M)	Pep49	ISO-MSMS	2	2024-02-25_Fusion_41607	203	Ctrl_T1	395.869	3	390.527	1168.56			-0.24079	-9.4036e-05						16.466	0.2927	16.241	16.089	16.382	-0.22516								0.862264	0.00533287	0.0294388	1.8931e-06	2	4994	126.41	122.23	2			0
GTMTGGGSKVMK	12	2	0	0	Oxidation (M)	Pep49	ISO-MSMS	1	2024-02-25_Fusion_41612	104	Ctrl_T2	589.312	2	585.286	1168.56			-0.54733	-0.00032035						16.484	0.67344	16.273	16.056	16.73	-0.21141								0.952183	0.00819941	0.119698	7.3518e-10	2	4572	157.66	147.66	2	24.873	11.089	0
GTMTGGGSKVMK	12	2	0	0	Oxidation (M)	Pep49	ISO-MSMS	2	2024-02-25_Fusion_41612	104	Ctrl_T2	593.301	2	585.286	1168.56			-1.2185	-0.00071319						16.484	0.48403	16.273	16.056	16.54	-0.21141								0.986191	0.0109203	0.0697609	1.2119e-09	2	4651	145.46	125.85	2	19.65	8.7599	0
GTMTGGGSKVMK	12	2	0	0	Oxidation (M)	Pep49	ISO-MSMS	1	2024-02-25_Fusion_41612	104	Ctrl_T2	589.814	2	585.286	1168.56			-0.41276	-0.00024158						17.239	0.44529	17.026	16.83	17.275	-0.21253								0.815729	0.000492529	0.00429283	0.0067088	1	4990	50.292	50.292	2	4.2577	1.8981	0
GTMTGGGSKVMK	12	2	0	0	Oxidation (M)	Pep49	ISO-MSMS	1	2024-02-25_Fusion_41612	104	Ctrl_T2	589.312	2	585.286	1168.56			-1.2166	-0.00071208						17.624	0.18124	17.411	17.29	17.471	-0.21253								0.952623	0.000755819	0.00338416	0.0031069	1	5060	53.327	50.475	2			0
GTMTGGGSKVMK	12	2	0	0	Oxidation (M)	Pep49	MSMS	1	2024-02-25_Fusion_41612	104	Ctrl_T2	589.312	2	585.286	1168.56										17.874	1	17.661	17.161	18.161	-0.21364											0.044439	1	5162	36.585	36.585	2
GTMTGGGSKVMK	12	2	0	0	Oxidation (M)	Pep49	ISO-MSMS	1	2024-02-25_Fusion_41613	204	Ctrl_T2	393.21	3	390.527	1168.56			-0.066231	-2.5865e-05						16.468	0.28895	16.272	16.129	16.418	-0.19633								0.572296	0.00716011	0.0771335	6.0258e-11	3	4907	163.99	163.8	2			0
GTMTGGGSKVMK	12	2	0	0	Oxidation (M)	Pep49	ISO-MSMS	2	2024-02-25_Fusion_41613	204	Ctrl_T2	395.869	3	390.527	1168.56			-0.47311	-0.00018476						16.468	0.26535	16.271	16.153	16.418	-0.19633								0.985986	0.00501921	0.0335501	1.5621e-10	2	4921	143.89	139.71	2			0
GTMTGGGSKVMK	12	2	0	0	Unmodified	Pep49	ISO-MSMS	1	2024-02-05_Fusion_41268	101	Treat_T1	581.314	2	577.289	1152.56			-0.68386	-0.00039478						18.944	0.34676	18.944	18.766	19.113	0								0.968112	0.0158929	0.0815194	2.5532e-14	3	5706	195.4	182.82	1	4.0726	3.198	0
GTMTGGGSKVMK	12	2	0	0	Unmodified	Pep49	ISO-MSMS	0	2024-02-05_Fusion_41268	101	Treat_T1	577.289	2	577.289	1152.56			0.19939	0.00011511						18.947	0.29102	18.947	18.797	19.088	0								0.978248	0.00230443	0.0186638	1.1226e-09	2	5716	147.74	129.68	1	3.7811	2.9691	0
GTMTGGGSKVMK	12	2	0	0	Unmodified	Pep49	ISO-MSMS	2	2024-02-05_Fusion_41268	101	Treat_T1	585.304	2	577.289	1152.56			-0.70732	-0.00040833						18.946	0.34001	18.946	18.797	19.137	0								0.96358	0.00292056	0.0206593	1.0328e-09	2	5658	150.04	136.95	1	4.0137	3.1518	0
GTMTGGGSKVMK	12	2	0	0	Unmodified	Pep49	MSMS	2	2024-02-18_Fusion_41487	102	Treat_T2	585.303	2	577.289	1152.56										18.932	1	18.832	18.332	19.332	-0.099489											3.1263e-16	1	4527	185.96	155.76	1
GTMTGGGSKVMK	12	2	0	0	Unmodified	Pep49	MSMS	0	2024-02-18_Fusion_41488	202	Treat_T2	385.195	3	385.195	1152.56										18.943	1	18.872	18.372	19.372	-0.071056											3.5448e-18	1	4262	218.63	209.93	1
GTMTGGGSKVMK	12	2	0	0	Unmodified	Pep49	MSMS	0	2024-02-18_Fusion_41488	202	Treat_T2	385.195	3	385.195	1152.56										18.948	1	18.877	18.377	19.377	-0.071056											0.0068288	1	4263	44.367	41.17	1
GTMTGGGSKVMK	12	2	0	0	Unmodified	Pep49	MSMS	2	2024-02-18_Fusion_41488	202	Treat_T2	390.538	3	385.195	1152.56										18.953	1	18.882	18.382	19.382	-0.071056											0.026846	1	4265	46.88	44.725	1
GTMTGGGSKVMK	12	2	0	0	Unmodified	Pep49	MSMS	2	2024-02-18_Fusion_41488	202	Treat_T2	390.538	3	385.195	1152.56										18.955	1	18.884	18.384	19.384	-0.071056											8.706e-08	1	4266	139.43	135.71	1
GTMTGGGSKVMK	12	2	0	0	Unmodified	Pep49	ISO-MSMS	1	2024-02-25_Fusion_41606	103	Ctrl_T1	581.314	2	577.289	1152.56			-0.045401	-2.621e-05						19.026	0.39281	18.823	18.665	19.058	-0.20317								0.981306	0.0112029	0.0410038	2.3855e-14	3	5918	196.88	168.23	1			0
GTMTGGGSKVMK	12	2	0	0	Unmodified	Pep49	ISO-MSMS	2	2024-02-25_Fusion_41606	103	Ctrl_T1	585.304	2	577.289	1152.56			-0.60738	-0.00035063						19.043	0.37255	18.839	18.686	19.058	-0.20317								0.962055	0.00805327	0.0254935	4.5413e-11	1	5928	175.33	161.24	1			0
GTMTGGGSKVMK	12	2	0	0	Unmodified	Pep49	ISO-MSMS	1	2024-02-25_Fusion_41607	203	Ctrl_T1	387.878	3	385.195	1152.56			0.14187	5.465e-05						19.036	0.21888	18.807	18.7	18.919	-0.22918								0.795735	0.00428329	0.0196301	0.0019298	1	5771	68.676	60.632	1			0
GTMTGGGSKVMK	12	2	0	0	Unmodified	Pep49	ISO-MSMS	2	2024-02-25_Fusion_41607	203	Ctrl_T1	390.538	3	385.195	1152.56			0.43317	0.00016685						19.022	0.19577	18.793	18.723	18.919	-0.22918								0.468942	0.00173684	0.00822299	1.6129e-10	2	5776	142.83	141.51	1			0
GTMTGGGSKVMK	12	2	0	0	Unmodified	Pep49	ISO-MSMS	1	2024-02-25_Fusion_41612	104	Ctrl_T2	581.315	2	577.289	1152.56			0.27002	0.00015588						19.066	0.37532	18.849	18.678	19.054	-0.21717								0.933698	0.00692864	0.0149929	4.1303e-14	3	5665	181.53	173.04	1			0
GTMTGGGSKVMK	12	2	0	0	Unmodified	Pep49	ISO-MSMS	2	2024-02-25_Fusion_41612	104	Ctrl_T2	585.304	2	577.289	1152.56			-0.25615	-0.00014787						19.093	0.38267	18.875	18.723	19.105	-0.21717								0.97642	0.00595732	0.022333	2.5407e-14	2	5614	195.51	181.29	1			0
GTMTGGGSKVMK	12	2	0	0	Unmodified	Pep49	ISO-MSMS	1	2024-02-25_Fusion_41613	204	Ctrl_T2	387.878	3	385.195	1152.56			0.4534	0.00017465						19.019	0.28919	18.82	18.687	18.976	-0.19899								0.412631	0.000511933	0.00197847	6.6603e-17	2	5703	201.97	201.07	1			0
GTMTGGGSKVMK	12	2	0	0	Unmodified	Pep49	MSMS	2	2024-02-25_Fusion_41613	204	Ctrl_T2	390.538	3	385.195	1152.56										19.125	1	18.926	18.426	19.426	-0.19899											0.0037237	1	5722	86.67	84.613	1
KTSSAFVGK	9	2	0	0	Unmodified	Pep2581	ISO-MSMS	2	2024-02-05_Fusion_41268	101	Treat_T1	470.776	2	462.761	923.508			-0.38364	-0.00017754						19.389	0.29292	19.389	19.247	19.54	0								0.513228	0.01182	0.243179	0.0020493	1	5864	64.927	50.79	1	2.3381	1.836	0
KTSSAFVGK	9	2	0	0	Unmodified	Pep2581	ISO-MSMS	1	2024-02-18_Fusion_41487	102	Treat_T2	466.786	2	462.761	923.508			0.048398	2.2397e-05						19.373	0.59501	19.271	19.089	19.684	-0.10221								0.450648	0.0146829	0.333492	0.0017383	1	4679	69.338	57.054	1	1.0378	1.2173	0
KTSSAFVGK	9	2	0	0	Unmodified	Pep2581	ISO-MSMS	2	2024-02-18_Fusion_41487	102	Treat_T2	470.776	2	462.761	923.508			2.0233	0.0009363						19.358	0.33999	19.256	19.069	19.409	-0.10221								0.517074	0.00729545	0.0883453	0.0020493	1	4709	64.927	54.225	1	0.98787	1.1587	0
KTSSAFVGK	9	2	0	0	Unmodified	Pep2581	ISO-MSMS	1	2024-02-25_Fusion_41606	103	Ctrl_T1	466.787	2	462.761	923.508			0.021353	9.8812e-06						19.44	0.43826	19.237	19.058	19.497	-0.20317								0.73906	0.0218653	0.404357	3.2435e-05	2	6089	105.36	78.665	1	7.151	3.2952	0
KTSSAFVGK	9	2	0	0	Unmodified	Pep2581	ISO-MSMS	2	2024-02-25_Fusion_41606	103	Ctrl_T1	470.775	2	462.761	923.508			-0.55328	-0.00025604						19.484	0.291	19.28	19.095	19.386	-0.20317								0.534218	0.0170137	0.43092	0.00074317	1	6119	83.456	63.459	1	25.725	11.854	0
KTSSAFVGK	9	2	0	0	Unmodified	Pep2581	MULTI-MSMS		2024-02-25_Fusion_41612	104	Ctrl_T2	466.786	2	462.761	923.508	-0.13802	-6.3869e-05	0.27972	0.00012944	0.1417	6.5573e-05	462.762	466.786	470.775	19.496	0.45675	19.279	19.121	19.577	-0.21717					113	21	8	0.803669	0.01645	0.230631	1.4312e-06	4	5827	112.11	85.414	1	21.306	9.4982	0
AVTSGVATK	9	1	0	0	Unmodified	Pep2534	ISO-MSMS	1	2024-02-05_Fusion_41268	101	Treat_T1	419.253	2	417.24	832.465			0.89833	0.00037482						18.624	0.50659	18.624	18.434	18.94	0								0.88913	0.0999195	1	7.0384e-05	2	5542	138.78	113.95	1	8.6191	6.4946	0
AVTSGVATK	9	1	0	0	Unmodified	Pep2534	ISO-MSMS	1	2024-02-18_Fusion_41487	102	Treat_T2	419.253	2	417.24	832.465			0.80565	0.00033615						18.651	0.5031	18.551	18.316	18.819	-0.099491								0.922021	0.1835	1	6.051e-05	2	4437	146.58	116.92	1	4.8121	4.9366	0
AVTSGVATK	9	1	0	0	Unmodified	Pep2534	ISO-MSMS	1	2024-02-25_Fusion_41606	103	Ctrl_T1	419.253	2	417.24	832.465			0.47975	0.00020017						18.668	0.54369	18.468	18.263	18.806	-0.20085								0.831411	0.0300696	0.192361	5.7469e-05	2	5772	148.99	111.44	1	12.373	5.2729	0
AVTSGVATK	9	1	0	0	Unmodified	Pep2534	ISO-MSMS	2	2024-02-25_Fusion_41606	103	Ctrl_T1	421.247	2	417.24	832.465			-1.4598	-0.00060909						18.668	0.36986	18.468	18.298	18.668	-0.20085								0.678726	0.0213397	0.238287	3.2117e-05	1	5829	105.14	86.157	1	12.812	5.4601	0
AVTSGVATK	9	1	0	0	Unmodified	Pep2534	ISO-MSMS	2	2024-02-25_Fusion_41612	104	Ctrl_T2	421.247	2	417.24	832.465			-0.71012	-0.00029629						18.701	0.34665	18.485	18.288	18.635	-0.21531								0.625817	0.00382132	0.0221575	7.29e-05	1	5446	136.8	115.82	1	8.2413	3.4044	0
AVTSGVATK	9	1	0	0	Unmodified	Pep2534	ISO-MSMS	1	2024-02-25_Fusion_41612	104	Ctrl_T2	419.253	2	417.24	832.465			0.80638	0.00033645						18.635	0.53534	18.42	18.288	18.824	-0.21531								0.855628	0.0454982	0.286021	5.7469e-05	2	5453	148.99	118.19	1	8.0362	3.3197	0
VVGPELHHK	9	1	1	0	Unmodified	Pep236	ISO-MSMS	1	2024-02-18_Fusion_41487	102	Treat_T2	511.81	2	508.288	1014.56			-0.38711	-0.00019677						19.575	0.49268	19.473	19.129	19.622	-0.10221								0.48095	0.00585232	0.0832929	0.00029934	2	4773	89.752	69.611	1	0.67594	0.64391	0
VVGPELHHK	9	1	1	0	Unmodified	Pep236	ISO-MSMS	0	2024-02-18_Fusion_41487	102	Treat_T2	508.289	2	508.288	1014.56			2.2439	0.0011405						19.581	0.30449	19.478	19.317	19.622	-0.10221								0.193461	0.00327667	0.054609	0.015776	1	4827	43.083	39.827	1	0.47014	0.44786	0
VVGPELHHK	9	1	1	0	Unmodified	Pep236	MULTI-MSMS		2024-02-18_Fusion_41488	202	Treat_T2	341.542	3	339.194	1014.56	-0.066851	-2.2675e-05	0.52188	0.00017702	0.45503	0.00015434	339.195	341.542	343.873	19.532	0.51663	19.46	19.118	19.635	-0.072191					88	20	7	0.56536	0.00503401	0.026485	6.8142e-07	3	4427	128.69	128.69	1	0.83742	0.82699	0
VVGPELHHK	9	1	1	0	Unmodified	Pep236	ISO-MSMS	2	2024-02-25_Fusion_41606	103	Ctrl_T1	515.305	2	508.288	1014.56			1.0011	0.00050883						19.695	0.32412	19.489	19.337	19.661	-0.20576								0.736202	0.00857929	0.114868	0.00029934	1	6199	89.752	74.814	1	5.4699	6.0283	0
VVGPELHHK	9	1	1	0	Unmodified	Pep236	ISO-MSMS	2	2024-02-25_Fusion_41612	104	Ctrl_T2	515.305	2	508.288	1014.56			0.49068	0.0002494						19.711	0.37046	19.491	19.345	19.716	-0.21959								0.909643	0.00909412	0.105182	0.00029934	1	5893	89.752	63.859	1	7.8059	7.7595	0
SVSATSVQK	9	1	0	0	Unmodified	Pep2556	ISO-MSMS	1	2024-02-05_Fusion_41268	101	Treat_T1	455.761	2	453.748	905.482			-0.37898	-0.00017196						18.867	0.22157	18.867	18.766	18.988	0								0.774883	0.00556632	0.0412188	0.0015866	1	5655	71.491	60.269	1	3.8792	2.923	0
SVSATSVQK	9	1	0	0	Unmodified	Pep2556	MSMS	1	2024-02-18_Fusion_41487	102	Treat_T2	455.761	2	453.748	905.482										18.919	1	18.82	18.32	19.32	-0.099489											0.039088	1	4522	38.302	27.592	1
SVSATSVQK	9	1	0	0	Unmodified	Pep2556	ISO-MSMS	1	2024-02-25_Fusion_41606	103	Ctrl_T1	455.76	2	453.748	905.482			-0.19831	-8.9984e-05						18.991	0.29784	18.788	18.545	18.843	-0.20317								0.758108	0.00665098	0.0201415	0.0008954	1	5899	81.296	76.308	1	11.327	4.8271	0
SVSATSVQK	9	1	0	0	Unmodified	Pep2556	ISO-MSMS	2	2024-02-25_Fusion_41606	103	Ctrl_T1	457.756	2	453.748	905.482			-1.7523	-0.00079508						18.984	0.26219	18.781	18.588	18.85	-0.20317								0.756435	0.00261411	0.0104506	9.4832e-05	1	5927	92.653	87.095	1	13.724	5.8489	0
SVSATSVQK	9	1	0	0	Unmodified	Pep2556	ISO-MSMS	1	2024-02-25_Fusion_41612	104	Ctrl_T2	455.76	2	453.748	905.482			-0.30652	-0.00013908						18.978	0.35192	18.761	18.518	18.87	-0.21717								0.67537	0.00484152	0.0185671	1.6356e-05	1	5583	94.114	82.893	1	13.545	5.5951	0
SVSATSVQK	9	1	0	0	Unmodified	Pep2556	ISO-MSMS	2	2024-02-25_Fusion_41612	104	Ctrl_T2	457.756	2	453.748	905.482			-0.024644	-1.1182e-05						18.976	0.2364	18.759	18.633	18.87	-0.21717								0.640224	0.00503323	0.0205953	2.3205e-05	1	5600	98.904	82.43	1	14.887	6.1497	0
VTHGSLKLK	9	2	2	0	Unmodified	Pep2622	MSMS	1	2024-02-25_Fusion_41606	103	Ctrl_T1	498.85	2	491.806	981.597										19.887	1	19.681	19.181	20.181	-0.20576											1.7167e-08	1	6285	146.79	138.04	1
VTHGSLKLK	9	2	2	0	Unmodified	Pep2622	ISO-MSMS	1	2024-02-25_Fusion_41612	104	Ctrl_T2	498.85	2	491.806	981.597			1.0683	0.00052541						19.976	0.24543	19.757	19.597	19.843	-0.21959								0.583932	0.0013277	0.00988977	5.6419e-05	1	5980	149.82	137.77	1	3.3885	3.3557	0
ATASGNANMVNK	12	1	0	0	Unmodified	Pep207	MULTI-MSMS		2024-02-05_Fusion_41268	101	Treat_T1	591.298	2	589.285	1176.56	0.90965	0.00053605	1.4824	0.00087358	2.3921	0.0014096	589.285	591.298	593.292	19.153	0.27904	19.153	19.014	19.293	0					74	12	10	0.943565	0.0088929	0.07809	2.4347e-11	2	5784	146.69	141.38	1	3.2299	2.4338	0
ATASGNANMVNK	12	1	0	0	Unmodified	Pep207	ISO-MSMS	2	2024-02-18_Fusion_41487	102	Treat_T2	593.293	2	589.285	1176.56			3.7612	0.0022164						19.2	0.30506	19.1	18.96	19.265	-0.099489								0.564928	0.00456536	0.0614261	3.5711e-06	1	4652	105.36	104.83	1	1.4203	1.457	0
ATASGNANMVNK	12	1	0	0	Unmodified	Pep207	ISO-MSMS	0	2024-02-18_Fusion_41487	102	Treat_T2	589.286	2	589.285	1176.56			-0.0014033	-8.2696e-07						19.198	0.17162	19.098	19.026	19.198	-0.099489								0.605469	0.00178463	0.0463602	1.3852e-09	1	4656	141.02	138.25	1	1.2355	1.2675	0
ATASGNANMVNK	12	1	0	0	Unmodified	Pep207	ISO-MSMS	1	2024-02-25_Fusion_41606	103	Ctrl_T1	591.298	2	589.285	1176.56			0.93021	0.00054816						19.274	0.25171	19.071	18.95	19.202	-0.20317								0.861412	0.00358099	0.0248421	9.0774e-10	1	6028	153.24	151.34	1			0
ATASGNANMVNK	12	1	0	0	Unmodified	Pep207	ISO-MSMS	1	2024-02-25_Fusion_41612	104	Ctrl_T2	591.298	2	589.285	1176.56			0.64009	0.00037719						19.307	0.23831	19.09	18.974	19.213	-0.21717								0.966397	0.00473994	0.0313626	3.9899e-14	1	5721	182.76	175.2	1			0
ATASGNANMVNK	12	1	0	0	Oxidation (M)	Pep207	ISO-MSMS	2	2024-02-05_Fusion_41268	101	Treat_T1	601.29	2	597.283	1192.55			-0.28117	-0.00016794						16.077	0.20143	16.077	16.015	16.216	0								0.825863	0.0012192	0.0112215	0.0076685	1	4590	49.715	49.715	1	1.9896	1.4992	0
ATASGNANMVNK	12	1	0	0	Oxidation (M)	Pep207	MULTI-MSMS		2024-02-18_Fusion_41487	102	Treat_T2	601.291	2	597.283	1192.55	0.54109	0.00032318	0.37881	0.00022625	0.91989	0.00054944	597.784	599.295	601.29	16.112	0.23592	16.022	15.952	16.188	-0.089699					39	10	6	0.973172	0.00155138	0.0221383	3.7683e-07	1	3425	107.15	107.15	1	1.1293	1.1585	0
ATASGNANMVNK	12	1	0	0	Oxidation (M)	Pep207	ISO-MSMS	2	2024-02-18_Fusion_41487	102	Treat_T2	601.287	2	597.283	1192.55			-1.4763	-0.00088179						22.732	0.17347	22.616	22.55	22.724	-0.1169								0.53796	0.000502195	0.00205621	0.042612	1	6025	28.696	10.385	1			0
ATASGNANMVNK	12	1	0	0	Oxidation (M)	Pep207	ISO-MSMS	1	2024-02-25_Fusion_41606	103	Ctrl_T1	599.296	2	597.283	1192.55			-0.096645	-5.7724e-05						15.977	0.075454	15.784	15.723	15.799	-0.19266								0.930404	0.000519943	0.00437869	0.0022853	1	4751	64.04	64.04	1			0
ATASGNANMVNK	12	1	0	0	Oxidation (M)	Pep207	ISO-MSMS	1	2024-02-25_Fusion_41606	103	Ctrl_T1	599.295	2	597.283	1192.55			-0.39193	-0.00023409						16.041	0.24848	15.848	15.799	16.047	-0.19266								0.966026	0.00110174	0.00719012	4.6534e-06	1	4813	96.331	96.331	1			0
ATASGNANMVNK	12	1	0	0	Oxidation (M)	Pep207	ISO-MSMS	1	2024-02-25_Fusion_41612	104	Ctrl_T2	599.296	2	597.283	1192.55			-0.36407	-0.00021745						16.149	0.30034	15.938	15.777	16.078	-0.21085								0.671601	0.00123909	0.00379593	4.6534e-06	2	4475	96.331	95.216	1			0
ASYSDGKLK	9	2	1	0	Unmodified	Pep2590	ISO-MSMS	1	2024-02-05_Fusion_41268	101	Treat_T1	490.29	2	484.756	967.497			-0.613	-0.00029716						19.46	0.31566	19.46	19.27	19.585	0								0.57501	0.0188831	0.251763	0.0017886	1	5891	68.625	43.051	1	2.852	2.2744	0
ASYSDGKLK	9	2	1	0	Unmodified	Pep2590	ISO-MSMS	0	2024-02-05_Fusion_41268	101	Treat_T1	484.757	2	484.756	967.497			0.6474	0.00031383						19.461	0.27089	19.461	19.338	19.609	0								0.855277	0.00754238	0.1042	0.014543	1	5895	43.979	40.723	1	2.0355	1.6233	0
ASYSDGKLK	9	2	1	0	Unmodified	Pep2590	ISO-MSMS	1	2024-02-25_Fusion_41606	103	Ctrl_T1	490.291	2	484.756	967.497			-0.018383	-8.9115e-06						19.576	0.24948	19.371	19.223	19.473	-0.20577								0.623251	0.0145265	0.290769	0.0010152	1	6154	79.596	45.344	1	21.126	9.735	0
ASYSDGKLK	9	2	1	0	Unmodified	Pep2590	ISO-MSMS	2	2024-02-25_Fusion_41606	103	Ctrl_T1	495.781	2	484.756	967.497			-1.1466	-0.00055584						19.606	0.27085	19.4	19.223	19.494	-0.20576								0.37436	0.00821572	0.0775604	0.013995	1	6190	44.377	40.631	1	14.746	6.7947	0
ASYSDGKLK	9	2	1	0	Unmodified	Pep2590	ISO-MSMS	1	2024-02-25_Fusion_41607	203	Ctrl_T1	327.196	3	323.506	967.497			0.23437	7.5821e-05						19.602	0.31996	19.371	19.16	19.48	-0.23096								0.604405	0.00485037	0.0489077	2.4132e-10	2	5948	139.97	132.84	1			0
ASYSDGKLK	9	2	1	0	Unmodified	Pep2590	ISO-MSMS	1	2024-02-25_Fusion_41612	104	Ctrl_T2	490.291	2	484.756	967.497			0.59251	0.00028722						19.599	0.25143	19.379	19.277	19.529	-0.21959								0.669305	0.0172098	0.368855	0.0010152	1	5845	79.596	45.344	1	16.285	7.2598	0
ASYSDGKLK	9	2	1	0	Unmodified	Pep2590	ISO-MSMS	2	2024-02-25_Fusion_41612	104	Ctrl_T2	495.781	2	484.756	967.497			-0.045741	-2.2173e-05						19.687	0.29653	19.467	19.256	19.552	-0.21959								0.439452	0.01006	0.106628	0.0022481	1	5880	62.107	56.186	1	9.6552	4.3044	0
ASYSDGKLK	9	2	1	0	Unmodified	Pep2590	ISO-MSMS	1	2024-02-25_Fusion_41613	204	Ctrl_T2	327.196	3	323.506	967.497			-0.12223	-3.9543e-05						19.58	0.3166	19.379	19.194	19.511	-0.20111								0.670222	0.00554656	0.0639941	1.5526e-10	2	5867	153.04	152.93	1			0
GSSKIAIQK	9	2	0	0	Unmodified	Pep2625	MULTI-MSMS		2024-02-05_Fusion_41268	101	Treat_T1	470.307	2	466.282	930.55	0.44036	0.00020533	-0.52025	-0.00024258	-0.079887	-3.725e-05	466.282	470.307	474.295	19.88	0.6239	19.88	19.518	20.142	0					120	28	8	0.674668	0.0147095	0.161472	8.6125e-15	3	6049	210.01	144.34	1	5.4769	4.3007	0
GSSKIAIQK	9	2	0	0	Unmodified	Pep2625	ISO-MSMS	1	2024-02-18_Fusion_41487	102	Treat_T2	470.308	2	466.282	930.55			0.76984	0.00035896						19.924	0.23583	19.819	19.643	19.879	-0.10515								0.432944	0.00306133	0.0332901	7.3766e-05	1	4907	134.26	115.17	1	2.3322	2.7355	0
GSSKIAIQK	9	2	0	0	Unmodified	Pep2625	ISO-MSMS	2	2024-02-18_Fusion_41487	102	Treat_T2	474.297	2	466.282	930.55			-0.93335	-0.0004352						19.919	0.24801	19.814	19.681	19.929	-0.10515								0.583612	0.00232715	0.0279457	0.00074317	1	4914	83.456	73.675	1	2.1689	2.5441	0
GSSKIAIQK	9	2	0	0	Unmodified	Pep2625	MSMS	0	2024-02-18_Fusion_41487	102	Treat_T2	466.282	2	466.282	930.55										19.931	1	19.826	19.326	20.326	-0.10515											1.353e-05	1	4923	116.73	92.21	1
GSSKIAIQK	9	2	0	0	Unmodified	Pep2625	ISO-MSMS	1	2024-02-25_Fusion_41607	203	Ctrl_T1	313.874	3	311.191	930.55			0.2568	7.9913e-05						20.017	0.21653	19.784	19.649	19.866	-0.2332								0.476829	0.000554355	0.00458306	0.0026202	1	6086	77.741	61.164	1			0
GSSKIAIQK	9	2	0	0	Unmodified	Pep2625	ISO-MSMS	1	2024-02-25_Fusion_41612	104	Ctrl_T2	470.307	2	466.282	930.55			0.63848	0.00029771						20.006	0.32206	19.786	19.597	19.92	-0.21959								0.850727	0.0111902	0.0740018	9.5799e-06	1	5986	200.54	153.09	1			0
KTGEVLDTK	9	2	1	0	Unmodified	Pep2580	ISO-MSMS	1	2024-02-18_Fusion_41487	102	Treat_T2	501.312	2	495.777	989.539			-0.1855	-9.1965e-05						19.376	0.3198	19.274	19.089	19.409	-0.10221								0.623483	0.0100106	0.0916073	0.00091512	1	4719	81.017	34.555	1	3.4993	3.7891	0
KTGEVLDTK	9	2	1	0	Unmodified	Pep2580	ISO-MSMS	1	2024-02-25_Fusion_41606	103	Ctrl_T1	501.312	2	495.777	989.539			0.87656	0.00043458						19.458	0.39799	19.255	19.077	19.475	-0.20317								0.795747	0.00829941	0.12663	6.5558e-05	1	6090	128.52	54.947	1	6.4025	2.9503	0
KTGEVLDTK	9	2	1	0	Unmodified	Pep2580	ISO-MSMS	1	2024-02-25_Fusion_41612	104	Ctrl_T2	501.311	2	495.777	989.539			1.0924	0.00054156						19.5	0.33793	19.283	19.121	19.458	-0.21717								0.750847	0.00455356	0.0343601	4.1992e-05	1	5777	112.04	49.84	1	9.8076	4.3723	0
RVIVTHGSLK	10	1	1	1	Unmodified	Pep1980	MULTI-MSMS		2024-02-05_Fusion_41269	201	Treat_T1	374.919	3	370.565	1108.67	-0.2876	-0.00010657	0.63204	0.00023421	0.34444	0.00012764	370.564	374.919	378.579	20.07	0.45172	20.047	19.815	20.267	-0.02284					97	18	11	0.695723	0.0119156	0.128481	1.8968e-18	4	6068	208.54	208.54	1	7.2087	6.0224	0
RVIVTHGSLK	10	1	1	1	Unmodified	Pep1980	ISO-MSMS	2	2024-02-18_Fusion_41488	202	Treat_T2	378.579	3	370.565	1108.67			0.066501	2.4643e-05						19.916	0.14961	19.844	19.732	19.881	-0.072189								0.369713	0.0067621	0.118695	3.0466e-10	2	4566	157.52	153.17	1	3.4885	3.3966	0
RVIVTHGSLK	10	1	1	1	Unmodified	Pep1980	ISO-MSMS	1	2024-02-25_Fusion_41606	103	Ctrl_T1	561.875	2	555.343	1108.67			0.12044	6.6887e-05						20.172	0.15142	19.967	19.845	19.997	-0.20576								0.916294	0.000283629	0.00323467	1.27e-05	1	6386	97.565	96.238	1			0
RVIVTHGSLK	10	1	1	1	Unmodified	Pep1980	ISO-MSMS	1	2024-02-25_Fusion_41607	203	Ctrl_T1	374.919	3	370.565	1108.67			0.50096	0.00018564						20.201	0.31519	19.968	19.818	20.134	-0.2332								0.76219	0.0134264	0.0721683	4.3331e-16	2	6123	208.54	208.18	1	31.343	33.786	0
RVIVTHGSLK	10	1	1	1	Unmodified	Pep1980	ISO-MSMS	1	2024-02-25_Fusion_41612	104	Ctrl_T2	561.875	2	555.343	1108.67			0.63568	0.00035302						20.193	0.2202	19.97	19.882	20.102	-0.22238								0.297287	0.000170773	0.00173523	9.9383e-06	1	6087	124.67	109.99	1			0
RVIVTHGSLK	10	1	1	1	Unmodified	Pep1980	ISO-MSMS	1	2024-02-25_Fusion_41613	204	Ctrl_T2	374.919	3	370.565	1108.67			0.28154	0.00010433						20.162	0.33943	19.958	19.798	20.137	-0.20359								0.653298	0.0114276	0.0856555	4.3331e-16	2	6038	208.54	207.88	1	13.437	10.502	0
KVGEFSGANK	10	2	0	0	Unmodified	Pep254	ISO-MSMS	2	2024-02-05_Fusion_41268	101	Treat_T1	526.788	2	518.775	1035.53			-1.4813	-0.00076846						19.861	0.24849	19.861	19.743	19.991	0								0.752625	0.00304866	0.0288098	1.1804e-05	1	6037	106.37	84.026	1	0.42206	0.33142	0
KVGEFSGANK	10	2	0	0	Unmodified	Pep254	ISO-MSMS	1	2024-02-05_Fusion_41268	101	Treat_T1	522.8	2	518.775	1035.53			-0.31595	-0.0001639						19.856	0.28811	19.856	19.679	19.967	0								0.418075	0.00268249	0.0175758	0.0022999	1	6063	67.207	49.581	1	0.39559	0.31063	0
KVGEFSGANK	10	2	0	0	Unmodified	Pep254	ISO-MSMS	2	2024-02-25_Fusion_41606	103	Ctrl_T1	526.79	2	518.775	1035.53			-1.9804	-0.0010274						19.924	0.62212	19.719	19.223	19.845	-0.20576								0.539629	0.00400684	0.0226869	0.00079087	1	6291	84.738	61.365	1	0.70896	0.32669	0
KVGEFSGANK	10	2	0	0	Unmodified	Pep254	ISO-MSMS	1	2024-02-25_Fusion_41606	103	Ctrl_T1	522.8	2	518.775	1035.53			0.067678	3.511e-05						19.929	0.26544	19.723	19.563	19.829	-0.20576								0.304364	0.000539169	0.00508033	0.0035122	1	6342	53.124	35.498	1	0.69732	0.32132	0
KVGEFSGANK	10	2	0	0	Unmodified	Pep254	ISO-MSMS	2	2024-02-25_Fusion_41612	104	Ctrl_T2	526.789	2	518.775	1035.53			-3.6233	-0.0018797						20.005	0.60725	19.785	19.277	19.884	-0.21959								0.651932	0.00555115	0.055608	1.1082e-05	1	6011	113.44	68.741	1	1.0572	0.47131	0
KVGEFSGANK	10	2	0	0	Unmodified	Pep254	ISO-MSMS	1	2024-02-25_Fusion_41612	104	Ctrl_T2	522.799	2	518.775	1035.53			-0.4625	-0.00023993						20.006	0.41067	19.786	19.456	19.867	-0.21959								0.258668	0.000419953	0.00599472	0.0022419	1	6037	67.881	48.902	1	1.1593	0.51684	0
VSYSHIQSK	9	1	0	0	Unmodified	Pep2627	MULTI-MSMS		2024-02-05_Fusion_41269	201	Treat_T1	350.186	3	350.186	1047.53	-0.22823	-7.9923e-05	0.19036	6.6663e-05	-0.037867	-1.326e-05	350.186	351.527	352.857	19.781	0.21671	19.758	19.673	19.89	-0.0224					36	8	6	0.558858	0.00116082	0.0139518	1.5421e-07	2	6009	135.35	128.22	1	0.25779	0.20886	0
VSYSHIQSK	9	1	0	0	Unmodified	Pep2627	ISO-MSMS	2	2024-02-25_Fusion_41606	103	Ctrl_T1	528.782	2	524.775	1047.53			-0.24927	-0.00013081						19.926	0.30453	19.72	19.524	19.829	-0.20576								0.738955	0.00137467	0.011121	5.3595e-05	1	6312	120.15	107.91	1	14.726	6.2758	0
VSYSHIQSK	9	1	0	0	Unmodified	Pep2627	ISO-MSMS	2	2024-02-25_Fusion_41607	203	Ctrl_T1	352.857	3	350.186	1047.53			0.24526	8.5888e-05						20.023	0.4123	19.79	19.504	19.916	-0.2332								0.733086	0.00252117	0.039408	2.5072e-10	2	6071	138.54	131.85	1	9.1757	3.8166	0
VSYSHIQSK	9	1	0	0	Unmodified	Pep2627	ISO-MSMS	2	2024-02-25_Fusion_41612	104	Ctrl_T2	528.782	2	524.775	1047.53			0.71777	0.00037667						20.006	0.26759	19.786	19.693	19.961	-0.21959								0.511753	0.000953262	0.0117866	3.3261e-05	1	6018	105.94	94.907	1	22.48	9.2861	0
VSYSHIQSK	9	1	0	0	Unmodified	Pep2627	ISO-MSMS	2	2024-02-25_Fusion_41613	204	Ctrl_T2	352.857	3	350.186	1047.53			0.77691	0.00027206						20.022	0.31383	19.818	19.652	19.966	-0.20359								0.617705	0.000480779	0.00500236	0.0037647	2	6012	70.67	61.969	1	12.653	5.3019	0
VVMRDPQTK	9	1	0	1	Oxidation (M)	Pep2623	MULTI-MSMS		2024-02-05_Fusion_41268	101	Treat_T1	545.29	2	545.29	1088.56	0.44759	0.00024407	-0.31294	-0.00017064	0.13465	7.3426e-05	545.29	550.312	554.301	15.934	0.51748	15.934	15.654	16.172	0					133	24	15	0.981311	0.00644476	0.0176339	9.1898e-07	4	4538	121.09	92.883	1	0.23274	0.18965	0
VVMRDPQTK	9	1	0	1	Oxidation (M)	Pep2623	MULTI-MSMS		2024-02-05_Fusion_41269	201	Treat_T1	363.862	3	363.862	1088.56	0.05291	1.9252e-05	-0.1062	-3.8641e-05	-0.053287	-1.9389e-05	363.862	367.211	369.87	15.88	0.40058	15.86	15.673	16.073	-0.019979					140	16	17	0.963523	0.0356852	0.755014	1.4171e-17	8	4821	208.86	208.86	1	0.2526	0.19879	0
VVMRDPQTK	9	1	0	1	Oxidation (M)	Pep2623	MULTI-MSMS		2024-02-18_Fusion_41487	102	Treat_T2	545.29	2	545.29	1088.56	0.050657	2.7623e-05	0.3029	0.00016517	0.35356	0.00019279	545.29	550.313	554.301	16.011	0.57239	15.923	15.595	16.167	-0.087739					119	27	10	0.997353	0.0193798	0.339866	6.6371e-10	4	3322	154.75	120.58	1	0.096924	0.1085	0
VVMRDPQTK	9	1	0	1	Oxidation (M)	Pep2623	ISO-MSMS	0	2024-02-18_Fusion_41487	102	Treat_T2	545.289	2	545.29	1088.56			0.15318	8.3525e-05						18.215	0.27738	18.118	17.9	18.177	-0.096769								0.368633	0.00109873	0.0138488	0.021365	1	4193	39.022	23.36	1	0.53236	0.59596	0
VVMRDPQTK	9	1	0	1	Oxidation (M)	Pep2623	MSMS	0	2024-02-18_Fusion_41487	102	Treat_T2	545.29	2	545.29	1088.56										17.624	1	17.53	17.03	18.03	-0.094267											0.039088	1	4009	38.302	34.099	1
VVMRDPQTK	9	1	0	1	Oxidation (M)	Pep2623	MSMS	0	2024-02-18_Fusion_41487	102	Treat_T2	545.291	2	545.29	1088.56										18.344	1	18.247	17.747	18.747	-0.096769											0.018257	1	4294	51.113	39.158	1
VVMRDPQTK	9	1	0	1	Oxidation (M)	Pep2623	MULTI-MSMS		2024-02-18_Fusion_41488	202	Treat_T2	363.862	3	363.862	1088.56	0.251	9.133e-05	-0.26374	-9.5963e-05	-0.012735	-4.6338e-06	363.862	367.211	369.87	15.968	0.51448	15.9	15.529	16.044	-0.067916					155	20	15	0.971759	0.0440613	0.220763	2.9053e-17	8	3373	194.44	194.44	1	0.12969	0.14613	0
VVMRDPQTK	9	1	0	1	Oxidation (M)	Pep2623	ISO-MSMS	1	2024-02-25_Fusion_41606	103	Ctrl_T1	550.313	2	545.29	1088.56			0.6373	0.00034751						15.907	0.42323	15.715	15.512	15.935	-0.19266								0.982455	0.0539449	0.44457	2.2493e-05	2	4737	176.78	133.34	1	13.272	8.5628	0
VVMRDPQTK	9	1	0	1	Oxidation (M)	Pep2623	ISO-MSMS	2	2024-02-25_Fusion_41606	103	Ctrl_T1	554.301	2	545.29	1088.56			-0.7078	-0.00038596						15.907	0.36218	15.714	15.512	15.874	-0.19266								0.952827	0.0156289	0.165217	3.7028e-05	2	4688	126.55	80.808	1	7.4669	4.8173	0
VVMRDPQTK	9	1	0	1	Oxidation (M)	Pep2623	ISO-MSMS	2	2024-02-25_Fusion_41606	103	Ctrl_T1	554.302	2	545.29	1088.56			2.8639	0.0015616						16.427	0.28088	16.233	16.024	16.305	-0.19457								0.617108	0.00101952	0.0312197	0.039892	1	4874	25.559	22.722	1	1.1397	0.7353	0
VVMRDPQTK	9	1	0	1	Oxidation (M)	Pep2623	ISO-MSMS	2	2024-02-25_Fusion_41607	203	Ctrl_T1	369.87	3	363.862	1088.56			-0.72055	-0.00026218						15.992	0.46476	15.767	15.529	15.993	-0.22492								0.966521	0.0445921	0.244242	2.4251e-06	4	4873	118.32	107.01	1	42.552	32.769	0
VVMRDPQTK	9	1	0	1	Oxidation (M)	Pep2623	ISO-MSMS	1	2024-02-25_Fusion_41607	203	Ctrl_T1	367.211	3	363.862	1088.56			0.35898	0.00013062						15.989	0.39272	15.764	15.555	15.947	-0.22492								0.920114	0.0370991	0.494506	6.3474e-16	4	4827	183.9	172.37	1	51.599	39.735	0
VVMRDPQTK	9	1	0	1	Oxidation (M)	Pep2623	ISO-MSMS	1	2024-02-25_Fusion_41612	104	Ctrl_T2	550.313	2	545.29	1088.56			0.22525	0.00012283						16.019	0.37645	15.809	15.575	15.951	-0.21086								0.978454	0.0259384	0.0965501	5.9679e-05	2	4462	147.24	104.37	1	7.1544	7.1667	0
VVMRDPQTK	9	1	0	1	Oxidation (M)	Pep2623	ISO-MSMS	2	2024-02-25_Fusion_41612	104	Ctrl_T2	554.301	2	545.29	1088.56			-1.0903	-0.00059453						16.022	0.46168	15.812	15.575	16.036	-0.21085								0.966519	0.0205497	0.221473	4.0945e-05	2	4400	132.13	84.54	1	7.545	7.5579	0
VVMRDPQTK	9	1	0	1	Oxidation (M)	Pep2623	ISO-MSMS	2	2024-02-25_Fusion_41613	204	Ctrl_T2	369.87	3	363.862	1088.56			-0.85375	-0.00031065						16.04	0.43235	15.844	15.585	16.018	-0.19669								0.960719	0.0667433	0.500381	2.6223e-10	4	4807	136.8	124.24	1	198.88	174	0
VVMRDPQTK	9	1	0	1	Oxidation (M)	Pep2623	ISO-MSMS	1	2024-02-25_Fusion_41613	204	Ctrl_T2	367.211	3	363.862	1088.56			0.30682	0.00011164						16.04	0.41251	15.844	15.585	15.998	-0.19669								0.913826	0.0447331	0.347432	6.1678e-11	4	4809	167.24	155.71	1	219.94	192.42	0
VVMRDPQTK	9	1	0	1	Unmodified	Pep2623	MULTI-MSMS		2024-02-05_Fusion_41268	101	Treat_T1	537.293	2	537.292	1072.57	0.65916	0.00035416	-0.65869	-0.00035391	0.00046962	2.5232e-07	537.292	542.315	546.303	19.8	0.46682	19.8	19.585	20.052	0					179	21	14	0.966019	0.0499654	0.449889	1.2181e-14	6	6041	205.91	144.31	1	0.29352	0.23917	0
VVMRDPQTK	9	1	0	1	Unmodified	Pep2623	ISO-MSMS	2	2024-02-05_Fusion_41269	201	Treat_T1	364.538	3	358.531	1072.57			-0.51029	-0.00018295						19.778	0.69131	19.756	19.529	20.22	-0.0224								0.960432	0.0403981	0.401407	1.3217e-06	4	5971	126.03	116.67	1	0.31933	0.25131	0
VVMRDPQTK	9	1	0	1	Unmodified	Pep2623	ISO-MSMS	1	2024-02-05_Fusion_41269	201	Treat_T1	361.879	3	358.531	1072.57			-0.49646	-0.00017799						19.778	0.60521	19.756	19.457	20.062	-0.0224								0.823021	0.038931	0.321992	1.9986e-10	4	5973	146.27	146.27	1	0.30173	0.23745	0
VVMRDPQTK	9	1	0	1	Unmodified	Pep2623	ISO-MSMS	0	2024-02-18_Fusion_41487	102	Treat_T2	537.292	2	537.292	1072.57			-0.99064	-0.00053227						19.845	0.47733	19.743	19.469	19.947	-0.10221								0.977248	0.0670586	0.740409	1.738e-06	2	4889	214.96	144.86	1	0.11636	0.13026	0
VVMRDPQTK	9	1	0	1	Unmodified	Pep2623	ISO-MSMS	1	2024-02-18_Fusion_41488	202	Treat_T2	361.879	3	358.531	1072.57			-0.73441	-0.00026331						19.786	0.37182	19.714	19.485	19.857	-0.072189								0.662897	0.0114438	0.135571	2.6223e-10	4	4497	136.8	128.87	1	0.13296	0.14981	0
VVMRDPQTK	9	1	0	1	Unmodified	Pep2623	ISO-MSMS	2	2024-02-18_Fusion_41488	202	Treat_T2	364.538	3	358.531	1072.57			-0.71231	-0.00025538						19.802	0.46761	19.73	19.437	19.904	-0.072191								0.846198	0.0137733	0.128008	3.352e-06	2	4505	111.86	105.71	1	0.13074	0.14732	0
VVMRDPQTK	9	1	0	1	Unmodified	Pep2623	ISO-MSMS	2	2024-02-25_Fusion_41606	103	Ctrl_T1	546.304	2	537.292	1072.57			-0.51211	-0.00027515						19.924	0.37264	19.718	19.473	19.845	-0.20576								0.990193	0.063654	0.348562	2.3382e-05	2	6302	175.91	108.22	1	94.72	61.11	0
VVMRDPQTK	9	1	0	1	Unmodified	Pep2623	ISO-MSMS	1	2024-02-25_Fusion_41606	103	Ctrl_T1	542.315	2	537.292	1072.57			-0.29444	-0.0001582						19.924	0.39129	19.719	19.494	19.885	-0.20576								0.991238	0.0464509	0.246817	9.4058e-06	2	6303	200.86	127.91	1	91.359	58.941	0
VVMRDPQTK	9	1	0	1	Unmodified	Pep2623	ISO-MSMS	2	2024-02-25_Fusion_41607	203	Ctrl_T1	364.538	3	358.531	1072.57			-0.83876	-0.00030072						19.943	0.53546	19.712	19.456	19.992	-0.23096								0.939157	0.0620592	0.796754	2.5494e-10	4	6074	137.9	133	1	106.92	82.339	0
VVMRDPQTK	9	1	0	1	Unmodified	Pep2623	ISO-MSMS	1	2024-02-25_Fusion_41607	203	Ctrl_T1	361.879	3	358.531	1072.57			0.63411	0.00022735						19.944	0.72759	19.713	19.408	20.136	-0.23096								0.956586	0.0352663	0.452413	9.8872e-23	4	6024	226.68	226.68	1	120.78	93.01	0
VVMRDPQTK	9	1	0	1	Unmodified	Pep2623	ISO-MSMS	2	2024-02-25_Fusion_41612	104	Ctrl_T2	546.304	2	537.292	1072.57			-0.6791	-0.00036487						20.005	0.40445	19.785	19.48	19.884	-0.21959								0.98352	0.0578023	0.504898	1.3472e-05	2	6007	193.38	119.86	1	56.041	56.137	0
VSAPRVGGK	9	1	0	1	Unmodified	Pep245	MULTI-MSMS		2024-02-05_Fusion_41268	101	Treat_T1	440.784	2	435.761	869.508	0.33706	0.00014688	-0.049997	-2.1787e-05	0.28706	0.00012509	435.761	440.784	444.773	19.713	0.42899	19.713	19.425	19.854	0					100	18	10	0.598321	0.00633562	0.0843767	0.00014921	4	6016	106.94	41.688	1	2.7603	2.2492	0
VSAPRVGGK	9	1	0	1	Unmodified	Pep245	MULTI-MSMS		2024-02-05_Fusion_41269	201	Treat_T1	294.191	3	290.843	869.508	-0.19039	-5.5374e-05	-0.16878	-4.9089e-05	-0.35917	-0.00010446	290.843	294.192	296.851	19.686	0.33373	19.664	19.482	19.815	-0.0224					71	13	8	0.811181	0.0106026	0.205692	1.8533e-07	2	5953	153.04	114.28	1	2.9771	2.3429	0
VSAPRVGGK	9	1	0	1	Unmodified	Pep245	MULTI-MSMS		2024-02-18_Fusion_41487	102	Treat_T2	435.762	2	435.761	869.508	-0.12022	-5.2387e-05	0.10504	4.577e-05	-0.015184	-6.6165e-06	435.762	440.784	444.773	19.7	0.48603	19.598	19.307	19.793	-0.10221					176	24	13	0.937094	0.0398254	0.756941	1.1223e-06	6	4856	136.27	48.011	1	1.1925	1.335	0
VSAPRVGGK	9	1	0	1	Unmodified	Pep245	MULTI-MSMS		2024-02-18_Fusion_41488	202	Treat_T2	294.192	3	290.843	869.508	0.057511	1.6727e-05	-0.30306	-8.8142e-05	-0.24555	-7.1416e-05	290.844	294.192	296.851	19.699	0.56404	19.626	19.34	19.904	-0.072189					136	22	12	0.820512	0.0370117	0.242697	2.8058e-11	9	4512	163.9	114.48	1	1.1594	1.3064	0
VSAPRVGGK	9	1	0	1	Unmodified	Pep245	ISO-MSMS	2	2024-02-25_Fusion_41606	103	Ctrl_T1	444.773	2	435.761	869.508			-0.16781	-7.3127e-05						19.803	0.46948	19.597	19.359	19.829	-0.20576								0.901717	0.0915503	1	0.0012811	2	6256	75.825	36.862	1			0
VSAPRVGGK	9	1	0	1	Unmodified	Pep245	ISO-MSMS	1	2024-02-25_Fusion_41606	103	Ctrl_T1	440.784	2	435.761	869.508			0.74099	0.00032289						19.803	0.46948	19.597	19.359	19.829	-0.20576								0.69602	0.00405658	0.0598596	1.7345e-05	2	6201	127.46	35.555	1			0
VSAPRVGGK	9	1	0	1	Unmodified	Pep245	ISO-MSMS	2	2024-02-25_Fusion_41607	203	Ctrl_T1	296.851	3	290.843	869.508			-0.57769	-0.00016802						19.867	0.46077	19.636	19.36	19.821	-0.23096								0.909257	0.0239752	0.487035	1.4236e-06	4	5990	125.31	89.406	1	111.21	85.642	0
VSAPRVGGK	9	1	0	1	Unmodified	Pep245	ISO-MSMS	1	2024-02-25_Fusion_41607	203	Ctrl_T1	294.192	3	290.843	869.508			0.68464	0.00019912						19.802	0.46206	19.571	19.336	19.798	-0.23096								0.906621	0.0249143	0.460761	2.2276e-10	4	5997	142.79	106.36	1	117.97	90.846	0
VSAPRVGGK	9	1	0	1	Unmodified	Pep245	ISO-MSMS	2	2024-02-25_Fusion_41612	104	Ctrl_T2	444.773	2	435.761	869.508			-0.61009	-0.00026585						19.83	0.51929	19.61	19.324	19.843	-0.21959								0.903733	0.095864	1	0.00039679	2	5946	88.37	36.182	1	240.5	240.91	0
VSAPRVGGK	9	1	0	1	Unmodified	Pep245	ISO-MSMS	1	2024-02-25_Fusion_41612	104	Ctrl_T2	440.784	2	435.761	869.508			0.52208	0.0002275						19.83	0.52157	19.61	19.345	19.867	-0.21959								0.751036	0.00968519	0.1354	1.9577e-05	2	5896	141.93	46.389	1	215.04	215.41	0
VSAPRVGGK	9	1	0	1	Unmodified	Pep245	ISO-MSMS	2	2024-02-25_Fusion_41613	204	Ctrl_T2	296.851	3	290.843	869.508			-0.5849	-0.00017012						19.844	0.5063	19.643	19.343	19.849	-0.20111								0.894711	0.0230745	0.240307	3.1514e-06	3	5963	113.26	75.665	1	120.73	105.63	0
VSAPRVGGK	9	1	0	1	Unmodified	Pep245	ISO-MSMS	1	2024-02-25_Fusion_41613	204	Ctrl_T2	294.192	3	290.843	869.508			0.63061	0.00018341						19.844	0.45875	19.643	19.39	19.849	-0.20111								0.853241	0.0054261	0.0512726	2.5494e-10	4	5971	137.9	101.2	1	122.28	106.98	0
AQATVHVVK	9	1	0	0	Unmodified	Pep2626	ISO-MSMS	2	2024-02-05_Fusion_41268	101	Treat_T1	480.789	2	476.782	951.55			-0.54729	-0.00026094						19.869	0.35019	19.869	19.702	20.052	0								0.828024	0.00686127	0.0747412	0.001705	2	6027	69.812	66.673	1	1.9413	1.4628	0
AQATVHVVK	9	1	0	0	Unmodified	Pep2626	ISO-MSMS	1	2024-02-05_Fusion_41268	101	Treat_T1	478.795	2	476.782	951.55			-0.37523	-0.0001789						19.879	0.26882	19.879	19.722	19.991	0								0.756515	0.0140466	0.125383	5.0243e-05	1	6043	117.81	109.59	1	1.8749	1.4128	0
AQATVHVVK	9	1	0	0	Unmodified	Pep2626	MULTI-MSMS		2024-02-05_Fusion_41269	201	Treat_T1	320.862	3	318.191	951.55	-0.20248	-6.4429e-05	-0.024307	-7.7344e-06	-0.22679	-7.2163e-05	318.191	319.532	320.862	19.88	0.26773	19.858	19.721	19.989	-0.0224					45	10	8	0.558546	0.00204195	0.0201811	0.015822	1	6018	32.415	32.415	1	1.9954	1.6167	0
AQATVHVVK	9	1	0	0	Unmodified	Pep2626	MULTI-MSMS		2024-02-18_Fusion_41487	102	Treat_T2	480.79	2	476.782	951.55	-0.08656	-4.127e-05	-0.43478	-0.0002073	-0.52134	-0.00024857	476.781	478.795	480.79	19.903	0.3716	19.798	19.572	19.944	-0.10515					104	20	8	0.760855	0.00262561	0.0396601	0.00026423	2	4896	85.67	78.19	1	1.2124	1.2438	0
AQATVHVVK	9	1	0	0	Unmodified	Pep2626	MULTI-MSMS		2024-02-18_Fusion_41488	202	Treat_T2	320.862	3	318.191	951.55	0.10689	3.4012e-05	0.17963	5.7157e-05	0.28653	9.117e-05	318.191	319.533	320.862	19.833	0.36945	19.76	19.56	19.929	-0.072189					68	14	9	0.669552	0.00466124	0.0684155	2.6718e-11	3	4555	157.86	155.8	1	1.2449	1.2694	0
AQATVHVVK	9	1	0	0	Unmodified	Pep2626	ISO-MSMS	2	2024-02-25_Fusion_41606	103	Ctrl_T1	480.79	2	476.782	951.55			-0.72505	-0.00034569						19.989	0.32879	19.783	19.603	19.931	-0.20576								0.858599	0.00919795	0.0442205	0.00041325	2	6292	88.136	68.139	1	1.2204	0.52011	0
AQATVHVVK	9	1	0	0	Unmodified	Pep2626	ISO-MSMS	1	2024-02-25_Fusion_41606	103	Ctrl_T1	478.795	2	476.782	951.55			0.081445	3.8831e-05						19.987	0.31347	19.781	19.641	19.954	-0.20577								0.634426	0.0171438	0.0930001	2.0391e-05	2	6304	96.936	93.527	1	1.5111	0.64399	0
AQATVHVVK	9	1	0	0	Unmodified	Pep2626	MULTI-MSMS		2024-02-25_Fusion_41607	203	Ctrl_T1	320.862	3	318.191	951.55	-0.14874	-4.7327e-05	-0.21494	-6.8393e-05	-0.36368	-0.00011572	318.19	319.532	320.862	20.017	0.41197	19.784	19.529	19.941	-0.2332					77	16	9	0.632707	0.010328	0.113525	2.6718e-11	3	6067	173.28	171.23	1	6.4071	2.665	0
AQATVHVVK	9	1	0	0	Unmodified	Pep2626	ISO-MSMS	2	2024-02-25_Fusion_41612	104	Ctrl_T2	480.79	2	476.782	951.55			-0.60807	-0.00028992						20.006	0.36315	19.786	19.597	19.961	-0.21959								0.990574	0.00451065	0.0440189	8.1821e-05	2	5978	92.838	80.883	1	1.4021	0.57919	0
AQATVHVVK	9	1	0	0	Unmodified	Pep2626	ISO-MSMS	1	2024-02-25_Fusion_41612	104	Ctrl_T2	478.795	2	476.782	951.55			0.25473	0.00012145						20.006	0.34025	19.786	19.645	19.985	-0.21959								0.678177	0.0271588	0.15876	0.00041325	1	5998	88.136	84.728	1	1.6235	0.67064	0
AQATVHVVK	9	1	0	0	Unmodified	Pep2626	ISO-MSMS	1	2024-02-25_Fusion_41613	204	Ctrl_T2	319.533	3	318.191	951.55			0.47275	0.00015042						20.036	0.3387	19.832	19.652	19.991	-0.20358								0.87871	0.00454674	0.0442844	1.749e-10	2	5985	150.05	150.05	1	10.385	4.3518	0
AQATVHVVK	9	1	0	0	Unmodified	Pep2626	ISO-MSMS	2	2024-02-25_Fusion_41613	204	Ctrl_T2	320.862	3	318.191	951.55			-0.1835	-5.839e-05						20.046	0.26663	19.843	19.676	19.943	-0.20358								0.754194	0.00334873	0.027374	1.5526e-10	2	6008	153.04	110.93	1	6.8234	2.8592	0
VTNPDIAAKK	10	2	0	0	Unmodified	Pep2619	ISO-MSMS	1	2024-02-18_Fusion_41488	202	Treat_T2	355.557	3	352.873	1055.6			0.7457	0.00026314						19.765	0.17242	19.693	19.585	19.757	-0.072189								0.224669	0.000696115	0.00753258	9.0501e-06	2	4537	104.37	84.369	1	0.70402	0.80702	0
VTNPDIAAKK	10	2	0	0	Unmodified	Pep2619	ISO-MSMS	2	2024-02-25_Fusion_41607	203	Ctrl_T1	358.216	3	352.873	1055.6			0.11169	3.9412e-05						19.943	0.21817	19.712	19.58	19.798	-0.23096								0.526363	0.0017133	0.0152184	0.0060075	2	6057	73.26	67.944	1			0
VTNPDIAAKK	10	2	0	0	Unmodified	Pep2619	ISO-MSMS	1	2024-02-25_Fusion_41607	203	Ctrl_T1	355.557	3	352.873	1055.6			0.78575	0.00027727						19.943	0.19467	19.712	19.58	19.774	-0.23096								0.825863	0.00106214	0.0113751	0.0068867	1	6056	50.292	46.246	1			0
ATNYITRNK	9	1	0	1	Unmodified	Pep2636	ISO-MSMS	0	2024-02-05_Fusion_41268	101	Treat_T1	540.794	2	540.793	1079.57			0.1994	0.00010783						19.954	0.51355	19.954	19.585	20.099	0								0.692482	0.00932733	0.0665303	7.2658e-05	1	6081	136.99	122.35	1	0.95413	0.77748	0
ATNYITRNK	9	1	0	1	Unmodified	Pep2636	MULTI-MSMS		2024-02-05_Fusion_41269	201	Treat_T1	364.213	3	360.865	1079.57	-0.12037	-4.3436e-05	0.6705	0.00024196	0.55014	0.00019852	360.865	364.213	366.872	19.943	0.48512	19.92	19.601	20.086	-0.02284					101	19	10	0.870308	0.0216726	0.182154	1.155e-11	6	6040	168.38	168.38	1	1.1	0.8657	0
ATNYITRNK	9	1	0	1	Unmodified	Pep2636	MULTI-MSMS		2024-02-18_Fusion_41487	102	Treat_T2	549.805	2	540.793	1079.57	-0.082736	-4.4743e-05	-2.5432	-0.0013754	-2.626	-0.0014201	541.292	545.816	549.805	19.979	0.23499	19.874	19.727	19.962	-0.10515					86	14	10	0.852381	0.00249351	0.0310843	9.0015e-10	3	4916	146.27	135.57	1	0.33517	0.37521	0
ATNYITRNK	9	1	0	1	Unmodified	Pep2636	MULTI-MSMS		2024-02-18_Fusion_41488	202	Treat_T2	360.865	3	360.865	1079.57	-0.10942	-3.9487e-05	0.83026	0.00029961	0.72083	0.00026012	360.865	364.213	366.872	19.938	0.51661	19.865	19.412	19.928	-0.073374					73	20	10	0.804604	0.0169724	0.237632	1.155e-11	6	4569	168.38	168.38	1	0.67397	0.75942	0
ATNYITRNK	9	1	0	1	Unmodified	Pep2636	ISO-MSMS	2	2024-02-25_Fusion_41606	103	Ctrl_T1	549.805	2	540.793	1079.57			0.37419	0.00020236						20.088	0.25566	19.882	19.698	19.954	-0.20576								0.842873	0.00459692	0.0450793	3.9885e-05	1	6343	162.88	145.75	1	1.3722	0.8853	0
ATNYITRNK	9	1	0	1	Unmodified	Pep2636	ISO-MSMS	1	2024-02-25_Fusion_41606	103	Ctrl_T1	545.816	2	540.793	1079.57			-0.0809	-4.375e-05						20.085	0.24317	19.879	19.753	19.997	-0.20577								0.977396	0.0109335	0.127436	2.1135e-05	1	6363	179.28	160.95	1	1.4486	0.9346	0
ATNYITRNK	9	1	0	1	Unmodified	Pep2636	ISO-MSMS	1	2024-02-25_Fusion_41607	203	Ctrl_T1	364.213	3	360.865	1079.57			0.33556	0.00012109						20.112	0.31298	19.879	19.748	20.061	-0.2332								0.812105	0.017149	0.225556	1.7295e-10	2	6096	150.35	149.45	1	41.56	32.005	0
ATNYITRNK	9	1	0	1	Unmodified	Pep2636	ISO-MSMS	2	2024-02-25_Fusion_41607	203	Ctrl_T1	366.872	3	360.865	1079.57			0.31822	0.00011483						20.095	0.50842	19.862	19.529	20.037	-0.2332								0.86896	0.013664	0.17188	5.5155e-06	2	6098	96.756	93.904	1	45.679	35.177	0
ATNYITRNK	9	1	0	1	Unmodified	Pep2636	ISO-MSMS	1	2024-02-25_Fusion_41613	204	Ctrl_T2	364.213	3	360.865	1079.57			0.4713	0.00017008						20.134	0.31347	19.93	19.798	20.111	-0.20359								0.91998	0.0170755	0.188127	5.417e-11	2	6025	168.38	167.59	1	34.794	30.441	0
ATNYITRNK	9	1	0	1	Unmodified	Pep2636	ISO-MSMS	2	2024-02-25_Fusion_41613	204	Ctrl_T2	366.872	3	360.865	1079.57			0.24468	8.8297e-05						20.135	0.4818	19.931	19.581	20.063	-0.20359								0.823009	0.0162906	0.193477	2.2891e-06	2	6027	119.27	117.22	1	32.563	28.49	0
ATLPKNPPPK	10	2	1	0	Unmodified	Pep274	ISO-MSMS	1	2024-02-25_Fusion_41606	103	Ctrl_T1	537.353	2	531.819	1061.62			-0.82795	-0.00044032						20.172	0.30255	19.967	19.885	20.188	-0.20576								0.372016	0.00179605	0.0194787	0.0026647	1	6437	62.969	53.755	1	1.6758	0.77219	0
ATLPKNPPPK	10	2	1	0	Unmodified	Pep274	ISO-MSMS	2	2024-02-25_Fusion_41606	103	Ctrl_T1	542.843	2	531.819	1061.62			0.53425	0.00028413						20.35	0.41421	20.141	19.882	20.297	-0.20863								0.30056	0.0012779	0.00459397	0.0028419	1	6468	60.91	51.516	1	1.5563	0.71713	0
ATLPKNPPPK	10	2	1	0	Unmodified	Pep274	ISO-MSMS	2	2024-02-25_Fusion_41612	104	Ctrl_T2	542.844	2	531.819	1061.62			0.43227	0.00022989						20.385	0.33727	20.163	20.006	20.344	-0.22238								0.269792	0.000985204	0.00412454	0.0022405	1	6161	67.897	58.503	1	0.94836	0.42279	0
ATLPKNPPPK	10	2	1	0	Unmodified	Pep274	ISO-MSMS	1	2024-02-25_Fusion_41612	104	Ctrl_T2	537.353	2	531.819	1061.62			-0.91182	-0.00048493						20.305	0.36312	20.083	19.882	20.245	-0.22238								0.115049	0.000757755	0.00252186	0.0030984	1	6165	57.931	46.42	1	0.90973	0.40557	0
KVYGPGVAK	9	2	0	0	Unmodified	Pep2638	ISO-MSMS	2	2024-02-05_Fusion_41268	101	Treat_T1	467.789	2	459.774	917.533			4.2971	0.0019757						20.054	0.66324	20.054	19.585	20.248	0								0.455914	0.00436662	0.0538492	0.0079166	1	6119	48.794	5.9593	1	0.62164	0.48814	0
KVYGPGVAK	9	2	0	0	Unmodified	Pep2638	ISO-MSMS	1	2024-02-05_Fusion_41268	101	Treat_T1	463.8	2	459.774	917.533			1.3177	0.00060586						20.087	0.46129	20.087	19.743	20.204	0								0.512518	0.00444644	0.0275523	0.0094811	1	6137	47.657	33.143	1	0.64291	0.50485	0
KVYGPGVAK	9	2	0	0	Unmodified	Pep2638	ISO-MSMS	0	2024-02-05_Fusion_41268	101	Treat_T1	459.774	2	459.774	917.533			1.048	0.00048184						20.087	0.39989	20.087	19.871	20.271	0								0.414082	0.00381004	0.0300237	0.0257	1	6159	35.872	22.875	1	0.64229	0.50435	0
KVYGPGVAK	9	2	0	0	Unmodified	Pep2638	ISO-MSMS	1	2024-02-18_Fusion_41487	102	Treat_T2	463.799	2	459.774	917.533			0.38982	0.00017923						20.004	0.1802	19.899	19.764	19.944	-0.10515								0.5689	0.00370305	0.0288284	0.0025292	1	4942	58.119	45.292	1	0.45991	0.53946	0
KVYGPGVAK	9	2	0	0	Unmodified	Pep2638	MSMS	2	2024-02-18_Fusion_41487	102	Treat_T2	467.788	2	459.774	917.533										20.022	1	19.917	19.417	20.417	-0.10515											0.011336	1	4959	55.37	36.967	1
KVYGPGVAK	9	2	0	0	Unmodified	Pep2638	ISO-MSMS	1	2024-02-25_Fusion_41606	103	Ctrl_T1	463.799	2	459.774	917.533			1.4166	0.00065132						20.172	0.59124	19.967	19.62	20.212	-0.20576								0.885855	0.00549662	0.0330495	0.0010764	1	6393	78.728	55.686	1			0
KVYGPGVAK	9	2	0	0	Unmodified	Pep2638	ISO-MSMS	1	2024-02-25_Fusion_41612	104	Ctrl_T2	463.799	2	459.774	917.533			1.3699	0.00062984						20.214	0.45933	19.992	19.713	20.172	-0.22238								0.84406	0.00519665	0.0290973	0.0019415	1	6095	66.457	42.881	1	24.363	10.861	0
GVFEGHTSK	9	1	0	0	Unmodified	Pep2634	MULTI-MSMS		2024-02-05_Fusion_41268	101	Treat_T1	485.248	2	481.241	960.466	0.8569	0.00041238	-0.26839	-0.00012916	0.58852	0.00028322	481.24	483.253	485.248	20.06	0.51197	20.06	19.871	20.383	0					90	23	8	0.601578	0.00390116	0.0365715	0.00055712	1	6101	74.301	53.329	1	2.1165	1.5948	0
GVFEGHTSK	9	1	0	0	Unmodified	Pep2634	MSMS	1	2024-02-18_Fusion_41487	102	Treat_T2	483.254	2	481.241	960.466										19.952	1	19.847	19.347	20.347	-0.10515											0.01112	1	4931	55.503	47.854	1
GVFEGHTSK	9	1	0	0	Unmodified	Pep2634	MSMS	2	2024-02-18_Fusion_41487	102	Treat_T2	485.248	2	481.241	960.466										20.002	1	19.897	19.397	20.397	-0.10515											0.050525	1	4951	31.268	29.058	1
GVFEGHTSK	9	1	0	0	Unmodified	Pep2634	ISO-MSMS	1	2024-02-25_Fusion_41606	103	Ctrl_T1	483.755	2	481.241	960.466			0.40481	0.00019481						20.097	0.32155	19.892	19.735	20.056	-0.20576								0.843323	0.00220366	0.0214809	0.00065243	1	6352	84.743	64.176	1	10.951	4.667	0
GVFEGHTSK	9	1	0	0	Unmodified	Pep2634	ISO-MSMS	2	2024-02-25_Fusion_41606	103	Ctrl_T1	485.248	2	481.241	960.466			0.27885	0.00013419						20.098	0.30292	19.892	19.753	20.056	-0.20576								0.417365	0.00120416	0.0153499	0.0012351	1	6359	76.478	55.911	1	13.565	5.781	0
GVFEGHTSK	9	1	0	0	Unmodified	Pep2634	ISO-MSMS	1	2024-02-25_Fusion_41612	104	Ctrl_T2	483.253	2	481.241	960.466			0.42301	0.00020357						20.142	0.23621	19.92	19.796	20.032	-0.22203								0.68852	0.00201744	0.018579	0.00065243	1	6046	84.743	56.919	1	43.43	17.941	0
GVFEGHTSK	9	1	0	0	Unmodified	Pep2634	ISO-MSMS	2	2024-02-25_Fusion_41612	104	Ctrl_T2	485.248	2	481.241	960.466			-0.0041723	-2.0079e-06						20.145	0.28404	19.922	19.818	20.102	-0.22238								0.370456	0.00137149	0.0161107	0.0017886	1	6060	68.625	54.932	1	19.304	7.9742	0
ATDIPSSQK	9	1	0	0	Unmodified	Pep2599	MULTI-MSMS		2024-02-05_Fusion_41268	101	Treat_T1	477.753	2	473.746	945.477	0.2362	0.0001119	0.36243	0.0001717	0.59863	0.0002836	473.746	475.758	477.753	19.605	0.49413	19.605	19.338	19.833	0					196	21	14	0.709929	0.0237818	0.343972	1.1336e-09	4	5971	137.9	115.25	1	1.7919	1.3502	0
ATDIPSSQK	9	1	0	0	Unmodified	Pep2599	MULTI-MSMS		2024-02-18_Fusion_41487	102	Treat_T2	477.752	2	473.746	945.477	0.26376	0.00012496	-0.245	-0.00011607	0.018766	8.8904e-06	473.746	475.758	477.752	19.582	0.48651	19.479	19.28	19.766	-0.10221					177	24	11	0.364443	0.0312735	0.56167	8.5653e-07	3	4785	122.19	112.85	1	1.0096	1.0357	0
ATDIPSSQK	9	1	0	0	Unmodified	Pep2599	MULTI-MSMS		2024-02-25_Fusion_41606	103	Ctrl_T1	475.758	2	473.746	945.477	0.3147	0.00014909	-0.34561	-0.00016373	-0.030909	-1.4643e-05	473.746	475.758	477.753	19.666	0.54917	19.461	19.223	19.772	-0.20576					187	28	12	0.511745	0.052592	0.42173	1.147e-09	2	6188	137.42	125.71	1	10.764	4.5874	0
ATDIPSSQK	9	1	0	0	Unmodified	Pep2599	MULTI-MSMS		2024-02-25_Fusion_41612	104	Ctrl_T2	477.752	2	473.746	945.477	-0.14347	-6.7969e-05	-0.05166	-2.4474e-05	-0.19513	-9.2442e-05	473.746	475.759	477.753	19.687	0.49767	19.467	19.277	19.775	-0.21959					160	21	12	0.536184	0.0353715	0.425808	6.6602e-07	2	5900	125.53	109.29	1	12.948	5.3488	0
RQWQGQVAK	9	1	0	1	Unmodified	Pep282	ISO-MSMS	2	2024-02-05_Fusion_41268	101	Treat_T1	559.813	2	550.802	1099.59			-0.079551	-4.3817e-05						20.281	0.19732	20.281	20.163	20.361	0								0.947981	0.00480859	0.0833579	0.0006194	1	6209	85.212	75.624	1	3.8026	3.0985	0
RQWQGQVAK	9	1	0	1	Unmodified	Pep282	ISO-MSMS	1	2024-02-05_Fusion_41268	101	Treat_T1	555.825	2	550.802	1099.59			1.7797	0.00098027						20.283	0.19732	20.283	20.163	20.361	0								0.695706	0.00266751	0.0555092	0.00033152	1	6212	89.296	79.385	1	3.7068	3.0205	0
RQWQGQVAK	9	1	0	1	Unmodified	Pep282	ISO-MSMS	1	2024-02-25_Fusion_41606	103	Ctrl_T1	555.824	2	550.802	1099.59			0.54867	0.00030221						20.413	0.19308	20.204	20.078	20.272	-0.20863								0.775401	0.00198594	0.00483131	7.0682e-05	1	6496	138.55	94.815	1	2.9519	1.9045	0
RTQNVLGEK	9	1	1	1	Unmodified	Pep2637	MULTI-MSMS		2024-02-05_Fusion_41268	101	Treat_T1	529.326	2	522.793	1043.57	0.70457	0.00036834	-0.55373	-0.00028949	0.15084	7.8856e-05	522.794	529.325	534.814	20.1	0.62968	20.1	19.887	20.516	0					230	28	15	0.994966	0.0385689	0.309337	3.4058e-10	6	6099	166.34	117.54	1	3.0619	2.1086	0
RTQNVLGEK	9	1	1	1	Unmodified	Pep2637	ISO-MSMS	1	2024-02-05_Fusion_41269	201	Treat_T1	353.219	3	348.865	1043.57			0.15314	5.3427e-05						20.121	0.20991	20.098	19.938	20.148	-0.02284								0.583344	0.00618638	0.0501564	7.2214e-16	2	6092	179.21	178.94	1			0
RTQNVLGEK	9	1	1	1	Unmodified	Pep2637	ISO-MSMS	0	2024-02-05_Fusion_41269	201	Treat_T1	348.865	3	348.865	1043.57			0.026875	9.3757e-06						20.121	0.20504	20.098	20.062	20.267	-0.02284								0.165662	0.00114466	0.0267161	2.2486e-06	2	6118	119.56	114.85	1	3.3216	2.7749	0
RTQNVLGEK	9	1	1	1	Unmodified	Pep2637	MULTI-MSMS		2024-02-18_Fusion_41487	102	Treat_T2	534.814	2	522.793	1043.57	0.30046	0.00015708	-0.10931	-5.7149e-05	0.19114	9.9929e-05	522.794	529.325	534.814	20.071	0.22695	19.966	19.818	20.045	-0.10515					81	19	7	0.889399	0.00585601	0.0151901	1.8686e-06	1	4981	104.43	65.412	1	0.57218	0.54717	0
RTQNVLGEK	9	1	1	1	Unmodified	Pep2637	ISO-MSMS	1	2024-02-25_Fusion_41606	103	Ctrl_T1	529.326	2	522.793	1043.57			0.16485	8.6182e-05						20.172	0.6239	19.967	19.753	20.377	-0.20576								0.996431	0.0126457	0.108781	3.117e-05	2	6348	169.76	125.41	1	521.15	240.14	0
RTQNVLGEK	9	1	1	1	Unmodified	Pep2637	ISO-MSMS	2	2024-02-25_Fusion_41606	103	Ctrl_T1	534.814	2	522.793	1043.57			-0.80955	-0.00042323						20.173	0.38286	19.967	19.829	20.212	-0.2058								0.88208	0.0199321	0.138304	4.6072e-05	1	6381	114.89	74.625	1	410.04	188.95	0
RTQNVLGEK	9	1	1	1	Unmodified	Pep2637	ISO-MSMS	1	2024-02-25_Fusion_41607	203	Ctrl_T1	353.219	3	348.865	1043.57			-0.12411	-4.3297e-05						20.212	0.31519	19.979	19.818	20.134	-0.2332								0.879275	0.00571708	0.064347	1.1137e-22	2	6115	222.55	221.79	1			0
RTQNVLGEK	9	1	1	1	Unmodified	Pep2637	ISO-MSMS	2	2024-02-25_Fusion_41607	203	Ctrl_T1	356.879	3	348.865	1043.57			0.020442	7.1314e-06						20.306	0.29233	20.073	19.841	20.134	-0.2332								0.415811	0.0091512	0.228699	3.3389e-06	2	6163	111.95	103.77	1	35.841	38.635	0
RTQNVLGEK	9	1	1	1	Unmodified	Pep2637	ISO-MSMS	1	2024-02-25_Fusion_41612	104	Ctrl_T2	529.326	2	522.793	1043.57			0.17819	9.3155e-05						20.194	0.62753	19.971	19.796	20.423	-0.22238								0.998443	0.17048	1	2.1e-05	2	6101	179.53	132.33	1	911.58	406.39	0
RTQNVLGEK	9	1	1	1	Unmodified	Pep2637	ISO-MSMS	2	2024-02-25_Fusion_41612	104	Ctrl_T2	534.815	2	522.793	1043.57			-0.65636	-0.00034314						20.263	0.35819	20.041	19.864	20.222	-0.22238								0.936256	0.0273689	0.162996	1.9215e-05	2	6077	119.22	63.854	1	724.18	322.84	0
RTQNVLGEK	9	1	1	1	Unmodified	Pep2637	ISO-MSMS	1	2024-02-25_Fusion_41613	204	Ctrl_T2	353.219	3	348.865	1043.57			-0.28828	-0.00010057						20.146	0.26617	19.943	19.871	20.137	-0.20358								0.860834	0.00477424	0.031588	1.1137e-22	2	6048	222.55	221.01	1			0
RTQNVLGEK	9	1	1	1	Unmodified	Pep2637	ISO-MSMS	2	2024-02-25_Fusion_41613	204	Ctrl_T2	356.879	3	348.865	1043.57			-0.35825	-0.00012498						20.248	0.24151	20.045	19.896	20.137	-0.20358								0.242287	0.00217225	0.0348078	1.2348e-10	2	6072	157.86	147.87	1	10.755	8.4054	0
GTTKVDALK	9	2	1	0	Unmodified	Pep263	ISO-MSMS	1	2024-02-05_Fusion_41268	101	Treat_T1	472.309	2	466.774	931.534			0.78855	0.00036807						19.936	0.26628	19.936	19.833	20.099	0								0.798582	0.00220444	0.0147273	0.0089428	1	6130	48.048	47.546	1	6.7005	5.3436	0
GTTKVDALK	9	2	1	0	Unmodified	Pep263	ISO-MSMS	1	2024-02-05_Fusion_41269	201	Treat_T1	315.208	3	311.519	931.534			0.061156	1.9051e-05						19.974	0.24668	19.951	19.815	20.062	-0.02284								0.509537	0.00152568	0.0170236	2.7176e-10	2	6055	135.35	134.41	1	3.3102	2.1609	0
GTTKVDALK	9	2	1	0	Unmodified	Pep263	ISO-MSMS	2	2024-02-05_Fusion_41269	201	Treat_T1	318.868	3	311.519	931.534			-0.074767	-2.3291e-05						20.024	0.23483	20.001	19.89	20.125	-0.02284								0.785986	0.0011359	0.00854024	3.3687e-06	2	6085	111.74	108.01	1	4.774	3.1164	0
GTTKVDALK	9	2	1	0	Unmodified	Pep263	ISO-MSMS	1	2024-02-18_Fusion_41487	102	Treat_T2	472.309	2	466.774	931.534			0.63786	0.00029774						19.974	0.19776	19.869	19.746	19.944	-0.10515								0.829901	0.00439833	0.035948	6.5199e-05	1	4940	128.27	119.41	1	3.2172	3.4837	0
GTTKVDALK	9	2	1	0	Unmodified	Pep263	ISO-MSMS	2	2024-02-18_Fusion_41487	102	Treat_T2	477.799	2	466.774	931.534			0.24634	0.00011498						20.032	0.15782	19.927	19.818	19.976	-0.10515								0.360996	0.0040611	0.0235372	6.5e-05	1	4954	143.04	132.75	1	2.7598	2.9883	0
GTTKVDALK	9	2	1	0	Unmodified	Pep263	ISO-MSMS	1	2024-02-18_Fusion_41488	202	Treat_T2	315.208	3	311.519	931.534			-0.10351	-3.2246e-05						19.94	0.17228	19.866	19.756	19.928	-0.073458								0.281289	0.000228845	0.00182054	0.027323	1	4590	34.692	34.692	1	1.702	1.8423	0
GTTKVDALK	9	2	1	0	Unmodified	Pep263	ISO-MSMS	2	2024-02-18_Fusion_41488	202	Treat_T2	318.868	3	311.519	931.534			0.44192	0.00013766						19.988	0.14713	19.914	19.781	19.928	-0.073586								0.795052	0.0011248	0.00703139	0.0023601	1	4597	60.518	53.859	1	0.8692	0.94088	0
GTTKVDALK	9	2	1	0	Unmodified	Pep263	MSMS	2	2024-02-18_Fusion_41488	202	Treat_T2	318.868	3	311.519	931.534										20.002	1	19.928	19.428	20.428	-0.073586											4.8953e-06	1	4598	118.32	103.29	1
GTTKVDALK	9	2	1	0	Unmodified	Pep263	ISO-MSMS	1	2024-02-25_Fusion_41606	103	Ctrl_T1	472.309	2	466.774	931.534			0.77288	0.00036076						20.053	0.25566	19.847	19.698	19.954	-0.20577								0.885829	0.0109481	0.100274	5.2331e-05	1	6355	153.05	144.18	1	12.924	5.9554	0
GTTKVDALK	9	2	1	0	Unmodified	Pep263	ISO-MSMS	2	2024-02-25_Fusion_41606	103	Ctrl_T1	477.799	2	466.774	931.534			-0.16206	-7.5645e-05						20.097	0.30292	19.892	19.753	20.056	-0.20576								0.374253	0.00318514	0.0235916	2.1926e-05	1	6390	98.009	92.807	1	23.877	11.002	0
GTTKVDALK	9	2	1	0	Unmodified	Pep263	ISO-MSMS	1	2024-02-25_Fusion_41607	203	Ctrl_T1	315.208	3	311.519	931.534			-0.021392	-6.6639e-06						20.077	0.26755	19.844	19.673	19.941	-0.2332								0.787824	0.00339429	0.0358779	1.6531e-10	2	6089	151.51	149.99	1			0
GTTKVDALK	9	2	1	0	Unmodified	Pep263	ISO-MSMS	2	2024-02-25_Fusion_41607	203	Ctrl_T1	318.868	3	311.519	931.534			-0.24413	-7.6051e-05						20.112	0.28937	19.879	19.748	20.037	-0.2332								0.510509	0.000980139	0.00728374	0.023334	1	6122	37.591	33.342	1			0
GTTKVDALK	9	2	1	0	Unmodified	Pep263	ISO-MSMS	1	2024-02-25_Fusion_41612	104	Ctrl_T2	472.309	2	466.774	931.534			0.4445	0.00020748						20.113	0.27723	19.894	19.732	20.009	-0.21959								0.879719	0.0117527	0.104441	4.5102e-05	1	6044	158.76	147.59	1	10.188	4.5419	0
GTTKVDALK	9	2	1	0	Unmodified	Pep263	ISO-MSMS	2	2024-02-25_Fusion_41612	104	Ctrl_T2	477.799	2	466.774	931.534			-0.073089	-3.4116e-05						20.141	0.25861	19.92	19.796	20.055	-0.22177								0	0	0	0.00058187	1	6097	85.744	79.963	1	22.782	10.157	0
GTTKVDALK	9	2	1	0	Unmodified	Pep263	ISO-MSMS	1	2024-02-25_Fusion_41613	204	Ctrl_T2	315.208	3	311.519	931.534			-0.15109	-4.7067e-05						20.1	0.21627	19.896	19.75	19.966	-0.20358								0.722002	0.00372595	0.0341855	1.6531e-10	2	6010	151.51	149.99	1			0
GTTKVDALK	9	2	1	0	Unmodified	Pep263	ISO-MSMS	2	2024-02-25_Fusion_41613	204	Ctrl_T2	318.868	3	311.519	931.534			-0.89497	-0.0002788						20.135	0.24159	19.931	19.798	20.039	-0.20359								0.695426	0.000977285	0.00741548	3.352e-06	2	6042	111.86	96.824	1			0
HGYENPTYK	9	1	0	0	Unmodified	Pep2640	MSMS	1	2024-02-05_Fusion_41268	101	Treat_T1	556.771	2	554.757	1107.5										20.048	1	20.048	19.548	20.548	0											0.049442	1	6121	31.934	22.418	1
HGYENPTYK	9	1	0	0	Unmodified	Pep2640	ISO-MSMS	1	2024-02-18_Fusion_41487	102	Treat_T2	557.286	2	554.757	1107.5			0.22731	0.0001261						19.974	0.076994	19.869	19.818	19.895	-0.10515								0.62725	0.000402075	0.00337485	0.0012568	1	4938	76.17	70.067	1			0
HGYENPTYK	9	1	0	0	Unmodified	Pep2640	ISO-MSMS	2	2024-02-18_Fusion_41487	102	Treat_T2	558.764	2	554.757	1107.5			1.5411	0.00085494						20.004	0.12237	19.898	19.79	19.912	-0.10515								0.558231	0.000914147	0.00699411	0.011731	1	4944	46.022	43.671	1			0
HGYENPTYK	9	1	0	0	Unmodified	Pep2640	ISO-MSMS	1	2024-02-25_Fusion_41606	103	Ctrl_T1	556.771	2	554.757	1107.5			1.3514	0.00074968						20.172	0.15142	19.967	19.845	19.997	-0.20576								0.836964	0.000611689	0.00389208	3.2435e-05	1	6397	105.36	81.568	1			0
HGYENPTYK	9	1	0	0	Unmodified	Pep2640	MSMS	1	2024-02-25_Fusion_41612	104	Ctrl_T2	556.77	2	554.757	1107.5										20.211	1	19.988	19.488	20.488	-0.22238											2.0797e-05	1	6089	103.19	70.56	1
KSIQSGPLK	9	2	1	0	Unmodified	Pep2653	ISO-MSMS	1	2024-02-25_Fusion_41606	103	Ctrl_T1	484.825	2	479.29	956.565			0.50891	0.00024391						20.275	0.23371	20.066	19.951	20.185	-0.20863								0.641335	0.00296063	0.0168192	0.0019526	1	6459	66.299	53.509	1	5.9156	2.7259	0
KSIQSGPLK	9	2	1	0	Unmodified	Pep2653	ISO-MSMS	2	2024-02-25_Fusion_41606	103	Ctrl_T1	490.315	2	479.29	956.565			-0.8605	-0.00041243						20.334	0.32031	20.125	19.951	20.272	-0.20863								0.457817	0.00174855	0.00535745	0.01176	1	6484	46.001	38.356	1	6.1305	2.8249	0
KSIQSGPLK	9	2	1	0	Unmodified	Pep2653	ISO-MSMS	2	2024-02-25_Fusion_41612	104	Ctrl_T2	490.315	2	479.29	956.565			0.89827	0.00043053						20.407	0.34984	20.185	20.032	20.382	-0.22238								0.405536	0.00415231	0.0215571	0.0028371	1	6160	53.751	47.79	1			0
VVLENAAKK	9	2	1	0	Unmodified	Pep2649	ISO-MSMS	1	2024-02-05_Fusion_41268	101	Treat_T1	491.832	2	486.298	970.581			-0.15233	-7.4077e-05						20.112	0.27805	20.112	20.015	20.293	0								0.336759	0.00391778	0.0337885	0.0070582	1	6161	49.418	47.066	1	3.8158	3.0431	0
VVLENAAKK	9	2	1	0	Unmodified	Pep2649	ISO-MSMS	2	2024-02-25_Fusion_41606	103	Ctrl_T1	497.323	2	486.298	970.581			-0.83157	-0.00040439						20.318	0.19114	20.11	19.994	20.185	-0.20863								0.374375	0.00364136	0.0150693	0.0021	1	6458	64.207	62.419	1	5.6208	2.59	0
VVLENAAKK	9	2	1	0	Unmodified	Pep2649	ISO-MSMS	2	2024-02-25_Fusion_41612	104	Ctrl_T2	497.323	2	486.298	970.581			-0.32887	-0.00015993						20.312	0.23819	20.089	20.006	20.245	-0.22238								0.43551	0.00349012	0.0594183	0.0015593	1	6142	71.877	66.581	1	7.4206	3.3082	0
KVSTSPLTK	9	2	1	0	Unmodified	Pep2642	ISO-MSMS	1	2024-02-18_Fusion_41487	102	Treat_T2	486.324	2	480.79	959.565			-0.85292	-0.00041007						20.032	0.11842	19.926	19.857	19.976	-0.10515								0.273336	0.000693285	0.00230402	0.021739	1	4969	38.75	3.7977	1			0
KVSTSPLTK	9	2	1	0	Unmodified	Pep2642	ISO-MSMS	1	2024-02-25_Fusion_41606	103	Ctrl_T1	486.325	2	480.79	959.565			0.35482	0.0001706						20.173	0.35895	19.967	19.829	20.188	-0.20587								0.724106	0.00624552	0.0683745	5.4465e-05	1	6433	120.76	84.382	1	9.0919	4.1895	0
KVSTSPLTK	9	2	1	0	Unmodified	Pep2642	ISO-MSMS	1	2024-02-25_Fusion_41612	104	Ctrl_T2	486.324	2	480.79	959.565			0.21558	0.00010365						20.245	0.332	20.022	19.84	20.172	-0.22238								0.844016	0.00464538	0.0364562	4.1371e-05	1	6118	111.61	60.629	1	4.365	1.946	0
ASFDKAKLK	9	3	1	0	Unmodified	Pep2665	ISO-MSMS	1	2024-02-05_Fusion_41268	101	Treat_T1	511.845	2	504.298	1006.58			-0.64726	-0.00032641						20.355	0.48456	20.355	20.099	20.583	0								0.798661	0.0315062	0.50713	2.8041e-05	1	6217	172.23	132.21	1	0.95546	0.8229	0
ASFDKAKLK	9	3	1	0	Unmodified	Pep2665	ISO-MSMS	0	2024-02-05_Fusion_41268	101	Treat_T1	504.299	2	504.298	1006.58			0.61934	0.00031233						20.436	0.39947	20.436	20.226	20.625	0								0.939174	0.053716	0.454063	4.1261e-05	2	6249	161.79	121.77	1	0.46412	0.40005	0
ASFDKAKLK	9	3	1	0	Unmodified	Pep2665	ISO-MSMS	2	2024-02-05_Fusion_41268	101	Treat_T1	519.329	2	504.298	1006.58			-0.18311	-9.2342e-05						20.436	0.68732	20.436	20.248	20.936	0								0.791567	0.0856124	0.802017	5.0281e-05	1	6284	117.84	94.795	1	0.43316	0.37296	0
ASFDKAKLK	9	3	1	0	Unmodified	Pep2665	ISO-MSMS	1	2024-02-05_Fusion_41269	201	Treat_T1	341.566	3	336.534	1006.58			-0.63462	-0.00021357						20.349	0.98849	20.326	20.106	21.094	-0.02284								0.882837	0.0665975	0.770829	3.7061e-16	5	6142	198.07	169.87	1	1.5917	1.5711	0
ASFDKAKLK	9	3	1	0	Unmodified	Pep2665	ISO-MSMS	0	2024-02-05_Fusion_41269	201	Treat_T1	336.535	3	336.534	1006.58			0.59375	0.00019982						20.436	0.75526	20.413	20.219	20.975	-0.02284								0.874958	0.0474418	0.267324	2.5327e-16	4	6163	248.57	220.37	1	0.26659	0.27356	0
ASFDKAKLK	9	3	1	0	Unmodified	Pep2665	ISO-MSMS	2	2024-02-05_Fusion_41269	201	Treat_T1	346.555	3	336.534	1006.58			-0.9115	-0.00030675						20.436	1.1173	20.413	20.219	21.337	-0.02284								0.990313	0.103022	0.911932	7.5142e-07	6	6171	130.01	120.9	1	0.2594	0.26598	0
ASFDKAKLK	9	3	1	0	Unmodified	Pep2665	ISO-MSMS	1	2024-02-18_Fusion_41487	102	Treat_T2	511.845	2	504.298	1006.58			0.070534	3.557e-05						20.216	0.56099	20.111	19.962	20.523	-0.10515								0.318902	0.00458578	0.018328	4.4422e-05	2	5066	158.87	125.88	1	0.99648	0.99183	0
ASFDKAKLK	9	3	1	0	Unmodified	Pep2665	ISO-MSMS	1	2024-02-18_Fusion_41488	202	Treat_T2	341.9	3	336.534	1006.58			0.32655	0.0001099						20.167	1.4705	20.093	19.953	21.423	-0.073586								0.878893	0.0115964	0.0509809	4.6356e-11	8	4631	169.57	146.2	1	1.0126	0.97867	0
ASFDKAKLK	9	3	1	0	Unmodified	Pep2665	ISO-MSMS	2	2024-02-18_Fusion_41488	202	Treat_T2	346.556	3	336.534	1006.58			0.10015	3.3702e-05						20.251	1.3591	20.177	20.014	21.373	-0.073586								0.982957	0.0391883	0.260808	2.0048e-10	6	4681	146.17	137.06	1	0.15718	0.15176	0
ASFDKAKLK	9	3	1	0	Unmodified	Pep2665	ISO-MSMS	1	2024-02-25_Fusion_41606	103	Ctrl_T1	511.845	2	504.298	1006.58			0.57303	0.00028898						20.518	0.71497	20.309	20.116	20.831	-0.20863								0.779175	0.0681038	0.174973	2.8041e-05	2	6507	172.23	139.23	1	143.08	65.929	0
ASFDKAKLK	9	3	1	0	Unmodified	Pep2665	ISO-MSMS	2	2024-02-25_Fusion_41606	103	Ctrl_T1	519.329	2	504.298	1006.58			0.40661	0.00020505						20.606	0.87948	20.397	20.185	21.064	-0.20863								0.949253	0.0653706	0.367087	6.0372e-05	1	6528	146.69	112.9	1	34.871	16.068	0
ASFDKAKLK	9	3	1	0	Unmodified	Pep2665	ISO-MSMS	1	2024-02-25_Fusion_41607	203	Ctrl_T1	341.565	3	336.534	1006.58			0.43808	0.00014743						20.524	1.2988	20.291	20.134	21.432	-0.2332								0.591575	0.00460878	0.0222244	5.958e-16	8	6310	185.99	159.94	1	873.08	376.12	0
ASFDKAKLK	9	3	1	0	Unmodified	Pep2665	ISO-MSMS	2	2024-02-25_Fusion_41607	203	Ctrl_T1	346.555	3	336.534	1006.58			-1.3711	-0.00046141						20.611	1.2025	20.375	20.18	21.383	-0.23569								0.996434	0.210505	1	2.6426e-10	8	6273	136.49	127.38	1	341.78	147.24	0
ASFDKAKLK	9	3	1	0	Unmodified	Pep2665	ISO-MSMS	1	2024-02-25_Fusion_41612	104	Ctrl_T2	511.845	2	504.298	1006.58			0.25641	0.00012931						20.572	0.94893	20.349	20.147	21.096	-0.22238								0.734163	0.0637896	0.135801	3.1578e-05	3	6204	169.44	133.23	1	150.72	67.192	0
ASFDKAKLK	9	3	1	0	Unmodified	Pep2665	ISO-MSMS	2	2024-02-25_Fusion_41612	104	Ctrl_T2	519.329	2	504.298	1006.58			-0.017519	-8.8348e-06						20.638	0.37595	20.415	20.222	20.598	-0.22238								0.970105	0.0448082	0.242226	6.0957e-05	1	6216	146.23	117.08	1	80.077	35.699	0
ASFDKAKLK	9	3	1	0	Unmodified	Pep2665	ISO-MSMS	1	2024-02-25_Fusion_41613	204	Ctrl_T2	341.566	3	336.534	1006.58			0.42131	0.00014179						20.511	1.1279	20.308	20.137	21.265	-0.20359								0.735898	0.0485877	0.121704	6.6294e-16	8	6177	182.39	154.18	1			0
ASFDKAKLK	9	3	1	0	Unmodified	Pep2665	ISO-MSMS	2	2024-02-25_Fusion_41613	204	Ctrl_T2	346.555	3	336.534	1006.58			-1.3053	-0.00043929						20.581	1.2025	20.375	20.185	21.387	-0.20677								0.986725	0.0406114	0.214795	1.0432e-10	8	6139	160.77	149.2	1	546.82	221.43	0
ASFDKAKLK	9	3	1	0	Unmodified	Pep2665	ISO-MSMS	1	2024-02-25_Fusion_41613	204	Ctrl_T2	1022.68	1	1007.59	1006.58			-0.3198	-0.00032223						20.518	0.10299	20.314	20.284	20.387	-0.20359									0	0	0.00051141	1	6160	86.744	73.707	1			0
ASFDKAKLK	9	3	1	0	Unmodified	Pep2665	ISO-MSMS	2	2024-02-25_Fusion_41613	204	Ctrl_T2	1037.65	1	1007.59	1006.58			-0.54327	-0.0005474						20.535	0.10299	20.332	20.284	20.387	-0.20359									0	0	7.2472e-05	1	6161	137.14	109.4	1			0
SIYPHGSTDK	10	1	0	0	Unmodified	Pep1745	ISO-MSMS	1	2024-02-25_Fusion_41606	103	Ctrl_T1	555.282	2	552.77	1103.52			-2.3182	-0.0012815						20.241	0.16474	20.033	19.951	20.116	-0.20863								0.525591	0.000681771	0.00420483	0.0034397	1	6446	53.965	49.629	1	4.4943	1.9154	0
ATHTAFVAK	9	1	0	0	Unmodified	Pep2672	ISO-MSMS	0	2024-02-05_Fusion_41268	101	Treat_T1	473.261	2	473.261	944.508			0.2185	0.00010341						20.549	0.37755	20.549	20.271	20.649	0								0.385938	0.00263136	0.0253493	1.9091e-05	1	6288	96.027	88.095	1	0.67717	0.51026	0
ATHTAFVAK	9	1	0	0	Unmodified	Pep2672	ISO-MSMS	0	2024-02-05_Fusion_41269	201	Treat_T1	315.843	3	315.843	944.508			0.24652	7.7863e-05						20.487	0.19439	20.464	20.386	20.581	-0.022955								0.469722	0.000790287	0.00413529	0.0022583	1	6215	53.756	40.967	1	0.7606	0.61624	0
ATHTAFVAK	9	1	0	0	Unmodified	Pep2672	ISO-MSMS	0	2024-02-18_Fusion_41488	202	Treat_T2	315.843	3	315.843	944.508			-0.16724	-5.2823e-05						20.331	0.19879	20.257	20.235	20.434	-0.073586								0.95006	0.000812634	0.0136698	2.2012e-06	2	4740	124.98	113.39	1			0
ATHTAFVAK	9	1	0	0	Unmodified	Pep2672	ISO-MSMS	2	2024-02-25_Fusion_41606	103	Ctrl_T1	477.268	2	473.261	944.508			-0.66668	-0.00031551						20.606	0.29502	20.397	20.228	20.523	-0.20863								0.810979	0.00183361	0.00781832	6.7276e-05	1	6563	129.72	121.79	1			0
ATHTAFVAK	9	1	0	0	Unmodified	Pep2672	ISO-MSMS	1	2024-02-25_Fusion_41606	103	Ctrl_T1	475.274	2	473.261	944.508			-2.6012	-0.001231						20.594	0.43142	20.385	20.054	20.485	-0.20863								0.802302	0.00130691	0.00656717	6.1695e-05	1	6574	145.65	125.51	1			0
ATHTAFVAK	9	1	0	0	Unmodified	Pep2672	ISO-MSMS	2	2024-02-25_Fusion_41607	203	Ctrl_T1	318.515	3	315.843	944.508			0.025146	7.9422e-06						20.611	0.18105	20.375	20.3	20.481	-0.23569								0.288215	0.000483145	0.00127008	3.1514e-06	2	6253	113.26	108.04	1			0
ATHTAFVAK	9	1	0	0	Unmodified	Pep2672	ISO-MSMS	2	2024-02-25_Fusion_41612	104	Ctrl_T2	477.268	2	473.261	944.508			-1.3452	-0.00063663						20.642	0.27054	20.42	20.266	20.537	-0.22238								0.790643	0.00308527	0.0127376	5.7469e-05	1	6267	148.99	140.07	1	1.425	0.58866	0
GTGKTLIGK	9	2	1	0	Unmodified	Pep280	MULTI-MSMS		2024-02-05_Fusion_41268	101	Treat_T1	443.307	2	437.771	873.528	0.52224	0.00022862	0.087462	3.8288e-05	0.60971	0.00026691	437.771	443.306	448.796	20.298	0.37579	20.298	20.12	20.496	0					102	16	10	0.583031	0.0360631	0.697448	7.8139e-10	2	6205	150.53	134.65	1	4.7653	3.8003	0
GTGKTLIGK	9	2	1	0	Unmodified	Pep280	ISO-MSMS	1	2024-02-18_Fusion_41487	102	Treat_T2	443.306	2	437.771	873.528			-0.36251	-0.0001587						20.194	0.11219	20.089	20.045	20.157	-0.10515								0.933009	0.000485193	0.00218765	5.5848e-05	1	5024	150.27	132.04	1	5.7696	6.2475	0
GTGKTLIGK	9	2	1	0	Unmodified	Pep280	ISO-MSMS	2	2024-02-18_Fusion_41487	102	Treat_T2	448.796	2	437.771	873.528			0.15687	6.8673e-05						20.241	0.19573	20.136	20.052	20.248	-0.10515								0.594073	0.00131433	0.00624399	6.2736e-05	1	5046	126.55	115.38	1	2.3978	2.5964	0
GTGKTLIGK	9	2	1	0	Unmodified	Pep280	ISO-MSMS	1	2024-02-25_Fusion_41606	103	Ctrl_T1	443.306	2	437.771	873.528			0.49697	0.00021756						20.363	0.3228	20.154	19.974	20.297	-0.20863								0.68943	0.0183774	0.158973	2.3382e-05	2	6450	175.91	157.47	1	38.502	17.742	0
GTGKTLIGK	9	2	1	0	Unmodified	Pep280	ISO-MSMS	1	2024-02-25_Fusion_41607	203	Ctrl_T1	295.873	3	292.183	873.528			0.57472	0.00016792						20.353	0.24067	20.12	19.99	20.23	-0.2332								0.970324	0.0007729	0.00584909	6.6294e-16	2	6189	182.39	181.98	1			0
GTGKTLIGK	9	2	1	0	Unmodified	Pep280	ISO-MSMS	2	2024-02-25_Fusion_41607	203	Ctrl_T1	299.533	3	292.183	873.528			0.18282	5.3416e-05						20.428	0.26534	20.195	20.037	20.303	-0.2332								0.868498	0.00152362	0.00949624	1.116e-06	2	6198	127.46	116.76	1			0
GTGKTLIGK	9	2	1	0	Unmodified	Pep280	ISO-MSMS	1	2024-02-25_Fusion_41612	104	Ctrl_T2	443.306	2	437.771	873.528			0.68338	0.00029916						20.406	0.31346	20.183	20.006	20.32	-0.22238								0.710246	0.0245934	0.18019	3.7004e-05	1	6147	165.15	146.71	1			0
GAYGEPRVK	9	1	0	1	Unmodified	Pep2650	MULTI-MSMS		2024-02-05_Fusion_41268	101	Treat_T1	493.787	2	488.764	975.514	0.62964	0.00030774	-0.59297	-0.00028982	0.036668	1.7922e-05	488.763	493.787	497.776	20.197	0.48039	20.197	19.903	20.383	0					135	21	11	0.749771	0.0175562	0.18145	1.8684e-06	3	6174	104.44	97.335	1	5.3245	4.3386	0
GAYGEPRVK	9	1	0	1	Unmodified	Pep2650	ISO-MSMS	2	2024-02-25_Fusion_41606	103	Ctrl_T1	497.776	2	488.764	975.514			2.166	0.0010587						20.385	0.25777	20.176	20.014	20.272	-0.20863								0.368266	0.00218786	0.00821293	0.0023608	1	6476	60.508	48.441	1	102.62	66.207	0
GAYGEPRVK	9	1	0	1	Unmodified	Pep2650	ISO-MSMS	1	2024-02-25_Fusion_41607	203	Ctrl_T1	329.527	3	326.179	975.514			-0.016929	-5.5218e-06						20.353	0.28902	20.12	19.99	20.279	-0.2332								0.817246	0.0115319	0.0984622	1.5526e-10	2	6177	153.04	152.67	1			0
GAYGEPRVK	9	1	0	1	Unmodified	Pep2650	ISO-MSMS	1	2024-02-25_Fusion_41612	104	Ctrl_T2	493.787	2	488.764	975.514			0.32274	0.00015775						20.407	0.31203	20.184	20.032	20.344	-0.22238								0.803568	0.0244742	0.363817	5.907e-05	2	6141	123.98	116.33	1	104.79	104.97	0
GAYGEPRVK	9	1	0	1	Unmodified	Pep2650	ISO-MSMS	2	2024-02-25_Fusion_41612	104	Ctrl_T2	497.776	2	488.764	975.514			2.9343	0.0014342						20.407	0.24947	20.185	20.054	20.304	-0.22238								0.428167	0.00330358	0.0103731	0.0023335	1	6169	60.895	41.381	1	159.64	159.91	0
GAYGEPRVK	9	1	0	1	Unmodified	Pep2650	ISO-MSMS	1	2024-02-25_Fusion_41613	204	Ctrl_T2	329.527	3	326.179	975.514			-0.29603	-9.656e-05						20.352	0.22195	20.148	20.039	20.261	-0.20358								0.844373	0.00563818	0.0312642	2.4132e-10	2	6101	139.97	139.49	1			0
KTLQTQIAK	9	2	1	0	Unmodified	Pep283	ISO-MSMS	1	2024-02-05_Fusion_41268	101	Treat_T1	521.351	2	515.816	1029.62			-0.28184	-0.00014538						20.348	0.26499	20.348	20.184	20.449	0								0.71129	0.0124588	0.116931	4.6178e-05	1	6233	114.97	94.83	1	0.57348	0.45735	0
KTLQTQIAK	9	2	1	0	Unmodified	Pep283	ISO-MSMS	2	2024-02-05_Fusion_41268	101	Treat_T1	526.84	2	515.816	1029.62			-0.32195	-0.00016607						20.395	0.22381	20.395	20.248	20.472	0								0.645952	0.00526098	0.0658982	0.0013504	1	6259	74.841	60.175	1	0.22142	0.17658	0
KTLQTQIAK	9	2	1	0	Unmodified	Pep283	ISO-MSMS	1	2024-02-25_Fusion_41606	103	Ctrl_T1	521.351	2	515.816	1029.62			0.36913	0.0001904						20.443	0.23453	20.234	20.097	20.332	-0.20863								0.59554	0.00642366	0.0160976	4.9512e-05	1	6493	117.3	97.513	1	6.9172	3.1874	0
KTLQTQIAK	9	2	1	0	Unmodified	Pep283	ISO-MSMS	1	2024-02-25_Fusion_41612	104	Ctrl_T2	521.352	2	515.816	1029.62			0.64975	0.00033515						20.477	0.23829	20.254	20.124	20.363	-0.22238								0.651856	0.00739143	0.0171961	4.6308e-05	1	6188	115.06	95.273	1	42.077	18.758	0
STLPPVKSK	9	2	1	0	Unmodified	Pep4066	ISO-MSMS	2	2024-02-05_Fusion_41268	101	Treat_T1	489.817	2	478.792	955.57			0.85744	0.00041053						20.609	0.95259	20.609	20.075	21.027	0								0.5077	0.00225612	0.0319796	0.0013885	3	6286	74.301	64.505	1	1.4415	1.1496	0
STLPPVKSK	9	2	1	0	Unmodified	Pep4066	ISO-MSMS	1	2024-02-05_Fusion_41268	101	Treat_T1	484.327	2	478.792	955.57			-0.88834	-0.00042533						20.564	1.2662	20.564	20.12	21.387	0								0.323479	0.00225367	0.00890496	0.034922	1	6322	29.17	28.262	1	1.5957	1.2726	0
STLPPVKSK	9	2	1	0	Unmodified	Pep4066	MSMS	1	2024-02-05_Fusion_41269	201	Treat_T1	323.22	3	319.531	955.57										20.456	1	20.433	19.933	20.933	-0.02284											0.013968	1	6196	53.751	42.02	1
STLPPVKSK	9	2	1	0	Unmodified	Pep4066	MSMS	0	2024-02-05_Fusion_41269	201	Treat_T1	319.531	3	319.531	955.57										20.527	1	20.504	20.004	21.004	-0.023304											0.022028	1	6219	42.336	32.448	1
STLPPVKSK	9	2	1	0	Unmodified	Pep4066	ISO-MSMS	2	2024-02-25_Fusion_41606	103	Ctrl_T1	489.818	2	478.792	955.57			1.7333	0.00082991						20.661	1.0193	20.452	20.209	21.228	-0.20863								0.477007	0.00109535	0.00631544	0.0095677	1	6607	47.594	43.894	1	9.0716	4.1802	0
STLPPVKSK	9	2	1	0	Unmodified	Pep4066	ISO-MSMS	1	2024-02-25_Fusion_41606	103	Ctrl_T1	484.327	2	478.792	955.57			0.41319	0.00019783						20.657	1.0051	20.448	20.332	21.337	-0.20863								0.111814	0.00166995	0.0340231	0.03473	1	6756	29.31	27.155	1	19.396	8.9377	0
STLPPVKSK	9	2	1	0	Unmodified	Pep4066	ISO-MSMS	1	2024-02-25_Fusion_41607	203	Ctrl_T1	323.22	3	319.531	955.57			-0.10609	-3.39e-05						20.524	1.3001	20.291	20.061	21.361	-0.2332								0.658441	0.00254308	0.0165689	4.2783e-06	4	6307	105.39	105.39	1			0
STLPPVKSK	9	2	1	0	Unmodified	Pep4066	ISO-MSMS	1	2024-02-25_Fusion_41612	104	Ctrl_T2	484.327	2	478.792	955.57			-1.1738	-0.00056201						20.392	0.39132	20.17	20.032	20.423	-0.22238								0.494272	0.0028091	0.00712208	0.0095677	1	6191	47.594	44.84	1	11.247	5.014	0
STLPPVKSK	9	2	1	0	Unmodified	Pep4066	MSMS	2	2024-02-25_Fusion_41612	104	Ctrl_T2	489.817	2	478.792	955.57										20.561	1	20.338	19.838	20.838	-0.22238											0.0041101	1	6228	67.494	62.274	1
STLPPVKSK	9	2	1	0	Unmodified	Pep4066	ISO-MSMS	1	2024-02-25_Fusion_41613	204	Ctrl_T2	323.22	3	319.531	955.57			-0.03429	-1.0957e-05						20.568	1.1043	20.363	20.136	21.24	-0.20516								0.869019	0.00162438	0.00571207	3.4506e-06	4	6198	111.17	111.17	1	10.337	4.1859	0
STNSHPILR	9	0	1	1	Unmodified	Pep1994	MULTI-MSMS		2024-02-05_Fusion_41269	201	Treat_T1	347.532	3	342.189	1023.55	-0.32138	-0.00010997	-0.16933	-5.7943e-05	-0.49071	-0.00016792	342.19	345.202	347.532	20.782	0.4188	20.759	20.555	20.974	-0.023306					94	16	10	0.345855	0.0125758	0.294075	0.0023922	3	6310	60.972	58.915	1	9.786	8.7552	0
STNSHPILR	9	0	1	1	Unmodified	Pep1994	ISO-MSMS	1	2024-02-18_Fusion_41488	202	Treat_T2	345.202	3	342.189	1023.55			-0.26412	-9.038e-05						20.648	0.43402	20.572	20.361	20.795	-0.075155								0.392845	0.00956348	0.163166	0.0014638	2	4816	81.32	79.821	1	6.9613	7.6663	0
STNSHPILR	9	0	1	1	Unmodified	Pep1994	ISO-MSMS	2	2024-02-18_Fusion_41488	202	Treat_T2	347.532	3	342.189	1023.55			-0.45441	-0.0001555						20.668	0.45978	20.593	20.407	20.867	-0.075155								0.572712	0.0138414	0.241876	0.0013374	2	4819	85.666	77.861	1	5.3012	5.838	0
STNSHPILR	9	0	1	1	Unmodified	Pep1994	ISO-MSMS	1	2024-02-25_Fusion_41606	103	Ctrl_T1	517.301	2	512.78	1023.55			2.1345	0.0010945						20.898	0.28554	20.687	20.52	20.805	-0.21164								0.480399	0.00271109	0.0536355	1.9945e-05	1	6703	96.624	93.787	1	5.4069	6.0765	0
STNSHPILR	9	0	1	1	Unmodified	Pep1994	MSMS	2	2024-02-25_Fusion_41607	203	Ctrl_T1	347.532	3	342.189	1023.55										20.959	1	20.724	20.224	21.224	-0.23569											0.044911	1	6366	34.721	28.28	1
STNSHPILR	9	0	1	1	Unmodified	Pep1994	MSMS	2	2024-02-25_Fusion_41607	203	Ctrl_T1	347.532	3	342.189	1023.55										20.962	1	20.726	20.226	21.226	-0.23569											0.0154	1	6367	56.359	52.02	1
STNSHPILR	9	0	1	1	Unmodified	Pep1994	ISO-MSMS	2	2024-02-25_Fusion_41613	204	Ctrl_T2	347.532	3	342.189	1023.55			0.027805	9.5147e-06						20.942	0.28927	20.735	20.585	20.874	-0.20677								0.296915	0.00437473	0.0945291	0.015219	2	6294	48.561	46.048	1			0
STNSHPILR	9	0	1	1	Unmodified	Pep1994	MULTI-MATCH		2024-02-18_Fusion_41488	202	Treat_T2		3	342.189	1023.55	0.35072	0.00012001	0.14061	4.8116e-05	0.49133	0.00016813	342.189	344.196	345.526	20.71	0.31497	20.635	20.433	20.748	-0.075155	-0.061945	8.7283e-05		60.972	66	12	8					0				0	1.6934	1.6284	0
VVSEKQFSK	9	2	0	0	Unmodified	Pep292	ISO-MSMS	1	2024-02-05_Fusion_41268	101	Treat_T1	530.317	2	526.293	1050.57			-1.5842	-0.00083375						20.415	0.3567	20.415	20.204	20.561	0								0.66282	0.00615201	0.0453613	3.4785e-05	2	6272	107	97.209	1	3.5564	2.7927	0
VVSEKQFSK	9	2	0	0	Unmodified	Pep292	ISO-MSMS	1	2024-02-05_Fusion_41269	201	Treat_T1	353.881	3	351.198	1050.57			-1.2883	-0.00045243						20.435	0.25998	20.412	20.243	20.503	-0.02284								0.63983	0.00187457	0.0132479	5.417e-11	2	6182	168.38	166.02	1	3.3503	2.983	0
VVSEKQFSK	9	2	0	0	Unmodified	Pep292	ISO-MSMS	1	2024-02-25_Fusion_41607	203	Ctrl_T1	353.881	3	351.198	1050.57			-1.6425	-0.00057683						20.541	0.30117	20.307	20.183	20.484	-0.2332								0.457729	0.00165194	0.00533935	2.6837e-10	2	6260	135.87	127.64	1			0
VVSEKQFSK	9	2	0	0	Unmodified	Pep292	ISO-MSMS	2	2024-02-25_Fusion_41607	203	Ctrl_T1	356.541	3	351.198	1050.57			-0.6009	-0.00021104						20.616	0.22953	20.38	20.252	20.481	-0.23569								0.0804413	0.000169788	0.0012222	0.0050614	1	6285	62.659	58.572	1			0
AVYDRPGASPK	11	1	0	1	Unmodified	Pep2661	ISO-MSMS	1	2024-02-05_Fusion_41268	101	Treat_T1	585.83	2	580.807	1159.6			1.1537	0.00067006						20.283	0.19994	20.283	20.184	20.383	0								0.776326	0.0017467	0.0420881	4.7019e-06	1	6219	109.42	95.212	1	2.1088	1.7184	0
AVYDRPGASPK	11	1	0	1	Unmodified	Pep2661	ISO-MSMS	2	2024-02-05_Fusion_41268	101	Treat_T1	589.818	2	580.807	1159.6			0.62738	0.00036439						20.283	0.17962	20.283	20.204	20.383	0								0.932553	0.000803996	0.0112666	0.00056293	1	6227	87.258	73.051	1	2.3277	1.8967	0
AVYDRPGASPK	11	1	0	1	Unmodified	Pep2661	MSMS	1	2024-02-25_Fusion_41606	103	Ctrl_T1	585.829	2	580.807	1159.6										20.488	1	20.279	19.779	20.779	-0.20863											9.9881e-05	1	6525	99.973	94.012	1
AVYDRPGASPK	11	1	0	1	Unmodified	Pep2661	MSMS	2	2024-02-25_Fusion_41606	103	Ctrl_T1	589.818	2	580.807	1159.6										20.511	1	20.302	19.802	20.802	-0.20863											0.0014546	1	6534	91.549	80.453	1
AVYDRPGASPK	11	1	0	1	Unmodified	Pep2661	ISO-MSMS	1	2024-02-25_Fusion_41607	203	Ctrl_T1	390.888	3	387.54	1159.6			-1.0292	-0.00039885						20.517	0.16785	20.284	20.159	20.327	-0.2332								0.583277	0.000670914	0.0050582	0.0051635	2	6235	74.301	59.27	1			0
AVYDRPGASPK	11	1	0	1	Unmodified	Pep2661	ISO-MSMS	2	2024-02-25_Fusion_41612	104	Ctrl_T2	589.818	2	580.807	1159.6			-0.78636	-0.00045672						20.525	0.18442	20.302	20.197	20.382	-0.22238								0.77698	0.00144221	0.00759489	3.4057e-09	1	6209	144.77	119.72	1			0
AVYDRPGASPK	11	1	0	1	Unmodified	Pep2661	ISO-MSMS	1	2024-02-25_Fusion_41612	104	Ctrl_T2	585.829	2	580.807	1159.6			-1.6703	-0.00097014						20.535	0.18442	20.312	20.197	20.382	-0.22238								0.616682	0.000445502	0.00174673	0.0018401	1	6238	72.275	68.59	1			0
ATSTGGIVNK	10	1	0	0	Unmodified	Pep262	MULTI-MSMS		2024-02-05_Fusion_41268	101	Treat_T1	478.269	2	474.261	946.508	0.69537	0.00032979	0.73866	0.00035032	1.434	0.00068011	474.262	476.274	478.269	20	0.81616	20	19.656	20.472	0					201	37	12	0.67131	0.0182499	0.0886637	8.852e-06	4	6146	114.5	91.069	1	1.1842	0.89229	0
ATSTGGIVNK	10	1	0	0	Unmodified	Pep262	ISO-MSMS	2	2024-02-18_Fusion_41487	102	Treat_T2	478.269	2	474.261	946.508			0.6783	0.00032169						20.006	0.21622	19.901	19.746	19.962	-0.10515								0.305929	0.00338992	0.0309512	1.2879e-05	1	4941	95.815	59.055	1	0.91299	0.93663	0
ATSTGGIVNK	10	1	0	0	Unmodified	Pep262	ISO-MSMS	0	2024-02-18_Fusion_41487	102	Treat_T2	474.262	2	474.261	946.508			0.081387	3.8599e-05						19.998	0.19776	19.893	19.746	19.944	-0.10515								0.471707	0.00342213	0.0213941	0.0011398	1	4956	80.684	70.903	1	0.74502	0.76431	0
ATSTGGIVNK	10	1	0	0	Unmodified	Pep262	MULTI-MSMS		2024-02-25_Fusion_41606	103	Ctrl_T1	478.269	2	474.261	946.508	-0.04206	-1.9947e-05	0.57862	0.00027442	0.53656	0.00025447	474.262	476.274	478.269	20.015	0.57574	19.809	19.524	20.1	-0.20576					146	29	10	0.56219	0.0179674	0.151427	0.00016915	2	6347	91.783	74.438	1	21.218	9.0425	0
ATSTGGIVNK	10	1	0	0	Unmodified	Pep262	MULTI-MSMS		2024-02-25_Fusion_41612	104	Ctrl_T2	476.274	2	474.261	946.508	0.030106	1.4278e-05	0.51501	0.00024425	0.54511	0.00025853	474.261	476.274	478.269	20.034	0.5047	19.815	19.552	20.057	-0.21959					120	24	9	0.886101	0.0439186	0.394667	0.000107	3	6009	93.429	84.699	1	21.296	8.7972	0
SVMAQVRQK	9	1	0	1	Unmodified	Pep2684	MULTI-MSMS		2024-02-05_Fusion_41268	101	Treat_T1	528.815	2	523.792	1045.57	0.27003	0.00014144	0.33252	0.00017417	0.60254	0.00031561	523.793	528.815	532.803	20.622	0.35085	20.622	20.516	20.867	0					83	15	9	0.419687	0.00280579	0.0168599	2.2905e-06	2	6373	97.033	71.296	1	1.2013	0.9789	0
SVMAQVRQK	9	1	0	1	Unmodified	Pep2684	ISO-MSMS	1	2024-02-25_Fusion_41606	103	Ctrl_T1	528.814	2	523.792	1045.57			0.83878	0.00043935						20.772	0.27987	20.563	20.388	20.668	-0.20863								0.738035	0.00240094	0.0131327	6.4192e-05	1	6618	127.56	95.63	1			0
SVMAQVRQK	9	1	0	1	Unmodified	Pep2684	ISO-MSMS	2	2024-02-25_Fusion_41606	103	Ctrl_T1	532.804	2	523.792	1045.57			-1.4051	-0.00073598						20.772	0.22471	20.563	20.443	20.668	-0.20863								0.474299	0.00601853	0.0321384	3.4794e-05	1	6632	107.01	80.315	1			0
SVMAQVRQK	9	1	0	1	Unmodified	Pep2684	MSMS	2	2024-02-25_Fusion_41606	103	Ctrl_T1	532.804	2	523.792	1045.57										19.519	1	19.315	18.815	19.815	-0.2044											0.031248	1	6139	43.124	31.764	1
SVMAQVRQK	9	1	0	1	Unmodified	Pep2684	ISO-MSMS	2	2024-02-25_Fusion_41612	104	Ctrl_T2	532.804	2	523.792	1045.57			2.7648	0.0014482						19.553	0.20035	19.334	19.256	19.456	-0.21959								0.585186	0.0023561	0.0563052	0.039647	1	5841	25.737	16.874	1	0.1764	0.1767	0
SVMAQVRQK	9	1	0	1	Unmodified	Pep2684	ISO-MSMS	2	2024-02-25_Fusion_41612	104	Ctrl_T2	532.803	2	523.792	1045.57			-2.0457	-0.0010715						20.79	0.21754	20.564	20.502	20.72	-0.22573								0.392331	0.00462116	0.0313653	2.8368e-05	1	6328	102.51	68.341	1	12.219	12.24	0
SVMAQVRQK	9	1	0	1	Unmodified	Pep2684	ISO-MSMS	1	2024-02-25_Fusion_41612	104	Ctrl_T2	528.815	2	523.792	1045.57			0.67928	0.0003558						20.773	0.2586	20.547	20.461	20.72	-0.22573								0.546027	0.00269265	0.0201233	6.9193e-05	1	6329	131.06	99.128	1	9.744	9.7607	0
SVMAQVRQK	9	1	0	1	Oxidation (M)	Pep2684	ISO-MSMS	1	2024-02-25_Fusion_41606	103	Ctrl_T1	536.813	2	531.79	1061.57			0.77384	0.00041152						17.103	0.18591	16.907	16.832	17.017	-0.19648								0.748056	0.00136868	0.00679686	6.2005e-05	1	5182	126.04	120.3	1	1.1224	0.72412	0
SVMAQVRQK	9	1	0	1	Oxidation (M)	Pep2684	ISO-MSMS	1	2024-02-25_Fusion_41612	104	Ctrl_T2	536.813	2	531.79	1061.57			0.30108	0.00016011						17.116	0.17672	16.904	16.816	16.992	-0.21253								0.774214	0.00184059	0.00969071	5.2525e-05	1	4870	119.41	118.41	1	7.987	8.0007	0
VTDGPGNYK	9	1	0	0	Unmodified	Pep2652	ISO-MSMS	1	2024-02-05_Fusion_41268	101	Treat_T1	477.746	2	475.733	949.451			0.72539	0.00034509						20.283	0.32832	20.283	20.099	20.427	0								0.463905	0.00594506	0.0749013	0.00050787	1	6180	86.794	79.574	1	2.6396	1.989	0
VTDGPGNYK	9	1	0	0	Unmodified	Pep2652	ISO-MSMS	1	2024-02-18_Fusion_41487	102	Treat_T2	477.745	2	475.733	949.451			-0.34704	-0.0001651						20.161	0.11945	20.056	19.985	20.104	-0.10515								0.624443	0.000870889	0.00227627	6.0287e-05	1	5007	124.83	115.42	1	1.2226	1.2542	0
VTDGPGNYK	9	1	0	0	Unmodified	Pep2652	ISO-MSMS	2	2024-02-18_Fusion_41487	102	Treat_T2	479.739	2	475.733	949.451			-0.77219	-0.00036736						20.159	0.12717	20.054	19.985	20.112	-0.10515								0.504226	0.00105151	0.00342773	0.0012142	1	5013	76.774	72.935	1	1.2257	1.2574	0
VTDGPGNYK	9	1	0	0	Unmodified	Pep2652	MSMS	0	2024-02-18_Fusion_41487	102	Treat_T2	475.733	2	475.733	949.451										20.18	1	20.074	19.574	20.574	-0.10515											0.048057	1	5022	32.786	21.912	1
VTDGPGNYK	9	1	0	0	Unmodified	Pep2652	MULTI-MSMS		2024-02-25_Fusion_41606	103	Ctrl_T1	477.746	2	475.733	949.451	-0.053439	-2.5423e-05	-0.039858	-1.8962e-05	-0.093297	-4.4384e-05	475.733	477.745	479.74	20.364	0.39557	20.156	19.951	20.347	-0.20863					96	18	9	0.660833	0.0166475	0.093173	1.0255e-09	3	6455	141.78	112.63	1	12.766	5.4407	0
VTDGPGNYK	9	1	0	0	Unmodified	Pep2652	MULTI-MSMS		2024-02-25_Fusion_41612	104	Ctrl_T2	479.74	2	475.733	949.451	-0.22627	-0.00010764	0.39784	0.00018927	0.17157	8.1624e-05	475.733	477.745	479.74	20.42	0.39769	20.197	20.006	20.404	-0.22238					99	20	8	0.735934	0.0131001	0.091573	6.0113e-07	2	6148	126.67	106.15	1	11.918	4.9232	0
KTIQVPQQK	9	2	0	0	Unmodified	Pep2703	MULTI-MSMS		2024-02-05_Fusion_41268	101	Treat_T1	535.323	2	535.322	1068.63	0.57289	0.00030668	0.021761	1.1649e-05	0.59465	0.00031833	535.322	539.347	543.336	20.86	0.45882	20.86	20.687	21.146	0					80	19	9	0.564002	0.00279082	0.0539855	9.045e-07	3	6428	121.35	83.815	1	1.7206	1.3511	0
KTIQVPQQK	9	2	0	0	Unmodified	Pep2703	ISO-MSMS	2	2024-02-18_Fusion_41487	102	Treat_T2	543.337	2	535.322	1068.63			0.47716	0.00025544						20.895	0.28608	20.787	20.625	20.911	-0.10809								0.668578	0.00495124	0.111442	5.1098e-05	1	5299	118.41	85.623	1	0.72048	0.84509	0
KTIQVPQQK	9	2	0	0	Unmodified	Pep2703	ISO-MSMS	1	2024-02-18_Fusion_41487	102	Treat_T2	539.347	2	535.322	1068.63			0.47	0.0002516						20.865	0.26103	20.757	20.625	20.886	-0.10808								0.356362	0.00167641	0.0502485	3.4926e-05	1	5307	107.1	76.752	1	0.69529	0.81554	0
KTIQVPQQK	9	2	0	0	Unmodified	Pep2703	ISO-MSMS	1	2024-02-25_Fusion_41606	103	Ctrl_T1	539.347	2	535.322	1068.63			-0.060021	-3.2131e-05						21.033	0.28329	20.822	20.665	20.948	-0.21164								0.69995	0.00934463	0.220889	1.8378e-05	1	6732	184.36	127.63	1	39.676	18.283	0
KTIQVPQQK	9	2	0	0	Unmodified	Pep2703	ISO-MSMS	2	2024-02-25_Fusion_41606	103	Ctrl_T1	543.336	2	535.322	1068.63			-0.13634	-7.2988e-05						21.066	0.37351	20.854	20.688	21.061	-0.21164								0.639761	0.00585076	0.154612	6.2952e-05	1	6736	144.66	99.694	1	4.0932	1.8861	0
KTIQVPQQK	9	2	0	0	Unmodified	Pep2703	ISO-MSMS	1	2024-02-25_Fusion_41612	104	Ctrl_T2	539.347	2	535.322	1068.63			-0.29311	-0.00015691						21.101	0.49005	20.875	20.695	21.185	-0.22573								0.605634	0.00670966	0.163367	2.9014e-05	1	6429	171.46	110.57	1	59.26	26.419	0
KTIQVPQQK	9	2	0	0	Unmodified	Pep2703	ISO-MSMS	2	2024-02-25_Fusion_41612	104	Ctrl_T2	543.336	2	535.322	1068.63			-0.16292	-8.7212e-05						21.114	0.34919	20.888	20.743	21.093	-0.22573								0.778611	0.00598562	0.151337	7.4082e-05	1	6431	135.86	88.782	1	27.837	12.41	0
KTIQVPQQK	9	2	0	0	Unmodified	Pep2703	MULTI-MATCH-MSMS		2024-02-18_Fusion_41487	102	Treat_T2		2	535.322	1068.63	0.76056	0.00040715	-0.7422	-0.00039732	0.018361	9.829e-06	535.321	537.333	539.329	20.893	0.27209	20.785	20.639	20.911	-0.10809	-0.037702	-0.00070623		121.35	54	12	7					0				0	0.26244	0.26924	0
GQLGKPLAK	9	2	2	0	Unmodified	Pep294	ISO-MSMS	1	2024-02-05_Fusion_41268	101	Treat_T1	463.331	2	456.287	910.56			0.32184	0.00014685						20.595	0.34882	20.595	20.427	20.776	0								0.315755	0.00266429	0.00890446	0.032089	1	6330	31.229	29.041	1	6.4852	5.7336	0
GQLGKPLAK	9	2	2	0	Unmodified	Pep294	ISO-MSMS	1	2024-02-25_Fusion_41612	104	Ctrl_T2	463.331	2	456.287	910.56			0.29728	0.00013565						20.718	0.35301	20.496	20.32	20.673	-0.22238								0.407995	0.0015432	0.00580637	0.018052	1	6298	41.429	36.441	1			0
STIGPEGVHQK	11	1	0	0	Unmodified	Pep299	ISO-MSMS	0	2024-02-05_Fusion_41268	101	Treat_T1	576.804	2	576.804	1151.59			0.20188	0.00011644						20.612	0.37157	20.612	20.427	20.799	0								0.98725	0.00226572	0.00785351	4.4427e-06	2	6312	134.77	113.02	1	0.66481	0.50094	0
STIGPEGVHQK	11	1	0	0	Unmodified	Pep299	ISO-MSMS	0	2024-02-05_Fusion_41269	201	Treat_T1	384.872	3	384.872	1151.59			0.5325	0.00020494						20.618	0.29693	20.595	20.406	20.702	-0.023304								0.57075	0.00575882	0.0243756	3.157e-07	2	6237	133.55	110.81	1	0.62498	0.50636	0
STIGPEGVHQK	11	1	0	0	Unmodified	Pep299	MULTI-MSMS		2024-02-18_Fusion_41487	102	Treat_T2	576.804	2	576.804	1151.59	0.85455	0.00049291	-0.22774	-0.00013136	0.62681	0.00036155	576.804	578.816	580.811	20.501	0.56487	20.395	20.208	20.773	-0.10515					194	31	8	0.986818	0.00127758	0.00885052	4.9375e-14	4	5111	193.38	144.03	1	0.76263	0.78237	0
STIGPEGVHQK	11	1	0	0	Unmodified	Pep299	ISO-MSMS	0	2024-02-18_Fusion_41488	202	Treat_T2	384.872	3	384.872	1151.59			-0.005817	-2.2388e-06						20.521	0.50792	20.447	20.241	20.749	-0.073586								0.905075	0.00337757	0.0388378	6.5867e-11	4	4738	232.46	209.72	1	0.7036	0.71741	0
AVYDGHAGSQVAK	13	1	0	0	Unmodified	Pep284	ISO-MSMS	2	2024-02-25_Fusion_41606	103	Ctrl_T1	655.834	2	651.825	1301.64			-0.14136	-9.2141e-05						20.443	0.13315	20.234	20.163	20.297	-0.20863								0.872806	0.000478751	0.00302043	1.7307e-06	1	6524	103.43	103.43	1			0
GTAEVELKK	9	2	1	0	Unmodified	Pep2683	ISO-MSMS	1	2024-02-18_Fusion_41487	102	Treat_T2	493.314	2	487.779	973.544			-0.29275	-0.0001428						20.537	0.28021	20.432	20.311	20.592	-0.10515								0.380201	0.00418163	0.0315735	0.0010914	1	5190	78.516	71.144	1	3.6306	3.9313	0
GTAEVELKK	9	2	1	0	Unmodified	Pep2683	ISO-MSMS	0	2024-02-18_Fusion_41487	102	Treat_T2	487.78	2	487.779	973.544			-1.1773	-0.00057427						20.622	0.16773	20.514	20.439	20.606	-0.10808								0.62969	0.00147781	0.0159305	0.00032736	1	5193	89.355	76.318	1	2.4517	2.6548	0
GTAEVELKK	9	2	1	0	Unmodified	Pep2683	MSMS	2	2024-02-18_Fusion_41487	102	Treat_T2	498.804	2	487.779	973.544										20.609	1	20.501	20.001	21.001	-0.10808											0.0036991	1	5192	70.816	49.528	1
GTAEVELKK	9	2	1	0	Unmodified	Pep2683	ISO-MSMS	1	2024-02-25_Fusion_41606	103	Ctrl_T1	493.314	2	487.779	973.544			0.8196	0.00039978						20.772	0.22605	20.563	20.465	20.691	-0.20863								0.724842	0.00324057	0.018156	0.00023558	2	6641	90.657	87.085	1	6.7275	3.1	0
GTAEVELKK	9	2	1	0	Unmodified	Pep2683	ISO-MSMS	1	2024-02-25_Fusion_41612	104	Ctrl_T2	493.316	2	487.779	973.544			0.57144	0.00027874						20.801	0.19243	20.576	20.502	20.695	-0.22573								0.864483	0.00170671	0.00738571	0.00020654	1	6341	91.069	85.587	1	6.2789	2.7992	0
RLYPTSNPK	9	1	1	1	Unmodified	Pep2695	ISO-MSMS	1	2024-02-05_Fusion_41268	101	Treat_T1	544.83	2	538.298	1074.58			0.42674	0.00022971						20.78	0.264	20.78	20.649	20.913	0								0.0980418	0.000240874	0.00994873	0.017852	1	6419	41.575	31.987	1	5.7192	3.9386	0
RLYPTSNPK	9	1	1	1	Unmodified	Pep2695	ISO-MSMS	1	2024-02-25_Fusion_41606	103	Ctrl_T1	544.83	2	538.298	1074.58			0.55143	0.00029684						20.927	0.25669	20.715	20.571	20.828	-0.21164								0.461781	0.000968948	0.0219683	0.0024424	1	6708	59.35	55.511	1	2.0849	0.9607	0
RLYPTSNPK	9	1	1	1	Unmodified	Pep2695	ISO-MSMS	2	2024-02-25_Fusion_41606	103	Ctrl_T1	550.32	2	538.298	1074.58			0.071307	3.8384e-05						20.935	0.28183	20.723	20.618	20.899	-0.21164								0.710647	0.000743147	0.0217557	0.0024956	1	6718	58.596	51.376	1	1.3717	0.63206	0
RLYPTSNPK	9	1	1	1	Unmodified	Pep2695	ISO-MSMS	1	2024-02-25_Fusion_41612	104	Ctrl_T2	544.831	2	538.298	1074.58			-0.30375	-0.00016351						20.994	0.26663	20.768	20.645	20.911	-0.22573								0.517319	0.000955722	0.0175015	0.0020331	1	6402	65.156	55.942	1	4.2328	1.887	0
RLYPTSNPK	9	1	1	1	Unmodified	Pep2695	ISO-MSMS	2	2024-02-25_Fusion_41612	104	Ctrl_T2	550.32	2	538.298	1074.58			-0.60228	-0.00032421						21.071	0.24046	20.845	20.695	20.935	-0.22573								0.392036	0.000690475	0.0160529	0.0019351	1	6404	66.546	62.612	1	3.445	1.5358	0
AILEKSRLK	9	2	2	1	Unmodified	Pep4282	ISO-MSMS	1	2024-02-05_Fusion_41269	201	Treat_T1	359.932	3	353.229	1056.67			0.1533	5.4152e-05						20.79	0.2708	20.767	20.631	20.902	-0.023304								0.380727	0.0050068	0.0765017	4.1315e-06	2	6302	106.42	104.92	1	0.93891	0.51313	0
AILEKSRLK	9	2	2	1	Unmodified	Pep4282	MSMS	0	2024-02-05_Fusion_41269	201	Treat_T1	353.229	3	353.229	1056.67										20.898	1	20.874	20.374	21.374	-0.023304											0.031007	1	6331	43.272	29.037	1
AILEKSRLK	9	2	2	1	Unmodified	Pep4282	MSMS	0	2024-02-05_Fusion_41269	201	Treat_T1	353.229	3	353.229	1056.67										20.902	1	20.879	20.379	21.379	-0.023304											1.0679e-06	1	6333	135.35	125.02	1
AILEKSRLK	9	2	2	1	Unmodified	Pep4282	ISO-MSMS	2	2024-02-25_Fusion_41606	103	Ctrl_T1	548.379	2	529.34	1056.67			-0.52996	-0.00028053						21.049	0.18757	20.837	20.712	20.899	-0.21164								0.0634677	0.000237955	0.00651773	0.037491	1	6764	27.303	27.303	1			0
AILEKSRLK	9	2	2	1	Unmodified	Pep4282	ISO-MSMS	1	2024-02-25_Fusion_41607	203	Ctrl_T1	359.932	3	353.229	1056.67			0.022049	7.7882e-06						20.964	0.29029	20.729	20.579	20.869	-0.23569								0.465698	0.00610832	0.122251	3.5271e-06	2	6376	110.63	109.8	1	4.0661	1.7516	0
AILEKSRLK	9	2	2	1	Unmodified	Pep4282	ISO-MSMS	2	2024-02-25_Fusion_41607	203	Ctrl_T1	365.921	3	353.229	1056.67			-0.73386	-0.00025922						21.026	0.26632	20.79	20.652	20.919	-0.23569								0.0653306	0.000499461	0.0110205	0.0588	1	6421	28.232	27.493	1	0.63275	0.27258	0
AILEKSRLK	9	2	2	1	Unmodified	Pep4282	ISO-MSMS	1	2024-02-25_Fusion_41613	204	Ctrl_T2	359.932	3	353.229	1056.67			0.367	0.00012964						20.981	0.31512	20.774	20.634	20.949	-0.20677								0.475434	0.00667085	0.12914	2.7176e-10	2	6296	135.35	134.51	1	3.0164	1.2215	0
AILEKSRLK	9	2	2	1	Unmodified	Pep4282	ISO-MSMS	2	2024-02-25_Fusion_41613	204	Ctrl_T2	365.921	3	353.229	1056.67			-0.75646	-0.0002672						21.071	0.24373	20.864	20.705	20.949	-0.20677								0.483421	0.00483877	0.0879939	0.0016877	2	6324	78.692	69.992	1	1.0001	0.40497	0
KTAETGYIQR	10	1	0	1	Unmodified	Pep319	ISO-MSMS	1	2024-02-05_Fusion_41268	101	Treat_T1	588.836	2	583.812	1165.61			0.53811	0.00031415						20.81	0.35937	20.81	20.668	21.027	0								0.710494	0.0029952	0.0361944	9.4539e-06	2	6393	129.42	118.2	1	5.6644	4.6156	0
KTAETGYIQR	10	1	0	1	Unmodified	Pep319	ISO-MSMS	2	2024-02-05_Fusion_41268	101	Treat_T1	592.824	2	583.812	1165.61			0.49574	0.00028942						20.823	0.26777	20.823	20.668	20.936	0								0.974887	0.0121863	0.202255	1.2138e-05	1	6422	103.08	89.492	1	7.235	5.8955	0
KTAETGYIQR	10	1	0	1	Unmodified	Pep319	ISO-MSMS	1	2024-02-18_Fusion_41487	102	Treat_T2	588.834	2	583.812	1165.61			0.019376	1.1312e-05						20.875	0.26103	20.767	20.625	20.886	-0.10808								0.539331	0.00106272	0.0238699	0.0023802	1	5265	66.273	61.333	1	2.0296	2.2721	0
KTAETGYIQR	10	1	0	1	Unmodified	Pep319	ISO-MSMS	2	2024-02-18_Fusion_41487	102	Treat_T2	592.824	2	583.812	1165.61			1.1749	0.00068592						20.851	0.30499	20.743	20.606	20.911	-0.10808								0.872298	0.00427199	0.102715	1.2993e-05	1	5274	94.692	84.235	1	1.8497	2.0707	0
KTAETGYIQR	10	1	0	1	Unmodified	Pep319	ISO-MSMS	1	2024-02-25_Fusion_41606	103	Ctrl_T1	588.835	2	583.812	1165.61			0.75109	0.0004385						20.937	0.35365	20.726	20.618	20.971	-0.21164								0.509741	0.00674236	0.114156	7.6544e-06	1	6698	143.5	132.28	1	25.37	16.367	0
KTAETGYIQR	10	1	0	1	Unmodified	Pep319	ISO-MSMS	2	2024-02-25_Fusion_41606	103	Ctrl_T1	592.823	2	583.812	1165.61			0.056564	3.3022e-05						20.937	0.28183	20.725	20.618	20.899	-0.21164								0.90353	0.00336353	0.0647508	1.1642e-05	1	6701	107.95	94.36	1	21.032	13.569	0
KTAETGYIQR	10	1	0	1	Unmodified	Pep319	ISO-MSMS	1	2024-02-25_Fusion_41607	203	Ctrl_T1	392.892	3	389.544	1165.61			1.4834	0.00057784						20.956	0.41232	20.72	20.481	20.894	-0.23569								0.374208	0.00375095	0.148322	1.4495e-15	2	6384	186.43	183.31	1			0
KTAETGYIQR	10	1	0	1	Unmodified	Pep319	ISO-MSMS	2	2024-02-25_Fusion_41612	104	Ctrl_T2	592.824	2	583.812	1165.61			0.3151	0.00018396						21.033	0.28923	20.807	20.67	20.959	-0.22572								0.751315	0.00278421	0.0474205	0.00094788	1	6401	82.914	71.694	1	34.04	34.099	0
KTAETGYIQR	10	1	0	1	Unmodified	Pep319	ISO-MSMS	1	2024-02-25_Fusion_41612	104	Ctrl_T2	588.835	2	583.812	1165.61			0.71333	0.00041645						21.02	0.3846	20.794	20.645	21.029	-0.22573								0.627686	0.00924237	0.157498	7.4027e-06	1	6407	145.23	135.9	1	16.426	16.454	0
STLPKPVQK	9	2	1	0	Unmodified	Pep2702	ISO-MSMS	1	2024-02-05_Fusion_41268	101	Treat_T1	504.84	2	499.306	996.597			0.087946	4.3912e-05						20.791	0.46685	20.791	20.583	21.05	0								0.619589	0.0219598	0.201242	2.6671e-05	2	6397	108.7	86.172	1	6.101	4.8655	0
STLPKPVQK	9	2	1	0	Unmodified	Pep2702	ISO-MSMS	2	2024-02-05_Fusion_41268	101	Treat_T1	510.33	2	499.306	996.597			0.16215	8.0963e-05						20.831	0.52103	20.831	20.625	21.146	0								0.92718	0.0267604	0.553962	5.8694e-05	1	6449	123.72	79.604	1	4.08	3.2538	0
STLPKPVQK	9	2	1	0	Unmodified	Pep2702	ISO-MSMS	1	2024-02-05_Fusion_41269	201	Treat_T1	336.896	3	333.206	996.597			0.30159	0.00010049						20.803	0.4188	20.779	20.555	20.974	-0.023304								0.27178	0.00285174	0.0664753	0.0053344	2	6317	60.972	58.033	1	3.93	2.5655	0
STLPKPVQK	9	2	1	0	Unmodified	Pep2702	ISO-MSMS	1	2024-02-18_Fusion_41487	102	Treat_T2	504.84	2	499.306	996.597			-0.39635	-0.0001979						20.74	0.33181	20.632	20.481	20.813	-0.10808								0.299977	0.00344606	0.0338172	0.0016918	1	5240	69.998	66.588	1	1.0156	1.0997	0
STLPKPVQK	9	2	1	0	Unmodified	Pep2702	ISO-MSMS	2	2024-02-18_Fusion_41487	102	Treat_T2	510.33	2	499.306	996.597			0.64707	0.00032308						20.826	0.4603	20.717	20.52	20.981	-0.10808								0.821786	0.00714949	0.288431	6.8062e-05	1	5285	130.27	102.44	1	0.88277	0.95588	0
STLPKPVQK	9	2	1	0	Unmodified	Pep2702	MULTI-MSMS		2024-02-18_Fusion_41488	202	Treat_T2	333.206	3	333.206	996.597	0.11398	3.798e-05	1.3915	0.00046365	1.5055	0.00050163	333.206	336.896	340.557	20.818	0.81281	20.743	20.485	21.298	-0.075155					111	33	8	0.507091	0.00243747	0.0908387	0.0052062	1	4863	41.876	36.235	1	0.88737	0.96055	0
STLPKPVQK	9	2	1	0	Unmodified	Pep2702	ISO-MSMS	1	2024-02-25_Fusion_41606	103	Ctrl_T1	504.841	2	499.306	996.597			0.38385	0.00019166						20.935	0.70179	20.724	20.5	21.201	-0.21163								0.676643	0.0265122	0.405711	5.4027e-05	2	6694	120.46	95.606	1	19.515	8.9923	0
STLPKPVQK	9	2	1	0	Unmodified	Pep2702	ISO-MSMS	2	2024-02-25_Fusion_41606	103	Ctrl_T1	510.33	2	499.306	996.597			0.052073	2.6e-05						21.029	0.49017	20.818	20.571	21.061	-0.21164								0.630321	0.0104972	0.186731	1.8683e-05	1	6699	95.741	70.891	1	16.788	7.7359	0
STLPKPVQK	9	2	1	0	Unmodified	Pep2702	ISO-MSMS	1	2024-02-25_Fusion_41607	203	Ctrl_T1	336.896	3	333.206	996.597			0.34693	0.0001156						20.953	0.6082	20.717	20.481	21.09	-0.23569								0.374869	0.00621868	0.0985095	4.804e-06	2	6354	101.72	101.09	1	57.388	24.722	0
STLPKPVQK	9	2	1	0	Unmodified	Pep2702	ISO-MSMS	1	2024-02-25_Fusion_41612	104	Ctrl_T2	504.84	2	499.306	996.597			0.17263	8.6196e-05						20.935	0.60769	20.71	20.552	21.159	-0.22573								0.563834	0.0190163	0.106006	0.00050513	2	6367	86.833	67.346	1	21.75	9.6962	0
STLPKPVQK	9	2	1	0	Unmodified	Pep2702	ISO-MSMS	2	2024-02-25_Fusion_41612	104	Ctrl_T2	510.33	2	499.306	996.597			-0.10807	-5.3961e-05						21.036	0.49791	20.81	20.595	21.093	-0.22573								0.785178	0.0145434	0.291939	3.5205e-05	1	6406	107.29	70.725	1	22.392	9.9825	0
STLPKPVQK	9	2	1	0	Unmodified	Pep2702	ISO-MSMS	1	2024-02-25_Fusion_41613	204	Ctrl_T2	336.896	3	333.206	996.597			0.67793	0.00022589						20.896	0.3644	20.689	20.534	20.898	-0.20677								0.389374	0.00481479	0.095372	0.017328	1	6289	41.956	26.748	1	53.66	21.729	0
IVGDPSTAK	9	1	0	0	Unmodified	Pep2647	ISO-MSMS	2	2024-02-18_Fusion_41487	102	Treat_T2	448.253	2	444.245	886.476			-0.24443	-0.00010859						20.212	0.14419	20.107	19.998	20.143	-0.10515								0.580279	0.00119637	0.00467866	5.8943e-05	1	5025	93.162	77.547	1	0.58824	0.60347	0
IVGDPSTAK	9	1	0	0	Unmodified	Pep2647	MSMS	0	2024-02-18_Fusion_41487	102	Treat_T2	444.245	2	444.245	886.476										20.205	1	20.1	19.6	20.6	-0.10515											0.023965	1	5032	47.603	39.671	1
RTNWPNTGK	9	1	0	1	Unmodified	Pep2746	MULTI-MSMS		2024-02-05_Fusion_41268	101	Treat_T1	542.301	2	537.278	1072.54	0.52965	0.00028457	0.11793	6.3363e-05	0.64758	0.00034793	537.278	542.301	546.289	21.404	0.71309	21.404	21.005	21.718	0					264	31	13	0.919842	0.0209602	0.159885	3.5665e-14	8	6597	178.94	149.27	1	2.7956	2.278	0
RTNWPNTGK	9	1	0	1	Unmodified	Pep2746	ISO-MSMS	1	2024-02-18_Fusion_41487	102	Treat_T2	542.301	2	537.278	1072.54			0.45755	0.00024583						21.385	0.56629	21.274	21.023	21.59	-0.11102								0.814161	0.0184954	0.310762	4.2486e-05	3	5459	160.82	133	1	1.682	1.8829	0
RTNWPNTGK	9	1	0	1	Unmodified	Pep2746	ISO-MSMS	2	2024-02-18_Fusion_41487	102	Treat_T2	546.29	2	537.278	1072.54			0.16284	8.7489e-05						21.391	0.54355	21.28	21.046	21.59	-0.11102								0.755017	0.0250911	0.787767	6.2777e-05	2	5529	144.79	114.65	1	1.7021	1.9055	0
RTNWPNTGK	9	1	0	1	Unmodified	Pep2746	ISO-MSMS	2	2024-02-25_Fusion_41606	103	Ctrl_T1	546.29	2	537.278	1072.54			-0.64509	-0.00034659						21.58	0.67103	21.365	20.968	21.639	-0.21505								0.769857	0.0175548	0.551168	5.8734e-05	2	6908	144.79	119.66	1	147.22	94.979	0
RTNWPNTGK	9	1	0	1	Unmodified	Pep2746	ISO-MSMS	1	2024-02-25_Fusion_41607	203	Ctrl_T1	361.87	3	358.521	1072.54			1.6859	0.00060443						21.694	0.63412	21.455	21.038	21.672	-0.23865								0.290454	0.00866729	0.130633	0.0043912	2	6562	66.799	63.947	1	14.006	10.786	0
RTNWPNTGK	9	1	0	1	Unmodified	Pep2746	ISO-MSMS	2	2024-02-25_Fusion_41612	104	Ctrl_T2	546.29	2	537.278	1072.54			-0.45926	-0.00024675						21.635	0.53991	21.405	21.156	21.695	-0.22963								0.830599	0.020557	0.585135	5.5991e-05	2	6615	147.75	107.25	1	342.6	343.19	0
RTNWPNTGK	9	1	0	1	Unmodified	Pep2746	ISO-MSMS	1	2024-02-25_Fusion_41612	104	Ctrl_T2	542.301	2	537.278	1072.54			0.45769	0.00024591						21.635	0.92917	21.405	20.979	21.908	-0.22963								0.957509	0.0814883	1	5.7523e-05	2	6665	148.94	121.12	1	335.87	336.44	0
RTNWPNTGK	9	1	0	1	Unmodified	Pep2746	MULTI-MATCH-MSMS		2024-02-18_Fusion_41487	102	Treat_T2		2	537.278	1072.54	0.61712	0.00033156	-0.051945	-2.7909e-05	0.56517	0.00030365	537.278	540.288	542.282	21.43	0.52094	21.319	21.069	21.59	-0.11102	-0.042527	-0.00011566		178.94	137	23	9					0				0	0.37413	0.35289	0
ATTHEIMGPK	10	1	0	0	Unmodified	Pep178	MULTI-SECPEP		2024-02-05_Fusion_41268	101	Treat_T1	545.31	2	542.776	1083.54	1.0722	0.00058198	-1.8057	-0.00098008	-0.73345	-0.0003981	542.776	544.788	546.784	21.152	0.32984	21.152	20.936	21.266	0					64	13	9	0.675257	0.00742316	0.0856296	0.0013518	1	6544	83.998	79.351	1	1.1751	0.88542	0
ATTHEIMGPK	10	1	0	0	Unmodified	Pep178	MULTI-MSMS		2024-02-05_Fusion_41269	201	Treat_T1	363.528	3	362.187	1083.54	0.010717	3.8817e-06	-0.7399	-0.00026798	-0.72918	-0.0002641	362.186	363.528	364.858	21.127	0.31351	21.104	20.926	21.239	-0.023769					71	12	8	0.213593	0.00257027	0.0756522	0.00057506	1	6408	70.525	68.759	1	1.5797	1.2799	0
ATTHEIMGPK	10	1	0	0	Unmodified	Pep178	ISO-MSMS	2	2024-02-18_Fusion_41487	102	Treat_T2	546.794	2	542.776	1083.54			1.1447	0.00062134						21.134	0.16022	21.026	20.911	21.072	-0.10808								0.115605	0.000352282	0.0115697	0.003431	1	5367	54.066	47.762	1	0.86252	0.88485	0
ATTHEIMGPK	10	1	0	0	Unmodified	Pep178	ISO-MSMS	1	2024-02-18_Fusion_41487	102	Treat_T2	544.788	2	542.776	1083.54			-3.717	-0.0020175						21.068	0.24332	20.96	20.828	21.072	-0.10808								0.316119	0.00251204	0.0422327	7.0156e-05	1	5385	93.111	81.064	1	0.9395	0.96382	0
ATTHEIMGPK	10	1	0	0	Unmodified	Pep178	MULTI-MSMS		2024-02-18_Fusion_41488	202	Treat_T2	362.187	3	362.187	1083.54	-0.14665	-5.3116e-05	-0.47675	-0.00017267	-0.6234	-0.00022579	362.187	363.529	364.858	21.056	0.38139	20.981	20.843	21.224	-0.075157					78	15	10	0.340081	0.00440463	0.0816169	4.8225e-09	2	4951	139.28	139.28	1	0.73395	0.74836	0
ATTHEIMGPK	10	1	0	0	Oxidation (M)	Pep178	ISO-MSMS	1	2024-02-25_Fusion_41606	103	Ctrl_T1	552.786	2	550.774	1099.53			1.9024	0.0010478						18.91	0.25915	18.706	18.545	18.804	-0.20317								0.847625	0.00127751	0.0104275	0.0019813	1	5882	70.908	55.648	1	1.6316	0.69535	0
ATTHEIMGPK	10	1	0	0	Oxidation (M)	Pep178	ISO-MSMS	1	2024-02-25_Fusion_41612	104	Ctrl_T2	553.288	2	550.774	1099.53			1.2396	0.00068271						18.95	0.26005	18.733	18.54	18.801	-0.21717								0.688532	0.00060749	0.00461574	0.0027831	1	5582	61.593	40.622	1	1.3104	0.54133	0
SQYNAYNEK	9	1	0	0	Unmodified	Pep2693	MULTI-MSMS		2024-02-18_Fusion_41487	102	Treat_T2	562.761	2	558.751	1115.49	1.0616	0.00059317	0.59377	0.00033177	1.6554	0.00092494	558.752	560.764	562.759	20.815	0.25747	20.707	20.556	20.813	-0.10809					56	12	9	0.866465	0.00140298	0.0207922	0.00050764	2	5263	76.221	72.475	1	0.72169	0.74037	0
SQYNAYNEK	9	1	0	0	Unmodified	Pep2693	ISO-MSMS	1	2024-02-25_Fusion_41606	103	Ctrl_T1	560.705	2	558.751	1115.49			0.23448	0.00013102						20.859	0.21004	20.647	20.571	20.781	-0.21163								0	0	0	0.023884	2	6644	37.191	33.008	1			0
SQYNAYNEK	9	1	0	0	Unmodified	Pep2693	ISO-MSMS	1	2024-02-25_Fusion_41612	104	Ctrl_T2	560.764	2	558.751	1115.49			0.51055	0.00028527						20.933	0.21907	20.707	20.62	20.839	-0.22573								0.576751	0.00124722	0.0234094	0.00069899	1	6409	84.083	79.673	1			0
QTLRVHTLK	9	1	2	1	Unmodified	Pep2728	MULTI-MSMS		2024-02-05_Fusion_41268	101	Treat_T1	556.377	2	548.335	1094.66	0.78808	0.00043213	0.29017	0.00015911	1.0782	0.00059124	548.335	556.377	563.367	21.241	0.28835	21.241	21.098	21.387	0					50	12	7	0.430974	0.00356849	0.0293477	0.00015002	1	6590	105.35	102.23	1	5.2907	3.7318	0
QTLRVHTLK	9	1	2	1	Unmodified	Pep2728	MULTI-MSMS		2024-02-05_Fusion_41269	201	Treat_T1	365.893	3	365.893	1094.66	-0.19775	-7.2356e-05	0.016127	5.9007e-06	-0.18163	-6.6455e-05	365.893	371.254	375.914	21.245	0.68562	21.222	20.727	21.413	-0.023769					122	27	10	0.674522	0.00675147	0.131337	2.6718e-11	5	6462	169.99	169.99	1	5.5968	5.2553	0
QTLRVHTLK	9	1	2	1	Unmodified	Pep2728	MULTI-SECPEP		2024-02-18_Fusion_41487	102	Treat_T2	555.813	2	548.335	1094.66	0.79005	0.00043321	0.63231	0.00034672	1.4224	0.00077993	548.336	556.376	563.367	21.354	0.29832	21.243	21.069	21.367	-0.11102					40	13	6	0.793849	0.00338697	0.0628597	0.03857	1	5465	27.223	27.223	1	2.4623	2.4979	0
QTLRVHTLK	9	1	2	1	Unmodified	Pep2728	ISO-MSMS	1	2024-02-18_Fusion_41488	202	Treat_T2	371.253	3	365.893	1094.66			-0.49412	-0.00018079						21.262	0.38375	21.185	20.937	21.321	-0.076725								0.628392	0.0138238	0.248064	1.6531e-10	2	4995	151.51	151.51	1	2.7464	2.8811	0
QTLRVHTLK	9	1	2	1	Unmodified	Pep2728	ISO-MSMS	1	2024-02-25_Fusion_41606	103	Ctrl_T1	556.377	2	548.335	1094.66			-0.31649	-0.00017354						21.38	0.32137	21.169	21.061	21.383	-0.21164								0.794909	0.0123639	0.279183	4.5961e-05	2	6881	158.08	149.5	1	8.7877	10.158	0
QTLRVHTLK	9	1	2	1	Unmodified	Pep2728	ISO-MSMS	2	2024-02-25_Fusion_41606	103	Ctrl_T1	563.367	2	548.335	1094.66			0.80713	0.00044258						21.499	0.37072	21.284	21.175	21.546	-0.21505								0.988262	0.00814725	0.108785	2.0599e-05	1	6933	180.27	158.24	1	100.65	116.35	0
QTLRVHTLK	9	1	2	1	Unmodified	Pep2728	ISO-MSMS	1	2024-02-25_Fusion_41607	203	Ctrl_T1	371.254	3	365.893	1094.66			0.20511	7.5049e-05						21.484	0.43952	21.245	21.013	21.452	-0.23865								0.843594	0.0472926	1	5.3996e-16	3	6507	188.99	188.99	1	38.687	54.273	0
QTLRVHTLK	9	1	2	1	Unmodified	Pep2728	ISO-MSMS	1	2024-02-25_Fusion_41612	104	Ctrl_T2	556.377	2	548.335	1094.66			0.01011	5.5435e-06						21.476	0.28221	21.247	21.11	21.392	-0.22963								0.596171	0.00460905	0.117398	6.4778e-05	1	6581	143.21	131.5	1	29.19	34.894	0
QTLRVHTLK	9	1	2	1	Unmodified	Pep2728	ISO-MSMS	1	2024-02-25_Fusion_41613	204	Ctrl_T2	371.254	3	365.893	1094.66			0.042669	1.5612e-05						21.463	0.81705	21.253	21.018	21.835	-0.21049								0.824456	0.0415293	0.972621	5.958e-16	3	6418	185.99	185.99	1	46.321	37.409	0
QTLRVHTLK	9	1	2	1	Unmodified	Pep2728	ISO-MSMS	2	2024-02-25_Fusion_41613	204	Ctrl_T2	375.913	3	365.893	1094.66			-0.79208	-0.00028982						21.504	0.31709	21.294	21.09	21.408	-0.21048								0.95501	0.0440093	0.328733	2.4207e-10	2	6437	139.86	137.49	1	38.044	30.724	0
QTLRVHTLK	9	1	2	1	Unmodified	Pep2728	MULTI-MATCH-MSMS		2024-02-18_Fusion_41488	202	Treat_T2		3	365.893	1094.66	-0.38626	-0.00014133	0.037459	1.3706e-05	-0.34881	-0.00012763	365.893	369.911	373.242	21.287	0.38865	21.21	21.032	21.42	-0.076725	-0.0058784	1.9678e-05		151.51	58	15	7					0				0	0.61811	0.63044	0
QTLRVHTLK	9	1	2	1	Gln->pyro-Glu	Pep2728	ISO-MSMS	1	2024-02-05_Fusion_41269	201	Treat_T1	365.578	3	360.217	1077.63			0.83051	0.00029916						21.244	0.29468	21.22	21.093	21.388	-0.023769								0.12787	0.00137057	0.0356361	0.004573	1	6455	65.676	65.676	1	2.9073	2.7299	0
QTLRVHTLK	9	1	2	1	Gln->pyro-Glu	Pep2728	ISO-MSMS	1	2024-02-05_Fusion_41269	201	Treat_T1	365.581	3	360.217	1077.63			3.4669	0.0012488						25.588	0.38204	25.561	25.327	25.709	-0.026974								0.355539	0.00203019	0.069949	0.063359	1	7722	26.105	26.105	1	1.6312	1.5317	0
QTLRVHTLK	9	1	2	1	Gln->pyro-Glu	Pep2728	ISO-MSMS	2	2024-02-18_Fusion_41488	202	Treat_T2	370.238	3	360.217	1077.63			-0.821	-0.00029574						21.301	0.38674	21.224	21.008	21.395	-0.076727								0.418002	0.0071689	0.178221	0.0036634	1	5027	71.296	71.296	1	1.1614	1.2183	0
QTLRVHTLK	9	1	2	1	Gln->pyro-Glu	Pep2728	ISO-MSMS	1	2024-02-25_Fusion_41607	203	Ctrl_T1	365.578	3	360.217	1077.63			0.50305	0.00018121						21.484	0.38909	21.246	21.038	21.427	-0.23865								0.809019	0.0200576	0.169287	5.958e-16	2	6528	185.99	185.99	1			0
QTLRVHTLK	9	1	2	1	Gln->pyro-Glu	Pep2728	ISO-MSMS	1	2024-02-25_Fusion_41613	204	Ctrl_T2	365.578	3	360.217	1077.63			0.74168	0.00026717						21.474	0.29312	21.263	21.09	21.384	-0.21049								0.658985	0.00739824	0.050203	6.4354e-16	2	6434	183.43	183.43	1	1.463	1.1815	0
RVYDPASPQR	10	0	0	2	Unmodified	Pep332	MULTI-MSMS		2024-02-05_Fusion_41268	101	Treat_T1	600.83	2	594.81	1187.6	1.1112	0.00066093	2.3916	0.0014225	3.5028	0.0020835	594.81	600.83	604.818	20.973	0.45882	20.973	20.687	21.146	0					93	19	9	0.80058	0.00805711	0.0979734	1.7769e-08	2	6492	140.49	121.13	1	2.5773	2.1136	0
RVYDPASPQR	10	0	0	2	Unmodified	Pep332	ISO-MSMS	2	2024-02-18_Fusion_41487	102	Treat_T2	604.818	2	594.81	1187.6			0.35914	0.00021362						21.11	0.30085	21.002	20.842	21.143	-0.10809								0.789535	0.00234817	0.0383952	0.0011955	1	5376	80.037	59.337	1	0.71423	0.8469	0
RVYDPASPQR	10	0	0	2	Unmodified	Pep332	MSMS	1	2024-02-18_Fusion_41487	102	Treat_T2	600.83	2	594.81	1187.6										21.141	1	21.033	20.533	21.533	-0.10808											1.6189e-09	1	5403	161.28	142.04	1
RVYDPASPQR	10	0	0	2	Unmodified	Pep332	MSMS	0	2024-02-18_Fusion_41487	102	Treat_T2	594.811	2	594.81	1187.6										21.161	1	21.053	20.553	21.553	-0.10808											0.021624	1	5411	50.034	47.104	1
RVYDPASPQR	10	0	0	2	Unmodified	Pep332	ISO-MSMS	1	2024-02-25_Fusion_41606	103	Ctrl_T1	600.831	2	594.81	1187.6			-0.014396	-8.5631e-06						21.194	0.30528	20.983	20.805	21.11	-0.21164								0.663398	0.00481034	0.0813963	6.0091e-06	1	6790	154.81	127.1	1	3.8857	3.523	0
RVYDPASPQR	10	0	0	2	Unmodified	Pep332	ISO-MSMS	2	2024-02-25_Fusion_41606	103	Ctrl_T1	604.819	2	594.81	1187.6			2.1146	0.0012578						21.191	0.32931	20.98	20.828	21.157	-0.21164								0.538791	0.00140986	0.0233648	0.0033203	1	6798	55.353	37.533	1	6.4577	5.855	0
RVYDPASPQR	10	0	0	2	Unmodified	Pep332	ISO-MSMS	1	2024-02-25_Fusion_41612	104	Ctrl_T2	600.83	2	594.81	1187.6			0.11905	7.0814e-05						21.266	0.36718	21.041	20.792	21.159	-0.22573								0.747413	0.00483124	0.0735383	4.2863e-06	1	6495	166.66	142.87	1	4.3854	6.0258	0
RVYDPASPQR	10	0	0	2	Unmodified	Pep332	ISO-MSMS	2	2024-02-25_Fusion_41612	104	Ctrl_T2	604.819	2	594.81	1187.6			0.46901	0.00027897						21.264	0.27518	21.038	20.839	21.114	-0.22573								0.695289	0.00187146	0.0253442	0.0027248	1	6504	62.271	41.571	1	11.733	16.121	0
AQAESLRYK	9	1	1	1	Unmodified	Pep334	ISO-MSMS	1	2024-02-05_Fusion_41268	101	Treat_T1	539.82	2	533.288	1064.56			-0.64646	-0.00034475						21.113	0.4914	21.113	20.936	21.427	0								0.985351	0.0529117	0.834814	1.3013e-05	1	6521	194.22	162.95	1	3.7631	2.5915	0
AQAESLRYK	9	1	1	1	Unmodified	Pep334	ISO-MSMS	2	2024-02-05_Fusion_41268	101	Treat_T1	545.31	2	533.288	1064.56			-1.5522	-0.00082778						21.141	0.32079	21.141	20.982	21.302	0								0.675257	0.00742316	0.0856296	3.9385e-05	1	6544	110.22	97.428	1	2.1601	1.4875	0
AQAESLRYK	9	1	1	1	Unmodified	Pep334	MULTI-MSMS		2024-02-05_Fusion_41269	201	Treat_T1	360.213	3	355.861	1064.56	-0.019181	-6.8258e-06	-2.2144	-0.00078801	-2.2335	-0.00079483	355.861	360.215	363.875	21.088	0.45942	21.064	20.804	21.263	-0.023769					110	18	14	0.860863	0.00885998	0.158133	2.6718e-11	2	6362	151.51	151.51	1	4.02	3.3584	0
AQAESLRYK	9	1	1	1	Unmodified	Pep334	MULTI-MSMS		2024-02-18_Fusion_41487	102	Treat_T2	545.31	2	533.288	1064.56	0.56501	0.00030131	-0.51916	-0.00027686	0.045845	2.4449e-05	533.288	539.82	545.309	21.208	0.68466	21.097	20.79	21.475	-0.11102					184	31	15	0.925117	0.00819873	0.0763012	9.9945e-07	1	5424	133.23	112.82	1	1.8683	1.7866	0
AQAESLRYK	9	1	1	1	Unmodified	Pep334	MULTI-MSMS		2024-02-18_Fusion_41488	202	Treat_T2	360.216	3	355.861	1064.56	-0.21041	-7.4876e-05	-1.7902	-0.00063708	-2.0006	-0.00071195	355.861	360.215	363.875	21.189	0.69839	21.114	20.748	21.446	-0.075157					139	28	11	0.712927	0.0150035	0.262916	1.155e-11	4	4970	173.23	173.23	1	2.3462	2.2845	0
AQAESLRYK	9	1	1	1	Unmodified	Pep334	ISO-MSMS	1	2024-02-25_Fusion_41606	103	Ctrl_T1	539.821	2	533.288	1064.56			-0.44333	-0.00023642						21.266	0.60003	21.054	20.828	21.428	-0.21164								0.921437	0.0329372	0.334307	1.6779e-05	1	6818	187.3	171.88	1	37.672	17.359	0
AQAESLRYK	9	1	1	1	Unmodified	Pep334	ISO-MSMS	2	2024-02-25_Fusion_41606	103	Ctrl_T1	545.31	2	533.288	1064.56			-1.6404	-0.0008748						21.337	0.43443	21.125	20.899	21.334	-0.21164								0.871725	0.0192903	0.275594	4.032e-05	3	6829	138.1	125.31	1	34.767	16.021	0
AQAESLRYK	9	1	1	1	Unmodified	Pep334	ISO-MSMS	1	2024-02-25_Fusion_41607	203	Ctrl_T1	360.216	3	355.861	1064.56			-0.92824	-0.00033032						21.338	0.34269	21.099	20.891	21.233	-0.23865								0.93992	0.0250664	0.4774	7.2214e-16	2	6469	179.21	175.49	1	39.895	43.005	0
AQAESLRYK	9	1	1	1	Unmodified	Pep334	ISO-MSMS	2	2024-02-25_Fusion_41607	203	Ctrl_T1	363.875	3	355.861	1064.56			-1.2685	-0.0004514						21.386	0.4624	21.147	20.941	21.403	-0.23865								0.793752	0.0210739	0.45637	0.00012713	2	6486	93.143	86.015	1	37.415	40.331	0
AQAESLRYK	9	1	1	1	Unmodified	Pep334	ISO-MSMS	1	2024-02-25_Fusion_41612	104	Ctrl_T2	539.821	2	533.288	1064.56			-0.41677	-0.00022226						21.33	0.5085	21.104	20.888	21.396	-0.22573								0.767376	0.0164708	0.160932	3.081e-05	2	6514	170.05	152.92	1	30.626	13.653	0
AQAESLRYK	9	1	1	1	Unmodified	Pep334	ISO-MSMS	1	2024-02-25_Fusion_41613	204	Ctrl_T2	360.216	3	355.861	1064.56			-1.2715	-0.00045247						21.329	0.41156	21.119	20.823	21.235	-0.21049								0.903438	0.0114092	0.172767	5.3717e-16	2	6381	189.14	185.09	1	30.826	24.092	0
AQAESLRYK	9	1	1	1	Unmodified	Pep334	ISO-MSMS	2	2024-02-25_Fusion_41613	204	Ctrl_T2	363.875	3	355.861	1064.56			-1.2102	-0.00043065						21.382	0.39043	21.172	20.993	21.384	-0.21048								0.615768	0.00764037	0.166977	0.001018	2	6405	87.639	80.511	1	31.376	24.522	0
ILYDHAHVK	9	1	1	0	Unmodified	Pep2006	ISO-MSMS	1	2024-02-05_Fusion_41269	201	Treat_T1	368.218	3	365.87	1094.59			0.49434	0.00018087						21.053	0.33748	21.029	20.902	21.239	-0.023678								0.567174	0.00378538	0.0413261	6.1678e-11	2	6383	167.24	165.49	1	6.2464	4.5732	0
ILYDHAHVK	9	1	1	0	Unmodified	Pep2006	MULTI-SECPEP		2024-02-18_Fusion_41488	202	Treat_T2	367.564	3	365.87	1094.59	-0.44238	-0.00016185	-0.1223	-4.4747e-05	-0.56468	-0.0002066	365.869	368.218	370.548	21.169	0.43024	21.094	20.843	21.273	-0.075155					56	17	5	0.57367	0.00930483	0.178216	6.6731e-06	1	4990	125.31	125.31	1	3.5186	3.4748	0
ILYDHAHVK	9	1	1	0	Unmodified	Pep2006	MSMS	1	2024-02-25_Fusion_41606	103	Ctrl_T1	551.824	2	548.301	1094.59										21.305	1	21.093	20.593	21.593	-0.21164											0.0022811	1	6850	82.279	73.516	1
ILYDHAHVK	9	1	1	0	Unmodified	Pep2006	ISO-MSMS	2	2024-02-25_Fusion_41607	203	Ctrl_T1	370.548	3	365.87	1094.59			-0.82793	-0.00030291						21.384	0.36704	21.146	20.941	21.308	-0.23865								0.636844	0.0135455	0.21273	1.5793e-10	2	6478	152.63	150.57	1	8.449	9.6217	0
ILYDHAHVK	9	1	1	0	Unmodified	Pep2006	ISO-MSMS	1	2024-02-25_Fusion_41607	203	Ctrl_T1	368.218	3	365.87	1094.59			0.51453	0.00018825						21.32	0.31759	21.081	20.916	21.233	-0.23865								0.690573	0.00595867	0.0989917	2.3091e-16	2	6483	205.57	203.23	1	10.231	11.651	0
ILYDHAHVK	9	1	1	0	Unmodified	Pep2006	ISO-MSMS	1	2024-02-25_Fusion_41612	104	Ctrl_T2	551.824	2	548.301	1094.59			0.19581	0.00010736						21.365	0.1995	21.139	21.007	21.206	-0.22573								0.45624	0.0013528	0.0200576	0.0009559	1	6539	80.438	74.657	1	3.9589	3.9354	0
ILYDHAHVK	9	1	1	0	Unmodified	Pep2006	ISO-MSMS	2	2024-02-25_Fusion_41613	204	Ctrl_T2	370.548	3	365.87	1094.59			-0.54558	-0.00019961						21.334	0.2891	21.123	20.969	21.258	-0.21048								0.706777	0.0138895	0.223467	1.5793e-10	2	6395	152.63	150.57	1	12.753	15.522	0
ILYDHAHVK	9	1	1	0	Unmodified	Pep2006	ISO-MSMS	1	2024-02-25_Fusion_41613	204	Ctrl_T2	368.218	3	365.87	1094.59			0.43591	0.00015949						21.313	0.28955	21.103	20.945	21.235	-0.21048								0.63231	0.00493655	0.113496	2.3091e-16	2	6399	205.57	204.91	1	12.177	14.821	0
ETLSQSPPK	9	1	1	0	Unmodified	Pep2686	ISO-MSMS	1	2024-02-25_Fusion_41606	103	Ctrl_T1	497.284	2	493.761	985.508			0.4146	0.00020471						20.776	0.24727	20.568	20.421	20.668	-0.20863								0.33106	0.00223813	0.014267	0.0257	1	6663	35.872	29.422	1	7.509	8.2755	0
ETLSQSPPK	9	1	1	0	Unmodified	Pep2686	ISO-MSMS	1	2024-02-25_Fusion_41612	104	Ctrl_T2	497.283	2	493.761	985.508			0.68144	0.00033647						20.842	0.28109	20.617	20.439	20.72	-0.22573								0.314676	0.0020861	0.0120191	0.014827	1	6352	43.772	33.786	1	6.0222	5.9864	0
KAGEVFIHK	9	2	0	0	Unmodified	Pep2763	ISO-MSMS	0	2024-02-05_Fusion_41268	101	Treat_T1	514.798	2	514.798	1027.58			0.98619	0.00050769						21.639	0.4468	21.639	21.427	21.874	0								0.698511	0.0302095	0.711973	0.0012617	1	6741	76.1	57.875	1	0.47355	0.37186	0
KAGEVFIHK	9	2	0	0	Unmodified	Pep2763	ISO-MSMS	1	2024-02-05_Fusion_41268	101	Treat_T1	518.822	2	514.798	1027.58			-1.226	-0.00063115						21.639	0.29198	21.639	21.47	21.762	0								0.766169	0.014642	0.21717	0.0027815	1	6759	54.539	39.873	1	0.49791	0.39098	0
KAGEVFIHK	9	2	0	0	Unmodified	Pep2763	ISO-MSMS	2	2024-02-05_Fusion_41268	101	Treat_T1	522.813	2	514.798	1027.58			-0.96759	-0.00049811						21.607	0.39478	21.607	21.367	21.762	0								0.574429	0.0117567	0.236886	0.0011516	1	6760	77.662	54.922	1	0.44397	0.34863	0
KAGEVFIHK	9	2	0	0	Unmodified	Pep2763	MULTI-MSMS		2024-02-05_Fusion_41269	201	Treat_T1	343.534	3	343.534	1027.58	-0.39786	-0.00013668	0.19673	6.7583e-05	-0.20114	-6.9097e-05	343.535	346.217	348.877	21.676	0.49415	21.652	21.361	21.855	-0.024208					162	20	13	0.939512	0.0352012	0.622204	3.7782e-17	9	6537	198.07	175.33	1	0.38174	0.33989	0
KAGEVFIHK	9	2	0	0	Unmodified	Pep2763	ISO-MSMS	1	2024-02-18_Fusion_41487	102	Treat_T2	518.823	2	514.798	1027.58			-0.90233	-0.00046452						21.643	0.45841	21.532	21.201	21.659	-0.11102								0.586122	0.0138133	0.274346	0.0016977	1	5567	69.915	53.582	1	0.19978	0.23433	0
KAGEVFIHK	9	2	0	0	Unmodified	Pep2763	MULTI-MSMS		2024-02-18_Fusion_41488	202	Treat_T2	343.534	3	343.534	1027.58	0.20855	7.1643e-05	0.016388	5.6298e-06	0.22493	7.7273e-05	343.535	346.217	348.877	21.578	0.7942	21.502	21.175	21.969	-0.076727					254	32	12	0.971369	0.0505189	0.554488	3.7782e-17	11	5077	231.14	205.1	1	0.23461	0.26894	0
KAGEVFIHK	9	2	0	0	Unmodified	Pep2763	ISO-MSMS	2	2024-02-25_Fusion_41606	103	Ctrl_T1	522.813	2	514.798	1027.58			-0.24834	-0.00012785						21.885	0.43822	21.67	21.425	21.863	-0.21505								0.872683	0.0240307	0.370468	5.3012e-05	2	7055	119.75	86.321	1	16.925	7.7991	0
KAGEVFIHK	9	2	0	0	Unmodified	Pep2763	ISO-MSMS	1	2024-02-25_Fusion_41606	103	Ctrl_T1	518.824	2	514.798	1027.58			0.86056	0.00044302						21.826	0.4571	21.611	21.45	21.907	-0.21505								0.941136	0.0271772	0.332504	6.9825e-05	1	7066	131.5	94.947	1	21.719	10.008	0
KAGEVFIHK	9	2	0	0	Unmodified	Pep2763	ISO-MSMS	1	2024-02-25_Fusion_41607	203	Ctrl_T1	346.218	3	343.534	1027.58			1.2075	0.0004148						21.874	0.69566	21.632	21.376	22.072	-0.24196								0.713977	0.0270967	0.233237	5.958e-16	4	6625	185.99	163.25	1	122.93	184.99	0
KAGEVFIHK	9	2	0	0	Unmodified	Pep2763	ISO-MSMS	2	2024-02-25_Fusion_41607	203	Ctrl_T1	348.877	3	343.534	1027.58			-0.51931	-0.0001784						21.877	0.57234	21.635	21.352	21.925	-0.24196								0.94868	0.0741116	1	3.7061e-16	3	6641	198.07	179.81	1	116.69	175.6	0
KAGEVFIHK	9	2	0	0	Unmodified	Pep2763	ISO-MSMS	2	2024-02-25_Fusion_41612	104	Ctrl_T2	522.812	2	514.798	1027.58			-0.1229	-6.3267e-05						21.873	0.49054	21.643	21.392	21.883	-0.22963								0.918569	0.0290366	0.444773	5.4788e-05	2	6750	120.99	83.835	1	12.998	5.7948	0
KAGEVFIHK	9	2	0	0	Unmodified	Pep2763	ISO-MSMS	1	2024-02-25_Fusion_41612	104	Ctrl_T2	518.825	2	514.798	1027.58			1.2592	0.00064826						21.868	0.42034	21.639	21.463	21.883	-0.22963								0.935676	0.0237361	0.328374	2.1291e-05	1	6758	97.565	77.332	1	10.564	4.7096	0
KAGEVFIHK	9	2	0	0	Unmodified	Pep2763	ISO-MSMS	1	2024-02-25_Fusion_41613	204	Ctrl_T2	346.218	3	343.534	1027.58			0.85148	0.00029251						21.868	0.78931	21.653	21.355	22.144	-0.21473								0.700235	0.0261981	0.185092	5.958e-16	4	6536	185.99	163.25	1	108.72	44.025	0
KAGEVFIHK	9	2	0	0	Unmodified	Pep2763	ISO-MSMS	2	2024-02-25_Fusion_41613	204	Ctrl_T2	348.877	3	343.534	1027.58			-0.91671	-0.00031492						21.868	0.81586	21.653	21.45	22.266	-0.21473								0.953729	0.0700123	1	6.7871e-17	3	6552	214.32	196.05	1	142.78	57.816	0
KGNSPLLQK	9	2	2	0	Unmodified	Pep2737	ISO-MSMS	1	2024-02-05_Fusion_41268	101	Treat_T1	499.839	2	492.795	983.576			-3.3124	-0.0016323						21.399	0.49757	21.399	21.242	21.739	0								0.428945	0.0202761	0.285795	2.1709e-05	1	6662	97.857	56.832	1	1.5438	1.3649	0
KGNSPLLQK	9	2	2	0	Unmodified	Pep2737	ISO-MSMS	1	2024-02-18_Fusion_41487	102	Treat_T2	499.839	2	492.795	983.576			-1.4428	-0.00071099						21.326	0.22065	21.215	21.115	21.336	-0.11102								0.38214	0.00731345	0.170203	6.3134e-05	1	5482	126.82	80.809	1	1.1111	1.2033	0
YTDVSTRYK	9	1	0	1	Unmodified	Pep326	ISO-MSMS	1	2024-02-05_Fusion_41268	101	Treat_T1	571.808	2	566.785	1131.56			0.23901	0.00013547						20.97	0.18318	20.97	20.844	21.027	0								0.793179	0.00104063	0.0220568	0.0079166	1	6482	48.794	44.86	1	0.5181	0.42217	0
YTDVSTRYK	9	1	0	1	Unmodified	Pep326	ISO-MSMS	1	2024-02-25_Fusion_41606	103	Ctrl_T1	571.808	2	566.785	1131.56			0.52138	0.00029551						21.105	0.166	20.894	20.805	20.971	-0.21164								0.458092	0.000545401	0.00925124	1.8683e-05	1	6775	95.741	90.758	1	0.4663	0.30084	0
KVLGDVATK	9	2	1	0	Unmodified	Pep2697	ISO-MSMS	1	2024-02-05_Fusion_41268	101	Treat_T1	471.32	2	465.785	929.555			-0.056804	-2.6459e-05						20.902	0.31622	20.902	20.711	21.027	0								0.645592	0.00559406	0.10273	0.00012672	2	6432	92.201	67.21	1	10.727	8.5543	0
KVLGDVATK	9	2	1	0	Unmodified	Pep2697	ISO-MSMS	2	2024-02-05_Fusion_41268	101	Treat_T1	476.809	2	465.785	929.555			-0.60816	-0.00028327						20.852	0.62589	20.852	20.472	21.098	0								0.658015	0.012393	0.238611	2.7153e-05	1	6469	101.66	74.775	1	10.012	7.9845	0
KVLGDVATK	9	2	1	0	Unmodified	Pep2697	ISO-MSMS	2	2024-02-18_Fusion_41487	102	Treat_T2	476.809	2	465.785	929.555			0.048607	2.2641e-05						20.826	0.27271	20.717	20.54	20.813	-0.10808								0.714474	0.00469987	0.0802874	0.00012404	1	5250	92.239	69.095	1	3.0072	3.2563	0
KVLGDVATK	9	2	1	0	Unmodified	Pep2697	ISO-MSMS	1	2024-02-18_Fusion_41487	102	Treat_T2	471.319	2	465.785	929.555			-0.76497	-0.00035631						20.75	0.29406	20.641	20.499	20.793	-0.10809								0.44972	0.00327117	0.0503598	0.030853	1	5252	32.127	18.479	1	3.4445	3.7298	0
KVLGDVATK	9	2	1	0	Unmodified	Pep2697	ISO-MSMS	1	2024-02-25_Fusion_41606	103	Ctrl_T1	471.32	2	465.785	929.555			-0.19657	-9.1557e-05						20.934	0.35328	20.723	20.571	20.925	-0.21164								0.719294	0.00645826	0.0492306	6.5642e-05	2	6687	128.58	96.624	1	4.947	2.2796	0
KVLGDVATK	9	2	1	0	Unmodified	Pep2697	MSMS	2	2024-02-25_Fusion_41606	103	Ctrl_T1	476.809	2	465.785	929.555										21.079	1	20.868	20.368	21.368	-0.21164											0.051591	1	6760	30.612	20.831	1
KVLGDVATK	9	2	1	0	Unmodified	Pep2697	ISO-MSMS	1	2024-02-25_Fusion_41612	104	Ctrl_T2	471.319	2	465.785	929.555			0.068941	3.2112e-05						20.991	0.31522	20.765	20.62	20.935	-0.22572								0.754721	0.0129976	0.162917	4.3319e-05	2	6387	160.16	123.1	1	8.9679	3.998	0
AVIRGVTTK	9	1	0	1	Unmodified	Pep2725	ISO-MSMS	1	2024-02-05_Fusion_41268	101	Treat_T1	477.821	2	472.798	943.581			0.41561	0.0001965						21.205	0.40485	21.205	20.982	21.387	0								0.656764	0.0119284	0.113405	6.2301e-05	1	6589	126.24	116.21	1	8.3929	6.839	0
AVIRGVTTK	9	1	0	1	Unmodified	Pep2725	ISO-MSMS	2	2024-02-05_Fusion_41268	101	Treat_T1	481.81	2	472.798	943.581			0.053582	2.5334e-05						21.206	0.39484	21.206	21.098	21.493	0								0.615138	0.011358	0.109762	6.4807e-05	1	6591	128	107.43	1	7.4316	6.0557	0
AVIRGVTTK	9	1	0	1	Unmodified	Pep2725	ISO-MSMS	1	2024-02-05_Fusion_41269	201	Treat_T1	318.883	3	315.534	943.581			-0.099641	-3.144e-05						21.198	0.26812	21.175	21.093	21.361	-0.023769								0.613633	0.00134129	0.0162365	1.6531e-10	1	6432	151.51	148.66	1	13.428	10.567	0
AVIRGVTTK	9	1	0	1	Unmodified	Pep2725	ISO-MSMS	1	2024-02-18_Fusion_41487	102	Treat_T2	477.821	2	472.798	943.581			0.67892	0.00032099						21.214	0.36257	21.102	20.858	21.221	-0.11102								0.335001	0.00244831	0.0325353	0.00020523	1	5435	91.087	85.339	1	2.3051	2.5805	0
AVIRGVTTK	9	1	0	1	Unmodified	Pep2725	ISO-MSMS	2	2024-02-18_Fusion_41487	102	Treat_T2	481.81	2	472.798	943.581			0.31213	0.00014758						21.214	0.2671	21.102	20.978	21.245	-0.11102								0.427276	0.00455333	0.0636063	0.0017117	1	5442	69.716	62.069	1	2.1513	2.4084	0
AVIRGVTTK	9	1	0	1	Unmodified	Pep2725	ISO-MSMS	2	2024-02-18_Fusion_41488	202	Treat_T2	321.542	3	315.534	943.581			0.2071	6.5347e-05						21.162	0.2382	21.087	21.01	21.248	-0.075155								0.551835	0.00225664	0.0603329	0.0043535	1	4998	67.032	64.975	1	1.5604	1.7583	0
AVIRGVTTK	9	1	0	1	Unmodified	Pep2725	ISO-MSMS	1	2024-02-25_Fusion_41606	103	Ctrl_T1	477.821	2	472.798	943.581			0.70661	0.00033409						21.374	0.48342	21.163	20.874	21.358	-0.21164								0.72302	0.0127003	0.367071	3.9538e-05	1	6874	163.15	150.91	1	35.544	22.932	0
AVIRGVTTK	9	1	0	1	Unmodified	Pep2725	ISO-MSMS	2	2024-02-25_Fusion_41606	103	Ctrl_T1	481.81	2	472.798	943.581			-0.058348	-2.7587e-05						21.378	0.34123	21.166	20.993	21.334	-0.21163								0.66062	0.00702	0.193191	3.5775e-05	1	6877	107.69	95.409	1	33.113	21.363	0
AVIRGVTTK	9	1	0	1	Unmodified	Pep2725	ISO-MSMS	1	2024-02-25_Fusion_41607	203	Ctrl_T1	318.883	3	315.534	943.581			0.17816	5.6216e-05						21.458	0.3429	21.22	20.989	21.332	-0.23865								0.642661	0.00158843	0.0240801	1.6531e-10	1	6533	151.51	150.88	1	1.6236	1.2503	0
AVIRGVTTK	9	1	0	1	Unmodified	Pep2725	ISO-MSMS	1	2024-02-25_Fusion_41612	104	Ctrl_T2	477.82	2	472.798	943.581			0.67056	0.00031704						21.473	0.46125	21.243	20.931	21.392	-0.22963								0.702041	0.0112128	0.228256	7.2478e-05	2	6557	137.13	126.87	1	16.912	16.941	0
AVIRGVTTK	9	1	0	1	Unmodified	Pep2725	ISO-MSMS	2	2024-02-25_Fusion_41612	104	Ctrl_T2	481.809	2	472.798	943.581			-0.26697	-0.00012622						21.476	0.3013	21.247	21.049	21.351	-0.22963								0.632235	0.00631367	0.183594	4.4374e-05	1	6568	113.71	98.044	1	21.62	21.657	0
AVIRGVTTK	9	1	0	1	Unmodified	Pep2725	ISO-MSMS	1	2024-02-25_Fusion_41613	204	Ctrl_T2	318.883	3	315.534	943.581			0.85224	0.00026891						21.385	0.38861	21.175	20.945	21.334	-0.21048								0.751423	0.00268391	0.0363769	2.5072e-10	2	6425	138.54	130.62	1			0
AVNPKEIASK	10	2	0	0	Unmodified	Pep347	ISO-MSMS	1	2024-02-05_Fusion_41268	101	Treat_T1	532.831	2	528.806	1055.6			-0.032025	-1.6935e-05						21.287	0.44283	21.287	21.05	21.493	0								0.853104	0.0473767	0.461189	9.5953e-06	2	6607	128.03	115.44	1	5.7637	4.5259	0
AVNPKEIASK	10	2	0	0	Unmodified	Pep347	ISO-MSMS	0	2024-02-05_Fusion_41268	101	Treat_T1	528.807	2	528.806	1055.6			0.88944	0.00047034						21.29	0.28119	21.29	21.146	21.427	0								0.476286	0.00533032	0.10022	0.00051506	1	6615	87.942	55.101	1	5.5997	4.3972	0
AVNPKEIASK	10	2	0	0	Unmodified	Pep347	MULTI-MSMS		2024-02-05_Fusion_41269	201	Treat_T1	355.556	3	352.873	1055.6	-0.067507	-2.3821e-05	0.22892	8.078e-05	0.16141	5.6959e-05	352.873	355.557	358.216	21.272	0.39111	21.249	21.022	21.413	-0.023769					111	15	10	0.775967	0.0160007	0.288738	3.3135e-12	4	6453	157.52	149.91	1	5.0113	4.4618	0
AVNPKEIASK	10	2	0	0	Unmodified	Pep347	ISO-MSMS	1	2024-02-25_Fusion_41606	103	Ctrl_T1	532.832	2	528.806	1055.6			0.03867	2.0449e-05						21.49	0.41298	21.275	21.012	21.425	-0.21505								0.701613	0.0304878	0.830809	8.6234e-06	2	6899	136.84	127.3	1	15.731	7.2487	0
AVNPKEIASK	10	2	0	0	Unmodified	Pep347	ISO-MSMS	1	2024-02-25_Fusion_41607	203	Ctrl_T1	355.557	3	352.873	1055.6			0.47586	0.00016792						21.484	0.48828	21.246	20.989	21.477	-0.23865								0.80616	0.0348855	0.441134	2.5401e-10	2	6536	160.69	153.08	1	28.053	42.215	0
AVNPKEIASK	10	2	0	0	Unmodified	Pep347	ISO-MSMS	2	2024-02-25_Fusion_41607	203	Ctrl_T1	358.216	3	352.873	1055.6			-0.29027	-0.00010243						21.489	0.34185	21.251	21.038	21.38	-0.23865								0.339054	0.00174949	0.0337513	1.0828e-05	2	6555	98.299	96.534	1	42.144	63.421	0
AVNPKEIASK	10	2	0	0	Unmodified	Pep347	ISO-MSMS	1	2024-02-25_Fusion_41612	104	Ctrl_T2	532.831	2	528.806	1055.6			0.32341	0.00017102						21.546	0.46324	21.316	21.049	21.513	-0.22963								0.642513	0.0254534	0.671816	1.084e-05	2	6594	115.82	109.96	1	34.404	15.338	0
AVNPKEIASK	10	2	0	0	Unmodified	Pep347	ISO-MSMS	1	2024-02-25_Fusion_41613	204	Ctrl_T2	355.557	3	352.873	1055.6			0.28878	0.0001019						21.504	0.60776	21.294	20.894	21.502	-0.21048								0.804654	0.0225925	0.208937	1.8383e-15	2	6451	177.97	170.36	1	31.516	12.762	0
VTYNGVDNNK	10	1	0	0	Unmodified	Pep322	MULTI-MSMS		2024-02-05_Fusion_41268	101	Treat_T1	562.272	2	562.273	1122.53	0.73248	0.00041185	0.076472	4.2998e-05	0.80895	0.00045485	562.272	564.285	566.28	20.948	0.25151	20.948	20.799	21.05	0					79	10	11	0.923185	0.00566075	0.116805	1.3413e-08	3	6474	149.82	138.45	1	1.0609	0.79938	0
VTYNGVDNNK	10	1	0	0	Unmodified	Pep322	MULTI-MSMS		2024-02-18_Fusion_41487	102	Treat_T2	562.273	2	562.273	1122.53	0.85985	0.00048347	0.28316	0.00015922	1.143	0.00064269	562.273	564.285	566.28	20.959	0.45288	20.851	20.573	21.026	-0.10808					145	21	11	0.939561	0.0122676	0.275339	9.9662e-09	4	5331	157.2	137.51	1	0.83773	0.85942	0
VTYNGVDNNK	10	1	0	0	Unmodified	Pep322	ISO-MSMS	2	2024-02-25_Fusion_41606	103	Ctrl_T1	566.28	2	562.273	1122.53			0.28409	0.00015974						21.04	0.28329	20.828	20.665	20.948	-0.21164								0.759576	0.004551	0.112416	5.7267e-06	1	6734	156.75	135.06	1	8.3902	3.5757	0
VTYNGVDNNK	10	1	0	0	Unmodified	Pep322	ISO-MSMS	1	2024-02-25_Fusion_41612	104	Ctrl_T2	564.286	2	562.273	1122.53			0.50694	0.00028504						21.101	0.28694	20.875	20.72	21.007	-0.22573								0.898078	0.00392504	0.0921405	8.4405e-06	1	6432	138.1	133.45	1	10.109	4.1758	0
VTYNGVDNNK	10	1	0	0	Unmodified	Pep322	ISO-MSMS	2	2024-02-25_Fusion_41612	104	Ctrl_T2	566.28	2	562.273	1122.53			0.28253	0.00015886						21.101	0.33479	20.875	20.695	21.029	-0.22573								0.803849	0.00488082	0.12196	6.6739e-06	1	6437	150.24	120.05	1	9.1378	3.7747	0
KVAPAPAVVK	10	2	0	0	Unmodified	Pep352	MULTI-MSMS		2024-02-05_Fusion_41268	101	Treat_T1	494.344	2	490.319	978.623	0.56425	0.00027666	-0.1033	-5.0649e-05	0.46095	0.00022601	490.319	494.344	498.332	21.398	0.53187	21.398	21.05	21.582	0					113	23	9	0.466561	0.00949127	0.166859	0.00074232	2	6623	76.605	48.396	1	3.381	2.6549	0
KVAPAPAVVK	10	2	0	0	Unmodified	Pep352	MULTI-MSMS		2024-02-18_Fusion_41487	102	Treat_T2	490.319	2	490.319	978.623	0.73794	0.00036183	-0.84187	-0.00041278	-0.10392	-5.0956e-05	490.319	494.344	498.332	21.39	0.3597	21.279	21.046	21.406	-0.11102					99	16	9	0.34196	0.00616395	0.156235	0.00060584	2	5508	80.219	47.039	1	1.4196	1.6651	0
KVAPAPAVVK	10	2	0	0	Unmodified	Pep352	ISO-MSMS	1	2024-02-25_Fusion_41606	103	Ctrl_T1	494.344	2	490.319	978.623			0.36538	0.00017915						21.558	0.37072	21.342	21.175	21.546	-0.21505								0.500728	0.0194674	0.252473	1.1668e-05	1	6934	107.69	56.064	1	35.341	16.285	0
KVAPAPAVVK	10	2	0	0	Unmodified	Pep352	ISO-MSMS	1	2024-02-25_Fusion_41612	104	Ctrl_T2	494.344	2	490.319	978.623			0.7312	0.00035852						21.569	0.35704	21.34	21.156	21.513	-0.22963								0.448981	0.00507662	0.158746	0.00028278	1	6597	90.64	51.619	1	65.543	29.22	0
ASNFKSPVK	9	2	0	0	Unmodified	Pep2739	ISO-MSMS	0	2024-02-05_Fusion_41268	101	Treat_T1	489.277	2	489.274	976.534			0.27918	0.0001366						21.342	0.48178	21.342	21.146	21.628	0								0.465465	0.0112862	0.123697	0.0017985	2	6647	68.485	64.738	1	1.3225	1.0385	0
ASNFKSPVK	9	2	0	0	Unmodified	Pep2739	ISO-MSMS	2	2024-02-05_Fusion_41268	101	Treat_T1	497.289	2	489.274	976.534			2.9005	0.0014191						21.428	0.70407	21.428	21.17	21.874	0								0.348047	0.0124749	0.157569	0.0023756	1	6645	60.298	40.783	1	1.4209	1.1157	0
ASNFKSPVK	9	2	0	0	Unmodified	Pep2739	ISO-MSMS	1	2024-02-05_Fusion_41268	101	Treat_T1	493.3	2	489.274	976.534			-1.2815	-0.00062699						21.41	0.60039	21.41	20.982	21.582	0								0.433398	0.00661196	0.115761	0.00023283	1	6688	90.696	85.789	1	1.4047	1.103	0
ASNFKSPVK	9	2	0	0	Unmodified	Pep2739	MULTI-MSMS		2024-02-05_Fusion_41269	201	Treat_T1	329.202	3	326.519	976.534	-0.10112	-3.3017e-05	0.32547	0.00010627	0.22436	7.3256e-05	326.519	329.202	331.862	21.398	0.41267	21.375	21.143	21.556	-0.023769					88	16	9	0.419096	0.00849109	0.113941	1.3018e-06	3	6482	113.26	113.26	1	1.6476	1.467	0
ASNFKSPVK	9	2	0	0	Unmodified	Pep2739	ISO-MSMS	0	2024-02-18_Fusion_41487	102	Treat_T2	489.277	2	489.274	976.534			0.91906	0.00044967						21.427	0.47453	21.316	21.115	21.59	-0.11102								0.449291	0.00904405	0.146796	0.0016877	2	5500	70.056	65.646	1	0.95174	1.1163	0
ASNFKSPVK	9	2	0	0	Unmodified	Pep2739	ISO-MSMS	1	2024-02-18_Fusion_41487	102	Treat_T2	493.299	2	489.274	976.534			-0.56904	-0.00027842						21.456	0.35969	21.345	21.115	21.475	-0.11102								0.277643	0.00766363	0.212989	2.3395e-05	1	5519	93.667	84.904	1	0.97909	1.1484	0
ASNFKSPVK	9	2	0	0	Unmodified	Pep2739	ISO-MSMS	2	2024-02-18_Fusion_41488	202	Treat_T2	331.862	3	326.519	976.534			0.45279	0.00014784						21.429	0.36634	21.352	21.103	21.469	-0.076725								0.695056	0.00897129	0.1721	0.0044768	3	5058	66.27	64.213	1	1.0422	1.1947	0
ASNFKSPVK	9	2	0	0	Unmodified	Pep2739	ISO-MSMS	1	2024-02-25_Fusion_41606	103	Ctrl_T1	493.3	2	489.274	976.534			0.42717	0.000209						21.557	0.51176	21.342	21.012	21.523	-0.21505								0.435328	0.00517994	0.0803753	4.5527e-05	2	6991	132.88	125.65	1	7.753	3.5726	0
ASNFKSPVK	9	2	0	0	Unmodified	Pep2739	ISO-MSMS	1	2024-02-25_Fusion_41607	203	Ctrl_T1	329.202	3	326.519	976.534			0.55086	0.00017987						21.598	0.39015	21.359	21.135	21.525	-0.23865								0.534773	0.0101745	0.116801	3.3687e-06	2	6544	111.74	107.4	1	28.889	43.474	0
ASNFKSPVK	9	2	0	0	Unmodified	Pep2739	ISO-MSMS	2	2024-02-25_Fusion_41607	203	Ctrl_T1	331.861	3	326.519	976.534			0.08825	2.8815e-05						21.602	0.34193	21.363	21.159	21.501	-0.23865								0.549742	0.00870199	0.130576	0.0063459	2	6574	54.722	53.351	1	30.076	45.26	0
ASNFKSPVK	9	2	0	0	Unmodified	Pep2739	ISO-MSMS	1	2024-02-25_Fusion_41613	204	Ctrl_T2	329.202	3	326.519	976.534			0.25461	8.3135e-05						21.56	0.38807	21.349	21.139	21.527	-0.21048								0.60944	0.0100086	0.115847	1.652e-06	2	6460	123.72	117.03	1	40.482	16.393	0
ASNFKSPVK	9	2	0	0	Unmodified	Pep2739	ISO-MSMS	2	2024-02-25_Fusion_41613	204	Ctrl_T2	331.861	3	326.519	976.534			-0.23913	-7.808e-05						21.598	0.36401	21.388	21.163	21.527	-0.21049								0.544107	0.00797365	0.125571	0.0053473	1	6476	60.892	58.835	1	64.756	26.222	0
ASNFKSPVK	9	2	0	0	Unmodified	Pep2739	MULTI-MATCH-MSMS		2024-02-18_Fusion_41488	202	Treat_T2		3	326.519	976.534	-0.073168	-2.3891e-05	0.82889	0.00027065	0.75573	0.00024676	326.519	327.861	329.19	21.422	0.39199	21.346	21.103	21.495	-0.076727	-0.014594	0.00024717		113.26	114	15	10					0				0	0.39677	0.40456	0
RTIAQAGLSSK	11	1	1	1	Unmodified	Pep2729	ISO-MSMS	1	2024-02-05_Fusion_41268	101	Treat_T1	572.861	2	566.328	1130.64			0.47245	0.00026756						21.253	0.20229	21.253	21.146	21.348	0								0.387028	0.0001379	0.00350134	0.044863	1	6628	27.481	27.481	1			0
RTIAQAGLSSK	11	1	1	1	Unmodified	Pep2729	ISO-MSMS	1	2024-02-25_Fusion_41606	103	Ctrl_T1	572.86	2	566.328	1130.64			-0.22709	-0.00012861						21.38	0.20311	21.169	21.085	21.288	-0.21164								0.98741	0.00151075	0.047501	3.289e-09	1	6889	145.91	129.24	1	2.9026	1.3375	0
RTIAQAGLSSK	11	1	1	1	Unmodified	Pep2729	ISO-MSMS	1	2024-02-25_Fusion_41612	104	Ctrl_T2	572.86	2	566.328	1130.64			0.51585	0.00029214						21.476	0.19642	21.247	21.132	21.328	-0.22963								0.715519	0.00160534	0.0503186	4.1801e-09	1	6583	137.16	124.04	1	4.2296	1.8856	0
RIQINPQNK	9	1	0	1	Unmodified	Pep2768	MSMS	0	2024-02-05_Fusion_41268	101	Treat_T1	555.823	2	555.823	1109.63										21.729	1	21.729	21.229	22.229	0											0.0012298	1	6784	90.777	71.682	1
RIQINPQNK	9	1	0	1	Unmodified	Pep2768	MSMS	0	2024-02-18_Fusion_41487	102	Treat_T2	555.823	2	555.823	1109.63										21.868	1	21.754	21.254	22.254	-0.11396											0.031662	1	5685	42.869	33.512	1
RIQINPQNK	9	1	0	1	Unmodified	Pep2768	ISO-MSMS	2	2024-02-25_Fusion_41612	104	Ctrl_T2	564.835	2	555.823	1109.63			2.2015	0.0012237						21.956	0.32527	21.727	21.558	21.883	-0.22963								0.647611	0.0093802	0.124086	0.0011783	2	6778	77.282	60.809	1	5.9336	5.9438	0
RIQINPQNK	9	1	0	1	Unmodified	Pep2768	ISO-MSMS	1	2024-02-25_Fusion_41612	104	Ctrl_T2	560.845	2	555.823	1109.63			0.58553	0.00032545						21.96	0.71469	21.731	21.513	22.227	-0.22963								0.882972	0.0130397	0.208504	2.0024e-05	2	6753	181.33	160.04	1	5.7734	5.7832	0
KTSQLTLQK	9	2	2	0	Unmodified	Pep2766	MULTI-MSMS		2024-02-05_Fusion_41268	101	Treat_T1	523.815	2	523.814	1045.61	0.20697	0.00010841	0.3076	0.00016113	0.51457	0.00026954	523.814	530.858	537.848	21.732	0.49555	21.732	21.47	21.966	0					121	21	11	0.683211	0.00623574	0.0865559	1.0833e-06	2	6796	118.21	79.247	1	3.7674	3.3308	0
KTSQLTLQK	9	2	2	0	Unmodified	Pep2766	ISO-MSMS	1	2024-02-25_Fusion_41606	103	Ctrl_T1	530.858	2	523.814	1045.61			0.52162	0.00027323						21.886	0.39315	21.671	21.425	21.818	-0.21505								0.86987	0.0150367	0.130332	1.6863e-05	1	7101	187.14	144.27	1	8.5839	9.555	0
KTSQLTLQK	9	2	2	0	Unmodified	Pep2766	ISO-MSMS	1	2024-02-25_Fusion_41612	104	Ctrl_T2	530.858	2	523.814	1045.61			0.69385	0.00036345						21.903	0.39529	21.673	21.488	21.883	-0.22963								0.850127	0.0103491	0.0741709	4.5342e-05	1	6796	158.57	112.55	1	8.2634	8.1834	0
KTSQLTLQK	9	2	2	0	Unmodified	Pep2766	MULTI-MATCH-MSMS		2024-02-18_Fusion_41487	102	Treat_T2		2	523.814	1045.61	0.61437	0.00032182	0.69258	0.00036279	1.307	0.0006846	523.814	527.336	530.832	21.775	0.46635	21.664	21.336	21.802	-0.11102	-0.033886	0.00033282		118.21	75	20	8					0				0	0.19716	0.18781	0
ATEQPLTAK	9	1	1	0	Unmodified	Pep2718	ISO-MSMS	1	2024-02-05_Fusion_41268	101	Treat_T1	483.286	2	479.764	957.513			-0.36104	-0.00017321						21.11	0.49634	21.11	20.89	21.387	0								0.778247	0.0138781	0.238751	6.3414e-05	2	6510	127.02	102.18	1	2.2695	1.743	0
ATEQPLTAK	9	1	1	0	Unmodified	Pep2718	ISO-MSMS	0	2024-02-05_Fusion_41268	101	Treat_T1	479.764	2	479.764	957.513			1.6359	0.00078486						21.159	0.4352	21.159	20.89	21.325	0								0.614056	0.010642	0.121989	4.5196e-05	1	6545	114.28	97.564	1	1.242	0.95383	0
ATEQPLTAK	9	1	1	0	Unmodified	Pep2718	MULTI-MSMS		2024-02-18_Fusion_41487	102	Treat_T2	483.286	2	479.764	957.513	0.76276	0.00036594	-0.39328	-0.00018868	0.36948	0.00017726	479.764	483.285	486.781	21.01	0.7276	20.902	20.681	21.409	-0.10809					189	33	12	0.862579	0.00581895	0.169496	1.1502e-06	5	5301	117.04	97.274	1	1.5552	1.4815	0
ATEQPLTAK	9	1	1	0	Unmodified	Pep2718	ISO-MSMS	1	2024-02-25_Fusion_41606	103	Ctrl_T1	483.286	2	479.764	957.513			0.69099	0.00033151						21.193	0.46783	20.981	20.757	21.225	-0.21164								0.624015	0.00782613	0.0992969	4.5505e-05	2	6762	114.5	86.516	1	44.486	49.027	0
ATEQPLTAK	9	1	1	0	Unmodified	Pep2718	ISO-MSMS	1	2024-02-25_Fusion_41612	104	Ctrl_T2	483.286	2	479.764	957.513			0.65923	0.00031627						21.173	0.47078	20.947	20.792	21.263	-0.22573								0.372483	0.00648029	0.093002	3.031e-05	2	6521	114.28	87.155	1	44.027	43.766	0
STYATTIRDSK	11	1	0	1	Unmodified	Pep362	MULTI-MSMS		2024-02-05_Fusion_41268	101	Treat_T1	626.844	2	621.82	1241.63	0.45373	0.00028214	0.1589	9.881e-05	0.61263	0.00038095	621.82	626.842	630.831	21.446	0.27953	21.446	21.325	21.605	0					55	12	8	0.985545	0.00153688	0.0135207	1.6207e-09	2	6656	148.32	135.23	1	3.9255	3.1987	0
STYATTIRDSK	11	1	0	1	Unmodified	Pep362	ISO-MSMS	1	2024-02-18_Fusion_41487	102	Treat_T2	626.843	2	621.82	1241.63			0.32352	0.00020117						21.564	0.25146	21.453	21.315	21.567	-0.11102								0.868451	0.00178267	0.0495486	1.1111e-10	1	5539	192.12	160.83	1	2.4644	2.7588	0
STYATTIRDSK	11	1	0	1	Unmodified	Pep362	ISO-MSMS	2	2024-02-18_Fusion_41487	102	Treat_T2	630.832	2	621.82	1241.63			0.93686	0.00058256						21.574	0.20797	21.463	21.336	21.544	-0.11102								0.95092	0.00328681	0.0677024	1.1316e-09	1	5574	167.12	134.06	1	2.5971	2.9074	0
STYATTIRDSK	11	1	0	1	Unmodified	Pep362	MULTI-SECPEP		2024-02-18_Fusion_41488	202	Treat_T2	418.919	3	414.882	1241.63	0.2111	8.7583e-05	0.94286	0.00039118	1.154	0.00047876	414.883	418.231	420.89	21.549	0.27143	21.472	21.271	21.543	-0.076727					43	10	8	0.770325	0.0117988	0.0951181	9.6648e-13	1	5075	187.34	187.27	1	2.3614	2.6607	0
STYATTIRDSK	11	1	0	1	Unmodified	Pep362	ISO-MSMS	1	2024-02-25_Fusion_41606	103	Ctrl_T1	626.844	2	621.82	1241.63			0.93803	0.00058329						21.627	0.26098	21.412	21.285	21.546	-0.21505								0.977792	0.00219005	0.0264186	1.5069e-09	1	6956	163.43	127.52	1	5.7385	3.7022	0
STYATTIRDSK	11	1	0	1	Unmodified	Pep362	ISO-MSMS	2	2024-02-25_Fusion_41606	103	Ctrl_T1	630.832	2	621.82	1241.63			0.34472	0.00021435						21.627	0.26098	21.412	21.285	21.546	-0.21505								0.98437	0.00268571	0.0334994	8.7317e-10	1	6957	169.65	136.46	1	7.1853	4.6357	0
STYATTIRDSK	11	1	0	1	Unmodified	Pep362	ISO-MSMS	2	2024-02-25_Fusion_41612	104	Ctrl_T2	630.832	2	621.82	1241.63			0.071551	4.4492e-05						21.681	0.2545	21.451	21.328	21.583	-0.22963								0.962478	0.00407566	0.0495917	1.1771e-10	1	6662	190.57	137.97	1	8.7986	8.8136	0
STYATTIRDSK	11	1	0	1	Unmodified	Pep362	ISO-MSMS	1	2024-02-25_Fusion_41612	104	Ctrl_T2	626.844	2	621.82	1241.63			0.41241	0.00025644						21.679	0.25211	21.449	21.306	21.558	-0.22963								0.98593	0.00317316	0.0575889	9.7381e-13	1	6679	224.68	189.91	1	9.5479	9.5642	0
STYATTIRDSK	11	1	0	1	Unmodified	Pep362	ISO-MSMS	2	2024-02-25_Fusion_41613	204	Ctrl_T2	420.89	3	414.882	1241.63			0.6875	0.00028523						21.676	0.24475	21.466	21.282	21.527	-0.21048								0.607582	0.00256692	0.0229488	0.0018345	1	6494	72.34	58.16	1			0
SVINKVTEK	9	2	0	0	Unmodified	Pep2732	ISO-MSMS	2	2024-02-05_Fusion_41268	101	Treat_T1	517.315	2	509.301	1016.59			0.17688	9.0085e-05						21.34	0.2524	21.34	21.218	21.47	0								0.592917	0.00565894	0.0804323	6.0457e-05	1	6631	124.95	112.78	1	1.1655	0.91523	0
SVINKVTEK	9	2	0	0	Unmodified	Pep2732	ISO-MSMS	0	2024-02-05_Fusion_41268	101	Treat_T1	509.301	2	509.301	1016.59			-3.4453	-0.0017547						21.328	0.44053	21.328	21.098	21.539	0								0.653078	0.00931817	0.133691	6.2648e-05	1	6632	126.49	110.84	1	1.0936	0.85876	0
SVINKVTEK	9	2	0	0	Unmodified	Pep2732	ISO-MSMS	0	2024-02-18_Fusion_41487	102	Treat_T2	509.298	2	509.301	1016.59			-2.8162	-0.0014343						21.391	0.40546	21.28	21.023	21.429	-0.11102								0.50816	0.00492297	0.0975637	2.7648e-05	1	5487	102.01	88.209	1	0.84913	0.99599	0
SVINKVTEK	9	2	0	0	Unmodified	Pep2732	MSMS	0	2024-02-18_Fusion_41488	202	Treat_T2	339.869	3	339.869	1016.59										21.417	1	21.34	20.84	21.84	-0.076725											0.039439	1	5051	33.229	29.621	1
SVINKVTEK	9	2	0	0	Unmodified	Pep2732	MSMS	0	2024-02-18_Fusion_41488	202	Treat_T2	339.869	3	339.869	1016.59										21.419	1	21.343	20.843	21.843	-0.076725											4.2281e-06	1	5052	121.29	106.63	1
SVINKVTEK	9	2	0	0	Unmodified	Pep2732	ISO-MSMS	1	2024-02-25_Fusion_41612	104	Ctrl_T2	513.326	2	509.301	1016.59			0.38613	0.00019666						21.545	0.30697	21.315	21.156	21.463	-0.22963								0.535302	0.0101522	0.310267	6.9628e-05	1	6595	139.38	125.39	1	6.3958	2.8513	0
SVINKVTEK	9	2	0	0	Unmodified	Pep2732	ISO-MSMS	2	2024-02-25_Fusion_41612	104	Ctrl_T2	517.315	2	509.301	1016.59			-0.20222	-0.00010299						21.561	0.30697	21.331	21.156	21.463	-0.22963								0.88265	0.0356652	0.880772	2.527e-05	1	6614	174.42	144.23	1	6.0084	2.6786	0
AVATKFVNK	9	2	0	0	Unmodified	Pep2762	ISO-MSMS	1	2024-02-05_Fusion_41268	101	Treat_T1	493.318	2	489.293	976.571			0.63904	0.00031268						21.639	0.3567	21.639	21.449	21.805	0								0.354843	0.00548922	0.124431	0.0009559	1	6762	80.438	78.785	1	1.4779	1.1605	0
AVATKFVNK	9	2	0	0	Unmodified	Pep2762	ISO-MSMS	0	2024-02-05_Fusion_41268	101	Treat_T1	489.293	2	489.293	976.571			0.70784	0.00034634						21.691	0.33529	21.691	21.539	21.874	0								0.48025	0.00334282	0.0599005	0.00020685	1	6785	91.064	81.85	1	1.4538	1.1416	0
AVATKFVNK	9	2	0	0	Unmodified	Pep2762	ISO-MSMS	1	2024-02-18_Fusion_41487	102	Treat_T2	493.318	2	489.293	976.571			1.655	0.0008098						21.67	0.25357	21.559	21.429	21.682	-0.11102								0.329667	0.00424464	0.0833054	2.9569e-05	1	5608	103.35	99.495	1	0.81568	0.95676	0
AVATKFVNK	9	2	0	0	Unmodified	Pep2762	ISO-MSMS	0	2024-02-18_Fusion_41487	102	Treat_T2	489.293	2	489.293	976.571			-0.073505	-3.5965e-05						21.775	0.30249	21.664	21.452	21.754	-0.11102								0.539921	0.00524996	0.129848	6.6924e-05	1	5611	141.52	110.21	1	0.68006	0.79768	0
AVATKFVNK	9	2	0	0	Unmodified	Pep2762	ISO-MSMS	2	2024-02-18_Fusion_41487	102	Treat_T2	497.308	2	489.293	976.571			1.205	0.0005896						21.755	0.27735	21.644	21.452	21.729	-0.11102								0.466828	0.00445983	0.0835467	6.4044e-05	1	5625	127.46	124.05	1	0.70402	0.82578	0
AVATKFVNK	9	2	0	0	Unmodified	Pep2762	ISO-MSMS	1	2024-02-25_Fusion_41606	103	Ctrl_T1	493.318	2	489.293	976.571			-3.5617	-0.0017427						21.824	0.32105	21.609	21.45	21.771	-0.21505								0.650608	0.00867535	0.101705	1.9211e-05	2	7061	96.111	91.123	1	4.4957	2.0716	0
AVATKFVNK	9	2	0	0	Unmodified	Pep2762	ISO-MSMS	2	2024-02-25_Fusion_41606	103	Ctrl_T1	497.307	2	489.293	976.571			2.6277	0.0012857						21.845	0.53234	21.63	21.33	21.863	-0.21505								0.490754	0.00987354	0.157776	0.00035795	1	7075	88.921	85.082	1	13.263	6.1116	0
AVATKFVNK	9	2	0	0	Unmodified	Pep2762	ISO-MSMS	1	2024-02-25_Fusion_41612	104	Ctrl_T2	493.319	2	489.293	976.571			1.0744	0.00052571						21.867	0.25326	21.637	21.513	21.766	-0.22963								0.533607	0.00459969	0.0713128	4.1858e-05	2	6764	125.49	118.01	1	51.977	23.172	0
AVATKFVNK	9	2	0	0	Unmodified	Pep2762	ISO-MSMS	2	2024-02-25_Fusion_41612	104	Ctrl_T2	497.308	2	489.293	976.571			1.6235	0.00079439						21.867	0.50794	21.637	21.306	21.813	-0.22963								0.403317	0.00757241	0.125006	4.5722e-05	1	6763	114.65	110.81	1	17.119	7.6316	0
VVAQEPLHR	9	0	1	1	Unmodified	Pep370	ISO-MSMS	1	2024-02-05_Fusion_41268	101	Treat_T1	529.319	2	524.799	1047.58			0.22939	0.00012039						21.504	0.2184	21.504	21.387	21.605	0								0.387615	0.0024559	0.0461856	5.4027e-05	1	6708	120.46	113.24	1	1.5041	1.5838	0
VVAQEPLHR	9	0	1	1	Unmodified	Pep370	MSMS	2	2024-02-05_Fusion_41268	101	Treat_T1	532.813	2	524.799	1047.58										21.492	1	21.492	20.992	21.992	0											1.0631e-05	1	6691	122.13	111.9	1
VVAQEPLHR	9	0	1	1	Unmodified	Pep370	MULTI-MSMS		2024-02-05_Fusion_41269	201	Treat_T1	353.215	3	350.201	1047.58	-0.20094	-7.037e-05	0.4115	0.00014411	0.21056	7.3738e-05	350.202	353.215	355.544	21.556	0.40038	21.532	21.288	21.689	-0.023769					104	16	11	0.513156	0.00451184	0.0402916	4.455e-07	4	6503	121.29	115.26	1	1.1987	1.0725	0
VVAQEPLHR	9	0	1	1	Unmodified	Pep370	MULTI-SECPEP		2024-02-18_Fusion_41487	102	Treat_T2	528.302	2	524.799	1047.58	0.68924	0.00036171	-2.4399	-0.0012805	-1.7507	-0.00091876	524.799	529.317	532.812	21.652	0.56793	21.541	21.091	21.659	-0.11102					42	11	6	0.15073	0.00127419	0.0462841	0.020771	1	5576	45.972	45.972	1	0.41636	0.41672	0
VVAQEPLHR	9	0	1	1	Unmodified	Pep370	MULTI-MSMS		2024-02-18_Fusion_41488	202	Treat_T2	355.544	3	350.201	1047.58	0.40934	0.00014335	-0.11568	-4.051e-05	0.29366	0.00010284	350.201	353.214	355.544	21.62	0.5274	21.544	21.271	21.799	-0.076725					100	21	10	0.646396	0.0117548	0.0660287	0.00042228	4	5105	102.95	100.89	1	0.71139	0.78343	0
VVAQEPLHR	9	0	1	1	Unmodified	Pep370	ISO-MSMS	1	2024-02-25_Fusion_41607	203	Ctrl_T1	353.215	3	350.201	1047.58			0.23178	8.1169e-05						21.729	0.2907	21.49	21.308	21.599	-0.23865								0.704688	0.0117605	0.0710561	2.6223e-10	2	6592	136.8	133.94	1	24.567	20.84	0
VVAQEPLHR	9	0	1	1	Unmodified	Pep370	ISO-MSMS	1	2024-02-25_Fusion_41612	104	Ctrl_T2	529.318	2	524.799	1047.58			0.22165	0.00011632						21.773	0.25415	21.543	21.371	21.625	-0.22963								0.773242	0.00194663	0.0444571	8.6954e-06	1	6699	202.17	182.03	1	3.2977	3.34	0
VVAQEPLHR	9	0	1	1	Unmodified	Pep370	ISO-MSMS	1	2024-02-25_Fusion_41613	204	Ctrl_T2	353.215	3	350.201	1047.58			-0.0672	-2.3534e-05						21.679	0.28848	21.469	21.334	21.622	-0.21048								0.761207	0.0112446	0.0748215	2.213e-10	2	6507	143.01	136.98	1			0
SSFLIKRNK	9	2	1	1	Unmodified	Pep2808	ISO-MSMS	1	2024-02-05_Fusion_41268	101	Treat_T1	555.374	2	546.83	1091.65			-0.47536	-0.00025994						22.396	0.39508	22.396	22.197	22.592	0								0.893606	0.0289866	0.180814	3.2055e-05	2	7075	169.06	127.22	1	10.743	6.5168	0
SSFLIKRNK	9	2	1	1	Unmodified	Pep2808	ISO-MSMS	1	2024-02-05_Fusion_41269	201	Treat_T1	370.585	3	364.889	1091.65			-0.91203	-0.00033279						22.362	0.71504	22.337	22.124	22.839	-0.024675								0.791959	0.0701235	1	4.6356e-11	4	6747	169.57	166.63	1	9.9147	7.3817	0
SSFLIKRNK	9	2	1	1	Unmodified	Pep2808	ISO-MSMS	1	2024-02-18_Fusion_41487	102	Treat_T2	555.374	2	546.83	1091.65			-1.2185	-0.0006663						22.435	0.37816	22.321	22.09	22.468	-0.11396								0.537868	0.00403238	0.102454	5.4935e-05	1	5915	121.09	90.356	1	3.794	3.7216	0
SSFLIKRNK	9	2	1	1	Unmodified	Pep2808	ISO-MSMS	1	2024-02-18_Fusion_41488	202	Treat_T2	370.585	3	364.889	1091.65			-1.1596	-0.00042312						22.418	0.36281	22.34	22.135	22.498	-0.07847								0.645234	0.0136158	0.430519	2.6837e-10	2	5324	135.87	134.75	1	2.6679	2.6423	0
SSFLIKRNK	9	2	1	1	Unmodified	Pep2808	ISO-MSMS	2	2024-02-18_Fusion_41488	202	Treat_T2	375.575	3	364.889	1091.65			-0.41865	-0.00015276						22.417	0.41044	22.338	22.135	22.545	-0.07847								0.877767	0.0621742	1	5.8004e-06	4	5345	94.767	88.069	1	2.1045	2.0844	0
SSFLIKRNK	9	2	1	1	Unmodified	Pep2808	ISO-MSMS	1	2024-02-25_Fusion_41606	103	Ctrl_T1	555.375	2	546.83	1091.65			-0.50878	-0.00027821						22.638	0.28979	22.419	22.229	22.519	-0.21873								0.787855	0.0165815	0.108246	2.3162e-05	2	7335	176.09	148.53	1	247.11	113.87	0
SSFLIKRNK	9	2	1	1	Unmodified	Pep2808	ISO-MSMS	2	2024-02-25_Fusion_41606	103	Ctrl_T1	562.858	2	546.83	1091.65			-0.82593	-0.00045165						22.657	0.26359	22.438	22.276	22.539	-0.21873								0.887893	0.00678885	0.0535965	0.0018315	1	7394	68.016	42.926	1	80.651	37.164	0
SSFLIKRNK	9	2	1	1	Unmodified	Pep2808	ISO-MSMS	1	2024-02-25_Fusion_41607	203	Ctrl_T1	370.585	3	364.889	1091.65			0.10563	3.8542e-05						22.611	0.67029	22.366	22.162	22.832	-0.24563								0.871094	0.107462	1	5.6205e-16	4	6898	187.8	187.8	1	783.97	337.73	0
SSFLIKRNK	9	2	1	1	Unmodified	Pep2808	ISO-MSMS	2	2024-02-25_Fusion_41607	203	Ctrl_T1	375.574	3	364.889	1091.65			-0.14809	-5.4037e-05						22.658	0.40832	22.413	22.233	22.641	-0.24563								0.691999	0.0209561	0.108541	0.0027902	4	6874	59.496	53.463	1	320.67	138.14	0
SSFLIKRNK	9	2	1	1	Unmodified	Pep2808	ISO-MSMS	1	2024-02-25_Fusion_41612	104	Ctrl_T2	555.375	2	546.83	1091.65			-0.045815	-2.5053e-05						22.656	0.37233	22.417	22.218	22.59	-0.23911								0.768761	0.0160476	0.0989345	4.4216e-05	2	7028	159.46	100.67	1	177.21	79.003	0
SSFLIKRNK	9	2	1	1	Unmodified	Pep2808	ISO-MSMS	1	2024-02-25_Fusion_41613	204	Ctrl_T2	370.586	3	364.889	1091.65			-0.076328	-2.7851e-05						22.613	0.65139	22.394	22.166	22.817	-0.21951								0.828508	0.0826839	1	4.1273e-16	5	6819	195.81	195.34	1	466.41	188.87	0
SSFLIKRNK	9	2	1	1	Unmodified	Pep2808	ISO-MSMS	2	2024-02-25_Fusion_41613	204	Ctrl_T2	375.575	3	364.889	1091.65			-0.35064	-0.00012794						22.632	0.3615	22.412	22.237	22.599	-0.21951								0.620604	0.0137308	0.0995426	0.0027103	2	6788	56.205	53.018	1	740.12	299.71	0
GQLSVHTPK	9	1	1	0	Unmodified	Pep379	ISO-MSMS	1	2024-02-05_Fusion_41268	101	Treat_T1	487.294	2	483.772	965.529			0.52604	0.00025449						21.639	0.31351	21.639	21.449	21.762	0								0.344821	0.00380412	0.0625268	0.0018169	1	6747	68.224	57.059	1	3.9675	3.047	0
GQLSVHTPK	9	1	1	0	Unmodified	Pep379	ISO-MSMS	1	2024-02-25_Fusion_41606	103	Ctrl_T1	487.294	2	483.772	965.529			0.96867	0.00046862						21.818	0.32472	21.603	21.425	21.749	-0.21505								0.317364	0.00314067	0.0578305	0.0025665	1	7071	57.59	45.543	1	7.7331	8.5224	0
GQLSVHTPK	9	1	1	0	Unmodified	Pep379	ISO-MSMS	2	2024-02-25_Fusion_41606	103	Ctrl_T1	490.789	2	483.772	965.529			-0.1183	-5.7228e-05						21.89	0.34615	21.675	21.425	21.771	-0.21505								0.772018	0.00435598	0.0522645	0.0012811	1	7093	75.825	58.357	1	5.2803	5.8193	0
GQLSVHTPK	9	1	1	0	Unmodified	Pep379	ISO-MSMS	1	2024-02-25_Fusion_41612	104	Ctrl_T2	487.294	2	483.772	965.529			0.23434	0.00011337						21.864	0.37477	21.634	21.439	21.813	-0.22963								0.440412	0.00385004	0.0653459	0.0014108	1	6755	73.985	62.821	1	6.2278	6.1909	0
SAAAPALQK	9	1	1	0	Unmodified	Pep363	ISO-MSMS	1	2024-02-05_Fusion_41268	101	Treat_T1	432.27	2	428.748	855.481			-1.484	-0.00063625						21.504	0.26395	21.504	21.387	21.65	0								0.374518	0.00349409	0.0647334	0.001834	1	6707	67.981	66.252	1	2.8174	2.1638	0
SVFNHAIRH	9	0	0	1	Unmodified	Pep4076	MULTI-MSMS		2024-02-05_Fusion_41269	201	Treat_T1	362.868	3	360.861	1079.56	0.1838	6.6327e-05	-0.23277	-8.3997e-05	-0.048967	-1.767e-05	360.862	362.868	364.198	22.241	0.54483	22.216	22.053	22.597	-0.024673					103	21	10	0.752176	0.0122558	0.320117	1.2565e-11	2	6724	180.93	180.93	1	3.1368	2.5884	0
SVFNHAIRH	9	0	0	1	Unmodified	Pep4076	MSMS	2	2024-02-18_Fusion_41487	102	Treat_T2	545.793	2	540.789	1079.56										22.329	1	22.215	21.715	22.715	-0.11396											0.00204	1	5868	84.227	75.364	1
SVFNHAIRH	9	0	0	1	Unmodified	Pep4076	MULTI-MSMS		2024-02-18_Fusion_41488	202	Treat_T2	360.862	3	360.861	1079.56	0.39606	0.00014292	-0.61544	-0.00022209	-0.21938	-7.9164e-05	360.861	362.868	364.197	22.273	0.55553	22.195	21.942	22.498	-0.078472					107	22	9	0.67097	0.012782	0.415813	1.8805e-17	4	5307	204.37	203.89	1	0.93791	0.90192	0
SVFNHAIRH	9	0	0	1	Unmodified	Pep4076	ISO-MSMS	1	2024-02-25_Fusion_41606	103	Ctrl_T1	543.798	2	540.789	1079.56			-2.253	-0.0012184						22.483	0.42677	22.264	22.092	22.519	-0.21873								0.943529	0.0150548	0.0892747	3.031e-05	2	7329	124.08	101.84	1	17.585	5.3062	0
SVFNHAIRH	9	0	0	1	Unmodified	Pep4076	MSMS	2	2024-02-25_Fusion_41606	103	Ctrl_T1	545.794	2	540.789	1079.56										22.467	1	22.249	21.749	22.749	-0.21873											1.9754e-05	1	7313	105.14	88.992	1
SVFNHAIRH	9	0	0	1	Unmodified	Pep4076	MULTI-MSMS		2024-02-25_Fusion_41607	203	Ctrl_T1	362.868	3	360.861	1079.56	-0.094538	-3.4115e-05	-1.4345	-0.00051765	-1.529	-0.00055176	360.862	362.868	364.198	22.489	0.50526	22.243	22.018	22.523	-0.24563					111	18	11	0.900201	0.0340046	0.737624	2.6718e-11	4	6822	169.57	169.29	1	51.516	57.33	0
SVFNHAIRH	9	0	0	1	Unmodified	Pep4076	ISO-MSMS	1	2024-02-25_Fusion_41612	104	Ctrl_T2	543.797	2	540.789	1079.56			-1.9231	-0.00104						22.521	0.35647	22.287	22.103	22.46	-0.23409								0.935946	0.019125	0.231527	3.0574e-05	2	6999	104.06	97.954	1	22.762	6.4011	0
SVFNHAIRH	9	0	0	1	Unmodified	Pep4076	MSMS	2	2024-02-25_Fusion_41612	104	Ctrl_T2	545.793	2	540.789	1079.56										22.474	1	22.24	21.74	22.74	-0.23409											1.9754e-05	1	6991	105.14	90.978	1
SVFNHAIRH	9	0	0	1	Unmodified	Pep4076	ISO-MSMS	1	2024-02-25_Fusion_41613	204	Ctrl_T2	362.868	3	360.861	1079.56			-0.073189	-2.6411e-05						22.474	0.41267	22.255	22.091	22.503	-0.21951								0.89797	0.0295913	0.562317	4.4912e-16	2	6739	193.86	173.72	1	37.336	10.122	0
SVFNHAIRH	9	0	0	1	Unmodified	Pep4076	ISO-MSMS	2	2024-02-25_Fusion_41613	204	Ctrl_T2	364.198	3	360.861	1079.56			-3.1234	-0.0011271						22.517	0.33732	22.298	22.091	22.428	-0.21951								0.543495	0.0144901	0.171985	4.1315e-06	2	6773	106.42	100.11	1	33.779	9.1579	0
ATATELTTK	9	1	1	0	Unmodified	Pep2727	ISO-MSMS	0	2024-02-05_Fusion_41268	101	Treat_T1	468.256	2	468.256	934.497			0.58094	0.00027203						21.441	0.32533	21.441	21.302	21.628	0								0.358574	0.00284846	0.055192	0.0012105	1	6682	76.827	39.268	1	1.4993	1.1515	0
ATATELTTK	9	1	1	0	Unmodified	Pep2727	MULTI-MSMS		2024-02-18_Fusion_41487	102	Treat_T2	475.273	2	468.256	934.497	0.52839	0.00024742	-0.79246	-0.00037107	-0.26407	-0.00012365	468.256	471.777	475.272	21.326	0.42847	21.215	21.023	21.452	-0.11102					137	19	11	0.484581	0.0163068	0.414586	9.2146e-07	3	5477	121.05	108.87	1	2.5397	2.4193	0
RIYGESADAVK	11	1	0	1	Unmodified	Pep376	ISO-MSMS	2	2024-02-18_Fusion_41487	102	Treat_T2	613.828	2	604.817	1207.62			-0.78027	-0.00047192						21.643	0.25067	21.532	21.385	21.636	-0.11102								0.364267	0.00158009	0.0355056	0.0029973	1	5607	58.699	58.43	1	0.22899	0.25634	0
RIYGESADAVK	11	1	0	1	Unmodified	Pep376	ISO-MSMS	1	2024-02-25_Fusion_41606	103	Ctrl_T1	609.841	2	604.817	1207.62			0.60676	0.00036698						21.749	0.25946	21.534	21.379	21.639	-0.21505								0.981217	0.00512098	0.0672548	6.7258e-10	1	7016	171.63	161.1	1	2.2582	1.4569	0
RIYGESADAVK	11	1	0	1	Unmodified	Pep376	ISO-MSMS	1	2024-02-25_Fusion_41612	104	Ctrl_T2	609.841	2	604.817	1207.62			0.29878	0.00018071						21.788	0.27916	21.558	21.392	21.672	-0.22963								0.972595	0.00454271	0.0622814	1.1009e-12	1	6710	220.17	209.34	1	1.8603	1.8635	0
AALAKAIEK	9	2	1	0	Unmodified	Pep2776	ISO-MSMS	2	2024-02-05_Fusion_41268	101	Treat_T1	468.811	2	457.787	913.56			-0.35833	-0.00016404						21.978	0.4404	21.978	21.805	22.246	0								0.732567	0.0269423	0.356095	3.9767e-05	1	6873	162.97	133.3	1	0.99605	0.79435	0
AALAKAIEK	9	2	1	0	Unmodified	Pep2776	ISO-MSMS	1	2024-02-05_Fusion_41268	101	Treat_T1	463.322	2	457.787	913.56			0.44971	0.00020587						21.961	0.39566	21.961	21.718	22.113	0								0.450248	0.0146654	0.138409	0.00051141	1	6883	86.744	82.541	1	1.2557	1.0014	0
AALAKAIEK	9	2	1	0	Unmodified	Pep2776	ISO-MSMS	2	2024-02-18_Fusion_41487	102	Treat_T2	468.811	2	457.787	913.56			-0.58101	-0.00026598						21.947	0.31946	21.833	21.702	22.022	-0.11396								0.530698	0.00995504	0.147431	6.4807e-05	2	5705	128	117.2	1	0.69272	0.75009	0
AALAKAIEK	9	2	1	0	Unmodified	Pep2776	ISO-MSMS	2	2024-02-25_Fusion_41606	103	Ctrl_T1	468.811	2	457.787	913.56			-0.5941	-0.00027197						22.133	0.37034	21.914	21.746	22.116	-0.21873								0.532119	0.00642811	0.0783076	3.031e-05	2	7218	138.06	119.69	1	518.39	238.87	0
AALAKAIEK	9	2	1	0	Unmodified	Pep2776	ISO-MSMS	1	2024-02-25_Fusion_41606	103	Ctrl_T1	463.322	2	457.787	913.56			1.3955	0.00063885						22.09	0.57045	21.875	21.662	22.233	-0.21508								0.777238	0.0545951	0.786736	1.3455e-05	1	7163	193.41	158.14	1	808.77	372.68	0
AALAKAIEK	9	2	1	0	Unmodified	Pep2776	ISO-MSMS	2	2024-02-25_Fusion_41612	104	Ctrl_T2	468.812	2	457.787	913.56			-1.5342	-0.00070232						22.151	0.41739	21.917	21.761	22.179	-0.23409								0.734336	0.0201656	0.310995	5.4362e-05	2	6842	151.44	136.95	1			0
AALAKAIEK	9	2	1	0	Unmodified	Pep2776	ISO-MSMS	1	2024-02-25_Fusion_41612	104	Ctrl_T2	463.322	2	457.787	913.56			0.82856	0.00037931						22.101	0.6226	21.867	21.667	22.29	-0.23409								0.785674	0.0543582	0.996487	2.8672e-05	1	6852	171.73	142.07	1	205.28	91.517	0
KSFDEQNVPK	10	2	0	0	Unmodified	Pep2023	ISO-MSMS	0	2024-02-18_Fusion_41487	102	Treat_T2	596.305	2	596.304	1190.59			0.76246	0.00045466						21.844	0.2515	21.731	21.611	21.862	-0.11298								0.731154	0.00622902	0.0289088	1.2519e-05	1	5680	99.343	74.824	1	0.59172	0.69405	0
KSFDEQNVPK	10	2	0	0	Unmodified	Pep2023	ISO-MSMS	2	2024-02-18_Fusion_41488	202	Treat_T2	403.214	3	397.872	1190.59			0.15748	6.2657e-05						21.822	0.3845	21.745	21.559	21.944	-0.076725								0.462184	0.00410009	0.0233165	1.8926e-15	2	5177	176.79	162.23	1	0.65849	0.75483	0
KSFDEQNVPK	10	2	0	0	Unmodified	Pep2023	MSMS	2	2024-02-25_Fusion_41613	204	Ctrl_T2	403.215	3	397.872	1190.59										22	1	21.786	21.286	22.286	-0.21473											1.0042e-10	1	6605	141.48	133.57	1
KSFDEQNVPK	10	2	0	0	Unmodified	Pep2023	MSMS	2	2024-02-25_Fusion_41613	204	Ctrl_T2	403.215	3	397.872	1190.59										22.005	1	21.79	21.29	22.29	-0.21473											0.065128	1	6606	25.155	17.289	1
VASTPISQR	9	0	0	1	Unmodified	Pep369	ISO-MSMS	1	2024-02-05_Fusion_41268	101	Treat_T1	482.78	2	479.769	957.524			-0.050428	-2.4194e-05						21.571	0.37567	21.571	21.387	21.762	0								0.572157	0.00688388	0.230824	4.5196e-05	1	6732	114.28	97.741	1	13.12	10.593	0
VASTPISQR	9	0	0	1	Unmodified	Pep369	ISO-MSMS	1	2024-02-05_Fusion_41268	101	Treat_T1	482.78	2	479.769	957.524			3.2015	0.001536						23.766	0.35428	23.766	23.666	24.021	0								0.40102	0.00228755	0.0234839	0.038456	1	7608	26.602	22.856	1	3.272	2.6419	0
VASTPISQR	9	0	0	1	Unmodified	Pep369	MSMS	2	2024-02-18_Fusion_41487	102	Treat_T2	484.774	2	479.769	957.524										21.634	1	21.523	21.023	22.023	-0.11102											0.028229	1	5593	44.98	33.618	1
VASTPISQR	9	0	0	1	Unmodified	Pep369	ISO-MSMS	1	2024-02-25_Fusion_41606	103	Ctrl_T1	482.779	2	479.769	957.524			0.37795	0.00018133						21.675	0.53109	21.46	21.198	21.729	-0.21505								0.461192	0.00315401	0.0600049	3.0254e-05	1	6993	103.83	91.878	1	13.476	4.0663	0
VASTPISQR	9	0	0	1	Unmodified	Pep369	MSMS	1	2024-02-25_Fusion_41606	103	Ctrl_T1	482.781	2	479.769	957.524										23.949	1	23.722	23.222	24.222	-0.2272											0.057526	1	7905	26.962	19.394	1
VASTPISQR	9	0	0	1	Unmodified	Pep369	ISO-MSMS	1	2024-02-25_Fusion_41612	104	Ctrl_T2	482.78	2	479.769	957.524			0.046906	2.2504e-05						21.749	0.56387	21.519	21.156	21.719	-0.22963								0.490176	0.00225289	0.0298013	3.2735e-05	1	6677	105.57	102.02	1	19.028	5.3511	0
VASTPISQR	9	0	0	1	Unmodified	Pep369	ISO-MSMS	1	2024-02-25_Fusion_41612	104	Ctrl_T2	482.781	2	479.769	957.524			0.90932	0.00043626						24.032	0.32312	23.78	23.604	23.927	-0.25119								0.40547	0.00127508	0.00932928	0.038456	1	7599	26.602	22.856	1			0
KIADMGHLK	9	2	1	0	Oxidation (M)	Pep2457	ISO-MSMS	0	2024-02-05_Fusion_41268	101	Treat_T1	514.782	2	514.782	1027.55			-2.0596	-0.0010603						17.505	0.23961	17.505	17.339	17.579	0								0.583603	0.00670995	0.0568485	0.0089428	1	5114	48.048	20.421	1	0.44888	0.35798	0
KIADMGHLK	9	2	1	0	Oxidation (M)	Pep2457	ISO-MSMS	0	2024-02-05_Fusion_41269	201	Treat_T1	343.523	3	343.523	1027.55			-0.84342	-0.00028974						17.489	0.28568	17.468	17.265	17.551	-0.020859								0.699015	0.00555187	0.0968112	1.1651e-07	2	5306	134.44	96.019	1	0.62279	0.40656	0
KIADMGHLK	9	2	1	0	Unmodified	Pep2457	ISO-MSMS	0	2024-02-05_Fusion_41268	101	Treat_T1	506.784	2	506.784	1011.55			-0.17041	-8.6363e-05						22.125	0.32552	22.125	21.988	22.314	0								0.47292	0.00661269	0.102831	0.0012113	1	6935	76.815	23.062	1	0.49927	0.39816	0
KIADMGHLK	9	2	1	0	Unmodified	Pep2457	ISO-MSMS	1	2024-02-05_Fusion_41269	201	Treat_T1	341.881	3	338.192	1011.55			-0.55946	-0.0001892						22.093	0.31004	22.069	21.917	22.227	-0.02421								0.883122	0.0117839	0.191886	5.958e-16	2	6679	185.99	163.25	1	1.1842	0.77308	0
KIADMGHLK	9	2	1	0	Unmodified	Pep2457	ISO-MSMS	2	2024-02-05_Fusion_41269	201	Treat_T1	345.541	3	338.192	1011.55			-0.7818	-0.0002644						22.158	0.29322	22.134	21.958	22.252	-0.02421								0.77515	0.00804385	0.190551	2.8307e-06	2	6712	115.49	108.75	1	0.9232	0.60266	0
KIADMGHLK	9	2	1	0	Unmodified	Pep2457	MSMS	2	2024-02-18_Fusion_41487	102	Treat_T2	517.809	2	506.784	1011.55										22.223	1	22.109	21.609	22.609	-0.11396											0.017023	1	5826	51.872	40.509	1
KIADMGHLK	9	2	1	0	Unmodified	Pep2457	ISO-MSMS	2	2024-02-18_Fusion_41488	202	Treat_T2	345.541	3	338.192	1011.55			-1.0279	-0.00034763						22.178	0.50775	22.099	21.894	22.401	-0.07847								0.866405	0.0138556	0.158354	1.9986e-10	2	5286	146.27	136.62	1	0.2085	0.22569	0
KIADMGHLK	9	2	1	0	Unmodified	Pep2457	ISO-MSMS	1	2024-02-25_Fusion_41606	103	Ctrl_T1	512.319	2	506.784	1011.55			-1.6125	-0.00081717						22.274	0.50784	22.055	21.903	22.411	-0.21873								0.817656	0.0142691	0.0931613	4.2087e-05	1	7247	112.11	86.299	1	14.825	6.8313	0
KIADMGHLK	9	2	1	0	Unmodified	Pep2457	ISO-MSMS	1	2024-02-25_Fusion_41607	203	Ctrl_T1	341.881	3	338.192	1011.55			-0.059835	-2.0236e-05						22.326	0.36028	22.084	21.9	22.261	-0.24196								0.923388	0.0130186	0.253363	3.7061e-16	2	6765	198.07	175.33	1	130.69	56.299	0
KIADMGHLK	9	2	1	0	Unmodified	Pep2457	ISO-MSMS	2	2024-02-25_Fusion_41607	203	Ctrl_T1	345.541	3	338.192	1011.55			-1.2799	-0.00043284						22.373	0.47968	22.131	21.949	22.429	-0.24196								0.929076	0.0163322	0.195323	7.2624e-16	2	6782	178.99	162.08	1	124.63	53.692	0
KIADMGHLK	9	2	1	0	Unmodified	Pep2457	ISO-MSMS	1	2024-02-25_Fusion_41613	204	Ctrl_T2	341.882	3	338.192	1011.55			0.047658	1.6118e-05						22.306	0.34063	22.091	21.878	22.218	-0.21473								0.919612	0.0156362	0.31409	3.0035e-16	2	6681	201.84	179.1	1	11.584	4.6907	0
KIADMGHLK	9	2	1	0	Unmodified	Pep2457	ISO-MSMS	2	2024-02-25_Fusion_41613	204	Ctrl_T2	345.541	3	338.192	1011.55			-1.2762	-0.00043159						22.327	0.43536	22.112	21.948	22.384	-0.21473								0.939922	0.0142046	0.159222	7.2214e-16	4	6693	179.21	162.3	1	5.8882	2.3844	0
AISSSAISK	9	1	0	0	Unmodified	Pep2757	MULTI-MSMS		2024-02-05_Fusion_41268	101	Treat_T1	432.246	2	432.245	862.476	-0.22215	-9.6021e-05	-0.49446	-0.00021373	-0.71661	-0.00030975	432.246	434.257	436.253	21.639	0.45842	21.639	21.325	21.784	0					118	20	9	0.6206	0.0149933	0.276493	1.0952e-05	2	6750	95.502	88.281	1	0.95086	0.71648	0
AISSSAISK	9	1	0	0	Unmodified	Pep2757	MULTI-MSMS		2024-02-18_Fusion_41487	102	Treat_T2	432.246	2	432.245	862.476	0.40651	0.00017571	-0.27903	-0.00012061	0.12748	5.5104e-05	432.245	434.257	436.253	21.643	0.66335	21.532	21.201	21.864	-0.11102					123	29	8	0.861459	0.0128698	0.340291	1.5198e-06	3	5570	110.55	99.753	1	0.51995	0.53341	0
AISSSAISK	9	1	0	0	Unmodified	Pep2757	ISO-MSMS	1	2024-02-25_Fusion_41606	103	Ctrl_T1	434.258	2	432.245	862.476			-1.3204	-0.00057076						21.717	0.641	21.502	21.222	21.863	-0.21505								0.825654	0.00720038	0.0938609	0.0013449	1	7001	74.92	71.925	1	8.8458	3.7699	0
AISSSAISK	9	1	0	0	Unmodified	Pep2757	ISO-MSMS	1	2024-02-25_Fusion_41612	104	Ctrl_T2	434.258	2	432.245	862.476			-0.85042	-0.00036759						21.778	0.65918	21.548	21.224	21.883	-0.22963								0.941164	0.0133422	0.202547	3.7446e-05	1	6702	93.467	86.408	1	6.7473	2.7872	0
VLYVGSKTK	9	2	1	0	Unmodified	Pep422	ISO-MSMS	2	2024-02-05_Fusion_41268	101	Treat_T1	508.825	2	497.8	993.586			0.15238	7.5857e-05						22.27	0.33709	22.27	22.113	22.45	0								0.642704	0.00900048	0.133796	0.0015945	1	6996	71.379	61.865	1	1.0509	0.83811	0
VLYVGSKTK	9	2	1	0	Unmodified	Pep422	ISO-MSMS	2	2024-02-25_Fusion_41606	103	Ctrl_T1	508.824	2	497.8	993.586			-0.17204	-8.564e-05						22.449	0.3674	22.231	22.043	22.411	-0.21873								0.807444	0.00704665	0.0720759	0.00087768	1	7294	81.548	73.661	1	37.171	17.129	0
VLYVGSKTK	9	2	1	0	Unmodified	Pep422	ISO-MSMS	1	2024-02-25_Fusion_41607	203	Ctrl_T1	335.892	3	332.203	993.586			0.30599	0.00010165						22.354	0.28676	22.112	21.974	22.261	-0.24196								0.555429	0.00476412	0.0854347	5.417e-11	2	6810	168.38	168.38	1	536.64	231.18	0
VLYVGSKTK	9	2	1	0	Unmodified	Pep422	ISO-MSMS	1	2024-02-25_Fusion_41613	204	Ctrl_T2	335.892	3	332.203	993.586			0.55794	0.00018535						22.389	0.2929	22.174	21.997	22.29	-0.21473								0.484905	0.00403702	0.0684489	5.417e-11	2	6727	168.38	168.18	1	66.281	26.84	0
VLYVGSKTK	9	2	1	0	Unmodified	Pep422	ISO-MSMS	2	2024-02-25_Fusion_41613	204	Ctrl_T2	339.552	3	332.203	993.586			0.34971	0.00011617						22.442	0.31242	22.223	22.067	22.38	-0.21896								0.458696	0.00433189	0.11893	5.8728e-06	2	6745	94.262	82.729	1	25.775	10.438	0
VTIKEGSQLK	10	2	1	0	Unmodified	Pep402	ISO-MSMS	1	2024-02-05_Fusion_41268	101	Treat_T1	557.361	2	551.827	1101.64			-0.32953	-0.00018185						21.979	0.59898	21.979	21.805	22.404	0								0.574119	0.0135804	0.0914354	4.1007e-06	3	6847	167.93	144.08	1	4.4389	3.54	0
VTIKEGSQLK	10	2	1	0	Unmodified	Pep402	ISO-MSMS	2	2024-02-05_Fusion_41268	101	Treat_T1	562.851	2	551.827	1101.64			-0.52997	-0.00029245						22.016	0.34663	22.016	21.874	22.221	0								0.986564	0.0165782	0.202503	1.1352e-06	3	6871	201.61	157.29	1	3.1123	2.482	0
VTIKEGSQLK	10	2	1	0	Unmodified	Pep402	ISO-MSMS	0	2024-02-05_Fusion_41268	101	Treat_T1	551.828	2	551.827	1101.64			-0.28257	-0.00015593						22.015	0.36947	22.015	21.851	22.221	0								0.669083	0.0307734	0.289603	4.549e-06	1	6898	164.85	124.12	1	2.8876	2.3029	0
VTIKEGSQLK	10	2	1	0	Unmodified	Pep402	ISO-MSMS	2	2024-02-05_Fusion_41269	201	Treat_T1	375.57	3	368.22	1101.64			1.2571	0.00046289						22.042	0.34768	22.017	21.879	22.227	-0.02421								0.920521	0.0260019	0.455143	1.085e-10	2	6677	169.81	166.09	1	2.5083	1.6374	0
VTIKEGSQLK	10	2	1	0	Unmodified	Pep402	ISO-MSMS	1	2024-02-18_Fusion_41487	102	Treat_T2	557.362	2	551.827	1101.64			-0.01914	-1.0562e-05						22.098	0.53275	21.984	21.776	22.309	-0.11396								0.790145	0.0183453	0.312149	3.6764e-06	1	5734	170.85	133.26	1	1.3915	1.5067	0
VTIKEGSQLK	10	2	1	0	Unmodified	Pep402	ISO-MSMS	2	2024-02-18_Fusion_41487	102	Treat_T2	562.852	2	551.827	1101.64			-0.64597	-0.00035646						22.099	0.39904	21.985	21.821	22.22	-0.11396								0.992122	0.0159565	0.247925	2.6952e-06	2	5749	178.84	153.07	1	1.1956	1.2946	0
VTIKEGSQLK	10	2	1	0	Unmodified	Pep402	ISO-MSMS	1	2024-02-18_Fusion_41488	202	Treat_T2	371.91	3	368.22	1101.64			0.041994	1.5463e-05						22.033	0.50645	21.955	21.797	22.303	-0.07847								0.696022	0.0330765	0.492606	1.7937e-15	2	5234	178.94	178.94	1	1.9965	2.1611	0
VTIKEGSQLK	10	2	1	0	Unmodified	Pep402	ISO-MSMS	2	2024-02-18_Fusion_41488	202	Treat_T2	375.57	3	368.22	1101.64			0.0057651	2.1228e-06						22.076	0.4103	21.997	21.772	22.182	-0.07847								0.945333	0.0257959	0.32587	2.5425e-10	2	5242	160.67	158.91	1	1.1742	1.271	0
VTIKEGSQLK	10	2	1	0	Unmodified	Pep402	ISO-MSMS	0	2024-02-18_Fusion_41488	202	Treat_T2	368.221	3	368.22	1101.64			1.1307	0.00041634						22.105	0.46275	22.027	21.696	22.158	-0.078472								0.851757	0.0201401	0.23468	1.2452e-15	4	5246	208.37	205.05	1	1.1601	1.2558	0
VTIKEGSQLK	10	2	1	0	Unmodified	Pep402	ISO-MSMS	1	2024-02-25_Fusion_41607	203	Ctrl_T1	371.91	3	368.22	1101.64			1.4714	0.0005418						22.179	0.36592	21.937	21.753	22.119	-0.24196								0.92085	0.0690292	0.891933	1.2322e-22	4	6734	236.21	235.38	1	50.435	21.727	0
VTIKEGSQLK	10	2	1	0	Unmodified	Pep402	ISO-MSMS	2	2024-02-25_Fusion_41607	203	Ctrl_T1	375.57	3	368.22	1101.64			0.79074	0.00029117						22.255	0.47991	22.013	21.828	22.308	-0.24196								0.91608	0.0243383	0.232982	1.5619e-15	3	6744	183.99	178.67	1	34.575	14.895	0
KSGEVAVLK	9	2	1	0	Unmodified	Pep2795	ISO-MSMS	1	2024-02-25_Fusion_41606	103	Ctrl_T1	471.319	2	465.785	929.555			0.6447	0.00030029						22.351	0.39271	22.132	21.859	22.252	-0.21873								0.248266	0.00272339	0.0262517	0.0062111	1	7285	50.034	24.226	1	17.229	7.9389	0
RSYSDPPLK	9	1	1	1	Unmodified	Pep404	MULTI-MSMS		2024-02-05_Fusion_41268	101	Treat_T1	531.782	2	531.783	1061.55	0.11738	6.2421e-05	0.27519	0.00014634	0.39257	0.00020876	531.783	538.315	543.804	22.003	0.61777	22.003	21.718	22.335	0					141	27	9	0.840126	0.00503252	0.0509519	0.00028811	4	6875	84.743	76.588	1	0.79601	0.54818	0
RSYSDPPLK	9	1	1	1	Unmodified	Pep404	MULTI-MSMS		2024-02-18_Fusion_41487	102	Treat_T2	531.783	2	531.783	1061.55	0.45429	0.00024158	-1.4016	-0.00074534	-0.9473	-0.00050376	531.783	538.809	543.805	22.115	0.49352	22.001	21.702	22.196	-0.11396					116	22	10	0.647112	0.00663661	0.0909996	0.00063119	5	5751	71.425	59.832	1	0.83464	0.79817	0
RSYSDPPLK	9	1	1	1	Unmodified	Pep404	ISO-MSMS	1	2024-02-25_Fusion_41606	103	Ctrl_T1	538.315	2	531.783	1061.55			-0.15536	-8.2618e-05						22.161	0.59507	21.942	21.588	22.183	-0.21873								0.911999	0.0133577	0.249466	2.5855e-05	3	7168	100.76	80.97	1	50.768	23.394	0
RSYSDPPLK	9	1	1	1	Unmodified	Pep404	ISO-MSMS	2	2024-02-25_Fusion_41612	104	Ctrl_T2	543.804	2	531.783	1061.55			0.76084	0.0004046						22.231	0.34485	21.997	21.834	22.179	-0.23409								0.791449	0.00589583	0.0569609	0.0021699	1	6873	63.216	47.013	1	18.512	8.2528	0
SSAPPLTGK	9	1	1	0	Unmodified	Pep2770	MULTI-MSMS		2024-02-05_Fusion_41268	101	Treat_T1	429.24	2	429.24	856.465	-0.29911	-0.00012839	-0.17384	-7.4621e-05	-0.47295	-0.00020301	429.24	432.762	436.257	21.919	0.79962	21.919	21.628	22.427	0					171	35	10	0.887967	0.00650675	0.0844475	1.4403e-06	5	6838	111.95	97.704	1	1.7191	1.3202	0
SSAPPLTGK	9	1	1	0	Unmodified	Pep2770	MULTI-MSMS		2024-02-18_Fusion_41487	102	Treat_T2	429.24	2	429.24	856.465	0.24963	0.00010715	-1.278	-0.00054859	-1.0284	-0.00044143	429.24	432.762	436.256	21.835	0.52478	21.723	21.474	21.999	-0.11185					120	23	9	0.988204	0.00488444	0.0283863	1.4522e-06	3	5672	111.74	97.704	1	0.59013	0.56216	0
SSAPPLTGK	9	1	1	0	Unmodified	Pep2770	ISO-MSMS	1	2024-02-25_Fusion_41606	103	Ctrl_T1	432.762	2	429.24	856.465			0.393	0.00016869						21.989	0.61999	21.773	21.5	22.12	-0.21505								0.856117	0.00986258	0.140943	1.8683e-05	2	7077	98.904	79.307	1	177.39	195.49	0
SSAPPLTGK	9	1	1	0	Unmodified	Pep2770	ISO-MSMS	2	2024-02-25_Fusion_41606	103	Ctrl_T1	436.257	2	429.24	856.465			-1.0446	-0.0004484						21.995	0.52832	21.779	21.591	22.12	-0.21505								0.860649	0.00991274	0.105516	6.05e-05	2	7090	124.98	106.61	1	44.053	48.55	0
SSAPPLTGK	9	1	1	0	Unmodified	Pep2770	ISO-MSMS	1	2024-02-25_Fusion_41612	104	Ctrl_T2	432.762	2	429.24	856.465			0.30913	0.00013269						21.96	0.54618	21.731	21.513	22.059	-0.22963								0.592507	0.00583858	0.110236	1.7345e-05	2	6838	103.83	82.599	1	374.08	371.86	0
SSAPPLTGK	9	1	1	0	Unmodified	Pep2770	ISO-MSMS	2	2024-02-25_Fusion_41612	104	Ctrl_T2	436.256	2	429.24	856.465			-1.4385	-0.00061747						22.014	0.47887	21.779	21.599	22.078	-0.23409								0.699266	0.00553026	0.0823724	5.5764e-05	2	6770	124.98	107.85	1	36.136	35.921	0
STHGTFLNK	9	1	1	0	Unmodified	Pep2807	MULTI-MSMS		2024-02-05_Fusion_41268	101	Treat_T1	509.779	2	502.762	1003.51	0.63099	0.00031724	-0.19572	-9.8399e-05	0.43527	0.00021884	502.761	506.283	509.779	22.504	0.50815	22.504	22.197	22.705	0					137	22	10	0.927022	0.0200257	0.148307	2.2357e-14	3	7078	194.22	178.68	1	1.1319	0.86929	0
STHGTFLNK	9	1	1	0	Unmodified	Pep2807	MULTI-MSMS		2024-02-05_Fusion_41269	201	Treat_T1	337.858	3	335.51	1003.51	0.045634	1.5311e-05	0.085102	2.8552e-05	0.13074	4.3863e-05	335.51	337.858	340.188	22.492	0.41865	22.467	22.251	22.67	-0.024673					98	16	10	0.576293	0.00853725	0.0786344	1.3665e-07	6	6782	142.79	142.79	1	2.4593	1.8005	0
STHGTFLNK	9	1	1	0	Unmodified	Pep2807	ISO-MSMS	1	2024-02-18_Fusion_41487	102	Treat_T2	506.283	2	502.762	1003.51			0.060566	3.045e-05						22.334	0.57175	22.22	21.945	22.516	-0.11396								0.753325	0.0141961	0.498437	9.0199e-06	2	5876	201.57	181.43	1	3.199	3.0474	0
STHGTFLNK	9	1	1	0	Unmodified	Pep2807	ISO-MSMS	2	2024-02-18_Fusion_41488	202	Treat_T2	340.188	3	335.51	1003.51			-0.073947	-2.481e-05						22.418	0.33915	22.339	22.182	22.521	-0.07847								0.81315	0.012228	0.13945	1.749e-10	2	5360	150.05	148	1	1.2296	1.2143	0
STHGTFLNK	9	1	1	0	Unmodified	Pep2807	MSMS	1	2024-02-18_Fusion_41488	202	Treat_T2	337.858	3	335.51	1003.51										22.329	1	22.251	21.751	22.751	-0.07847											0.00086801	1	5331	93.701	91.188	1
STHGTFLNK	9	1	1	0	Unmodified	Pep2807	MSMS	1	2024-02-18_Fusion_41488	202	Treat_T2	337.858	3	335.51	1003.51										22.334	1	22.256	21.756	22.756	-0.07847											1.5458e-16	1	5333	183.43	181.93	1
STHGTFLNK	9	1	1	0	Unmodified	Pep2807	MSMS	1	2024-02-18_Fusion_41488	202	Treat_T2	337.858	3	335.51	1003.51										22.395	1	22.316	21.816	22.816	-0.07847											0.0025763	1	5352	79.893	75.643	1
STHGTFLNK	9	1	1	0	Unmodified	Pep2807	MSMS	1	2024-02-18_Fusion_41488	202	Treat_T2	337.858	3	335.51	1003.51										22.397	1	22.318	21.818	22.818	-0.07847											4.8967e-11	1	5353	168.38	167.97	1
STHGTFLNK	9	1	1	0	Unmodified	Pep2807	ISO-MSMS	1	2024-02-25_Fusion_41606	103	Ctrl_T1	506.283	2	502.762	1003.51			0.25406	0.00012773						22.597	0.35892	22.378	22.16	22.519	-0.21873								0.85489	0.0231456	0.15102	2.62e-05	2	7340	173.69	164.3	1	29.284	32.274	0
STHGTFLNK	9	1	1	0	Unmodified	Pep2807	ISO-MSMS	2	2024-02-25_Fusion_41606	103	Ctrl_T1	509.779	2	502.762	1003.51			-0.28579	-0.00014368						22.642	0.41668	22.423	22.16	22.577	-0.21873								0.946935	0.0408811	0.463861	3.2419e-06	1	7383	212.2	205.99	1	22.938	25.279	0
STHGTFLNK	9	1	1	0	Unmodified	Pep2807	ISO-MSMS	1	2024-02-25_Fusion_41607	203	Ctrl_T1	337.858	3	335.51	1003.51			0.66002	0.00022144						22.626	0.36226	22.38	22.185	22.547	-0.24563								0.832428	0.0154951	0.184722	7.8267e-11	4	6861	164.72	164.72	1			0
STHGTFLNK	9	1	1	0	Unmodified	Pep2807	ISO-MSMS	2	2024-02-25_Fusion_41607	203	Ctrl_T1	340.188	3	335.51	1003.51			0.24385	8.1813e-05						22.659	0.33766	22.413	22.257	22.595	-0.24563								0.889944	0.0137339	0.100373	1.5793e-10	2	6882	152.63	150.57	1			0
STHGTFLNK	9	1	1	0	Unmodified	Pep2807	ISO-MSMS	1	2024-02-25_Fusion_41612	104	Ctrl_T2	506.283	2	502.762	1003.51			0.12244	6.1557e-05						22.658	0.41142	22.418	22.196	22.608	-0.23911								0.873118	0.0187754	0.12309	1.6779e-05	2	7027	187.3	169.15	1	28.427	28.258	0
STHGTFLNK	9	1	1	0	Unmodified	Pep2807	ISO-MSMS	2	2024-02-25_Fusion_41612	104	Ctrl_T2	509.778	2	502.762	1003.51			-0.34724	-0.00017458						22.656	0.43401	22.417	22.174	22.608	-0.23911								0.968768	0.0250716	0.314048	1.3013e-05	2	7056	194.22	188.49	1	15.699	15.606	0
STHGTFLNK	9	1	1	0	Unmodified	Pep2807	ISO-MSMS	1	2024-02-25_Fusion_41613	204	Ctrl_T2	337.858	3	335.51	1003.51			0.66438	0.00022291						22.619	0.36042	22.399	22.214	22.574	-0.21951								0.779105	0.0149733	0.140259	7.3915e-16	2	6781	178.3	178.3	1			0
STHGTFLNK	9	1	1	0	Unmodified	Pep2807	ISO-MSMS	2	2024-02-25_Fusion_41613	204	Ctrl_T2	340.188	3	335.51	1003.51			0.44706	0.00014999						22.635	0.36317	22.415	22.261	22.624	-0.21951								0.915546	0.0158094	0.136549	1.5793e-10	2	6798	152.63	150.57	1	40.535	49.335	0
SVLPTKTVK	9	2	1	0	Unmodified	Pep425	ISO-MSMS	1	2024-02-05_Fusion_41268	101	Treat_T1	492.343	2	486.808	971.602			0.21324	0.00010381						22.261	0.38506	22.261	22.113	22.498	0								0.826911	0.017611	0.224675	0.00051141	2	6977	86.744	71.121	1	12.494	9.9638	0
SVLPTKTVK	9	2	1	0	Unmodified	Pep425	ISO-MSMS	1	2024-02-05_Fusion_41269	201	Treat_T1	328.564	3	324.874	971.602			-0.50856	-0.00016522						22.238	0.3437	22.214	22.1	22.444	-0.024675								0.551177	0.0123812	0.224043	3.9862e-06	2	6744	107.43	107.43	1	31.689	20.687	0
SVLPTKTVK	9	2	1	0	Unmodified	Pep425	ISO-MSMS	1	2024-02-18_Fusion_41487	102	Treat_T2	492.342	2	486.808	971.602			-0.0063466	-3.0896e-06						22.346	0.33113	22.232	22.044	22.375	-0.11396								0.669879	0.0159776	0.394141	0.0011173	1	5866	78.149	70.777	1	9.8576	10.674	0
SVLPTKTVK	9	2	1	0	Unmodified	Pep425	ISO-MSMS	1	2024-02-18_Fusion_41488	202	Treat_T2	328.564	3	324.874	971.602			-0.36027	-0.00011704						22.273	0.33597	22.194	22.041	22.377	-0.07847								0.498686	0.00854679	0.321224	2.2012e-06	2	5318	119.89	119.89	1	29.77	32.225	0
SVLPTKTVK	9	2	1	0	Unmodified	Pep425	ISO-MSMS	1	2024-02-25_Fusion_41606	103	Ctrl_T1	492.342	2	486.808	971.602			0.79563	0.00038732						22.457	0.3674	22.238	22.043	22.411	-0.21873								0.859792	0.0196669	0.18078	4.8697e-05	2	7283	116.73	93.207	1	44.943	20.71	0
SVLPTKTVK	9	2	1	0	Unmodified	Pep425	ISO-MSMS	1	2024-02-25_Fusion_41607	203	Ctrl_T1	328.564	3	324.874	971.602			0.33513	0.00010887						22.463	0.60163	22.217	21.946	22.547	-0.24563								0.716965	0.0181499	0.374742	1.4236e-06	2	6819	125.31	125.31	1	15.056	6.4859	0
SVLPTKTVK	9	2	1	0	Unmodified	Pep425	ISO-MSMS	2	2024-02-25_Fusion_41607	203	Ctrl_T1	332.224	3	324.874	971.602			-0.41792	-0.00013577						22.491	0.2592	22.245	22.092	22.351	-0.24563								0.168419	0.00104254	0.017076	0.0069844	2	6849	52.403	45.705	1	20.766	8.9458	0
SVLPTKTVK	9	2	1	0	Unmodified	Pep425	ISO-MSMS	1	2024-02-25_Fusion_41613	204	Ctrl_T2	328.564	3	324.874	971.602			0.41208	0.00013387						22.444	0.33781	22.225	22.041	22.379	-0.21927								0.479921	0.00213766	0.0352993	0.00032734	3	6768	91.906	91.906	1	11.568	4.6845	0
TAYGPNGMNK	10	1	0	0	Unmodified	Pep410	MULTI-MSMS		2024-02-05_Fusion_41268	101	Treat_T1	528.758	2	526.745	1051.48	0.10547	5.5558e-05	0.040422	2.1292e-05	0.1459	7.6851e-05	526.745	528.758	530.753	22.142	0.32771	22.142	21.943	22.271	0					77	14	8	0.774733	0.00683511	0.0844689	6.0804e-06	1	6929	121.62	110.98	1	4.6595	3.511	0
TAYGPNGMNK	10	1	0	0	Unmodified	Pep410	ISO-MSMS	1	2024-02-18_Fusion_41487	102	Treat_T2	528.758	2	526.745	1051.48			1.6587	0.00087371						22.204	0.46578	22.09	21.776	22.242	-0.11396								0.705172	0.00655449	0.0731603	1.2111e-05	1	5802	103.35	49.674	1	2.1634	2.2194	0
TAYGPNGMNK	10	1	0	0	Unmodified	Pep410	ISO-MSMS	1	2024-02-25_Fusion_41606	103	Ctrl_T1	528.758	2	526.745	1051.48			0.51429	0.0002709						22.274	0.32614	22.056	21.903	22.229	-0.21873								0.440249	0.00356576	0.0621207	1.1402e-05	1	7230	110.31	90.606	1	10.343	4.4078	0
TAYGPNGMNK	10	1	0	0	Unmodified	Pep410	ISO-MSMS	1	2024-02-25_Fusion_41612	104	Ctrl_T2	528.758	2	526.745	1051.48			0.74741	0.00039369						22.347	0.31936	22.113	21.904	22.223	-0.23409								0.420477	0.00272174	0.036493	1.2609e-05	1	6916	98.458	78.755	1	11.756	4.8565	0
TAYGPNGMNK	10	1	0	0	Oxidation (M)	Pep410	ISO-MSMS	1	2024-02-05_Fusion_41268	101	Treat_T1	536.755	2	534.743	1067.47			-0.78893	-0.00042187						19.115	0.24584	19.115	19.001	19.247	0								0.579252	0.00139317	0.015106	0.017001	1	5773	43.808	43.808	1			0
TAYGPNGMNK	10	1	0	0	Oxidation (M)	Pep410	ISO-MSMS	1	2024-02-18_Fusion_41487	102	Treat_T2	536.756	2	534.743	1067.47			0.747	0.00039945						19.156	0.2303	19.057	18.945	19.175	-0.099489								0.467881	0.000736317	0.00488875	0.0072798	1	4631	50.04	49.733	1	1.4206	1.4574	0
TAYGPNGMNK	10	1	0	0	Oxidation (M)	Pep410	ISO-MSMS	1	2024-02-25_Fusion_41606	103	Ctrl_T1	536.756	2	534.743	1067.47			0.090126	4.8194e-05						19.27	0.26151	19.067	18.918	19.179	-0.20317								0.502555	0.00178699	0.0202252	0.0015695	1	6019	75.692	71.853	1			0
TAYGPNGMNK	10	1	0	0	Oxidation (M)	Pep410	ISO-MSMS	1	2024-02-25_Fusion_41612	104	Ctrl_T2	536.755	2	534.743	1067.47			0.30249	0.00016176						19.342	0.25984	19.124	18.934	19.194	-0.21717								0.515009	0.00229706	0.0241382	1.2849e-05	1	5722	96.111	94.492	1			0
TAYGPNGMNK	10	1	0	0	Oxidation (M)	Pep410	MSMS	2	2024-02-25_Fusion_41612	104	Ctrl_T2	538.75	2	534.743	1067.47										19.382	1	19.165	18.665	19.665	-0.21717											0.036317	1	5759	41.631	41.631	1
ATPSSSLPK	9	1	1	0	Unmodified	Pep2784	ISO-MSMS	1	2024-02-05_Fusion_41268	101	Treat_T1	447.767	2	444.245	886.476			-0.94675	-0.00042059						22.098	0.6436	22.098	21.784	22.427	0								0.70251	0.0122977	0.158368	0.0024424	1	6906	59.35	49.569	1	1.7469	1.3416	0
ATPSSSLPK	9	1	1	0	Unmodified	Pep2784	ISO-MSMS	1	2024-02-18_Fusion_41487	102	Treat_T2	447.768	2	444.245	886.476			-0.43987	-0.00019541						22.147	0.39663	22.033	21.799	22.196	-0.11396								0.53149	0.00979647	0.10935	0.002085	1	5767	64.42	44.644	1	1.2841	1.2233	0
ATPSSSLPK	9	1	1	0	Unmodified	Pep2784	ISO-MSMS	1	2024-02-25_Fusion_41606	103	Ctrl_T1	447.768	2	444.245	886.476			0.17899	7.9513e-05						22.206	0.59404	21.987	21.635	22.229	-0.21873								0.658392	0.0226292	0.198594	0.0022171	2	7189	62.546	49.509	1	15.531	17.116	0
ATPSSSLPK	9	1	1	0	Unmodified	Pep2784	ISO-MSMS	2	2024-02-25_Fusion_41606	103	Ctrl_T1	451.263	2	444.245	886.476			-0.36548	-0.00016236						22.274	0.39263	22.055	21.837	22.229	-0.21873								0.69668	0.0155486	0.263036	0.0089604	1	7229	48.036	34.993	1	12.005	13.231	0
ATPSSSLPK	9	1	1	0	Unmodified	Pep2784	ISO-MSMS	1	2024-02-25_Fusion_41612	104	Ctrl_T2	447.767	2	444.245	886.476			0.11898	5.2857e-05						22.237	0.71986	22.003	21.715	22.435	-0.23409								0.508613	0.0144343	0.142957	0.0024424	1	6874	59.35	47.303	1	20.433	20.312	0
ATPSSSLPK	9	1	1	0	Unmodified	Pep2784	ISO-MSMS	2	2024-02-25_Fusion_41612	104	Ctrl_T2	451.263	2	444.245	886.476			-0.24045	-0.00010682						22.325	0.34442	22.091	21.878	22.223	-0.23409								0.713277	0.0128048	0.186394	0.002085	1	6905	64.42	50.702	1	6.1311	6.0947	0
ASFQSTSVK	9	1	0	0	Unmodified	Pep2793	MULTI-MSMS		2024-02-05_Fusion_41268	101	Treat_T1	481.756	2	477.748	953.482	0.087236	4.1677e-05	-1.3749	-0.00065686	-1.2877	-0.00061519	477.748	479.76	481.755	22.133	0.74059	22.133	21.851	22.592	0					160	32	11	0.800511	0.0158951	0.190491	5.4998e-07	1	6937	127.56	104.04	1	0.53146	0.40046	0
ASFQSTSVK	9	1	0	0	Unmodified	Pep2793	MULTI-MSMS		2024-02-18_Fusion_41487	102	Treat_T2	481.755	2	477.748	953.482	0.59171	0.00028269	-0.78	-0.00037264	-0.18829	-8.9955e-05	477.748	479.76	481.755	22.189	0.48863	22.075	21.821	22.309	-0.11396					156	22	11	0.556844	0.00877427	0.115564	2.3546e-06	2	5800	95.909	82.532	1	0.38242	0.39232	0
ASFQSTSVK	9	1	0	0	Unmodified	Pep2793	ISO-MSMS	1	2024-02-25_Fusion_41606	103	Ctrl_T1	479.76	2	477.748	953.482			0.21182	0.0001012						22.274	0.32359	22.055	21.859	22.183	-0.21873								0.622433	0.00473364	0.0516838	0.001705	1	7203	69.812	62.916	1	8.3612	3.5634	0
ASFQSTSVK	9	1	0	0	Unmodified	Pep2793	ISO-MSMS	2	2024-02-25_Fusion_41606	103	Ctrl_T1	481.755	2	477.748	953.482			-1.9526	-0.00093284						22.277	0.37012	22.058	21.859	22.229	-0.21873								0.681364	0.00516346	0.0425567	4.5196e-05	1	7211	114.28	91.568	1	4.4578	1.8998	0
ASFQSTSVK	9	1	0	0	Unmodified	Pep2793	ISO-MSMS	2	2024-02-25_Fusion_41612	104	Ctrl_T2	481.755	2	477.748	953.482			-1.7926	-0.00085641						22.324	0.34442	22.09	21.878	22.223	-0.23409								0.575364	0.00980157	0.144926	4.5196e-05	1	6908	114.28	93.761	1	5.773	2.3848	0
VVDYPNSAK	9	1	0	0	Unmodified	Pep2796	ISO-MSMS	1	2024-02-05_Fusion_41268	101	Treat_T1	498.769	2	496.756	991.497			-2.4796	-0.0012318						22.254	0.31482	22.254	22.067	22.381	0								0.347332	0.00678537	0.0884711	0.001705	1	6955	69.812	63.709	1	3.8294	2.8855	0
VVDYPNSAK	9	1	0	0	Unmodified	Pep2796	ISO-MSMS	1	2024-02-25_Fusion_41606	103	Ctrl_T1	498.769	2	496.756	991.497			-2.8173	-0.0013995						22.367	0.51827	22.149	22.021	22.539	-0.21873								0.283729	0.00810402	0.0669412	0.0019299	1	7274	66.621	57.033	1	3.1975	1.3627	0
VVDYPNSAK	9	1	0	0	Unmodified	Pep2796	ISO-MSMS	2	2024-02-25_Fusion_41612	104	Ctrl_T2	500.763	2	496.756	991.497			1.5686	0.00077919						22.381	0.7344	22.147	21.878	22.613	-0.23409								0.310983	0.00296566	0.0296052	0.0028553	1	6983	53.493	49.549	1	2.4941	1.0303	0
SVSSHLFTHK	10	1	1	0	Unmodified	Pep2048	ISO-MSMS	1	2024-02-05_Fusion_41269	201	Treat_T1	383.885	3	381.537	1141.59			1.0102	0.00038543						23.033	0.22426	23.008	22.876	23.1	-0.025114								0.703663	0.00444701	0.0279389	1.4495e-15	2	6966	186.43	181.12	1	2.6941	1.9725	0
SVSSHLFTHK	10	1	1	0	Unmodified	Pep2048	ISO-MSMS	1	2024-02-25_Fusion_41606	103	Ctrl_T1	575.323	2	571.801	1141.59			0.59963	0.00034287						23.282	0.18876	23.06	22.938	23.126	-0.22269								0.522633	0.00057454	0.0121805	2.2819e-06	1	7639	184.87	152.66	1	0.24515	0.27017	0
SVSSHLFTHK	10	1	1	0	Unmodified	Pep2048	ISO-MSMS	1	2024-02-25_Fusion_41607	203	Ctrl_T1	383.885	3	381.537	1141.59			1.0252	0.00039114						23.31	0.27061	23.06	22.925	23.195	-0.24977								0.708744	0.00649818	0.140176	2.252e-10	2	7104	162.49	157.79	1	2.0915	2.3818	0
SVSSHLFTHK	10	1	1	0	Unmodified	Pep2048	ISO-MSMS	1	2024-02-25_Fusion_41612	104	Ctrl_T2	575.324	2	571.801	1141.59			0.4957	0.00028344						23.348	0.11565	23.103	23.022	23.138	-0.24487								0.537577	0.00117211	0.0135861	5.3854e-06	1	7337	159.1	133.06	1	0.19744	0.19627	0
KVSQVIMEK	9	2	0	0	Unmodified	Pep4082	MULTI-MSMS		2024-02-05_Fusion_41268	101	Treat_T1	531.305	2	531.305	1060.6	0.60567	0.0003218	0.46413	0.0002466	1.0698	0.00056839	531.305	535.33	539.319	22.735	0.251	22.735	22.637	22.888	0					38	12	5	0.657347	0.00195059	0.0239769	0.00081119	1	7190	64.439	36.556	1	0.31851	0.25011	0
KVSQVIMEK	9	2	0	0	Unmodified	Pep4082	ISO-MSMS	0	2024-02-18_Fusion_41487	102	Treat_T2	531.305	2	531.305	1060.6			0.042786	2.2732e-05						22.783	0.21499	22.666	22.61	22.825	-0.1169								0.8626	0.00142991	0.0132045	2.3395e-05	1	6062	93.667	71.816	1			0
KVSQVIMEK	9	2	0	0	Unmodified	Pep4082	ISO-MSMS	2	2024-02-25_Fusion_41606	103	Ctrl_T1	539.319	2	531.305	1060.6			-0.095018	-5.0483e-05						22.867	0.24836	22.644	22.535	22.784	-0.22269								0.570427	0.00166282	0.0166306	0.0022228	2	7474	62.466	49.489	1			0
KVSQVIMEK	9	2	0	0	Unmodified	Pep4082	ISO-MSMS	1	2024-02-25_Fusion_41606	103	Ctrl_T1	535.33	2	531.305	1060.6			0.52399	0.0002784						22.86	0.18794	22.637	22.573	22.761	-0.22269								0.60085	0.000725703	0.00719368	0.0016347	1	7469	70.808	52.583	1			0
KVSQVIMEK	9	2	0	0	Unmodified	Pep4082	ISO-MSMS	2	2024-02-25_Fusion_41612	104	Ctrl_T2	539.319	2	531.305	1060.6			-0.10848	-5.7638e-05						22.957	0.22796	22.718	22.608	22.836	-0.23911								0.480712	0.0018532	0.0156098	0.0058487	1	7206	50.297	41.384	1	1.5645	0.69748	0
KVSQVIMEK	9	2	0	0	Unmodified	Pep4082	MSMS	1	2024-02-25_Fusion_41612	104	Ctrl_T2	535.33	2	531.305	1060.6										22.98	1	22.741	22.241	23.241	-0.23911											0.003752	1	7193	70.389	53.293	1
AVDDRGLYK	9	1	1	1	Unmodified	Pep431	ISO-MSMS	2	2024-02-18_Fusion_41487	102	Treat_T2	530.796	2	518.775	1035.53			-2.5275	-0.0013112						22.531	0.3439	22.414	22.217	22.561	-0.1169								0.899456	0.0171504	0.544581	4.4253e-05	1	5949	113.62	91.925	1	0.30833	0.31632	0
AVDDRGLYK	9	1	1	1	Unmodified	Pep431	MSMS	1	2024-02-18_Fusion_41487	102	Treat_T2	525.307	2	518.775	1035.53										22.443	1	22.329	21.829	22.829	-0.11396											1.8269e-05	1	5913	107.9	96.54	1
AVDDRGLYK	9	1	1	1	Unmodified	Pep431	ISO-MSMS	2	2024-02-18_Fusion_41488	202	Treat_T2	354.2	3	346.186	1035.53			-1.4103	-0.00048822						22.472	0.3375	22.394	22.232	22.569	-0.07847								0.611774	0.0107696	0.242089	0.0025541	2	5383	78.149	73.453	1	0.52892	0.53931	0
AVDDRGLYK	9	1	1	1	Unmodified	Pep431	ISO-MSMS	1	2024-02-25_Fusion_41606	103	Ctrl_T1	525.307	2	518.775	1035.53			-3.9474	-0.0020478						22.564	0.46128	22.345	21.997	22.458	-0.21873								0.598845	0.0125489	0.0960715	3.6646e-05	1	7342	108.3	96.943	1	17.305	7.9739	0
AVDDRGLYK	9	1	1	1	Unmodified	Pep431	ISO-MSMS	2	2024-02-25_Fusion_41606	103	Ctrl_T1	530.796	2	518.775	1035.53			-2.0457	-0.0010613						22.6	0.32496	22.381	22.252	22.577	-0.21873								0.777363	0.00857104	0.107336	5.7854e-05	1	7353	93.178	76.082	1	152.91	70.458	0
AVDDRGLYK	9	1	1	1	Unmodified	Pep431	ISO-MSMS	1	2024-02-25_Fusion_41607	203	Ctrl_T1	350.54	3	346.186	1035.53			0.51641	0.00017877						22.609	0.6253	22.363	21.946	22.571	-0.24563								0.270317	0.00270715	0.0243682	3.5271e-06	1	6888	110.63	109.11	1	14.364	15.483	0
AVDDRGLYK	9	1	1	1	Unmodified	Pep431	ISO-MSMS	1	2024-02-25_Fusion_41612	104	Ctrl_T2	525.307	2	518.775	1035.53			-0.5842	-0.00030307						22.558	0.30555	22.324	22.223	22.528	-0.23409								0.626044	0.0134331	0.123854	4.6073e-05	1	7036	114.89	103.53	1	39.001	17.387	0
AVDDRGLYK	9	1	1	1	Unmodified	Pep431	ISO-MSMS	2	2024-02-25_Fusion_41612	104	Ctrl_T2	530.796	2	518.775	1035.53			-2.369	-0.001229						22.652	0.32697	22.412	22.263	22.59	-0.23911								0.674162	0.00580314	0.0686811	0.00080033	1	7047	82.645	63.389	1	49.777	22.191	0
KTMPTTFNR	9	1	0	1	Unmodified	Pep456	MULTI-MSMS		2024-02-05_Fusion_41268	101	Treat_T1	553.308	2	548.284	1094.55	0.52885	0.00028996	0.30727	0.00016847	0.83611	0.00045843	548.285	553.307	557.296	22.785	0.21459	22.785	22.673	22.888	0					70	10	10	0.796683	0.00847761	0.0986508	3.842e-10	3	7195	164.77	153.17	1	2.6599	2.1674	0
KTMPTTFNR	9	1	0	1	Unmodified	Pep456	ISO-MSMS	2	2024-02-25_Fusion_41606	103	Ctrl_T1	557.296	2	548.284	1094.55			-0.70661	-0.00038742						23.018	0.25485	22.795	22.635	22.89	-0.22269								0.770867	0.00338987	0.0377282	5.6972e-05	2	7499	122.52	108.31	1	7.6477	4.934	0
KTMPTTFNR	9	1	0	1	Unmodified	Pep456	ISO-MSMS	1	2024-02-25_Fusion_41606	103	Ctrl_T1	553.308	2	548.284	1094.55			0.25344	0.00013896						23.008	0.26738	22.785	22.623	22.89	-0.22269								0.504903	0.00543853	0.0458341	7.2107e-05	1	7501	137.42	125.66	1	7.1453	4.6099	0
KTMPTTFNR	9	1	0	1	Unmodified	Pep456	ISO-MSMS	1	2024-02-25_Fusion_41612	104	Ctrl_T2	553.308	2	548.284	1094.55			0.30902	0.00016943						23.047	0.24136	22.808	22.652	22.893	-0.23911								0.602013	0.00521729	0.066666	7.357e-05	1	7200	136.27	122.27	1	10.287	10.305	0
KTMPTTFNR	9	1	0	1	Unmodified	Pep456	ISO-MSMS	2	2024-02-25_Fusion_41612	104	Ctrl_T2	557.296	2	548.284	1094.55			-0.66574	-0.00036501						23.044	0.25988	22.805	22.682	22.942	-0.23911								0.857147	0.00586235	0.0670324	6.2543e-05	1	7205	126.41	112.21	1	17.655	17.686	0
KTMPTTFNR	9	1	0	1	Oxidation (M)	Pep456	ISO-MSMS	2	2024-02-25_Fusion_41606	103	Ctrl_T1	565.277	2	556.282	1110.55			2.0718	0.0011525						19.998	0.28256	19.792	19.603	19.885	-0.20576								0	0	0	0.0084268	1	6296	48.423	42.642	1			0
KTMPTTFNR	9	1	0	1	Oxidation (M)	Pep456	ISO-MSMS	1	2024-02-25_Fusion_41606	103	Ctrl_T1	561.305	2	556.282	1110.55			2.2404	0.0012463						20.002	0.11772	19.796	19.711	19.829	-0.20576								0.722946	0.000446771	0.00407135	0.002507	1	6337	58.433	53.859	1			0
KTMPTTFNR	9	1	0	1	Oxidation (M)	Pep456	ISO-MSMS	1	2024-02-25_Fusion_41612	104	Ctrl_T2	561.305	2	556.282	1110.55			1.1532	0.00064151						20.05	0.18763	19.83	19.716	19.903	-0.21959								0	0	0	0.0021475	1	6042	63.534	52.668	1			0
KTMPTTFNR	9	1	0	1	Oxidation (M)	Pep456	MSMS	2	2024-02-25_Fusion_41612	104	Ctrl_T2	565.293	2	556.282	1110.55										20.056	1	19.836	19.336	20.336	-0.21959											0.020971	1	6027	49.444	38.223	1
KTMPTTFNR	9	1	0	1	Oxidation (M)	Pep456	MSMS	2	2024-02-25_Fusion_41612	104	Ctrl_T2	564.9	2	556.282	1110.55										20.088	1	19.868	19.368	20.368	-0.21959											0.038354	1	6040	38.754	31.063	1
ATALPTGTSK	10	1	1	0	Unmodified	Pep411	ISO-MSMS	0	2024-02-05_Fusion_41268	101	Treat_T1	473.766	2	473.764	945.513			1.403	0.00066468						22.235	0.29181	22.235	22.067	22.358	0								0.890907	0.00483822	0.0812941	1.1593e-05	1	6961	108.43	80.661	1	2.4575	1.8873	0
ATALPTGTSK	10	1	1	0	Unmodified	Pep411	ISO-MSMS	2	2024-02-05_Fusion_41268	101	Treat_T1	480.781	2	473.764	945.513			0.86882	0.00041162						22.232	0.48349	22.232	21.898	22.381	0								0.657499	0.0220575	0.5446	1.238e-05	1	6984	100.71	85.751	1	2.0446	1.5702	0
ATALPTGTSK	10	1	1	0	Unmodified	Pep411	MULTI-MSMS		2024-02-18_Fusion_41487	102	Treat_T2	480.781	2	473.764	945.513	0.56876	0.00026946	-0.56494	-0.00026765	0.0038202	1.8099e-06	473.764	477.285	480.781	22.222	0.53275	22.108	21.776	22.309	-0.11396					98	24	9	0.522692	0.00961089	0.135026	1.1419e-05	3	5836	107.9	88.579	1	1.1468	1.0924	0
ATALPTGTSK	10	1	1	0	Unmodified	Pep411	ISO-MSMS	1	2024-02-25_Fusion_41606	103	Ctrl_T1	477.285	2	473.764	945.513			-0.94646	-0.0004484						22.319	0.71286	22.1	21.746	22.458	-0.21873								0.631025	0.0197843	0.181539	1.2553e-05	1	7236	99.013	78.982	1	47.188	52.005	0
ATALPTGTSK	10	1	1	0	Unmodified	Pep411	ISO-MSMS	1	2024-02-25_Fusion_41612	104	Ctrl_T2	477.286	2	473.764	945.513			-0.45951	-0.0002177						22.325	0.48536	22.091	21.761	22.247	-0.23409								0.680558	0.0235933	0.246328	1.2259e-05	1	6923	101.9	85.68	1	30.306	30.126	0
ATALPTGTSK	10	1	1	0	Unmodified	Pep411	ISO-MSMS	2	2024-02-25_Fusion_41612	104	Ctrl_T2	480.781	2	473.764	945.513			1.0099	0.00047844						22.353	0.50427	22.119	21.809	22.313	-0.23409								0.661375	0.0232888	0.13985	1.1218e-05	1	6942	112.11	97.652	1	44.835	44.569	0
GTYSKIMNH	9	1	0	0	Unmodified	Pep2826	MULTI-MSMS		2024-02-05_Fusion_41268	101	Treat_T1	529.764	2	525.755	1049.5	0.62162	0.00032682	-0.046534	-2.4466e-05	0.57509	0.00030236	525.756	527.768	529.763	22.647	0.39163	22.647	22.381	22.773	0					102	18	9	0.835283	0.00462874	0.0342001	3.9086e-15	1	7143	215.42	189	1	1.2388	0.93342	0
GTYSKIMNH	9	1	0	0	Unmodified	Pep2826	MULTI-MSMS		2024-02-18_Fusion_41487	102	Treat_T2	529.764	2	525.755	1049.5	0.65109	0.00034231	-0.59646	-0.00031359	0.054631	2.8723e-05	525.755	527.767	529.762	22.707	0.40955	22.59	22.351	22.76	-0.1169					105	27	7	0.590294	0.000467157	0.00283432	2.6921e-14	3	6012	188.98	169.72	1	0.51055	0.52377	0
GTYSKIMNH	9	1	0	0	Unmodified	Pep2826	MULTI-MSMS		2024-02-18_Fusion_41488	202	Treat_T2	350.84	3	350.839	1049.5	0.26434	9.2741e-05	-0.10231	-3.5895e-05	0.16203	5.6846e-05	350.839	352.181	353.511	22.656	0.31787	22.576	22.447	22.765	-0.080128					45	12	6	0.854525	0.00161194	0.00856427	2.6718e-11	4	5445	151.51	151.51	1	0.6235	0.63574	0
GTYSKIMNH	9	1	0	0	Unmodified	Pep2826	ISO-MSMS	2	2024-02-25_Fusion_41606	103	Ctrl_T1	529.763	2	525.755	1049.5			-0.26496	-0.0001393						22.825	0.3062	22.603	22.431	22.737	-0.22269								0.962957	0.00210864	0.0218665	1.4304e-05	1	7437	191.85	177.21	1	2.4532	1.0455	0
GTYSKIMNH	9	1	0	0	Unmodified	Pep2826	ISO-MSMS	1	2024-02-25_Fusion_41606	103	Ctrl_T1	527.768	2	525.755	1049.5			-0.12771	-6.7146e-05						22.801	0.3062	22.578	22.431	22.737	-0.22269								0.776469	0.00265205	0.0185538	1.6992e-05	1	7444	186.91	162.05	1	3.004	1.2802	0
GTYSKIMNH	9	1	0	0	Unmodified	Pep2826	ISO-MSMS	1	2024-02-25_Fusion_41612	104	Ctrl_T2	527.768	2	525.755	1049.5			-0.080415	-4.2279e-05						22.879	0.31228	22.64	22.479	22.791	-0.23911								0.386093	0.00149445	0.0103663	1.6992e-05	1	7144	186.91	171.06	1	7.04	2.9082	0
GTYSKIMNH	9	1	0	0	Unmodified	Pep2826	ISO-MSMS	2	2024-02-25_Fusion_41612	104	Ctrl_T2	529.763	2	525.755	1049.5			0.47149	0.00024789						22.877	0.28875	22.638	22.502	22.791	-0.23911								0.939885	0.00191523	0.0132929	9.2889e-06	1	7145	201.07	179.79	1	4.4555	1.8405	0
ATIDGSVNPK	10	1	0	0	Unmodified	Pep407	MULTI-MSMS		2024-02-05_Fusion_41268	101	Treat_T1	503.279	2	501.267	1000.52	0.064692	3.2428e-05	0.87246	0.00043734	0.93716	0.00046976	501.267	503.279	505.274	22.129	0.59927	22.129	21.851	22.45	0					158	26	10	0.742065	0.022078	0.334275	0.00047125	1	6913	83.783	74.002	1	1.6646	1.2543	0
ATIDGSVNPK	10	1	0	0	Unmodified	Pep407	MULTI-MSMS		2024-02-18_Fusion_41487	102	Treat_T2	501.267	2	501.267	1000.52	0.49239	0.00024682	0.25454	0.00012759	0.74694	0.00037441	501.266	503.278	505.274	22.17	0.74639	22.056	21.751	22.498	-0.11396					124	25	8	0.804536	0.0101188	0.124355	0.00039769	3	5806	85.731	78.085	1	0.45752	0.46936	0
ATIDGSVNPK	10	1	0	0	Unmodified	Pep407	MULTI-MSMS		2024-02-25_Fusion_41606	103	Ctrl_T1	505.274	2	501.267	1000.52	-0.27987	-0.00014029	0.27932	0.00014001	-0.00055512	-2.7826e-07	501.266	503.279	505.274	22.234	0.88042	22.015	21.659	22.539	-0.21873					149	27	9	0.679225	0.0250019	0.244341	1.5791e-05	2	7209	96.668	89.389	1	7.7746	3.3134	0
ATIDGSVNPK	10	1	0	0	Unmodified	Pep407	ISO-MSMS	1	2024-02-25_Fusion_41612	104	Ctrl_T2	503.279	2	501.267	1000.52			0.26386	0.00013226						22.236	0.41386	22.002	21.809	22.223	-0.23409								0.662586	0.0247275	0.222244	0.00037732	1	6887	89.542	68.254	1	9.9269	4.1007	0
ATIDGSVNPK	10	1	0	0	Unmodified	Pep407	ISO-MSMS	2	2024-02-25_Fusion_41612	104	Ctrl_T2	505.274	2	501.267	1000.52			0.27474	0.00013772						22.239	0.57441	22.005	21.739	22.313	-0.23409								0.711762	0.0258397	0.28055	1.178e-05	1	6903	106.6	95.38	1	10.112	4.1772	0
KVGEVIVTK	9	2	0	0	Unmodified	Pep2823	ISO-MSMS	1	2024-02-05_Fusion_41268	101	Treat_T1	490.833	2	486.808	971.602			0.23697	0.00011536						22.669	0.36678	22.669	22.474	22.841	0								0.721641	0.0155837	0.124698	4.1371e-05	1	7132	111.61	79.287	1	2.7752	2.1792	0
KVGEVIVTK	9	2	0	0	Unmodified	Pep2823	MULTI-MSMS		2024-02-18_Fusion_41487	102	Treat_T2	490.833	2	486.808	971.602	0.73982	0.00036015	-0.65081	-0.00031682	0.089006	4.3329e-05	486.807	490.833	494.822	22.668	0.48448	22.551	22.239	22.724	-0.1169					155	30	9	0.579984	0.0045209	0.0219887	0.0019062	3	5981	53.597	40.577	1	1.1787	1.3825	0
KVGEVIVTK	9	2	0	0	Unmodified	Pep2823	ISO-MSMS	1	2024-02-25_Fusion_41606	103	Ctrl_T1	490.834	2	486.808	971.602			0.21296	0.00010367						22.795	0.42423	22.572	22.383	22.808	-0.22269								0.81763	0.010726	0.0916195	5.4465e-05	2	7473	121.8	90.446	1	3.9047	1.7993	0
KVGEVIVTK	9	2	0	0	Unmodified	Pep2823	ISO-MSMS	2	2024-02-25_Fusion_41606	103	Ctrl_T1	494.823	2	486.808	971.602			-0.88339	-0.00043004						22.834	0.48826	22.611	22.363	22.851	-0.22269								0.693025	0.0250997	0.288353	1.6317e-05	1	7421	94.087	76.53	1	4.2486	1.9578	0
KVGEVIVTK	9	2	0	0	Unmodified	Pep2823	ISO-MSMS	1	2024-02-25_Fusion_41607	203	Ctrl_T1	327.558	3	324.874	971.602			0.49316	0.00016021						22.805	0.19178	22.559	22.498	22.69	-0.24563								0.6558	0.00162448	0.0113276	7.2214e-16	2	6942	179.21	158.43	1	2.0822	3.1334	0
KVGEVIVTK	9	2	0	0	Unmodified	Pep2823	ISO-MSMS	1	2024-02-25_Fusion_41612	104	Ctrl_T2	490.834	2	486.808	971.602			0.34508	0.00016799						22.876	0.43101	22.637	22.405	22.836	-0.23911								0.666745	0.0176215	0.219878	3.2417e-05	2	7104	121.8	87.694	1	4.1393	1.8454	0
KVGEVIVTK	9	2	0	0	Unmodified	Pep2823	ISO-MSMS	2	2024-02-25_Fusion_41612	104	Ctrl_T2	494.823	2	486.808	971.602			-0.51335	-0.0002499						22.877	0.3663	22.638	22.405	22.771	-0.23911								0.590331	0.0134668	0.16736	2.5609e-05	1	7106	100.58	78.903	1	4.4894	2.0014	0
KVGEVIVTK	9	2	0	0	Unmodified	Pep2823	MULTI-MATCH		2024-02-05_Fusion_41268	101	Treat_T1		2	486.808	971.602	0.26306	0.00012806	-1.7543	-0.00085401	-1.4913	-0.00072596	486.807	488.821	490.815	21.862	0.306	21.862	21.718	22.024	0	-0.34458	-0.00096589		53.597	36	13	6					0				0	0.40043	0.30173	0
ATTLPIRNK	9	1	1	1	Unmodified	Pep2843	MULTI-MSMS		2024-02-05_Fusion_41268	101	Treat_T1	507.309	2	507.309	1012.6	0.22494	0.00011412	0.018319	9.2936e-06	0.24326	0.00012341	507.309	513.841	519.33	22.948	0.40236	22.948	22.736	23.139	0					72	19	6	0.396514	0.0031085	0.0121504	0.00034781	3	7267	98.418	93.878	1	2.1399	1.4737	0
ATTLPIRNK	9	1	1	1	Unmodified	Pep2843	MULTI-MSMS		2024-02-05_Fusion_41269	201	Treat_T1	342.896	3	338.542	1012.6	-0.062682	-2.122e-05	-0.3553	-0.00012028	-0.41798	-0.0001415	338.542	342.896	346.555	22.919	0.38371	22.894	22.669	23.053	-0.025116					75	16	7	0.55105	0.00671059	0.0258616	1.1757e-06	4	6929	105.39	105.39	1	1.6072	1.3427	0
ATTLPIRNK	9	1	1	1	Unmodified	Pep2843	ISO-MSMS	2	2024-02-18_Fusion_41487	102	Treat_T2	519.33	2	507.309	1012.6			-0.73956	-0.00037519						20.302	0.56436	20.197	20.045	20.609	-0.10515								0.799792	0.00889978	0.0252681	0.036293	1	5043	28.174	14.907	1	0.11883	0.11364	0
ATTLPIRNK	9	1	1	1	Unmodified	Pep2843	ISO-MSMS	1	2024-02-18_Fusion_41487	102	Treat_T2	513.841	2	507.309	1012.6			0.041319	2.0962e-05						23.034	0.31926	22.917	22.724	23.043	-0.1169								0.713619	0.00568894	0.0497127	3.7661e-05	1	6150	109.01	103.09	1	1.7567	1.68	0
ATTLPIRNK	9	1	1	1	Unmodified	Pep2843	ISO-MSMS	0	2024-02-18_Fusion_41487	102	Treat_T2	507.308	2	507.309	1012.6			0.31118	0.00015787						23.075	0.28779	22.958	22.864	23.152	-0.1169								0.793579	0.0036559	0.0236658	4.8946e-05	1	6161	116.9	109.84	1	0.88555	0.84685	0
ATTLPIRNK	9	1	1	1	Unmodified	Pep2843	MULTI-MSMS		2024-02-18_Fusion_41488	202	Treat_T2	342.896	3	338.542	1012.6	-0.07714	-2.6115e-05	0.69232	0.00023438	0.61518	0.00020826	338.542	342.896	346.556	23.044	0.38965	22.964	22.715	23.104	-0.080128					79	16	9	0.667346	0.00675679	0.0426102	9.9694e-07	4	5538	110.63	110.63	1	1.3643	1.3283	0
ATTLPIRNK	9	1	1	1	Unmodified	Pep2843	ISO-MSMS	1	2024-02-25_Fusion_41606	103	Ctrl_T1	513.841	2	507.309	1012.6			0.47306	0.00023999						23.122	0.3206	22.9	22.717	23.037	-0.22269								0.41012	0.00591062	0.0287795	0.0004706	1	7573	87.323	83.913	1	12.643	5.8258	0
ATTLPIRNK	9	1	1	1	Unmodified	Pep2843	ISO-MSMS	2	2024-02-25_Fusion_41606	103	Ctrl_T1	519.33	2	507.309	1012.6			-0.34426	-0.00017465						23.196	0.36572	22.973	22.761	23.126	-0.22269								0.836201	0.0115231	0.0598337	0.0012872	1	7606	75.738	71.199	1	15.436	7.1128	0
ATTLPIRNK	9	1	1	1	Unmodified	Pep2843	ISO-MSMS	1	2024-02-25_Fusion_41607	203	Ctrl_T1	342.896	3	338.542	1012.6			0.19353	6.5517e-05						23.186	0.38824	22.936	22.71	23.098	-0.24977								0.649549	0.0081442	0.0452002	2.2473e-06	2	7047	119.57	119.57	1	2.9464	3.176	0
ATTLPIRNK	9	1	1	1	Unmodified	Pep2843	ISO-MSMS	2	2024-02-25_Fusion_41607	203	Ctrl_T1	346.556	3	338.542	1012.6			-0.37713	-0.00012767						23.2	0.53375	22.95	22.686	23.219	-0.24977								0.737435	0.0063389	0.0597276	0.0009345	2	7053	88.155	84.069	1	9.3794	10.111	0
ATTLPIRNK	9	1	1	1	Unmodified	Pep2843	ISO-MSMS	1	2024-02-25_Fusion_41612	104	Ctrl_T2	513.841	2	507.309	1012.6			0.25884	0.00013131						23.146	0.29724	22.907	22.756	23.053	-0.23911								0.740859	0.0066111	0.0254754	1.8923e-05	1	7250	95.909	91.002	1	8.0858	3.6047	0
ATTLPIRNK	9	1	1	1	Unmodified	Pep2843	ISO-MSMS	2	2024-02-25_Fusion_41612	104	Ctrl_T2	519.331	2	507.309	1012.6			-0.20168	-0.00010232						23.19	0.33013	22.951	22.791	23.121	-0.23911								0.892455	0.0077217	0.0547052	0.00035603	1	7271	88.948	67.411	1	8.0904	3.6068	0
ATTLPIRNK	9	1	1	1	Unmodified	Pep2843	ISO-MSMS	1	2024-02-25_Fusion_41613	204	Ctrl_T2	342.896	3	338.542	1012.6			0.2752	9.3165e-05						23.145	0.36048	22.92	22.739	23.099	-0.22481								0.574525	0.00741056	0.0468927	7.8491e-07	2	6959	129.77	129.77	1	15.859	12.394	0
ATTLPIRNK	9	1	1	1	Unmodified	Pep2843	ISO-MSMS	2	2024-02-25_Fusion_41613	204	Ctrl_T2	346.556	3	338.542	1012.6			0.062524	2.1167e-05						23.213	0.33607	22.989	22.788	23.124	-0.22481								0.803763	0.00599068	0.0533156	0.00237	2	6964	79.286	77.229	1	7.6687	5.9934	0
GSSDVIIHR	9	0	0	1	Unmodified	Pep2829	MULTI-MSMS		2024-02-05_Fusion_41268	101	Treat_T1	495.278	2	492.267	982.52	0.69693	0.00034308	0.13161	6.4785e-05	0.82854	0.00040786	492.267	495.277	497.271	22.708	0.82606	22.708	22.335	23.162	0					187	39	11	0.811013	0.0496741	0.743054	1.9005e-14	5	7201	198.07	193.38	1	3.4965	2.8232	0
GSSDVIIHR	9	0	0	1	Unmodified	Pep2829	MULTI-MSMS		2024-02-05_Fusion_41269	201	Treat_T1	330.521	3	328.514	982.52	0.18057	5.932e-05	0.14936	4.9065e-05	0.32993	0.00010839	328.514	330.521	331.85	22.66	0.34307	22.635	22.496	22.839	-0.024673					76	13	8	0.839504	0.00483426	0.0446168	1.3665e-07	2	6852	150.35	145.14	1	3.3588	2.7717	0
GSSDVIIHR	9	0	0	1	Unmodified	Pep2829	MULTI-MSMS		2024-02-18_Fusion_41487	102	Treat_T2	495.278	2	492.267	982.52	0.70587	0.00034748	-0.1778	-8.7524e-05	0.52807	0.00025995	492.267	495.277	497.271	22.771	0.6217	22.654	22.444	23.066	-0.1169					223	36	10	0.607804	0.00871972	0.076247	4.062e-10	7	6089	163.99	160.24	1	2.3794	2.2443	0
GSSDVIIHR	9	0	0	1	Unmodified	Pep2829	MULTI-MSMS		2024-02-18_Fusion_41488	202	Treat_T2	330.521	3	328.514	982.52	0.073316	2.4085e-05	0.058143	1.9101e-05	0.13146	4.3186e-05	328.514	330.521	331.85	22.736	0.4912	22.656	22.472	22.963	-0.080128					115	20	12	0.782239	0.0132757	0.172536	2.1835e-07	4	5490	153.04	147.82	1	2.5129	2.4165	0
GSSDVIIHR	9	0	0	1	Unmodified	Pep2829	MULTI-MSMS		2024-02-25_Fusion_41606	103	Ctrl_T1	495.278	2	492.267	982.52	0.55672	0.00027405	-0.56777	-0.0002795	-0.011054	-5.4415e-06	492.267	495.277	497.271	22.866	0.56617	22.643	22.342	22.908	-0.22269					187	28	11	0.540028	0.0321175	0.215067	1.7966e-10	4	7457	172.11	169.27	1	39.206	11.83	0
GSSDVIIHR	9	0	0	1	Unmodified	Pep2829	MULTI-MSMS		2024-02-25_Fusion_41607	203	Ctrl_T1	330.521	3	328.514	982.52	-0.086135	-2.8297e-05	-0.18163	-5.9668e-05	-0.26777	-8.7965e-05	328.514	330.521	331.85	22.92	0.4068	22.674	22.449	22.856	-0.24563					111	16	10	0.726168	0.00784867	0.0696976	6.9269e-07	6	7000	178.99	175.27	1	92.106	102.5	0
GSSDVIIHR	9	0	0	1	Unmodified	Pep2829	MULTI-MSMS		2024-02-25_Fusion_41612	104	Ctrl_T2	495.278	2	492.267	982.52	0.33955	0.00016715	-0.35736	-0.00017592	-0.017812	-8.7685e-06	492.767	495.277	497.271	22.909	0.58607	22.67	22.356	22.942	-0.23911					178	29	10	0.81277	0.0118882	0.107513	1.7966e-10	4	7218	172.11	168.95	1	23.848	6.7068	0
GSSDVIIHR	9	0	0	1	Unmodified	Pep2829	ISO-MSMS	1	2024-02-25_Fusion_41613	204	Ctrl_T2	330.521	3	328.514	982.52			0.21444	7.0446e-05						22.927	0.33741	22.707	22.503	22.841	-0.21951								0.721801	0.0114539	0.250286	1.398e-06	3	6911	125.49	121.77	1	58.287	15.802	0
GSSDVIIHR	9	0	0	1	Unmodified	Pep2829	ISO-MSMS	2	2024-02-25_Fusion_41613	204	Ctrl_T2	331.85	3	328.514	982.52			-0.88888	-0.00029201						22.926	0.33765	22.706	22.479	22.817	-0.21951								0.683915	0.00935325	0.0750887	1.6844e-10	2	6867	151.04	147.31	1	52.227	14.159	0
KTFEGNLTTK	10	2	1	0	Unmodified	Pep444	MULTI-MSMS		2024-02-05_Fusion_41268	101	Treat_T1	569.809	2	569.809	1137.6	0.64452	0.00036725	0.77273	0.00044031	1.4172	0.00080756	569.809	575.343	580.834	22.711	0.7354	22.711	22.153	22.888	0					96	33	8	0.821865	0.00100961	0.0052427	1.0939e-08	5	7163	155.11	72.47	1	1.0429	0.83173	0
KTFEGNLTTK	10	2	1	0	Unmodified	Pep444	ISO-MSMS	1	2024-02-18_Fusion_41487	102	Treat_T2	575.343	2	569.809	1137.6			-0.70846	-0.00040369						22.727	0.21982	22.61	22.561	22.78	-0.1169								0.753031	0.000966504	0.00417321	1.0482e-05	1	6029	119.34	60.183	1	0.99967	1.0825	0
KTFEGNLTTK	10	2	1	0	Unmodified	Pep444	ISO-MSMS	0	2024-02-18_Fusion_41487	102	Treat_T2	570.31	2	569.809	1137.6			0.018975	1.0812e-05						22.768	0.23001	22.652	22.574	22.804	-0.1169								0.390053	0.00120001	0.00524806	1.1964e-05	2	6037	104.79	52.305	1	0.52838	0.57214	0
KTFEGNLTTK	10	2	1	0	Unmodified	Pep444	ISO-MSMS	2	2024-02-18_Fusion_41487	102	Treat_T2	580.834	2	569.809	1137.6			1.3332	0.00075966						22.786	0.15088	22.669	22.629	22.78	-0.1169								0.945408	0.00279417	0.011813	1.1063e-05	1	6052	113.63	53.527	1	0.36767	0.39812	0
KTFEGNLTTK	10	2	1	0	Unmodified	Pep444	ISO-MSMS	1	2024-02-25_Fusion_41606	103	Ctrl_T1	575.345	2	569.809	1137.6			0.33268	0.00018956						22.85	0.33287	22.627	22.475	22.808	-0.22269								0.844935	0.00247084	0.0208992	6.0923e-06	1	7439	154.24	75.093	1	2.7083	1.248	0
KTFEGNLTTK	10	2	1	0	Unmodified	Pep444	ISO-MSMS	2	2024-02-25_Fusion_41606	103	Ctrl_T1	580.834	2	569.809	1137.6			-0.44883	-0.00025575						22.87	0.47718	22.647	22.515	22.992	-0.22269								0.517712	0.00360278	0.0270788	1.1778e-05	1	7463	106.62	56.511	1	22.039	10.156	0
KTFEGNLTTK	10	2	1	0	Unmodified	Pep444	ISO-MSMS	1	2024-02-25_Fusion_41612	104	Ctrl_T2	575.344	2	569.809	1137.6			0.20603	0.0001174						22.912	0.39094	22.673	22.502	22.893	-0.23911								0.767644	0.00240847	0.0256673	9.8815e-06	2	7136	125.23	52.583	1			0
KTFEGNLTTK	10	2	1	0	Unmodified	Pep444	ISO-MSMS	2	2024-02-25_Fusion_41612	104	Ctrl_T2	580.833	2	569.809	1137.6			0.1317	7.5043e-05						22.953	0.3124	22.714	22.523	22.836	-0.23911								0.765478	0.00601908	0.0806807	1.1135e-05	2	7212	112.93	56.136	1	1.9593	0.87346	0
GSGKVTFPK	9	2	0	0	Unmodified	Pep2857	MULTI-MSMS		2024-02-05_Fusion_41268	101	Treat_T1	464.788	2	460.764	919.513	-0.17232	-7.9399e-05	0.063445	2.9233e-05	-0.10887	-5.0165e-05	460.764	464.788	468.778	23.258	0.26304	23.258	23.096	23.359	0					69	12	8	0.486199	0.00646745	0.0384629	1.5705e-06	3	7383	109.66	107.27	1	0.81387	0.63908	0
GSGKVTFPK	9	2	0	0	Unmodified	Pep2857	ISO-MSMS	1	2024-02-05_Fusion_41269	201	Treat_T1	310.529	3	307.512	919.513			0.16781	5.1603e-05						23.257	0.22116	23.231	23.053	23.274	-0.025114								0.733402	0.00195839	0.0121256	0.0029094	1	7017	52.725	46.945	1	0.56189	0.50028	0
GSGKVTFPK	9	2	0	0	Unmodified	Pep2857	ISO-MSMS	0	2024-02-05_Fusion_41269	201	Treat_T1	307.511	3	307.512	919.513			0.023439	7.2078e-06						23.282	0.24756	23.257	23.053	23.301	-0.025114								0.898824	0.00396722	0.0257372	1.1651e-07	2	7026	136.8	136.8	1	0.54684	0.48688	0
GSGKVTFPK	9	2	0	0	Unmodified	Pep2857	ISO-MSMS	2	2024-02-05_Fusion_41269	201	Treat_T1	312.854	3	307.512	919.513			-2.2428	-0.0006897						23.286	0.34269	23.261	22.958	23.301	-0.025114								0.834629	0.00243449	0.0145436	0.011302	1	7025	46.334	43.356	1	0.55602	0.49505	0
GSGKVTFPK	9	2	0	0	Unmodified	Pep2857	MULTI-MSMS		2024-02-18_Fusion_41487	102	Treat_T2	460.763	2	460.764	919.513	0.049655	2.2879e-05	-0.4586	-0.00021131	-0.40895	-0.00018843	460.763	464.788	468.778	23.316	0.35676	23.196	22.945	23.302	-0.11972					63	15	9	0.795857	0.0176225	0.318912	1.1223e-06	3	6252	117.53	108.78	1	0.26309	0.3086	0
GSGKVTFPK	9	2	0	0	Unmodified	Pep2857	ISO-MSMS	1	2024-02-18_Fusion_41488	202	Treat_T2	310.195	3	307.512	919.513			-0.42516	-0.00013074						23.27	0.23879	23.188	23.009	23.248	-0.081785								0.482525	0.00376633	0.0537064	0.0022923	1	5618	61.48	59.326	1	0.31844	0.36503	0
[truncated: 21,842 more rows]
[truncated: 172 more columns]

## Sheet: SK-MEL-28_wtVSdr_proteome
MQ proteome
[truncated: 22,395 more rows]
