# Supplementary material for: SILAC-based quantification reveals modulation of the immunopeptidome in BRAF and MEK inhibitor sensitive and resistant melanoma cells
Source: Front Immunol. 2025 Jan 6;15:1490821. doi: 10.3389/fimmu.2024.1490821 (PMC11744270; doi:10.3389/fimmu.2024.1490821)
Supplement: Supplementary file 14 [file Table13.xlsx]

## Sheet: Ma-Mel-63a_pSILACvsSILAC
MQ evidence
Sequence	Length	K_Count	L_Count	R_Count	Modifications	Proteins	Type	Labeling_State	Raw_file	Fraction	Experiment	MS/MS_m/z	Charge	m/z	Mass	Uncalibrated_-_Calibrated_m/z_[ppm]	Uncalibrated_-_Calibrated_m/z_[Da]	Mass_error_[ppm]	Mass_error_[Da]	Uncalibrated_mass_error_[ppm]	Uncalibrated_mass_error_[Da]	Max_intensity_m/z_0	Max_intensity_m/z_1	Max_intensity_m/z_2	Retention_time	Retention_length	Calibrated_retention_time	Calibrated_retention_time_start	Calibrated_retention_time_finish	Retention_time_calibration	Match_time_difference	Match_m/z_difference	Match_q-value	Match_score	Number_of_data_points	Number_of_scans	Number_of_isotopic_peaks	PIF	Fraction_of_total_spectrum	Base_peak_fraction	PEP	MS/MS_count	MS/MS_scan_number	Score	Delta_score	Combinatorics	Ratio_M/L	Ratio_M/L_normalized	Ratio_M/L_shift
AAAAPGRAL	9	0	1	1	Unmodified	Pep1345	MSMS	2	2023-11-03_Fusion_39991	103	Treat_T1	407.249	2	399.235	796.456										22.649	1	24.072	23.572	24.572	1.4228											0.012317	1	6030	49.358	46.352	1
AAAKVILKK	9	3	1	0	Unmodified	Pep1084	ISO-MSMS	2	2023-11-03_Fusion_39991	103	Treat_T1	486.36	2	471.329	940.643			-2.3164	-0.0010918						18.113	0.1787	19.387	19.284	19.463	1.2743								0.418635	0.0020381	0.00984901	3.2817e-06	1	4251	109.86	108.37	1			0
AAAKVILKK	9	3	1	0	Unmodified	Pep1084	MSMS	1	2023-11-03_Fusion_39991	103	Treat_T1	478.876	2	471.329	940.643										18.083	1	19.357	18.857	19.857	1.2743											1.9326e-08	1	4227	124.08	120.13	1
AAAPVVPAV	9	0	0	0	Unmodified	Pep4078	ISO-MSMS	-1	2023-02-06_Fusion_36172	201	Ctrl_T2	794.479	1	794.477	793.47			0.55588	0.00044164						36.776	0.5387	36.788	36.605	37.144	0.012112								0.974207	0.00123385	0.0156032	0.0055277	2	11941	53.522	44.699	1
AAAPVVPAV	9	0	0	0	Unmodified	Pep4078	ISO-MSMS	-1	2023-02-06_Fusion_36177	202	Ctrl_T1	794.48	1	794.477	793.47			0.32653	0.00025942						36.796	0.6016	36.852	36.526	37.128	0.05608								0.978848	0.00141318	0.0215601	0.0048038	3	12007	56.095	47.322	1
AAAPVVPAV	9	0	0	0	Unmodified	Pep4078	ISO-MSMS	-1	2023-11-03_Fusion_39992	203	Treat_T1	794.478	1	794.477	793.47			-0.35516	-0.00028216						35.636	0.43888	36.644	36.427	36.865	1.0084								0.894704	0.00173686	0.00845153	0.0015215	2	10226	67.76	58.988	1
AAFPLPFVK	9	1	1	0	Unmodified	Pep3736	ISO-MSMS	2	2023-02-06_Fusion_36171	101	Ctrl_T2	502.312	2	495.295	988.575			2.1644	0.001072						53.946	0.49586	53.946	53.712	54.208	0								0.582536	0.00182897	0.0123382	0.018532	1	18159	33.797	33.797	1	2.7429	2.0609	0
AAFPLPFVK	9	1	1	0	Unmodified	Pep3736	MSMS	1	2023-02-06_Fusion_36176	102	Ctrl_T1	498.817	2	495.295	988.575										53.896	1	53.928	53.428	54.428	0.031933											0.034547	1	18277	33.642	31.583	1
AAFPLPFVK	9	1	1	0	Unmodified	Pep3736	MSMS	0	2023-02-06_Fusion_36176	102	Ctrl_T1	495.295	2	495.295	988.575										53.995	1	54.027	53.527	54.527	0.031933											0.052945	1	18316	25.399	24.314	1
AAFPLPFVK	9	1	1	0	Unmodified	Pep3736	ISO-MSMS	2	2023-11-03_Fusion_39991	103	Treat_T1	502.311	2	495.295	988.575			-0.14566	-7.2147e-05						49.747	0.69489	51.054	50.875	51.57	1.3078								0.440509	0.00119209	0.00924715	0.0084187	1	16741	43.246	40.156	1	2.952	1.8129	0
AANGRILKK	9	2	1	1	Unmodified	Pep981	ISO-MSMS	1	2023-11-03_Fusion_39991	103	Treat_T1	494.356	2	485.811	969.608			-0.09355	-4.5448e-05						15.557	0.11885	16.797	16.691	16.81	1.2392								0.547748	0.000835231	0.00327998	0.001792	1	3249	66.799	53.811	1	3.8773	2.781	0
AANGRILKK	9	2	1	1	Unmodified	Pep981	MSMS	2	2023-11-03_Fusion_39991	103	Treat_T1	501.84	2	485.811	969.608										15.576	1	16.815	16.315	17.315	1.2392											0.0090222	1	3264	56.547	41.166	1
AAPPPVTY	8	0	0	0	Unmodified	Pep4181	ISO-MSMS	-1	2023-02-06_Fusion_36177	202	Ctrl_T1	815.43	1	815.43	814.423			0.29585	0.00024125						30.951	0.41174	31.001	30.703	31.115	0.049425								0.933715	0.000459092	0.0110647	0.023908	1	10113	32.47	29.078	1
AARLPLDAA	9	0	2	1	Unmodified	Pep1778	ISO-MSMS	0	2023-11-03_Fusion_39991	103	Treat_T1	449.261	2	449.261	896.508			0.21982	9.8759e-05						30.404	0.23966	31.745	31.663	31.902	1.3412								0.520487	0.000492611	0.00790584	0.016012	1	9133	35.149	30.164	1	0.71716	0.56724	0
AARPATSTL	9	0	1	1	Unmodified	Pep3405	MULTI-MSMS		2023-02-06_Fusion_36171	101	Ctrl_T2	448.771	2	444.251	886.487	-0.47607	-0.00021149	0.0057195	2.5409e-06	-0.47035	-0.00020895	444.753	448.771	452.265	23.322	0.87321	23.322	22.907	23.78	0					218	45	12	0.759636	0.035365	0.593126	2.4011e-08	3	6229	113.5	103.42	1	2.5544	1.9021	0
AARPATSTL	9	0	1	1	Unmodified	Pep3405	MULTI-SECPEP		2023-02-06_Fusion_36172	201	Ctrl_T2	444.25	2	444.251	886.487	-0.35713	-0.00015866	0.20258	8.9996e-05	-0.15455	-6.866e-05	444.753	448.771	452.266	23.302	0.85995	23.308	22.958	23.818	0.0058231					148	36	11	0.571367	0.00252534	0.0145917	0.0028098	1	7634	75.213	75.213	1	3.6021	2.8074	0
AARPATSTL	9	0	1	1	Unmodified	Pep3405	MULTI-MSMS		2023-02-06_Fusion_36176	102	Ctrl_T1	444.251	2	444.251	886.487	-0.2506	-0.00011133	0.28064	0.00012467	0.030037	1.3344e-05	444.251	448.77	452.265	23.309	0.91209	23.334	22.969	23.881	0.025034					264	51	14	0.933646	0.0302498	0.139662	5.4773e-10	5	6344	143.12	135.21	1	0.17065	0.1933	0
AARPATSTL	9	0	1	1	Unmodified	Pep3405	ISO-MSMS	1	2023-11-03_Fusion_39991	103	Treat_T1	448.771	2	444.251	886.487			0.51964	0.00023085						22.401	0.33908	23.811	23.649	23.988	1.4101								0.697722	0.0356605	1	3.5255e-06	1	5914	107.59	105.53	1	13.33	9.7111	0
AARPATSTL	9	0	1	1	Unmodified	Pep3405	ISO-MSMS	2	2023-11-03_Fusion_39991	103	Treat_T1	452.264	2	444.251	886.487			-1.4377	-0.00063869						22.427	0.39301	23.837	23.664	24.057	1.4101								0.681094	0.0435205	1	8.765e-05	1	5932	91.853	78.894	1	7.313	5.3275	0
AARPATSTL	9	0	1	1	Unmodified	Pep3405	ISO-MSMS	2	2023-11-03_Fusion_39992	203	Treat_T1	452.264	2	444.251	886.487			-1.1127	-0.00049432						22.445	0.33048	23.982	23.81	24.14	1.537								0.133554	0.00122006	0.0203849	0.020365	1	5987	32.812	32.812	1	5.9018	5.326	0
AARPATSTL	9	0	1	1	Unmodified	Pep3405	MULTI-MATCH		2023-02-06_Fusion_36177	202	Ctrl_T1		2	444.251	886.487	0.15712	6.98e-05	-0.25337	-0.00011256	-0.09625	-4.2759e-05	444.251	448.77	452.265	23.311	0.94428	23.358	22.91	23.854	0.047318	0.024876	-7.8152e-05		75.213	176	40	12					0				0	0.16109	0.17848	0
AASKERSGVSL	11	1	1	1	Unmodified	Pep1287	ISO-MSMS	1	2023-02-06_Fusion_36171	101	Ctrl_T2	559.336	2	552.804	1103.59			0.31306	0.00017306						22.643	0.43656	22.643	22.396	22.832	0								0.932312	0.0144646	0.143019	1.8322e-07	2	5986	120.27	90.499	1	2.7944	2.3842	0
AASKERSGVSL	11	1	1	1	Unmodified	Pep1287	ISO-MSMS	2	2023-02-06_Fusion_36171	101	Ctrl_T2	564.825	2	552.804	1103.59			-1.8939	-0.001047						22.724	0.4657	22.724	22.442	22.907	0								0.906112	0.0141012	0.0975358	8.1334e-08	2	6009	131.45	114.06	1	1.6209	1.383	0
AASKERSGVSL	11	1	1	1	Unmodified	Pep1287	MULTI-MSMS		2023-02-06_Fusion_36172	201	Ctrl_T2	373.227	3	368.872	1103.59	-0.86759	-0.00032003	0.18588	6.8564e-05	-0.68172	-0.00025147	368.872	373.227	376.886	22.674	0.79004	22.678	22.214	23.004	0.0040607					228	34	14	0.699988	0.0100219	0.109951	4.3559e-07	8	7405	105.57	102.76	1	2.3542	1.7876	0
AASKERSGVSL	11	1	1	1	Unmodified	Pep1287	MULTI-MSMS		2023-02-06_Fusion_36176	102	Ctrl_T1	552.805	2	552.804	1103.59	0.33046	0.00018268	0.22042	0.00012185	0.55088	0.00030453	552.804	559.336	564.825	22.654	0.50867	22.678	22.378	22.887	0.024418					160	25	11	0.868224	0.00421352	0.0802527	1.3182e-05	5	6021	101.38	98.036	1	0.13858	0.15372	0
AASKERSGVSL	11	1	1	1	Unmodified	Pep1287	ISO-MSMS	0	2023-02-06_Fusion_36177	202	Ctrl_T1	368.872	3	368.872	1103.59			0.36838	0.00013589						22.623	0.46771	22.67	22.418	22.886	0.046167								0.80149	0.0141203	0.140184	2.6609e-15	2	7517	166.07	159.86	1	0.11182	0.13182	0
AASKERSGVSL	11	1	1	1	Unmodified	Pep1287	ISO-MSMS	1	2023-11-03_Fusion_39991	103	Treat_T1	559.335	2	552.804	1103.59			0.76381	0.00042224						21.504	0.30244	22.9	22.759	23.061	1.3956								0.971268	0.00217045	0.00727027	4.0085e-06	1	5551	104.05	87.21	1	5.609	3.1983	0
AASKERSGVSL	11	1	1	1	Unmodified	Pep1287	ISO-MSMS	2	2023-11-03_Fusion_39992	203	Treat_T1	376.886	3	368.872	1103.59			-1.759	-0.00064884						21.552	0.43868	23.05	22.885	23.323	1.4981								0.864711	0.0182211	0.0688572	0.031275	1	5658	26.012	23.279	1			0
AASKERSGVSL	11	1	1	1	Unmodified	Pep1287	MULTI-MATCH-MSMS		2023-02-06_Fusion_36171	101	Ctrl_T2		2	552.804	1103.59	0.10064	5.5632e-05	-0.90184	-0.00049854	-0.8012	-0.00044291	552.804	556.326	560.82	22.703	0.57639	22.703	22.485	23.061	0	0.012194	-0.0011025		101.38	142	27	10					0				0	0.32655	0.24535	0
AEYPAVKF	8	1	0	0	Unmodified	Pep1999	ISO-MSMS	1	2023-11-03_Fusion_39991	103	Treat_T1	464.757	2	462.745	923.475			1.0824	0.0005009						35.034	0.40753	36.135	35.962	36.37	1.1012								0.170636	0.000737692	0.00451495	0.033797	1	10904	28.107	26.378	1			0
AEYPAVKF	8	1	0	0	Unmodified	Pep1999	ISO-MSMS	2	2023-11-03_Fusion_39991	103	Treat_T1	466.752	2	462.745	923.475			-0.70861	-0.0003279						35.033	0.40753	36.134	35.962	36.37	1.1012								0.666673	0.00125881	0.00365185	0.0083755	1	10926	44.692	44.692	1			0
AGGHKLGLGLEFQA	14	1	3	0	Unmodified	Pep619	ISO-MSMS	2	2023-11-03_Fusion_39991	103	Treat_T1	712.919	2	699.38	1396.75			2.7456	0.0019202						36.942	0.32925	38.034	37.735	38.064	1.0915								0.704732	0.00102586	0.00916143	0.0035552	1	11647	52.79	50.276	1			0
AGGHKLGLGLEFQA	14	1	3	0	Unmodified	Pep619	ISO-MSMS	1	2023-11-03_Fusion_39992	203	Treat_T1	470.95	3	466.589	1396.75			0.49581	0.00023134						36.738	0.69302	37.758	37.544	38.237	1.0203								0.609928	0.00792362	0.0950827	9.7019e-06	2	10628	90.434	83.064	1	2.4144	1.2862	0
AGGHKLGLGLEFQA	14	1	3	0	Unmodified	Pep619	ISO-MSMS	2	2023-11-03_Fusion_39992	203	Treat_T1	475.281	3	466.589	1396.75			-0.99403	-0.0004638						36.925	0.71346	37.945	37.699	38.412	1.0203								0.848964	0.00642781	0.0595213	1.393e-06	5	10652	105.03	99.218	1	1.2556	0.66891	0
AGTPSPIQL	9	0	1	0	Unmodified	Pep2131	ISO-MSMS	1	2023-02-06_Fusion_36171	101	Ctrl_T2	443.757	2	442.248	882.481			0.77853	0.0003443						39.369	0.8208	39.369	38.933	39.754	0								0.270945	0.000838011	0.00875189	0.03408	1	12448	25.45	24.474	1	2.5676	1.7042	0
AGTPSPIQL	9	0	1	0	Unmodified	Pep2131	MULTI-MSMS		2023-02-06_Fusion_36176	102	Ctrl_T1	442.248	2	442.248	882.481	0.44968	0.00019887	-0.55962	-0.00024749	-0.10994	-4.862e-05	442.247	443.757	445.258	39.368	0.90251	39.411	39.006	39.908	0.043034					154	45	7	0.353921	0.00131909	0.0160758	0.0066036	1	12565	40.103	37.096	1	0.6916	0.73878	0
AGTPSPIQL	9	0	1	0	Unmodified	Pep2131	ISO-MSMS	0	2023-02-06_Fusion_36177	202	Ctrl_T1	883.489	1	883.488	882.481			1.5396	0.0013602						39.333	0.39893	39.392	39.164	39.563	0.058331								0.567374	0.000351523	0.00662247	0.0089868	1	12966	41.227	38.22	1	0.48746	0.48578	0
AGTPSPIQL	9	0	1	0	Unmodified	Pep2131	ISO-MSMS	1	2023-11-03_Fusion_39991	103	Treat_T1	443.757	2	442.248	882.481			0.68912	0.00030476						37.562	0.31501	38.657	38.445	38.76	1.0944								0.365311	0.000610734	0.00571865	0.0023535	1	11904	64.803	62.744	1	6.0193	2.6867	0
AHPPLLVL	8	0	3	0	Unmodified	Pep2495	ISO-MSMS	1	2023-02-06_Fusion_36171	101	Ctrl_T2	434.802	2	430.274	858.533			0.61817	0.00026598						49.767	0.78502	49.767	49.316	50.101	0								0.466684	0.00260999	0.0407397	0.0027395	3	16379	63.581	63.581	1	5.4725	4.4521	0
AHPPLLVL	8	0	3	0	Unmodified	Pep2495	ISO-MSMS	2	2023-02-06_Fusion_36171	101	Ctrl_T2	439.304	2	430.274	858.533			-0.56668	-0.00024383						50.023	0.87183	50.023	49.536	50.408	0								0.729316	0.00411918	0.0252495	0.001622	4	16620	67.327	65.708	1	1.6907	1.3755	0
AHPPLLVL	8	0	3	0	Unmodified	Pep2495	ISO-MSMS	1	2023-02-06_Fusion_36176	102	Ctrl_T1	434.802	2	430.274	858.533			-0.13229	-5.6923e-05						49.668	0.75454	49.703	49.306	50.061	0.035282								0.718205	0.00455913	0.0363564	0.0046813	1	16572	57.074	57.074	1	1.2098	1.2506	0
AHPPLLVL	8	0	3	0	Unmodified	Pep2495	ISO-MSMS	2	2023-02-06_Fusion_36176	102	Ctrl_T1	439.304	2	430.274	858.533			-0.96433	-0.00041493						50.003	0.76653	50.038	49.553	50.319	0.035194								0.668947	0.00277319	0.0209052	0.00067836	3	16768	70.49	70.49	1	0.29504	0.30498	0
AHPPLLVL	8	0	3	0	Unmodified	Pep2495	ISO-MSMS	2	2023-11-03_Fusion_39991	103	Treat_T1	439.304	2	430.274	858.533			-0.75578	-0.00032519						46.429	0.8378	47.687	47.164	48.001	1.2583								0.788578	0.00954997	0.0814027	8.1212e-05	4	15411	76.053	75.107	1			0
AIAKQALKK	9	3	1	0	Unmodified	Pep989	ISO-MSMS	1	2023-11-03_Fusion_39991	103	Treat_T1	493.371	2	485.824	969.634			0.4806	0.00023349						15.921	0.11113	17.16	17.126	17.237	1.2392								0.452186	0.00090012	0.0120052	0.0051755	1	3398	54.774	49.115	1			0
AIALALREK	9	1	2	1	Unmodified	Pep1587	ISO-MSMS	1	2023-11-03_Fusion_39991	103	Treat_T1	500.855	2	492.814	983.613			3.1254	0.0015402						26.903	0.39694	28.35	28.069	28.466	1.4471								0.504094	0.0027874	0.0415141	0.00012501	1	7698	85.38	40.688	1	18.88	13.866	0
AIALPVTMK	9	1	1	0	Unmodified	Pep2127	ISO-MSMS	2	2023-11-03_Fusion_39991	103	Treat_T1	479.303	2	472.286	942.557			0.264	0.00012468						37.4	0.28024	38.494	38.316	38.596	1.0944								0.278575	0.000603804	0.00806771	0.0084647	1	11853	43.083	33.495	1	5.1178	3.1431	0
AIAPIIAAV	9	0	0	0	Unmodified	Pep779	ISO-MSMS	-1	2023-02-06_Fusion_36172	201	Ctrl_T2	838.541	1	838.54	837.532			-0.089702	-7.5219e-05						52.306	0.41138	52.313	52.081	52.493	0.0064354								0.933516	0.000920245	0.0072636	0.0024212	2	17450	64.563	33.894	1
AIAPIIAAV	9	0	0	0	Unmodified	Pep779	ISO-MSMS	-1	2023-02-06_Fusion_36177	202	Ctrl_T1	838.541	1	838.54	837.532			0.14178	0.00011889						52.185	0.43362	52.226	52.032	52.466	0.041187								0.913122	0.000868769	0.00666903	0.0040818	3	17608	58.661	33.662	1
AIAPIIAAV	9	0	0	0	Unmodified	Pep779	ISO-MSMS	-1	2023-11-03_Fusion_39992	203	Treat_T1	838.542	1	838.54	837.532			-0.36737	-0.00030806						50.827	0.39211	52.226	52.033	52.425	1.3993								0.839382	0.00195728	0.0295007	3.0689e-05	2	15816	101.72	66.618	1
AIDAALTSV	9	0	1	0	Unmodified	Pep640	ISO-MSMS	1	2023-11-03_Fusion_39992	203	Treat_T1	863.492	1	860.472	859.465			1.0248	0.00088182						38.067	0.20556	39.108	39	39.205	1.0412								0.401189	0.000164439	0.00413893	0.028543	1	11104	28.423	25.416	1			0
AIDVVPPNV	9	0	0	0	Unmodified	Pep3187	ISO-MSMS	-1	2023-02-06_Fusion_36177	202	Ctrl_T1	923.521	1	923.52	922.512			-0.3725	-0.00034401						41.992	0.51283	42.05	41.807	42.32	0.058186								0.962947	0.000781073	0.0241539	0.0034833	2	13913	60.788	60.788	1
AIDVVPPNV	9	0	0	0	Unmodified	Pep3187	ISO-MSMS	-1	2023-11-03_Fusion_39992	203	Treat_T1	923.519	1	923.52	922.512			0.7416	0.00068488						40.321	0.31302	41.437	41.385	41.698	1.1158								0.590717	0.00035035	0.00139037	0.007105	1	11864	47.916	47.916	1
AIFGNADPAQK	11	1	0	0	Unmodified	Pep4528	MULTI-MSMS		2023-02-06_Fusion_36171	101	Ctrl_T2	570.301	2	566.293	1130.57	0.14152	8.0143e-05	-1.4033	-0.00079467	-1.2618	-0.00071452	566.293	568.306	570.801	29.618	0.40547	29.618	29.329	29.734	0					122	20	9	0.374876	0.00219126	0.035836	0.00096037	2	8634	56.258	54.45	1	4.0507	3.0953	0
AIFGNADPAQK	11	1	0	0	Unmodified	Pep4528	ISO-MSMS	1	2023-11-03_Fusion_39991	103	Treat_T1	568.306	2	566.293	1130.57			1.1302	0.00064002						27.732	0.44733	29.161	29.022	29.469	1.4289								0.178492	0.000744699	0.0134554	0.0047392	1	8082	54.191	52.997	1			0
AIFKVLNEK	9	2	1	0	Unmodified	Pep3546	ISO-MSMS	2	2023-02-06_Fusion_36171	101	Ctrl_T2	542.345	2	531.321	1060.63			0.6631	0.00035232						32.544	0.59184	32.544	32.179	32.771	0								0.512022	0.0031385	0.0360166	0.0010045	1	9831	69.598	63.008	1	6.2644	6.4752	0
AIFKVLNEK	9	2	1	0	Unmodified	Pep3546	ISO-MSMS	2	2023-02-06_Fusion_36176	102	Ctrl_T1	542.346	2	531.321	1060.63			-1.2101	-0.00064296						32.491	0.42372	32.526	32.323	32.747	0.034313								0.565996	0.00337529	0.0241856	7.3236e-07	1	9914	133.58	117.62	1	1.2803	1.5717	0
AIFKVLNEK	9	2	1	0	Unmodified	Pep3546	ISO-MSMS	0	2023-02-06_Fusion_36176	102	Ctrl_T1	531.321	2	531.321	1060.63			-0.12102	-6.43e-05						32.502	0.7461	32.536	32.306	33.052	0.034313								0.319438	0.00293619	0.029976	0.0042872	1	9924	57.931	55.251	1	1.1789	1.4472	0
AIFKVLNEK	9	2	1	0	Unmodified	Pep3546	ISO-MSMS	1	2023-11-03_Fusion_39991	103	Treat_T1	536.857	2	531.321	1060.63			1.9839	0.0010541						29.658	0.44042	31.029	30.789	31.229	1.3703								0.688579	0.00600124	0.0307941	3.2434e-06	2	8781	110.22	99.584	1	66.872	40.645	0
AIFKVLNEK	9	2	1	0	Unmodified	Pep3546	ISO-MSMS	1	2023-11-03_Fusion_39992	203	Treat_T1	358.24	3	354.55	1060.63			0.64962	0.00023032						29.663	0.36108	30.921	30.741	31.103	1.2587								0.745244	0.002554	0.0168727	1.4825e-09	2	8264	128.69	114.02	1	7.282	5.2465	0
AIFKVLNEK	9	2	1	0	Unmodified	Pep3546	ISO-MSMS	2	2023-11-03_Fusion_39992	203	Treat_T1	361.9	3	354.55	1060.63			-0.80934	-0.00028695						29.733	0.31377	30.991	30.815	31.129	1.2587								0.833195	0.00433557	0.0387748	2.0604e-09	2	8293	123.72	119.02	1	4.3092	3.1047	0
AIFPSPMMY	9	0	0	0	Unmodified	Pep812	ISO-MSMS	-1	2023-11-03_Fusion_39992	203	Treat_T1	1056.49	1	1056.49	1055.48			0.97237	0.0010273						55.224	0.39019	56.701	56.481	56.872	1.4767								0.968982	0.00241773	0.0275404	0.00015285	2	17333	80.555	70.568	1
AIFVLSTLK	9	1	2	0	Unmodified	Pep4766	ISO-MSMS	1	2023-02-06_Fusion_36171	101	Ctrl_T2	501.345	2	496.313	990.611			0.9209	0.00045705						49.882	0.50378	49.882	49.597	50.101	0								0.464627	0.00168872	0.0118171	0.0058202	2	16494	52.482	52.482	1	4.1901	3.6388	0
AIFVLSTLK	9	1	2	0	Unmodified	Pep4766	ISO-MSMS	1	2023-02-06_Fusion_36176	102	Ctrl_T1	501.345	2	496.313	990.611			-0.009922	-4.9244e-06						49.786	0.55642	49.821	49.553	50.109	0.035191								0.474127	0.00151055	0.00987512	0.0035822	2	16627	60.436	60.436	1	1.9085	2.4028	0
AIFVLSTLK	9	1	2	0	Unmodified	Pep4766	ISO-MSMS	0	2023-02-06_Fusion_36176	102	Ctrl_T1	496.313	2	496.313	990.611			-0.40242	-0.00019973						50.001	0.45384	50.036	49.747	50.201	0.035194								0.585609	0.00129419	0.0129	0.0084647	1	16707	43.083	43.083	1	0.80122	1.0088	0
AIGLPQPPK	9	1	1	0	Unmodified	Pep2825	ISO-MSMS	1	2023-02-06_Fusion_36171	101	Ctrl_T2	464.304	2	460.782	919.549			0.45408	0.00020923						33.077	0.68944	33.077	32.899	33.589	0								0.181269	0.00169553	0.0252576	0.026766	2	10051	29.376	29.376	1	0.86962	0.65339	0
AIGLPQPPK	9	1	1	0	Unmodified	Pep2825	MSMS	2	2023-02-06_Fusion_36171	101	Ctrl_T2	467.799	2	460.782	919.549										33.35	1	33.35	32.85	33.85	0											0.03191	1	10120	34.824	34.299	1
AIGLPQPPK	9	1	1	0	Unmodified	Pep2825	MSMS	2	2023-02-06_Fusion_36171	101	Ctrl_T2	467.798	2	460.782	919.549										33.499	1	33.499	32.999	33.999	0											0.051841	1	10177	25.894	25.102	1
AIGLPQPPK	9	1	1	0	Unmodified	Pep2825	MULTI-MSMS		2023-02-06_Fusion_36176	102	Ctrl_T1	467.798	2	460.782	919.549	0.43607	0.00020093	-2.1085	-0.00097155	-1.6724	-0.00077061	461.283	464.303	467.799	33.25	0.99421	33.286	32.89	33.884	0.035427					207	53	7	0.631203	0.00290283	0.0093633	0.0030427	3	10217	49.358	48.652	1	0.57067	0.67642	0
AIGLPQPPK	9	1	1	0	Unmodified	Pep2825	ISO-MSMS	1	2023-11-03_Fusion_39991	103	Treat_T1	464.302	2	460.782	919.549			0.074684	3.4413e-05						30.492	0.55054	31.8	31.536	32.087	1.308								0.341777	0.000275706	0.00372159	0.009672	1	9060	38.792	37.063	1	1.1419	0.70129	0
AIHPTFNLK	9	1	1	0	Unmodified	Pep3148	ISO-MSMS	2	2023-02-06_Fusion_36172	201	Ctrl_T2	352.212	3	347.534	1039.58			-0.26652	-9.2624e-05						31.969	0.33816	31.982	31.693	32.031	0.012421								0.37131	0.000597606	0.00238799	0.058523	1	10290	31.934	29.877	1			0
AIHPTFNLK	9	1	1	0	Unmodified	Pep3148	MULTI-MSMS		2023-02-06_Fusion_36177	202	Ctrl_T1	347.534	3	347.534	1039.58	-0.00084074	-2.9219e-07	-0.61392	-0.00021336	-0.61476	-0.00021365	347.534	350.217	352.213	31.913	0.46852	31.963	31.691	32.159	0.050333					118	33	7	0.704811	0.00100436	0.00260455	0.00010911	1	10406	77.674	77.674	1	0.82124	0.97623	0
AIHPTFNLK	9	1	1	0	Unmodified	Pep3148	ISO-MSMS	1	2023-11-03_Fusion_39992	203	Treat_T1	350.217	3	347.534	1039.58			1.2433	0.0004321						28.549	0.40886	30.085	29.987	30.396	1.5356								0.931852	0.000738135	0.00280519	3.4303e-09	2	7904	111.95	111	1			0
AIHPTFNLK	9	1	1	0	Unmodified	Pep3148	ISO-MSMS	2	2023-11-03_Fusion_39992	203	Treat_T1	352.212	3	347.534	1039.58			0.060283	2.095e-05						28.63	0.32793	30.165	30.021	30.349	1.5356								0.876892	0.00154779	0.00652209	6.3572e-06	3	7926	101.64	97.919	1			0
AIHSKVVRNR	10	1	0	2	Unmodified	Pep34	MULTI-MSMS		2023-02-06_Fusion_36172	201	Ctrl_T2	399.262	3	393.907	1178.7	-0.60854	-0.00023971	0.47799	0.00018828	-0.13055	-5.1425e-05	393.907	399.263	403.251	14.274	0.46538	14.262	14.119	14.585	-0.011893					83	19	9	0.595378	0.0107481	0.198729	0.0015722	1	4836	73.26	73.26	1	8.5798	8.3408	0
AIHSKVVRNR	10	1	0	2	Unmodified	Pep34	ISO-MSMS	1	2023-02-06_Fusion_36177	202	Ctrl_T1	399.262	3	393.907	1178.7			0.24126	9.5035e-05						14.108	0.49965	14.141	14.011	14.511	0.033718								0.710905	0.0230071	0.118578	3.4528e-09	2	4883	112.17	112.17	1	2.9246	3.1762	0
AIHSKVVRNR	10	1	0	2	Unmodified	Pep34	ISO-MSMS	2	2023-02-06_Fusion_36177	202	Ctrl_T1	403.251	3	393.907	1178.7			-1.4897	-0.00058679						14.109	0.45256	14.143	14.011	14.464	0.033719								0.978084	0.0213338	0.0999309	2.5954e-05	2	4885	88.596	65.116	1	2.7134	2.9468	0
AIHSKVVRNR	10	1	0	2	Unmodified	Pep34	MULTI-MATCH-MSMS		2023-02-06_Fusion_36177	202	Ctrl_T1		3	393.907	1178.7	-0.17052	-6.7168e-05	-2.2457	-0.00088461	-2.4163	-0.00095178	393.907	397.256	400.248	14.107	0.35985	14.141	14.033	14.393	0.033718	-0.060295	-0.0029699		73.26	89	14	11					0				0	0.95243	1.1486	0
AIIDHIFASK	10	1	0	0	Unmodified	Pep3619	MULTI-SECPEP		2023-02-06_Fusion_36171	101	Ctrl_T2	560.296	2	557.816	1113.62	-0.078928	-4.4027e-05	0.53889	0.0003006	0.45996	0.00025657	557.817	559.83	561.824	39.293	0.87067	39.293	38.852	39.723	0					160	39	8	0.594958	0.00807758	0.0985291	0.019869	1	12420	54.066	54.066	1	2.9791	2.2765	0
AIIDHIFASK	10	1	0	0	Unmodified	Pep3619	MULTI-MSMS		2023-02-06_Fusion_36172	201	Ctrl_T2	373.555	3	372.213	1113.62	-0.33691	-0.0001254	-0.59492	-0.00022144	-0.93183	-0.00034684	372.213	373.555	375.218	39.226	0.47569	39.237	38.996	39.472	0.011272					172	27	9	0.476355	0.00187943	0.0439908	1.2789e-11	4	12775	141.78	141.78	1	4.3514	3.2233	0
AIIDHIFASK	10	1	0	0	Unmodified	Pep3619	MULTI-MSMS		2023-02-06_Fusion_36176	102	Ctrl_T1	557.818	2	557.816	1113.62	0.42186	0.00023532	-0.052806	-2.9456e-05	0.36905	0.00020586	557.817	559.829	561.824	39.182	0.48301	39.225	39.006	39.489	0.04303					129	23	8	0.711087	0.00373131	0.019258	0.0017779	1	12482	61.78	61.217	1	0.81139	0.91559	0
AIIDHIFASK	10	1	0	0	Unmodified	Pep3619	ISO-MSMS	1	2023-02-06_Fusion_36177	202	Ctrl_T1	373.555	3	372.213	1113.62			0.097947	3.6457e-05						39.179	0.4453	39.237	39.027	39.473	0.058331								0.373346	0.00157676	0.0481868	5.863e-15	4	12903	161.92	160.64	1	0.88802	0.99281	0
AIIDHIFASK	10	1	0	0	Unmodified	Pep3619	MSMS	0	2023-02-06_Fusion_36177	202	Ctrl_T1	372.214	3	372.213	1113.62										39.235	1	39.294	38.794	39.794	0.058331											0.020641	1	12897	37.6	33.678	1
AIIDHIFASK	10	1	0	0	Unmodified	Pep3619	MSMS	0	2023-02-06_Fusion_36177	202	Ctrl_T1	372.214	3	372.213	1113.62										39.238	1	39.296	38.796	39.796	0.058331											1.1597e-16	1	12898	157.52	134.78	1
AIIDHIFASK	10	1	0	0	Unmodified	Pep3619	ISO-MSMS	1	2023-11-03_Fusion_39992	203	Treat_T1	373.555	3	372.213	1113.62			1.0819	0.0004027						35.793	0.37	36.801	36.613	36.983	1.0084								0.536134	0.00146426	0.0089959	1.992e-10	2	10333	139.74	137.97	1	4.0735	1.6479	0
AIIDHIFASK	10	1	0	0	Unmodified	Pep3619	ISO-MSMS	2	2023-11-03_Fusion_39992	203	Treat_T1	375.218	3	372.213	1113.62			-2.2063	-0.00082121						35.795	0.39814	36.803	36.634	37.032	1.0084								0.744287	0.00329653	0.00760891	4.5389e-15	5	10311	164.96	162.57	1	4.6164	1.8676	0
AIIDKYIKL	9	2	1	0	Unmodified	Pep4105	ISO-MSMS	2	2023-02-06_Fusion_36172	201	Ctrl_T2	366.912	3	359.562	1075.66			-0.77564	-0.00027889						43.32	0.39346	43.329	43.149	43.542	0.0081253								0.156103	0.000677205	0.00987629	0.0090644	1	14211	58.674	52.639	1	1.5182	1.2717	0
AIIDKYIKL	9	2	1	0	Unmodified	Pep4105	ISO-MSMS	1	2023-02-06_Fusion_36172	201	Ctrl_T2	363.252	3	359.562	1075.66			-0.14461	-5.1998e-05						43.29	0.48019	43.298	43.019	43.499	0.0081253								0.293752	0.000992721	0.0173097	0.0039854	1	14213	67.032	63.331	1	3.2081	2.687	0
AIIDKYIKL	9	2	1	0	Unmodified	Pep4105	ISO-MSMS	1	2023-11-03_Fusion_39992	203	Treat_T1	363.251	3	359.562	1075.66			0.55739	0.00020042						38.968	0.31865	40.04	39.876	40.194	1.0725								0.753882	0.0019004	0.00708941	1.7235e-14	2	11366	143.01	138.31	1			0
AIIDKYIKL	9	2	1	0	Unmodified	Pep4105	ISO-MSMS	2	2023-11-03_Fusion_39992	203	Treat_T1	366.911	3	359.562	1075.66			-2.4149	-0.0008683						39.07	0.29893	40.142	39.944	40.243	1.0725								0.740051	0.0054232	0.0521834	2.0089e-05	2	11417	89.032	82.999	1			0
AIIGGMFTV	9	0	0	0	Oxidation (M)	Pep3242	ISO-MSMS	-1	2023-02-06_Fusion_36172	201	Ctrl_T2	924.487	1	924.486	923.479			0.96126	0.00088867						48.502	0.62296	48.508	48.188	48.811	0.0055161								0.987898	0.00395142	0.0342039	0.023202	2	16126	31.289	18.933	1
AIIGGMFTV	9	0	0	0	Oxidation (M)	Pep3242	ISO-MSMS	-1	2023-02-06_Fusion_36177	202	Ctrl_T1	924.488	1	924.486	923.479			1.9486	0.0018014						48.361	0.60584	48.413	48.185	48.791	0.052151								0.990654	0.00552558	0.0498715	0.008488	1	16229	43	31.489	1
AIIGGMFTV	9	0	0	0	Unmodified	Pep3242	ISO-MSMS	-1	2023-02-06_Fusion_36172	201	Ctrl_T2	908.492	1	908.491	907.484			-0.0060168	-5.4662e-06						57.387	1.0704	57.389	57.059	58.13	0.001606								0.990782	0.00805883	0.0609107	0.0045202	2	19078	57.102	35.802	1
AIIGGMFTV	9	0	0	0	Unmodified	Pep3242	ISO-MSMS	-1	2023-02-06_Fusion_36177	202	Ctrl_T1	908.493	1	908.491	907.484			0.14725	0.00013378						57.317	1.1848	57.343	56.96	58.145	0.026249								0.983297	0.00794591	0.125154	0.0084694	2	19413	43.066	31.147	1
AIIGGMFTV	9	0	0	0	Unmodified	Pep3242	ISO-MSMS	-1	2023-11-03_Fusion_39992	203	Treat_T1	908.492	1	908.491	907.484			-0.98301	-0.00089306						55.696	0.96819	57.19	56.906	57.874	1.4938								0.988945	0.0222804	0.246217	0.0029411	2	17512	62.715	47.877	1
AIISELVSI	9	0	1	0	Unmodified	Pep3245	MULTI-MSMS		2023-02-06_Fusion_36172	201	Ctrl_T2	950.588	1	944.566	943.559	0.53644	0.00050671	0.26637	0.0002516	0.80281	0.00075831	944.567	947.586	950.588	57.974	0.53656	57.974	57.728	58.264	6.485e-05					142	28	8	0.826601	0.00133394	0.0342847	0.0074241	4	19312	39.542	33.884	1	1.7818	1.2872	0
AIISELVSI	9	0	1	0	Unmodified	Pep3245	MULTI-MSMS		2023-02-06_Fusion_36177	202	Ctrl_T1	944.568	1	944.566	943.559	1.1214	0.0010592	-0.5343	-0.00050468	0.5871	0.00055456	944.566	947.583	950.587	57.95	0.64732	57.975	57.691	58.339	0.025627					153	33	8	0.988162	0.00233609	0.0139464	2.7414e-05	3	19573	84.359	76.018	1	0.2835	0.28252	0
AIISELVSI	9	0	1	0	Unmodified	Pep3245	ISO-MSMS	1	2023-11-03_Fusion_39992	203	Treat_T1	947.585	1	944.566	943.559			0.16299	0.00015395						55.961	0.43323	57.455	57.235	57.668	1.4938								0.913379	0.00232894	0.0295042	0.0001309	1	17567	84.359	74.28	1	3.435	1.5395	0
AIKKPLTQK	9	3	1	0	Unmodified	Pep95	ISO-MSMS	2	2023-02-06_Fusion_36177	202	Ctrl_T1	352.915	3	342.894	1025.66			-0.972	-0.00033329						16.35	0.1917	16.388	16.284	16.475	0.037643								0.247149	0.000933151	0.0186458	0.030073	1	5582	37.681	35.637	1	0.30928	0.38828	0
AIKKPLTQK	9	3	1	0	Unmodified	Pep95	ISO-MSMS	1	2023-11-03_Fusion_39991	103	Treat_T1	521.384	2	513.837	1025.66			0.51226	0.00026322						16.12	0.12962	17.36	17.322	17.452	1.2392								0.759668	0.00293089	0.00634971	0.0022103	1	3474	65.313	50.646	1	2.2523	1.6154	0
AIKKPLTQK	9	3	1	0	Unmodified	Pep95	ISO-MSMS	1	2023-11-03_Fusion_39992	203	Treat_T1	347.925	3	342.894	1025.66			0.65761	0.00022549						16.15	0.26904	16.822	16.679	16.948	0.67169								0.757151	0.0153049	0.0599106	2.0298e-09	2	3925	123.98	123.98	1	5.5693	3.8247	0
AIKKPLTQK	9	3	1	0	Unmodified	Pep95	ISO-MSMS	2	2023-11-03_Fusion_39992	203	Treat_T1	352.915	3	342.894	1025.66			-0.92705	-0.00031788						16.208	0.19522	16.879	16.753	16.948	0.67169								0.845391	0.0114077	0.108725	2.5046e-05	2	3950	84.479	81.283	1	2.9232	2.0075	0
AILDKNFRK	9	2	1	1	Unmodified	Pep3061	ISO-MSMS	0	2023-02-06_Fusion_36176	102	Ctrl_T1	552.83	2	552.83	1103.65			1.4528	0.00080317						23.893	0.20615	23.918	23.777	23.983	0.025034								0.371822	0.000277247	0.0135311	0.0094316	1	6533	39.646	20.87	1			0
AILDKNFRK	9	2	1	1	Unmodified	Pep3061	ISO-MSMS	1	2023-11-03_Fusion_39992	203	Treat_T1	374.585	3	368.889	1103.65			1.9131	0.00070571						22.213	0.43791	23.733	23.635	24.073	1.5199								0.280414	0.00253344	0.00972932	1.3502e-14	2	5884	150.02	150.02	1			0
AILDKTTNK	9	2	1	0	Unmodified	Pep4263	ISO-MSMS	1	2023-02-06_Fusion_36171	101	Ctrl_T2	507.827	2	502.293	1002.57			-0.45539	-0.00022874						19.681	0.332	19.681	19.516	19.848	0								0.840181	0.00720243	0.129591	2.0047e-06	2	4853	121.74	115.5	1	3.5499	3.6694	0
AILDKTTNK	9	2	1	0	Unmodified	Pep4263	ISO-MSMS	2	2023-02-06_Fusion_36171	101	Ctrl_T2	513.316	2	502.293	1002.57			-1.4787	-0.00074273						19.76	0.36401	19.76	19.534	19.898	0								0.722738	0.00796022	0.127775	1.5919e-06	2	4823	125.58	116.23	1	1.9561	2.0219	0
AILDKTTNK	9	2	1	0	Unmodified	Pep4263	ISO-MSMS	1	2023-02-06_Fusion_36176	102	Ctrl_T1	507.826	2	502.293	1002.57			-1.6472	-0.00082736						19.721	0.33343	19.743	19.507	19.841	0.02145								0.639322	0.00374883	0.0800207	0.00015909	1	4902	79.474	75.54	1	0.2805	0.34436	0
AILDKTTNK	9	2	1	0	Unmodified	Pep4263	ISO-MSMS	2	2023-02-06_Fusion_36176	102	Ctrl_T1	513.316	2	502.293	1002.57			-1.5431	-0.00077511						19.758	0.33145	19.78	19.551	19.883	0.021452								0.66714	0.00356965	0.0404173	0.0029886	1	4916	62.546	59.387	1	0.15385	0.18888	0
AILDKTTNK	9	2	1	0	Unmodified	Pep4263	ISO-MSMS	1	2023-11-03_Fusion_39991	103	Treat_T1	507.827	2	502.293	1002.57			0.72242	0.00036287						19.332	0.32723	20.651	20.537	20.865	1.3197								0.718645	0.00317039	0.017325	2.837e-09	1	4704	151.56	134.79	1	9.4881	5.7669	0
AILDKTTNK	9	2	1	0	Unmodified	Pep4263	ISO-MSMS	2	2023-11-03_Fusion_39991	103	Treat_T1	513.317	2	502.293	1002.57			-0.92606	-0.00046516						19.41	0.26513	20.73	20.599	20.865	1.3197								0.813765	0.0034395	0.0176434	2.0865e-09	2	4720	157.58	128.27	1	3.6447	2.2152	0
AILEKSRLK	9	2	2	1	Unmodified	Pep3018	ISO-MSMS	0	2023-02-06_Fusion_36177	202	Ctrl_T1	353.229	3	353.229	1056.67			-0.042898	-1.5153e-05						21.282	0.35566	21.327	21.096	21.452	0.044636								0.6396	0.00361486	0.0163586	2.774e-15	2	7066	178.3	157.52	1			0
AILEKSRLK	9	2	2	1	Unmodified	Pep3018	ISO-MSMS	1	2023-11-03_Fusion_39992	203	Treat_T1	359.932	3	353.229	1056.67			0.73881	0.00026097						20.078	0.20583	21.444	21.375	21.581	1.3665								0.447305	0.00155941	0.00443272	2.0147e-21	2	5195	185.99	183.14	1			0
AILGIHNEV	9	0	1	0	Unmodified	Pep1901	ISO-MSMS	1	2023-11-03_Fusion_39991	103	Treat_T1	484.784	2	483.274	964.534			-2.1736	-0.0010505						32.876	0.31366	34.048	33.836	34.149	1.1719								0.713296	0.00375756	0.00734714	0.00017468	1	10072	76.774	65.414	1	3.7423	1.6703	0
AILGIHNEV	9	0	1	0	Unmodified	Pep1901	ISO-MSMS	2	2023-11-03_Fusion_39991	103	Treat_T1	486.285	2	483.274	964.534			-1.4797	-0.00071509						32.889	0.37003	34.061	33.858	34.228	1.1719								0.466479	0.00366103	0.00797918	0.027569	1	10095	28.945	28.214	1	3.0805	1.3749	0
AILGNPKVK	9	2	1	0	Unmodified	Pep1330	ISO-MSMS	0	2023-11-03_Fusion_39991	103	Treat_T1	470.303	2	470.303	938.591			1.6265	0.00076497						22.452	0.23223	23.862	23.732	23.964	1.4101								0.857631	0.00327718	0.0512562	0.0001929	1	5944	73.616	68.308	1			0
AILGYRSVGK	10	1	1	1	Unmodified	Pep1489	ISO-MSMS	1	2023-02-06_Fusion_36171	101	Ctrl_T2	538.849	2	532.317	1062.62			0.34391	0.00018307						27.117	0.41285	27.117	26.956	27.369	0								0.701228	0.00566288	0.0957977	6.4997e-05	1	7697	95.642	91.708	1	5.5018	4.6942	0
AILGYRSVGK	10	1	1	1	Unmodified	Pep1489	MULTI-MSMS		2023-02-06_Fusion_36176	102	Ctrl_T1	532.317	2	532.317	1062.62	0.63702	0.00033909	-0.226	-0.0001203	0.41102	0.00021879	532.316	538.848	544.338	27.132	0.41245	27.159	26.958	27.37	0.027792					140	22	10	0.614932	0.00786926	0.0799807	0.0002554	3	7814	75.571	71.042	1	0.50518	0.56041	0
AILGYRSVGK	10	1	1	1	Unmodified	Pep1489	MULTI-SECPEP		2023-02-06_Fusion_36177	202	Ctrl_T1	355.859	3	355.213	1062.62	0.22389	7.9529e-05	-0.033198	-1.1792e-05	0.19069	6.7737e-05	355.213	359.569	363.228	27.089	0.28293	27.137	27.032	27.315	0.04842					54	12	7	0.324761	0.002793	0.0343603	1.4909	1	8888	82.716	80.829	1	0.33738	0.39773	0
AILGYRSVGK	10	1	1	1	Unmodified	Pep1489	ISO-MSMS	1	2023-11-03_Fusion_39991	103	Treat_T1	538.849	2	532.317	1062.62			0.72236	0.00038452						25.28	0.45166	26.731	26.536	26.987	1.4516								0.773179	0.00713017	0.0579035	2.7201e-06	1	7046	107.08	93.463	1	6.3544	3.6233	0
AILGYRSVGK	10	1	1	1	Unmodified	Pep1489	ISO-MSMS	2	2023-11-03_Fusion_39991	103	Treat_T1	544.338	2	532.317	1062.62			-1.2988	-0.00069135						25.308	0.24654	26.76	26.626	26.873	1.4516								0.754515	0.00752769	0.0599897	2.0848e-06	1	7067	114.86	72.749	1	7.318	4.1728	0
AILGYRSVGK	10	1	1	1	Unmodified	Pep1489	ISO-MSMS	1	2023-11-03_Fusion_39992	203	Treat_T1	359.568	3	355.213	1062.62			0.061588	2.1877e-05						25.287	0.25072	26.864	26.738	26.989	1.5774								0.614898	0.00195481	0.017654	2.3156e-15	2	6857	170.06	146.69	1			0
AILPTSIFL	9	0	2	0	Unmodified	Pep870	ISO-MSMS	1	2023-02-06_Fusion_36172	201	Ctrl_T2	980.629	1	974.592	973.585			-2.782	-0.0027113						67.622	0.44411	67.614	67.323	67.767	-0.0073318								0.92425	0.00327353	0.144702	0.0086359	1	22451	42.474	40.98	1	5.8067	4.4526	0
AILPTSIFL	9	0	2	0	Unmodified	Pep870	ISO-MSMS	1	2023-02-06_Fusion_36177	202	Ctrl_T1	980.629	1	974.592	973.585			-4.1475	-0.0040421						67.571	0.45503	67.554	67.327	67.783	-0.017036								0.944743	0.00184874	0.0138248	0.0045202	2	22783	57.102	55.608	1	1.2832	1.3063	0
AILPTSIFL	9	0	2	0	Unmodified	Pep870	ISO-MSMS	2	2023-02-06_Fusion_36177	202	Ctrl_T1	986.632	1	974.592	973.585			-2.2979	-0.0022395						67.724	0.42348	67.707	67.458	67.882	-0.017036								0.679167	0.00132025	0.00662449	0.026837	1	22840	29.338	25.404	1	0.93653	0.95339	0
AILTTLIHL	9	0	3	0	Unmodified	Pep2671	ISO-MSMS	1	2023-11-03_Fusion_39991	103	Treat_T1	502.347	2	497.818	993.622			0.68802	0.00034251						56.645	0.39909	58.135	57.973	58.372	1.4898								0.218474	0.00210912	0.0234298	0.030215	1	19453	27.525	12.086	1	3.1718	4.2991	0
AILTYNSTNK	10	1	1	0	Unmodified	Pep3472	ISO-MSMS	1	2023-02-06_Fusion_36171	101	Ctrl_T2	566.322	2	562.801	1123.59			-0.18096	-0.00010184						27.073	0.45009	27.073	26.846	27.296	0								0.512829	0.0012853	0.0123151	0.0090392	1	7682	40.724	40.724	1	4.4307	3.329	0
AILTYNSTNK	10	1	1	0	Unmodified	Pep3472	ISO-MSMS	2	2023-02-06_Fusion_36171	101	Ctrl_T2	569.818	2	562.801	1123.59			-4.4465	-0.0025025						27.116	0.58007	27.116	26.734	27.314	0								0.681847	0.000821806	0.0127307	0.0065346	1	7702	49.715	46.602	1	4.7467	3.5664	0
AILTYNSTNK	10	1	1	0	Unmodified	Pep3472	ISO-MSMS	0	2023-02-06_Fusion_36176	102	Ctrl_T1	563.303	2	562.801	1123.59			-0.64915	-0.00036534						27.068	0.26125	27.095	26.972	27.233	0.027794								0.969652	0.000859688	0.00948925	0.0066173	1	7783	49.418	46.01	1	0.93017	1.1025	0
AILTYNSTNK	10	1	1	0	Unmodified	Pep3472	MSMS	1	2023-02-06_Fusion_36176	102	Ctrl_T1	566.323	2	562.801	1123.59										27.003	1	27.031	26.531	27.531	0.027794											0.013985	1	7769	48.283	42.502	1
AIMDIVIKV	9	1	0	0	Unmodified	Pep3737	MSMS	0	2023-02-06_Fusion_36176	102	Ctrl_T1	501.307	2	501.307	1000.6										54.057	1	54.089	53.589	54.589	0.031933											0.015292	1	18340	42.869	27.43	1
AIMDIVIKV	9	1	0	0	Unmodified	Pep3737	MSMS	0	2023-02-06_Fusion_36176	102	Ctrl_T1	501.306	2	501.307	1000.6										54.178	1	54.21	53.71	54.71	0.031933											0.048806	1	18388	27.254	16.84	1
AIMDIVIKV	9	1	0	0	Unmodified	Pep3737	ISO-MSMS	2	2023-11-03_Fusion_39991	103	Treat_T1	505.814	2	501.307	1000.6			-1.4217	-0.00071272						49.974	0.98668	51.281	50.976	51.962	1.3078								0.927697	0.0119481	0.0863024	0.0001138	6	16854	87.323	82.632	1	10.316	4.1203	0
AIMDIVIKV	9	1	0	0	Unmodified	Pep3737	ISO-MSMS	1	2023-11-03_Fusion_39991	103	Treat_T1	503.319	2	501.307	1000.6			-0.49142	-0.00024635						49.939	1.166	51.246	50.56	51.726	1.3078								0.734758	0.00778462	0.0736235	0.00016805	5	16790	77.923	75.945	1	9.528	3.8056	0
AIMDLLLRL	9	0	4	1	Unmodified	Pep3767	ISO-MSMS	1	2023-02-06_Fusion_36171	101	Ctrl_T2	538.374	2	529.326	1056.64			1.1268	0.00059644						69.902	0.2513	69.902	69.771	70.022	0								0.121799	0.000626161	0.0124877	0.0084187	1	23788	43.246	43.246	1	3.0531	4.1405	0
AIMDLLLRL	9	0	4	1	Unmodified	Pep3767	ISO-MSMS	1	2023-02-06_Fusion_36176	102	Ctrl_T1	538.374	2	529.326	1056.64			0.1915	0.00010136						69.983	0.30002	69.985	69.773	70.073	0.0023651								0.2081	0.00106069	0.0261426	0.0084187	2	24060	43.246	43.246	1	3.0542	3.8148	0
AIMDLLLRL	9	0	4	1	Unmodified	Pep3767	MSMS	0	2023-02-06_Fusion_36176	102	Ctrl_T1	529.326	2	529.326	1056.64										70.29	1	70.292	69.792	70.792	0.0023651											0.0051301	1	24173	65.038	61.053	1
AIMDLLLRL	9	0	4	1	Unmodified	Pep3767	MSMS	0	2023-02-06_Fusion_36176	102	Ctrl_T1	529.324	2	529.326	1056.64										70.832	1	70.833	70.333	71.333	0.0012817											0.015119	1	24359	43.246	33.259	1
AIMDLLLRL	9	0	4	1	Unmodified	Pep3767	ISO-MSMS	2	2023-11-03_Fusion_39991	103	Treat_T1	546.37	2	529.326	1056.64			-1.7632	-0.00093329						65.319	0.4772	66.95	66.727	67.205	1.6315								0.421072	0.0170408	0.352647	0.0014595	2	22611	67.981	66.003	1	3.2926	3.7456	0
AINVSKARK	9	2	0	1	Unmodified	Pep89	ISO-MSMS	2	2023-11-03_Fusion_39992	203	Treat_T1	338.221	3	329.542	985.603			-0.89508	-0.00029497						16.046	0.26814	16.718	16.535	16.803	0.67169								0.558683	0.00177238	0.00987658	2.6929e-05	2	3887	82.75	76.717	1			0
AINVSKARK	9	2	0	1	Unmodified	Pep89	ISO-MSMS	1	2023-11-03_Fusion_39992	203	Treat_T1	334.232	3	329.542	985.603			0.76201	0.00025111						16.035	0.17378	16.69	16.587	16.761	0.6549								0.729992	0.00169589	0.014324	0.0019408	1	3890	66.27	60.404	1			0
AIQDKLFQV	9	1	1	0	Unmodified	Pep4725	MULTI-MSMS		2023-02-06_Fusion_36171	101	Ctrl_T2	534.825	2	531.303	1060.59	-0.21995	-0.00011686	-0.45641	-0.00024249	-0.67636	-0.00035935	531.303	534.826	538.32	44.06	0.88831	44.06	43.521	44.409	0					201	42	8	0.668143	0.0154939	0.320369	2.4383e-05	3	14227	87.181	82.193	1	3.5342	2.6554	0
AIQDKLFQV	9	1	1	0	Unmodified	Pep4725	MULTI-MSMS		2023-02-06_Fusion_36176	102	Ctrl_T1	531.304	2	531.303	1060.59	0.33521	0.0001781	0.25899	0.0001376	0.5942	0.0003157	531.303	534.825	538.32	44.047	0.90527	44.086	43.565	44.471	0.03904					257	33	13	0.795652	0.0122	0.161282	2.4383e-05	4	14358	87.181	80.797	1	0.40889	0.48466	0
AIQDKLFQV	9	1	1	0	Unmodified	Pep4725	ISO-MSMS	1	2023-11-03_Fusion_39991	103	Treat_T1	534.825	2	531.303	1060.59			1.1424	0.00060694						40.862	0.84693	42.009	41.635	42.482	1.1475								0.928797	0.00778935	0.0361589	3.2434e-06	2	13236	110.22	96.061	1	21.652	13.298	0
AIQDKLFQV	9	1	1	0	Unmodified	Pep4725	ISO-MSMS	2	2023-11-03_Fusion_39991	103	Treat_T1	538.32	2	531.303	1060.59			-2.387	-0.0012682						40.902	0.6051	42.049	41.854	42.459	1.1475								0.939815	0.010916	0.0441862	3.08e-06	2	13239	111.74	94.499	1	4.4156	2.7118	0
AIQLPISSK	9	1	1	0	Unmodified	Pep4627	ISO-MSMS	1	2023-02-06_Fusion_36171	101	Ctrl_T2	482.314	2	478.792	955.57			1.1716	0.00056094						35.951	0.53197	35.951	35.718	36.25	0								0.622142	0.00273463	0.00847277	0.0001566	2	11106	79.906	69.149	1	0.12686	0.095317	0
AIQLPISSK	9	1	1	0	Unmodified	Pep4627	ISO-MSMS	2	2023-02-06_Fusion_36171	101	Ctrl_T2	485.81	2	478.792	955.57			0.17025	8.1516e-05						36.018	0.41595	36.018	35.878	36.294	0								0.474809	0.00262352	0.0114907	0.0075994	1	11139	46.158	46.158	1	0.32947	0.24755	0
AIQLPISSK	9	1	1	0	Unmodified	Pep4627	ISO-MSMS	1	2023-02-06_Fusion_36176	102	Ctrl_T1	482.314	2	478.792	955.57			0.069546	3.3298e-05						35.936	0.44657	35.976	35.822	36.268	0.039894								0.505206	0.00374396	0.0311327	0.0010045	1	11255	69.598	65.99	1	0.36069	0.42752	0
AIQLPISSK	9	1	1	0	Unmodified	Pep4627	ISO-MSMS	2	2023-02-06_Fusion_36176	102	Ctrl_T1	485.81	2	478.792	955.57			0.68482	0.00032788						36.048	0.45766	36.088	35.841	36.299	0.03989								0.569572	0.00422058	0.0752808	0.0006506	2	11289	70.856	64.935	1	0.66454	0.78768	0
AIQLPISSK	9	1	1	0	Unmodified	Pep4627	ISO-MSMS	1	2023-11-03_Fusion_39991	103	Treat_T1	482.314	2	478.792	955.57			0.49359	0.00023633						33.262	0.4811	34.409	34.27	34.751	1.1468								0.240644	0.00169242	0.00577366	0.0001566	1	10216	79.906	69.149	1	0.017357	0.01066	0
AIQLPISSK	9	1	1	0	Unmodified	Pep4627	ISO-MSMS	2	2023-11-03_Fusion_39991	103	Treat_T1	485.809	2	478.792	955.57			-1.8472	-0.00088444						33.341	0.3464	34.488	34.328	34.675	1.1468								0.505202	0.00342265	0.00756139	0.00015909	1	10250	79.474	73.439	1	0.020231	0.012424	0
AIQNPTMINK	10	1	0	0	Unmodified	Pep1497	ISO-MSMS	1	2023-02-06_Fusion_36171	101	Ctrl_T2	567.318	2	565.305	1128.6			-1.4638	-0.00082748						26.884	0.28131	26.884	26.754	27.035	0								0.525339	0.000485281	0.004328	0.008382	1	7613	43.083	40.731	1	4.0525	3.0967	0
AIQNPTMINK	10	1	0	0	Unmodified	Pep1497	MSMS	2	2023-02-06_Fusion_36171	101	Ctrl_T2	569.313	2	565.305	1128.6										26.868	1	26.868	26.368	27.368	0											0.016688	1	7614	42.864	42.864	1
AIQNPTMINK	10	1	0	0	Unmodified	Pep1497	ISO-MSMS	0	2023-02-06_Fusion_36176	102	Ctrl_T1	565.305	2	565.305	1128.6			-1.3052	-0.00073785						26.888	0.2539	26.916	26.781	27.035	0.027794								0.294606	0.000420301	0.00755278	0.031416	1	7700	30.318	26.746	1	0.82681	0.933	0
AIQNPTMINK	10	1	0	0	Unmodified	Pep1497	MSMS	1	2023-02-06_Fusion_36176	102	Ctrl_T1	567.319	2	565.305	1128.6										26.808	1	26.835	26.335	27.335	0.027794											0.042079	1	7692	27.736	25.548	1
AIREKTLGK	9	2	1	1	Unmodified	Pep3842	ISO-MSMS	0	2023-02-06_Fusion_36177	202	Ctrl_T1	339.214	3	339.213	1014.62			-2.8661	-0.0009722						17.287	0.54384	17.326	16.913	17.457	0.038698								0.202166	0.000740348	0.014891	3.0886e-05	1	5792	79.116	62.203	1	0.053217	0.072399	0
AIRNAMGSL	9	0	1	1	Unmodified	Pep1713	ISO-MSMS	2	2023-11-03_Fusion_39991	103	Treat_T1	474.768	2	466.753	931.491			-2.5466	-0.0011886						29.357	0.27324	30.727	30.536	30.809	1.3703								0.551825	0.000927556	0.00859757	0.0079024	1	8656	45.081	43.986	1	2.4866	1.8115	0
AIRNAMGSL	9	0	1	1	Unmodified	Pep1713	ISO-MSMS	1	2023-11-03_Fusion_39991	103	Treat_T1	471.273	2	466.753	931.491			0.39735	0.00018547						29.275	0.25279	30.669	30.48	30.733	1.3944								0.269464	0.000427829	0.00610344	0.0093132	1	8671	40.067	29.653	1	2.457	1.7899	0
AISPWVQNR	9	0	0	1	Unmodified	Pep1796	ISO-MSMS	1	2023-02-06_Fusion_36171	101	Ctrl_T2	539.305	2	535.791	1069.57			4.0422	0.0021658						33.303	0.60185	33.303	32.964	33.566	0								0.571304	0.00318391	0.0290563	0.0082607	2	10038	43.808	40.236	1	2.7749	1.9182	0
AISPWVQNR	9	0	0	1	Unmodified	Pep1796	ISO-MSMS	2	2023-02-06_Fusion_36171	101	Ctrl_T2	540.795	2	535.791	1069.57			1.487	0.00079672						33.225	0.86091	33.225	32.847	33.708	0								0.531223	0.00661346	0.0683443	0.0061399	1	10093	51.346	46.036	1	2.7141	1.8762	0
AISPWVQNR	9	0	0	1	Unmodified	Pep1796	ISO-MSMS	1	2023-02-06_Fusion_36176	102	Ctrl_T1	539.306	2	535.791	1069.57			2.7436	0.00147						33.212	0.55943	33.248	32.936	33.495	0.035431								0.516344	0.00376823	0.0295925	0.019527	1	10142	33.263	29.691	1	1.7313	1.9123	0
AISPWVQNR	9	0	0	1	Unmodified	Pep1796	ISO-MSMS	2	2023-11-03_Fusion_39991	103	Treat_T1	540.795	2	535.791	1069.57			-0.31354	-0.00016799						30.801	0.30308	32.109	31.933	32.236	1.308								0.511978	0.00354727	0.0220975	0.0025051	1	9252	64.265	56.082	1	3.2404	1.4963	0
AISSSAISK	9	1	0	0	Unmodified	Pep3387	ISO-MSMS	0	2023-02-06_Fusion_36176	102	Ctrl_T1	432.245	2	432.245	862.476			0.24857	0.00010744						21.93	0.36523	21.954	21.759	22.125	0.023155								0.814968	0.00469934	0.0398365	0.0001551	1	5787	80.165	70.771	1	0.31563	0.35617	0
AIVAYGLYK	9	1	1	0	Unmodified	Pep4643	MSMS	1	2023-02-06_Fusion_36171	101	Ctrl_T2	502.812	2	499.289	996.564										37.128	1	37.128	36.628	37.628	0											0.0086857	1	11565	57.281	50.831	1
AIVAYGLYK	9	1	1	0	Unmodified	Pep4643	ISO-MSMS	0	2023-02-06_Fusion_36176	102	Ctrl_T1	499.29	2	499.289	996.564			-0.6268	-0.00031295						37.166	0.56338	37.208	36.917	37.481	0.041653								0.611306	0.0112972	0.031318	0.0011967	4	11709	68.915	68.123	1	0.29551	0.35027	0
AIVAYGLYK	9	1	1	0	Unmodified	Pep4643	ISO-MSMS	2	2023-02-06_Fusion_36176	102	Ctrl_T1	506.305	2	499.289	996.564			-1.4995	-0.00074866						37.178	0.3593	37.219	37.011	37.371	0.041653								0.489508	0.00159817	0.00718782	0.0048274	1	11684	56.011	51.874	1	0.27479	0.32571	0
AIVAYGLYK	9	1	1	0	Unmodified	Pep4643	ISO-MSMS	0	2023-02-06_Fusion_36177	202	Ctrl_T1	997.571	1	997.572	996.564			-1.5571	-0.0015533						37.186	0.38874	37.243	36.968	37.357	0.056847								0.958162	0.000772339	0.0028951	0.0029054	1	12162	62.842	62.842	1			0
AIVAYGLYK	9	1	1	0	Unmodified	Pep4643	ISO-MSMS	1	2023-11-03_Fusion_39991	103	Treat_T1	502.812	2	499.289	996.564			1.1226	0.00056049						34.375	0.4338	35.5	35.253	35.687	1.1255								0.723994	0.00246445	0.00440112	0.0052385	3	10636	54.549	52.897	1	7.2779	4.4697	0
AIVAYGLYK	9	1	1	0	Unmodified	Pep4643	ISO-MSMS	2	2023-11-03_Fusion_39991	103	Treat_T1	506.307	2	499.289	996.564			-1.4061	-0.00070206						34.423	0.37067	35.534	35.376	35.747	1.1119								0.68432	0.007619	0.0311212	0.001825	2	10676	66.682	62.545	1	2.0101	1.2345	0
AIVAYGLYK	9	1	1	0	Unmodified	Pep4643	ISO-MSMS	1	2023-11-03_Fusion_39992	203	Treat_T1	1004.62	1	997.572	996.564			0.65151	0.00064993						34.359	0.14936	35.364	35.32	35.469	1.0056								0.660523	0.000350181	0.003278	0.00081613	1	9852	70.268	66.521	1			0
AIVAYGLYK	9	1	1	0	Unmodified	Pep4643	ISO-MSMS	2	2023-11-03_Fusion_39992	203	Treat_T1	1011.52	1	997.572	996.564			-0.032658	-3.2579e-05						34.491	0.17233	35.496	35.341	35.513	1.0056								0.635471	0.000450244	0.00891435	3.4563e-06	2	9864	108.24	106.91	1			0
AIVDKVPSV	9	1	0	0	Unmodified	Pep4580	MULTI-MSMS		2023-02-06_Fusion_36171	101	Ctrl_T2	468.286	2	464.279	926.544	-0.15895	-7.3797e-05	-0.19347	-8.9825e-05	-0.35242	-0.00016362	464.28	466.292	468.286	32.751	1.0176	32.751	32.179	33.197	0					667	65	14	0.861125	0.0809794	0.697972	2.1832e-08	8	9873	116.25	102.11	1	3.1402	2.3996	0
AIVDKVPSV	9	1	0	0	Unmodified	Pep4580	MULTI-MSMS		2023-02-06_Fusion_36172	201	Ctrl_T2	931.578	1	927.551	926.544	0.97422	0.00090363	0.24192	0.00022439	1.2161	0.001128	927.552	931.577	935.566	32.732	0.49788	32.745	32.479	32.976	0.012421					304	55	8	0.993985	0.00151699	0.0112592	0.00082875	8	10553	68.915	68.422	1	3.4883	2.5839	0
AIVDKVPSV	9	1	0	0	Unmodified	Pep4580	MULTI-MSMS		2023-02-06_Fusion_36176	102	Ctrl_T1	464.28	2	464.279	926.544	0.64354	0.00029878	-0.76753	-0.00035635	-0.124	-5.757e-05	464.279	466.291	468.286	32.689	1.0936	32.724	32.113	33.206	0.034313					513	58	14	0.951162	0.0686114	0.745853	2.7838e-06	9	9978	107.29	89.717	1	0.72656	0.81987	0
AIVDKVPSV	9	1	0	0	Unmodified	Pep4580	MULTI-MSMS		2023-02-06_Fusion_36177	202	Ctrl_T1	931.578	1	927.551	926.544	0.79528	0.00073767	0.28837	0.00026748	1.0837	0.0010051	927.551	931.577	935.566	32.679	0.49785	32.73	32.492	32.989	0.050957					371	56	9	0.973062	0.000810343	0.00443756	0.00060261	9	10617	70.912	70.912	1	0.68818	0.76939	0
AIVDKVPSV	9	1	0	0	Unmodified	Pep4580	MULTI-MSMS		2023-11-03_Fusion_39991	103	Treat_T1	468.786	2	464.279	926.544	-1.1542	-0.00053587	-0.070373	-3.2673e-05	-1.2246	-0.00056854	464.281	466.293	468.287	30.802	1.1564	32.11	31.601	32.758	1.308					482	55	13	0.95428	0.063881	0.167211	3.0922e-06	7	9190	107.01	90.774	1	13.813	5.517	0
AIVDKVPSV	9	1	0	0	Unmodified	Pep4580	ISO-MSMS	1	2023-11-03_Fusion_39992	203	Treat_T1	931.577	1	927.551	926.544			0.23978	0.00022241						30.746	0.40923	31.842	31.623	32.032	1.0958								0.98276	0.000745418	0.00831352	0.00017304	2	8597	77.058	74.634	1			0
AIYATIPVYK	10	1	0	0	Unmodified	Pep2085	MULTI-MSMS		2023-02-06_Fusion_36171	101	Ctrl_T2	571.843	2	569.829	1137.64	0.091475	5.2125e-05	0.79971	0.0004557	0.89118	0.00050782	569.83	571.842	574.337	39.695	0.45544	39.695	39.477	39.932	0					135	21	10	0.403898	0.00148335	0.0159508	0.0030739	2	12520	50.04	49.249	1	1.8383	1.4047	0
AIYATIPVYK	10	1	0	0	Unmodified	Pep2085	MULTI-MSMS		2023-02-06_Fusion_36176	102	Ctrl_T1	569.83	2	569.829	1137.64	1.055	0.00060118	1.3384	0.00076266	2.3934	0.0013638	569.83	571.843	573.836	39.632	0.53823	39.675	39.385	39.924	0.043034					136	28	9	0.576749	0.002377	0.013597	0.0032679	3	12695	48.283	48.283	1	0.25017	0.2823	0
AIYATIPVYK	10	1	0	0	Unmodified	Pep2085	ISO-MSMS	1	2023-11-03_Fusion_39991	103	Treat_T1	571.841	2	569.829	1137.64			1.5881	0.00090495						36.653	0.38457	37.744	37.524	37.908	1.0915								0.602555	0.00313461	0.0423596	0.0019004	1	11545	66.351	57.888	1	5.4502	2.1769	0
AIYELAVASFPK	12	1	1	0	Unmodified	Pep2483	MSMS	2	2023-02-06_Fusion_36176	102	Ctrl_T1	661.88	2	654.864	1307.71										49.69	1	49.725	49.225	50.225	0.035282											0.011312	1	16608	51.268	45.786	1
AIYELAVASFPK	12	1	1	0	Unmodified	Pep2483	ISO-MSMS	1	2023-11-03_Fusion_39991	103	Treat_T1	658.888	2	654.864	1307.71			0.69141	0.00045278						45.96	0.35922	47.209	47.017	47.376	1.2492								0.815319	0.0017734	0.0222208	5.4668e-08	1	15240	108.67	106.51	1	3.3575	2.062	0
AIYEPKTFK	9	2	0	0	Unmodified	Pep4472	ISO-MSMS	2	2023-02-06_Fusion_36171	101	Ctrl_T2	556.82	2	548.806	1095.6			-1.084	-0.00059492						26.768	0.64493	26.768	26.406	27.051	0								0.662884	0.0129294	0.132119	1.8513e-05	2	7566	103.83	89.715	1	6.3121	6.3624	0
AIYEPKTFK	9	2	0	0	Unmodified	Pep4472	ISO-MSMS	1	2023-02-06_Fusion_36171	101	Ctrl_T2	552.831	2	548.806	1095.6			3.0893	0.0016954						26.735	0.58388	26.735	26.406	26.99	0								0.627948	0.0165332	0.159534	6.5211e-05	2	7588	95.741	66.365	1	3.3559	3.3826	0
AIYEPKTFK	9	2	0	0	Unmodified	Pep4472	ISO-MSMS	1	2023-02-06_Fusion_36172	201	Ctrl_T2	368.89	3	366.206	1095.6			-0.20797	-7.616e-05						26.774	0.46323	26.784	26.491	26.954	0.010422								0.662498	0.0121957	0.186535	5.4395e-10	2	8623	136.75	135.23	1	9.877	9.3381	0
AIYEPKTFK	9	2	0	0	Unmodified	Pep4472	ISO-MSMS	2	2023-02-06_Fusion_36176	102	Ctrl_T1	556.819	2	548.806	1095.6			-1.6682	-0.00091553						26.735	0.62448	26.763	26.426	27.051	0.027794								0.698306	0.010017	0.107759	8.0206e-05	2	7650	93.143	76.81	1	0.6618	0.79935	0
AIYEPKTFK	9	2	0	0	Unmodified	Pep4472	ISO-MSMS	0	2023-02-06_Fusion_36176	102	Ctrl_T1	548.806	2	548.806	1095.6			-1.5759	-0.00086486						26.75	0.43057	26.778	26.561	26.992	0.027792								0.742298	0.015641	0.22631	3.5989e-06	1	7659	106.91	87.124	1	0.63265	0.76414	0
AIYEPKTFK	9	2	0	0	Unmodified	Pep4472	ISO-MSMS	1	2023-02-06_Fusion_36176	102	Ctrl_T1	552.831	2	548.806	1095.6			2.2887	0.0012561						26.731	0.52274	26.759	26.449	26.972	0.027794								0.58872	0.0106093	0.135179	7.0609e-05	1	7666	94.806	69.883	1	0.65706	0.79363	0
AIYEPKTFK	9	2	0	0	Unmodified	Pep4472	ISO-MSMS	1	2023-02-06_Fusion_36177	202	Ctrl_T1	368.889	3	366.206	1095.6			-0.21904	-8.0212e-05						26.756	0.44017	26.804	26.511	26.951	0.048418								0.560713	0.0142133	0.17816	3.3542e-10	4	8738	138.54	137.6	1	0.65482	0.78007	0
AIYEPKTFK	9	2	0	0	Unmodified	Pep4472	ISO-MSMS	2	2023-02-06_Fusion_36177	202	Ctrl_T1	371.549	3	366.206	1095.6			-0.91291	-0.00033431						26.761	0.49678	26.81	26.511	27.008	0.04842								0.808481	0.0133171	0.162477	1.5607e-09	4	8740	128.01	123.93	1	0.64046	0.76296	0
AIYEPKTFK	9	2	0	0	Unmodified	Pep4472	ISO-MSMS	2	2023-11-03_Fusion_39991	103	Treat_T1	556.82	2	548.806	1095.6			-1.2352	-0.00067791						25.011	0.51483	26.463	26.18	26.694	1.4516								0.755337	0.0130447	0.055479	7.9904e-05	1	6979	93.195	71.499	1	22.4	16.067	0
AIYEPKTFK	9	2	0	0	Unmodified	Pep4472	ISO-MSMS	2	2023-11-03_Fusion_39992	203	Treat_T1	371.549	3	366.206	1095.6			-0.8461	-0.00030985						25.054	0.80107	26.631	26.284	27.085	1.5774								0.839354	0.0193851	0.224351	1.625e-09	4	6755	127.46	118.76	1	60.206	41.346	0
AIYGGSASY	9	0	0	0	Unmodified	Pep484	ISO-MSMS	-1	2023-02-06_Fusion_36172	201	Ctrl_T2	888.412	1	888.41	887.402			-1.0033	-0.00089138						30.2	0.39926	30.213	29.977	30.376	0.01219								0.986384	0.00227513	0.023599	0.014082	1	9727	36.185	27.24	1
AIYGGSASY	9	0	0	0	Unmodified	Pep484	ISO-MSMS	-1	2023-11-03_Fusion_39992	203	Treat_T1	888.412	1	888.41	887.402			-0.88027	-0.00078204						29.139	0.30602	30.585	30.479	30.785	1.4458								0.982864	0.00132307	0.0211546	0.00022896	1	8125	72.355	58.197	1
AIYGGTYMLNK	11	1	1	0	Unmodified	Pep2835	MULTI-SECPEP		2023-02-06_Fusion_36176	102	Ctrl_T1	615.329	2	615.813	1229.61	0.45143	0.000278	0.10786	6.6419e-05	0.55929	0.00034442	616.316	619.337	622.829	35.381	0.30495	35.42	35.302	35.607	0.038834					67	17	6	0.71338	0.00315626	0.0274273	0.026467	1	11076	52.255	52.255	1	0.80627	0.95568	0
AIYGGTYMLNK	11	1	1	0	Unmodified	Pep2835	ISO-MSMS	1	2023-11-03_Fusion_39991	103	Treat_T1	619.336	2	615.813	1229.61			2.948	0.0018154						32.889	0.35703	34.06	33.836	34.193	1.1719								0.471053	0.0015301	0.00596506	0.0015987	1	10064	66.435	64.399	1	4.4096	2.7081	0
AIYGRGIAY	9	0	0	1	Unmodified	Pep4588	MULTI-MSMS		2023-02-06_Fusion_36171	101	Ctrl_T2	495.279	2	492.269	982.524	0.0069405	3.4166e-06	-0.2521	-0.0001241	-0.24516	-0.00012069	492.27	495.279	497.274	33.106	0.68064	33.106	32.862	33.543	0					218	40	10	0.636544	0.00584135	0.103063	0.00067561	3	10056	70.268	60.281	1	3.2117	2.2201	0
AIYGRGIAY	9	0	0	1	Unmodified	Pep4588	ISO-MSMS	0	2023-02-06_Fusion_36176	102	Ctrl_T1	492.269	2	492.269	982.524			0.13625	6.7071e-05						33.046	0.40488	33.081	32.89	33.295	0.035427								0.404907	0.002473	0.022589	0.0089094	1	10132	41.502	26.72	1	0.64503	0.71246	0
AIYGRGIAY	9	0	0	1	Unmodified	Pep4588	MSMS	1	2023-02-06_Fusion_36176	102	Ctrl_T1	495.279	2	492.269	982.524										33.017	1	33.052	32.552	33.552	0.035427											0.030416	1	10115	35.494	25.026	1
AIYGRGIAY	9	0	0	1	Unmodified	Pep4588	ISO-MSMS	2	2023-11-03_Fusion_39991	103	Treat_T1	497.774	2	492.269	982.524			-0.52283	-0.00025737						30.74	0.47847	32.048	31.919	32.398	1.308								0.84731	0.00227058	0.0150396	0.0048048	1	9224	56.091	39.797	1	4.5667	2.1088	0
AIYKFQSRR	9	1	0	2	Unmodified	Pep3047	ISO-MSMS	1	2023-02-06_Fusion_36172	201	Ctrl_T2	395.579	3	390.224	1167.65			-1.118	-0.00043627						23.164	0.33084	23.169	23.005	23.336	0.004982								0.457336	0.00625123	0.226114	3.5832e-09	2	7552	110.63	109.99	1	4.8485	4.7135	0
AIYKFQSRR	9	1	0	2	Unmodified	Pep3047	ISO-MSMS	2	2023-02-06_Fusion_36172	201	Ctrl_T2	399.568	3	390.224	1167.65			0.42898	0.0001674						23.16	0.35525	23.165	22.981	23.336	0.0049801								0.720823	0.00618854	0.250403	0.0084087	2	7556	46.706	44.649	1	4.8004	4.6666	0
AIYKFQSRR	9	1	0	2	Unmodified	Pep3047	MULTI-MSMS		2023-02-06_Fusion_36177	202	Ctrl_T1	395.579	3	390.224	1167.65	0.033634	1.3125e-05	0.15027	5.8638e-05	0.1839	7.1762e-05	390.225	395.579	399.568	23.073	0.37656	23.119	22.932	23.309	0.046791					97	15	10	0.463485	0.00684381	0.133542	3.4369e-12	5	7631	135.35	134.03	1	1.3357	1.4506	0
AIYKFQSRR	9	1	0	2	Unmodified	Pep3047	ISO-MSMS	2	2023-11-03_Fusion_39992	203	Treat_T1	399.568	3	390.224	1167.65			-0.041848	-1.633e-05						21.379	0.21982	22.877	22.738	22.958	1.4981								0.671653	0.00587247	0.0291229	2.4093e-05	2	5600	85.355	78.656	1	2.4523	2.5097	0
AIYKFQSRR	9	1	0	2	Unmodified	Pep3047	ISO-MSMS	1	2023-11-03_Fusion_39992	203	Treat_T1	395.579	3	390.224	1167.65			0.6279	0.00024502						21.377	0.19535	22.875	22.738	22.934	1.4981								0.20336	0.00124904	0.00650979	0.0084087	1	5609	43.282	37.049	1	4.9486	5.0645	0
AIYLVTSLASK	11	1	2	0	Unmodified	Pep2276	ISO-MSMS	1	2023-11-03_Fusion_39991	103	Treat_T1	588.377	2	583.345	1164.68			-0.47214	-0.00027542						41.059	0.3417	42.207	42.095	42.436	1.1475								0.439783	0.0018153	0.0245954	0.00087005	1	13354	69.276	67.231	1	2.0003	1.4347	0
AIYLVTSLASK	11	1	2	0	Unmodified	Pep2276	ISO-MSMS	2	2023-11-03_Fusion_39991	103	Treat_T1	593.373	2	583.345	1164.68			-0.62879	-0.0003668						41.282	0.35315	42.442	42.202	42.555	1.1595								0.432349	0.00251292	0.00697221	0.0033964	1	13406	59.426	52.531	1	1.2296	0.8819	0
ALAAALAHI	9	0	2	0	Unmodified	Pep4721	ISO-MSMS	0	2023-02-06_Fusion_36176	102	Ctrl_T1	425.761	2	425.761	849.507			0.554	0.00023587						43.746	0.53538	43.785	43.566	44.102	0.039894								0.611507	0.00298869	0.0476171	0.00011945	2	14270	86.344	78.632	1	0.093108	0.097888	0
ALAAALAHI	9	0	2	0	Unmodified	Pep4721	MSMS	2	2023-11-03_Fusion_39991	103	Treat_T1	431.781	2	425.761	849.507										40.157	1	41.293	40.793	41.793	1.1361											7.1282e-05	1	12950	78.166	66.517	1
ALAAFISSV	9	0	1	0	Unmodified	Pep782	ISO-MSMS	0	2023-02-06_Fusion_36177	202	Ctrl_T1	878.5	1	878.498	877.491			0.67971	0.00059712						49.243	0.9304	49.292	48.973	49.903	0.049568								0.9738	0.0133033	0.26623	0.008488	1	16592	43	39.632	1	0.034451	0.034332	0
ALAAFISSV	9	0	1	0	Unmodified	Pep782	ISO-MSMS	0	2023-11-03_Fusion_39992	203	Treat_T1	878.5	1	878.498	877.491			-0.80217	-0.00070471						47.777	0.98949	49.135	48.874	49.864	1.3584								0.991536	0.0251452	0.483687	0.021002	1	14645	32.47	26.812	1	0.076527	0.034298	0
ALAAKALAR	9	1	2	1	Unmodified	Pep3402	MULTI-MSMS		2023-02-06_Fusion_36176	102	Ctrl_T1	457.819	2	442.787	883.56	0.017696	7.8357e-06	-0.47249	-0.00020921	-0.4548	-0.00020138	442.787	450.829	457.819	22.926	0.35653	22.951	22.791	23.147	0.024416					62	17	6	0.212083	0.00121677	0.013433	0.010328	1	6185	37.558	37.558	1	1.0571	1.3425	0
ALAAKALAR	9	1	2	1	Unmodified	Pep3402	ISO-MSMS	1	2023-11-03_Fusion_39991	103	Treat_T1	450.829	2	442.787	883.56			0.43837	0.0001941						21.608	0.16797	23.004	22.94	23.108	1.3956								0.357734	0.00178321	0.0356728	2.1396e-06	1	5624	120.49	120.49	1			0
ALAAKALAR	9	1	2	1	Unmodified	Pep3402	ISO-MSMS	2	2023-11-03_Fusion_39991	103	Treat_T1	457.819	2	442.787	883.56			-3.5099	-0.0015542						21.7	0.23231	23.096	22.986	23.218	1.3956								0.357064	0.00179067	0.0286787	0.0055756	1	5661	53.351	48.042	1	0.87486	0.64252	0
ALAAVVTEV	9	0	1	0	Unmodified	Pep674	MULTI-MSMS		2023-02-06_Fusion_36172	201	Ctrl_T2	875.53	1	872.509	871.501	1.2733	0.001111	0.97593	0.0008515	2.2492	0.0019625	872.511	875.529	878.531	41.731	0.67994	41.74	41.281	41.961	0.0095062					333	66	9	0.804003	0.00364941	0.0267014	0.0018787	4	13646	59.641	53.982	1	4.8063	3.4722	0
ALAAVVTEV	9	0	1	0	Unmodified	Pep674	ISO-MSMS	1	2023-11-03_Fusion_39992	203	Treat_T1	875.529	1	872.509	871.501			0.097014	8.4645e-05						40.485	0.37839	41.6	41.421	41.8	1.1158								0.975071	0.0114516	0.221901	6.3966e-05	2	11952	95.957	88.668	1	10.565	4.7349	0
ALAAVVTEV	9	0	1	0	Unmodified	Pep674	ISO-MSMS	0	2023-11-03_Fusion_39992	203	Treat_T1	872.51	1	872.509	871.501			-1.943	-0.0016953						40.648	0.19498	41.789	41.614	41.809	1.1409								0.722389	0.000751375	0.0144926	0.0075452	2	11959	46.351	30.197	1	8.5079	3.8131	0
ALAAVVTEV	9	0	1	0	Unmodified	Pep674	MULTI-MATCH-MSMS		2023-02-06_Fusion_36177	202	Ctrl_T1		1	872.509	871.501	1.2323	0.0010752	1.8277	0.0015947	3.06	0.0026699	872.511	875.529	878.531	41.609	0.65017	41.668	41.299	41.949	0.058189	-0.036347	0.00024287		59.641	372	62	9					0				0	1.0464	1.0428	0
ALADGVQKV	9	1	1	0	Unmodified	Pep4454	MULTI-MSMS		2023-02-06_Fusion_36171	101	Ctrl_T2	457.778	2	450.761	899.508	0.35247	0.00015888	-0.338	-0.00015236	0.014472	6.5235e-06	450.761	454.283	457.778	26.147	0.57484	26.147	25.923	26.498	0					151	26	10	0.710682	0.0080655	0.140597	0.0031074	4	7325	48.787	45.377	1	8.929	6.7088	0
ALADGVQKV	9	1	1	0	Unmodified	Pep4454	MULTI-MSMS		2023-02-06_Fusion_36176	102	Ctrl_T1	454.283	2	450.761	899.508	0.42204	0.00019024	0.95334	0.00042973	1.3754	0.00061997	450.761	454.284	457.778	26.217	0.56931	26.245	25.947	26.516	0.027264					110	25	7	0.47727	0.00389592	0.0997981	0.0021458	5	7393	57.281	53.168	1	1.9497	2.3109	0
ALADGVQKV	9	1	1	0	Unmodified	Pep4454	ISO-MSMS	1	2023-11-03_Fusion_39991	103	Treat_T1	454.283	2	450.761	899.508			0.61253	0.00027611						25.05	0.29076	26.502	26.36	26.651	1.4516								0.901815	0.00583373	0.0309373	3.0122e-06	1	6969	112.37	85.955	1	29.292	17.99	0
ALADVATVL	9	0	2	0	Unmodified	Pep3211	ISO-MSMS	1	2023-02-06_Fusion_36172	201	Ctrl_T2	878.547	1	872.509	871.501			-0.091949	-8.0226e-05						47.967	0.55862	47.972	47.682	48.24	0.0055199								0.916848	0.00215229	0.0300029	0.0029413	3	15886	62.714	47.939	1			0
ALADVATVL	9	0	2	0	Unmodified	Pep3211	ISO-MSMS	2	2023-02-06_Fusion_36172	201	Ctrl_T2	884.55	1	872.509	871.501			-1.7315	-0.0015108						48.093	0.49929	48.098	47.894	48.393	0.0055161								0.911288	0.00190591	0.0250211	0.023202	2	15942	31.289	28.435	1	7.1613	5.4914	0
ALADVATVL	9	0	2	0	Unmodified	Pep3211	MULTI-MSMS		2023-02-06_Fusion_36177	202	Ctrl_T1	878.548	1	872.509	871.501	0.96924	0.00084567	-1.0063	-0.00087803	-0.037084	-3.2356e-05	872.51	878.545	884.549	47.949	0.65051	48.001	47.669	48.319	0.052155					261	56	8	0.924043	0.00189235	0.0277181	0.0030165	4	16016	49.59	36.593	1	1.2299	1.252	0
ALADVATVL	9	0	2	0	Unmodified	Pep3211	ISO-MSMS	1	2023-11-03_Fusion_39992	203	Treat_T1	878.547	1	872.509	871.501			-0.033471	-2.9204e-05						46.79	0.48638	48.128	47.9	48.387	1.3385								0.978576	0.00897901	0.120076	0.00012093	3	14273	86.086	55.901	1			0
ALAEKMLKEK	10	3	2	0	Unmodified	Pep258	MSMS	2	2023-11-03_Fusion_39992	203	Treat_T1	399.588	3	387.562	1159.66										22.117	1	23.636	23.136	24.136	1.5199											1.9637e-10	1	5837	117.79	105.16	1
ALAEKMLKEK	10	3	2	0	Unmodified	Pep258	MSMS	2	2023-11-03_Fusion_39992	203	Treat_T1	399.588	3	387.562	1159.66										22.121	1	23.64	23.14	24.14	1.5199											0.011035	1	5838	54.198	28.724	1
ALAEYVIYR	9	0	1	1	Unmodified	Pep4680	ISO-MSMS	1	2023-02-06_Fusion_36171	101	Ctrl_T2	553.823	2	549.303	1096.59			0.60368	0.0003316						39.896	0.837	39.896	39.536	40.373	0								0.912778	0.0112753	0.0428416	1.7537e-06	4	12585	124.08	118.3	1	20.892	15.556	0
ALAEYVIYR	9	0	1	1	Unmodified	Pep4680	ISO-MSMS	2	2023-02-06_Fusion_36171	101	Ctrl_T2	557.318	2	549.303	1096.59			-1.4674	-0.00080605						39.954	1.3469	39.954	39.058	40.405	0								0.773004	0.0124843	0.0284197	0.00011662	4	12639	86.833	74.221	1	16.805	12.513	0
ALAEYVIYR	9	0	1	1	Unmodified	Pep4680	MULTI-MSMS		2023-02-06_Fusion_36176	102	Ctrl_T1	553.823	2	549.303	1096.59	1.0222	0.00056152	-0.8574	-0.00047097	0.16484	9.0547e-05	549.303	553.822	557.317	39.859	1.0041	39.902	39.44	40.444	0.043034					368	54	10	0.846263	0.0122115	0.0652232	6.0982e-09	8	12723	136.11	132.27	1	0.98237	1.1128	0
ALAEYVIYR	9	0	1	1	Unmodified	Pep4680	ISO-MSMS	2	2023-11-03_Fusion_39991	103	Treat_T1	557.817	2	549.303	1096.59			-1.9686	-0.0010814						36.817	0.69205	37.909	37.621	38.313	1.0915								0.812276	0.0373313	0.308574	3.2817e-06	3	11594	109.86	91.462	1	35.628	25.955	0
ALAEYVIYR	9	0	1	1	Unmodified	Pep4680	ISO-MSMS	1	2023-11-03_Fusion_39992	203	Treat_T1	1106.64	1	1097.6	1096.59			1.1876	0.0013035						36.718	0.29268	37.739	37.593	37.886	1.0203								0.877433	0.000450903	0.0104213	0.00010972	1	10601	88.029	81.118	1			0
ALAEYVIYR	9	0	1	1	Unmodified	Pep4680	ISO-MSMS	2	2023-11-03_Fusion_39992	203	Treat_T1	1114.62	1	1097.6	1096.59			-1.1024	-0.00121						36.822	0.24844	37.842	37.662	37.91	1.0203								0.707863	0.000436813	0.00728767	0.0073437	1	10649	47.067	43.321	1			0
ALAGDQPSV	9	0	1	0	Unmodified	Pep4024	MULTI-MSMS		2023-02-06_Fusion_36172	201	Ctrl_T2	860.457	1	857.436	856.429	1.3369	0.0011463	1.5607	0.0013382	2.8976	0.0024845	857.437	860.456	863.459	27.403	0.58672	27.414	27.069	27.656	0.010887					237	36	9	0.915877	0.0017716	0.0235882	0.0012942	5	8796	64.803	62.124	1	1.2469	0.90078	0
ALAGDQPSV	9	0	1	0	Unmodified	Pep4024	ISO-MSMS	0	2023-02-06_Fusion_36177	202	Ctrl_T1	857.438	1	857.436	856.429			0.28437	0.00024383						27.324	0.57835	27.373	27.127	27.706	0.048513								0.990917	0.00448923	0.0198838	1.4271e-06	2	8948	127.12	121.38	1	0.2993	0.29827	0
ALAGDQPSV	9	0	1	0	Unmodified	Pep4024	ISO-MSMS	1	2023-11-03_Fusion_39992	203	Treat_T1	860.456	1	857.436	856.429			1.6099	0.0013804						26.703	0.46457	28.288	28.095	28.56	1.585								0.985854	0.00400179	0.0265188	2.1228e-06	1	7313	120.65	106.64	1	11.654	5.2231	0
ALAGDQPSV	9	0	1	0	Unmodified	Pep4024	ISO-MSMS	2	2023-11-03_Fusion_39992	203	Treat_T1	863.458	1	857.436	856.429			1.9381	0.0016618						26.767	0.48795	28.352	28.12	28.608	1.585								0.693609	0.00127647	0.0104126	0.0055185	1	7369	53.554	45.987	1	9.6161	4.3097	0
ALAGGITMV	9	0	1	0	Unmodified	Pep699	ISO-MSMS	1	2023-11-03_Fusion_39992	203	Treat_T1	835.48	1	832.46	831.452			1.3989	0.0011645						43.046	0.35496	44.289	44.098	44.453	1.243								0.588432	0.00194042	0.0255511	0.008488	1	12866	43	41.905	1	5.3361	2.3915	0
ALAGVSFEI	9	0	1	0	Unmodified	Pep4135	ISO-MSMS	0	2023-02-06_Fusion_36177	202	Ctrl_T1	906.494	1	906.493	905.486			-0.029607	-2.6839e-05						54.379	0.56299	54.41	54.15	54.713	0.031231								0.97053	0.0010935	0.00997458	0.016491	1	18344	34.892	31.886	1	0.61962	0.61749	0
ALAHPSLTK	9	1	2	0	Unmodified	Pep4348	ISO-MSMS	1	2023-02-06_Fusion_36171	101	Ctrl_T2	474.308	2	469.277	936.539			0.53782	0.00025239						22.927	0.43657	22.927	22.691	23.127	0								0.623791	0.00797285	0.175031	2.5951e-06	2	6113	116.25	103.97	1	6.8064	5.9109	0
ALAHPSLTK	9	1	2	0	Unmodified	Pep4348	ISO-MSMS	2	2023-02-06_Fusion_36172	201	Ctrl_T2	319.872	3	313.187	936.539			-1.6166	-0.0005063						23.013	0.42278	23.018	22.769	23.192	0.0049801								0.722186	0.0102323	0.0846704	3.1981e-09	2	7493	113.94	106.56	1	4.6079	4.405	0
ALAHPSLTK	9	1	2	0	Unmodified	Pep4348	MULTI-MSMS		2023-02-06_Fusion_36176	102	Ctrl_T1	469.277	2	469.277	936.539	0.11878	5.5742e-05	-0.5108	-0.00023971	-0.39202	-0.00018397	469.277	474.308	479.304	22.94	0.51022	22.965	22.753	23.264	0.024418					146	25	12	0.69323	0.0102672	0.101118	1.7397e-08	4	6177	121.85	110.26	1	1.0929	1.3759	0
ALAHPSLTK	9	1	2	0	Unmodified	Pep4348	MULTI-MSMS		2023-02-06_Fusion_36177	202	Ctrl_T1	313.187	3	313.187	936.539	-0.26297	-8.2359e-05	0.11271	3.5298e-05	-0.15027	-4.7061e-05	313.187	316.541	319.872	22.909	0.48744	22.956	22.705	23.192	0.046791					152	20	12	0.80702	0.010647	0.0638494	7.5066e-12	6	7582	164.72	164.72	1	0.85597	1.059	0
ALAHPSLTK	9	1	2	0	Unmodified	Pep4348	ISO-MSMS	1	2023-11-03_Fusion_39991	103	Treat_T1	474.308	2	469.277	936.539			0.28513	0.0001338						21.7	0.30572	23.096	22.975	23.28	1.3956								0.658723	0.00834732	0.195298	2.0742e-09	1	5646	157.68	136.94	1	50.926	36.527	0
ALAHPSLTK	9	1	2	0	Unmodified	Pep4348	ISO-MSMS	1	2023-11-03_Fusion_39992	203	Treat_T1	316.541	3	313.187	936.539			0.49803	0.00015598						21.708	0.31402	23.206	23.058	23.372	1.4981								0.872297	0.0160502	0.382659	4.0997e-10	2	5704	137.9	137.9	1			0
ALAHPSLTK	9	1	2	0	Unmodified	Pep4348	ISO-MSMS	2	2023-11-03_Fusion_39992	203	Treat_T1	319.872	3	313.187	936.539			-2.3217	-0.00072713						21.786	0.38782	23.284	23.105	23.493	1.4981								0.887331	0.0206519	0.362073	1.2973e-09	2	5726	130.28	120.63	1	37.604	25.824	0
ALAIKVLNK	9	2	2	0	Unmodified	Pep4557	ISO-MSMS	1	2023-02-06_Fusion_36171	101	Ctrl_T2	492.371	2	485.326	968.638			0.69504	0.00033732						30.902	0.49002	30.902	30.647	31.137	0								0.472033	0.0144505	0.284118	1.5253e-06	1	9178	126.2	120.9	1	9.1103	6.9297	0
ALAIKVLNK	9	2	2	0	Unmodified	Pep4557	ISO-MSMS	1	2023-02-06_Fusion_36176	102	Ctrl_T1	492.37	2	485.326	968.638			-0.14588	-7.0799e-05						30.898	0.46775	30.93	30.675	31.143	0.031435								0.489919	0.0107305	0.277134	2.9987e-08	2	9272	140.12	137.52	1	1.5051	2.2122	0
ALAIKVLNK	9	2	2	0	Unmodified	Pep4557	ISO-MSMS	0	2023-02-06_Fusion_36177	202	Ctrl_T1	323.887	3	323.887	968.638			-1.3421	-0.0004347						31.055	0.28904	31.105	30.871	31.16	0.049854								0.172534	0.00011823	0.0019299	0.087384	1	10154	26.105	26.105	1			0
ALAIKVLNK	9	2	2	0	Unmodified	Pep4557	ISO-MSMS	1	2023-11-03_Fusion_39991	103	Treat_T1	492.37	2	485.326	968.638			0.037439	1.817e-05						28.08	0.32498	29.509	29.286	29.611	1.4289								0.644475	0.0112332	0.051619	3.7984e-09	1	8153	143.85	113.35	1			0
ALAIKVLNK	9	2	2	0	Unmodified	Pep4557	ISO-MSMS	2	2023-11-03_Fusion_39991	103	Treat_T1	499.36	2	485.326	968.638			-1.6239	-0.00078811						28.171	0.36656	29.585	29.409	29.776	1.4139								0.422564	0.00531636	0.015189	3.0897e-06	2	8237	111.65	105.9	1	3.5748	2.564	0
ALAKAIEK	8	2	1	0	Unmodified	Pep1140	ISO-MSMS	2	2023-02-06_Fusion_36171	101	Ctrl_T2	433.293	2	422.269	842.523			-1.6093	-0.00067954						19.861	0.44271	19.861	19.516	19.958	0								0.54633	0.00419242	0.0797998	0.00056908	2	4860	70.856	60.827	1	28.308	29.261	0
ALAKAIEK	8	2	1	0	Unmodified	Pep1140	ISO-MSMS	1	2023-02-06_Fusion_36171	101	Ctrl_T2	427.803	2	422.269	842.523			0.50606	0.00021369						19.834	0.27183	19.834	19.626	19.898	0								0.47239	0.00664071	0.0842208	3.1567e-07	1	4874	107.29	95.228	1	34.882	36.056	0
ALAKAIEK	8	2	1	0	Unmodified	Pep1140	ISO-MSMS	1	2023-02-06_Fusion_36176	102	Ctrl_T1	427.803	2	422.269	842.523			0.13651	5.7646e-05						19.815	0.32722	19.836	19.631	19.958	0.021452								0.409423	0.00547212	0.0829366	5.8054e-05	1	4946	84.743	78.02	1	1.4282	1.7533	0
ALAKAIEK	8	2	1	0	Unmodified	Pep1140	ISO-MSMS	2	2023-02-06_Fusion_36176	102	Ctrl_T1	433.293	2	422.269	842.523			-0.65093	-0.00027487						19.868	0.28507	19.89	19.673	19.958	0.02145								0.873259	0.0014389	0.0071874	0.0053858	1	4984	54.712	47.041	1	0.8297	1.0186	0
ALAKAIEK	8	2	1	0	Unmodified	Pep1140	ISO-MSMS	2	2023-11-03_Fusion_39991	103	Treat_T1	433.291	2	422.269	842.523			-3.6187	-0.0015281						19.292	0.23151	20.612	20.508	20.74	1.3197								0.665804	0.00585838	0.034754	7.1853e-06	2	4689	103.83	88.191	1	2.6482	1.6096	0
ALAKAIEK	8	2	1	0	Unmodified	Pep1140	ISO-MSMS	1	2023-11-03_Fusion_39991	103	Treat_T1	427.803	2	422.269	842.523			0.64828	0.00027375						19.264	0.34495	20.584	20.497	20.842	1.3197								0.701769	0.00785271	0.0584254	2.2565e-07	1	4694	116.73	96.939	1	2.6106	1.5867	0
ALALIYNEA	9	0	2	0	Unmodified	Pep705	ISO-MSMS	0	2023-02-06_Fusion_36177	202	Ctrl_T1	977.531	1	977.53	976.523			-1.4581	-0.0014254						45.042	1.0076	45.098	44.374	45.381	0.05603								0.650578	0.00174964	0.026834	0.016094	3	14985	35.105	30.968	1	0.26428	0.26904	0
ALALIYNEA	9	0	2	0	Unmodified	Pep705	ISO-MSMS	1	2023-11-03_Fusion_39992	203	Treat_T1	983.569	1	977.53	976.523			2.2545	0.0022039						43.348	0.25726	44.591	44.475	44.733	1.243								0.934402	0.00052379	0.0120273	0.0264	1	13000	29.573	28.943	1	1.1478	1.1348	0
ALANHLIKV	9	1	2	0	Unmodified	Pep474	ISO-MSMS	1	2023-11-03_Fusion_39991	103	Treat_T1	494.839	2	489.808	977.602			-0.22178	-0.00010863						28.978	0.24909	30.373	30.211	30.46	1.3944								0.639871	0.000934618	0.00601829	0.0086579	1	8527	42.396	42.396	1	1.526	1.0946	0
ALANHLIKV	9	1	2	0	Unmodified	Pep474	ISO-MSMS	1	2023-11-03_Fusion_39992	203	Treat_T1	330.564	3	326.875	977.602			-0.04076	-1.3323e-05						28.96	0.28875	30.406	30.284	30.572	1.4458								0.287563	0.000298324	0.00238347	1.4673e-05	1	8056	94.006	94.006	1			0
ALANKMGLK	9	2	2	0	Unmodified	Pep1362	ISO-MSMS	2	2023-11-03_Fusion_39991	103	Treat_T1	487.315	2	473.281	944.548			-2.1844	-0.0010338						23.118	0.20518	24.552	24.444	24.65	1.4333								0.61095	0.0084293	0.165488	0.00052687	1	6207	71.296	63.624	1	5.3519	3.8386	0
ALANLFVIV	9	0	2	0	Unmodified	Pep881	ISO-MSMS	1	2023-11-03_Fusion_39991	103	Treat_T1	483.318	2	480.3	958.585			-0.81371	-0.00039083						31.26	0.31363	32.532	32.339	32.653	1.2721								0.425456	0.00322879	0.0534623	0.028543	1	9420	28.423	25.735	1	18.4	17.198	0
ALANVSIEK	9	1	1	0	Unmodified	Pep3487	MULTI-MSMS		2023-02-06_Fusion_36171	101	Ctrl_T2	476.297	2	472.774	943.534	-0.31419	-0.00014854	1.3442	0.0006355	1.03	0.00048696	472.775	476.297	479.793	27.908	0.6157	27.908	27.523	28.139	0					119	28	9	0.338001	0.00356165	0.0192288	0.0032873	2	8045	47.198	43.451	1	3.0369	2.2818	0
ALANVSIEK	9	1	1	0	Unmodified	Pep3487	ISO-MSMS	0	2023-02-06_Fusion_36176	102	Ctrl_T1	472.774	2	472.774	943.534			-0.14894	-7.0416e-05						27.9	0.37432	27.929	27.751	28.125	0.028822								0.387394	0.00267469	0.00850832	0.0062185	1	8136	51.066	47.32	1	0.91159	1.0805	0
ALANVSIEK	9	1	1	0	Unmodified	Pep3487	ISO-MSMS	1	2023-11-03_Fusion_39991	103	Treat_T1	476.296	2	472.774	943.534			0.68644	0.00032453						26.323	0.26217	27.774	27.624	27.886	1.4513								0.594913	0.00729615	0.138562	0.00014713	1	7463	81.548	72.699	1	9.2273	5.6669	0
ALANVSIEK	9	1	1	0	Unmodified	Pep3487	MSMS	2	2023-11-03_Fusion_39991	103	Treat_T1	479.792	2	472.774	943.534										26.324	1	27.775	27.275	28.275	1.4513											1.4462e-05	1	7480	103.56	96.413	1
ALAPGLPTA	9	0	2	0	Unmodified	Pep3175	ISO-MSMS	1	2023-02-06_Fusion_36172	201	Ctrl_T2	816.511	1	810.472	809.465			-0.90324	-0.00073205						38.405	0.61668	38.416	38.038	38.655	0.01173								0.961634	0.00491801	0.0779611	0.0001166	5	12408	86.838	75.197	1	12.099	9.278	0
ALAPGLPTA	9	0	2	0	Unmodified	Pep3175	ISO-MSMS	2	2023-02-06_Fusion_36172	201	Ctrl_T2	822.514	1	810.472	809.465			-2.2455	-0.0018199						38.552	0.69112	38.564	38.179	38.87	0.01173								0.887302	0.00226836	0.00689638	0.0027801	5	12464	63.287	52.595	1	4.1273	3.1648	0
ALAPGLPTA	9	0	2	0	Unmodified	Pep3175	MULTI-MSMS		2023-02-06_Fusion_36177	202	Ctrl_T1	816.511	1	810.472	809.465	1.0568	0.00085652	-0.93876	-0.00076084	0.11805	9.5677e-05	810.472	816.508	822.512	38.375	0.81755	38.433	37.993	38.811	0.057995					485	90	9	0.967846	0.00553909	0.0790784	1.8866e-05	13	12529	92.319	78.671	1	0.96786	0.98529	0
ALAPGLPTA	9	0	2	0	Unmodified	Pep3175	ISO-MSMS	1	2023-11-03_Fusion_39992	203	Treat_T1	816.511	1	810.472	809.465			0.82189	0.00066612						36.999	0.62036	38.02	37.792	38.412	1.0203								0.996117	0.0186396	0.174901	2.1e-06	3	10728	120.86	91.497	1	50.547	49.975	0
ALAPGLPTA	9	0	2	0	Unmodified	Pep3175	ISO-MSMS	2	2023-11-03_Fusion_39992	203	Treat_T1	822.513	1	810.472	809.465			-2.5864	-0.0020962						37.178	0.62158	38.207	37.965	38.587	1.0293								0.94145	0.0229538	0.165589	0.00010165	3	10775	89.427	72.916	1	11.315	11.187	0
ALAPGVRAV	9	0	1	1	Unmodified	Pep4512	ISO-MSMS	0	2023-02-06_Fusion_36176	102	Ctrl_T1	427.267	2	427.266	852.518			-0.15475	-6.6121e-05						28.841	0.51129	28.87	28.571	29.082	0.029379								0.533296	0.00944512	0.176138	0.00017426	1	8491	76.847	73.655	1	0.32635	0.36966	0
ALAPPAQQK	9	1	1	0	Unmodified	Pep4321	ISO-MSMS	1	2023-11-03_Fusion_39991	103	Treat_T1	465.791	2	462.269	922.524			0.43933	0.00020309						20.967	0.3696	22.346	22.212	22.582	1.3792								0.621351	0.00629918	0.0438446	3.4563e-06	1	5363	108.24	5.5244	1	15.684	9.6322	0
ALAPPAQQK	9	1	1	0	Unmodified	Pep4321	ISO-MSMS	2	2023-11-03_Fusion_39991	103	Treat_T1	469.286	2	462.269	922.524			-4.0471	-0.0018708						21.028	0.41551	22.407	22.237	22.653	1.3792								0.570479	0.00405813	0.0226195	0.0011967	1	5365	68.915	3.6628	1	8.8191	5.4162	0
ALAPSTMKIK	10	2	1	0	Unmodified	Pep358	ISO-MSMS	0	2023-02-06_Fusion_36176	102	Ctrl_T1	530.316	2	530.315	1058.62			0.85197	0.00045181						26.648	0.40433	26.675	26.354	26.759	0.027794								0.498542	0.00175485	0.0637689	0.0088374	1	7620	41.448	38.769	1	0.6125	0.75194	0
ALAPSTMKIK	10	2	1	0	Unmodified	Pep358	ISO-MSMS	1	2023-11-03_Fusion_39992	203	Treat_T1	357.569	3	353.879	1058.62			-0.21478	-7.6006e-05						24.811	0.26496	26.388	26.237	26.502	1.5774								0.595827	0.0051398	0.128169	3.2716e-09	1	6703	113.71	109.37	1	16.188	11.663	0
ALAPSTMKIK	10	2	1	0	Unmodified	Pep358	ISO-MSMS	2	2023-11-03_Fusion_39992	203	Treat_T1	361.228	3	353.879	1058.62			-1.1185	-0.00039583						24.85	0.36177	26.427	26.212	26.574	1.5774								0.601624	0.00652752	0.120301	0.0084838	1	6712	42.718	40.086	1	6.5494	4.7187	0
ALAQGVLEH	9	0	2	0	Unmodified	Pep4513	ISO-MSMS	1	2023-02-06_Fusion_36171	101	Ctrl_T2	472.278	2	469.259	936.503			-0.73135	-0.00034319						28.917	0.69597	28.917	28.537	29.233	0								0.576503	0.00194786	0.0305651	0.00014663	3	8433	81.635	74.81	1	3.7481	3.3429	0
ALAQGVLEH	9	0	2	0	Unmodified	Pep4513	ISO-MSMS	2	2023-02-06_Fusion_36171	101	Ctrl_T2	475.279	2	469.259	936.503			-2.1317	-0.0010003						29.025	0.3809	29.025	28.811	29.192	0								0.523071	0.00192646	0.0283935	0.0071238	1	8418	47.849	37.938	1	1.2324	1.0992	0
ALAQGVLEH	9	0	2	0	Unmodified	Pep4513	ISO-MSMS	1	2023-02-06_Fusion_36176	102	Ctrl_T1	472.278	2	469.259	936.503			1.4854	0.00069705						28.884	0.33876	28.914	28.664	29.003	0.029379								0.430422	0.00235041	0.0435593	0.0039916	1	8493	58.981	53.322	1	2.1403	2.2501	0
ALAQGVLEH	9	0	2	0	Unmodified	Pep4513	MSMS	0	2023-02-06_Fusion_36176	102	Ctrl_T1	469.259	2	469.259	936.503										28.973	1	29.002	28.502	29.502	0.029379											0.0035791	1	8539	68.422	49.691	1
ALASAVTLLLK	11	1	4	0	Unmodified	Pep2584	MSMS	1	2023-11-03_Fusion_39991	103	Treat_T1	558.409	2	550.358	1098.7										50.537	1	51.854	51.354	52.354	1.3169											4.4062e-05	1	17049	85.731	82.752	1
ALASEIQGL	9	0	2	0	Unmodified	Pep682	ISO-MSMS	1	2023-11-03_Fusion_39992	203	Treat_T1	907.537	1	901.499	900.492			0.13107	0.00011816						41.419	0.33385	42.586	42.41	42.744	1.1675								0.574144	0.000577762	0.00467004	0.0032845	2	12297	61.494	52.722	1	3.1722	3.1364	0
ALASLIRSV	9	0	2	1	Unmodified	Pep4727	ISO-MSMS	1	2023-02-06_Fusion_36171	101	Ctrl_T2	471.322	2	465.293	928.571			0.41312	0.00019222						44.247	0.60243	44.247	43.88	44.483	0								0.772147	0.00989517	0.0477119	8.0095e-05	3	14320	93.162	84.417	1	4.3754	4.1003	0
ALASLIRSV	9	0	2	1	Unmodified	Pep4727	MULTI-MSMS		2023-02-06_Fusion_36176	102	Ctrl_T1	471.322	2	465.293	928.571	0.48716	0.00022667	-0.92125	-0.00042865	-0.43408	-0.00020198	465.293	471.321	476.316	44.311	0.89496	44.35	43.895	44.79	0.03904					212	44	10	0.654131	0.00501018	0.0686103	1.7733e-05	2	14401	93.374	80.337	1	0.896	1.3074	0
ALASLIRSV	9	0	2	1	Unmodified	Pep4727	ISO-MSMS	1	2023-11-03_Fusion_39991	103	Treat_T1	471.322	2	465.293	928.571			1.0655	0.00049578						40.708	0.47728	41.855	41.617	42.095	1.1475								0.778995	0.0127263	0.079963	4.0897e-09	2	13187	141.52	122.54	1			0
ALASLIRSV	9	0	2	1	Unmodified	Pep4727	ISO-MSMS	2	2023-11-03_Fusion_39991	103	Treat_T1	476.317	2	465.293	928.571			-2.2474	-0.0010457						40.864	0.6417	42.012	41.748	42.39	1.1475								0.78566	0.0159145	0.0580842	8.0095e-05	4	13244	93.162	79.16	1	23.378	18.491	0
ALASLIRSV	9	0	2	1	Unmodified	Pep4727	ISO-MSMS	2	2023-11-03_Fusion_39992	203	Treat_T1	952.625	1	929.578	928.571			-2.2615	-0.0021022						40.834	0.12044	41.975	41.892	42.013	1.1409								0.648736	0.000553458	0.00484242	0.027189	1	12053	29.15	25.958	1	6.2959	3.4696	0
ALASLLQEL	9	0	4	0	Unmodified	Pep837	ISO-MSMS	1	2023-11-03_Fusion_39992	203	Treat_T1	969.639	1	957.562	956.554			2.0917	0.0020029						60.03	0.2448	61.62	61.52	61.764	1.5902								0.612549	0.000589324	0.00678115	0.0023611	1	19050	64.776	55.864	1	1.8775	1.1817	0
ALASRFLKK	9	2	2	1	Unmodified	Pep3993	MULTI-MSMS		2023-02-06_Fusion_36171	101	Ctrl_T2	527.384	2	517.329	1032.64	0.22312	0.00011543	-0.35733	-0.00018486	-0.1342	-6.9428e-05	517.831	527.384	536.368	25.374	0.39006	25.374	25.153	25.543	0					87	20	7	0.402774	0.00253237	0.0611783	0.00098965	2	6998	67.494	40.356	1	1.9435	0.94978	0
ALASRFLKK	9	2	2	1	Unmodified	Pep3993	ISO-MSMS	1	2023-02-06_Fusion_36172	201	Ctrl_T2	351.925	3	345.222	1032.64			0.69304	0.00023925						25.286	0.41701	25.295	25.097	25.514	0.0088921								0.620638	0.00403196	0.0277414	1.2112e-14	2	8177	152.63	134.36	1	7.2897	3.3609	0
ALASRFLKK	9	2	2	1	Unmodified	Pep3993	ISO-MSMS	2	2023-02-06_Fusion_36172	201	Ctrl_T2	357.915	3	345.222	1032.64			-1.0305	-0.00035574						25.37	0.46622	25.378	25.19	25.656	0.0088921								0.810272	0.00444067	0.0917369	4.0112e-07	2	8210	107.11	99.188	1	2.6299	1.208	0
ALASRFLKK	9	2	2	1	Unmodified	Pep3993	ISO-MSMS	1	2023-02-06_Fusion_36176	102	Ctrl_T1	527.384	2	517.329	1032.64			0.26863	0.00013897						25.197	0.25669	25.223	25.11	25.367	0.026209								0.508017	0.00327999	0.103905	0.0047239	1	7059	56.378	31.56	1	0.59831	0.83765	0
ALASRFLKK	9	2	2	1	Unmodified	Pep3993	ISO-MSMS	2	2023-02-06_Fusion_36176	102	Ctrl_T1	536.367	2	517.329	1032.64			-0.81894	-0.00042366						25.306	0.29305	25.333	25.153	25.446	0.026766								0.44198	0.00228805	0.0369784	0.0083636	1	7100	43.442	22.495	1	0.21726	0.30789	0
ALASRFLKK	9	2	2	1	Unmodified	Pep3993	ISO-MSMS	0	2023-02-06_Fusion_36176	102	Ctrl_T1	517.33	2	517.329	1032.64			-0.065965	-3.4126e-05						25.311	0.38017	25.338	25.153	25.533	0.026766								0.420652	0.00754627	0.114386	0.0051899	1	7107	54.722	31.68	1	0.26307	0.37475	0
ALASRFLKK	9	2	2	1	Unmodified	Pep3993	MULTI-MSMS		2023-02-06_Fusion_36177	202	Ctrl_T1	345.222	3	345.222	1032.64	0.042534	1.4684e-05	-0.30059	-0.00010377	-0.25806	-8.9088e-05	345.222	351.925	357.914	25.305	0.52033	25.354	25.111	25.631	0.04818					123	21	10	0.505714	0.00885414	0.0807378	4.2126e-26	6	8305	183.43	174.73	1	0.35913	0.52168	0
ALASRFLKK	9	2	2	1	Unmodified	Pep3993	ISO-MSMS	2	2023-11-03_Fusion_39991	103	Treat_T1	536.368	2	517.329	1032.64			-1.7212	-0.00089041						23.345	0.21273	24.779	24.65	24.862	1.4333								0.822743	0.00913055	0.149598	0.0001448	1	6305	81.95	40.502	1	2.577	1.8484	0
ALASRFLKK	9	2	2	1	Unmodified	Pep3993	ISO-MSMS	1	2023-11-03_Fusion_39992	203	Treat_T1	351.925	3	345.222	1032.64			0.25419	8.7753e-05						23.352	0.29447	24.903	24.734	25.028	1.5508								0.917512	0.0454937	0.561384	2.4519e-21	2	6235	180.93	164.35	1			0
ALASVIKEL	9	1	2	0	Unmodified	Pep4741	ISO-MSMS	1	2023-11-03_Fusion_39991	103	Treat_T1	477.326	2	472.295	942.575			3.9998	0.0018891						41.971	0.37645	43.143	42.885	43.261	1.1717								0.257592	0.000823089	0.00384312	0.025464	2	13689	30.075	27.724	1	15.119	10.844	0
ALASVIMGL	9	0	2	0	Unmodified	Pep4145	MULTI-MSMS		2023-02-06_Fusion_36172	201	Ctrl_T2	880.545	1	874.507	873.499	1.041	0.0009104	-0.89289	-0.00078084	0.14816	0.00012957	874.508	880.543	886.547	59.692	0.81106	59.689	59.342	60.153	-0.0037651					202	46	8	0.869244	0.00166108	0.0113068	3.4513e-05	6	19800	77.748	77.748	1	1.5462	1.1856	0
ALASVIMGL	9	0	2	0	Unmodified	Pep4145	ISO-MSMS	1	2023-02-06_Fusion_36177	202	Ctrl_T1	880.544	1	874.507	873.499			-1.9066	-0.0016673						59.526	0.39299	59.55	59.37	59.763	0.023853								0.642674	0.000533241	0.00666234	0.0084694	1	20065	43.066	43.066	1	0.37632	0.38309	0
ALASVIMGL	9	0	2	0	Unmodified	Pep4145	ISO-MSMS	0	2023-02-06_Fusion_36177	202	Ctrl_T1	874.507	1	874.507	873.499			-0.0969	-8.474e-05						59.769	0.66901	59.793	59.5	60.169	0.023853								0.970946	0.00174906	0.00811739	0.00016905	3	20098	77.748	76.399	1	0.22473	0.22877	0
ALASVIMGL	9	0	2	0	Unmodified	Pep4145	ISO-MSMS	2	2023-02-06_Fusion_36177	202	Ctrl_T1	886.549	1	874.507	873.499			-1.6193	-0.0014161						59.763	0.38986	59.787	59.575	59.965	0.023853								0.875854	0.000542968	0.00133823	0.008488	1	20136	43	43	1	0.20853	0.21228	0
ALASVIMGL	9	0	2	0	Unmodified	Pep4145	ISO-MSMS	1	2023-11-03_Fusion_39992	203	Treat_T1	880.546	1	874.507	873.499			0.24268	0.00021223						57.558	0.50008	59.111	58.857	59.357	1.5527								0.673656	0.00364819	0.248581	0.00016905	3	18110	77.748	77.748	1			0
ALASVIMGL	9	0	2	0	Unmodified	Pep4145	ISO-MSMS	2	2023-11-03_Fusion_39992	203	Treat_T1	886.55	1	874.507	873.499			-2.6411	-0.0023097						57.667	0.53205	59.22	59.004	59.536	1.5527								0.912365	0.00524771	0.106525	0.0023611	3	18171	64.776	64.776	1			0
ALASVIMGL	9	0	2	0	Oxidation (M)	Pep4145	ISO-MSMS	0	2023-02-06_Fusion_36177	202	Ctrl_T1	890.503	1	890.502	889.494			0.99044	0.00088199						51.721	0.39469	51.762	51.551	51.946	0.041191								1	0.000753248	0.0103529	0.0003229	2	17413	72.021	69.718	1	0.2874	0.29257	0
ALASVVIHK	9	1	1	0	Unmodified	Pep3109	MULTI-SECPEP		2023-02-06_Fusion_36172	201	Ctrl_T2	475.939	2	469.295	936.576	0.010661	5.0031e-06	-0.40247	-0.00018887	-0.3918	-0.00018387	469.296	472.817	476.312	27.355	0.4668	27.366	27.115	27.582	0.010887					175	30	9	0.802142	0.0445713	0.119301	0.020521	1	8842	45.081	42.243	1	9.6995	7.0475	0
ALASVVIHK	9	1	1	0	Unmodified	Pep3109	MULTI-SECPEP		2023-02-06_Fusion_36177	202	Ctrl_T1	475.938	2	469.295	936.576	0.21939	0.00010296	0.2548	0.00011958	0.4742	0.00022254	469.295	472.817	476.312	27.345	0.51198	27.394	27.104	27.616	0.048513					178	25	11	0.757109	0.0181441	0.232658	0.020521	1	8918	45.081	41.8	1	0.56233	0.66846	0
ALASVVIHK	9	1	1	0	Unmodified	Pep3109	ISO-MSMS	1	2023-11-03_Fusion_39991	103	Treat_T1	472.817	2	469.295	936.576			1.1444	0.00053708						25.502	0.34056	26.953	26.782	27.123	1.4516								0.791869	0.02676	0.334378	0.00012598	1	7154	85.212	72.422	1	32.441	19.923	0
ALASVVIHK	9	1	1	0	Unmodified	Pep3109	ISO-MSMS	2	2023-11-03_Fusion_39991	103	Treat_T1	476.312	2	469.295	936.576			-2.023	-0.00094938						25.532	0.44929	26.984	26.651	27.1	1.4516								0.856382	0.0198825	0.147039	0.00019943	1	7181	72.485	57.844	1	14.318	8.7933	0
ALAVNISAA	9	0	1	0	Unmodified	Pep609	MULTI-MSMS		2023-02-06_Fusion_36172	201	Ctrl_T2	832.499	1	829.478	828.471	1.1122	0.00092252	0.17843	0.000148	1.2906	0.0010705	829.479	832.498	835.499	37.541	0.5584	37.553	37.234	37.793	0.012039					288	53	8	0.988684	0.00137455	0.0209643	0.0026663	2	12178	52.683	50.485	1	5.3608	3.8727	0
ALAVNISAA	9	0	1	0	Unmodified	Pep609	MULTI-MSMS		2023-02-06_Fusion_36177	202	Ctrl_T1	832.498	1	829.478	828.471	1.1248	0.000933	-0.36558	-0.00030324	0.75923	0.00062976	829.478	832.497	835.499	37.464	0.57748	37.521	37.21	37.788	0.056843					368	66	8	0.985553	0.00150004	0.00579986	0.0012973	5	12288	64.776	64.776	1	1.708	1.7021	0
ALAVNISAA	9	0	1	0	Unmodified	Pep609	ISO-MSMS	1	2023-11-03_Fusion_39992	203	Treat_T1	832.496	1	829.478	828.471			1.3239	0.0010982						36.124	0.27952	37.137	36.988	37.267	1.0136								0.976123	0.00152896	0.0165465	0.0023535	1	10411	64.803	61.965	1			0
ALCPQVINA	9	0	1	0	Unmodified	Pep642	ISO-MSMS	1	2023-11-03_Fusion_39991	103	Treat_T1	466.259	2	464.75	927.485			0.53843	0.00025023						38.168	0.29282	39.267	39.038	39.331	1.0995								0.214053	0.000869136	0.00348469	0.028543	1	12156	28.423	25.231	1			0
ALCPQVINA	9	0	1	0	Unmodified	Pep642	ISO-MSMS	2	2023-11-03_Fusion_39992	203	Treat_T1	934.513	1	928.492	927.485			0.058299	5.413e-05						38.204	0.20372	39.259	39.111	39.315	1.0554								0.391696	0.00017627	0.000780637	0.024464	2	11134	30.612	30.612	1			0
ALCVVLLLGR	10	0	4	1	Unmodified	Pep2679	ISO-MSMS	2	2023-11-03_Fusion_39991	103	Treat_T1	545.878	2	528.834	1055.65			-2.8346	-0.001499						56.815	0.3904	58.305	58.18	58.57	1.4898								0.287909	0.00171225	0.0295251	0.0026765	2	19535	63.565	63.565	1	1.1477	1.3056	0
ALDAGNIKL	9	1	2	0	Unmodified	Pep2034	MSMS	2	2023-11-03_Fusion_39991	103	Treat_T1	467.796	2	457.769	913.523										35.525	1	36.621	36.121	37.121	1.0958											0.01667	1	11121	41.652	38.816	1
ALDAVTRGLK	10	1	2	1	Unmodified	Pep1514	ISO-MSMS	1	2023-11-03_Fusion_39991	103	Treat_T1	530.354	2	522.314	1042.61			-1.1529	-0.00060216						25.71	0.38215	27.162	26.987	27.369	1.4516								0.522378	0.00304137	0.0433086	3.8391e-05	1	7233	100.25	97.492	1	9.0547	6.65	0
ALDESPYGV	9	0	1	0	Unmodified	Pep570	ISO-MSMS	1	2023-11-03_Fusion_39992	203	Treat_T1	953.463	1	950.447	949.439			-2.822	-0.0026822						34.173	0.21427	35.179	34.997	35.212	1.0056								0.677973	0.000440132	0.00192158	0.021002	1	9754	32.47	24.759	1	0.6559	0.29396	0
ALDEVFTKV	9	1	1	0	Unmodified	Pep3651	ISO-MSMS	2	2023-11-03_Fusion_39991	103	Treat_T1	518.3	2	511.282	1020.55			0.0088031	4.5009e-06						39.046	0.23338	40.162	40	40.233	1.1152								0.481984	0.00364659	0.0370522	0.0010045	1	12494	69.598	61.277	1	10.137	6.2253	0
ALDGFIIAV	9	0	1	0	Unmodified	Pep4153	ISO-MSMS	1	2023-02-06_Fusion_36172	201	Ctrl_T2	921.551	1	918.529	917.522			0.37749	0.00034674						62.623	0.58903	62.615	62.339	62.928	-0.0073318								0.977972	0.00153368	0.0239424	0.02526	2	20814	30.185	24.263	1	3.6437	2.6322	0
ALDGFIIAV	9	0	1	0	Unmodified	Pep4153	MULTI-MSMS		2023-02-06_Fusion_36177	202	Ctrl_T1	918.53	1	918.529	917.522	1.3267	0.0012186	-0.32984	-0.00030297	0.99684	0.00091563	918.53	921.548	924.55	62.48	0.66622	62.496	62.175	62.841	0.016335					167	33	7	0.965391	0.00110136	0.0220967	0.021118	3	21146	30.185	30.185	1	0.92005	0.91688	0
ALDGFIIAV	9	0	1	0	Unmodified	Pep4153	ISO-MSMS	1	2023-11-03_Fusion_39992	203	Treat_T1	921.551	1	918.529	917.522			0.82593	0.00075864						60.634	0.50736	62.228	62.012	62.519	1.594								0.939212	0.00779329	0.239669	0.009171	2	19294	40.573	32.861	1	11.699	5.2432	0
ALDGGNKHFL	10	1	2	0	Unmodified	Pep1585	ISO-MSMS	1	2023-02-06_Fusion_36172	201	Ctrl_T2	361.212	3	357.858	1070.55			1.0573	0.00037836						29.12	0.8833	29.132	28.625	29.508	0.011883								0.484907	0.0121017	0.241953	1.4632e-14	4	9353	141.78	139.85	1	90.086	86.12	0
ALDGGNKHFL	10	1	2	0	Unmodified	Pep1585	ISO-MSMS	2	2023-02-06_Fusion_36172	201	Ctrl_T2	364.543	3	357.858	1070.55			-0.52958	-0.00018951						29.212	0.93148	29.223	28.788	29.719	0.011885								0.777884	0.0136604	0.172475	1.3293e-09	3	9390	130.16	128.89	1	34.286	32.776	0
ALDGGNKHFL	10	1	2	0	Unmodified	Pep1585	MULTI-MSMS		2023-02-06_Fusion_36176	102	Ctrl_T1	536.283	2	536.283	1070.55	0.63797	0.00034213	-0.33457	-0.00017942	0.30341	0.00016271	536.283	541.313	546.31	29.167	0.87575	29.197	28.787	29.662	0.029995					253	45	9	0.416661	0.00974392	0.110611	0.0022108	3	8610	57.859	52.809	1	1.8128	2.2823	0
ALDGGNKHFL	10	1	2	0	Unmodified	Pep1585	ISO-MSMS	1	2023-02-06_Fusion_36177	202	Ctrl_T1	361.212	3	357.858	1070.55			0.43791	0.00015671						29.017	0.81953	29.065	28.671	29.491	0.048706								0.656959	0.0139556	0.215102	1.4632e-14	3	9475	141.78	137.08	1	3.0886	3.8211	0
ALDGGNKHFL	10	1	2	0	Unmodified	Pep1585	ISO-MSMS	2	2023-02-06_Fusion_36177	202	Ctrl_T1	364.542	3	357.858	1070.55			-0.052366	-1.874e-05						29.209	0.82146	29.258	28.907	29.729	0.048851								0.848331	0.00740864	0.152341	3.6958e-09	3	9500	110.11	107.6	1	1.3407	1.6587	0
ALDGGNKHFL	10	1	2	0	Unmodified	Pep1585	ISO-MSMS	1	2023-11-03_Fusion_39991	103	Treat_T1	541.314	2	536.283	1070.55			0.82258	0.00044114						26.853	0.67982	28.3	28.09	28.77	1.4471								0.961593	0.027344	0.255518	7.27e-05	2	7660	94.309	76.683	1	39.903	28.621	0
ALDGGNKHFL	10	1	2	0	Unmodified	Pep1585	ISO-MSMS	2	2023-11-03_Fusion_39991	103	Treat_T1	546.81	2	536.283	1070.55			-1.9518	-0.0010467						26.914	0.60954	28.361	28.183	28.793	1.4471								0.932865	0.0121019	0.0677056	0.00017233	2	7672	77.072	73.233	1	49.073	35.197	0
ALDGGNKHFL	10	1	2	0	Unmodified	Pep1585	ISO-MSMS	1	2023-11-03_Fusion_39992	203	Treat_T1	361.212	3	357.858	1070.55			0.9368	0.00033524						26.843	0.76115	28.428	28.238	28.999	1.585								0.899717	0.0103633	0.0748847	1.1649e-21	3	7323	191.53	189.01	1			0
ALDGGNKHFL	10	1	2	0	Unmodified	Pep1585	ISO-MSMS	2	2023-11-03_Fusion_39992	203	Treat_T1	364.875	3	357.858	1070.55			-2.2925	-0.00082039						26.913	0.71995	28.498	28.304	29.024	1.585								0.942632	0.0167969	0.146101	5.1884e-15	5	7348	163.46	162.8	1			0
ALDGGNKHFL	10	1	2	0	Unmodified	Pep1585	ISO-MSMS	1	2023-11-03_Fusion_39992	203	Treat_T1	1081.62	1	1071.56	1070.55			-0.7423	-0.00079542						26.843	0.16222	28.428	28.348	28.51	1.585								0.94813	0.000259057	0.00263063	0.00012528	1	7372	85.212	75.998	1			0
ALDIAKRLK	9	2	2	1	Unmodified	Pep4014	ISO-MSMS	1	2023-02-06_Fusion_36172	201	Ctrl_T2	349.928	3	343.226	1026.65			0.15064	5.1705e-05						26.451	0.28746	26.461	26.298	26.586	0.010042								0.420786	0.00183452	0.0680593	7.0714e-10	2	8546	135.35	135.31	1	8.3134	4.5005	0
ALDIAKRLK	9	2	2	1	Unmodified	Pep4014	ISO-MSMS	2	2023-02-06_Fusion_36172	201	Ctrl_T2	355.918	3	343.226	1026.65			-1.4824	-0.0005088						26.533	0.33385	26.543	26.374	26.708	0.010044								0.431692	0.00206982	0.0342318	0.010663	2	8589	56.043	50.01	1	3.43	1.8135	0
ALDIAKRLK	9	2	2	1	Unmodified	Pep4014	ISO-MSMS	0	2023-02-06_Fusion_36176	102	Ctrl_T1	514.335	2	514.335	1026.65			0.63868	0.00032849						26.505	0.29887	26.532	26.354	26.653	0.027386								0.276491	0.00144567	0.0329383	0.0046765	1	7583	56.547	56.547	1	0.46265	0.56097	0
ALDIAKRLK	9	2	2	1	Unmodified	Pep4014	ISO-MSMS	1	2023-02-06_Fusion_36177	202	Ctrl_T1	349.928	3	343.226	1026.65			0.34227	0.00011748						26.405	0.29344	26.453	26.313	26.606	0.048323								0.340521	0.00118467	0.0380579	7.0714e-10	2	8670	135.35	135.35	1	0.96318	1.2503	0
ALDIAKRLK	9	2	2	1	Unmodified	Pep4014	ISO-MSMS	2	2023-02-06_Fusion_36177	202	Ctrl_T1	355.918	3	343.226	1026.65			-0.89967	-0.00030879						26.495	0.25843	26.544	26.418	26.676	0.048323								0.359299	0.00200713	0.0680163	0.0042507	2	8686	66.595	65.073	1	0.24541	0.31345	0
ALDIAKRLK	9	2	2	1	Unmodified	Pep4014	ISO-MSMS	0	2023-02-06_Fusion_36177	202	Ctrl_T1	343.226	3	343.226	1026.65			-0.060057	-2.0613e-05						26.497	0.30448	26.545	26.395	26.699	0.048323								0.495418	0.00170066	0.0745275	1.9844e-09	2	8706	124.37	98.331	1	0.3486	0.45379	0
ALDIAKRLK	9	2	2	1	Unmodified	Pep4014	ISO-MSMS	1	2023-11-03_Fusion_39992	203	Treat_T1	349.928	3	343.226	1026.65			-0.1674	-5.7456e-05						24.36	0.16719	25.93	25.842	26.009	1.5703								0.373195	0.00113594	0.0147059	0.0062185	1	6582	51.066	50.705	1	6.4287	4.4149	0
ALDKALTSV	9	1	2	0	Unmodified	Pep3537	ISO-MSMS	0	2023-02-06_Fusion_36176	102	Ctrl_T1	459.269	2	459.269	916.523			0.10073	4.6262e-05						31.853	0.38529	31.887	31.638	32.023	0.033285								0.49448	0.00224896	0.00420033	0.011209	2	9675	37.727	25.583	1	0.12507	0.15747	0
ALDKALTSV	9	1	2	0	Unmodified	Pep3537	ISO-MSMS	1	2023-11-03_Fusion_39991	103	Treat_T1	464.3	2	459.269	916.523			1.3733	0.00063072						29.968	0.52419	31.309	31.045	31.569	1.3412								0.824792	0.00367586	0.00488693	0.00017154	1	8915	77.318	72.411	1	23.333	16.736	0
ALDKALTSV	9	1	2	0	Unmodified	Pep3537	ISO-MSMS	2	2023-11-03_Fusion_39991	103	Treat_T1	469.296	2	459.269	916.523			-2.2249	-0.0010218						30.076	0.33405	31.418	31.257	31.591	1.3412								0.726988	0.00935315	0.027775	0.00019715	1	8954	72.879	60.734	1	5.8602	4.2032	0
ALDKATVLL	9	1	3	0	Unmodified	Pep4682	ISO-MSMS	1	2023-02-06_Fusion_36171	101	Ctrl_T2	478.836	2	472.295	942.575			0.41207	0.00019462						40.087	0.64167	40.087	39.841	40.483	0								0.758539	0.0102493	0.0709959	3.4931e-06	3	12732	107.9	107.9	1	1.0773	0.57288	0
ALDKATVLL	9	1	3	0	Unmodified	Pep4682	ISO-MSMS	2	2023-02-06_Fusion_36171	101	Ctrl_T2	485.332	2	472.295	942.575			-1.7677	-0.00083488						40.402	0.65091	40.402	40.051	40.701	0								0.677125	0.00633668	0.0322583	7.8875e-05	2	12790	93.374	93.374	1	0.82275	0.41971	0
ALDKATVLL	9	1	3	0	Unmodified	Pep4682	ISO-MSMS	1	2023-02-06_Fusion_36176	102	Ctrl_T1	478.836	2	472.295	942.575			-0.35169	-0.0001661						39.991	0.54815	40.034	39.803	40.352	0.043034								0.630517	0.00624227	0.0840519	0.00017998	2	12859	75.854	75.854	1	1.1021	1.5028	0
ALDKATVLL	9	1	3	0	Unmodified	Pep4682	ISO-MSMS	2	2023-02-06_Fusion_36176	102	Ctrl_T1	485.332	2	472.295	942.575			-1.8443	-0.00087106						40.325	0.58556	40.368	40.004	40.59	0.042942								0.505312	0.00389493	0.060984	0.0040384	2	12899	58.815	58.815	1	0.27831	0.3795	0
ALDKATVLL	9	1	3	0	Unmodified	Pep4682	ISO-MSMS	1	2023-11-03_Fusion_39991	103	Treat_T1	478.836	2	472.295	942.575			0.77838	0.00036762						37.768	0.65818	38.862	38.597	39.255	1.0948								0.892378	0.0180751	0.0647644	4.5581e-07	3	11997	136.16	129.52	1	17.485	20.452	0
ALDKATVLL	9	1	3	0	Unmodified	Pep4682	ISO-MSMS	2	2023-11-03_Fusion_39991	103	Treat_T1	485.332	2	472.295	942.575			-3.2315	-0.0015262						37.973	0.53642	39.072	38.809	39.346	1.0995								0.836154	0.0281124	0.442617	2.2683e-06	2	12071	119.29	114.88	1	1.0356	1.2114	0
ALDKATVLL	9	1	3	0	Unmodified	Pep4682	ISO-MSMS	1	2023-11-03_Fusion_39992	203	Treat_T1	956.664	1	943.582	942.575			1.9667	0.0018558						37.779	0.28384	38.82	38.645	38.929	1.0412								0.601253	0.000649806	0.00376852	7.3516e-05	1	10969	94.302	94.302	1			0
ALDKKLLSL	9	2	4	0	Unmodified	Pep2004	ISO-MSMS	1	2023-11-03_Fusion_39991	103	Treat_T1	510.886	2	500.824	999.633			1.6225	0.00081259						35.139	0.31916	36.24	36.073	36.392	1.1012								0.314732	0.00308857	0.0108371	0.0029853	1	10967	62.558	47.889	1	10.154	7.2831	0
ALDPNIATL	9	0	2	0	Unmodified	Pep702	ISO-MSMS	0	2023-02-06_Fusion_36177	202	Ctrl_T1	927.514	1	927.515	926.507			-3.3005	-0.0030612						44.927	0.47107	44.983	44.642	45.113	0.056034								0.977918	0.00202645	0.0351353	0.0073396	1	14919	47.082	44.075	1	0.28398	0.28909	0
ALDPNIATL	9	0	2	0	Unmodified	Pep702	ISO-MSMS	1	2023-11-03_Fusion_39992	203	Treat_T1	933.552	1	927.515	926.507			1.4629	0.0013569						43.117	0.37704	44.36	44.202	44.579	1.243								0.977964	0.000915622	0.00863453	0.0067727	1	12869	49.097	43.75	1	5.0117	4.9551	0
ALDPNIATL	9	0	2	0	Unmodified	Pep702	ISO-MSMS	2	2023-11-03_Fusion_39992	203	Treat_T1	939.557	1	927.515	926.507			-0.97141	-0.000901						43.32	0.36171	44.563	44.371	44.733	1.243								0.866445	0.00264684	0.0575588	0.0054401	2	12990	53.833	47.627	1	2.8143	2.7825	0
ALDSGASLLHL	11	0	4	0	Unmodified	Pep2471	ISO-MSMS	1	2023-11-03_Fusion_39991	103	Treat_T1	554.841	2	548.803	1095.59			1.1716	0.00064299						45.45	0.33831	46.69	46.487	46.826	1.2396								0.47765	0.0021314	0.0180357	0.0016001	2	15005	66.429	49.189	1	9.6375	12.696	0
ALDSGASLLHL	11	0	4	0	Unmodified	Pep2471	ISO-MSMS	2	2023-11-03_Fusion_39991	103	Treat_T1	561.343	2	548.803	1095.59			-2.7888	-0.0015305						45.7	0.41236	46.94	46.712	47.124	1.2396								0.713986	0.00426722	0.0727116	5.0902e-05	3	15105	74.127	61.539	1	3.0556	4.0254	0
ALDTASHTNK	10	1	1	0	Unmodified	Pep988	ISO-MSMS	1	2023-02-06_Fusion_36171	101	Ctrl_T2	532.79	2	529.267	1056.52			-0.66123	-0.00034997						15.678	0.31529	15.678	15.465	15.78	0								0.72315	0.00291871	0.0218222	0.0025441	1	3322	64.04	55.508	1	7.8179	5.874	0
ALDTASHTNK	10	1	1	0	Unmodified	Pep988	ISO-MSMS	2	2023-02-06_Fusion_36171	101	Ctrl_T2	536.283	2	529.267	1056.52			-2.1624	-0.0011445						15.798	0.13283	15.798	15.678	15.811	0								0.513906	0.00148376	0.0100713	0.0074408	1	3343	46.462	43.054	1			0
ALDTASHTNK	10	1	1	0	Unmodified	Pep988	ISO-MSMS	2	2023-02-06_Fusion_36176	102	Ctrl_T1	536.285	2	529.267	1056.52			-0.11582	-6.1298e-05						15.783	0.20695	15.803	15.635	15.842	0.019895								0.464517	0.0011073	0.0148372	0.0086307	1	3396	42.19	40.263	1	0.39999	0.47411	0
ALDTASHTNK	10	1	1	0	Unmodified	Pep988	ISO-MSMS	0	2023-02-06_Fusion_36176	102	Ctrl_T1	529.267	2	529.267	1056.52			-0.36599	-0.0001937						15.793	0.38736	15.812	15.488	15.876	0.019895								0.068375	0.000186655	0.00216003	0.025616	1	3418	28.081	26.922	1	0.43341	0.51372	0
ALDTASHTNK	10	1	1	0	Unmodified	Pep988	ISO-MSMS	0	2023-02-06_Fusion_36177	202	Ctrl_T1	353.181	3	353.181	1056.52			0.36692	0.00012959						15.773	0.21325	15.81	15.639	15.852	0.036639								0.266468	0.00238997	0.0438595	2.4993e-05	1	5384	89.296	86.782	1	0.50781	0.60365	0
ALDTASHTNK	10	1	1	0	Unmodified	Pep988	ISO-MSMS	1	2023-11-03_Fusion_39991	103	Treat_T1	532.789	2	529.267	1056.52			0.39197	0.00020746						15.915	0.17543	17.154	17.062	17.237	1.2392								0.698959	0.00154203	0.0272941	0.0006566	1	3381	70.816	64.226	1	14.495	8.9021	0
ALDTKIGRYK	10	2	1	1	Unmodified	Pep3055	ISO-MSMS	0	2023-02-06_Fusion_36177	202	Ctrl_T1	388.896	3	388.896	1163.67			1.2967	0.0005043						23.504	0.56801	23.551	23.17	23.738	0.047316								0.671811	0.0177247	0.0632055	1.2075e-21	2	7755	192.14	190.37	1	0.21389	0.29342	0
ALDTKIGRYK	10	2	1	1	Unmodified	Pep3055	ISO-MSMS	1	2023-02-06_Fusion_36177	202	Ctrl_T1	394.593	3	388.896	1163.67			-0.12477	-4.8522e-05						23.449	0.27182	23.496	23.356	23.627	0.047316								0.186788	0.00409246	0.0225563	1.9379e-09	2	7761	125.01	117.36	1	0.32232	0.44529	0
ALDTRVVEL	9	0	2	1	Unmodified	Pep2081	ISO-MSMS	1	2023-11-03_Fusion_39991	103	Treat_T1	514.322	2	508.293	1014.57			0.95261	0.0004842						36.541	0.44391	37.632	37.442	37.885	1.0916								0.517676	0.00612995	0.121127	0.0055824	1	11553	53.327	48.339	1	13.085	10.35	0
ALDTSNVMV	9	0	1	0	Unmodified	Pep3169	ISO-MSMS	1	2023-02-06_Fusion_36172	201	Ctrl_T2	952.487	1	949.466	948.459			-0.64425	-0.0006117						36.91	0.49046	36.922	36.705	37.196	0.012115								0.957605	0.00108541	0.0123992	0.02526	1	11930	30.185	30.185	1	2.6323	1.9016	0
ALDTSNVMV	9	0	1	0	Unmodified	Pep3169	MULTI-MSMS		2023-02-06_Fusion_36177	202	Ctrl_T1	952.484	1	949.466	948.459	0.87115	0.00082712	0.17494	0.0001661	1.0461	0.00099322	949.466	952.484	955.487	36.866	0.51989	36.923	36.672	37.191	0.056847					213	51	7	0.796031	0.0010725	0.0157998	0.0033021	4	12059	47.067	47.067	1	0.83717	0.83429	0
ALDTSNVMV	9	0	1	0	Unmodified	Pep3169	ISO-MSMS	1	2023-11-03_Fusion_39992	203	Treat_T1	952.487	1	949.466	948.459			0.54552	0.00051795						36.106	0.32584	37.12	36.942	37.267	1.0136								0.941631	0.00133392	0.0111918	0.00016405	1	10386	78.616	78.616	1			0
ALEERQRQK	9	1	1	2	Unmodified	Pep25	MULTI-MSMS		2023-02-06_Fusion_36172	201	Ctrl_T2	392.912	3	386.551	1156.63	-0.53133	-0.00020539	0.012389	4.7891e-06	-0.51894	-0.0002006	386.552	392.913	397.901	14.098	0.74051	14.086	13.868	14.608	-0.011892					186	31	9	0.673263	0.0109106	0.115155	0.000592	4	4766	65.038	65.038	1	3.0708	2.3192	0
ALEERQRQK	9	1	1	2	Unmodified	Pep25	MULTI-MSMS		2023-02-06_Fusion_36177	202	Ctrl_T1	386.551	3	386.551	1156.63	0.17548	6.7831e-05	-0.050004	-1.9329e-05	0.12547	4.8502e-05	386.551	392.912	397.901	14.06	0.74692	14.093	13.928	14.675	0.033719					91	31	8	0.590527	0.00924384	0.105237	0.000592	3	4856	65.038	65.038	1	0.16159	0.17246	0
ALEERQRQK	9	1	1	2	Unmodified	Pep25	ISO-MSMS	1	2023-11-03_Fusion_39992	203	Treat_T1	392.912	3	386.551	1156.63			0.5692	0.00022002						14.191	0.24426	14.744	14.656	14.9	0.55295								0.640669	0.0096088	0.0979958	2.5758e-06	2	3319	105.12	105.12	1	11.478	10.075	0
ALERKFRQK	9	2	1	2	Unmodified	Pep2931	MULTI-MSMS		2023-02-06_Fusion_36177	202	Ctrl_T1	400.275	3	392.572	1174.69	0.48651	0.00019099	-0.61399	-0.00024104	-0.12748	-5.0043e-05	392.572	400.275	406.593	16.792	0.32483	16.829	16.684	17.009	0.037643					71	12	9	0.37485	0.00338694	0.0384415	4.1087e-07	3	5682	94.262	94.262	1	1.2038	1.6766	0
ALERKFRQK	9	2	1	2	Unmodified	Pep2931	ISO-MSMS	1	2023-11-03_Fusion_39992	203	Treat_T1	400.275	3	392.572	1174.69			0.41588	0.00016326						16.282	0.29406	16.954	16.728	17.022	0.67169								0.381968	0.000382347	0.00418088	7.0714e-10	2	3984	135.35	134.27	1			0
ALERKFRQK	9	2	1	2	Unmodified	Pep2931	ISO-MSMS	2	2023-11-03_Fusion_39992	203	Treat_T1	406.593	3	392.572	1174.69			-1.4125	-0.0005545						16.299	0.1942	16.97	16.852	17.046	0.67169								1	0.000196386	0.00275774	0.010137	1	3992	38.303	14.314	1	3.7151	2.5513	0
ALFDGDPHL	9	0	2	0	Unmodified	Pep2230	MSMS	1	2023-02-06_Fusion_36171	101	Ctrl_T2	495.762	2	492.743	983.471										42.571	1	42.571	42.071	43.071	0											0.013553	1	13661	46.663	46.663	1
ALFDGDPHL	9	0	2	0	Unmodified	Pep2230	ISO-MSMS	1	2023-11-03_Fusion_39991	103	Treat_T1	495.762	2	492.743	983.471			1.6914	0.00083343						39.868	0.65675	40.993	40.741	41.398	1.125								0.579083	0.00421066	0.0373052	0.00018875	2	12815	74.335	64.348	1	8.4739	7.9202	0
ALFDGDPHL	9	0	2	0	Unmodified	Pep2230	ISO-MSMS	2	2023-11-03_Fusion_39991	103	Treat_T1	498.764	2	492.743	983.471			-1.2563	-0.00061901						40.007	0.542	41.132	40.877	41.419	1.125								0.548786	0.00515321	0.0260719	0.031934	1	12893	26.602	22.465	1	8.1175	7.5871	0
ALFDGVVSK	9	1	1	0	Unmodified	Pep4632	ISO-MSMS	1	2023-02-06_Fusion_36171	101	Ctrl_T2	471.786	2	468.263	934.512			0.12774	5.9816e-05						36.342	0.57415	36.342	36.067	36.641	0								0.629945	0.00289372	0.0116212	0.0066823	3	11216	49.418	49.418	1	3.7512	2.8185	0
ALFDGVVSK	9	1	1	0	Unmodified	Pep4632	ISO-MSMS	2	2023-02-06_Fusion_36171	101	Ctrl_T2	475.28	2	468.263	934.512			-1.9934	-0.00093344						36.382	0.56686	36.382	36.118	36.685	0								0.838296	0.00220611	0.00544415	0.0095277	2	11263	39.305	29.318	1	3.6352	2.7313	0
ALFDGVVSK	9	1	1	0	Unmodified	Pep4632	MULTI-MSMS		2023-02-06_Fusion_36176	102	Ctrl_T1	475.281	2	468.263	934.512	0.62285	0.00029166	-0.80075	-0.00037496	-0.1779	-8.3303e-05	468.264	471.785	475.28	36.294	0.64664	36.335	36.01	36.657	0.040833					306	49	9	0.746331	0.00266267	0.00768456	0.0037779	4	11391	42.864	39.025	1	0.93592	1.1093	0
ALFDGVVSK	9	1	1	0	Unmodified	Pep4632	ISO-MSMS	1	2023-11-03_Fusion_39991	103	Treat_T1	471.785	2	468.263	934.512			2.526	0.0011828						34.308	0.37579	35.435	35.255	35.631	1.1269								0.738028	0.00399017	0.00585209	0.0018222	1	10620	66.692	59.043	1	14.666	9.0068	0
ALFEGKVQL	9	1	2	0	Unmodified	Pep4723	ISO-MSMS	2	2023-02-06_Fusion_36171	101	Ctrl_T2	512.82	2	502.792	1003.57			1.4971	0.00075271						43.941	0.71585	43.941	43.654	44.37	0								0.740506	0.00512293	0.0996191	0.028924	1	14215	28.218	24.647	1	2.8004	2.432	0
ALFEGKVQL	9	1	2	0	Unmodified	Pep4723	MSMS	0	2023-02-06_Fusion_36176	102	Ctrl_T1	502.793	2	502.792	1003.57										43.941	1	43.981	43.481	44.481	0.039761											0.008225	1	14349	58.286	52.183	1
ALFEGKVQL	9	1	2	0	Unmodified	Pep4723	ISO-MSMS	2	2023-11-03_Fusion_39991	103	Treat_T1	512.82	2	502.792	1003.57			-0.46856	-0.00023559						40.46	0.52102	41.596	41.362	41.883	1.1361								0.875714	0.020721	0.254704	3.3825e-06	2	13103	108.92	90.149	1	4.8076	3.4483	0
ALFEGKVQL	9	1	2	0	Unmodified	Pep4723	MSMS	1	2023-11-03_Fusion_39991	103	Treat_T1	507.825	2	502.792	1003.57										40.248	1	41.384	40.884	41.884	1.1361											2.6888e-08	1	12986	116.3	108.73	1
ALFEGKVQL	9	1	2	0	Unmodified	Pep4723	MSMS	1	2023-11-03_Fusion_39991	103	Treat_T1	507.824	2	502.792	1003.57										40.402	1	41.538	41.038	42.038	1.1361											1.388e-08	1	13047	129.68	117.16	1
ALFEGKVQL	9	1	2	0	Unmodified	Pep4723	MSMS	1	2023-11-03_Fusion_39991	103	Treat_T1	507.824	2	502.792	1003.57										40.584	1	41.72	41.22	42.22	1.1361											0.034203	1	13119	33.797	28.315	1
ALFFQLVDV	9	0	2	0	Unmodified	Pep2740	ISO-MSMS	2	2023-11-03_Fusion_39991	103	Treat_T1	532.316	2	526.295	1050.57			-0.81833	-0.00043068						67.282	0.45067	68.907	68.683	69.133	1.6259								0.673555	0.00834676	0.062096	0.0044186	4	23292	57.463	49.123	1	2.9687	2.7747	0
ALFFQLVDV	9	0	2	0	Unmodified	Pep2740	ISO-MSMS	2	2023-11-03_Fusion_39992	203	Treat_T1	1063.62	1	1051.58	1050.57			-0.73347	-0.00077131						67.262	0.30469	68.905	68.75	69.054	1.6429								0.866789	0.00144981	0.0205432	0.012526	1	21684	37.021	37.021	1	1.7204	1.701	0
ALFGANANR	9	0	1	1	Unmodified	Pep4832	ISO-MSMS	1	2023-02-06_Fusion_36176	102	Ctrl_T1	471.768	2	467.249	932.483			3.3472	0.001564						28.641	0.53029	28.67	28.405	28.935	0.029381								0.298999	0.00150887	0.0376213	0.0089868	1	8455	41.227	41.227	1	0.63434	0.71852	0
ALFGANANR	9	0	1	1	Unmodified	Pep4832	ISO-MSMS	2	2023-11-03_Fusion_39991	103	Treat_T1	475.263	2	467.249	932.483			-0.67072	-0.00031339						27.195	0.28133	28.635	28.504	28.785	1.4399								0.309933	0.00227355	0.0458618	0.0027747	1	7840	63.306	63.306	1	4.6978	3.4224	0
ALFGDVKFV	9	1	1	0	Unmodified	Pep4783	MULTI-MSMS		2023-02-06_Fusion_36171	101	Ctrl_T2	505.299	2	498.282	994.549	0.00566	2.8203e-06	1.539	0.00076687	1.5447	0.00076969	498.282	501.805	505.299	52.15	0.78128	52.15	51.833	52.615	0					241	36	10	0.740049	0.00413401	0.020907	0.0035269	6	17428	45.081	42.075	1	3.9026	2.9322	0
ALFGDVKFV	9	1	1	0	Unmodified	Pep4783	MULTI-MSMS		2023-02-06_Fusion_36176	102	Ctrl_T1	498.282	2	498.282	994.549	0.4923	0.00024531	1.5883	0.00079141	2.0806	0.0010367	498.282	501.804	505.299	52.133	0.90539	52.168	51.773	52.678	0.034489					334	42	13	0.716887	0.00592339	0.0437207	0.0017608	7	17640	60.682	54.579	1	0.96109	1.1392	0
ALFGDVKFV	9	1	1	0	Unmodified	Pep4783	MULTI-MSMS		2023-11-03_Fusion_39991	103	Treat_T1	501.804	2	498.282	994.549	-0.86668	-0.00043185	-0.51067	-0.00025446	-1.3774	-0.00068631	498.283	501.804	505.299	48.744	1.0356	50.035	49.687	50.723	1.2914					397	47	15	0.970756	0.0833686	1	2.6498e-05	6	16317	85.212	72.175	1	81.612	50.121	0
ALFGDVKFV	9	1	1	0	Unmodified	Pep4783	ISO-MSMS	1	2023-11-03_Fusion_39992	203	Treat_T1	1002.6	1	995.556	994.549			0.50604	0.00050379						48.689	0.19835	50.065	49.969	50.167	1.3755								0.897833	0.000407815	0.0124641	0.0057767	1	14976	52.636	46.187	1			0
ALFGDVKFV	9	1	1	0	Unmodified	Pep4783	ISO-MSMS	2	2023-11-03_Fusion_39992	203	Treat_T1	1009.59	1	995.556	994.549			-1.8412	-0.001833						48.747	0.24846	50.122	49.985	50.233	1.3755								0.605076	0.00084564	0.0124891	0.0055185	2	15038	53.554	43.567	1	5.9329	8.6362	0
ALFGIPMAL	9	0	2	0	Unmodified	Pep885	ISO-MSMS	1	2023-11-03_Fusion_39992	203	Treat_T1	938.566	1	932.527	931.52			-0.43714	-0.00040765						67.908	0.34013	69.559	69.301	69.642	1.6505								0.897072	0.00117622	0.0118509	0.0035914	2	21895	60.404	45.74	1	8.5833	8.4863	0
ALFKAWAL	8	1	2	0	Unmodified	Pep2581	ISO-MSMS	1	2023-02-06_Fusion_36171	101	Ctrl_T2	465.305	2	460.274	918.533			0.28136	0.0001295						54.353	0.51681	54.353	54.121	54.638	0								0.724411	0.00186292	0.014644	0.022869	1	18276	32.929	17.708	1	5.9729	5.1871	0
ALFKAWAL	8	1	2	0	Unmodified	Pep2581	MULTI-MSMS		2023-02-06_Fusion_36176	102	Ctrl_T1	460.274	2	460.274	918.533	0.53677	0.00024706	-0.62438	-0.00028739	-0.087609	-4.0324e-05	460.274	465.305	470.3	54.445	0.59163	54.476	54.136	54.727	0.030495					123	29	7	0.493764	0.00204584	0.010219	0.0053049	2	18463	48.174	32.537	1	0.36237	0.45622	0
ALFKAWAL	8	1	2	0	Unmodified	Pep2581	ISO-MSMS	1	2023-11-03_Fusion_39991	103	Treat_T1	465.305	2	460.274	918.533			0.96143	0.00044252						50.482	0.43914	51.799	51.532	51.972	1.3169								0.747613	0.00346013	0.04058	0.0021158	2	16974	65.672	38.552	1			0
ALFKAWAL	8	1	2	0	Unmodified	Pep2581	ISO-MSMS	2	2023-11-03_Fusion_39991	103	Treat_T1	470.301	2	460.274	918.533			-2.2089	-0.0010167						50.563	0.38443	51.88	51.688	52.072	1.3169								0.53777	0.009481	0.0632207	0.0067845	1	17063	50.025	29.543	1			0
ALFKHILLY	9	1	3	0	Unmodified	Pep2324	ISO-MSMS	1	2023-11-03_Fusion_39991	103	Treat_T1	565.883	2	559.342	1116.67			0.48729	0.00027256						41.882	0.33385	43.054	42.841	43.175	1.1717								0.477051	0.00175064	0.0164978	0.0049419	1	13616	55.604	55.604	1	53.328	62.379	0
ALFKHILLY	9	1	3	0	Unmodified	Pep2324	ISO-MSMS	2	2023-11-03_Fusion_39991	103	Treat_T1	572.38	2	559.342	1116.67			-0.86554	-0.00048413						41.989	0.28438	43.16	42.977	43.261	1.1717								0.582631	0.00109456	0.00445984	0.031264	1	13679	26.962	26.504	1			0
ALFKNLLLK	9	2	4	0	Unmodified	Pep663	ISO-MSMS	2	2023-11-03_Fusion_39992	203	Treat_T1	367.272	3	353.902	1058.69			-1.3148	-0.00046532						39.722	0.27811	40.814	40.722	41	1.0925								0.49797	0.000814765	0.01015	3.0886e-05	1	11672	79.116	77.059	1			0
ALFLTLTTK	9	1	3	0	Unmodified	Pep4755	ISO-MSMS	2	2023-02-06_Fusion_36171	101	Ctrl_T2	517.348	2	504.31	1006.61			-1.0897	-0.00054957						48.02	2.239	48.02	47.38	49.619	0								0.671092	0.0626574	0.664011	2.917e-06	4	15777	113.26	63.833	1	7.205	5.8211	0
ALFLTLTTK	9	1	3	0	Unmodified	Pep4755	ISO-MSMS	1	2023-02-06_Fusion_36172	201	Ctrl_T2	1020.7	1	1007.61	1006.61			1.1735	0.0011824						47.708	0.77082	47.714	47.469	48.24	0.0055199								0.384395	0.000835786	0.0143781	0.0029886	2	15929	62.546	37.623	1			0
ALFLTLTTK	9	1	3	0	Unmodified	Pep4755	ISO-MSMS	2	2023-02-06_Fusion_36172	201	Ctrl_T2	1033.69	1	1007.61	1006.61			0.29658	0.00029884						47.984	0.55887	47.99	47.732	48.291	0.0055199								0.837633	0.00273876	0.0405304	2.007e-05	3	15908	103.56	103.1	1	5.3887	3.3196	0
ALFLTLTTK	9	1	3	0	Unmodified	Pep4755	ISO-MSMS	1	2023-02-06_Fusion_36176	102	Ctrl_T1	510.852	2	504.31	1006.61			0.091758	4.6275e-05						47.714	1.1104	47.75	47.405	48.516	0.035931								0.119818	0.00568033	0.034587	0.00041537	1	15754	71.692	52.095	1	2.5802	3.5184	0
ALFLTLTTK	9	1	3	0	Unmodified	Pep4755	ISO-MSMS	2	2023-02-06_Fusion_36176	102	Ctrl_T1	517.348	2	504.31	1006.61			-0.89117	-0.00044943						47.913	1.2993	47.949	47.313	48.612	0.035603								0.616446	0.0475265	0.615611	2.917e-06	5	15915	113.26	55.669	1	0.31046	0.42334	0
ALFLTLTTK	9	1	3	0	Unmodified	Pep4755	ISO-MSMS	0	2023-02-06_Fusion_36176	102	Ctrl_T1	504.312	2	504.31	1006.61			1.2198	0.00061516						49.647	0.66133	49.682	49.282	49.944	0.035278								0.183492	0.000434542	0.00487869	0.025131	1	16543	30.254	27.248	1	0.48991	0.66803	0
ALFLTLTTK	9	1	3	0	Unmodified	Pep4755	ISO-MSMS	1	2023-02-06_Fusion_36177	202	Ctrl_T1	1020.7	1	1007.61	1006.61			0.53876	0.00054286						47.675	0.50331	47.728	47.495	47.998	0.053158								0.498787	0.00179342	0.0281443	8.4268e-05	3	15982	92.439	62.185	1	1.9114	2.7987	0
ALFLTLTTK	9	1	3	0	Unmodified	Pep4755	ISO-MSMS	0	2023-02-06_Fusion_36177	202	Ctrl_T1	1007.62	1	1007.61	1006.61			0.65884	0.00066385						47.871	0.61835	47.924	47.713	48.331	0.052151								0.717577	0.00288456	0.0449617	9.0739e-05	4	16046	91.318	87.964	1	0.33972	0.49677	0
ALFLTLTTK	9	1	3	0	Unmodified	Pep4755	ISO-MSMS	2	2023-02-06_Fusion_36177	202	Ctrl_T1	1033.69	1	1007.61	1006.61			0.17391	0.00017524						47.878	0.55713	47.93	47.713	48.27	0.052155								0.671237	0.000819947	0.0134304	0.00019502	3	15991	73.248	72.542	1	0.35111	0.50705	0
ALFLTLTTK	9	1	3	0	Unmodified	Pep4755	ISO-MSMS	1	2023-11-03_Fusion_39991	103	Treat_T1	510.851	2	504.31	1006.61			1.043	0.00052598						44.401	1.1001	45.619	45.321	46.421	1.2187								0.971006	0.346027	1	1.957e-06	3	14611	122.19	57.767	1	420.55	491.93	0
ALFLTLTTK	9	1	3	0	Unmodified	Pep4755	ISO-MSMS	2	2023-11-03_Fusion_39991	103	Treat_T1	517.347	2	504.31	1006.61			-1.8764	-0.0009463						44.564	1.2652	45.782	45.494	46.759	1.2187								0.968846	0.151262	0.765296	1.7221e-05	5	14648	104.06	58.981	1	91.893	107.49	0
ALFLTLTTK	9	1	3	0	Unmodified	Pep4755	ISO-MSMS	1	2023-11-03_Fusion_39992	203	Treat_T1	1020.7	1	1007.61	1006.61			0.7766	0.00078251						44.389	0.7167	45.672	45.369	46.085	1.2829								0.743557	0.00881015	0.0575821	3.7649e-09	3	13352	144.12	76.129	1			0
ALFLTLTTK	9	1	3	0	Unmodified	Pep4755	ISO-MSMS	2	2023-11-03_Fusion_39992	203	Treat_T1	1033.69	1	1007.61	1006.61			-1.4147	-0.0014255						44.584	0.6358	45.871	45.628	46.264	1.2867								0.976187	0.0144496	0.0586592	1.2585e-06	3	13447	128.69	123.7	1			0
ALFNGAQKL	9	1	2	0	Unmodified	Pep4634	ISO-MSMS	1	2023-02-06_Fusion_36171	101	Ctrl_T2	486.308	2	481.277	960.539			-0.51948	-0.00025001						36.483	0.47503	36.483	36.28	36.755	0								0.475561	0.00135547	0.00595785	0.0047961	1	11341	56.122	53.77	1	5.3543	4.6498	0
ALFNGAQKL	9	1	2	0	Unmodified	Pep4634	ISO-MSMS	2	2023-02-06_Fusion_36171	101	Ctrl_T2	491.304	2	481.277	960.539			0.12615	6.0713e-05						36.622	0.51493	36.622	36.386	36.901	0								0.852572	0.00379913	0.0197258	0.006699	2	11399	49.358	47.007	1	2.4094	2.0924	0
ALFNGAQKL	9	1	2	0	Unmodified	Pep4634	ISO-MSMS	1	2023-02-06_Fusion_36176	102	Ctrl_T1	486.309	2	481.277	960.539			-0.29763	-0.00014324						36.468	0.40589	36.508	36.319	36.725	0.040833								0.31021	0.000422773	0.00125984	0.014651	1	11420	35.88	35.88	1	0.82563	1.0395	0
ALFNGAQKL	9	1	2	0	Unmodified	Pep4634	ISO-MSMS	0	2023-02-06_Fusion_36176	102	Ctrl_T1	481.277	2	481.277	960.539			-0.020097	-9.6724e-06						36.638	0.53527	36.679	36.417	36.952	0.040829								0.524736	0.00426494	0.0408687	0.0039916	1	11494	58.981	35.962	1	0.18295	0.23034	0
ALFNGAQKL	9	1	2	0	Unmodified	Pep4634	ISO-MSMS	1	2023-02-06_Fusion_36177	202	Ctrl_T1	486.956	2	481.277	960.539			-0.28983	-0.00013949						36.443	0.31588	36.5	36.387	36.703	0.05608								0.541916	0.000239361	0.0013207	0.0094269	1	11894	39.663	39.018	1	1.0811	1.3375	0
ALFNGAQKL	9	1	2	0	Unmodified	Pep4634	MSMS	2	2023-11-03_Fusion_39991	103	Treat_T1	491.304	2	481.277	960.539										33.89	1	35.016	34.516	35.516	1.1269											0.013009	1	10476	47.849	46.873	1
ALFPAPLAQI	10	0	2	0	Unmodified	Pep2704	ISO-MSMS	2	2023-11-03_Fusion_39991	103	Treat_T1	526.832	2	520.811	1039.61			-0.52567	-0.00027378						59.763	0.66153	61.322	61.113	61.774	1.5582								0.423247	0.0017826	0.0243208	0.020706	1	20607	31.289	28.453	1	4.4807	4.1879	0
ALFPGDVDRL	10	0	2	1	Unmodified	Pep2362	ISO-MSMS	2	2023-02-06_Fusion_36176	102	Ctrl_T1	562.823	2	551.798	1101.58			-1.2233	-0.00067501						46.23	0.47803	46.267	45.975	46.453	0.036869								0.270348	0.000937777	0.0152588	0.016273	1	15232	34.186	31.834	1	1.6149	2.3564	0
ALFPGDVDRL	10	0	2	1	Unmodified	Pep2362	ISO-MSMS	1	2023-11-03_Fusion_39991	103	Treat_T1	557.828	2	551.798	1101.58			0.86385	0.00047667						42.822	0.72622	44.006	43.681	44.407	1.1838								0.340553	0.00306646	0.0532576	0.00016503	1	13968	78.334	73.6	1	4.4832	3.546	0
ALFPGVALL	9	0	3	0	Unmodified	Pep4158	ISO-MSMS	1	2023-02-06_Fusion_36172	201	Ctrl_T2	909.613	1	900.555	899.548			-0.22068	-0.00019873						67.985	0.68919	67.977	67.624	68.313	-0.0073318								0.952287	0.0142125	0.129588	0.00019865	4	22605	72.62	70.602	1	19.487	28.062	0
ALFPGVALL	9	0	3	0	Unmodified	Pep4158	ISO-MSMS	2	2023-02-06_Fusion_36172	201	Ctrl_T2	918.616	1	900.555	899.548			-1.3775	-0.0012405						68.115	0.61536	68.107	67.864	68.479	-0.0073318								0.860246	0.00812184	0.0844824	0.0067406	3	22621	49.211	47.193	1	16.883	24.312	0
ALFPGVALL	9	0	3	0	Unmodified	Pep4158	ISO-MSMS	1	2023-02-06_Fusion_36177	202	Ctrl_T1	909.613	1	900.555	899.548			-0.23528	-0.00021189						67.971	0.68648	67.953	67.609	68.295	-0.018471								0.944663	0.0119133	0.0896509	0.0015215	3	22927	67.76	65.743	1	4.2641	4.4816	0
ALFPGVALL	9	0	3	0	Unmodified	Pep4158	ISO-MSMS	2	2023-02-06_Fusion_36177	202	Ctrl_T1	918.617	1	900.555	899.548			-0.52193	-0.00047003						68.14	0.60693	68.122	67.864	68.471	-0.018471								0.905266	0.00603883	0.0428054	0.0085672	2	22956	42.719	40.199	1	1.3524	1.4214	0
ALFPGVALL	9	0	3	0	Unmodified	Pep4158	ISO-MSMS	2	2023-11-03_Fusion_39991	103	Treat_T1	459.811	2	450.781	899.548			-1.9694	-0.00088777						65.756	0.48756	67.388	67.133	67.621	1.6315								0.639598	0.0182275	0.203213	0.0087346	2	22797	42.124	42.124	1	6.4403	8.7294	0
ALFPGVALL	9	0	3	0	Unmodified	Pep4158	ISO-MSMS	2	2023-11-03_Fusion_39992	203	Treat_T1	918.617	1	900.555	899.548			-2.0599	-0.001855						65.723	0.81149	67.352	67.067	67.879	1.6292								0.922321	0.0492102	1	0.0048038	3	21076	56.095	51.504	1	16.889	16.473	0
ALFPLLPKVLQK	12	2	4	0	Unmodified	Pep772	MSMS	1	2023-11-03_Fusion_39992	203	Treat_T1	463.007	3	456.299	1365.87										50.317	1	51.709	51.209	52.209	1.3917											0.010981	1	15605	51.998	49.048	1
ALFPLLPKVLQK	12	2	4	0	Unmodified	Pep772	MSMS	1	2023-11-03_Fusion_39992	203	Treat_T1	463.007	3	456.299	1365.87										50.32	1	51.711	51.211	52.211	1.3917											5.7962e-11	1	15606	126.41	125.93	1
ALFQGIAKK	9	2	1	0	Unmodified	Pep3513	MULTI-MSMS		2023-02-06_Fusion_36171	101	Ctrl_T2	488.303	2	488.303	974.591	0.21115	0.0001031	1.0927	0.00053356	1.3038	0.00063666	488.304	493.838	499.329	29.625	0.38364	29.625	29.387	29.771	0					84	19	8	0.314032	0.00101125	0.00231953	0.010912	1	8698	37.159	37.159	1	1.2098	1.2505	0
ALFQGIAKK	9	2	1	0	Unmodified	Pep3513	ISO-MSMS	0	2023-02-06_Fusion_36176	102	Ctrl_T1	488.303	2	488.303	974.591			0.55321	0.00027013						29.642	0.43063	29.672	29.358	29.789	0.029995								0.718398	0.00377003	0.00685872	0.0052385	1	8790	54.549	53.054	1	0.092957	0.11412	0
ALFQGIAKK	9	2	1	0	Unmodified	Pep3513	ISO-MSMS	1	2023-11-03_Fusion_39991	103	Treat_T1	493.838	2	488.303	974.591			0.97221	0.00047473						26.98	0.29331	28.427	28.29	28.583	1.4471								0.565781	0.00456869	0.0656158	0.00016116	1	7737	79.116	76.918	1	82.498	50.142	0
ALFQRPPLI	9	0	2	1	Unmodified	Pep3707	MULTI-MSMS		2023-02-06_Fusion_36176	102	Ctrl_T1	527.825	2	527.824	1053.63	0.34154	0.00018027	0.32991	0.00017413	0.67145	0.00035441	527.826	533.852	538.849	48.83	0.69459	48.865	48.515	49.21	0.035431					148	29	9	0.65246	0.00365713	0.0220351	1.6227e-05	2	16271	94.777	87.086	1	0.60261	0.87929	0
ALFQRPPLI	9	0	2	1	Unmodified	Pep3707	ISO-MSMS	1	2023-11-03_Fusion_39991	103	Treat_T1	533.853	2	527.824	1053.63			0.20461	0.000108						45.255	0.49667	46.495	46.283	46.78	1.2396								0.603249	0.00768384	0.128471	2.3333e-06	1	14934	118.69	113.7	1	22.224	17.578	0
ALFQRPPLI	9	0	2	1	Unmodified	Pep3707	ISO-MSMS	2	2023-11-03_Fusion_39991	103	Treat_T1	538.848	2	527.824	1053.63			-0.68625	-0.00036222						45.375	0.56037	46.614	46.354	46.914	1.2396								0.743193	0.00941917	0.0638383	0.00014857	2	14972	81.297	74.076	1	6.6295	5.2436	0
ALFSFVTAL	9	0	2	0	Unmodified	Pep880	ISO-MSMS	2	2023-02-06_Fusion_36177	202	Ctrl_T1	980.582	1	968.545	967.538			-2.5143	-0.0024352						69.668	0.35808	69.649	69.537	69.895	-0.018997								0.761635	0.00107992	0.0171584	0.028376	1	23540	28.512	24.375	1	1.129	1.1493	0
ALFSFVTAL	9	0	2	0	Unmodified	Pep880	ISO-MSMS	1	2023-11-03_Fusion_39992	203	Treat_T1	974.586	1	968.545	967.538			0.77848	0.000754						66.903	0.34579	68.546	68.371	68.717	1.6429								0.682955	0.00141738	0.022506	0.0023611	2	21490	64.776	53.903	1	8.6389	8.5412	0
ALFSFVTAL	9	0	2	0	Unmodified	Pep880	ISO-MSMS	2	2023-11-03_Fusion_39992	203	Treat_T1	980.585	1	968.545	967.538			-1.0844	-0.0010503						67.007	0.3325	68.65	68.493	68.826	1.6429								0.904398	0.00110013	0.0142327	0.028376	1	21532	28.512	24.375	1	6.1983	6.1282	0
ALFSKVLER	9	1	2	1	Unmodified	Pep4626	MULTI-MSMS		2023-02-06_Fusion_36171	101	Ctrl_T2	539.861	2	531.819	1061.62	-0.013652	-7.2601e-06	-0.031246	-1.6617e-05	-0.044898	-2.3878e-05	531.819	539.861	546.851	35.91	0.49638	35.91	35.681	36.177	0					161	40	7	0.377178	0.000924067	0.00419501	0.0022616	3	11099	56.258	56.258	1	2.1556	1.9255	0
ALFSKVLER	9	1	2	1	Unmodified	Pep4626	ISO-MSMS	0	2023-02-06_Fusion_36176	102	Ctrl_T1	531.819	2	531.819	1061.62			0.14669	7.801e-05						35.894	0.60693	35.933	35.608	36.215	0.03989								0.441788	0.00333991	0.0154472	0.00788	2	11230	45.161	40.175	1	0.13163	0.16717	0
ALFSKVLER	9	1	2	1	Unmodified	Pep4626	MSMS	1	2023-02-06_Fusion_36176	102	Ctrl_T1	539.861	2	531.819	1061.62										35.808	1	35.848	35.348	36.348	0.03989											0.043853	1	11196	29.473	27.745	1
ALFSKVLER	9	1	2	1	Unmodified	Pep4626	ISO-MSMS	2	2023-11-03_Fusion_39991	103	Treat_T1	546.851	2	531.819	1061.62			-1.8673	-0.00099304						32.538	0.20107	33.74	33.623	33.824	1.2019								0.277272	0.000812788	0.00557437	0.0096106	1	9957	39.01	35.171	1			0
ALFSRIFGK	9	1	1	1	Unmodified	Pep3679	ISO-MSMS	2	2023-02-06_Fusion_36171	101	Ctrl_T2	531.831	2	519.808	1037.6			1.3608	0.00070734						45.002	0.61931	45.002	44.734	45.353	0								0.590278	0.00525095	0.0461662	0.0023957	2	14631	64.654	53.294	1	1.3701	1.169	0
ALFSRIFGK	9	1	1	1	Unmodified	Pep3679	ISO-MSMS	0	2023-02-06_Fusion_36176	102	Ctrl_T1	519.809	2	519.808	1037.6			0.0865	4.4964e-05						44.959	0.98713	44.997	44.393	45.38	0.038246								0.912696	0.0261142	0.256359	8.6038e-07	4	14728	142.04	121.1	1	0.12485	0.1385	0
ALFSRIFGK	9	1	1	1	Unmodified	Pep3679	ISO-MSMS	2	2023-02-06_Fusion_36176	102	Ctrl_T1	531.83	2	519.808	1037.6			2.3446	0.0012187						44.901	0.5476	44.94	44.712	45.26	0.03825								0.452465	0.00249325	0.0258958	0.0085262	1	14714	42.864	34.001	1	0.11266	0.12498	0
ALFSRIFGK	9	1	1	1	Unmodified	Pep3679	ISO-MSMS	0	2023-02-06_Fusion_36177	202	Ctrl_T1	346.875	3	346.875	1037.6			-0.54808	-0.00019011						44.945	0.41812	45.001	44.768	45.186	0.05603								0.71774	0.00286333	0.0449235	7.0714e-10	3	14959	135.35	127.43	1	0.37244	0.43906	0
ALFSRIFGK	9	1	1	1	Unmodified	Pep3679	ISO-MSMS	2	2023-11-03_Fusion_39991	103	Treat_T1	531.83	2	519.808	1037.6			0.15051	7.8239e-05						40.513	0.62402	41.649	41.362	41.986	1.1361								0.928776	0.0316239	0.442889	2.8737e-06	3	13102	113.66	86.031	1	0.85427	0.48711	0
ALFSRIFGK	9	1	1	1	Unmodified	Pep3679	ISO-MSMS	2	2023-11-03_Fusion_39992	203	Treat_T1	354.889	3	346.875	1037.6			-1.2883	-0.00044689						40.474	0.34761	41.59	41.436	41.784	1.1158								0.776537	0.00532097	0.0745397	1.329e-09	4	11956	130.01	126.37	1	11.044	9.2058	0
ALFSRIFGK	9	1	1	1	Unmodified	Pep3679	ISO-MSMS	1	2023-11-03_Fusion_39992	203	Treat_T1	351.229	3	346.875	1037.6			0.24846	8.6186e-05						40.463	0.32685	41.579	41.39	41.717	1.1158								0.704471	0.00337946	0.0402532	4.3313e-15	2	11908	167.24	166.13	1	12.691	10.578	0
ALFVAATYK	9	1	1	0	Unmodified	Pep3593	ISO-MSMS	0	2023-02-06_Fusion_36176	102	Ctrl_T1	492.283	2	492.282	982.549			2.9395	0.0014471						36.871	0.56985	36.913	36.71	37.28	0.041653								0.305305	0.00107642	0.0084471	0.0092331	1	11592	40.352	37.928	1	0.65865	0.7807	0
ALFVAATYK	9	1	1	0	Unmodified	Pep3593	ISO-MSMS	1	2023-11-03_Fusion_39991	103	Treat_T1	495.804	2	492.282	982.549			0.82407	0.00040568						34.495	0.52083	35.607	35.414	35.935	1.1119								0.516127	0.00363645	0.0440092	0.00014313	1	10694	82.241	76.319	1	2.4268	1.4904	0
ALFVAATYK	9	1	1	0	Unmodified	Pep3593	MSMS	2	2023-11-03_Fusion_39991	103	Treat_T1	499.299	2	492.282	982.549										34.633	1	35.745	35.245	36.245	1.1119											0.01281	1	10769	48.283	44.361	1
ALFVRLLALA	10	0	4	1	Unmodified	Pep2699	ISO-MSMS	2	2023-02-06_Fusion_36171	101	Ctrl_T2	560.9	2	543.855	1085.7			-1.2575	-0.0006839						65.055	0.54103	65.055	64.702	65.243	0								0.683665	0.0080662	0.162696	0.00018367	6	22169	75.109	50.186	1	6.6272	8.9874	0
ALFVRLLALA	10	0	4	1	Unmodified	Pep2699	ISO-MSMS	1	2023-02-06_Fusion_36176	102	Ctrl_T1	552.903	2	543.855	1085.7			-0.066949	-3.6411e-05						64.65	0.82671	64.661	64.36	65.186	0.010765								0.500133	0.0123787	0.118761	3.7204e-05	1	22270	100.45	56.004	1	23.653	29.543	0
ALFVRLLALA	10	0	4	1	Unmodified	Pep2699	ISO-MSMS	2	2023-02-06_Fusion_36176	102	Ctrl_T1	560.9	2	543.855	1085.7			-1.2065	-0.00065618						65.027	0.77489	65.037	64.646	65.42	0.010765								0.940976	0.0299543	0.595337	3.8724e-05	6	22404	100.19	66.391	1	0.3373	0.4213	0
ALFVRLLALA	10	0	4	1	Unmodified	Pep2699	ISO-MSMS	0	2023-02-06_Fusion_36176	102	Ctrl_T1	543.856	2	543.855	1085.7			0.94169	0.00051214						65.044	0.58218	65.054	64.724	65.306	0.010765								0.496943	0.0095676	0.223509	0.00010257	1	22373	89.142	50.351	1	0.23284	0.29083	0
ALFVRLLALA	10	0	4	1	Unmodified	Pep2699	ISO-MSMS	1	2023-11-03_Fusion_39991	103	Treat_T1	552.904	2	543.855	1085.7			0.82698	0.00044976						59.434	1.1384	60.992	60.676	61.814	1.5582								0.66295	0.0213023	0.937881	1.0836e-06	1	20450	127.12	82.723	1	101	114.9	0
ALFVRLLALA	10	0	4	1	Unmodified	Pep2699	ISO-MSMS	2	2023-11-03_Fusion_39991	103	Treat_T1	560.9	2	543.855	1085.7			-3.2032	-0.0017421						59.639	1.1735	61.197	60.715	61.889	1.5582								0.738865	0.040294	1	2.3992e-06	4	20646	111.01	67.761	1	17.503	19.911	0
ALFVTVFGLK	10	1	2	0	Unmodified	Pep2648	ISO-MSMS	1	2023-11-03_Fusion_39991	103	Treat_T1	552.865	2	547.834	1093.65			0.54055	0.00029613						55.006	0.32049	56.443	56.323	56.644	1.4371								0.45996	0.00105204	0.0337434	0.0069335	1	18822	48.283	48.283	1	1.7645	1.2656	0
ALGAALVNV	9	0	2	0	Unmodified	Pep701	ISO-MSMS	2	2023-11-03_Fusion_39992	203	Treat_T1	839.541	1	827.499	826.491			0.88045	0.00072857						43.296	0.20979	44.539	44.413	44.622	1.243								0.432125	0.000332467	0.00921812	0.01864	1	12994	33.738	33.738	1	0.47592	0.47054	0
ALGDRIFGL	9	0	2	1	Unmodified	Pep2534	ISO-MSMS	1	2023-11-03_Fusion_39991	103	Treat_T1	487.306	2	481.277	960.539			1.53	0.00073633						47.692	0.39566	48.967	48.758	49.154	1.2754								0.505216	0.000776388	0.0101484	0.0009962	1	15910	69.628	65.881	1			0
ALGDRIFGL	9	0	2	1	Unmodified	Pep2534	ISO-MSMS	2	2023-11-03_Fusion_39991	103	Treat_T1	492.301	2	481.277	960.539			-4.0849	-0.001966						47.766	0.49433	49.042	48.916	49.411	1.2754								0.667294	0.00175427	0.0164547	0.010374	2	15950	38.176	36.804	1	4.4471	3.5175	0
ALGNVRTV	8	0	1	1	Unmodified	Pep1463	ISO-MSMS	1	2023-11-03_Fusion_39991	103	Treat_T1	419.768	2	415.248	828.482			0.74918	0.0003111						24.966	0.24483	26.418	26.271	26.515	1.4516								0.365665	0.000586561	0.00484482	0.0042023	1	6959	58.679	56.619	1	1.7581	1.2807	0
ALGPAATLA	9	0	2	0	Unmodified	Pep579	ISO-MSMS	1	2023-11-03_Fusion_39992	203	Treat_T1	790.495	1	784.456	783.449			0.28741	0.00022546						34.587	0.41361	35.593	35.421	35.835	1.0056								0.966863	0.000775921	0.0120117	0.0080037	2	9893	44.721	25.945	1	2.4609	2.4331	0
ALGPTGRGV	9	0	1	1	Unmodified	Pep1403	ISO-MSMS	2	2023-11-03_Fusion_39992	203	Treat_T1	422.255	2	414.24	826.466			-1.1869	-0.00049168						23.953	0.25588	25.514	25.357	25.613	1.5617								0.540688	0.00263399	0.0389782	0.034663	2	6454	26.693	26.693	1	13.96	12.598	0
ALGPVWAA	8	0	1	0	Unmodified	Pep729	ISO-MSMS	1	2023-11-03_Fusion_39992	203	Treat_T1	787.456	1	784.435	783.428			1.1281	0.00088494						45.639	0.38625	46.954	46.759	47.145	1.3143								0.868062	0.00190365	0.0761872	0.0075667	1	13845	47.403	35.142	1	9.3089	4.1721	0
ALGSVVAV	8	0	1	0	Unmodified	Pep4659	MULTI-MSMS		2023-02-06_Fusion_36171	101	Ctrl_T2	721.342	1	715.435	714.428	0.39856	0.00028514	-0.46804	-0.00033485	-0.06948	-4.9709e-05	715.435	718.454	721.455	38.428	0.83425	38.428	38.018	38.852	0					419	55	10	0.40209	0.000663381	0.00332166	0.0013002	1	11942	69.39	66.485	1	3.1197	2.0707	0
ALGSVVAV	8	0	1	0	Unmodified	Pep4659	MULTI-MATCH		2023-02-06_Fusion_36176	102	Ctrl_T1		1	715.435	714.428	0.93411	0.00066829	-0.55307	-0.00039568	0.38104	0.00027261	715.435	718.453	721.455	38.351	0.796	38.394	37.976	38.772	0.04277	-0.17467	-1.7292e-06		69.39	351	51	9					0				0	0.3966	0.42365	0
ALGSVVAV	8	0	1	0	Unmodified	Pep4659	MULTI-MATCH		2023-11-03_Fusion_39991	103	Treat_T1		1	715.435	714.428	0.8136	0.00058208	-1.0053	-0.00071922	-0.19168	-0.00013714	715.434	718.454	721.456	37.785	0.77447	38.884	38.555	39.33	1.0985	0.31539	-0.00032526		69.39	246	40	11					0				0	14.403	6.4286	0
ALGTVTNV	8	0	1	0	Unmodified	Pep507	MULTI-MSMS		2023-02-06_Fusion_36172	201	Ctrl_T2	780.458	1	774.436	773.428	1.184	0.00091692	0.96432	0.00074681	2.1483	0.0016637	774.437	777.455	780.457	30.956	0.6278	30.968	30.525	31.153	0.012421					188	36	7	0.899721	0.00152666	0.0642684	0.0040608	4	10011	54.765	53.437	1	1.9561	1.4131	0
ALGTVTNV	8	0	1	0	Unmodified	Pep507	MULTI-MSMS		2023-02-06_Fusion_36177	202	Ctrl_T1	774.436	1	774.436	773.428	1.0649	0.00082468	0.39706	0.00030749	1.4619	0.0011322	774.436	777.455	780.456	30.903	0.67181	30.952	30.488	31.16	0.049423					156	33	7	0.951539	0.00316123	0.0763219	4.8225e-05	2	10085	86.121	82.177	1	0.43375	0.43225	0
ALGTVTNV	8	0	1	0	Unmodified	Pep507	ISO-MSMS	1	2023-11-03_Fusion_39992	203	Treat_T1	777.456	1	774.436	773.428			0.84678	0.00065578						30.288	0.43101	31.442	31.117	31.548	1.1542								0.977096	0.00275632	0.0460556	4.7662e-05	2	8441	88.643	75.816	1			0
ALGTVTNV	8	0	1	0	Unmodified	Pep507	ISO-MSMS	2	2023-11-03_Fusion_39992	203	Treat_T1	780.456	1	774.436	773.428			-0.39811	-0.00030831						30.293	0.52729	31.447	31.154	31.681	1.1542								0.978209	0.00242591	0.0213872	3.2407e-07	1	8482	106.42	103.58	1			0
ALHDILTEI	9	0	2	0	Unmodified	Pep3789	MSMS	0	2023-02-06_Fusion_36176	102	Ctrl_T1	512.787	2	512.787	1023.56										49.959	1	49.994	49.494	50.494	0.035194											0.038357	1	16715	31.935	28.001	1
ALHDILTEI	9	0	2	0	Unmodified	Pep3789	MSMS	0	2023-02-06_Fusion_36176	102	Ctrl_T1	512.788	2	512.787	1023.56										50.14	1	50.175	49.675	50.675	0.035194											0.027008	1	16787	37.021	33.086	1
ALHERAMRR	9	0	1	3	Unmodified	Pep2906	MULTI-MSMS		2023-02-06_Fusion_36172	201	Ctrl_T2	387.572	3	380.545	1138.61	-0.38071	-0.00014488	-0.57697	-0.00021956	-0.95768	-0.00036444	380.546	387.572	392.56	15.466	0.57245	15.456	15.233	15.806	-0.0095148					120	23	9	0.543383	0.00314038	0.022056	6.647e-07	2	5209	81.784	78.597	1	1.3964	1.1311	0
ALHERAMRR	9	0	1	3	Unmodified	Pep2906	MULTI-MSMS		2023-02-06_Fusion_36177	202	Ctrl_T1	380.546	3	380.545	1138.61	0.46247	0.00017599	0.19654	7.4791e-05	0.659	0.00025078	380.546	387.571	392.56	15.289	0.46494	15.325	15.028	15.493	0.035682					74	18	10	0.920482	0.0158742	0.103673	2.8705e-18	2	5244	150.02	148.52	1	0.29231	0.33983	0
ALHERAMRR	9	0	1	3	Unmodified	Pep2906	ISO-MSMS	1	2023-11-03_Fusion_39992	203	Treat_T1	387.572	3	380.545	1138.61			0.13879	5.2816e-05						15.138	0.41382	15.73	15.583	15.996	0.59237								0.796715	0.0243638	0.18156	1.2708e-14	2	3605	151.51	151.27	1	8.8865	11.738	0
ALHERAMRR	9	0	1	3	Unmodified	Pep2906	ISO-MSMS	2	2023-11-03_Fusion_39992	203	Treat_T1	392.56	3	380.545	1138.61			-1.5903	-0.00060518						15.158	0.40908	15.751	15.611	16.021	0.59237								0.871938	0.032136	0.153494	2.0158e-09	2	3613	124.1	118.07	1	10.209	13.485	0
ALHPRGIREK	10	1	1	2	Unmodified	Pep3845	ISO-MSMS	1	2023-02-06_Fusion_36172	201	Ctrl_T2	399.265	3	392.904	1175.69			0.13326	5.2358e-05						17.191	0.57166	17.184	17.028	17.6	-0.0069847								0.585493	0.00552148	0.139291	1.2619e-05	2	5739	98.299	97.503	1	30.245	22.843	0
ALHPRGIREK	10	1	1	2	Unmodified	Pep3845	ISO-MSMS	2	2023-02-06_Fusion_36172	201	Ctrl_T2	404.254	3	392.904	1175.69			-3.2275	-0.0012681						17.249	0.54968	17.242	16.956	17.506	-0.0069847								0.774464	0.00850347	0.164066	0.018818	1	5738	32.523	18.242	1	3.9321	2.9698	0
ALHPRGIREK	10	1	1	2	Unmodified	Pep3845	MULTI-MSMS		2023-02-06_Fusion_36177	202	Ctrl_T1	392.904	3	392.904	1175.69	0.065906	2.5895e-05	-0.042739	-1.6792e-05	0.023167	9.1025e-06	392.904	399.265	404.254	17.103	0.35536	17.141	16.961	17.316	0.038698					67	14	6	0.859572	0.00534309	0.0611503	1.8557e-17	6	5788	157.52	157.52	1	0.46938	0.50094	0
ALHPRGIREK	10	1	1	2	Unmodified	Pep3845	ISO-MSMS	1	2023-11-03_Fusion_39992	203	Treat_T1	399.265	3	392.904	1175.69			0.071954	2.8271e-05						16.532	0.24138	17.203	17.071	17.312	0.67169								0.898096	0.0142915	0.054238	1.7419e-09	2	4048	126.67	126.63	1			0
ALHPRGIREK	10	1	1	2	Unmodified	Pep3845	ISO-MSMS	2	2023-11-03_Fusion_39992	203	Treat_T1	404.253	3	392.904	1175.69			-1.8508	-0.0007272						16.559	0.2908	17.23	17.071	17.362	0.67169								0.954692	0.0104538	0.0222569	2.9503e-05	2	4052	86.014	78.103	1			0
ALHSYSTQK	9	1	1	0	Unmodified	Pep2761	MSMS	1	2023-11-03_Fusion_39991	103	Treat_T1	521.29	2	517.767	1033.52										17.448	1	18.698	18.198	19.198	1.2508											0.0064733	1	3979	62.107	59.271	1
ALIANPRRK	9	1	1	2	Unmodified	Pep2987	ISO-MSMS	1	2023-02-06_Fusion_36172	201	Ctrl_T2	353.251	3	346.889	1037.65			-0.064662	-2.243e-05						19.672	0.52649	19.67	19.278	19.805	-0.0020752								0.418132	0.0073529	0.156426	0.012957	2	6469	52.268	52.268	1	11.712	8.8459	0
ALIANPRRK	9	1	1	2	Unmodified	Pep2987	MULTI-MSMS		2023-02-06_Fusion_36177	202	Ctrl_T1	353.251	3	346.889	1037.65	-0.10679	-3.7045e-05	-0.57188	-0.00019838	-0.67867	-0.00023542	346.889	353.251	358.239	19.669	0.56269	19.711	19.312	19.875	0.042816					121	22	9	0.381489	0.00581527	0.0993044	0.00010656	3	6559	77.741	76.538	1	1.2109	1.2923	0
ALIANPRRK	9	1	1	2	Unmodified	Pep2987	ISO-MSMS	1	2023-11-03_Fusion_39992	203	Treat_T1	353.251	3	346.889	1037.65			0.71898	0.00024941						18.653	0.50934	19.728	19.351	19.861	1.0744								0.501376	0.00779282	0.190994	0.0034489	1	4749	60.91	60.22	1	17.669	15.511	0
ALIARSLGK	9	1	2	1	Unmodified	Pep3441	ISO-MSMS	1	2023-02-06_Fusion_36171	101	Ctrl_T2	472.842	2	464.801	927.587			0.23416	0.00010884						25.571	0.29911	25.571	25.444	25.743	0								0.439049	0.00497933	0.0816602	6.1925e-05	1	7105	96.311	89.16	1	9.5545	8.5348	0
ALIARSLGK	9	1	2	1	Unmodified	Pep3441	ISO-MSMS	2	2023-02-06_Fusion_36171	101	Ctrl_T2	479.832	2	464.801	927.587			-1.7565	-0.00081644						25.692	0.36056	25.692	25.498	25.859	0								0.542959	0.00294658	0.0439224	0.0062838	1	7132	50.834	43.684	1	1.7329	1.548	0
ALIARSLGK	9	1	2	1	Unmodified	Pep3441	MULTI-MSMS		2023-02-06_Fusion_36176	102	Ctrl_T1	479.831	2	464.801	927.587	0.27096	0.00012594	-0.69911	-0.00032495	-0.42815	-0.00019901	464.801	472.842	479.832	25.604	0.42259	25.631	25.386	25.809	0.026766					96	20	8	0.573249	0.00404968	0.0934825	0.0017146	2	7222	61.09	50.803	1	1.1544	1.466	0
ALIARSLGK	9	1	2	1	Unmodified	Pep3441	ISO-MSMS	1	2023-11-03_Fusion_39991	103	Treat_T1	472.842	2	464.801	927.587			1.357	0.00063075						24.009	0.18724	25.451	25.376	25.563	1.4415								0.507285	0.00310795	0.0426732	0.00016462	1	6580	78.516	73.219	1			0
ALIDRMVNL	9	0	2	1	Unmodified	Pep2381	ISO-MSMS	1	2023-11-03_Fusion_39991	103	Treat_T1	528.826	2	522.797	1043.58			0.83894	0.0004386						43.25	0.78357	44.445	44.117	44.901	1.1958								0.832158	0.0065154	0.0466191	3.5973e-06	1	14126	106.93	102.81	1	1.1798	0.93319	0
ALIDRMVNL	9	0	2	1	Unmodified	Pep2381	ISO-MSMS	2	2023-11-03_Fusion_39991	103	Treat_T1	533.822	2	522.797	1043.58			-2.5387	-0.0013272						43.307	0.6451	44.503	44.255	44.901	1.1958								0.928601	0.0255172	0.256602	8.0075e-05	5	14195	93.166	91.231	1	0.18403	0.14556	0
ALIEELLLYK	10	1	4	0	Unmodified	Pep2658	ISO-MSMS	1	2023-11-03_Fusion_39991	103	Treat_T1	610.914	2	602.863	1203.71			0.80583	0.00048581						55.466	0.34742	56.922	56.721	57.068	1.4556								0.698277	0.00158913	0.0033927	0.00054329	2	18961	71.223	69.415	1	9.3602	6.7136	0
ALIEELLLYK	10	1	4	0	Unmodified	Pep2658	ISO-MSMS	2	2023-11-03_Fusion_39991	103	Treat_T1	618.911	2	602.863	1203.71			-1.8306	-0.0011036						55.689	0.30425	57.145	56.979	57.284	1.4556								0.538951	0.00195118	0.00828796	0.0033986	1	19104	60.973	56.36	1			0
ALIGFPSVGK	10	1	1	0	Unmodified	Pep2269	ISO-MSMS	2	2023-02-06_Fusion_36171	101	Ctrl_T2	501.812	2	494.795	987.575			0.060886	3.0126e-05						44.101	0.81536	44.101	43.654	44.47	0								0.733729	0.00977756	0.0621601	0.0068944	2	14270	48.423	42.119	1	3.4801	2.6148	0
ALIGFPSVGK	10	1	1	0	Unmodified	Pep2269	ISO-MSMS	0	2023-02-06_Fusion_36171	101	Ctrl_T2	494.795	2	494.795	987.575			0.20978	0.0001038						44.183	0.72575	44.183	43.744	44.47	0								0.299234	0.00146851	0.00624204	0.0075254	1	14305	46.158	45.808	1	3.1101	2.3368	0
ALIGFPSVGK	10	1	1	0	Unmodified	Pep2269	MSMS	1	2023-02-06_Fusion_36171	101	Ctrl_T2	498.317	2	494.795	987.575										44.192	1	44.192	43.692	44.692	0											0.0081309	1	14289	60.019	51.976	1
ALIGFPSVGK	10	1	1	0	Unmodified	Pep2269	ISO-MSMS	0	2023-02-06_Fusion_36176	102	Ctrl_T1	494.796	2	494.795	987.575			0.30407	0.00015045						44.132	1.1155	44.171	43.583	44.699	0.039043								0.612023	0.0178421	0.239926	0.00016503	3	14383	78.334	75.196	1	0.3689	0.43726	0
ALIGFPSVGK	10	1	1	0	Unmodified	Pep2269	ISO-MSMS	2	2023-02-06_Fusion_36176	102	Ctrl_T1	501.812	2	494.795	987.575			-0.0058774	-2.9081e-06						44.055	0.80112	44.094	43.669	44.471	0.03904								0.535751	0.0073396	0.0917977	0.011868	1	14386	37.065	33.926	1	0.36287	0.43012	0
ALIGFPSVGK	10	1	1	0	Unmodified	Pep2269	ISO-MSMS	1	2023-11-03_Fusion_39991	103	Treat_T1	498.317	2	494.795	987.575			0.4544	0.00022484						40.917	0.55129	42.065	41.839	42.39	1.1475								0.730945	0.00664029	0.031744	0.00016503	1	13238	78.334	73.429	1	12.335	7.5752	0
ALIGFPSVGK	10	1	1	0	Unmodified	Pep2269	ISO-MSMS	2	2023-11-03_Fusion_39991	103	Treat_T1	501.812	2	494.795	987.575			-1.6364	-0.00080968						40.935	0.66758	42.082	41.854	42.522	1.1475								0.57559	0.0147251	0.109054	0.0018251	2	13287	66.621	59.991	1	10.136	6.2252	0
ALIQFLEQV	9	0	2	0	Unmodified	Pep3271	MSMS	0	2023-02-06_Fusion_36176	102	Ctrl_T1	530.806	2	530.806	1059.6										65.609	1	65.619	65.119	66.119	0.010208											0.046573	1	22604	28.254	25.248	1
ALIQFLEQV	9	0	2	0	Unmodified	Pep3271	ISO-MSMS	1	2023-11-03_Fusion_39991	103	Treat_T1	533.825	2	530.806	1059.6			1.1671	0.00061951						62.136	0.66355	63.739	63.426	64.089	1.6027								0.951993	0.0114549	0.0778498	0.0029405	3	21502	62.717	53.129	1	15.146	14.156	0
ALIQFLEQV	9	0	2	0	Unmodified	Pep3271	ISO-MSMS	2	2023-11-03_Fusion_39991	103	Treat_T1	537.326	2	530.806	1059.6			-1.2881	-0.00068373						62.287	0.67556	63.898	63.685	64.36	1.6111								0.683015	0.0314477	0.366153	0.0062468	4	21570	50.966	46.853	1	8.5887	8.0274	0
ALISNSHQL	9	0	2	0	Unmodified	Pep4527	ISO-MSMS	2	2023-02-06_Fusion_36171	101	Ctrl_T2	497.79	2	491.769	981.524			-0.23474	-0.00011544						29.498	0.46568	29.498	29.192	29.658	0								0.384877	0.00415135	0.0495284	0.0047806	2	8593	56.177	49.864	1	2.9557	2.6361	0
ALISNSHQL	9	0	2	0	Unmodified	Pep4527	MSMS	1	2023-02-06_Fusion_36171	101	Ctrl_T2	494.789	2	491.769	981.524										29.4	1	29.4	28.9	29.9	0											0.035003	1	8598	33.439	17.145	1
ALISNSHQL	9	0	2	0	Unmodified	Pep4527	MULTI-MSMS		2023-02-06_Fusion_36176	102	Ctrl_T1	497.79	2	491.769	981.524	0.73176	0.00035986	0.6594	0.00032427	1.3912	0.00068413	491.77	494.788	497.79	29.407	0.67945	29.437	29.025	29.704	0.029995					139	33	7	0.516776	0.00725924	0.131636	0.0022092	1	8719	56.721	47.808	1	1.1094	1.1664	0
ALISNSHQL	9	0	2	0	Unmodified	Pep4527	ISO-MSMS	1	2023-11-03_Fusion_39991	103	Treat_T1	494.788	2	491.769	981.524			0.70871	0.00034852						27.503	0.34412	28.943	28.739	29.083	1.4399								0.823695	0.00835385	0.112597	0.00017468	1	7934	76.774	64.186	1	10.477	9.7924	0
ALISNSHQL	9	0	2	0	Unmodified	Pep4527	ISO-MSMS	2	2023-11-03_Fusion_39991	103	Treat_T1	497.789	2	491.769	981.524			-2.3131	-0.0011375						27.593	0.34414	29.028	28.85	29.194	1.4342								0.78085	0.00781853	0.0610929	0.00015474	1	7961	80.229	67.641	1	4.1245	3.855	0
ALISVVTTA	9	0	1	0	Unmodified	Pep4103	MULTI-MSMS		2023-02-06_Fusion_36172	201	Ctrl_T2	877.545	1	874.524	873.517	1.3153	0.0011503	-0.11864	-0.00010375	1.1967	0.0010465	874.524	877.544	880.546	42.902	0.86284	42.91	42.56	43.423	0.0085831					339	57	10	0.782295	0.00663109	0.139089	0.00048523	4	14065	71.949	70.973	1	4.7859	3.4574	0
ALISVVTTA	9	0	1	0	Unmodified	Pep4103	MULTI-MSMS		2023-02-06_Fusion_36177	202	Ctrl_T1	877.544	1	874.524	873.517	1.3248	0.0011586	-0.62746	-0.00054873	0.69738	0.00060988	874.524	877.543	880.545	42.789	0.93105	42.846	42.473	43.404	0.057514					481	74	10	0.824146	0.00816308	0.0236961	2.5102e-05	5	14172	86.512	85.017	1	2.0071	2.0002	0
ALISVVTTA	9	0	1	0	Unmodified	Pep4103	MULTI-MSMS		2023-11-03_Fusion_39992	203	Treat_T1	877.545	1	874.524	873.517	1.2848	0.0011236	-1.0613	-0.00092813	0.22351	0.00019546	874.524	877.544	880.545	41.749	0.53979	42.943	42.671	43.211	1.1941					211	36	10	0.620424	0.0129413	0.607334	0.0017939	4	12375	60.39	59.745	1	6.9929	3.1341	0
ALITRIFGV	9	0	1	1	Unmodified	Pep2585	ISO-MSMS	1	2023-11-03_Fusion_39991	103	Treat_T1	499.831	2	495.311	988.607			1.0404	0.00051532						50.569	0.38443	51.886	51.688	52.072	1.3169								0.482577	0.00124876	0.0160056	0.0061399	2	17028	51.346	50.018	1			0
ALITRIFGV	9	0	1	1	Unmodified	Pep2585	ISO-MSMS	2	2023-11-03_Fusion_39991	103	Treat_T1	503.324	2	495.311	988.607			-2.7781	-0.001376						50.595	0.38443	51.912	51.688	52.072	1.3169								0.680796	0.00346498	0.0203399	0.0077876	1	17060	45.489	40.501	1	3.3465	2.4379	0
ALKAKVIQK	9	3	1	0	Unmodified	Pep1064	ISO-MSMS	2	2023-11-03_Fusion_39991	103	Treat_T1	514.87	2	499.84	997.665			-0.49991	-0.00024987						17.633	0.1044	18.884	18.818	18.922	1.2508								0.215728	0.000198103	0.0012499	0.028924	1	4063	28.218	23.484	1			0
ALKDKIEKA	9	3	1	0	Unmodified	Pep2771	MSMS	1	2023-11-03_Fusion_39991	103	Treat_T1	515.858	2	508.311	1014.61										19.54	1	20.859	20.359	21.359	1.3197											0.0082432	1	4800	58.246	42.584	1
ALKEKVIKA	9	3	1	0	Unmodified	Pep1139	ISO-MSMS	2	2023-11-03_Fusion_39991	103	Treat_T1	515.363	2	500.332	998.649			-0.11666	-5.8367e-05						19.267	0.16265	20.587	20.516	20.679	1.3197								0.362323	0.00158473	0.0151013	0.020692	1	4690	32.637	29.63	1			0
ALKNPGKYK	9	3	1	0	Unmodified	Pep1024	ISO-MSMS	1	2023-11-03_Fusion_39991	103	Treat_T1	517.353	2	509.806	1017.6			0.68704	0.00035026						16.658	0.15769	17.897	17.783	17.94	1.2392								0.653576	0.00106734	0.00855195	0.0087387	1	3660	42.109	32.198	1	3.8886	2.7891	0
ALKNPGKYK	9	3	1	0	Unmodified	Pep1024	MSMS	2	2023-11-03_Fusion_39991	103	Treat_T1	524.838	2	509.806	1017.6										16.658	1	17.897	17.397	18.397	1.2392											0.0037811	1	3679	67.981	56.759	1
ALKNPGKYK	9	3	1	0	Unmodified	Pep1024	ISO-MSMS	1	2023-11-03_Fusion_39992	203	Treat_T1	345.238	3	340.206	1017.6			0.53106	0.00018067						16.661	0.32295	17.39	17.296	17.618	0.72963								0.546332	0.00504431	0.0434082	1.4425e-06	2	4090	106.16	106.16	1	6.6773	4.5856	0
ALKNPGKYK	9	3	1	0	Unmodified	Pep1024	ISO-MSMS	2	2023-11-03_Fusion_39992	203	Treat_T1	350.227	3	340.206	1017.6			-0.1317	-4.4807e-05						16.727	0.14821	17.457	17.37	17.519	0.72963								0.861707	0.00744988	0.0800629	0.0075994	2	4114	52.591	47.375	1	1.1017	0.75661	0
ALKNPPINTK	10	2	1	0	Unmodified	Pep1237	ISO-MSMS	1	2023-02-06_Fusion_36171	101	Ctrl_T2	553.864	2	548.33	1094.64			0.29948	0.00016422						22.122	0.59715	22.122	21.932	22.529	0								0.639759	0.00204993	0.030503	0.0023572	2	5799	64.711	61.303	1	3.8866	4.0174	0
ALKNPPINTK	10	2	1	0	Unmodified	Pep1237	ISO-MSMS	2	2023-02-06_Fusion_36171	101	Ctrl_T2	559.352	2	548.33	1094.64			-2.163	-0.001186						22.181	0.59814	22.181	21.91	22.508	0								0.672302	0.00278474	0.0558773	0.024275	1	5778	28.958	25.589	1	4.6159	4.7713	0
ALKNPPINTK	10	2	1	0	Unmodified	Pep1237	ISO-MSMS	1	2023-02-06_Fusion_36172	201	Ctrl_T2	369.578	3	365.889	1094.64			-0.50667	-0.00018539						22.132	0.86143	22.135	21.727	22.588	0.0030632								0.578302	0.00576411	0.0604264	5.0712e-10	4	7214	137.13	125.87	1	3.6951	3.095	0
ALKNPPINTK	10	2	1	0	Unmodified	Pep1237	ISO-MSMS	2	2023-02-06_Fusion_36172	201	Ctrl_T2	373.238	3	365.889	1094.64			-0.093563	-3.4234e-05						22.176	0.5868	22.179	21.955	22.542	0.0030632								0.471762	0.00369411	0.0659387	0.00019298	2	7220	73.499	70.685	1	3.5629	2.9843	0
ALKNPPINTK	10	2	1	0	Unmodified	Pep1237	ISO-MSMS	1	2023-02-06_Fusion_36176	102	Ctrl_T1	553.865	2	548.33	1094.64			0.059853	3.2819e-05						22.093	0.38783	22.117	21.952	22.34	0.0238								0.615174	0.00169879	0.0129592	0.0001323	2	5822	83.998	75.466	1	0.62932	0.77259	0
ALKNPPINTK	10	2	1	0	Unmodified	Pep1237	ISO-MSMS	2	2023-02-06_Fusion_36176	102	Ctrl_T1	559.354	2	548.33	1094.64			-0.93559	-0.00051301						22.147	0.54995	22.171	21.968	22.518	0.0238								0.568879	0.00211815	0.0350493	0.0001226	1	5848	85.676	79.085	1	0.55035	0.67565	0
ALKNPPINTK	10	2	1	0	Unmodified	Pep1237	ISO-MSMS	0	2023-02-06_Fusion_36176	102	Ctrl_T1	548.33	2	548.33	1094.64			-0.14915	-8.1785e-05						22.136	0.63325	22.16	21.952	22.585	0.0238								0.571446	0.00300812	0.0968894	1.8477e-06	1	5890	117.76	91.158	1	0.54953	0.67464	0
ALKNPPINTK	10	2	1	0	Unmodified	Pep1237	MULTI-MSMS		2023-02-06_Fusion_36177	202	Ctrl_T1	365.889	3	365.889	1094.64	-0.1436	-5.2542e-05	0.3608	0.00013201	0.2172	7.9472e-05	365.889	369.579	373.238	22.166	0.87181	22.213	21.9	22.772	0.046167					177	36	9	0.379819	0.00256807	0.0193563	2.8081e-06	2	7333	104.01	104.01	1	0.59384	0.71762	0
ALKNPPINTK	10	2	1	0	Unmodified	Pep1237	ISO-MSMS	1	2023-11-03_Fusion_39991	103	Treat_T1	553.864	2	548.33	1094.64			1.1591	0.00063559						20.867	0.47175	22.246	22.134	22.606	1.3792								0.518174	0.00251306	0.0487548	3.2571e-05	1	5322	101.25	96.295	1	10.789	6.5578	0
ALKNPPINTK	10	2	1	0	Unmodified	Pep1237	ISO-MSMS	1	2023-11-03_Fusion_39992	203	Treat_T1	369.578	3	365.889	1094.64			1.4555	0.00053255						20.945	0.80538	22.415	22.051	22.856	1.4696								0.685696	0.0115849	0.182371	1.2724e-06	3	5432	124.81	117.23	1	12.195	8.786	0
ALKNPPINTK	10	2	1	0	Unmodified	Pep1237	ISO-MSMS	2	2023-11-03_Fusion_39992	203	Treat_T1	373.238	3	365.889	1094.64			1.054	0.00038566						20.961	0.63312	22.431	22.198	22.831	1.4696								0.442766	0.00936114	0.0776099	0.000191	4	5438	73.841	70.989	1	16.682	12.019	0
ALKQGWLHK	9	2	2	0	Unmodified	Pep3987	ISO-MSMS	2	2023-02-06_Fusion_36172	201	Ctrl_T2	370.239	3	360.882	1079.62			0.93844	0.00033867						25.092	0.20188	25.1	24.987	25.189	0.0082016								0.17737	0.00049619	0.0027893	1.6959e-05	1	8141	91.906	89.849	1			0
ALKQISSNK	9	2	1	0	Unmodified	Pep4225	ISO-MSMS	1	2023-02-06_Fusion_36171	101	Ctrl_T2	500.829	2	494.793	987.571			0.37667	0.00018637						17.769	0.26031	17.769	17.618	17.878	0								0.472249	0.00405184	0.0953591	6.5211e-05	2	4075	95.741	91.007	1	2.6777	2.7679	0
ALKQISSNK	9	2	1	0	Unmodified	Pep4225	ISO-MSMS	1	2023-02-06_Fusion_36176	102	Ctrl_T1	500.328	2	494.793	987.571			0.91443	0.00045246						17.792	0.25882	17.812	17.608	17.867	0.020306								0.40077	0.00250703	0.0444064	0.007307	1	4147	47.198	40.462	1	0.86298	1.0594	0
ALKQISSNK	9	2	1	0	Unmodified	Pep4225	ISO-MSMS	0	2023-02-06_Fusion_36176	102	Ctrl_T1	494.794	2	494.793	987.571			2.7216	0.0013466						17.877	0.24963	17.897	17.785	18.034	0.020306								0.40313	0.00228828	0.0390743	0.0084266	1	4185	43.218	31.807	1	0.69126	0.84863	0
ALKQISSNK	9	2	1	0	Unmodified	Pep4225	ISO-MSMS	1	2023-11-03_Fusion_39991	103	Treat_T1	500.328	2	494.793	987.571			0.89809	0.00044437						17.465	0.1615	18.716	18.618	18.779	1.2508								0.43082	0.00242628	0.0421729	6.4786e-05	1	3976	95.815	84.304	1	26.05	15.833	0
ALKTGIVAK	9	2	1	0	Unmodified	Pep4331	ISO-MSMS	1	2023-02-06_Fusion_36171	101	Ctrl_T2	456.332	2	450.797	899.58			0.88569	0.00039927						22.089	0.3938	22.089	21.91	22.304	0								0.657405	0.0170047	0.208293	1.9934e-06	1	5763	121.85	102.07	1	12.204	12.615	0
ALKTGIVAK	9	2	1	0	Unmodified	Pep4331	ISO-MSMS	2	2023-02-06_Fusion_36171	101	Ctrl_T2	461.822	2	450.797	899.58			-1.1763	-0.00053028						22.195	0.38361	22.195	22.012	22.396	0								0.518026	0.0127894	0.208482	0.0038879	1	5773	59.35	49.387	1	7.9758	8.2443	0
ALKTGIVAK	9	2	1	0	Unmodified	Pep4331	ISO-MSMS	1	2023-02-06_Fusion_36172	201	Ctrl_T2	304.557	3	300.867	899.58			0.10803	3.2504e-05						22.117	0.35099	22.12	21.932	22.283	0.0030632								0.580292	0.00535854	0.129208	1.5501e-14	3	7250	146.27	136.85	1	10.715	8.9748	0
ALKTGIVAK	9	2	1	0	Unmodified	Pep4331	ISO-MSMS	2	2023-02-06_Fusion_36172	201	Ctrl_T2	308.217	3	300.867	899.58			-0.96653	-0.0002908						22.177	0.31719	22.181	22.001	22.318	0.0030632								0.817591	0.00549303	0.119107	4.0997e-10	2	7236	137.9	136.53	1	8.5058	7.1244	0
ALKTGIVAK	9	2	1	0	Unmodified	Pep4331	ISO-MSMS	1	2023-02-06_Fusion_36176	102	Ctrl_T1	456.332	2	450.797	899.58			0.29098	0.00013117						22.088	0.34191	22.112	21.911	22.253	0.0238								0.475905	0.00407063	0.0334082	0.00015353	2	5821	80.438	75.898	1	0.42024	0.51592	0
ALKTGIVAK	9	2	1	0	Unmodified	Pep4331	ISO-MSMS	2	2023-02-06_Fusion_36176	102	Ctrl_T1	461.822	2	450.797	899.58			-0.71497	-0.00032231						22.136	0.28132	22.16	22.035	22.317	0.0238								0.384796	0.00677617	0.141565	0.010187	1	5856	38.276	35.878	1	0.25594	0.31421	0
ALKTGIVAK	9	2	1	0	Unmodified	Pep4331	ISO-MSMS	1	2023-02-06_Fusion_36177	202	Ctrl_T1	304.557	3	300.867	899.58			0.025784	7.7575e-06						22.071	0.31131	22.117	21.968	22.28	0.046167								0.655877	0.00187821	0.0162334	1.2112e-14	2	7319	152.63	132.11	1	0.38782	0.46866	0
ALKTGIVAK	9	2	1	0	Unmodified	Pep4331	ISO-MSMS	2	2023-02-06_Fusion_36177	202	Ctrl_T1	308.217	3	300.867	899.58			-0.67373	-0.0002027						22.117	0.31027	22.164	22.016	22.326	0.046167								0.386472	0.00145498	0.016197	2.7981e-05	1	7362	81.784	80.412	1	0.18722	0.22625	0
ALKTGIVAK	9	2	1	0	Unmodified	Pep4331	ISO-MSMS	1	2023-11-03_Fusion_39991	103	Treat_T1	456.332	2	450.797	899.58			0.64553	0.000291						21.123	0.30088	22.502	22.352	22.653	1.3792								0.657349	0.0125831	0.224711	1.5655e-06	1	5412	125.83	98.576	1	51.26	31.156	0
ALKTGIVAK	9	2	1	0	Unmodified	Pep4331	ISO-MSMS	2	2023-11-03_Fusion_39991	103	Treat_T1	461.822	2	450.797	899.58			-1.5079	-0.00067976						21.169	0.27593	22.548	22.4	22.675	1.3792								0.748371	0.0143726	0.254867	0.00015151	1	5426	80.787	64.906	1	58.825	35.753	0
ALKTGIVAK	9	2	1	0	Unmodified	Pep4331	ISO-MSMS	1	2023-11-03_Fusion_39992	203	Treat_T1	304.557	3	300.867	899.58			1.2608	0.00037933						21.158	0.23872	22.627	22.495	22.734	1.4696								0.863193	0.0158665	0.519387	1.7101e-29	2	5521	214.32	205.62	1	960.35	691.91	0
ALKTGIVAK	9	2	1	0	Unmodified	Pep4331	ISO-MSMS	2	2023-11-03_Fusion_39992	203	Treat_T1	308.217	3	300.867	899.58			-1.132	-0.00034058						21.206	0.28614	22.676	22.52	22.806	1.4696								0.867388	0.0100654	0.218553	1.2112e-14	2	5531	152.63	148.29	1	171.8	123.78	0
ALKTPGTGK	9	2	1	0	Unmodified	Pep3333	ISO-MSMS	0	2023-02-06_Fusion_36176	102	Ctrl_T1	436.764	2	436.764	871.513			1.272	0.00055556						18.138	0.27119	18.159	17.981	18.252	0.02063								0.376416	0.00227835	0.0615363	0.00041537	1	4302	71.692	52.598	1	0.58333	0.71612	0
ALKTPGTGK	9	2	1	0	Unmodified	Pep3333	ISO-MSMS	1	2023-11-03_Fusion_39991	103	Treat_T1	442.296	2	436.764	871.513			-2.021	-0.00088269						17.755	0.21981	19.006	18.832	19.052	1.2508								0.262586	0.000882574	0.00455914	0.0043832	1	4083	57.59	50.694	1	9.981	6.0664	0
ALKTPGTGK	9	2	1	0	Unmodified	Pep3333	ISO-MSMS	2	2023-11-03_Fusion_39991	103	Treat_T1	447.787	2	436.764	871.513			-1.8311	-0.00079976						17.791	0.16846	19.041	18.922	19.091	1.2508								0.90064	0.000581194	0.0041981	0.0043832	1	4112	57.59	41.975	1	3.9594	2.4065	0
ALKVPTTEK	9	2	1	0	Unmodified	Pep4353	ISO-MSMS	2	2023-02-06_Fusion_36171	101	Ctrl_T2	504.822	2	493.798	985.581			0.45838	0.00022635						23.428	0.31232	23.428	23.194	23.506	0								0.555552	0.00179142	0.0228387	0.0018222	1	6250	66.692	55.098	1	2.625	2.7134	0
ALKVPTTEK	9	2	1	0	Unmodified	Pep4353	ISO-MSMS	1	2023-02-06_Fusion_36172	201	Ctrl_T2	333.224	3	329.534	985.581			0.37984	0.00012517						23.354	0.42152	23.36	23.03	23.452	0.005825								0.667335	0.00380811	0.0405092	2.5064e-09	2	7589	119.89	117.04	1	3.1122	2.6067	0
ALKVPTTEK	9	2	1	0	Unmodified	Pep4353	MULTI-MSMS		2023-02-06_Fusion_36177	202	Ctrl_T1	329.534	3	329.534	985.581	0.30306	9.987e-05	-0.14536	-4.79e-05	0.15771	5.197e-05	329.534	333.558	336.884	23.35	0.49014	23.397	23.051	23.541	0.047318					70	20	7	0.69697	0.0040389	0.0261862	3.4369e-12	2	7713	157.86	157.7	1	0.18781	0.22696	0
ALKVPTTEK	9	2	1	0	Unmodified	Pep4353	ISO-MSMS	1	2023-11-03_Fusion_39991	103	Treat_T1	499.332	2	493.798	985.581			0.82145	0.00040563						22.044	0.21925	23.454	23.308	23.527	1.4101								0.603776	0.00539267	0.0974921	0.00010207	1	5781	89.355	73.217	1	7.8884	4.7946	0
ALKVPTTEK	9	2	1	0	Unmodified	Pep4353	ISO-MSMS	2	2023-11-03_Fusion_39991	103	Treat_T1	504.822	2	493.798	985.581			-0.13603	-6.7172e-05						22.089	0.38415	23.499	23.168	23.552	1.4101								0.623768	0.00267875	0.0139635	5.4283e-05	1	5803	97.635	74.582	1	3.8064	2.3135	0
ALKVPTTEK	9	2	1	0	Unmodified	Pep4353	ISO-MSMS	1	2023-11-03_Fusion_39992	203	Treat_T1	333.224	3	329.534	985.581			0.71608	0.00023597						22.054	0.21737	23.574	23.418	23.635	1.5199								0.708371	0.00672615	0.129759	7.7288e-05	1	5806	93.649	71.31	1			0
ALKVPTTEK	9	2	1	0	Unmodified	Pep4353	ISO-MSMS	2	2023-11-03_Fusion_39992	203	Treat_T1	336.884	3	329.534	985.581			-0.62046	-0.00020446						22.061	0.2427	23.581	23.442	23.685	1.5199								0.590579	0.00527455	0.0148537	2.9687e-09	2	5822	115.91	113.86	1			0
ALLAGLVSL	9	0	4	0	Unmodified	Pep3262	ISO-MSMS	1	2023-02-06_Fusion_36172	201	Ctrl_T2	868.628	1	856.55	855.543			1.0117	0.00086656						63.046	0.53368	63.038	62.794	63.328	-0.007328								0.774267	0.00150276	0.068923	0.016094	2	21015	35.105	35.105	1	16.465	10.927	0
ALLAGLVSL	9	0	4	0	Unmodified	Pep3262	ISO-MSMS	2	2023-02-06_Fusion_36172	201	Ctrl_T2	880.632	1	856.55	855.543			-1.7852	-0.0015291						63.405	0.53687	63.397	63.076	63.613	-0.007328								0.836746	0.0018246	0.0405029	0.033379	1	21086	25.827	25.827	1			0
ALLAGLVSL	9	0	4	0	Unmodified	Pep3262	ISO-MSMS	1	2023-02-06_Fusion_36177	202	Ctrl_T1	868.628	1	856.55	855.543			1.0552	0.00090387						62.986	0.55653	62.999	62.68	63.237	0.012699								0.842358	0.00237135	0.0754944	0.0080348	2	21247	44.611	44.611	1	3.5347	4.2392	0
ALLAGLVSL	9	0	4	0	Unmodified	Pep3262	ISO-MSMS	0	2023-02-06_Fusion_36177	202	Ctrl_T1	856.553	1	856.55	855.543			0.16546	0.00014173						63.318	0.46924	63.326	62.979	63.448	0.0082893								0.610721	0.00117165	0.0365042	0.018427	2	21363	33.853	32.877	1	0.26223	0.31449	0
ALLAGLVSL	9	0	4	0	Unmodified	Pep3262	ISO-MSMS	1	2023-11-03_Fusion_39992	203	Treat_T1	868.627	1	856.55	855.543			0.58365	0.00049993						60.82	0.58331	62.414	62.168	62.751	1.594								0.944206	0.0172706	0.950843	0.0064849	3	19346	50.12	49.241	1			0
ALLAGLVSL	9	0	4	0	Unmodified	Pep3262	ISO-MSMS	2	2023-11-03_Fusion_39992	203	Treat_T1	880.632	1	856.55	855.543			-4.4085	-0.0037761						61.08	0.59645	62.677	62.415	63.011	1.5969								0.90796	0.016887	0.64086	0.0066855	1	19442	49.406	49.406	1			0
ALLAGSEYL	9	0	3	0	Unmodified	Pep4127	ISO-MSMS	1	2023-02-06_Fusion_36172	201	Ctrl_T2	945.563	1	936.504	935.496			1.088	0.0010189						47.45	0.54908	47.455	47.119	47.668	0.0055962								0.740489	0.000761106	0.0151783	0.030968	1	15634	27.121	25.489	1	6.3411	9.1315	0
ALLAGSEYL	9	0	3	0	Unmodified	Pep4127	ISO-MSMS	0	2023-02-06_Fusion_36172	201	Ctrl_T2	936.504	1	936.504	935.496			0.16883	0.00015811						47.641	0.38457	47.646	47.447	47.831	0.0055161								0.912278	0.000456064	0.00729604	0.0264	1	15758	29.573	29.573	1	1.4966	2.1552	0
ALLAGSEYL	9	0	3	0	Unmodified	Pep4127	ISO-MSMS	2	2023-02-06_Fusion_36172	201	Ctrl_T2	954.566	1	936.504	935.496			-1.3712	-0.0012841						47.635	0.56235	47.64	47.311	47.874	0.0055199								0.909358	0.00174705	0.0250572	0.014789	2	15761	35.806	31.872	1	2.2339	3.217	0
ALLAGSEYL	9	0	3	0	Unmodified	Pep4127	ISO-MSMS	1	2023-02-06_Fusion_36177	202	Ctrl_T1	945.562	1	936.504	935.496			0.27037	0.00025321						47.328	0.50341	47.381	47.126	47.63	0.053158								0.986969	0.00283264	0.0419791	0.0020457	3	15818	65.897	55.818	1	1.3912	1.4622	0
ALLAGSEYL	9	0	3	0	Unmodified	Pep4127	ISO-MSMS	0	2023-02-06_Fusion_36177	202	Ctrl_T1	936.505	1	936.504	935.496			1.1847	0.0011095						47.521	0.93873	47.574	47.26	48.198	0.053162								0.994776	0.00296593	0.0251088	0.00016792	3	15954	77.944	67.957	1	0.28293	0.29736	0
ALLAGSEYL	9	0	3	0	Unmodified	Pep4127	ISO-MSMS	2	2023-02-06_Fusion_36177	202	Ctrl_T1	954.565	1	936.504	935.496			-1.4114	-0.0013218						47.516	0.60405	47.569	47.249	47.853	0.053158								0.894575	0.00217053	0.0154458	0.00016792	2	15897	77.944	75.755	1	0.31828	0.33452	0
ALLAGSEYL	9	0	3	0	Unmodified	Pep4127	ISO-MSMS	1	2023-11-03_Fusion_39992	203	Treat_T1	945.561	1	936.504	935.496			0.73033	0.00068396						45.988	0.4273	47.315	47.08	47.508	1.3271								0.718666	0.00358457	0.0605243	2.779e-06	3	13913	114.54	97.154	1			0
ALLAGSEYL	9	0	3	0	Unmodified	Pep4127	ISO-MSMS	2	2023-11-03_Fusion_39992	203	Treat_T1	955.565	1	936.504	935.496			-1.5116	-0.0014156						46.201	0.50114	47.529	47.231	47.732	1.3271								0.95776	0.00241443	0.0251185	0.0096074	2	14048	39.021	35.931	1	3.4593	3.3743	0
ALLAGSEYLKL	11	1	4	0	Unmodified	Pep2494	ISO-MSMS	1	2023-11-03_Fusion_39991	103	Treat_T1	597.397	2	589.345	1176.68			0.26649	0.00015706						46.384	0.29607	47.643	47.483	47.779	1.2583								0.595002	0.000859812	0.00610754	0.0012236	1	15380	67.897	61.593	1			0
ALLAGSEYLKL	11	1	4	0	Unmodified	Pep2494	ISO-MSMS	2	2023-11-03_Fusion_39991	103	Treat_T1	605.393	2	589.345	1176.68			-1.4699	-0.00086627						46.602	0.30756	47.861	47.694	48.001	1.2583								0.65534	0.00264855	0.0246052	0.0043907	1	15482	55.549	51.251	1			0
ALLAVGATK	9	1	2	0	Unmodified	Pep1672	ISO-MSMS	2	2023-11-03_Fusion_39991	103	Treat_T1	432.295	2	422.269	842.523			-3.3086	-0.0013971						28.586	0.23034	30	29.955	30.185	1.4139								0.336315	0.00267749	0.0208873	0.00014858	1	8409	81.296	66.358	1	3.3239	2.384	0
ALLAYTLGV	9	0	3	0	Unmodified	Pep3237	ISO-MSMS	1	2023-02-06_Fusion_36172	201	Ctrl_T2	929.603	1	920.545	919.538			1.4268	0.0013135						55.477	0.5679	55.482	55.192	55.76	0.0049782								0.881884	0.00175336	0.0161339	0.030968	1	18503	27.121	17.371	1	1.8208	2.6221	0
ALLAYTLGV	9	0	3	0	Unmodified	Pep3237	ISO-MSMS	0	2023-02-06_Fusion_36172	201	Ctrl_T2	920.545	1	920.545	919.538			0.50532	0.00046517						55.707	0.51662	55.711	55.476	55.992	0.0042915								0.829456	0.00143305	0.0132308	0.013691	1	18536	44.611	44.611	1	0.70957	1.0218	0
ALLAYTLGV	9	0	3	0	Unmodified	Pep3237	ISO-MSMS	0	2023-02-06_Fusion_36177	202	Ctrl_T1	920.547	1	920.545	919.538			0.19201	0.00017675						55.687	0.67001	55.715	55.337	56.007	0.028023								0.864866	0.00322594	0.0099004	0.013691	3	18730	44.611	44.611	1	0.33527	0.35237	0
ALLAYTLGV	9	0	3	0	Unmodified	Pep3237	ISO-MSMS	1	2023-11-03_Fusion_39992	203	Treat_T1	929.604	1	920.545	919.538			1.1986	0.0011033						53.899	0.53644	55.339	55.1	55.637	1.4401								0.949205	0.00896679	0.198872	0.0003229	2	16893	72.021	55.094	1	67.59	65.928	0
ALLAYTLGV	9	0	3	0	Unmodified	Pep3237	ISO-MSMS	2	2023-11-03_Fusion_39992	203	Treat_T1	938.608	1	920.545	919.538			-1.9734	-0.0018166						54.092	0.51482	55.543	55.291	55.806	1.4501								0.802488	0.00697772	0.121251	0.012884	2	16974	36.829	36.829	1	10.192	9.9409	0
ALLDGRVQL	9	0	3	1	Unmodified	Pep2234	ISO-MSMS	0	2023-02-06_Fusion_36176	102	Ctrl_T1	492.796	2	492.795	983.576			1.6557	0.00081592						43.112	0.48213	43.153	42.914	43.396	0.040688								0.416345	0.00160365	0.0231033	0.009672	1	14034	38.792	33.803	1	0.24827	0.32037	0
ALLDGSNVVFK	11	1	2	0	Unmodified	Pep2210	ISO-MSMS	1	2023-02-06_Fusion_36171	101	Ctrl_T2	586.859	2	581.827	1161.64			0.16952	9.8633e-05						42.001	0.7154	42.001	41.679	42.394	0								0.793263	0.0176936	0.128441	3.8607e-05	3	13472	81.972	74.693	1	6.1814	5.3682	0
ALLDGSNVVFK	11	1	2	0	Unmodified	Pep2210	ISO-MSMS	2	2023-02-06_Fusion_36171	101	Ctrl_T2	591.854	2	581.827	1161.64			-1.1158	-0.0006492						42.189	1.007	42.189	41.496	42.503	0								0.969973	0.0176477	0.130064	1.4379e-05	4	13489	97.431	78.824	1	2.5275	2.195	0
ALLDGSNVVFK	11	1	2	0	Unmodified	Pep2210	MULTI-MSMS		2023-02-06_Fusion_36176	102	Ctrl_T1	581.828	2	581.827	1161.64	0.57704	0.00033574	0.43781	0.00025473	1.0149	0.00059047	581.827	586.858	591.854	42.095	0.84764	42.137	41.729	42.576	0.041451					388	48	15	0.953119	0.0304167	0.274139	3.4517e-05	9	13637	87.308	79.503	1	0.4812	0.60584	0
ALLDGSNVVFK	11	1	2	0	Unmodified	Pep2210	ISO-MSMS	2	2023-11-03_Fusion_39991	103	Treat_T1	591.854	2	581.827	1161.64			-1.4866	-0.00086495						39.308	0.85484	40.423	40.233	41.088	1.1152								0.794733	0.0274623	0.0978832	0.0016336	2	12650	66.299	58.297	1	32.905	23.601	0
ALLDGSNVVFK	11	1	2	0	Unmodified	Pep2210	MULTI-MATCH-MSMS		2023-02-06_Fusion_36171	101	Ctrl_T2		2	581.827	1161.64	0.31982	0.00018608	0.31381	0.00018259	0.63363	0.00036867	581.827	585.348	588.845	42.155	1.1265	42.155	41.283	42.41	0	0.0090805	-0.00011128		87.308	276	59	10					0				0	0.86256	0.64808	0
ALLDKLYAL	9	1	4	0	Unmodified	Pep4785	ISO-MSMS	1	2023-02-06_Fusion_36171	101	Ctrl_T2	518.36	2	510.31	1018.61			0.32587	0.00016629						52.799	0.75635	52.799	52.408	53.164	0								0.895822	0.0231705	0.130145	1.8513e-05	3	17661	103.83	47.822	1	4.2341	2.6977	0
ALLDKLYAL	9	1	4	0	Unmodified	Pep4785	ISO-MSMS	2	2023-02-06_Fusion_36171	101	Ctrl_T2	526.358	2	510.31	1018.61			-1.5314	-0.00078147						53.083	0.62943	53.083	52.739	53.368	0								0.961008	0.0187056	0.123687	8.765e-05	3	17802	91.853	47.406	1	0.8567	0.52835	0
ALLDKLYAL	9	1	4	0	Unmodified	Pep4785	ISO-MSMS	1	2023-02-06_Fusion_36176	102	Ctrl_T1	518.361	2	510.31	1018.61			-0.063533	-3.2422e-05						52.73	0.62958	52.764	52.478	53.108	0.033928								0.768086	0.0107437	0.0723472	3.1396e-05	3	17801	101.6	53.752	1	2.9694	3.9489	0
ALLDKLYAL	9	1	4	0	Unmodified	Pep4785	ISO-MSMS	2	2023-02-06_Fusion_36176	102	Ctrl_T1	526.358	2	510.31	1018.61			-1.0891	-0.00055579						53.017	0.62697	53.05	52.715	53.341	0.033081								0.926428	0.00825128	0.0673371	7.0609e-05	3	17964	94.806	50.359	1	0.088593	0.10992	0
ALLDKLYAL	9	1	4	0	Unmodified	Pep4785	ISO-MSMS	0	2023-02-06_Fusion_36176	102	Ctrl_T1	510.311	2	510.31	1018.61			0.73645	0.00037582						53.126	0.76056	53.159	52.756	53.517	0.033077								0.88894	0.0281661	0.210237	9.2204e-05	3	17974	91.064	41.942	1	0.041056	0.051095	0
ALLDKLYAL	9	1	4	0	Unmodified	Pep4785	ISO-MSMS	0	2023-02-06_Fusion_36177	202	Ctrl_T1	1019.62	1	1019.61	1018.61			0.3248	0.00033118						53.092	0.34405	53.128	52.874	53.218	0.035919								0.89971	0.000457773	0.00681655	0.0043917	1	17885	57.559	46.686	1			0
ALLDKLYAL	9	1	4	0	Unmodified	Pep4785	ISO-MSMS	1	2023-11-03_Fusion_39991	103	Treat_T1	518.361	2	510.31	1018.61			1.3257	0.00067653						49.522	0.87204	50.822	50.552	51.424	1.2996								0.642299	0.0137443	0.067911	7.8559e-05	3	16701	93.429	51.776	1	135.96	97.514	0
ALLDKLYAL	9	1	4	0	Unmodified	Pep4785	ISO-MSMS	2	2023-11-03_Fusion_39991	103	Treat_T1	526.357	2	510.31	1018.61			-2.9511	-0.001506						49.772	0.79584	51.079	50.812	51.608	1.3078								0.961274	0.0542437	0.228073	4.0535e-05	4	16719	100.02	55.57	1	6.8191	4.891	0
ALLDKLYAL	9	1	4	0	Unmodified	Pep4785	ISO-MSMS	2	2023-11-03_Fusion_39992	203	Treat_T1	1052.71	1	1019.61	1018.61			-1.3105	-0.0013362						49.776	0.22479	51.16	51.05	51.275	1.3836								0.885724	0.000566701	0.0061424	0.009672	1	15389	38.792	26.436	1			0
ALLDNNIGL	9	0	3	0	Unmodified	Pep2524	MSMS	0	2023-02-06_Fusion_36176	102	Ctrl_T1	471.766	2	471.766	941.518										48.344	1	48.38	47.88	48.88	0.035603											0.025613	1	16074	37.646	27.659	1
ALLDNNIGL	9	0	3	0	Unmodified	Pep2524	ISO-MSMS	0	2023-02-06_Fusion_36177	202	Ctrl_T1	942.528	1	942.525	941.518			0.90026	0.00084851						48.323	0.24066	48.375	48.147	48.387	0.052151								0.499388	0.000631371	0.0094912	0.019055	1	16203	33.516	20.556	1			0
ALLDNNIGL	9	0	3	0	Unmodified	Pep2524	ISO-MSMS	0	2023-02-06_Fusion_36177	202	Ctrl_T1	942.526	1	942.525	941.518			0.79475	0.00074907						48.366	0.22105	48.418	48.375	48.596	0.052155								0.730238	0.000557629	0.00578859	0.012526	1	16254	37.021	32.286	1			0
ALLDNNIGL	9	0	3	0	Unmodified	Pep2524	ISO-MSMS	2	2023-11-03_Fusion_39991	103	Treat_T1	480.796	2	471.766	941.518			-1.5333	-0.00072334						47.2	0.4938	48.467	48.213	48.707	1.267								0.561988	0.00724735	0.0588958	0.01899	1	15721	33.55	32.66	1	1.8814	2.5502	0
ALLDNNIGL	9	0	3	0	Unmodified	Pep2524	ISO-MSMS	1	2023-11-03_Fusion_39992	203	Treat_T1	951.584	1	942.525	941.518			0.79528	0.00074957						46.983	0.30774	48.332	48.188	48.495	1.3489								0.873519	0.000491137	0.00560298	0.0073643	2	14313	46.994	36.121	1	1.2217	1.1916	0
ALLDNNIGL	9	0	3	0	Unmodified	Pep2524	ISO-MSMS	2	2023-11-03_Fusion_39992	203	Treat_T1	960.586	1	942.525	941.518			-1.5849	-0.0014938						47.222	0.33294	48.571	48.364	48.697	1.3489								0.658282	0.00159091	0.0207776	0.016648	1	14457	34.808	34.808	1	0.15585	0.15202	0
ALLDRIVSV	9	0	2	1	Unmodified	Pep4746	ISO-MSMS	2	2023-02-06_Fusion_36171	101	Ctrl_T2	504.83	2	493.306	984.597			-1.4636	-0.00072199						46.452	0.60604	46.452	46.184	46.79	0								0.553127	0.0145643	0.0930975	0.0025682	2	15202	64.04	58.732	1	2.1572	2.0216	0
ALLDRIVSV	9	0	2	1	Unmodified	Pep4746	MULTI-MSMS		2023-02-06_Fusion_36176	102	Ctrl_T1	493.306	2	493.306	984.597	0.56729	0.00027985	0.19594	9.666e-05	0.76324	0.00037651	493.306	499.334	504.33	46.396	0.78256	46.433	46.034	46.817	0.036869					188	34	10	0.781523	0.0199058	0.152143	2.4853e-05	3	15283	86.744	80.573	1	0.27354	0.39914	0
ALLDRIVSV	9	0	2	1	Unmodified	Pep4746	ISO-MSMS	1	2023-11-03_Fusion_39991	103	Treat_T1	499.335	2	493.306	984.597			0.034642	1.7089e-05						43.527	0.74324	44.735	44.499	45.242	1.2075								0.885142	0.045295	0.698236	3.395e-06	2	14286	108.81	87.28	1	130.41	103.15	0
ALLDRIVSV	9	0	2	1	Unmodified	Pep4746	ISO-MSMS	2	2023-11-03_Fusion_39991	103	Treat_T1	504.33	2	493.306	984.597			-1.2205	-0.0006021						43.712	0.46092	44.919	44.614	45.075	1.2075								0.854055	0.0345313	0.0892828	5.1986e-05	2	14339	98.033	87.619	1	66.038	52.232	0
ALLDSAHLL	9	0	4	0	Unmodified	Pep2424	MULTI-MSMS		2023-02-06_Fusion_36176	102	Ctrl_T1	476.777	2	476.777	951.539	0.37664	0.00017957	-0.67853	-0.00032351	-0.30189	-0.00014393	476.777	482.814	488.816	46.879	0.85234	46.915	46.37	47.222	0.036339					140	37	7	0.447955	0.00276591	0.0212725	0.0033478	1	15508	46.663	38.973	1	0.44628	0.44817	0
ALLDSAHLL	9	0	4	0	Unmodified	Pep2424	ISO-MSMS	2	2023-11-03_Fusion_39991	103	Treat_T1	488.817	2	476.777	951.539			-2.81	-0.0013397						44.315	0.43639	45.533	45.268	45.704	1.2187								0.493019	0.0104785	0.0520404	0.0069395	1	14578	48.504	38.425	1	1.5551	2.0487	0
ALLDVTPNAV	10	0	2	0	Unmodified	Pep704	ISO-MSMS	1	2023-11-03_Fusion_39992	203	Treat_T1	1018.6	1	1012.57	1011.56			-1.045	-0.0010581						43.325	0.28301	44.568	44.475	44.758	1.243								0.711364	0.00110363	0.0302314	0.0057859	1	12985	52.403	50.051	1			0
ALLDVTPNAV	10	0	2	0	Unmodified	Pep704	ISO-MSMS	2	2023-11-03_Fusion_39992	203	Treat_T1	1024.61	1	1012.57	1011.56			-2.5756	-0.002608						43.53	0.18129	44.795	44.699	44.881	1.2644								0.276126	0.000477532	0.0105024	0.018333	1	13046	32.841	24.5	1	0.80152	0.79246	0
ALLEMDARL	9	0	3	1	Unmodified	Pep2323	MSMS	1	2023-11-03_Fusion_39991	103	Treat_T1	523.82	2	516.281	1030.55										41.938	1	43.11	42.61	43.61	1.1717											0.011701	1	13652	50.703	47.544	1
ALLERGYSL	9	0	3	1	Unmodified	Pep2038	ISO-MSMS	1	2023-11-03_Fusion_39991	103	Treat_T1	518.826	2	511.287	1020.56			0.88581	0.0004529						35.63	0.43296	36.725	36.543	36.976	1.0946								0.490432	0.00228989	0.00849925	0.0021649	1	11145	65.474	55.4	1	3.9567	2.8379	0
ALLETVNRL	9	0	3	1	Unmodified	Pep2111	ISO-MSMS	1	2023-11-03_Fusion_39991	103	Treat_T1	522.346	2	514.809	1027.6			-0.10735	-5.5263e-05						36.992	0.31732	38.084	37.928	38.245	1.0916								0.202848	0.0007117	0.00273935	0.0061428	1	11743	51.335	41.424	1	1.1046	0.79229	0
ALLETVNRL	9	0	3	1	Unmodified	Pep2111	ISO-MSMS	2	2023-11-03_Fusion_39991	103	Treat_T1	528.843	2	514.809	1027.6			-0.030078	-1.5484e-05						37.144	0.30099	38.235	38.105	38.406	1.0915								0.595726	0.00488818	0.0180704	0.0022273	1	11749	65.252	56.038	1	1.2631	0.90593	0
ALLEVLSQK	9	1	3	0	Unmodified	Pep3655	ISO-MSMS	1	2023-11-03_Fusion_39991	103	Treat_T1	507.346	2	500.805	999.596			0.6078	0.00030439						38.896	0.59971	40.002	39.6	40.199	1.1065								0.307829	0.00502908	0.0170606	0.00606	1	12406	51.63	22.468	1	4.23	4.9479	0
ALLEVLSQK	9	1	3	0	Unmodified	Pep3655	ISO-MSMS	2	2023-11-03_Fusion_39991	103	Treat_T1	513.843	2	500.805	999.596			-1.7943	-0.00089859						39.113	0.35969	40.228	40.068	40.428	1.1152								0.936202	0.00870229	0.0275321	6.7129e-07	1	12545	134.15	96.428	1	0.41484	0.48524	0
ALLGDLTKA	9	1	3	0	Unmodified	Pep4666	ISO-MSMS	0	2023-02-06_Fusion_36171	101	Ctrl_T2	451.272	2	451.271	900.528			1.02	0.00046032						39.067	0.59391	39.067	38.832	39.425	0								0.587902	0.00225312	0.0291424	0.0075241	2	12360	46.426	46.426	1	0.4778	0.24245	0
ALLGDLTKA	9	1	3	0	Unmodified	Pep4666	ISO-MSMS	2	2023-02-06_Fusion_36171	101	Ctrl_T2	464.308	2	451.271	900.528			-2.7233	-0.0012289						39.066	0.69937	39.066	38.749	39.448	0								0.721103	0.010577	0.044973	0.0095277	2	12307	39.305	28.837	1	0.90716	0.47054	0
ALLGDLTKA	9	1	3	0	Unmodified	Pep4666	ISO-MSMS	0	2023-02-06_Fusion_36176	102	Ctrl_T1	451.272	2	451.271	900.528			0.62631	0.00028263						38.972	0.65117	39.015	38.772	39.424	0.043034								0.812701	0.0135444	0.0696405	7.8875e-05	4	12475	93.374	78.907	1	0.10954	0.14937	0
ALLGDLTKA	9	1	3	0	Unmodified	Pep4666	ISO-MSMS	2	2023-02-06_Fusion_36176	102	Ctrl_T1	464.308	2	451.271	900.528			-2.292	-0.0010343						38.961	0.56376	39.004	38.822	39.385	0.043034								0.646847	0.00179149	0.0027638	0.015461	3	12386	35.445	27.104	1	0.10293	0.14035	0
ALLGDLTKA	9	1	3	0	Unmodified	Pep4666	ISO-MSMS	1	2023-11-03_Fusion_39991	103	Treat_T1	457.812	2	451.271	900.528			1.0161	0.00045852						36.352	0.50153	37.444	37.253	37.754	1.0916								0.685782	0.00389241	0.011732	0.0034489	1	11426	60.91	53.76	1	0.66369	0.77633	0
ALLGDLTKA	9	1	3	0	Unmodified	Pep4666	ISO-MSMS	2	2023-11-03_Fusion_39991	103	Treat_T1	464.308	2	451.271	900.528			-2.1421	-0.00096666						36.575	0.50768	37.667	37.486	37.994	1.0915								0.608381	0.00809225	0.0990186	0.0089246	2	11596	41.448	38.769	1	0.069354	0.081124	0
ALLGDLTKA	9	1	3	0	Unmodified	Pep4666	ISO-MSMS	2	2023-11-03_Fusion_39992	203	Treat_T1	927.611	1	901.535	900.528			-0.19273	-0.00017375						36.592	0.20671	37.613	37.524	37.73	1.0203								0.397597	0.000332326	0.00395815	0.0073396	1	10577	47.082	47.082	1			0
ALLGGLVNV	9	0	3	0	Unmodified	Pep4141	ISO-MSMS	1	2023-02-06_Fusion_36172	201	Ctrl_T2	864.587	1	855.53	854.523			0.24779	0.00021199						56.148	0.72452	56.152	55.839	56.564	0.0035248								0.927665	0.0131774	0.203651	0.00013709	5	18731	83.287	75.597	1	19.648	28.294	0
ALLGGLVNV	9	0	3	0	Unmodified	Pep4141	ISO-MSMS	2	2023-02-06_Fusion_36172	201	Ctrl_T2	873.591	1	855.53	854.523			-0.96953	-0.00082946						56.452	0.7099	56.456	56.105	56.815	0.0035248								0.902534	0.00812562	0.118393	0.023177	3	18750	31.303	27.747	1	6.5466	9.4275	0
ALLGGLVNV	9	0	3	0	Unmodified	Pep4141	ISO-MSMS	1	2023-02-06_Fusion_36177	202	Ctrl_T1	864.587	1	855.53	854.523			0.27154	0.00023231						56.112	0.71343	56.14	55.864	56.577	0.028019								0.746555	0.00717946	0.0585622	0.0070489	3	18914	48.115	43.705	1	2.1697	2.2804	0
ALLGGLVNV	9	0	3	0	Unmodified	Pep4141	ISO-MSMS	2	2023-02-06_Fusion_36177	202	Ctrl_T1	873.592	1	855.53	854.523			-0.38265	-0.00032737						56.416	0.73396	56.443	56.06	56.794	0.026966								0.847034	0.00875048	0.116752	0.0096645	3	19036	38.818	34.833	1	0.44102	0.46352	0
ALLGGLVNV	9	0	3	0	Unmodified	Pep4141	ISO-MSMS	1	2023-11-03_Fusion_39992	203	Treat_T1	864.587	1	855.53	854.523			0.16112	0.00013785						54.245	0.58714	55.695	55.476	56.063	1.4501								0.969322	0.0243844	0.412251	0.00050374	3	17011	71.378	59.171	1			0
ALLGGLVNV	9	0	3	0	Unmodified	Pep4141	ISO-MSMS	2	2023-11-03_Fusion_39992	203	Treat_T1	873.591	1	855.53	854.523			-3.1536	-0.002698						54.493	0.60279	55.947	55.68	56.283	1.4539								0.909931	0.0262721	0.502263	0.0044548	3	17080	57.335	48.39	1	6.4063	6.2487	0
ALLGILQHV	9	0	3	0	Unmodified	Pep3741	ISO-MSMS	1	2023-02-06_Fusion_36171	101	Ctrl_T2	486.832	2	482.303	962.591			0.8987	0.00043344						54.274	0.43613	54.274	54.007	54.443	0								0.573619	0.000909954	0.00841035	0.010258	1	18247	38.238	37.348	1			0
ALLGILQHV	9	0	3	0	Unmodified	Pep3741	MSMS	2	2023-02-06_Fusion_36171	101	Ctrl_T2	491.333	2	482.303	962.591										54.503	1	54.503	54.003	55.003	0											0.027008	1	18354	37.021	34.718	1
ALLGILQHV	9	0	3	0	Unmodified	Pep3741	ISO-MSMS	0	2023-02-06_Fusion_36176	102	Ctrl_T1	482.303	2	482.303	962.591			-0.58666	-0.00028295						54.568	0.43208	54.599	54.273	54.705	0.030495								0.342535	0.00106715	0.00793148	0.0062468	2	18539	50.966	47.032	1			0
ALLGILQHV	9	0	3	0	Unmodified	Pep3741	ISO-MSMS	1	2023-11-03_Fusion_39991	103	Treat_T1	486.832	2	482.303	962.591			2.9276	0.001412						50.093	0.48398	51.4	51.124	51.608	1.3078								0.402053	0.00461499	0.0644777	0.0055185	1	16877	53.554	51.252	1	20.726	28.092	0
ALLGILQHV	9	0	3	0	Unmodified	Pep3741	MSMS	2	2023-11-03_Fusion_39991	103	Treat_T1	491.333	2	482.303	962.591										50.217	1	51.525	51.025	52.025	1.3078											0.0070782	1	16922	60.788	49.377	1
ALLGKIEKV	9	2	2	0	Unmodified	Pep3533	ISO-MSMS	1	2023-02-06_Fusion_36171	101	Ctrl_T2	492.862	2	485.818	969.622			-0.12727	-6.183e-05						31.486	0.47761	31.486	31.323	31.8	0								0.264689	0.000955803	0.00560189	0.028924	1	9374	28.218	27.76	1	1.4785	1.1246	0
ALLGKIEKV	9	2	2	0	Unmodified	Pep3533	ISO-MSMS	2	2023-02-06_Fusion_36171	101	Ctrl_T2	499.853	2	485.818	969.622			-1.6742	-0.00081336						31.613	0.40837	31.613	31.434	31.843	0								0.530475	0.00327175	0.0128978	0.03072	1	9432	27.254	25.526	1	2.1437	1.6306	0
ALLGKIEKV	9	2	2	0	Unmodified	Pep3533	ISO-MSMS	2	2023-02-06_Fusion_36176	102	Ctrl_T1	499.853	2	485.818	969.622			-1.1319	-0.0005499						31.549	0.42483	31.582	31.423	31.848	0.032314								0.575488	0.00276401	0.0200083	0.023604	1	9519	31.074	27.327	1	0.65918	0.96883	0
ALLGKIEKV	9	2	2	0	Unmodified	Pep3533	ISO-MSMS	1	2023-02-06_Fusion_36176	102	Ctrl_T1	492.862	2	485.818	969.622			-0.23487	-0.00011411						31.453	0.45134	31.485	31.305	31.757	0.032314								0.164089	0.00284794	0.0210703	0.02689	1	9523	29.31	29.31	1	2.3303	3.425	0
ALLGKIEKV	9	2	2	0	Unmodified	Pep3533	ISO-MSMS	2	2023-11-03_Fusion_39991	103	Treat_T1	499.853	2	485.818	969.622			-1.9487	-0.0009467						28.693	0.2858	30.107	29.991	30.277	1.4139								0.574768	0.0082939	0.177896	0.0090524	1	8448	40.994	39.066	1	2.0801	1.492	0
ALLGKIEKV	9	2	2	0	Unmodified	Pep3533	ISO-MSMS	2	2023-11-03_Fusion_39992	203	Treat_T1	333.571	3	324.215	969.622			-1.7664	-0.0005727						28.728	0.32158	30.263	30.122	30.444	1.5356								0.543657	0.00182766	0.0441179	2.7981e-05	1	7972	81.784	79.727	1			0
ALLGPRDTRVK	11	1	2	2	Unmodified	Pep252	MULTI-MSMS		2023-02-06_Fusion_36172	201	Ctrl_T2	416.618	3	409.251	1224.73	-0.0035189	-1.4401e-06	0.35738	0.00014626	0.35386	0.00014482	409.251	416.619	422.608	23.458	0.46844	23.464	23.217	23.686	0.005825					74	19	7	0.507761	0.00182854	0.0134925	2.4633e-11	2	7631	125.96	123.74	1	2.3947	3.2506	0
ALLGPRDTRVK	11	1	2	2	Unmodified	Pep252	ISO-MSMS	0	2023-02-06_Fusion_36177	202	Ctrl_T1	409.251	3	409.251	1224.73			0.46731	0.00019125						23.433	0.38303	23.48	23.286	23.669	0.047318								0.799924	0.00457277	0.0107103	2.7974e-15	2	7739	141.47	140.55	1	0.19444	0.25682	0
ALLGPRDTRVK	11	1	2	2	Unmodified	Pep252	ISO-MSMS	1	2023-11-03_Fusion_39992	203	Treat_T1	416.619	3	409.251	1224.73			0.49986	0.00020457						21.846	0.31593	23.352	23.209	23.525	1.506								0.838597	0.00676191	0.112343	1.9187e-05	1	5736	94.363	93.759	1	9.5659	6.5693	0
ALLGPRDTRVK	11	1	2	2	Unmodified	Pep252	ISO-MSMS	2	2023-11-03_Fusion_39992	203	Treat_T1	422.608	3	409.251	1224.73			0.84796	0.00034703						21.904	0.43586	23.424	23.127	23.563	1.5199								0.948637	0.00949418	0.128947	0.0022581	1	5760	63.864	31.875	1	4.6097	3.1657	0
ALLGTIISA	9	0	2	0	Unmodified	Pep776	ISO-MSMS	1	2023-02-06_Fusion_36172	201	Ctrl_T2	864.568	1	858.529	857.522			-0.15497	-0.00013305						51.765	0.40513	51.771	51.551	51.956	0.0062828								0.964203	0.00159901	0.0161136	0.0074573	2	17233	46.663	22.691	1			0
ALLGTIISA	9	0	2	0	Unmodified	Pep776	ISO-MSMS	2	2023-02-06_Fusion_36172	201	Ctrl_T2	870.57	1	858.529	857.522			-0.74508	-0.00063968						51.899	0.33646	51.905	51.699	52.036	0.0062828								0.809674	0.000214341	0.00274334	0.021002	1	17330	32.47	21.401	1			0
ALLGTIISA	9	0	2	0	Unmodified	Pep776	ISO-MSMS	0	2023-02-06_Fusion_36177	202	Ctrl_T1	858.53	1	858.529	857.522			0.41553	0.00035675						51.941	0.40041	51.983	51.657	52.058	0.041191								0.906208	0.00102348	0.0130373	0.0052453	3	17403	54.525	20.787	1	0.23449	0.23871	0
ALLGTIISA	9	0	2	0	Unmodified	Pep776	ISO-MSMS	1	2023-11-03_Fusion_39992	203	Treat_T1	864.568	1	858.529	857.522			0.38026	0.00032646						50.352	0.39036	51.744	51.524	51.914	1.3917								0.985157	0.00273524	0.0468085	0.0064323	2	15625	50.307	26.334	1	9.6293	9.5205	0
ALLGTIISA	9	0	2	0	Unmodified	Pep776	ISO-MSMS	2	2023-11-03_Fusion_39992	203	Treat_T1	871.571	1	858.529	857.522			-2.8882	-0.0024796						50.51	0.37119	51.909	51.697	52.069	1.3993								0.912187	0.00419029	0.0357887	0.0089094	1	15687	41.502	28.514	1			0
ALLGVRGVGK	10	1	2	1	Unmodified	Pep1547	ISO-MSMS	1	2023-02-06_Fusion_36171	101	Ctrl_T2	493.355	2	485.314	968.613			-0.51639	-0.00025061						28.318	0.55164	28.318	28.053	28.604	0								0.667807	0.020603	0.41913	7.9139e-05	2	8186	93.195	87.464	1	38.842	34.696	0
ALLGVRGVGK	10	1	2	1	Unmodified	Pep1547	ISO-MSMS	1	2023-02-06_Fusion_36176	102	Ctrl_T1	493.356	2	485.314	968.613			-0.35758	-0.00017354						28.265	0.50672	28.294	28.041	28.548	0.02882								0.413577	0.0208667	0.463332	0.0035055	1	8271	60.589	58.79	1	2.204	2.799	0
ALLGVRGVGK	10	1	2	1	Unmodified	Pep1547	ISO-MSMS	2	2023-02-06_Fusion_36176	102	Ctrl_T1	500.345	2	485.314	968.613			0.16945	8.2238e-05						28.342	0.69108	28.371	27.995	28.686	0.02882								0.830502	0.0183113	0.407228	0.0049094	1	8332	55.549	43.956	1	0.63487	0.80625	0
ALLGVRGVGK	10	1	2	1	Unmodified	Pep1547	MSMS	0	2023-02-06_Fusion_36176	102	Ctrl_T1	485.314	2	485.314	968.613										28.413	1	28.442	27.942	28.942	0.028822											0.0021933	1	8320	71.922	66.19	1
ALLGVRGVGK	10	1	2	1	Unmodified	Pep1547	ISO-MSMS	1	2023-11-03_Fusion_39991	103	Treat_T1	493.355	2	485.314	968.613			0.75907	0.00036839						26.188	0.30961	27.639	27.551	27.861	1.4513								0.796118	0.0367938	0.897022	1.2159e-06	1	7445	125.5	110.86	1	62.298	45.753	0
ALLGVRGVGK	10	1	2	1	Unmodified	Pep1547	ISO-MSMS	2	2023-11-03_Fusion_39991	103	Treat_T1	500.345	2	485.314	968.613			-2.1748	-0.0010555						26.306	0.26217	27.757	27.624	27.886	1.4513								0.779311	0.0598213	1	0.001846	1	7473	66.546	54.499	1	45.334	33.294	0
ALLGVRGVGK	10	1	2	1	Unmodified	Pep1547	ISO-MSMS	2	2023-11-03_Fusion_39992	203	Treat_T1	333.899	3	323.878	968.613			-1.167	-0.00037795						26.277	0.26604	27.862	27.754	28.02	1.585								0.501719	0.00221952	0.0390448	1.5421e-09	1	7177	128.36	126.6	1			0
ALLGVWTSV	9	0	2	0	Unmodified	Pep822	MSMS	0	2023-11-03_Fusion_39991	103	Treat_T1	473.273	2	473.274	944.533										39.093	1	40.209	39.709	40.709	1.1152											0.038357	1	12529	31.935	2.5593	1
ALLGVWTSV	9	0	2	0	Unmodified	Pep822	ISO-MSMS	1	2023-11-03_Fusion_39992	203	Treat_T1	951.58	1	945.54	944.533			0.80974	0.00076564						57.054	0.2971	58.588	58.351	58.649	1.5342								0.430112	0.0018067	0.0296658	0.0024256	1	17967	64.547	53.674	1			0
ALLGVWTSV	9	0	2	0	Unmodified	Pep822	ISO-MSMS	2	2023-11-03_Fusion_39992	203	Treat_T1	957.581	1	945.54	944.533			0.067224	6.3563e-05						57.125	0.25639	58.66	58.524	58.78	1.5342								0.670599	0.00182533	0.0123382	0.021757	2	18030	32.065	27.928	1	3.2906	3.2534	0
ALLLLLPPL	9	0	6	0	Unmodified	Pep2748	ISO-MSMS	0	2023-02-06_Fusion_36177	202	Ctrl_T1	962.667	1	962.665	961.658			0.65479	0.00063034						71.549	0.11112	71.532	71.46	71.571	-0.016556								0.537455	0.00079427	0.00776144	0.00172	1	24215	67.055	67.055	1	3.1725	4.9665	0
ALLLLLPPL	9	0	6	0	Unmodified	Pep2748	MSMS	2	2023-11-03_Fusion_39991	103	Treat_T1	499.895	2	481.836	961.658										70.125	1	71.728	71.228	72.228	1.6027											0.0042054	1	24277	67.055	64.368	1
ALLNILSEV	9	0	3	0	Unmodified	Pep852	ISO-MSMS	1	2023-02-06_Fusion_36172	201	Ctrl_T2	980.634	1	971.577	970.57			0.1691	0.0001643						65.292	0.48285	65.284	64.913	65.396	-0.0073318								0.911687	0.000713254	0.0180778	0.010258	2	21696	38.238	36.221	1	2.7727	3.9928	0
ALLNILSEV	9	0	3	0	Unmodified	Pep852	ISO-MSMS	1	2023-02-06_Fusion_36177	202	Ctrl_T1	980.635	1	971.577	970.57			-0.5319	-0.00051678						65.219	0.44548	65.217	64.914	65.359	-0.0018539								0.945603	0.00142274	0.0336606	0.010258	1	22006	38.238	36.607	1	1.2277	1.2903	0
ALLNILSEV	9	0	3	0	Unmodified	Pep852	ISO-MSMS	1	2023-11-03_Fusion_39992	203	Treat_T1	980.636	1	971.577	970.57			1.3296	0.0012918						62.474	0.35693	64.076	63.899	64.256	1.6021								0.830564	0.00459561	0.173123	0.00018875	2	19956	74.335	71.328	1	13.93	13.587	0
ALLNILSEV	9	0	3	0	Unmodified	Pep852	ISO-MSMS	2	2023-11-03_Fusion_39992	203	Treat_T1	989.639	1	971.577	970.57			-2.003	-0.0019461						62.709	0.3396	64.314	64.108	64.447	1.6054								0.689048	0.00428049	0.222789	0.0069395	1	19992	48.504	47.009	1	1.0854	1.0587	0
ALLPAGFRQK	10	1	2	1	Unmodified	Pep3150	ISO-MSMS	1	2023-02-06_Fusion_36171	101	Ctrl_T2	558.874	2	550.832	1099.65			-0.24742	-0.00013629						32.024	0.35088	32.024	31.8	32.151	0								0.954601	0.000759204	0.00161531	0.0018083	1	9605	66.682	64.003	1	1.6147	1.4424	0
ALLPAGFRQK	10	1	2	1	Unmodified	Pep3150	ISO-MSMS	2	2023-02-06_Fusion_36171	101	Ctrl_T2	565.865	2	550.832	1099.65			-0.86168	-0.00047464						32.053	0.35814	32.053	31.969	32.327	0								0.419347	0.000492661	0.00195801	0.025474	1	9673	28.174	24.603	1	1.5083	1.3473	0
ALLPAGFRQK	10	1	2	1	Unmodified	Pep3150	ISO-MSMS	0	2023-02-06_Fusion_36172	201	Ctrl_T2	367.557	3	367.557	1099.65			0.36993	0.00013597						32.137	0.24567	32.15	32.103	32.349	0.012421								0.544126	0.00046849	0.0018805	0.002929	2	10369	60.59	57.738	1	0.68556	0.58433	0
ALLPAGFRQK	10	1	2	1	Unmodified	Pep3150	MSMS	0	2023-02-06_Fusion_36172	201	Ctrl_T2	367.557	3	367.557	1099.65										32.016	1	32.029	31.529	32.529	0.012421											0.023012	1	10326	39.022	31.097	1
ALLPAGFRQK	10	1	2	1	Unmodified	Pep3150	ISO-MSMS	0	2023-02-06_Fusion_36176	102	Ctrl_T1	550.833	2	550.832	1099.65			-0.4055	-0.00022336						32.118	0.48414	32.152	31.91	32.394	0.033283								0.94369	0.0046796	0.0148539	2.4095e-05	2	9768	102.72	96.406	1	0.16148	0.20507	0
ALLPAGFRQK	10	1	2	1	Unmodified	Pep3150	MSMS	1	2023-02-06_Fusion_36176	102	Ctrl_T1	558.874	2	550.832	1099.65										31.941	1	31.974	31.474	32.474	0.033285											0.026481	1	9692	36.701	33.863	1
ALLPAGFRQK	10	1	2	1	Unmodified	Pep3150	ISO-MSMS	0	2023-02-06_Fusion_36177	202	Ctrl_T1	367.558	3	367.557	1099.65			0.49507	0.00018197						32.06	0.58121	32.11	31.808	32.389	0.050331								0.877706	0.00402938	0.0122752	9.1581e-15	6	10466	178.94	171.02	1	0.11044	0.14393	0
ALLPAGFRQK	10	1	2	1	Unmodified	Pep3150	ISO-MSMS	1	2023-11-03_Fusion_39991	103	Treat_T1	558.874	2	550.832	1099.65			-0.097784	-5.3863e-05						28.854	0.40793	30.249	30.052	30.46	1.3944								0.691529	0.004817	0.10942	0.00010268	1	8474	89.123	80.94	1	2.1704	1.594	0
ALLPAGFRQK	10	1	2	1	Unmodified	Pep3150	ISO-MSMS	1	2023-11-03_Fusion_39992	203	Treat_T1	372.918	3	367.557	1099.65			0.29889	0.00010986						28.856	0.36055	30.364	30.181	30.542	1.5083								0.405581	0.00933733	0.24733	1.2138e-14	2	8001	147.51	129.07	1	8.2817	7.4933	0
ALLPAGFRQK	10	1	2	1	Unmodified	Pep3150	ISO-MSMS	2	2023-11-03_Fusion_39992	203	Treat_T1	377.578	3	367.557	1099.65			-1.2241	-0.00044992						28.968	0.40523	30.413	30.167	30.572	1.4458								0.864751	0.00430881	0.0922988	5.0712e-10	1	8008	137.13	130.38	1	4.1149	3.7232	0
ALLPASAGV	9	0	2	0	Unmodified	Pep649	ISO-MSMS	1	2023-11-03_Fusion_39992	203	Treat_T1	804.511	1	798.472	797.465			1.7927	0.0014314						38.696	0.288	39.752	39.657	39.945	1.0554								0.600029	0.0011866	0.00761648	0.0044548	1	11324	57.335	43.411	1	0.15542	0.15366	0
ALLPLLQQA	9	0	4	0	Unmodified	Pep816	ISO-MSMS	1	2023-11-03_Fusion_39991	103	Treat_T1	489.841	2	483.803	965.591			0.92553	0.00044777						55.898	0.50337	57.354	57.13	57.633	1.4556								0.623681	0.00215133	0.0156116	0.003806	2	19134	59.641	49.654	1			0
ALLPSSPTL	9	0	3	0	Unmodified	Pep3201	ISO-MSMS	1	2023-02-06_Fusion_36172	201	Ctrl_T2	907.583	1	898.524	897.517			0.91618	0.00082321						45.671	0.44206	45.677	45.446	45.888	0.0062065								0.975066	0.00120314	0.0226613	0.00017426	2	15061	76.847	65.078	1	43.004	61.928	0
ALLPSSPTL	9	0	3	0	Unmodified	Pep3201	ISO-MSMS	2	2023-02-06_Fusion_36172	201	Ctrl_T2	916.586	1	898.524	897.517			-0.29553	-0.00026554						45.856	0.4572	45.862	45.591	46.048	0.0062065								0.853693	0.000928307	0.0177028	5.7538e-05	3	15147	97.071	81.69	1			0
ALLPSSPTL	9	0	3	0	Unmodified	Pep3201	MULTI-MSMS		2023-02-06_Fusion_36177	202	Ctrl_T1	898.526	1	898.524	897.517	1.5257	0.0013709	-0.23895	-0.0002147	1.2868	0.0011562	898.524	907.581	916.585	45.763	0.634	45.818	45.458	46.092	0.055412					162	51	6	0.982308	0.00114501	0.0301662	1.0704e-05	6	15277	99.919	72.782	1	0.54141	0.56903	0
ALLPSSPTL	9	0	3	0	Unmodified	Pep3201	ISO-MSMS	1	2023-11-03_Fusion_39992	203	Treat_T1	907.58	1	898.524	897.517			1.0939	0.00098289						44.247	0.29324	45.53	45.373	45.667	1.2829								0.504176	0.00141066	0.0151389	2.4059e-06	2	13295	118.01	96.483	1	40.509	39.513	0
ALLPSSPTL	9	0	3	0	Unmodified	Pep3201	ISO-MSMS	2	2023-11-03_Fusion_39992	203	Treat_T1	916.585	1	898.524	897.517			-1.1674	-0.0010489						44.441	0.34945	45.724	45.56	45.91	1.2829								0.663791	0.00180835	0.0120997	3.2011e-06	2	13421	110.61	89.084	1	1.5853	1.5463	0
ALLPWPFRNK	10	1	2	1	Unmodified	Pep2475	MSMS	1	2023-02-06_Fusion_36171	101	Ctrl_T2	629.403	2	621.361	1240.71										50.718	1	50.718	50.218	51.218	0											0.0077474	1	16855	60.788	60.788	1
ALLPWPFRNK	10	1	2	1	Unmodified	Pep2475	ISO-MSMS	2	2023-02-06_Fusion_36172	201	Ctrl_T2	424.598	3	414.577	1240.71			1.2568	0.00052104						50.782	0.46766	50.788	50.574	51.042	0.0059776								0.611848	0.00261491	0.0194634	0.02092	1	16932	45.257	37.346	1	5.5501	4.7306	0
ALLPWPFRNK	10	1	2	1	Unmodified	Pep2475	ISO-MSMS	1	2023-02-06_Fusion_36176	102	Ctrl_T1	629.404	2	621.361	1240.71			-1.4977	-0.00093059						50.637	0.45122	50.672	50.523	50.975	0.035076								0.655139	0.000802491	0.00386705	0.0047809	2	16986	56.011	56.011	1	0.71786	0.91164	0
ALLPWPFRNK	10	1	2	1	Unmodified	Pep2475	ISO-MSMS	0	2023-02-06_Fusion_36176	102	Ctrl_T1	621.362	2	621.361	1240.71			-0.72407	-0.00044991						50.813	0.41702	50.848	50.608	51.025	0.035076								0.674906	0.00175278	0.0107705	0.0010666	2	17088	69.344	69.344	1	0.50359	0.63953	0
ALLPWPFRNK	10	1	2	1	Unmodified	Pep2475	ISO-MSMS	1	2023-11-03_Fusion_39991	103	Treat_T1	629.404	2	621.361	1240.71			1.0465	0.00065025						45.626	0.54855	46.866	46.553	47.102	1.2396								0.955103	0.00972107	0.168546	1.1203e-06	2	15117	126.67	115.8	1	7.1556	5.2552	0
ALLPWPFRNK	10	1	2	1	Unmodified	Pep2475	ISO-MSMS	2	2023-11-03_Fusion_39991	103	Treat_T1	636.393	2	621.361	1240.71			0.53805	0.00033433						45.746	0.5405	46.995	46.677	47.218	1.2492								0.990027	0.0148251	0.177725	0.0026765	3	15147	63.565	41.664	1	5.8252	4.2781	0
ALLPWPFRNK	10	1	2	1	Unmodified	Pep2475	ISO-MSMS	1	2023-11-03_Fusion_39992	203	Treat_T1	419.938	3	414.577	1240.71			0.72264	0.00029959						45.63	0.5776	46.944	46.655	47.232	1.3143								0.927571	0.0317072	1	3.5779e-10	6	13830	138.4	135.53	1	12.145	10.988	0
ALLPWPFRNK	10	1	2	1	Unmodified	Pep2475	ISO-MSMS	2	2023-11-03_Fusion_39992	203	Treat_T1	424.598	3	414.577	1240.71			-0.36264	-0.00015034						45.724	0.62906	47.038	46.743	47.372	1.3143								0.974582	0.0372752	1	1.4756e-05	6	13844	96.745	84.279	1	6.826	6.1762	0
ALLQSDVRL	9	0	3	1	Unmodified	Pep3633	ISO-MSMS	2	2023-02-06_Fusion_36171	101	Ctrl_T2	522.333	2	507.801	1013.59			-2.6819	-0.0013619						40.458	0.48805	40.458	40.179	40.667	0								0.427111	0.000873951	0.00168337	0.015474	1	12863	35.438	35.438	1	2.0657	0.9973	0
ALLQSDVRL	9	0	3	1	Unmodified	Pep3633	ISO-MSMS	2	2023-11-03_Fusion_39991	103	Treat_T1	521.835	2	507.801	1013.59			-1.9067	-0.00096824						37.562	0.41853	38.656	38.408	38.827	1.0944								0.585399	0.00642816	0.042594	0.00046907	1	11895	71.501	67.662	1	2.4405	1.7504	0
ALLRVTPFILK	11	1	3	1	Unmodified	Pep716	MSMS	1	2023-11-03_Fusion_39991	103	Treat_T1	645.467	2	635.916	1269.82										44.304	1	45.523	45.023	46.023	1.2187											0.0088333	1	14581	54.416	53.034	1
ALLRVTPFILK	11	1	3	1	Unmodified	Pep716	MSMS	1	2023-11-03_Fusion_39992	203	Treat_T1	430.647	3	424.28	1269.82										44.194	1	45.477	44.977	45.977	1.2829											0.012313	1	13309	45.829	45.66	1
ALLRVTPFILK	11	1	3	1	Unmodified	Pep716	MSMS	1	2023-11-03_Fusion_39992	203	Treat_T1	430.647	3	424.28	1269.82										44.196	1	45.479	44.979	45.979	1.2829											3.9638e-11	1	13310	125.48	125.48	1
ALLRVTPFILK	11	1	3	1	Unmodified	Pep716	MSMS	2	2023-11-03_Fusion_39992	203	Treat_T1	436.308	3	424.28	1269.82										44.375	1	45.658	45.158	46.158	1.2829											0.015465	1	13377	40.616	40.376	1
ALLRVTPFILK	11	1	3	1	Unmodified	Pep716	MSMS	2	2023-11-03_Fusion_39992	203	Treat_T1	436.308	3	424.28	1269.82										44.377	1	45.66	45.16	46.16	1.2829											2.6131e-11	1	13378	132.79	130.23	1
ALLRVTPFILK	11	1	3	1	Unmodified	Pep716	MSMS	2	2023-11-03_Fusion_39992	203	Treat_T1	436.307	3	424.28	1269.82										44.561	1	45.844	45.344	46.344	1.2829											3.9631e-06	1	13443	79.906	77.344	1
ALLSDISKGK	10	2	2	0	Unmodified	Pep1571	ISO-MSMS	0	2023-02-06_Fusion_36176	102	Ctrl_T1	516.309	2	516.308	1030.6			1.2846	0.00066324						28.746	0.36684	28.776	28.594	28.961	0.029379								0.517755	0.00356345	0.0404053	0.0078032	1	8460	45.161	37.471	1	0.30279	0.44503	0
ALLSEVIQL	9	0	3	0	Unmodified	Pep4147	ISO-MSMS	1	2023-02-06_Fusion_36172	201	Ctrl_T2	994.651	1	985.593	984.586			1.2618	0.0012436						60.2	0.61927	60.195	59.874	60.494	-0.004837								0.828806	0.00255733	0.0694851	0.0023611	2	20058	64.776	60.842	1	10.233	14.736	0
ALLSEVIQL	9	0	3	0	Unmodified	Pep4147	MULTI-MSMS		2023-02-06_Fusion_36176	102	Ctrl_T1	493.301	2	493.3	984.586	0.90298	0.00044544	-1.0348	-0.00051045	-0.13178	-6.5007e-05	493.3	497.828	502.33	60.295	1.1807	60.309	59.908	61.089	0.014961					396	110	9	0.622645	0.00439674	0.0400702	0.00077019	3	20791	69.432	65.498	1	1.0394	1.0744	0
ALLSEVIQL	9	0	3	0	Unmodified	Pep4147	ISO-MSMS	1	2023-02-06_Fusion_36177	202	Ctrl_T1	994.651	1	985.593	984.586			0.36704	0.00036176						60.137	0.53897	60.16	59.869	60.408	0.02285								0.749623	0.00308337	0.0323884	0.0027801	2	20273	63.287	59.353	1	1.5113	1.5884	0
ALLSEVIQL	9	0	3	0	Unmodified	Pep4147	ISO-MSMS	1	2023-11-03_Fusion_39992	203	Treat_T1	994.651	1	985.593	984.586			1.2934	0.0012748						57.917	0.48645	59.47	59.254	59.74	1.5527								0.927236	0.0137155	0.373435	7.2911e-05	3	18286	94.407	90.473	1	21.186	20.665	0
ALLSEVIQL	9	0	3	0	Unmodified	Pep4147	ISO-MSMS	2	2023-11-03_Fusion_39992	203	Treat_T1	1003.65	1	985.593	984.586			-2.3964	-0.0023619						58.118	0.46026	59.686	59.432	59.892	1.5674								0.963956	0.0146542	0.542437	0.0011967	4	18366	68.915	64.981	1	5.3702	5.2382	0
ALLSGIVSI	9	0	2	0	Unmodified	Pep3246	MULTI-MSMS		2023-02-06_Fusion_36172	201	Ctrl_T2	878.583	1	872.545	871.538	0.97833	0.00085364	-0.68885	-0.00060106	0.28948	0.00025258	872.545	878.582	884.586	58.303	0.88888	58.303	57.849	58.738	-0.00046539					229	45	8	0.918129	0.00504312	0.0417546	0.0012942	10	19399	64.803	64.011	1	2.2718	1.742	0
ALLSGIVSI	9	0	2	0	Unmodified	Pep3246	MULTI-MSMS		2023-02-06_Fusion_36177	202	Ctrl_T1	872.546	1	872.545	871.538	1.3634	0.0011896	0.0039224	3.4225e-06	1.3673	0.001193	872.545	878.581	884.585	58.327	1.1781	58.353	57.884	59.062	0.025146					308	59	11	0.964667	0.00523477	0.0585591	3.0612e-05	10	19638	81.381	71.302	1	0.42356	0.43118	0
ALLSGIVSI	9	0	2	0	Unmodified	Pep3246	ISO-MSMS	1	2023-11-03_Fusion_39992	203	Treat_T1	878.586	1	872.545	871.538			1.0995	0.00095934						56.322	0.55191	57.836	57.604	58.156	1.5138								0.994934	0.0183182	0.564523	0.0011234	3	17720	69.176	65.784	1	124.97	123.55	0
ALLSGIVSI	9	0	2	0	Unmodified	Pep3246	ISO-MSMS	2	2023-11-03_Fusion_39992	203	Treat_T1	884.588	1	872.545	871.538			-1.8521	-0.0016161						56.47	0.73452	57.984	57.708	58.442	1.5138								0.956758	0.0215668	0.499471	0.00019623	4	17766	73.039	70.85	1			0
ALLSIIATV	9	0	2	0	Unmodified	Pep2714	ISO-MSMS	2	2023-11-03_Fusion_39991	103	Treat_T1	457.312	2	450.792	899.569			-1.9812	-0.00089312						60.504	0.36993	62.085	61.955	62.325	1.5818								0.576087	0.00184164	0.0197062	0.031573	1	20905	26.796	12.8	1	2.5163	2.3518	0
ALLSIIATV	9	0	2	0	Unmodified	Pep2714	ISO-MSMS	2	2023-11-03_Fusion_39992	203	Treat_T1	912.619	1	900.576	899.569			-2.0871	-0.0018796						60.53	0.36809	62.124	61.965	62.333	1.594								0.716444	0.00180492	0.0507413	0.0089657	1	19238	41.302	24.36	1	7.2603	7.1782	0
ALLSMTFPLK	10	1	3	0	Unmodified	Pep3738	ISO-MSMS	1	2023-02-06_Fusion_36171	101	Ctrl_T2	567.366	2	560.825	1119.64			-0.032452	-1.82e-05						53.881	0.56947	53.881	53.661	54.23	0								0.351681	0.00184304	0.012011	0.0038507	1	18103	59.35	56.343	1	5.2892	2.7001	0
ALLSMTFPLK	10	1	3	0	Unmodified	Pep3738	ISO-MSMS	1	2023-02-06_Fusion_36176	102	Ctrl_T1	567.367	2	560.825	1119.64			0.32102	0.00018004						53.882	0.58257	53.914	53.647	54.229	0.031933								0.3964	0.00270251	0.0177826	0.0045807	1	18278	56.729	54.863	1	1.8845	2.5696	0
ALLSMTFPLK	10	1	3	0	Unmodified	Pep3738	ISO-MSMS	0	2023-02-06_Fusion_36176	102	Ctrl_T1	560.826	2	560.825	1119.64			1.6089	0.00090231						54.135	0.7237	54.167	53.767	54.49	0.031933								0.657957	0.00161684	0.013562	0.0013788	2	18405	68.224	68.224	1	0.60335	0.82272	0
ALLSMTFPLK	10	1	3	0	Unmodified	Pep3738	ISO-MSMS	2	2023-02-06_Fusion_36176	102	Ctrl_T1	573.863	2	560.825	1119.64			-0.75994	-0.0004262						54.09	0.52863	54.122	53.853	54.381	0.031933								0.460341	0.00121327	0.0103557	0.007123	1	18404	47.603	47.603	1	0.58165	0.79314	0
ALLSPGSPK	9	1	2	0	Unmodified	Pep4477	ISO-MSMS	1	2023-02-06_Fusion_36171	101	Ctrl_T2	440.29	2	435.258	868.502			0.6351	0.00027643						26.892	0.40316	26.892	26.67	27.073	0								0.508756	0.00105453	0.0144077	0.0048663	1	7605	55.872	41.11	1	5.2998	4.6026	0
ALLSPGSPK	9	1	2	0	Unmodified	Pep4477	ISO-MSMS	1	2023-11-03_Fusion_39991	103	Treat_T1	440.289	2	435.258	868.502			1.1927	0.00051914						25.654	0.31303	27.106	26.987	27.3	1.4516								0.643987	0.00235991	0.0344881	6.6428e-05	1	7210	95.531	63.21	1	4.6423	3.3297	0
ALLTGIISK	9	1	2	0	Unmodified	Pep4699	ISO-MSMS	1	2023-02-06_Fusion_36176	102	Ctrl_T1	463.329	2	458.297	914.58			0.15565	7.1335e-05						41.544	0.48199	41.586	41.331	41.813	0.042091								0.196303	0.00192006	0.0400977	0.0088042	1	13413	41.876	39.604	1	1.6087	2.0254	0
ALLTGIISK	9	1	2	0	Unmodified	Pep4699	MSMS	2	2023-02-06_Fusion_36176	102	Ctrl_T1	468.324	2	458.297	914.58										41.653	1	41.696	41.196	42.196	0.042095											0.043853	1	13459	29.473	29.473	1
ALMADMVYV	9	0	1	0	Unmodified	Pep794	ISO-MSMS	0	2023-02-06_Fusion_36177	202	Ctrl_T1	1012.48	1	1012.48	1011.48			-0.28275	-0.00028627						53.617	0.38687	53.651	53.474	53.861	0.033813								0.922554	0.000860418	0.00572252	0.0080572	1	18073	44.531	44.531	1	0.43471	0.43321	0
ALMADMVYV	9	0	1	0	Unmodified	Pep794	ISO-MSMS	1	2023-11-03_Fusion_39992	203	Treat_T1	1015.51	1	1012.48	1011.48			0.39794	0.0004029						52.228	0.35577	53.65	53.47	53.825	1.4226								0.965501	0.000675224	0.0162299	0.0070324	2	16271	48.174	48.174	1			0
ALMADMVYV	9	0	1	0	Unmodified	Pep794	ISO-MSMS	2	2023-11-03_Fusion_39992	203	Treat_T1	1018.51	1	1012.48	1011.48			-1.1935	-0.0012084						52.263	0.39231	53.686	53.501	53.893	1.4226								0.835889	0.0017042	0.0316044	0.026889	1	16345	29.31	26.623	1			0
ALMDEVVKA	9	1	1	0	Unmodified	Pep1932	ISO-MSMS	1	2023-11-03_Fusion_39991	103	Treat_T1	491.785	2	488.263	974.511			1.1486	0.00056083						33.592	0.35622	34.739	34.534	34.89	1.1468								0.508445	0.00407784	0.0163349	0.0056923	1	10329	52.937	52.029	1	30.02	18.437	0
ALMDEVVKA	9	1	1	0	Unmodified	Pep1932	ISO-MSMS	2	2023-11-03_Fusion_39991	103	Treat_T1	495.281	2	488.263	974.511			-1.3477	-0.00065801						33.616	0.28873	34.763	34.656	34.944	1.1468								0.613793	0.00542204	0.0170755	0.017682	1	10382	34.253	30.681	1	26.827	16.476	0
ALMDKSLHV	9	1	2	0	Unmodified	Pep466	ISO-MSMS	2	2023-11-03_Fusion_39992	203	Treat_T1	345.204	3	338.52	1012.54			-0.9967	-0.0003374						28.582	0.22438	30.117	30.101	30.325	1.5356								0.277201	0.000270879	0.00277128	2.4093e-05	1	7930	85.355	80.45	1			0
ALMDSSSSL	9	0	2	0	Unmodified	Pep559	ISO-MSMS	1	2023-11-03_Fusion_39992	203	Treat_T1	916.457	1	910.419	909.411			-0.96374	-0.00087741						33.441	0.24546	34.452	34.389	34.635	1.0117								0.407206	0.00142672	0.0131243	0.0071238	1	9532	47.849	47.849	1	1.4057	1.3898	0
ALMDTDGSGKLNL	13	1	3	0	Unmodified	Pep2095	ISO-MSMS	1	2023-11-03_Fusion_39991	103	Treat_T1	674.376	2	667.835	1333.65			1.1541	0.00077076						36.831	0.30418	37.923	37.689	37.994	1.0915								0.900407	0.00163189	0.0210143	1.4516e-05	1	11616	90.108	84.795	1			0
ALMDTDGSGKLNL	13	1	3	0	Unmodified	Pep2095	ISO-MSMS	2	2023-11-03_Fusion_39991	103	Treat_T1	681.372	2	667.835	1333.65			-2.2888	-0.0015285						36.997	0.53736	38.089	37.754	38.292	1.0916								0.618377	0.00155279	0.00830136	0.017934	1	11672	28.956	28.714	1			0
ALMELFPKL	9	1	3	0	Unmodified	Pep2650	ISO-MSMS	1	2023-11-03_Fusion_39991	103	Treat_T1	537.848	2	531.307	1060.6			0.92951	0.00049386						55.068	0.3681	56.505	56.304	56.672	1.4371								0.30457	0.00158639	0.0529519	0.0090425	1	18815	41.029	35.719	1	0.97056	1.1353	0
ALMELFPKL	9	1	3	0	Unmodified	Pep2650	ISO-MSMS	2	2023-11-03_Fusion_39991	103	Treat_T1	544.345	2	531.307	1060.6			-0.80065	-0.00042539						55.271	0.41556	56.708	56.448	56.863	1.4371								0.561841	0.00182879	0.0107297	0.009624	1	18883	38.962	38.962	1	0.098079	0.11473	0
ALMGYATHK	9	1	1	0	Unmodified	Pep4830	ISO-MSMS	2	2023-11-03_Fusion_39991	103	Treat_T1	503.272	2	496.255	990.496			-2.1474	-0.0010657						23.612	0.26822	25.045	24.88	25.148	1.4333								0.833514	0.00580635	0.0528733	0.0014562	1	6403	67.993	47.254	1	0.095401	0.05859	0
ALMPVLNQV	9	0	2	0	Oxidation (M)	Pep4778	ISO-MSMS	2	2023-02-06_Fusion_36171	101	Ctrl_T2	506.799	2	500.778	999.542			1.336	0.00066902						40.277	0.86299	40.277	39.598	40.461	0								0.366539	0.00212143	0.00917881	0.030215	1	12705	27.525	23.59	1	18.256	16.282	0
ALMPVLNQV	9	0	2	0	Oxidation (M)	Pep4778	ISO-MSMS	1	2023-11-03_Fusion_39991	103	Treat_T1	503.798	2	500.778	999.542			0.94017	0.00047082						38.296	0.81187	39.396	39.172	39.984	1.0995								0.565589	0.00199884	0.00431357	0.0054748	2	12244	53.71	42.641	1	9.2536	8.6489	0
ALMPVLNQV	9	0	2	0	Oxidation (M)	Pep4778	ISO-MSMS	2	2023-11-03_Fusion_39991	103	Treat_T1	506.799	2	500.778	999.542			-1.0613	-0.0005315						38.431	0.46108	39.537	39.391	39.852	1.1065								0.330194	0.00195725	0.00462372	0.016818	2	12259	34.717	30.58	1	11.357	10.615	0
ALMPVLNQV	9	0	2	0	Oxidation (M)	Pep4778	ISO-MSMS	2	2023-11-03_Fusion_39992	203	Treat_T1	1012.59	1	1000.55	999.542			1.069	0.0010696						38.486	0.14116	39.542	39.423	39.564	1.0554								0.799807	0.000394667	0.00165678	0.012526	1	11205	37.021	34.014	1			0
ALMPVLNQV	9	0	2	0	Unmodified	Pep4778	ISO-MSMS	1	2023-02-06_Fusion_36171	101	Ctrl_T2	495.8	2	492.781	983.547			-0.83709	-0.0004125						51.093	0.63188	51.093	50.73	51.362	0								0.867822	0.00833021	0.0442762	0.00018336	3	17037	75.269	71.334	1	4.6329	4.1319	0
ALMPVLNQV	9	0	2	0	Unmodified	Pep4778	ISO-MSMS	2	2023-02-06_Fusion_36171	101	Ctrl_T2	498.801	2	492.781	983.547			-0.70499	-0.00034741						51.243	0.71583	51.243	50.889	51.604	0								0.95478	0.0101551	0.0489386	0.0001166	2	17082	86.838	82.903	1	3.3736	3.0088	0
ALMPVLNQV	9	0	2	0	Unmodified	Pep4778	ISO-MSMS	1	2023-02-06_Fusion_36172	201	Ctrl_T2	990.592	1	984.555	983.547			-0.68653	-0.00067593						51.077	0.35295	51.083	50.873	51.226	0.006134								0.961636	0.00151378	0.0112063	0.0053773	2	17016	54.056	50.122	1			0
ALMPVLNQV	9	0	2	0	Unmodified	Pep4778	ISO-MSMS	2	2023-02-06_Fusion_36172	201	Ctrl_T2	996.598	1	984.555	983.547			0.0043369	4.2699e-06						51.193	0.34286	51.199	51.078	51.421	0.0061302								0.604806	0.000922737	0.0101449	0.0084694	1	17067	43.066	40.715	1	3.4655	2.6574	0
ALMPVLNQV	9	0	2	0	Unmodified	Pep4778	MULTI-MSMS		2023-02-06_Fusion_36176	102	Ctrl_T1	498.801	2	492.781	983.547	0.65947	0.00032498	-0.15763	-7.7679e-05	0.50184	0.0002473	492.781	495.798	498.801	51.11	0.83253	51.145	50.697	51.529	0.03487					282	36	12	0.769789	0.00484586	0.0358767	1.1392e-05	7	17237	99.279	95.344	1	0.66991	0.7043	0
ALMPVLNQV	9	0	2	0	Unmodified	Pep4778	ISO-MSMS	1	2023-02-06_Fusion_36177	202	Ctrl_T1	990.589	1	984.555	983.547			-1.8603	-0.0018316						51.022	0.33488	51.068	50.919	51.254	0.045979								0.930191	0.000681997	0.00572728	0.0053773	2	17211	54.056	49.919	1	0.93956	0.95648	0
ALMPVLNQV	9	0	2	0	Unmodified	Pep4778	ISO-MSMS	0	2023-02-06_Fusion_36177	202	Ctrl_T1	984.556	1	984.555	983.547			0.83068	0.00081785						51.14	0.40833	51.183	50.976	51.384	0.043724								0.975264	0.000861459	0.00721913	2.1681e-05	2	17206	103.28	93.297	1	0.59552	0.60624	0
ALMPVLNQV	9	0	2	0	Unmodified	Pep4778	ISO-MSMS	1	2023-11-03_Fusion_39991	103	Treat_T1	495.8	2	492.781	983.547			0.6902	0.00034012						49.381	0.68734	50.681	50.305	50.993	1.2996								0.959878	0.0326436	0.32068	3.072e-06	3	16590	111.81	106.07	1	28.034	26.203	0
ALMPVLNQV	9	0	2	0	Unmodified	Pep4778	ISO-MSMS	2	2023-11-03_Fusion_39991	103	Treat_T1	498.801	2	492.781	983.547			-0.90133	-0.00044416						49.519	0.6283	50.818	50.508	51.136	1.2996								0.969332	0.02002	0.152236	2.7355e-06	2	16606	114.94	109.2	1	16.364	15.294	0
ALMPVLNQV	9	0	2	0	Unmodified	Pep4778	ISO-MSMS	1	2023-11-03_Fusion_39992	203	Treat_T1	990.593	1	984.555	983.547			0.8477	0.0008346						49.359	0.37205	50.743	50.549	50.921	1.3836								0.721176	0.00354132	0.0682895	2.9807e-06	2	15243	112.66	108.73	1	10.989	10.865	0
ALMPVLNQV	9	0	2	0	Unmodified	Pep4778	ISO-MSMS	2	2023-11-03_Fusion_39992	203	Treat_T1	996.596	1	984.555	983.547			-0.4161	-0.00040967						49.515	0.35251	50.899	50.697	51.05	1.3836								0.783597	0.00290268	0.0445833	0.0001166	3	15281	86.838	82.903	1	11.008	10.883	0
ALMTIFTIK	9	1	1	0	Unmodified	Pep2583	MSMS	2	2023-02-06_Fusion_36176	102	Ctrl_T1	526.323	2	519.307	1036.6										54.509	1	54.54	54.04	55.04	0.030495											0.045519	1	18519	28.727	26.756	1
ALMTIFTIK	9	1	1	0	Unmodified	Pep2583	ISO-MSMS	2	2023-11-03_Fusion_39991	103	Treat_T1	526.824	2	519.307	1036.6			-0.89956	-0.00046715						50.556	0.38443	51.873	51.688	52.072	1.3169								0.593158	0.00270065	0.0184825	0.0065072	1	17046	50.04	43.728	1			0
ALMTIFTIK	9	1	1	0	Unmodified	Pep2583	ISO-MSMS	1	2023-11-03_Fusion_39991	103	Treat_T1	522.828	2	519.307	1036.6			0.12101	6.2839e-05						50.499	0.35564	51.816	51.641	51.997	1.3169								0.332803	0.000882772	0.00736268	0.0096765	1	17076	38.776	16.284	1			0
ALNEDIVRV	9	0	1	1	Unmodified	Pep1974	ISO-MSMS	1	2023-11-03_Fusion_39991	103	Treat_T1	519.309	2	514.79	1027.57			1.9931	0.001026						34.385	0.25587	35.505	35.367	35.623	1.1193								0.251035	0.00107692	0.00384757	0.0014595	1	10670	67.981	57.75	1	8.4451	6.1523	0
ALNEDIVRV	9	0	1	1	Unmodified	Pep1974	ISO-MSMS	2	2023-11-03_Fusion_39991	103	Treat_T1	522.805	2	514.79	1027.57			-0.83059	-0.00042758						34.487	0.29501	35.599	35.414	35.709	1.1119								0.421507	0.00200564	0.0302358	0.00606	1	10697	51.63	41.551	1	3.2011	2.332	0
ALNEKLVNL	9	1	3	0	Unmodified	Pep3785	ISO-MSMS	0	2023-02-06_Fusion_36176	102	Ctrl_T1	507.305	2	507.303	1012.59			3.5733	0.0018127						39.406	0.69091	39.449	39.036	39.727	0.043034								0.586201	0.0112966	0.0819272	0.0026716	1	12621	63.673	57.442	1	0.14505	0.19779	0
ALNEKLVNL	9	1	3	0	Unmodified	Pep3785	ISO-MSMS	1	2023-11-03_Fusion_39991	103	Treat_T1	513.844	2	507.303	1012.59			1.3475	0.00068361						36.235	0.74632	37.327	36.989	37.735	1.0915								0.769898	0.0132554	0.0653104	1.9217e-06	2	11390	122.52	115.78	1	7.2114	8.4353	0
ALNELLQHV	9	0	3	0	Unmodified	Pep4742	ISO-MSMS	1	2023-02-06_Fusion_36171	101	Ctrl_T2	523.322	2	518.793	1035.57			3.4883	0.0018097						46.128	0.53586	46.128	45.853	46.389	0								0.304808	0.00162506	0.025456	0.0011967	1	15046	68.915	65.343	1	6.6581	5.4167	0
ALNELLQHV	9	0	3	0	Unmodified	Pep4742	ISO-MSMS	2	2023-02-06_Fusion_36171	101	Ctrl_T2	527.824	2	518.793	1035.57			-0.1122	-5.821e-05						46.342	0.6077	46.342	45.964	46.571	0								0.500153	0.00488584	0.0257433	0.0087387	1	15130	42.109	39.685	1	0.79814	0.64932	0
ALNELLQHV	9	0	3	0	Unmodified	Pep4742	ISO-MSMS	1	2023-11-03_Fusion_39991	103	Treat_T1	523.321	2	518.793	1035.57			-0.015206	-7.8888e-06						42.291	0.49363	43.462	43.198	43.691	1.1717								0.934357	0.0114955	0.101011	0.00011131	1	13799	87.754	68.497	1	1.9536	2.648	0
ALNEQIARL	9	0	2	1	Unmodified	Pep1940	ISO-MSMS	2	2023-11-03_Fusion_39991	103	Treat_T1	525.821	2	514.298	1026.58			-3.8553	-0.0019828						33.797	0.40352	34.944	34.814	35.217	1.1468								0.15849	0.00338169	0.0282436	0.0089299	1	10459	41.429	27.85	1	0.34947	0.27641	0
ALNFPGSQK	9	1	1	0	Unmodified	Pep4546	ISO-MSMS	1	2023-02-06_Fusion_36171	101	Ctrl_T2	484.781	2	481.259	960.503			-0.39901	-0.00019203						30.338	0.74919	30.338	29.959	30.708	0								0.918074	0.144623	1	2.9834e-07	3	8918	137.62	79.501	1	10.447	7.8493	0
ALNFPGSQK	9	1	1	0	Unmodified	Pep4546	ISO-MSMS	2	2023-02-06_Fusion_36171	101	Ctrl_T2	488.276	2	481.259	960.503			-1.725	-0.00083018						30.401	0.93311	30.401	30.059	30.992	0								0.919318	0.190066	1	2.9026e-09	4	9009	151.04	105.06	1	7.6497	5.7476	0
ALNFPGSQK	9	1	1	0	Unmodified	Pep4546	ISO-MSMS	1	2023-02-06_Fusion_36172	201	Ctrl_T2	968.554	1	961.51	960.503			-0.49869	-0.0004795						30.325	0.46862	30.337	30.09	30.559	0.012342								0.912328	0.00250261	0.0164505	8.5016e-06	3	9786	105.57	83.181	1	8.4879	6.1672	0
ALNFPGSQK	9	1	1	0	Unmodified	Pep4546	ISO-MSMS	2	2023-02-06_Fusion_36172	201	Ctrl_T2	975.546	1	961.51	960.503			-0.63903	-0.00061443						30.424	0.481	30.436	30.176	30.657	0.012344								0.834479	0.00205281	0.0150199	8.5016e-06	2	9800	105.57	90.805	1	4.9894	3.6253	0
ALNFPGSQK	9	1	1	0	Unmodified	Pep4546	MULTI-MSMS		2023-02-06_Fusion_36176	102	Ctrl_T1	488.275	2	481.259	960.503	0.55597	0.00026757	0.23053	0.00011094	0.7865	0.00037851	481.259	484.78	488.275	30.351	1.1774	30.382	29.829	31.006	0.030672					556	64	15	0.89318	0.0774468	0.6957	6.352e-10	9	9046	143.01	117.54	1	0.56931	0.67481	0
ALNFPGSQK	9	1	1	0	Unmodified	Pep4546	MULTI-MSMS		2023-02-06_Fusion_36177	202	Ctrl_T1	961.51	1	961.51	960.503	0.89755	0.00086301	-0.44245	-0.00042542	0.4551	0.00043759	961.51	968.553	975.544	30.324	0.67752	30.373	30.071	30.748	0.049089					169	36	8	0.991179	0.00314374	0.0267115	5.8527e-06	7	9934	104.44	93.029	1	0.71025	0.8443	0
ALNFPGSQK	9	1	1	0	Unmodified	Pep4546	ISO-MSMS	2	2023-11-03_Fusion_39991	103	Treat_T1	488.276	2	481.259	960.503			-1.3026	-0.00062688						28.154	1.3491	29.583	29.286	30.635	1.4289								0.923331	0.391533	1	2.2701e-06	5	8208	119.27	81.744	1	248.35	152.52	0
ALNFPGSQK	9	1	1	0	Unmodified	Pep4546	ISO-MSMS	1	2023-11-03_Fusion_39991	103	Treat_T1	484.78	2	481.259	960.503			1.6357	0.00078721						28.081	1.1484	29.509	29.236	30.384	1.4289								0.599132	0.000568511	0.00455531	8.5016e-06	1	8382	105.57	93.932	1	373.84	229.59	0
ALNFPGSQK	9	1	1	0	Unmodified	Pep4546	ISO-MSMS	1	2023-11-03_Fusion_39992	203	Treat_T1	968.552	1	961.51	960.503			-0.27214	-0.00026167						28.122	0.32802	29.689	29.473	29.801	1.5669								0.943643	0.00534655	0.0189056	8.9603e-14	1	7748	186.54	136.6	1	37.133	54.052	0
ALNFPGSQK	9	1	1	0	Unmodified	Pep4546	ISO-MSMS	2	2023-11-03_Fusion_39992	203	Treat_T1	975.544	1	961.51	960.503			-1.7813	-0.0017127						28.164	0.40789	29.731	29.541	29.949	1.5669								0.986734	0.00339231	0.0122557	4.1909e-10	2	7756	170.95	116.17	1	32.485	47.287	0
ALNFPGSQK	9	1	1	0	Unmodified	Pep4546	MULTI-MATCH-MSMS		2023-02-06_Fusion_36171	101	Ctrl_T2		2	481.259	960.503	0.25015	0.00012039	1.1115	0.00053493	1.3617	0.00065532	481.26	483.271	485.267	30.418	1.0525	30.418	29.959	31.011	0	0.017905	0.00017749		143.01	327	56	9					0				0	1.2598	0.96264	0
ALNGKLYIV	9	1	2	0	Unmodified	Pep2203	ISO-MSMS	1	2023-11-03_Fusion_39991	103	Treat_T1	500.835	2	495.803	989.591			1.085	0.00053793						39.079	0.37776	40.195	39.952	40.329	1.1152								0.348187	0.00486888	0.0674093	0.0084278	1	12485	43.214	42.335	1	2.3324	1.6729	0
ALNGKLYIV	9	1	2	0	Unmodified	Pep2203	ISO-MSMS	2	2023-11-03_Fusion_39991	103	Treat_T1	505.83	2	495.803	989.591			0.068587	3.4005e-05						39.178	0.32685	40.293	40.113	40.44	1.1152								0.455088	0.00262245	0.0100042	0.034175	1	12569	25.399	20.052	1	0.71283	0.51128	0
ALNHKVLHY	9	1	2	0	Unmodified	Pep3960	ISO-MSMS	1	2023-02-06_Fusion_36171	101	Ctrl_T2	552.84	2	547.809	1093.6			0.042676	2.3378e-05						23.269	0.24774	23.269	23.127	23.375	0								0.386078	0.00230585	0.0394602	0.009672	1	6190	38.792	37.16	1	1.9707	1.7114	0
ALNHKVLHY	9	1	2	0	Unmodified	Pep3960	ISO-MSMS	2	2023-02-06_Fusion_36172	201	Ctrl_T2	372.227	3	365.542	1093.6			-0.18835	-6.885e-05						23.316	0.77146	23.321	23.006	23.777	0.005825								0.756682	0.012108	0.15166	2.5064e-09	2	7599	119.89	119.89	1	2.2893	2.1885	0
ALNHKVLHY	9	1	2	0	Unmodified	Pep3960	ISO-MSMS	1	2023-02-06_Fusion_36177	202	Ctrl_T1	368.896	3	365.542	1093.6			0.43979	0.00016076						23.106	0.42262	23.153	22.932	23.355	0.046789								0.784744	0.0141525	0.21852	2.3429e-09	2	7648	121.29	119.25	1	0.5637	0.69739	0
ALNHKVLHY	9	1	2	0	Unmodified	Pep3960	ISO-MSMS	1	2023-11-03_Fusion_39992	203	Treat_T1	368.896	3	365.542	1093.6			0.9762	0.00035684						21.515	0.39086	23.013	22.787	23.178	1.4981								0.803368	0.0151039	0.0656711	1.2708e-14	2	5637	151.51	148.66	1			0
ALNHKVLHY	9	1	2	0	Unmodified	Pep3960	ISO-MSMS	2	2023-11-03_Fusion_39992	203	Treat_T1	372.226	3	365.542	1093.6			-0.15947	-5.8293e-05						21.566	0.36501	23.064	22.86	23.225	1.4981								0.851554	0.031456	0.16133	2.9687e-09	2	5657	115.91	106.63	1			0
ALNPADITV	9	0	1	0	Unmodified	Pep4106	ISO-MSMS	1	2023-02-06_Fusion_36172	201	Ctrl_T2	916.52	1	913.499	912.492			0.45825	0.00041861						43.386	0.52157	43.394	43.098	43.619	0.0081253								0.962015	0.00104058	0.0211822	0.0085121	1	14264	42.914	39.908	1	2.9502	2.1312	0
ALNPADITV	9	0	1	0	Unmodified	Pep4106	ISO-MSMS	1	2023-02-06_Fusion_36177	202	Ctrl_T1	916.518	1	913.499	912.492			0.14517	0.00013261						43.342	0.44987	43.399	43.121	43.571	0.057037								0.916376	0.000969115	0.0200821	0.0076395	2	14369	46.016	44.15	1	1.1406	1.1367	0
ALNPADITV	9	0	1	0	Unmodified	Pep4106	ISO-MSMS	1	2023-11-03_Fusion_39992	203	Treat_T1	916.52	1	913.499	912.492			2.2031	0.0020126						41.523	0.38342	42.69	42.461	42.844	1.1675								0.762896	0.00253191	0.0167535	1.5439e-05	3	12309	104.37	99.956	1	5.1027	2.2869	0
ALNSGVSQK	9	1	1	0	Unmodified	Pep4243	ISO-MSMS	1	2023-02-06_Fusion_36171	101	Ctrl_T2	455.77	2	452.248	902.482			1.5514	0.0007016						18.59	0.36545	18.59	18.401	18.766	0								0.574817	0.00711741	0.0490453	0.002373	1	4412	64.734	45.952	1	5.662	4.2542	0
ALNSGVSQK	9	1	1	0	Unmodified	Pep4243	ISO-MSMS	2	2023-02-06_Fusion_36171	101	Ctrl_T2	459.266	2	452.248	902.482			-0.20874	-9.4401e-05						18.645	0.347	18.645	18.482	18.829	0								0.601081	0.00767951	0.10635	9.9776e-05	1	4414	89.752	62.622	1	5.7003	4.2829	0
ALNSGVSQK	9	1	1	0	Unmodified	Pep4243	ISO-MSMS	1	2023-02-06_Fusion_36176	102	Ctrl_T1	455.77	2	452.248	902.482			0.36246	0.00016392						18.592	0.31779	18.612	18.486	18.804	0.020628								0.445276	0.0024254	0.00829724	0.017682	1	4475	34.253	22.046	1	0.38092	0.45151	0
ALNSGVSQK	9	1	1	0	Unmodified	Pep4243	ISO-MSMS	2	2023-02-06_Fusion_36176	102	Ctrl_T1	459.266	2	452.248	902.482			-0.1764	-7.9778e-05						18.627	0.28453	18.647	18.542	18.827	0.02063								0.592915	0.00457228	0.0807462	0.00036319	1	4516	71.877	62.461	1	0.24237	0.28728	0
ALPALVMSK	9	1	2	0	Unmodified	Pep4671	MULTI-SECPEP		2023-02-06_Fusion_36171	101	Ctrl_T2	470.31	2	465.278	928.542	-0.11996	-5.5815e-05	-0.90869	-0.00042279	-1.0286	-0.00047861	465.279	470.811	475.305	39.502	0.71997	39.502	39.02	39.74	0					162	35	8	0.240532	0.00208652	0.0793078	0.0055567	1	12397	57.96	57.96	1	1.8496	1.6063	0
ALPALVMSK	9	1	2	0	Unmodified	Pep4671	ISO-MSMS	2	2023-11-03_Fusion_39991	103	Treat_T1	475.305	2	465.278	928.542			-2.6236	-0.0012207						36.489	0.38498	37.581	37.411	37.796	1.0916								0.660831	0.00548537	0.0347666	0.0027431	1	11501	63.419	52.546	1	226.45	162.42	0
ALPEIFTEL	9	0	2	0	Unmodified	Pep849	ISO-MSMS	1	2023-11-03_Fusion_39992	203	Treat_T1	1038.6	1	1032.56	1031.55			0.12392	0.00012795						61.436	0.48648	63.033	62.799	63.286	1.5969								0.734362	0.00585987	0.384695	0.007105	1	19566	47.916	25.424	1	2.0211	1.9982	0
ALPEKVVNK	9	2	1	0	Unmodified	Pep4318	ISO-MSMS	1	2023-02-06_Fusion_36171	101	Ctrl_T2	504.84	2	499.306	996.597			0.67025	0.00033466						21.921	0.4674	21.921	21.723	22.191	0								0.759846	0.00731953	0.0861752	0.00010094	1	5675	89.55	83.1	1	15.834	16.367	0
ALPEKVVNK	9	2	1	0	Unmodified	Pep4318	ISO-MSMS	2	2023-02-06_Fusion_36171	101	Ctrl_T2	510.33	2	499.306	996.597			-0.527	-0.00026313						21.953	0.3626	21.953	21.757	22.119	0								0.758892	0.00446372	0.0444466	0.00014064	1	5684	82.671	73.759	1	17.586	18.178	0
ALPEKVVNK	9	2	1	0	Unmodified	Pep4318	MULTI-MSMS		2023-02-06_Fusion_36176	102	Ctrl_T1	499.306	2	499.306	996.597	0.13266	6.624e-05	-0.18258	-9.1163e-05	-0.049915	-2.4923e-05	499.306	504.84	510.33	21.936	0.52989	21.959	21.641	22.17	0.023155					136	25	10	0.533777	0.00473577	0.036406	1.2273e-05	2	5770	98.458	89.042	1	0.48993	0.60147	0
ALPPVLTTV	9	0	2	0	Unmodified	Pep761	MULTI-MSMS		2023-02-06_Fusion_36172	201	Ctrl_T2	916.6	1	910.561	909.554	0.47144	0.00042927	-0.46247	-0.0004211	0.0089692	8.167e-06	910.561	916.598	922.601	51.049	0.72231	51.055	50.682	51.405	0.0061302					435	116	8	0.969541	0.00321401	0.0335699	2.1972e-05	7	16944	89.427	77.282	1	2.6552	2.0361	0
ALPPVLTTV	9	0	2	0	Unmodified	Pep761	MULTI-MSMS		2023-02-06_Fusion_36177	202	Ctrl_T1	910.562	1	910.561	909.554	0.55586	0.00050614	0.66603	0.00060646	1.2219	0.0011126	910.561	916.597	922.601	50.992	0.76573	51.038	50.687	51.453	0.045979					467	108	8	0.997983	0.00929972	0.075303	6.2028e-06	10	17185	104.11	91.904	1	0.22692	0.23101	0
ALPPVLTTV	9	0	2	0	Unmodified	Pep761	ISO-MSMS	2	2023-11-03_Fusion_39991	103	Treat_T1	461.804	2	455.784	909.554			0.24467	0.00011152						49.338	0.57252	50.638	50.395	50.968	1.2996								0.851829	0.00626969	0.0617512	0.0060761	2	16609	51.572	36.79	1	1.6466	1.539	0
ALPPVLTTV	9	0	2	0	Unmodified	Pep761	ISO-MSMS	1	2023-11-03_Fusion_39991	103	Treat_T1	458.803	2	455.784	909.554			1.0611	0.00048364						49.214	0.58493	50.513	50.171	50.756	1.2996								0.80275	0.00430269	0.0453505	0.0019781	1	16549	66.138	49.174	1	2.426	2.2674	0
ALPPVLTTV	9	0	2	0	Unmodified	Pep761	ISO-MSMS	1	2023-11-03_Fusion_39992	203	Treat_T1	916.6	1	910.561	909.554			1.2265	0.0011168						49.202	0.65731	50.577	50.306	50.963	1.3755								0.911994	0.012027	0.424763	3.5093e-06	3	15181	107.74	93.209	1	14.718	14.551	0
ALPPVLTTV	9	0	2	0	Unmodified	Pep761	ISO-MSMS	2	2023-11-03_Fusion_39992	203	Treat_T1	922.601	1	910.561	909.554			0.28707	0.00026139						49.341	0.53366	50.724	50.418	50.952	1.3836								0.883697	0.0117978	0.245558	3.3628e-06	3	15220	109.11	94.572	1	13.841	13.685	0
ALQEKLWNV	9	1	2	0	Unmodified	Pep2224	ISO-MSMS	2	2023-11-03_Fusion_39991	103	Treat_T1	560.835	2	550.809	1099.6			-3.2571	-0.001794						39.704	0.50179	40.829	40.482	40.984	1.125								0.54449	0.00205592	0.0125944	0.019279	1	12784	33.396	30.14	1	2.7025	1.9384	0
ALQEMVHQV	9	0	1	0	Unmodified	Pep4569	MULTI-MSMS		2023-02-06_Fusion_36171	101	Ctrl_T2	529.281	2	527.771	1053.53	0.10647	5.6192e-05	-0.33095	-0.00017466	-0.22448	-0.00011847	527.771	529.281	530.782	31.621	0.48546	31.621	31.4	31.886	0					131	28	7	0.515361	0.00237916	0.0141858	0.001184	2	9441	65.777	47.791	1	3.806	2.5262	0
ALQEMVHQV	9	0	1	0	Unmodified	Pep4569	ISO-MSMS	1	2023-02-06_Fusion_36176	102	Ctrl_T1	529.278	2	527.771	1053.53			-4.218	-0.0022261						31.49	0.48805	31.522	31.36	31.848	0.032316								0.47731	0.00221189	0.0192825	0.0095295	1	9518	39.298	28.831	1	0.86275	0.9216	0
ALQEMVHQV	9	0	1	0	Unmodified	Pep4569	ISO-MSMS	0	2023-02-06_Fusion_36176	102	Ctrl_T1	527.771	2	527.771	1053.53			0.30534	0.00016115						31.602	0.4704	31.634	31.413	31.883	0.032316								0.554041	0.00408269	0.0471744	0.00018382	2	9549	75.189	54.564	1	0.66428	0.7096	0
ALQEMVHQV	9	0	1	0	Unmodified	Pep4569	ISO-MSMS	2	2023-02-06_Fusion_36176	102	Ctrl_T1	530.782	2	527.771	1053.53			-0.13372	-7.0571e-05						31.601	0.43657	31.633	31.423	31.86	0.032314								0.395587	0.00394863	0.0658239	0.032736	1	9573	26.172	13.816	1	0.68105	0.72751	0
ALQEMVHQV	9	0	1	0	Unmodified	Pep4569	ISO-MSMS	1	2023-11-03_Fusion_39991	103	Treat_T1	529.281	2	527.771	1053.53			0.84065	0.00044367						29.409	0.40246	30.779	30.576	30.979	1.3703								0.448833	0.00283252	0.0233657	7.2151e-05	1	8680	94.539	77.999	1	10.114	4.5142	0
ALQEMVHQV	9	0	1	0	Unmodified	Pep4569	ISO-MSMS	2	2023-11-03_Fusion_39991	103	Treat_T1	530.781	2	527.771	1053.53			-0.8754	-0.00046201						29.491	0.36492	30.861	30.663	31.028	1.3703								0.87233	0.0117662	0.0461461	2.4628e-05	1	8738	102.77	70.419	1	11.188	4.9937	0
ALQEMVHQV	9	0	1	0	Oxidation (M)	Pep4569	ISO-MSMS	1	2023-11-03_Fusion_39991	103	Treat_T1	537.278	2	535.769	1069.52			1.74	0.00093226						28.312	0.2292	29.726	29.62	29.85	1.4139								0.467861	0.00563623	0.0998494	0.033169	1	8278	25.939	16.028	1	11.145	4.9744	0
ALQKRLDEV	9	1	2	1	Unmodified	Pep4405	ISO-MSMS	1	2023-02-06_Fusion_36171	101	Ctrl_T2	544.353	2	536.311	1070.61			0.27394	0.00014691						24.655	0.31471	24.655	24.521	24.836	0								0.397403	0.00312325	0.0335692	0.0071182	1	6747	47.869	41.698	1	0.11959	0.10683	0
ALQSLLHLL	9	0	5	0	Unmodified	Pep821	ISO-MSMS	2	2023-11-03_Fusion_39991	103	Treat_T1	519.367	2	504.316	1006.62			-1.6438	-0.000829						57.302	0.60744	58.807	58.47	59.078	1.505								0.412178	0.0102313	0.0755921	0.0074573	1	19719	46.663	40.916	1	0.46874	0.47048	0
ALQTIQLFL	9	0	3	0	Unmodified	Pep2725	ISO-MSMS	1	2023-11-03_Fusion_39991	103	Treat_T1	528.345	2	523.816	1045.62			0.85308	0.00044686						62.815	0.37125	64.433	64.229	64.6	1.6184								0.465697	0.00182054	0.0131493	0.0084533	2	21786	43.124	38.987	1	4.2504	5.7611	0
ALQTIQLFL	9	0	3	0	Unmodified	Pep2725	ISO-MSMS	2	2023-11-03_Fusion_39991	103	Treat_T1	532.846	2	523.816	1045.62			-0.50103	-0.00026245						62.931	0.34871	64.549	64.435	64.784	1.6184								0.579421	0.00313854	0.0517736	0.007831	1	21831	45.335	43.318	1	1.5107	2.0476	0
ALRAVTLTAK	10	1	2	1	Unmodified	Pep353	ISO-MSMS	1	2023-11-03_Fusion_39992	203	Treat_T1	353.918	3	348.557	1042.65			0.4902	0.00017086						24.695	0.23848	26.265	26.155	26.394	1.5703								0.618174	0.0038509	0.107129	1.4632e-14	2	6681	141.78	129.15	1	32.92	29.786	0
ALREPGKAL	9	1	2	1	Unmodified	Pep3058	MSMS	1	2023-02-06_Fusion_36172	201	Ctrl_T2	324.224	3	318.863	953.566										23.591	1	23.597	23.097	24.097	0.005825											0.042121	1	7682	38.962	34.058	1
ALREPGKAL	9	1	2	1	Unmodified	Pep3058	ISO-MSMS	0	2023-02-06_Fusion_36177	202	Ctrl_T1	318.863	3	318.863	953.566			0.45731	0.00014582						23.597	0.30984	23.645	23.472	23.782	0.047318								0.750175	0.00243997	0.0449671	0.0051973	2	7775	65.305	50.639	1			0
ALREPGKAL	9	1	2	1	Unmodified	Pep3058	ISO-MSMS	2	2023-11-03_Fusion_39991	103	Treat_T1	492.821	2	477.79	953.566			-1.9332	-0.00092368						22.251	0.1886	23.661	23.589	23.777	1.4101								0.372605	0.00145824	0.00631481	0.007307	1	5888	47.198	21.639	1			0
ALREYLGTQK	10	1	2	1	Unmodified	Pep329	ISO-MSMS	1	2023-11-03_Fusion_39992	203	Treat_T1	398.917	3	393.556	1177.65			0.80961	0.00031863						24.051	0.25771	25.613	25.453	25.711	1.5617								0.280708	0.00146985	0.024653	2.8431e-05	1	6486	86.794	86.463	1	9.2125	8.3355	0
ALRGRPAGR	9	0	1	3	Unmodified	Pep56	ISO-MSMS	1	2023-11-03_Fusion_39992	203	Treat_T1	325.556	3	318.53	952.568			0.36056	0.00011485						14.904	0.20086	15.497	15.411	15.611	0.59237								0.741695	0.0174352	0.514804	3.5832e-09	2	3541	110.63	109.64	1	30.326	40.056	0
ALRGRPAGR	9	0	1	3	Unmodified	Pep56	ISO-MSMS	2	2023-11-03_Fusion_39992	203	Treat_T1	330.545	3	318.53	952.568			-2.1692	-0.00069096						14.927	0.17684	15.519	15.435	15.611	0.59237								0.593136	0.0238824	0.555353	0.010357	1	3543	56.547	53.608	1	31.67	41.831	0
ALRPSTSRSLY	11	0	2	2	Unmodified	Pep337	MULTI-MSMS		2023-02-06_Fusion_36172	201	Ctrl_T2	417.567	3	417.567	1249.68	-0.12092	-5.0493e-05	0.089813	3.7503e-05	-0.031108	-1.299e-05	417.567	423.929	428.252	26.019	0.52253	26.029	25.726	26.249	0.0094299					127	22	12	0.615655	0.00210613	0.0367948	4.6019e-05	6	8434	79.906	79.906	1	1.8587	1.8301	0
ALRPSTSRSLY	11	0	2	2	Unmodified	Pep337	ISO-MSMS	1	2023-11-03_Fusion_39991	103	Treat_T1	634.885	2	625.846	1249.68			0.33802	0.00021155						24.235	0.22958	25.683	25.546	25.776	1.4478								0.966464	0.00222626	0.0294812	1.505e-07	1	6636	123.86	101.33	1			0
ALRPSTSRSLY	11	0	2	2	Unmodified	Pep337	ISO-MSMS	2	2023-11-03_Fusion_39991	103	Treat_T1	641.873	2	625.846	1249.68			-1.8305	-0.0011456						24.277	0.22807	25.725	25.591	25.819	1.4478								0.876554	0.00164102	0.0165364	9.9675e-06	1	6655	100.25	77.716	1			0
ALRPSTSRSLY	11	0	2	2	Unmodified	Pep337	MULTI-MSMS		2023-11-03_Fusion_39992	203	Treat_T1	423.592	3	417.567	1249.68	-0.97813	-0.00040843	0.16749	6.9938e-05	-0.81064	-0.0003385	417.567	423.593	428.252	24.273	0.48007	25.843	25.577	26.057	1.5703					100	19	10	0.80906	0.020181	0.308043	3.1972e-11	4	6518	161.27	160.35	1	13.749	8.7362	0
ALRPSTSRSLY	11	0	2	2	Unmodified	Pep337	MULTI-MATCH-MSMS		2023-02-06_Fusion_36177	202	Ctrl_T1		3	417.567	1249.68	0.15737	6.5713e-05	2.0245	0.00084535	2.1818	0.00091106	417.567	423.929	428.918	25.97	0.45457	26.018	25.75	26.205	0.048323	0.054657	0.0015569		161.27	115	17	11					0				0	0.22163	0.23653	0
ALRYPMAVGLNK	12	1	2	1	Unmodified	Pep532	ISO-MSMS	1	2023-02-06_Fusion_36172	201	Ctrl_T2	450.281	3	444.92	1331.74			0.32331	0.00014385						35.245	0.35834	35.257	35.006	35.364	0.012268								0.841237	0.00109287	0.00744944	5.5576e-05	4	11370	78.934	76.955	1	1.1754	1.0018	0
ALRYPMAVGLNK	12	1	2	1	Unmodified	Pep532	ISO-MSMS	1	2023-11-03_Fusion_39992	203	Treat_T1	450.281	3	444.92	1331.74			1.7696	0.00078733						31.582	0.35692	32.642	32.534	32.891	1.0597								0.335126	0.000745436	0.0117928	5.7438e-23	2	8912	178.83	178.83	1	1.2407	1.1226	0
ALSALTARL	9	0	3	1	Unmodified	Pep2160	ISO-MSMS	1	2023-02-06_Fusion_36176	102	Ctrl_T1	465.823	2	458.285	914.555			-0.91992	-0.00042159						41.65	0.42107	41.692	41.377	41.798	0.042095								0.252347	0.00131241	0.0367755	0.03072	1	13404	27.254	27.254	1	1.1918	1.5379	0
ALSALTARL	9	0	3	1	Unmodified	Pep2160	ISO-MSMS	1	2023-11-03_Fusion_39991	103	Treat_T1	465.823	2	458.285	914.555			0.46378	0.00021254						38.263	0.35963	39.362	39.149	39.509	1.0995								0.512303	0.000679358	0.00141076	0.00018092	2	12228	75.692	72.144	1	3.416	2.4501	0
ALSALTARL	9	0	3	1	Unmodified	Pep2160	ISO-MSMS	2	2023-11-03_Fusion_39991	103	Treat_T1	472.319	2	458.285	914.555			-3.1983	-0.0014657						38.424	0.29932	39.531	39.404	39.704	1.1065								0.357303	0.000692118	0.0014385	0.007734	1	12240	45.68	41.934	1	0.7361	0.52796	0
ALSDGVHKI	9	1	1	0	Unmodified	Pep4412	ISO-MSMS	1	2023-02-06_Fusion_36171	101	Ctrl_T2	473.789	2	470.267	938.519			-0.31838	-0.00014972						24.888	0.31276	24.888	24.727	25.04	0								0.53248	0.0044776	0.0240017	0.0064829	1	6838	50.127	45.99	1	6.8926	5.1787	0
ALSDGVHKI	9	1	1	0	Unmodified	Pep4412	ISO-MSMS	2	2023-02-06_Fusion_36171	101	Ctrl_T2	477.284	2	470.267	938.519			-1.3941	-0.00065558						24.952	0.32488	24.952	24.761	25.086	0								0.313993	0.00246983	0.0146158	0.023176	1	6845	31.304	28.467	1	6.2357	4.6852	0
ALSDGVHKI	9	1	1	0	Unmodified	Pep4412	ISO-MSMS	2	2023-02-06_Fusion_36172	201	Ctrl_T2	318.525	3	313.847	938.519			-1.0361	-0.00032517						24.883	0.3107	24.892	24.762	25.073	0.0082016								0.466753	0.00107081	0.00763722	3.2456e-05	1	8085	77.674	77.674	1	2.1526	1.564	0
ALSDGVHKI	9	1	1	0	Unmodified	Pep4412	ISO-MSMS	1	2023-02-06_Fusion_36172	201	Ctrl_T2	316.195	3	313.847	938.519			0.21406	6.7181e-05						24.875	0.31494	24.883	24.692	25.006	0.0082016								0.297239	0.000208512	0.00171588	3.4132e-05	1	8107	76.134	74.09	1	1.7841	1.2963	0
ALSDGVHKI	9	1	1	0	Unmodified	Pep4412	MULTI-MSMS		2023-02-06_Fusion_36176	102	Ctrl_T1	470.267	2	470.267	938.519	0.080934	3.8061e-05	0.75053	0.00035295	0.83146	0.00039101	470.267	473.789	477.284	24.893	0.38959	24.919	24.697	25.086	0.026209					104	19	9	0.691868	0.00110355	0.0157519	0.0024551	4	6976	54.549	50.803	1	0.60418	0.71614	0
ALSDGVHKI	9	1	1	0	Unmodified	Pep4412	MULTI-MSMS		2023-02-06_Fusion_36177	202	Ctrl_T1	313.847	3	313.847	938.519	-0.22046	-6.9191e-05	0.79463	0.00024939	0.57417	0.0001802	313.847	316.195	318.525	24.867	0.3319	24.915	24.695	25.027	0.047987					75	14	8	0.881452	0.00128685	0.0127933	3.4369e-12	3	8183	136.8	132.46	1	0.72997	0.86774	0
ALSDHHIYL	9	0	2	0	Unmodified	Pep3564	MULTI-MSMS		2023-02-06_Fusion_36171	101	Ctrl_T2	537.796	2	534.777	1067.54	-0.30367	-0.00016239	-1.9016	-0.001017	-2.2053	-0.0011793	534.778	537.796	540.796	34.193	0.68682	34.193	33.804	34.491	0					261	62	9	0.380115	0.00329948	0.0387557	0.00045305	3	10357	72.234	72.234	1	2.6736	2.3845	0
ALSDHHIYL	9	0	2	0	Unmodified	Pep3564	ISO-MSMS	1	2023-02-06_Fusion_36172	201	Ctrl_T2	358.866	3	356.854	1067.54			-0.46722	-0.00016673						34.079	0.35227	34.091	33.848	34.2	0.012344								0.17119	0.000297739	0.00689351	0.016162	1	10971	46.994	46.994	1	1.6679	1.279	0
ALSDHHIYL	9	0	2	0	Unmodified	Pep3564	ISO-MSMS	1	2023-02-06_Fusion_36176	102	Ctrl_T1	537.796	2	534.777	1067.54			-0.39172	-0.00020948						34.032	0.44698	34.069	33.738	34.185	0.036572								0.636252	0.00469274	0.0182005	4.419e-05	2	10468	99.384	95.45	1	1.1296	1.1876	0
ALSDHHIYL	9	0	2	0	Unmodified	Pep3564	ISO-MSMS	2	2023-02-06_Fusion_36176	102	Ctrl_T1	540.797	2	534.777	1067.54			-2.7067	-0.0014475						34.18	0.869	34.217	33.885	34.754	0.036572								0.786607	0.00207006	0.00478668	0.0017257	3	10536	67.035	66.329	1	0.39746	0.41786	0
ALSDHHIYL	9	0	2	0	Unmodified	Pep3564	MSMS	0	2023-02-06_Fusion_36176	102	Ctrl_T1	534.778	2	534.777	1067.54										34.056	1	34.092	33.592	34.592	0.036572											0.0032712	1	10516	69.093	62.269	1
ALSDHHIYL	9	0	2	0	Unmodified	Pep3564	MSMS	0	2023-02-06_Fusion_36176	102	Ctrl_T1	534.777	2	534.777	1067.54										34.196	1	34.233	33.733	34.733	0.036572											0.0014626	1	10570	73.039	70.52	1
ALSDHHIYL	9	0	2	0	Unmodified	Pep3564	ISO-MSMS	1	2023-02-06_Fusion_36177	202	Ctrl_T1	358.866	3	356.854	1067.54			-1.0064	-0.00035914						34.003	0.34739	34.055	33.794	34.141	0.05249								0.454059	0.000540168	0.00401112	0.010749	1	11070	55.902	55.902	1	1.1221	1.1423	0
ALSDHHIYL	9	0	2	0	Unmodified	Pep3564	ISO-MSMS	0	2023-02-06_Fusion_36177	202	Ctrl_T1	356.854	3	356.854	1067.54			0.29857	0.00010655						34.165	0.39077	34.218	33.921	34.312	0.05249								0.595052	0.00102633	0.00290083	0.0021827	1	11174	69.998	69.998	1	0.57708	0.58747	0
ALSDHHIYL	9	0	2	0	Unmodified	Pep3564	ISO-MSMS	1	2023-11-03_Fusion_39991	103	Treat_T1	537.797	2	534.777	1067.54			2.0738	0.001109						30.949	0.62285	32.257	31.933	32.556	1.308								0.651884	0.0136921	0.1957	2.4469e-05	2	9313	102.8	98.867	1	12.628	11.803	0
ALSDHHIYL	9	0	2	0	Unmodified	Pep3564	ISO-MSMS	1	2023-11-03_Fusion_39992	203	Treat_T1	358.867	3	356.854	1067.54			0.91063	0.00032496						31.016	0.39975	32.112	31.884	32.284	1.0958								0.783709	0.00418541	0.0447176	2.2772e-06	1	8690	105.39	105.39	1	6.2299	6.1595	0
ALSDHHIYL	9	0	2	0	Unmodified	Pep3564	ISO-MSMS	2	2023-11-03_Fusion_39992	203	Treat_T1	360.867	3	356.854	1067.54			-1.6798	-0.00059943						31.151	0.39553	32.247	32.008	32.403	1.0958								0.533355	0.0037692	0.0477152	8.7546e-06	1	8779	99.442	96.502	1	4.6255	4.5732	0
ALSEELVQL	9	0	3	0	Unmodified	Pep3712	ISO-MSMS	1	2023-02-06_Fusion_36171	101	Ctrl_T2	505.808	2	501.279	1000.54			0.59191	0.00029671						49.286	0.40868	49.286	49.127	49.536	0								0.450188	0.000731432	0.00446263	0.0096645	1	16292	38.818	15.889	1	0.37402	0.30428	0
ALSEELVQL	9	0	3	0	Unmodified	Pep3712	ISO-MSMS	1	2023-02-06_Fusion_36176	102	Ctrl_T1	505.808	2	501.279	1000.54			0.12599	6.3158e-05						49.187	0.4206	49.222	49.09	49.511	0.035282								0.555555	0.00123361	0.00637185	0.0096645	2	16416	38.818	14.269	1	0.53941	0.55758	0
ALSEELVQL	9	0	3	0	Unmodified	Pep3712	ISO-MSMS	0	2023-02-06_Fusion_36176	102	Ctrl_T1	501.278	2	501.279	1000.54			3.562	0.0017856						49.492	0.48907	49.527	49.282	49.771	0.035278								0.467664	0.00251568	0.033204	0.001825	1	16531	66.682	32.869	1	0.19032	0.19673	0
ALSEELVQL	9	0	3	0	Unmodified	Pep3712	ISO-MSMS	1	2023-11-03_Fusion_39991	103	Treat_T1	505.808	2	501.279	1000.54			1.525	0.00076446						47.506	0.39784	48.781	48.565	48.963	1.2754								0.542489	0.00275857	0.0224596	0.0034345	2	15811	60.961	42.23	1	1.0206	1.3834	0
ALSEELVQL	9	0	3	0	Unmodified	Pep3712	ISO-MSMS	2	2023-11-03_Fusion_39992	203	Treat_T1	1019.61	1	1001.55	1000.54			-2.7717	-0.002776						47.674	0.27259	49.033	48.916	49.188	1.3584								0.759713	0.000558896	0.00749067	0.01537	1	14614	35.494	15.857	1			0
ALSELATAV	9	0	2	0	Unmodified	Pep3183	ISO-MSMS	1	2023-02-06_Fusion_36172	201	Ctrl_T2	880.528	1	874.488	873.481			-3.205	-0.0028027						40.666	0.61058	40.676	40.575	41.186	0.010349								0.971776	0.00106236	0.00983428	0.008488	1	13303	43	40.576	1			0
ALSELATAV	9	0	2	0	Unmodified	Pep3183	ISO-MSMS	2	2023-02-06_Fusion_36172	201	Ctrl_T2	886.532	1	874.488	873.481			1.6711	0.0014614						40.95	0.5575	40.96	40.699	41.256	0.010349								0.917228	0.00216115	0.016635	0.03408	1	13338	25.45	21.838	1	2.9241	2.2422	0
ALSELATAV	9	0	2	0	Unmodified	Pep3183	ISO-MSMS	0	2023-02-06_Fusion_36177	202	Ctrl_T1	874.49	1	874.488	873.481			0.87086	0.00076155						40.759	0.39235	40.817	40.672	41.064	0.058426								0.69964	0.000611069	0.00723013	0.008488	2	13431	43	34.055	1	1.2581	1.2808	0
ALSELATAV	9	0	2	0	Unmodified	Pep3183	ISO-MSMS	1	2023-11-03_Fusion_39992	203	Treat_T1	880.526	1	874.488	873.481			-0.11801	-0.0001032						39.425	0.31039	40.518	40.388	40.699	1.0925								0.897136	0.00222461	0.0156558	0.00014809	2	11584	81.381	73.041	1			0
ALSELATAV	9	0	2	0	Unmodified	Pep3183	ISO-MSMS	2	2023-11-03_Fusion_39992	203	Treat_T1	886.53	1	874.488	873.481			-1.1297	-0.00098791						39.595	0.42485	40.687	40.466	40.891	1.0925								0.925176	0.00252489	0.00801361	0.0010649	3	11632	69.383	58.958	1	14.553	14.389	0
ALSELIILT	9	0	3	0	Unmodified	Pep4187	ISO-MSMS	1	2023-02-06_Fusion_36177	202	Ctrl_T1	981.656	1	972.598	971.59			-0.43362	-0.00042173						58.826	1.0277	58.85	58.254	59.282	0.024574								0.910574	0.00334653	0.0851232	5.1409e-05	4	19889	98.133	95.781	1	2.8095	2.9528	0
ALSELIILT	9	0	3	0	Unmodified	Pep4187	ISO-MSMS	0	2023-02-06_Fusion_36177	202	Ctrl_T1	972.601	1	972.598	971.59			0.53175	0.00051718						59.125	0.71846	59.15	58.623	59.341	0.024574								0.67891	0.00179026	0.0473258	5.1409e-05	2	19968	98.133	96.289	1	0.75535	0.79389	0
ALSELIILT	9	0	3	0	Unmodified	Pep4187	ISO-MSMS	2	2023-11-03_Fusion_39992	203	Treat_T1	990.659	1	972.598	971.59			-2.6699	-0.0025967						57.108	0.63364	58.642	58.375	59.009	1.5342								0.967617	0.00388829	0.020593	0.00014663	3	18017	81.635	76.325	1	15.723	15.336	0
ALSEQILMV	9	0	2	0	Unmodified	Pep2587	ISO-MSMS	1	2023-11-03_Fusion_39991	103	Treat_T1	505.297	2	502.278	1002.54			-1.7937	-0.00090095						50.85	0.38589	52.177	51.957	52.342	1.327								0.461096	0.000595755	0.00622482	0.030286	1	17150	27.487	26.401	1	2.1753	2.0331	0
ALSERAVAV	9	0	1	1	Unmodified	Pep2808	ISO-MSMS	1	2023-02-06_Fusion_36171	101	Ctrl_T2	462.787	2	458.267	914.519			2.2704	0.0010404						27.91	0.49164	27.91	27.726	28.217	0								0.245147	0.00184436	0.00628555	0.0085248	1	8002	42.869	42.138	1	6.5598	4.8846	0
ALSERAVAV	9	0	1	1	Unmodified	Pep2808	ISO-MSMS	2	2023-02-06_Fusion_36176	102	Ctrl_T1	466.78	2	458.267	914.519			-2.2261	-0.0010201						27.856	0.26077	27.885	27.803	28.064	0.02882								0.455416	0.00120726	0.00202844	0.017806	1	8104	34.186	27.736	1	1.2646	1.4324	0
ALSERAVAV	9	0	1	1	Unmodified	Pep2808	ISO-MSMS	1	2023-02-06_Fusion_36176	102	Ctrl_T1	462.787	2	458.267	914.519			0.51086	0.00023411						27.877	0.31564	27.905	27.768	28.083	0.028822								0.387021	0.00127396	0.00306272	0.0066396	1	8108	49.57	49.57	1	1.6038	1.8167	0
ALSERAVAV	9	0	1	1	Unmodified	Pep2808	ISO-MSMS	2	2023-11-03_Fusion_39991	103	Treat_T1	466.28	2	458.267	914.519			-4.1209	-0.0018885						26.415	0.19025	27.866	27.721	27.911	1.4513								0.703785	0.00460859	0.0223833	0.0087819	2	7505	41.956	33.686	1	11.721	8.5389	0
ALSGFTIFR	9	0	1	1	Unmodified	Pep4770	ISO-MSMS	2	2023-02-06_Fusion_36171	101	Ctrl_T2	514.299	2	506.285	1010.55			-1.2397	-0.00062767						50.184	0.46303	50.184	49.945	50.408	0								0.417561	0.000645761	0.004673	0.007201	1	16658	47.574	44.738	1	2.2723	1.692	0
ALSGFTIFR	9	0	1	1	Unmodified	Pep4770	ISO-MSMS	0	2023-02-06_Fusion_36176	102	Ctrl_T1	506.285	2	506.285	1010.55			0.096599	4.8907e-05						50.118	0.41389	50.153	49.99	50.404	0.035194								0.106666	0.000538223	0.00371474	0.034663	1	16835	25.137	25.137	1	0.42454	0.48088	0
ALSGHLETV	9	0	2	0	Unmodified	Pep3507	MULTI-MSMS		2023-02-06_Fusion_36171	101	Ctrl_T2	466.77	2	463.751	925.487	-0.051428	-2.385e-05	-0.07976	-3.6989e-05	-0.13119	-6.0839e-05	463.751	466.77	469.771	29.065	0.55716	29.065	28.792	29.349	0					107	29	6	0.460598	0.00297423	0.0529165	0.0064576	2	8432	40.203	38.831	1	1.2499	1.1147	0
ALSGHLETV	9	0	2	0	Unmodified	Pep3507	ISO-MSMS	0	2023-02-06_Fusion_36176	102	Ctrl_T1	463.751	2	463.751	925.487			-0.22382	-0.0001038						29.045	0.56593	29.075	28.852	29.417	0.029379								0.565709	0.00680465	0.0919064	0.0025131	1	8600	64.236	55.473	1	0.089787	0.094396	0
ALSGHLETV	9	0	2	0	Unmodified	Pep3507	ISO-MSMS	1	2023-11-03_Fusion_39991	103	Treat_T1	466.77	2	463.751	925.487			1.1077	0.00051371						27.312	0.39333	28.751	28.483	28.876	1.4399								0.635845	0.0065754	0.148464	0.002108	1	7841	65.676	60.688	1	8.8826	8.3022	0
ALSGHLETV	9	0	2	0	Unmodified	Pep3507	ISO-MSMS	2	2023-11-03_Fusion_39991	103	Treat_T1	469.771	2	463.751	925.487			-1.2598	-0.00058423						27.357	0.30822	28.797	28.645	28.954	1.4399								0.849847	0.0107	0.193676	0.00011402	1	7893	87.284	70.32	1	10.729	10.028	0
ALSGTLSGV	9	0	2	0	Unmodified	Pep575	ISO-MSMS	1	2023-02-06_Fusion_36172	201	Ctrl_T2	810.484	1	804.446	803.439			-1.1878	-0.00095549						35.177	0.55617	35.19	34.946	35.503	0.012268								0.975979	0.00260746	0.0155035	0.0036223	3	11360	60.294	59.318	1	5.1201	3.9262	0
ALSGTLSGV	9	0	2	0	Unmodified	Pep575	ISO-MSMS	2	2023-02-06_Fusion_36172	201	Ctrl_T2	816.488	1	804.446	803.439			-1.5454	-0.0012432						35.335	0.47812	35.347	35.135	35.613	0.012268								0.881822	0.00280627	0.0238171	0.00015641	2	11408	79.939	74.191	1	3.1832	2.441	0
ALSGTLSGV	9	0	2	0	Unmodified	Pep575	MULTI-MSMS		2023-02-06_Fusion_36177	202	Ctrl_T1	804.447	1	804.446	803.439	1.4664	0.0011796	-0.90535	-0.00072831	0.56102	0.00045131	804.446	810.482	816.486	35.267	0.67878	35.322	34.954	35.633	0.054306					286	66	7	0.989936	0.00413143	0.0420218	2.0437e-08	9	11527	118.01	117.3	1	0.62885	0.64018	0
ALSGTLSGV	9	0	2	0	Unmodified	Pep575	ISO-MSMS	1	2023-11-03_Fusion_39992	203	Treat_T1	810.483	1	804.446	803.439			0.29328	0.00023592						34.223	0.42921	35.229	35.04	35.469	1.0056								0.88621	0.00208733	0.00465756	3.5655e-06	2	9797	107.22	102.89	1			0
ALSGTLSGV	9	0	2	0	Unmodified	Pep575	ISO-MSMS	2	2023-11-03_Fusion_39992	203	Treat_T1	816.486	1	804.446	803.439			-1.381	-0.0011109						34.346	0.34168	35.352	35.221	35.563	1.0056								0.970473	0.00132569	0.00218502	3.6522e-06	2	9804	106.42	99.126	1			0
ALSKEGIVAL	10	1	2	0	Unmodified	Pep4668	MULTI-MSMS		2023-02-06_Fusion_36171	101	Ctrl_T2	505.837	2	500.805	999.596	-0.4418	-0.00022126	-0.89928	-0.00045036	-1.3411	-0.00067162	500.806	505.837	511.332	39.173	0.74793	39.173	38.788	39.536	0					263	37	12	0.805714	0.0196669	0.0709929	2.8855e-05	4	12301	105.52	73.166	1	11.427	9.924	0
ALSKEGIVAL	10	1	2	0	Unmodified	Pep4668	MULTI-MSMS		2023-02-06_Fusion_36176	102	Ctrl_T1	500.806	2	500.805	999.596	0.27729	0.00013887	-0.4564	-0.00022857	-0.17911	-8.97e-05	500.806	505.837	510.833	39.119	1.0625	39.162	38.81	39.872	0.043034					308	45	13	0.891593	0.013143	0.252823	5.9757e-06	8	12538	109.11	76.755	1	1.2393	1.5603	0
ALSKEGIVAL	10	1	2	0	Unmodified	Pep4668	ISO-MSMS	1	2023-11-03_Fusion_39991	103	Treat_T1	505.836	2	500.805	999.596			0.40349	0.00020207						36.387	0.67692	37.478	37.299	37.976	1.0915								0.723905	0.0149621	0.105418	2.3395e-06	2	11500	111.74	83.521	1	14.039	10.069	0
ALSKEGIVAL	10	1	2	0	Unmodified	Pep4668	ISO-MSMS	2	2023-11-03_Fusion_39991	103	Treat_T1	511.332	2	500.805	999.596			-2.8857	-0.0014452						36.499	0.61409	37.591	37.411	38.025	1.0915								0.969581	0.0152164	0.0578487	0.00015278	4	11493	80.455	60.668	1	49.942	35.821	0
ALSKEGIVAL	10	1	2	0	Unmodified	Pep4668	ISO-MSMS	1	2023-11-03_Fusion_39992	203	Treat_T1	1010.67	1	1000.6	999.596			1.4715	0.0014724						36.41	0.15212	37.424	37.365	37.517	1.0136								0.932076	0.000215269	0.00203175	0.00019436	1	10530	73.26	59.681	1			0
ALSKEGIVAL	10	1	2	0	Unmodified	Pep4668	ISO-MSMS	2	2023-11-03_Fusion_39992	203	Treat_T1	1020.66	1	1000.6	999.596			-0.40999	-0.00041024						36.566	0.1986	37.586	37.481	37.68	1.0203								0.830528	0.000316783	0.00513935	0.030121	1	10563	25.137	23.409	1			0
ALSKIVASK	9	2	1	0	Unmodified	Pep1260	ISO-MSMS	2	2023-11-03_Fusion_39991	103	Treat_T1	469.819	2	458.795	915.575			-3.9422	-0.0018087						21.219	0.27476	22.598	22.468	22.742	1.3792								0.382127	0.00158058	0.0318453	0.001842	1	5470	66.621	55.4	1	4.4945	2.7317	0
ALSKPTEKK	9	3	1	0	Unmodified	Pep3805	ISO-MSMS	1	2023-02-06_Fusion_36172	201	Ctrl_T2	339.569	3	334.538	1000.59			-0.17817	-5.9606e-05						14.526	0.45325	14.515	14.275	14.728	-0.011126								0.269683	0.00522496	0.0621476	2.4191e-05	1	4920	85.265	85.265	1	10.683	7.0348	0
ALSKPTEKK	9	3	1	0	Unmodified	Pep3805	ISO-MSMS	1	2023-11-03_Fusion_39991	103	Treat_T1	508.85	2	501.303	1000.59			1.1347	0.00056883						14.718	0.22179	15.957	15.835	16.057	1.2392								0.61698	0.004226	0.0251789	0.0040384	1	2965	58.815	50.595	1			0
ALSKPTEKK	9	3	1	0	Unmodified	Pep3805	ISO-MSMS	2	2023-11-03_Fusion_39991	103	Treat_T1	516.334	2	501.303	1000.59			-0.42774	-0.00021443						14.826	0.24627	16.065	15.854	16.1	1.2392								0.955642	0.0134093	0.202171	0.0001551	1	2981	80.165	62.346	1			0
ALSKPTEKK	9	3	1	0	Unmodified	Pep3805	ISO-MSMS	1	2023-11-03_Fusion_39992	203	Treat_T1	339.569	3	334.538	1000.59			1.1768	0.00039368						14.786	0.49584	15.351	15.059	15.554	0.56435								0.744314	0.0174973	0.516998	2.3258e-21	2	3498	182.39	182.39	1			0
ALSKPTEKK	9	3	1	0	Unmodified	Pep3805	ISO-MSMS	2	2023-11-03_Fusion_39992	203	Treat_T1	344.559	3	334.538	1000.59			2.1546	0.00072079						14.806	0.35769	15.371	15.122	15.48	0.56435								0.744262	0.0306727	0.310355	2.3754e-05	2	3500	85.666	78.074	1			0
ALSNPILNK	9	1	2	0	Unmodified	Pep4563	ISO-MSMS	1	2023-02-06_Fusion_36171	101	Ctrl_T2	490.822	2	485.29	968.565			-0.66906	-0.00032469						31.296	0.56533	31.296	30.992	31.557	0								0.292589	0.000698284	0.00439261	0.0079363	1	9297	44.961	36.016	1	2.4518	2.1293	0
ALSNPILNK	9	1	2	0	Unmodified	Pep4563	ISO-MSMS	2	2023-02-06_Fusion_36171	101	Ctrl_T2	495.317	2	485.29	968.565			-0.60098	-0.00029165						31.366	0.40996	31.366	31.24	31.65	0								0.222964	0.00147136	0.0106748	0.023176	1	9411	31.304	27.557	1	2.1504	1.8675	0
ALSNPILNK	9	1	2	0	Unmodified	Pep4563	ISO-MSMS	1	2023-11-03_Fusion_39991	103	Treat_T1	490.321	2	485.29	968.565			0.78583	0.00038135						29.384	0.42964	30.755	30.477	30.907	1.3703								0.476402	0.00585601	0.0596053	0.0058425	1	8665	52.403	48.417	1	4.1452	2.9732	0
ALSNPILNK	9	1	2	0	Unmodified	Pep4563	ISO-MSMS	2	2023-11-03_Fusion_39991	103	Treat_T1	495.317	2	485.29	968.565			-0.63311	-0.00030724						29.455	0.55034	30.825	30.477	31.028	1.3703								0.527215	0.00274788	0.0152548	0.002957	2	8765	62.659	59.087	1	2.663	1.9101	0
ALSPNNHEV	9	0	1	0	Unmodified	Pep3408	MULTI-MSMS		2023-02-06_Fusion_36176	102	Ctrl_T1	490.744	2	490.743	979.472	0.026985	1.3243e-05	-0.061735	-3.0296e-05	-0.03475	-1.7053e-05	490.744	492.253	493.754	23.418	0.67427	23.443	23.126	23.8	0.025034					165	39	7	0.668909	0.00172118	0.0055483	2.4799e-05	2	6367	86.794	72.798	1	1.1703	1.2502	0
ALSPNNHEV	9	0	1	0	Unmodified	Pep3408	ISO-MSMS	1	2023-11-03_Fusion_39991	103	Treat_T1	492.253	2	490.743	979.472			1.9451	0.00095454						22.401	0.34792	23.812	23.685	24.033	1.4101								0.50985	0.00773657	0.201637	7.531e-05	1	5924	93.992	84.575	1	1.8701	0.83471	0
ALSPSATAK	9	1	1	0	Unmodified	Pep3356	ISO-MSMS	2	2023-02-06_Fusion_36176	102	Ctrl_T1	430.257	2	423.24	844.465			0.060687	2.5685e-05						19.857	0.16113	19.878	19.771	19.932	0.02145								0.358384	0.000589784	0.00283798	0.0084647	1	4987	43.083	18.264	1	0.94876	1.1246	0
ALSPSLKNK	9	2	2	0	Unmodified	Pep3927	ISO-MSMS	1	2023-02-06_Fusion_36171	101	Ctrl_T2	486.334	2	479.29	956.565			0.64969	0.00031139						21.441	0.2632	21.441	21.359	21.622	0								0.365481	0.00139945	0.0331091	0.012859	2	5540	36.842	36.842	1	10.138	7.7115	0
ALSPSLKNK	9	2	2	0	Unmodified	Pep3927	ISO-MSMS	2	2023-02-06_Fusion_36171	101	Ctrl_T2	493.324	2	479.29	956.565			-2.576	-0.0012347						21.491	0.30757	21.491	21.359	21.667	0								0.296288	0.00159778	0.0348356	0.019279	1	5558	33.396	22.686	1	3.755	2.8562	0
ALSPSLKNK	9	2	2	0	Unmodified	Pep3927	ISO-MSMS	1	2023-02-06_Fusion_36172	201	Ctrl_T2	324.558	3	319.862	956.565			0.28576	9.1404e-05						21.481	0.2689	21.483	21.329	21.598	0.0020657								0.568576	0.00131424	0.00790554	2.2772e-06	2	7025	105.39	103.33	1			0
ALSPSLKNK	9	2	2	0	Unmodified	Pep3927	MSMS	0	2023-02-06_Fusion_36177	202	Ctrl_T1	319.862	3	319.862	956.565										21.518	1	21.563	21.063	22.063	0.04545											0.0028562	1	7156	59.35	41.53	1
ALSPSLKNK	9	2	2	0	Unmodified	Pep3927	MSMS	0	2023-02-06_Fusion_36177	202	Ctrl_T1	319.862	3	319.862	956.565										21.521	1	21.566	21.066	22.066	0.04545											5.5038e-10	1	7157	119.89	93.845	1
ALSPSLKNK	9	2	2	0	Unmodified	Pep3927	ISO-MSMS	2	2023-11-03_Fusion_39991	103	Treat_T1	493.324	2	479.29	956.565			-3.1641	-0.0015165						20.566	0.24141	21.927	21.787	22.028	1.3609								0.194002	0.00151557	0.0252424	0.0060302	1	5214	51.736	31.176	1			0
ALSPSLKNK	9	2	2	0	Unmodified	Pep3927	ISO-MSMS	1	2023-11-03_Fusion_39992	203	Treat_T1	324.558	3	319.862	956.565			0.66732	0.00021345						20.518	0.17126	21.947	21.839	22.01	1.4287								0.739549	0.00209473	0.0345225	0.0015966	1	5328	67.494	35.964	1			0
ALSQHGLSK	9	1	2	0	Unmodified	Pep4262	MSMS	2	2023-02-06_Fusion_36171	101	Ctrl_T2	480.792	2	470.764	939.514										19.582	1	19.582	19.082	20.082	0											0.048695	1	4784	27.303	20.083	1
ALSQHGLSK	9	1	2	0	Unmodified	Pep4262	ISO-MSMS	0	2023-02-06_Fusion_36176	102	Ctrl_T1	470.765	2	470.764	939.514			1.7619	0.00082944						19.663	0.21562	19.685	19.574	19.79	0.021452								0.44745	0.0018617	0.040226	0.011576	1	4889	37.53	33.174	1	0.83483	1.0511	0
ALSSLIHAL	9	0	3	0	Unmodified	Pep4769	ISO-MSMS	2	2023-02-06_Fusion_36171	101	Ctrl_T2	471.81	2	462.779	923.544			-1.6504	-0.00076377						50.152	0.50713	50.152	49.945	50.452	0								0.352899	0.00280731	0.0170539	0.010453	1	16629	38.133	25.777	1	2.3117	1.8807	0
ALSSLIHAL	9	0	3	0	Unmodified	Pep4769	ISO-MSMS	0	2023-02-06_Fusion_36176	102	Ctrl_T1	462.78	2	462.779	923.544			0.50499	0.0002337						50.145	0.55368	50.18	49.922	50.476	0.035191								0.438872	0.00382345	0.025824	0.0060761	1	16770	51.572	24.708	1	0.79431	0.82106	0
ALSSLIHAL	9	0	3	0	Unmodified	Pep4769	MSMS	2	2023-11-03_Fusion_39991	103	Treat_T1	471.81	2	462.779	923.544										46.218	1	47.467	46.967	47.967	1.2492											0.0069987	1	15336	60.961	22.81	1
ALSSLIHAL	9	0	3	0	Unmodified	Pep4769	MSMS	2	2023-11-03_Fusion_39991	103	Treat_T1	471.81	2	462.779	923.544										46.386	1	47.644	47.144	48.144	1.2583											0.048201	1	15403	27.525	13.749	1
ALSSSRPTK	9	1	1	1	Unmodified	Pep991	ISO-MSMS	1	2023-11-03_Fusion_39991	103	Treat_T1	480.302	2	473.769	945.524			0.81542	0.00038632						15.904	0.18129	17.143	17.022	17.204	1.2392								0.415017	0.00139545	0.0236183	0.003539	1	3370	60.59	55.899	1			0
ALSSSRPTK	9	1	1	1	Unmodified	Pep991	ISO-MSMS	2	2023-11-03_Fusion_39991	103	Treat_T1	485.791	2	473.769	945.524			-1.7111	-0.00081067						15.943	0.17543	17.182	17.062	17.237	1.2392								0.556705	0.00177232	0.0251035	0.0081084	1	3385	44.349	36.869	1			0
ALSSVGSPK	9	1	1	0	Unmodified	Pep3383	MULTI-MSMS		2023-02-06_Fusion_36171	101	Ctrl_T2	426.762	2	423.24	844.465	-0.30301	-0.00012825	0.46995	0.0001989	0.16694	7.0654e-05	423.24	426.763	430.256	21.428	0.79832	21.428	21.07	21.869	0					151	39	8	0.557829	0.00497474	0.0388618	0.0017886	1	5500	60.436	39.148	1	14.882	11.182	0
ALSSVGSPK	9	1	1	0	Unmodified	Pep3383	MULTI-MSMS		2023-02-06_Fusion_36176	102	Ctrl_T1	423.24	2	423.24	844.465	0.40705	0.00017228	0.18233	7.717e-05	0.58938	0.00024945	423.24	426.762	430.257	21.463	0.53882	21.486	21.327	21.865	0.023153					185	29	9	0.484241	0.00554323	0.156305	2.8652e-05	4	5648	83.206	44.414	1	0.65389	0.77506	0
ALSTALSEK	9	1	2	0	Unmodified	Pep4439	MULTI-MSMS		2023-02-06_Fusion_36171	101	Ctrl_T2	465.29	2	460.258	918.502	0.21248	9.7797e-05	-0.43656	-0.00020093	-0.22408	-0.00010313	460.259	465.29	470.286	25.843	0.75177	25.843	25.359	26.111	0					152	36	10	0.648472	0.00978075	0.265654	8.3463e-07	4	7170	109.11	98.408	1	1.6592	1.4409	0
ALSTALSEK	9	1	2	0	Unmodified	Pep4439	MULTI-MSMS		2023-02-06_Fusion_36176	102	Ctrl_T1	460.259	2	460.258	918.502	0.4322	0.00019893	-0.047801	-2.2001e-05	0.3844	0.00017692	460.259	465.289	470.286	25.839	0.44172	25.865	25.639	26.081	0.026766					123	20	10	0.727486	0.0147019	0.290304	2.0399e-08	4	7338	118.06	97.733	1	0.25229	0.31763	0
ALSTALSEK	9	1	2	0	Unmodified	Pep4439	ISO-MSMS	1	2023-11-03_Fusion_39991	103	Treat_T1	465.29	2	460.258	918.502			1.0761	0.0004953						24.678	0.311	26.125	25.956	26.267	1.4478								0.413638	0.0200198	0.484223	0.00013627	1	6820	83.429	70.617	1	61.802	44.328	0
ALSTALSEK	9	1	2	0	Unmodified	Pep4439	ISO-MSMS	2	2023-11-03_Fusion_39991	103	Treat_T1	470.285	2	460.258	918.502			-2.0708	-0.0009531						24.762	0.28981	26.214	26.05	26.34	1.4516								0.757032	0.0254895	0.528975	2.7683e-06	1	6855	114.64	85.329	1	13.335	9.5648	0
ALSTPVVEK	9	1	1	0	Unmodified	Pep4452	MULTI-SECPEP		2023-02-06_Fusion_36171	101	Ctrl_T2	476.281	2	472.277	942.539	0.61789	0.00029181	-1.3454	-0.00063541	-0.72754	-0.0003436	472.277	475.798	479.293	26.128	0.66485	26.128	25.923	26.588	0					125	30	12	0.392711	0.0094083	0.195457	0.0028098	1	7323	64.42	60.218	1	4.1854	3.1447	0
ALSTPVVEK	9	1	1	0	Unmodified	Pep4452	MULTI-MSMS		2023-02-06_Fusion_36176	102	Ctrl_T1	472.277	2	472.277	942.539	0.49936	0.00023584	-0.15714	-7.4215e-05	0.34222	0.00016162	472.277	475.798	479.294	26.139	0.36826	26.167	25.924	26.292	0.027266					80	16	8	0.603562	0.0113208	0.217762	0.0018246	1	7410	60.118	51.27	1	0.2348	0.2783	0
ALSTPVVEK	9	1	1	0	Unmodified	Pep4452	ISO-MSMS	2	2023-11-03_Fusion_39991	103	Treat_T1	479.294	2	472.277	942.539			-0.68661	-0.00032427						24.985	0.26496	26.437	26.271	26.536	1.4516								0.678054	0.00864121	0.123815	0.00017522	1	6938	76.679	44.727	1	13.829	8.4932	0
ALTAVSSQL	9	0	2	0	Unmodified	Pep582	ISO-MSMS	0	2023-02-06_Fusion_36177	202	Ctrl_T1	889.501	1	889.499	888.492			0.022864	2.0338e-05						35.844	0.4106	35.9	35.732	36.142	0.055218								0.523411	0.000279168	0.00556602	0.029131	1	11759	28.107	26.612	1			0
ALTAVSSQL	9	0	2	0	Unmodified	Pep582	ISO-MSMS	1	2023-11-03_Fusion_39992	203	Treat_T1	895.539	1	889.499	888.492			0.08642	7.6871e-05						34.678	0.16837	35.683	35.621	35.789	1.0056								0.669159	0.000716395	0.0194966	0.00012093	1	9938	86.086	83.735	1			0
ALTAVSSQL	9	0	2	0	Unmodified	Pep582	ISO-MSMS	2	2023-11-03_Fusion_39992	203	Treat_T1	902.542	1	889.499	888.492			-2.0037	-0.0017823						34.795	0.27258	35.801	35.677	35.949	1.0056								0.93147	0.00107201	0.0341983	0.023202	1	9974	31.289	29.423	1	0.56856	0.56213	0
ALTDFVRSV	9	0	1	1	Unmodified	Pep4728	ISO-MSMS	1	2023-02-06_Fusion_36171	101	Ctrl_T2	508.8	2	504.28	1006.54			0.79077	0.00039877						44.18	0.54325	44.18	43.88	44.423	0								0.52333	0.00219133	0.0328539	0.0086009	2	14248	42.599	38.664	1	2.8199	2.0997	0
ALTDFVRSV	9	0	1	1	Unmodified	Pep4728	ISO-MSMS	2	2023-02-06_Fusion_36171	101	Ctrl_T2	512.294	2	504.28	1006.54			1.424	0.00071807						44.266	0.72108	44.266	43.949	44.67	0								0.495971	0.00242067	0.0106101	0.0096073	2	14284	39.022	39.022	1	2.3733	1.7672	0
ALTDFVRSV	9	0	1	1	Unmodified	Pep4728	ISO-MSMS	1	2023-11-03_Fusion_39991	103	Treat_T1	508.8	2	504.28	1006.54			-0.82534	-0.0004162						41.487	0.49332	42.646	42.448	42.942	1.1595								0.704225	0.00464779	0.017493	0.0001301	2	13458	84.498	76.455	1	6.3614	4.6343	0
ALTDFVRSV	9	0	1	1	Unmodified	Pep4728	ISO-MSMS	2	2023-11-03_Fusion_39991	103	Treat_T1	512.294	2	504.28	1006.54			-0.94426	-0.00047617						41.569	0.42461	42.728	42.494	42.919	1.1595								0.696809	0.0101232	0.0646175	0.0043832	2	13497	57.59	32.771	1	6.4255	4.681	0
ALTDIDLQL	9	0	3	0	Unmodified	Pep786	ISO-MSMS	2	2023-11-03_Fusion_39992	203	Treat_T1	1020.62	1	1001.55	1000.54			-2.9011	-0.0029056						51.894	0.34194	53.308	53.151	53.493	1.4145								0.952471	0.00183347	0.0210155	0.023202	2	16173	31.289	12.559	1	3.2038	3.1251	0
ALTGAILAA	9	0	2	0	Unmodified	Pep3191	ISO-MSMS	1	2023-02-06_Fusion_36172	201	Ctrl_T2	806.526	1	800.488	799.48			-0.41634	-0.00033327						42.593	0.50304	42.602	42.321	42.824	0.0090446								0.955021	0.000831935	0.00494224	0.0086359	1	13957	42.474	42.474	1			0
ALTGAILAA	9	0	2	0	Unmodified	Pep3191	ISO-MSMS	2	2023-02-06_Fusion_36172	201	Ctrl_T2	812.529	1	800.488	799.48			-1.5019	-0.0012023						42.749	0.37668	42.758	42.586	42.963	0.0085869								0.843646	0.00073568	0.00896762	0.0062468	1	14029	50.966	50.966	1			0
ALTGAILAA	9	0	2	0	Unmodified	Pep3191	ISO-MSMS	1	2023-02-06_Fusion_36177	202	Ctrl_T1	806.526	1	800.488	799.48			-0.54813	-0.00043877						42.454	0.43041	42.512	42.295	42.725	0.057899								0.965817	0.000718487	0.00465069	0.0029413	2	14064	62.714	62.714	1	2.0429	2.0797	0
ALTGAILAA	9	0	2	0	Unmodified	Pep3191	ISO-MSMS	2	2023-02-06_Fusion_36177	202	Ctrl_T1	812.53	1	800.488	799.48			-1.7347	-0.0013886						42.676	0.44099	42.733	42.504	42.945	0.057518								0.760611	0.000587274	0.00141097	0.0051718	3	14115	54.787	51.595	1	1.053	1.0719	0
ALTGAILAA	9	0	2	0	Unmodified	Pep3191	ISO-MSMS	0	2023-02-06_Fusion_36177	202	Ctrl_T1	800.487	1	800.488	799.48			-0.49871	-0.00039921						42.673	0.44986	42.73	42.495	42.945	0.057518								0.941617	0.000409893	0.00170922	0.019055	3	14126	33.516	31.935	1	0.77719	0.79118	0
ALTGAILAA	9	0	2	0	Unmodified	Pep3191	ISO-MSMS	1	2023-11-03_Fusion_39992	203	Treat_T1	806.527	1	800.488	799.48			1.3002	0.0010408						41.431	0.32068	42.599	42.461	42.781	1.1675								0.558922	0.000270607	0.00209709	0.0029413	2	12260	62.714	62.714	1			0
ALTGAILAA	9	0	2	0	Unmodified	Pep3191	ISO-MSMS	2	2023-11-03_Fusion_39992	203	Treat_T1	812.53	1	800.488	799.48			-2.3504	-0.0018815						41.588	0.34824	42.756	42.586	42.935	1.1675								0.553516	0.00132909	0.0401273	0.0062468	2	12347	50.966	48.948	1			0
ALTGYLHTI	9	0	2	0	Unmodified	Pep2191	ISO-MSMS	1	2023-11-03_Fusion_39991	103	Treat_T1	497.797	2	494.777	987.539			2.3473	0.0011614						38.777	0.28194	39.884	39.755	40.036	1.1065								0.404491	0.00265022	0.0100181	0.0034833	1	12418	60.788	35.865	1			0
ALTSTLISV	9	0	2	0	Unmodified	Pep4125	MULTI-MSMS		2023-02-06_Fusion_36172	201	Ctrl_T2	910.574	1	904.535	903.528	0.71803	0.00064948	-0.68178	-0.0006167	0.036247	3.2787e-05	905.539	910.572	916.575	47.42	0.63708	47.426	47.081	47.718	0.0055962					299	65	8	0.982566	0.0026874	0.043655	0.00020607	5	15671	74.415	74.415	1	2.1365	1.6383	0
ALTSTLISV	9	0	2	0	Unmodified	Pep4125	ISO-MSMS	1	2023-02-06_Fusion_36177	202	Ctrl_T1	910.573	1	904.535	903.528			-4.0609	-0.0036732						47.278	0.4767	47.331	47.105	47.582	0.053158								0.906992	0.00131158	0.0154031	0.0066339	2	15831	49.59	49.59	1	0.61893	0.63007	0
ALTSTLISV	9	0	2	0	Unmodified	Pep4125	ISO-MSMS	2	2023-02-06_Fusion_36177	202	Ctrl_T1	916.576	1	904.535	903.528			-0.80386	-0.00072712						47.369	0.39766	47.422	47.223	47.621	0.053162								0.975115	0.00141692	0.0119261	0.006699	2	15855	49.358	49.358	1	0.46375	0.4721	0
ALTSTLISV	9	0	2	0	Unmodified	Pep4125	ISO-MSMS	0	2023-02-06_Fusion_36177	202	Ctrl_T1	904.537	1	904.535	903.528			0.53108	0.00048038						47.364	0.57968	47.418	47.116	47.696	0.053162								0.984561	0.0024288	0.0281395	0.00018829	3	15830	74.415	42.48	1	0.44991	0.45801	0
ALTSTLISV	9	0	2	0	Unmodified	Pep4125	ISO-MSMS	1	2023-11-03_Fusion_39991	103	Treat_T1	455.79	2	452.771	903.528			1.9348	0.00087604						45.983	0.33652	47.232	47.064	47.401	1.2492								0.587148	0.00174818	0.0248182	0.025964	1	15238	29.807	24.148	1			0
ALTSTLISV	9	0	2	0	Unmodified	Pep4125	ISO-MSMS	2	2023-11-03_Fusion_39991	103	Treat_T1	458.791	2	452.771	903.528			-1.8385	-0.0008324						46.107	0.22858	47.356	47.196	47.425	1.2492								0.450535	0.000298372	0.00208025	0.025964	1	15310	29.807	24.148	1			0
ALTSTLISV	9	0	2	0	Unmodified	Pep4125	MULTI-MSMS		2023-11-03_Fusion_39992	203	Treat_T1	910.574	1	904.535	903.528	0.37311	0.00033749	0.27009	0.00024431	0.6432	0.0005818	905.54	910.574	916.577	46.09	0.68502	47.417	47.067	47.752	1.3271					250	43	10	0.9845	0.0214248	0.462945	3.3582e-05	6	13963	78.616	78.616	1	3.9701	3.9253	0
ALTSVVVTL	9	0	2	0	Unmodified	Pep763	ISO-MSMS	1	2023-11-03_Fusion_39992	203	Treat_T1	908.594	1	902.556	901.548			0.80832	0.00072955						49.337	0.36289	50.721	50.54	50.903	1.3836								0.650793	0.00188662	0.0372256	0.00018815	2	15248	74.439	43.826	1	7.0743	6.9944	0
ALTSVVVTL	9	0	2	0	Unmodified	Pep763	ISO-MSMS	2	2023-11-03_Fusion_39992	203	Treat_T1	914.597	1	902.556	901.548			-0.37582	-0.0003392						49.472	0.38349	50.856	50.674	51.058	1.3836								0.609772	0.00228791	0.0340584	0.00018829	1	15305	74.415	34.312	1	2.1302	2.1061	0
ALVDQLWKL	9	1	3	0	Unmodified	Pep2630	ISO-MSMS	1	2023-11-03_Fusion_39991	103	Treat_T1	549.862	2	543.321	1084.63			1.1103	0.00060323						53.737	0.41976	55.136	54.942	55.361	1.3996								0.547982	0.00280484	0.0443962	0.0060508	2	18320	51.662	47.728	1	28.596	33.449	0
ALVESLITV	9	0	2	0	Unmodified	Pep2617	ISO-MSMS	0	2023-02-06_Fusion_36176	102	Ctrl_T1	472.787	2	472.787	943.559			0.55338	0.00026163						54.339	0.5836	54.37	54.047	54.63	0.030495								0.574176	0.00172456	0.0134876	0.01864	2	18444	33.738	9.7661	1	0.31497	0.33114	0
ALVESLITV	9	0	2	0	Unmodified	Pep2617	ISO-MSMS	0	2023-02-06_Fusion_36177	202	Ctrl_T1	944.567	1	944.566	943.559			-0.11689	-0.00011041						54.321	0.78104	54.353	53.882	54.663	0.031227								0.897697	0.00108917	0.00729279	0.0057636	2	18304	52.683	20.213	1	0.42136	0.42894	0
ALVESLITV	9	0	2	0	Unmodified	Pep2617	ISO-MSMS	1	2023-11-03_Fusion_39991	103	Treat_T1	475.806	2	472.787	943.559			1.3928	0.00065847						52.822	0.48882	54.188	53.946	54.435	1.3656								0.579082	0.00270207	0.0396108	0.0034345	1	17995	60.961	50.088	1	0.56089	0.52424	0
ALVESLITV	9	0	2	0	Unmodified	Pep2617	ISO-MSMS	1	2023-11-03_Fusion_39992	203	Treat_T1	950.605	1	944.566	943.559			0.33079	0.00031245						52.83	0.34393	54.261	54.12	54.464	1.4311								0.779564	0.00137558	0.0214464	0.0039286	1	16521	59.205	48.332	1			0
ALVESLITV	9	0	2	0	Unmodified	Pep2617	ISO-MSMS	2	2023-11-03_Fusion_39992	203	Treat_T1	956.606	1	944.566	943.559			-3.2244	-0.0030456						52.963	0.32782	54.395	54.239	54.567	1.4311								0.743457	0.00207385	0.0399356	0.0062468	1	16588	50.966	46.829	1	4.9601	4.904	0
ALVGGGSSPK	10	1	1	0	Unmodified	Pep4303	MULTI-MSMS		2023-02-06_Fusion_36176	102	Ctrl_T1	440.268	2	436.745	871.476	0.40673	0.00017764	0.2959	0.00012923	0.70263	0.00030687	436.746	440.267	443.763	21.213	0.37296	21.235	21.015	21.388	0.022568					101	20	9	0.49904	0.00344162	0.026573	0.0055765	2	5461	40.352	37.672	1	0.58517	0.6936	0
ALVPLLSNV	9	0	3	0	Unmodified	Pep820	ISO-MSMS	1	2023-11-03_Fusion_39992	203	Treat_T1	934.631	1	925.572	924.564			3.1392	0.0029056						56.866	0.32983	58.4	58.246	58.576	1.5342								0.60976	0.0023139	0.0906823	0.0011234	1	17917	69.176	49.699	1	5.4237	5.2903	0
ALVPLLSNV	9	0	3	0	Unmodified	Pep820	ISO-MSMS	2	2023-11-03_Fusion_39992	203	Treat_T1	943.632	1	925.572	924.564			-1.889	-0.0017484						57.1	0.32006	58.634	58.42	58.74	1.5342								0.745186	0.00200308	0.0289844	0.0027747	2	17965	63.306	55.263	1			0
ALVQDLAKA	9	1	2	0	Unmodified	Pep4589	ISO-MSMS	1	2023-02-06_Fusion_36171	101	Ctrl_T2	469.809	2	464.777	927.539			0.95883	0.00044564						33.215	0.53753	33.215	32.964	33.501	0								0.491119	0.00460444	0.0668446	0.00019496	2	10092	73.26	63.672	1	3.339	2.8997	0
ALVQDLAKA	9	1	2	0	Unmodified	Pep4589	ISO-MSMS	1	2023-02-06_Fusion_36176	102	Ctrl_T1	469.808	2	464.777	927.539			-0.45951	-0.00021357						33.18	0.54225	33.215	32.919	33.462	0.035427								0.503567	0.00255792	0.0114588	0.00019496	2	10197	73.26	61.466	1	1.8261	2.2991	0
ALVQDLAKA	9	1	2	0	Unmodified	Pep4589	ISO-MSMS	0	2023-02-06_Fusion_36176	102	Ctrl_T1	464.779	2	464.777	927.539			1.0952	0.00050903						33.381	0.52215	33.417	33.099	33.621	0.035427								0.418223	0.00252845	0.0111554	0.020365	2	10215	32.812	31.552	1	0.44586	0.56134	0
ALVQDLAKA	9	1	2	0	Unmodified	Pep4589	ISO-MSMS	2	2023-02-06_Fusion_36176	102	Ctrl_T1	474.805	2	464.777	927.539			-2.0983	-0.00097525						33.364	0.76438	33.4	33.076	33.84	0.035427								0.437902	0.00205692	0.0102252	0.0061399	1	10218	51.346	43.406	1	0.3963	0.49895	0
ALVQDLAKA	9	1	2	0	Unmodified	Pep4589	ISO-MSMS	1	2023-11-03_Fusion_39991	103	Treat_T1	469.809	2	464.777	927.539			2.3035	0.0010706						31.081	0.38548	32.353	32.223	32.609	1.2721								0.319279	0.00301536	0.10887	0.0025051	1	9396	64.265	56.697	1	2.3809	1.7077	0
ALVSGKSTAK	10	2	1	0	Unmodified	Pep3318	ISO-MSMS	1	2023-02-06_Fusion_36171	101	Ctrl_T2	486.822	2	481.287	960.56			0.36242	0.00017443						16.508	0.42399	16.508	16.327	16.751	0								0.672402	0.0117284	0.366839	0.0023572	1	3623	64.711	58.081	1	3.0605	3.1636	0
ALVSGKSTAK	10	2	1	0	Unmodified	Pep3318	ISO-MSMS	1	2023-02-06_Fusion_36176	102	Ctrl_T1	486.822	2	481.287	960.56			-0.0095585	-4.6004e-06						16.491	0.30903	16.511	16.352	16.661	0.019955								0.736203	0.0102941	0.123707	0.0046636	1	3690	56.432	50.128	1	1.8551	2.2774	0
ALVSGLHGV	9	0	2	0	Unmodified	Pep4605	ISO-MSMS	1	2023-02-06_Fusion_36171	101	Ctrl_T2	429.77	2	426.751	851.487			-1.7637	-0.00075265						34.389	0.84117	34.389	34.207	35.048	0								0.774135	0.00347189	0.0149585	0.0052453	2	10539	54.525	46.585	1	15.479	13.805	0
ALVSGLHGV	9	0	2	0	Unmodified	Pep4605	ISO-MSMS	2	2023-02-06_Fusion_36171	101	Ctrl_T2	432.771	2	426.751	851.487			-1.3938	-0.00059481						34.537	0.47229	34.537	34.338	34.81	0								0.453414	0.00173254	0.00684114	0.008488	2	10540	43	39.993	1	10.399	9.2747	0
ALVSGLHGV	9	0	2	0	Unmodified	Pep4605	MULTI-MSMS		2023-02-06_Fusion_36176	102	Ctrl_T1	429.769	2	426.751	851.487	0.023621	1.008e-05	-1.0895	-0.00046493	-1.0658	-0.00045485	426.751	429.769	432.771	34.441	0.635	34.479	34.2	34.835	0.037716					231	45	10	0.44903	0.00157629	0.00542194	0.0031769	4	10615	48.174	39.228	1	0.84469	0.88806	0
ALVSGLHGV	9	0	2	0	Unmodified	Pep4605	ISO-MSMS	1	2023-11-03_Fusion_39991	103	Treat_T1	429.771	2	426.751	851.487			4.441	0.0018952						32.127	0.27933	33.329	33.18	33.46	1.2019								0.536111	0.00146454	0.00320282	0.0068672	1	9767	48.761	39.815	1			0
ALVSSLHLL	9	0	4	0	Unmodified	Pep3716	ISO-MSMS	1	2023-02-06_Fusion_36171	101	Ctrl_T2	482.833	2	476.795	951.575			0.33606	0.00016023						50.552	0.50473	50.552	50.267	50.772	0								0.559098	0.00197553	0.0155144	0.008488	2	16751	43	39.015	1	8.9294	9.295	0
ALVSSLHLL	9	0	4	0	Unmodified	Pep3716	ISO-MSMS	2	2023-02-06_Fusion_36171	101	Ctrl_T2	488.835	2	476.795	951.575			-1.9966	-0.00095199						50.851	0.47552	50.851	50.588	51.064	0								0.564874	0.000879549	0.00540885	0.030215	2	16869	27.525	27.525	1	3.7961	3.9515	0
ALVSSLHLL	9	0	4	0	Unmodified	Pep3716	ISO-MSMS	1	2023-02-06_Fusion_36176	102	Ctrl_T1	482.834	2	476.795	951.575			0.1166	5.5593e-05						50.468	0.35478	50.503	50.342	50.697	0.035072								0.544322	0.000921247	0.00528503	0.021002	2	16968	32.47	32.47	1			0
ALVSSLHLL	9	0	4	0	Unmodified	Pep3716	ISO-MSMS	2	2023-02-06_Fusion_36176	102	Ctrl_T1	488.835	2	476.795	951.575			-1.0834	-0.00051656						50.75	0.41327	50.785	50.586	51	0.035072								0.69995	0.00139311	0.0115833	0.031934	1	17025	26.602	26.602	1	0.90325	0.90709	0
ALVSSLHLL	9	0	4	0	Unmodified	Pep3716	ISO-MSMS	1	2023-11-03_Fusion_39991	103	Treat_T1	482.834	2	476.795	951.575			4.1425	0.0019751						46.913	0.71316	48.18	47.766	48.479	1.267								0.772208	0.00293167	0.0160288	0.0057636	2	15589	52.683	39.724	1	3.3765	4.448	0
ALVSSLHLL	9	0	4	0	Unmodified	Pep3716	ISO-MSMS	2	2023-11-03_Fusion_39991	103	Treat_T1	488.835	2	476.795	951.575			-2.3892	-0.0011392						47.2	0.45094	48.467	48.235	48.686	1.267								0.512261	0.0107292	0.087316	0.0089094	1	15714	41.502	33.812	1	1.6281	2.1448	0
ALVVQVAEA	9	0	1	0	Unmodified	Pep3173	MULTI-MSMS		2023-02-06_Fusion_36172	201	Ctrl_T2	902.54	1	899.52	898.512	1.0123	0.0009106	-0.13968	-0.00012564	0.87264	0.00078496	899.521	902.54	905.541	37.598	1.3061	37.61	37.158	38.464	0.012039					1124	141	14	0.962959	0.0809738	1	2.4721e-05	11	12169	86.866	21.278	1	4.1817	3.0209	0
ALVVQVAEA	9	0	1	0	Unmodified	Pep3173	MULTI-MSMS		2023-02-06_Fusion_36176	102	Ctrl_T1	451.773	2	450.263	898.512	0.70014	0.00031525	-0.50665	-0.00022813	0.19348	8.7119e-05	450.264	451.773	453.274	37.488	0.69524	37.53	37.157	37.852	0.041668					216	37	9	0.830161	0.070024	0.163406	0.0012973	2	11846	64.776	12.093	1	3.0259	3.2323	0
ALVVQVAEA	9	0	1	0	Unmodified	Pep3173	MULTI-MSMS		2023-02-06_Fusion_36177	202	Ctrl_T1	905.542	1	899.52	898.512	1.035	0.00093099	-0.40395	-0.00036336	0.63104	0.00056763	899.521	902.539	905.54	37.491	1.1558	37.548	37.125	38.281	0.057518					1197	133	14	0.923652	0.0405613	0.219618	1.6779e-05	11	12340	94.262	27.227	1	2.2696	2.2618	0
ALVVQVAEA	9	0	1	0	Unmodified	Pep3173	MULTI-MSMS		2023-11-03_Fusion_39992	203	Treat_T1	902.54	1	899.52	898.512	0.64841	0.00058326	-1.3094	-0.0011778	-0.66097	-0.00059456	899.522	902.54	906.54	36.543	1.3269	37.563	37.274	38.601	1.0203					494	69	15	0.985895	0.086384	1	1.3193e-05	16	10542	97.602	23.163	1	9.9328	4.4516	0
ALWDKLFNL	9	1	3	0	Unmodified	Pep2718	ISO-MSMS	2	2023-11-03_Fusion_39991	103	Treat_T1	573.351	2	560.313	1118.61			-0.82414	-0.00046178						61.356	0.5049	62.949	62.748	63.253	1.5926								0.853738	0.0337366	0.762874	0.00018962	2	21261	74.184	70.25	1	14.637	17.121	0
ALWEGPSKA	9	1	1	0	Unmodified	Pep3539	MSMS	0	2023-02-06_Fusion_36171	101	Ctrl_T2	479.753	2	479.753	957.492										32.057	1	32.057	31.557	32.557	0											0.028404	1	9620	36.395	32.649	1
ALWEGPSKA	9	1	1	0	Unmodified	Pep3539	ISO-MSMS	0	2023-02-06_Fusion_36176	102	Ctrl_T1	479.753	2	479.753	957.492			-0.34433	-0.00016519						32.024	0.50901	32.058	31.796	32.305	0.033287								0.815852	0.000924195	0.00206094	0.002726	2	9696	63.48	59.641	1	0.29125	0.34522	0
ALWEGPSKA	9	1	1	0	Unmodified	Pep3539	ISO-MSMS	2	2023-11-03_Fusion_39991	103	Treat_T1	486.771	2	479.753	957.492			-1.7832	-0.00085551						29.96	0.43439	31.301	31.111	31.546	1.3412								0.826073	0.0144548	0.0582999	0.0014562	4	8961	67.993	53.319	1	23.062	14.163	0
ALWEGPSKA	9	1	1	0	Unmodified	Pep3539	ISO-MSMS	1	2023-11-03_Fusion_39991	103	Treat_T1	483.275	2	479.753	957.492			1.007	0.0004831						29.95	0.54687	31.291	30.999	31.546	1.3412								0.877473	0.0102902	0.0155333	1.0995e-05	1	8910	105.14	81.014	1			0
ALWEGPSKA	9	1	1	0	Unmodified	Pep3539	ISO-MSMS	2	2023-11-03_Fusion_39992	203	Treat_T1	972.534	1	958.499	957.492			-3.3791	-0.0032388						29.994	0.1351	31.253	31.222	31.357	1.2587								0.842393	0.000129614	0.000893257	0.0065072	1	8387	50.04	47.204	1			0
ALWELSAALLR	11	0	4	1	Unmodified	Pep2677	MSMS	0	2023-02-06_Fusion_36176	102	Ctrl_T1	621.865	2	621.864	1241.71										61.912	1	61.926	61.426	62.426	0.013172											0.021388	1	21356	35.224	35.224	1
ALWELSAALLR	11	0	4	1	Unmodified	Pep2677	ISO-MSMS	2	2023-11-03_Fusion_39991	103	Treat_T1	638.907	2	621.864	1241.71			-2.4634	-0.0015319						57.052	0.39861	58.552	58.347	58.745	1.5007								0.547861	0.00318678	0.0104461	3.551e-05	1	19643	83.948	79.649	1	12.373	14.075	0
ALWGFFPVL	9	0	2	0	Unmodified	Pep2749	ISO-MSMS	1	2023-02-06_Fusion_36172	201	Ctrl_T2	1055.62	1	1049.58	1048.57			-2.4213	-0.0025414						71.713	0.16064	71.705	71.616	71.777	-0.0073318								0.980291	0.0016094	0.00654572	0.0090659	1	23878	40.946	38.427	1	9.6988	7.4372	0
ALWGFFPVL	9	0	2	0	Unmodified	Pep2749	ISO-MSMS	2	2023-02-06_Fusion_36172	201	Ctrl_T2	1061.62	1	1049.58	1048.57			0.036351	3.8153e-05						71.717	0.15144	71.709	71.625	71.777	-0.0073242								0.980495	0.00183198	0.0116057	0.0090659	1	23882	40.946	38.929	1	10.512	8.0611	0
ALWGFFPVL	9	0	2	0	Unmodified	Pep2749	ISO-MSMS	2	2023-02-06_Fusion_36177	202	Ctrl_T1	1061.62	1	1049.58	1048.57			-0.41666	-0.00043732						71.72	0.17727	71.705	71.614	71.791	-0.015411								0.944953	0.00222688	0.0380098	0.0055433	1	24259	53.466	52.735	1	0.92613	0.9428	0
ALWGFFPVL	9	0	2	0	Unmodified	Pep2749	ISO-MSMS	0	2023-02-06_Fusion_36177	202	Ctrl_T1	1049.58	1	1049.58	1048.57			-2.2125	-0.0023222						71.728	0.19943	71.712	71.614	71.813	-0.015411								0.940778	0.00230732	0.0422019	0.0087346	1	24264	42.124	40.106	1	0.84048	0.85561	0
ALWGFFPVL	9	0	2	0	Unmodified	Pep2749	ISO-MSMS	1	2023-11-03_Fusion_39991	103	Treat_T1	528.314	2	525.295	1048.57			1.7527	0.0009207						70.203	0.1171	71.806	71.727	71.844	1.6027								0.853835	0.0142602	0.205587	0.00019865	1	24308	72.62	68.686	1	13.293	12.425	0
ALWGFFPVL	9	0	2	0	Unmodified	Pep2749	ISO-MSMS	2	2023-11-03_Fusion_39992	203	Treat_T1	1062.62	1	1049.58	1048.57			-0.013938	-1.463e-05						70.209	0.14761	71.895	71.833	71.981	1.6862								0.988217	0.0409329	0.101068	0.0077143	2	22778	45.75	43.231	1			0
ALWGFFPVL	9	0	2	0	Unmodified	Pep2749	ISO-MSMS	1	2023-11-03_Fusion_39992	203	Treat_T1	1055.62	1	1049.58	1048.57			-0.22142	-0.0002324						70.209	0.12371	71.895	71.833	71.957	1.6862								0.977573	0.029116	0.091639	0.00018098	1	22777	75.682	71.747	1			0
ALWGGPISL	9	0	2	0	Unmodified	Pep828	ISO-MSMS	2	2023-11-03_Fusion_39992	203	Treat_T1	925.557	1	913.514	912.507			-1.1091	-0.0010132						58.086	0.29321	59.654	59.533	59.826	1.5674								0.346567	0.00096423	0.0258576	0.030937	1	18349	27.137	25.409	1	2.6979	2.6674	0
ALWGGTQPLLK	11	1	3	0	Unmodified	Pep2304	ISO-MSMS	1	2023-02-06_Fusion_36171	101	Ctrl_T2	598.887	2	592.345	1182.68			0.52237	0.00030943						44.91	0.49	44.91	44.65	45.14	0								0.650724	0.00351642	0.0281194	0.0078978	2	14582	41.876	41.876	1	1.3212	0.62936	0
ALWGGTQPLLK	11	1	3	0	Unmodified	Pep2304	ISO-MSMS	1	2023-11-03_Fusion_39991	103	Treat_T1	598.887	2	592.345	1182.68			0.68058	0.00040314						41.464	0.38038	42.623	42.425	42.806	1.1595								0.808805	0.00426364	0.0133439	2.0905e-05	1	13456	93.267	88.571	1	4.5729	5.3489	0
ALWGGTQPLLK	11	1	3	0	Unmodified	Pep2304	ISO-MSMS	2	2023-11-03_Fusion_39991	103	Treat_T1	605.383	2	592.345	1182.68			-1.1452	-0.00067833						41.644	0.3648	42.804	42.6	42.964	1.1595								0.44452	0.00919014	0.187533	0.0046322	2	13526	54.608	50.271	1	1.2665	1.4814	0
ALWPPVREK	9	1	1	1	Unmodified	Pep4067	ISO-MSMS	1	2023-02-06_Fusion_36171	101	Ctrl_T2	554.851	2	548.319	1094.62			0.088251	4.839e-05						34.003	1.6694	34.003	32.557	34.226	0								0.768362	0.00552329	0.0472497	0.0028946	7	10338	62.88	62.174	1	11.424	9.7467	0
ALWPPVREK	9	1	1	1	Unmodified	Pep4067	ISO-MSMS	1	2023-02-06_Fusion_36171	101	Ctrl_T2	554.851	2	548.319	1094.62			-0.12831	-7.0357e-05						34.308	0.77633	34.308	34.216	34.992	0								0.42585	0.000386644	0.00121215	0.0035131	4	10456	60.682	57.592	1	14.012	11.956	0
ALWPPVREK	9	1	1	1	Unmodified	Pep4067	ISO-MSMS	2	2023-02-06_Fusion_36172	201	Ctrl_T2	373.896	3	365.882	1094.62			-0.79272	-0.00029004						34.181	2.4812	34.194	32.634	35.115	0.012344								0.493703	0.00388639	0.0195001	3.354e-05	10	10828	76.679	72.954	1	8.2482	6.2631	0
ALWPPVREK	9	1	1	1	Unmodified	Pep4067	ISO-MSMS	1	2023-02-06_Fusion_36172	201	Ctrl_T2	370.237	3	365.882	1094.62			-0.30026	-0.00010986						33.89	2.462	33.903	32.643	35.105	0.012344								0.432604	0.00317339	0.0144131	3.4303e-09	18	10904	111.95	110.42	1	6.3584	4.8281	0
ALWPPVREK	9	1	1	1	Unmodified	Pep4067	ISO-MSMS	1	2023-02-06_Fusion_36176	102	Ctrl_T1	554.851	2	548.319	1094.62			0.09511	5.215e-05						34.014	1.6284	34.051	32.61	34.238	0.036572								0.444115	0.00101335	0.00529633	0.0061428	7	10507	51.335	50.24	1	0.81724	0.90658	0
ALWPPVREK	9	1	1	1	Unmodified	Pep4067	ISO-MSMS	0	2023-02-06_Fusion_36176	102	Ctrl_T1	548.319	2	548.319	1094.62			0.38815	0.00021283						34.163	2.4721	34.2	32.592	35.064	0.036572								0.424405	0.00274586	0.0213414	0.0064829	7	10405	50.127	47.447	1	0.77561	0.8604	0
ALWPPVREK	9	1	1	1	Unmodified	Pep4067	ISO-MSMS	1	2023-02-06_Fusion_36176	102	Ctrl_T1	554.851	2	548.319	1094.62			-0.47786	-0.00026202						34.296	0.63489	34.334	34.239	34.874	0.03772								0.55008	0.000972613	0.00278021	0.015627	1	10611	35.356	35.356	1	0.79907	0.88642	0
ALWPPVREK	9	1	1	1	Unmodified	Pep4067	MULTI-MSMS		2023-02-06_Fusion_36177	202	Ctrl_T1	365.882	3	365.882	1094.62	0.26625	9.7415e-05	-0.3184	-0.0001165	-0.052148	-1.908e-05	366.216	370.236	373.896	34.102	2.2929	34.154	32.781	35.074	0.052486					977	218	8	0.535403	0.00329563	0.0163527	1.845e-07	11	10948	124.98	123.46	1	0.80873	0.95339	0
ALWPPVREK	9	1	1	1	Unmodified	Pep4067	ISO-MSMS	1	2023-02-06_Fusion_36177	202	Ctrl_T1	370.237	3	365.882	1094.62			-0.2834	-0.00010369						34.19	0.71113	34.243	34.179	34.89	0.05249								0.23877	0.00121396	0.00364894	0.0050348	1	11207	65.305	53.712	1	0.85529	1.0083	0
ALWPPVREK	9	1	1	1	Unmodified	Pep4067	ISO-MSMS	2	2023-11-03_Fusion_39991	103	Treat_T1	560.341	2	548.319	1094.62			-0.059625	-3.2694e-05						30.765	1.6576	32.073	30.965	32.623	1.308								0.574085	0.00683537	0.114763	0.0066823	7	9370	49.418	40.204	1	2.1481	1.2249	0
ALWPPVREK	9	1	1	1	Unmodified	Pep4067	ISO-MSMS	1	2023-11-03_Fusion_39991	103	Treat_T1	554.852	2	548.319	1094.62			2.0507	0.0011244						30.064	0.77318	31.406	30.818	31.591	1.3412								0.553312	0.00168267	0.0114283	0.0035706	2	9019	60.478	58.749	1	23.185	13.22	0
ALWPPVREK	9	1	1	1	Unmodified	Pep4067	ISO-MSMS	2	2023-11-03_Fusion_39992	203	Treat_T1	373.896	3	365.882	1094.62			-0.66923	-0.00024486						30.589	2.4233	31.74	30.514	32.937	1.1505								0.640534	0.00605966	0.0393982	6.2723e-06	12	8618	101.72	98.534	1	6.2126	5.1784	0
ALWPPVREK	9	1	1	1	Unmodified	Pep4067	ISO-MSMS	1	2023-11-03_Fusion_39992	203	Treat_T1	370.237	3	365.882	1094.62			1.0498	0.00038411						30.709	2.3502	31.805	30.533	32.883	1.0958								0.464686	0.00467972	0.0348088	3.3542e-10	13	8563	138.54	138.54	1	8.1947	6.8305	0
ALWPQIIQK	9	1	1	0	Unmodified	Pep4750	ISO-MSMS	1	2023-02-06_Fusion_36171	101	Ctrl_T2	552.352	2	548.829	1095.64			-0.11741	-6.444e-05						47.144	0.47903	47.144	46.834	47.313	0								0.730068	0.00070353	0.00727951	0.0087997	1	15432	41.892	41.291	1	0.7431	0.55833	0
ALWPQIIQK	9	1	1	0	Unmodified	Pep4750	MSMS	1	2023-02-06_Fusion_36176	102	Ctrl_T1	552.352	2	548.829	1095.64										47.17	1	47.207	46.707	47.707	0.036339											0.039934	1	15610	31.229	31.229	1
ALWPQIIQK	9	1	1	0	Unmodified	Pep4750	ISO-MSMS	2	2023-11-03_Fusion_39991	103	Treat_T1	555.846	2	548.829	1095.64			-1.5814	-0.00086792						43.334	0.55395	44.53	44.232	44.786	1.1958								0.579303	0.00434741	0.0354715	0.0011967	2	14236	68.915	65.546	1	2.7887	1.7127	0
ALWPQIIQK	9	1	1	0	Unmodified	Pep4750	ISO-MSMS	1	2023-11-03_Fusion_39991	103	Treat_T1	552.351	2	548.829	1095.64			-1.3863	-0.00076084						43.273	0.64682	44.468	44.071	44.718	1.1958								0.407036	0.00370022	0.0685633	0.00028978	2	14174	72.138	67.153	1	4.8656	2.9882	0
ALWTGMHTI	9	0	1	0	Unmodified	Pep4740	ISO-MSMS	2	2023-11-03_Fusion_39991	103	Treat_T1	518.274	2	515.263	1028.51			0.86083	0.00044356						42.2	1.1136	43.372	43.175	44.288	1.1717								0.319202	0.0032379	0.017008	0.0001352	2	13722	83.614	55.44	1	2.6888	1.2001	0
ALYATKGSLNK	11	2	2	0	Unmodified	Pep1301	ISO-MSMS	1	2023-02-06_Fusion_36171	101	Ctrl_T2	590.376	2	583.332	1164.65			0.22868	0.0001334						23.133	0.33142	23.133	22.907	23.239	0								0.60578	0.00411285	0.109317	4.4655e-05	1	6137	78.113	78.113	1	7.3988	5.6279	0
ALYATKGSLNK	11	2	2	0	Unmodified	Pep1301	ISO-MSMS	2	2023-02-06_Fusion_36171	101	Ctrl_T2	597.366	2	583.332	1164.65			-0.57102	-0.00033309						23.195	0.28967	23.195	23.039	23.329	0								0.709728	0.00381128	0.069287	0.002826	1	6182	61.65	61.65	1	6.2293	4.7383	0
ALYATKGSLNK	11	2	2	0	Unmodified	Pep1301	ISO-MSMS	1	2023-02-06_Fusion_36176	102	Ctrl_T1	590.377	2	583.332	1164.65			-0.74771	-0.00043617						23.082	0.24088	23.107	22.986	23.227	0.024416								0.490171	0.00222786	0.0888835	0.0018884	1	6229	65.305	65.305	1	0.93882	1.3798	0
ALYATKGSLNK	11	2	2	0	Unmodified	Pep1301	ISO-MSMS	0	2023-02-06_Fusion_36176	102	Ctrl_T1	583.332	2	583.332	1164.65			-1.601	-0.00093392						23.201	0.36879	23.225	22.935	23.303	0.024418								0.69214	0.00349344	0.089871	0.0018884	1	6248	65.305	53.894	1	0.44461	0.65347	0
ALYATKGSLNK	11	2	2	0	Unmodified	Pep1301	ISO-MSMS	2	2023-02-06_Fusion_36176	102	Ctrl_T1	597.366	2	583.332	1164.65			-0.90242	-0.00052641						23.157	0.20723	23.182	23.056	23.264	0.024416								0.692995	0.00133744	0.0471139	0.0073009	1	6264	44.203	44.203	1	0.43435	0.63838	0
ALYATKGSLNK	11	2	2	0	Unmodified	Pep1301	ISO-MSMS	1	2023-11-03_Fusion_39991	103	Treat_T1	590.377	2	583.332	1164.65			0.69175	0.00040352						21.834	0.22531	23.23	23.084	23.31	1.3956								0.538213	0.0022135	0.0303119	2.4832e-05	1	5692	90.761	82.957	1	3.1763	2.2782	0
ALYATKGSLNK	11	2	2	0	Unmodified	Pep1301	ISO-MSMS	2	2023-11-03_Fusion_39991	103	Treat_T1	597.368	2	583.332	1164.65			2.316	0.001351						21.911	0.30569	23.306	23.154	23.459	1.3956								0.793518	0.00295727	0.0365093	7.2014e-06	1	5743	102.01	97.398	1	2.3373	1.6765	0
ALYEAKRQK	9	2	1	1	Unmodified	Pep3328	MSMS	0	2023-02-06_Fusion_36176	102	Ctrl_T1	553.82	2	553.819	1105.62										17.586	1	17.606	17.106	18.106	0.020306											0.027589	1	4095	36.76	35.266	1
ALYEAKRQK	9	2	1	1	Unmodified	Pep3328	ISO-MSMS	0	2023-02-06_Fusion_36177	202	Ctrl_T1	369.549	3	369.549	1105.62			0.63708	0.00023543						17.528	0.20757	17.568	17.435	17.643	0.039751								0.19387	0.00281545	0.0160258	0.00017468	2	5933	63.534	60.769	1	0.32994	0.44948	0
ALYEAKRQK	9	2	1	1	Unmodified	Pep3328	ISO-MSMS	2	2023-11-03_Fusion_39991	103	Treat_T1	569.848	2	553.819	1105.62			-2.2	-0.0012184						17.024	0.19063	18.263	18.163	18.353	1.2392								0.958741	0.00349747	0.0162024	0.0001297	1	3808	84.568	58.994	1	1.4109	1.012	0
ALYEAKRQK	9	2	1	1	Unmodified	Pep3328	ISO-MSMS	1	2023-11-03_Fusion_39991	103	Treat_T1	562.364	2	553.819	1105.62			-0.081225	-4.4984e-05						16.989	0.17484	18.228	18.128	18.303	1.2392								0.972101	0.00178129	0.0131023	1.219e-09	2	3810	164.53	141.79	1	1.4531	1.0422	0
ALYEAKRQK	9	2	1	1	Unmodified	Pep3328	ISO-MSMS	1	2023-11-03_Fusion_39992	203	Treat_T1	375.245	3	369.549	1105.62			1.1168	0.00041269						17.017	0.26516	17.746	17.618	17.884	0.72963								0.487949	0.00292193	0.0191725	2.9595e-06	2	4224	104.76	103.24	1	1.1767	0.80809	0
ALYEQSLHI	9	0	2	0	Unmodified	Pep2125	ISO-MSMS	1	2023-11-03_Fusion_39991	103	Treat_T1	540.302	2	537.285	1072.56			-2.6424	-0.0014197						37.401	0.33076	38.495	38.316	38.647	1.0944								0.284126	0.000743344	0.0124901	0.019199	1	11859	33.439	29.239	1	3.7521	3.507	0
ALYETPTGWK	10	1	1	0	Unmodified	Pep1888	ISO-MSMS	1	2023-11-03_Fusion_39991	103	Treat_T1	586.821	2	583.298	1164.58			0.97236	0.00056718						32.631	0.24263	33.833	33.788	34.03	1.2019								0.778717	0.00104853	0.00475463	9.3813e-05	1	9993	90.657	69.685	1			0
ALYETPTGWK	10	1	1	0	Unmodified	Pep1888	ISO-MSMS	2	2023-11-03_Fusion_39991	103	Treat_T1	590.816	2	583.298	1164.58			-0.90797	-0.00052962						32.675	0.25874	33.875	33.747	34.006	1.2004								0.298821	0.00105016	0.00779825	0.004246	1	10014	57.931	50.101	1			0
ALYGGRILK	9	1	2	1	Unmodified	Pep1540	ISO-MSMS	1	2023-02-06_Fusion_36171	101	Ctrl_T2	503.85	2	495.808	989.602			0.47595	0.00023598						28.229	0.531	28.229	28.006	28.537	0								0.523201	0.0139265	0.248912	0.0001929	1	8152	73.616	71.772	1	30.18	26.959	0
ALYGGRILK	9	1	2	1	Unmodified	Pep1540	ISO-MSMS	2	2023-02-06_Fusion_36171	101	Ctrl_T2	510.84	2	495.808	989.602			-0.47286	-0.00023445						28.319	0.50786	28.319	28.076	28.584	0								0.870907	0.0118015	0.215245	0.0057347	1	8189	52.786	48.095	1	11.902	10.632	0
ALYGGRILK	9	1	2	1	Unmodified	Pep1540	MULTI-MSMS		2023-02-06_Fusion_36172	201	Ctrl_T2	336.236	3	330.875	989.602	-0.035177	-1.1639e-05	-1.1581	-0.0003832	-1.1933	-0.00039484	330.875	336.236	340.895	28.29	0.84017	28.302	27.747	28.587	0.011578					174	42	9	0.415015	0.00669734	0.158718	1.845e-07	3	9140	111.95	110.83	1	10.016	8.5367	0
ALYGGRILK	9	1	2	1	Unmodified	Pep1540	MULTI-MSMS		2023-02-06_Fusion_36176	102	Ctrl_T1	495.809	2	495.808	989.602	0.64051	0.00031757	0.093217	4.6218e-05	0.73372	0.00036379	495.809	503.85	510.84	28.308	0.70928	28.337	27.884	28.594	0.028822					176	34	9	0.468307	0.0122484	0.272327	0.001737	4	8272	75.243	74.675	1	0.51757	0.65728	0
ALYGGRILK	9	1	2	1	Unmodified	Pep1540	MULTI-MSMS		2023-02-06_Fusion_36177	202	Ctrl_T1	330.875	3	330.875	989.602	0.16772	5.5495e-05	-0.4536	-0.00015009	-0.28588	-9.4591e-05	330.875	336.236	340.895	28.274	0.56019	28.323	27.97	28.53	0.048611					148	26	10	0.757082	0.00422365	0.0910311	3.4369e-12	6	9283	136.8	136.8	1	0.48	0.62557	0
ALYGGRILK	9	1	2	1	Unmodified	Pep1540	ISO-MSMS	2	2023-11-03_Fusion_39991	103	Treat_T1	510.84	2	495.808	989.602			-1.7578	-0.00087154						26.112	0.35152	27.563	27.369	27.721	1.4513								0.83624	0.0197672	0.112454	0.00074377	1	7387	70.525	51.268	1			0
ALYGGRILK	9	1	2	1	Unmodified	Pep1540	ISO-MSMS	1	2023-11-03_Fusion_39992	203	Treat_T1	336.236	3	330.875	989.602			0.024355	8.0586e-06						26.07	0.33718	27.655	27.417	27.754	1.585								0.711405	0.005985	0.0647041	2.0147e-21	2	7108	185.99	185.99	1			0
ALYGGRILK	9	1	2	1	Unmodified	Pep1540	ISO-MSMS	2	2023-11-03_Fusion_39992	203	Treat_T1	340.895	3	330.875	989.602			-2.299	-0.00076068						26.115	0.41171	27.7	27.466	27.878	1.585								0.918949	0.0105467	0.0586907	1.2961e-14	1	7127	151.04	148.98	1			0
ALYGGSLQK	9	1	2	0	Unmodified	Pep4468	ISO-MSMS	1	2023-02-06_Fusion_36171	101	Ctrl_T2	473.793	2	468.761	935.508			0.65133	0.00030532						26.597	0.41155	26.597	26.363	26.774	0								0.627718	0.00595845	0.147449	0.0025051	2	7535	64.265	56.697	1	9.4898	8.2414	0
ALYGGSLQK	9	1	2	0	Unmodified	Pep4468	ISO-MSMS	2	2023-02-06_Fusion_36171	101	Ctrl_T2	478.789	2	468.761	935.508			-0.86766	-0.00040673						26.708	0.38859	26.708	26.475	26.863	0								0.758789	0.00704562	0.102816	0.0013939	3	7557	68.214	58.798	1	2.3247	2.0189	0
ALYGGSLQK	9	1	2	0	Unmodified	Pep4468	MULTI-MSMS		2023-02-06_Fusion_36176	102	Ctrl_T1	473.793	2	468.761	935.508	0.63831	0.00029922	-1.3732	-0.00064369	-0.73486	-0.00034447	468.761	473.793	478.789	26.635	0.65898	26.663	26.333	26.992	0.027794					168	30	11	0.742956	0.0092657	0.204769	0.0024995	4	7582	54.157	50.223	1	0.4984	0.62749	0
ALYGGSLQK	9	1	2	0	Unmodified	Pep4468	ISO-MSMS	1	2023-11-03_Fusion_39991	103	Treat_T1	473.793	2	468.761	935.508			0.99071	0.0004644						25.253	0.31412	26.705	26.536	26.85	1.4516								0.698045	0.00937825	0.131661	0.0001419	1	7036	82.452	75.33	1	4.4355	3.1814	0
ALYGGSLQK	9	1	2	0	Unmodified	Pep4468	ISO-MSMS	2	2023-11-03_Fusion_39991	103	Treat_T1	478.788	2	468.761	935.508			-1.5295	-0.00071698						25.326	0.3153	26.778	26.626	26.941	1.4516								0.899701	0.016379	0.158595	0.00013694	1	7075	83.313	68.448	1	0.65472	0.4696	0
ALYGRFTIK	9	1	1	1	Unmodified	Pep3157	ISO-MSMS	1	2023-11-03_Fusion_39992	203	Treat_T1	361.233	3	356.878	1067.61			0.83468	0.00029788						30.504	0.27661	31.658	31.528	31.804	1.1542								0.636996	0.00164532	0.0210635	1.2708e-14	1	8533	151.51	151.51	1	11.8	9.8357	0
ALYGVVNVK	9	1	1	0	Unmodified	Pep3568	ISO-MSMS	1	2023-02-06_Fusion_36171	101	Ctrl_T2	485.308	2	481.787	961.56			-0.37112	-0.0001788						34.411	0.48286	34.411	34.234	34.717	0								0.35948	0.000564448	0.00126568	0.0081738	1	10476	44.117	38.174	1	1.5229	1.1442	0
ALYGVVNVK	9	1	1	0	Unmodified	Pep3568	MULTI-MSMS		2023-02-06_Fusion_36176	102	Ctrl_T1	485.309	2	481.787	961.56	0.071843	3.4613e-05	0.10459	5.0392e-05	0.17644	8.5005e-05	481.787	485.309	488.805	34.405	0.53678	34.442	34.266	34.803	0.037716					193	37	8	0.499131	0.0017322	0.00568397	0.016446	1	10618	40.268	40.268	1	0.64899	0.76925	0
ALYGVVNVK	9	1	1	0	Unmodified	Pep3568	ISO-MSMS	2	2023-11-03_Fusion_39991	103	Treat_T1	488.804	2	481.787	961.56			-1.1264	-0.0005427						32.101	0.35928	33.337	33.135	33.494	1.2361								0.706013	0.00250971	0.00686261	0.00052687	1	9737	71.296	70.837	1	4.9889	3.0639	0
ALYIKSTMGK	10	2	1	0	Unmodified	Pep1474	ISO-MSMS	2	2023-11-03_Fusion_39991	103	Treat_T1	567.336	2	556.313	1110.61			-0.97311	-0.00054135						25.159	0.19906	26.611	26.495	26.694	1.4516								0.750167	0.00290112	0.0136226	0.0045288	1	7020	56.916	51.975	1	0.39085	0.23756	0
ALYKDLTAK	9	2	2	0	Unmodified	Pep1432	ISO-MSMS	2	2023-11-03_Fusion_39991	103	Treat_T1	525.832	2	511.798	1021.58			-0.001153	-5.9008e-07						24.475	0.16092	25.923	25.819	25.98	1.4478								0.657984	0.00182584	0.0310793	0.0054631	1	6748	53.751	48.763	1	1.3586	0.97443	0
ALYKKILKY	9	3	2	0	Unmodified	Pep1486	ISO-MSMS	2	2023-11-03_Fusion_39991	103	Treat_T1	588.404	2	570.363	1138.71			-0.17501	-9.9821e-05						25.32	0.20114	26.772	26.671	26.873	1.4516								0.801472	0.00222149	0.0257915	0.00018995	1	7084	74.127	49.205	1			0
ALYKKILKY	9	3	2	0	Unmodified	Pep1486	MSMS	1	2023-11-03_Fusion_39992	203	Treat_T1	386.615	3	380.578	1138.71										25.273	1	26.85	26.35	27.35	1.5774											0.039504	1	6852	31.422	15.807	1
ALYKKILKY	9	3	2	0	Unmodified	Pep1486	MSMS	1	2023-11-03_Fusion_39992	203	Treat_T1	386.615	3	380.578	1138.71										25.275	1	26.853	26.353	27.353	1.5774											4.4854e-16	1	6853	151.51	151.41	1
ALYMASQPKNK	11	2	1	0	Unmodified	Pep1322	MULTI-MSMS		2023-02-06_Fusion_36176	102	Ctrl_T1	631.366	2	625.832	1249.65	0.24631	0.00015415	0.46534	0.00029122	0.71165	0.00044537	625.832	631.868	636.857	23.745	0.34166	23.77	23.58	23.922	0.025032					71	16	8	0.92322	0.000864388	0.0203719	4.8121e-05	3	6455	78.334	75.599	1	3.1338	3.8472	0
ALYMASQPKNK	11	2	1	0	Unmodified	Pep1322	MSMS	2	2023-02-06_Fusion_36176	102	Ctrl_T1	636.856	2	625.832	1249.65										23.899	1	23.924	23.424	24.424	0.025034											0.029607	1	6548	27.742	27.742	1
ALYMASQPKNK	11	2	1	0	Unmodified	Pep1322	ISO-MSMS	1	2023-02-06_Fusion_36177	202	Ctrl_T1	421.246	3	417.557	1249.65			-1.199	-0.00050063						23.702	0.33882	23.749	23.585	23.924	0.047318								0.367157	0.0017558	0.0913294	1.7611e-05	2	7836	91.318	89.351	1	4.7094	5.691	0
ALYMASQPKNK	11	2	1	0	Unmodified	Pep1322	ISO-MSMS	2	2023-02-06_Fusion_36177	202	Ctrl_T1	424.906	3	417.557	1249.65			-0.21205	-8.8542e-05						23.709	0.25009	23.756	23.627	23.877	0.047318								0.165167	0.00178579	0.0878628	0.0080645	1	7837	64.42	61.858	1	3.5482	4.2878	0
ALYPHFPAH	9	0	1	0	Unmodified	Pep3556	MULTI-MSMS		2023-02-06_Fusion_36172	201	Ctrl_T2	353.522	3	351.515	1051.52	0.052597	1.8489e-05	0.028167	9.901e-06	0.080763	2.839e-05	351.515	352.522	353.522	33.407	0.56291	33.42	33.102	33.665	0.012421					224	44	7	0.251375	0.00243204	0.0261268	0.00026417	4	10770	88.948	86.904	1	2.6423	1.9088	0
ALYPHFPAH	9	0	1	0	Unmodified	Pep3556	MULTI-MSMS		2023-02-06_Fusion_36177	202	Ctrl_T1	351.515	3	351.515	1051.52	0.18654	6.5573e-05	0.050461	1.7738e-05	0.237	8.331e-05	351.515	352.521	353.522	33.377	0.81597	33.428	33.133	33.948	0.051674					288	63	8	0.430288	0.00315732	0.0166566	0.000592	2	10917	88.948	86.096	1	0.44303	0.44151	0
ALYPHFPAH	9	0	1	0	Unmodified	Pep3556	MSMS	2	2023-11-03_Fusion_39991	103	Treat_T1	529.78	2	526.769	1051.52										30.07	1	31.412	30.912	31.912	1.3412											0.013378	1	8966	47.045	30.891	1
ALYPHFPAH	9	0	1	0	Unmodified	Pep3556	ISO-MSMS	1	2023-11-03_Fusion_39992	203	Treat_T1	352.522	3	351.515	1051.52			0.71368	0.00025087						30.062	0.36459	31.216	31.037	31.402	1.1542								0.501482	0.00101379	0.00200262	3.354e-05	2	8368	76.679	73.74	1	15.075	6.7564	0
ALYPHFPAH	9	0	1	0	Unmodified	Pep3556	ISO-MSMS	2	2023-11-03_Fusion_39992	203	Treat_T1	353.522	3	351.515	1051.52			0.086765	3.0499e-05						30.077	0.36459	31.231	31.037	31.402	1.1542								0.610057	0.00816484	0.0457368	4.0997e-10	2	8406	137.9	135.86	1	10.91	4.8894	0
ALYPHVLVK	9	1	2	0	Unmodified	Pep482	ISO-MSMS	1	2023-11-03_Fusion_39992	203	Treat_T1	350.569	3	347.215	1038.62			0.20344	7.0636e-05						29.104	0.23725	30.55	30.5	30.738	1.4458								0.52886	0.000429581	0.00458756	0.012411	1	8110	53.166	53.166	1	0.49323	0.33872	0
ALYQPLFDK	9	1	2	0	Unmodified	Pep2163	ISO-MSMS	1	2023-11-03_Fusion_39991	103	Treat_T1	552.831	2	547.798	1093.58			4.1252	0.0022598						38.31	0.29399	39.409	39.259	39.553	1.0995								0.304267	0.000480132	0.000912665	0.026586	2	12213	29.473	24.739	1	2.5059	1.7974	0
ALYQPLFDK	9	1	2	0	Unmodified	Pep2163	ISO-MSMS	2	2023-11-03_Fusion_39991	103	Treat_T1	557.825	2	547.798	1093.58			0.28326	0.00015517						38.334	0.20898	39.434	39.384	39.592	1.0995								0.613196	0.000863828	0.00184967	0.026586	1	12241	29.473	19.486	1	1.8564	1.3315	0
ALYSGVHKK	9	2	1	0	Unmodified	Pep4241	ISO-MSMS	1	2023-02-06_Fusion_36171	101	Ctrl_T2	507.325	2	501.79	1001.57			0.34187	0.00017154						18.523	0.5569	18.523	18.325	18.882	0								0.983721	0.130013	1	2.6127e-05	2	4387	102.51	74.34	1	11.247	11.625	0
ALYSGVHKK	9	2	1	0	Unmodified	Pep4241	ISO-MSMS	2	2023-02-06_Fusion_36171	101	Ctrl_T2	512.814	2	501.79	1001.57			-1.0648	-0.0005343						18.544	0.85933	18.544	18.27	19.129	0								0.986634	0.149354	1	6.5211e-05	4	4410	95.741	54.11	1	8.193	8.4688	0
ALYSGVHKK	9	2	1	0	Unmodified	Pep4241	ISO-MSMS	1	2023-02-06_Fusion_36172	201	Ctrl_T2	338.552	3	334.863	1001.57			0.46792	0.00015669						18.524	0.59368	18.52	18.312	18.905	-0.0040703								0.73034	0.0721253	0.545794	2.2359e-21	4	6151	183.43	181.37	1	8.9627	7.5071	0
ALYSGVHKK	9	2	1	0	Unmodified	Pep4241	ISO-MSMS	2	2023-02-06_Fusion_36172	201	Ctrl_T2	342.212	3	334.863	1001.57			-1.3708	-0.00045902						18.569	0.86971	18.565	18.359	19.229	-0.0040684								0.948369	0.0217279	0.274225	2.3346e-21	4	6108	182.28	182.18	1	6.8715	5.7555	0
ALYSGVHKK	9	2	1	0	Unmodified	Pep4241	MULTI-MSMS		2023-02-06_Fusion_36176	102	Ctrl_T1	501.791	2	501.79	1001.57	-0.035347	-1.7737e-05	0.70781	0.00035517	0.67247	0.00033744	501.791	507.324	512.814	18.566	0.65738	18.587	18.346	19.003	0.02063					407	40	15	0.988559	0.270184	1	3.3234e-05	7	4474	91.783	72.191	1	0.27989	0.34361	0
ALYSGVHKK	9	2	1	0	Unmodified	Pep4241	ISO-MSMS	1	2023-02-06_Fusion_36177	202	Ctrl_T1	338.552	3	334.863	1001.57			-0.040553	-1.358e-05						18.472	0.52716	18.513	18.318	18.845	0.040756								0.788232	0.0188917	0.285131	2.6788e-21	4	6192	178.3	175.93	1	0.28836	0.34846	0
ALYSGVHKK	9	2	1	0	Unmodified	Pep4241	ISO-MSMS	2	2023-02-06_Fusion_36177	202	Ctrl_T1	342.212	3	334.863	1001.57			-0.48702	-0.00016308						18.532	0.55026	18.573	18.341	18.891	0.040758								0.948635	0.0270624	0.414645	2.1256e-21	4	6205	184.71	182.83	1	0.2298	0.2777	0
ALYSGVHKK	9	2	1	0	Unmodified	Pep4241	ISO-MSMS	1	2023-11-03_Fusion_39991	103	Treat_T1	507.325	2	501.79	1001.57			0.7296	0.00036611						17.821	0.3536	19.072	18.907	19.26	1.2508								0.943506	0.0419684	0.427048	4.0535e-05	2	4091	100.02	51.766	1	220.79	134.19	0
ALYSGVHKK	9	2	1	0	Unmodified	Pep4241	ISO-MSMS	2	2023-11-03_Fusion_39991	103	Treat_T1	512.814	2	501.79	1001.57			-1.8751	-0.00094092						17.822	0.52005	19.072	18.832	19.352	1.2508								0.982247	0.0772295	0.402405	0.00017438	2	4108	76.825	43.422	1	300.83	182.85	0
ALYSGVHKK	9	2	1	0	Unmodified	Pep4241	ISO-MSMS	2	2023-11-03_Fusion_39992	203	Treat_T1	342.212	3	334.863	1001.57			-0.85209	-0.00028533						17.845	0.41949	18.76	18.573	18.993	0.91533								0.987929	0.0684226	0.6492	1.2161e-14	3	4456	152.54	151.04	1	167.56	120.72	0
ALYSGVHKK	9	2	1	0	Unmodified	Pep4241	MULTI-MATCH-MSMS		2023-02-06_Fusion_36171	101	Ctrl_T2		2	501.79	1001.57	-0.31202	-0.00015657	0.036757	1.8444e-05	-0.27527	-0.00013813	501.791	505.313	508.807	18.543	0.59233	18.543	18.354	18.947	0	-0.022123	-0.00060573		91.783	263	36	11					0				0	2.3292	1.7501	0
ALYSVYRQK	9	1	1	1	Unmodified	Pep4461	ISO-MSMS	1	2023-02-06_Fusion_36171	101	Ctrl_T2	570.846	2	564.314	1126.61			-1.5897	-0.00089706						26.365	0.54404	26.365	26.064	26.608	0								0.853589	0.0126454	0.221829	4.0197e-09	2	7439	142.08	133.33	1	2.4769	2.1133	0
ALYSVYRQK	9	1	1	1	Unmodified	Pep4461	ISO-MSMS	2	2023-02-06_Fusion_36171	101	Ctrl_T2	576.336	2	564.314	1126.61			-0.30723	-0.00017337						26.361	0.59254	26.361	25.995	26.588	0								0.891614	0.0087348	0.24456	0.00018428	2	7456	75.109	53.676	1	3.1411	2.6801	0
ALYSVYRQK	9	1	1	1	Unmodified	Pep4461	MULTI-MSMS		2023-02-06_Fusion_36172	201	Ctrl_T2	380.9	3	376.545	1126.61	-0.11671	-4.3948e-05	0.51941	0.00019558	0.4027	0.00015163	376.545	380.9	384.559	26.315	0.73557	26.325	26.02	26.756	0.010042					116	21	9	0.46722	0.00927363	0.0739553	2.7382e-18	4	8506	151.51	149.3	1	13.456	10.218	0
ALYSVYRQK	9	1	1	1	Unmodified	Pep4461	MULTI-MSMS		2023-02-06_Fusion_36176	102	Ctrl_T1	564.315	2	564.314	1126.61	0.62173	0.00035085	0.5014	0.00028295	1.1231	0.0006338	564.315	570.846	576.335	26.324	0.50224	26.351	26.104	26.607	0.027266					125	22	9	0.633984	0.0298294	0.200189	6.9366e-13	4	7507	176.41	159.29	1	0.54172	0.60094	0
ALYSVYRQK	9	1	1	1	Unmodified	Pep4461	MULTI-MSMS		2023-02-06_Fusion_36177	202	Ctrl_T1	376.545	3	376.545	1126.61	0.26364	9.9272e-05	0.21997	8.283e-05	0.48361	0.0001821	376.545	380.9	384.559	26.309	1.0738	26.357	25.486	26.56	0.048323					128	17	10	0.484251	0.0164869	0.121917	4.2126e-26	6	8631	183.43	181.91	1	0.56256	0.66319	0
ALYSVYRQK	9	1	1	1	Unmodified	Pep4461	ISO-MSMS	1	2023-11-03_Fusion_39992	203	Treat_T1	380.9	3	376.545	1126.61			0.50782	0.00019122						24.502	0.33947	26.072	25.937	26.276	1.5703								0.953696	0.0374364	0.844372	2.6e-21	2	6611	179.21	177.69	1	75.556	62.978	0
ALYSVYRQK	9	1	1	1	Unmodified	Pep4461	ISO-MSMS	2	2023-11-03_Fusion_39992	203	Treat_T1	384.559	3	376.545	1126.61			-0.86328	-0.00032506						24.548	0.40942	26.118	25.96	26.37	1.5703								0.844534	0.0374722	0.639683	7.7782e-15	2	6616	160.77	155.56	1	44.454	37.054	0
ALYTARPGGILK	12	1	2	1	Unmodified	Pep453	ISO-MSMS	1	2023-11-03_Fusion_39992	203	Treat_T1	425.948	3	420.587	1258.74			1.1231	0.00047237						28.016	0.24476	29.583	29.403	29.648	1.5669								0.683854	0.00208648	0.0536859	1.3678e-15	2	7712	155.06	154.57	1	2.1637	1.9577	0
ALYTGDPNL	9	0	2	0	Unmodified	Pep3171	ISO-MSMS	2	2023-02-06_Fusion_36172	201	Ctrl_T2	975.521	1	963.478	962.471			0.42229	0.00040686						37.237	0.49449	37.249	37.018	37.512	0.012035								0.819872	0.000696358	0.00780647	0.029131	1	12039	28.107	28.107	1	10.856	8.3247	0
ALYTGDPNL	9	0	2	0	Unmodified	Pep3171	ISO-MSMS	1	2023-02-06_Fusion_36172	201	Ctrl_T2	969.516	1	963.478	962.471			0.024626	2.3727e-05						37.169	0.47048	37.181	36.904	37.375	0.012035								0.970282	0.00109672	0.0109661	0.021002	1	12049	32.47	32.47	1	21.855	16.758	0
ALYTGDPNL	9	0	2	0	Unmodified	Pep3171	MULTI-MSMS		2023-02-06_Fusion_36177	202	Ctrl_T1	963.479	1	963.478	962.471	0.83867	0.00080804	-0.79887	-0.00076969	0.0398	3.8347e-05	963.477	969.515	975.519	37.166	0.52074	37.223	36.934	37.454	0.056847					205	59	6	0.674858	0.000393606	0.00166004	0.0026716	5	12206	52.636	49.782	1	0.85021	0.86552	0
ALYTGDPNL	9	0	2	0	Unmodified	Pep3171	ISO-MSMS	1	2023-11-03_Fusion_39992	203	Treat_T1	969.516	1	963.478	962.471			0.2633	0.00025369						35.845	0.37853	36.853	36.654	37.032	1.0084								0.855092	0.00134084	0.00489367	1.1821e-06	1	10299	129.4	117.8	1			0
ALYTGDPNL	9	0	2	0	Unmodified	Pep3171	ISO-MSMS	2	2023-11-03_Fusion_39992	203	Treat_T1	975.519	1	963.478	962.471			-2.1276	-0.0020499						35.991	0.40979	37.005	36.769	37.179	1.0136								0.983578	0.00256514	0.0221034	3.4724e-06	2	10343	108.09	100.26	1			0
ALYTVIETV	9	0	1	0	Unmodified	Pep3218	ISO-MSMS	1	2023-02-06_Fusion_36172	201	Ctrl_T2	1011.58	1	1008.56	1007.55			1.0791	0.0010883						49.743	0.39455	49.749	49.497	49.892	0.0056725								0.940794	0.000996277	0.00787939	0.0034345	1	16553	60.961	48.605	1	2.4228	1.7503	0
ALYTVIETV	9	0	1	0	Unmodified	Pep3218	ISO-MSMS	1	2023-02-06_Fusion_36177	202	Ctrl_T1	1011.58	1	1008.56	1007.55			-0.14114	-0.00014234						49.637	0.39292	49.686	49.448	49.841	0.049568								0.924162	0.000596804	0.0078187	0.0060761	2	16686	51.572	48.204	1	0.75522	0.75262	0
ALYTVIETV	9	0	1	0	Unmodified	Pep3218	ISO-MSMS	0	2023-02-06_Fusion_36177	202	Ctrl_T1	1008.56	1	1008.56	1007.55			0.6521	0.00065768						49.748	0.47032	49.796	49.464	49.935	0.047939								0.824149	0.000880062	0.00838517	0.0058716	3	16696	52.299	39.698	1	0.64831	0.64608	0
ALYTVIETV	9	0	1	0	Unmodified	Pep3218	ISO-MSMS	2	2023-11-03_Fusion_39992	203	Treat_T1	1014.58	1	1008.56	1007.55			-0.32218	-0.00032494						48.288	0.31095	49.656	49.488	49.799	1.3675								0.835074	0.00107498	0.0081808	0.00018312	3	14862	75.311	60.529	1			0
ALYTVIETV	9	0	1	0	Unmodified	Pep3218	ISO-MSMS	1	2023-11-03_Fusion_39992	203	Treat_T1	1011.58	1	1008.56	1007.55			1.5655	0.0015789						48.242	0.34267	49.61	49.424	49.767	1.3675								0.773811	0.000826648	0.00890984	0.00018875	1	14845	74.335	62.924	1			0
AMAASPHAV	9	0	0	0	Unmodified	Pep3959	ISO-MSMS	-1	2023-02-06_Fusion_36171	101	Ctrl_T2	427.713	2	427.713	853.412			-0.85819	-0.00036706						23.302	0.43054	23.302	22.997	23.427	0								0.573823	0.00773113	0.112054	0.0029411	1	6220	62.715	54.296	1
AMAASPHAV	9	0	0	0	Unmodified	Pep3959	ISO-MSMS	-1	2023-02-06_Fusion_36172	201	Ctrl_T2	427.713	2	427.713	853.412			-0.83377	-0.00035662						23.293	0.35224	23.299	23.077	23.429	0.0057316								0.53433	0.00564721	0.114378	0.0013421	2	7565	68.398	64.286	1
AMAASPHAV	9	0	0	0	Unmodified	Pep3959	ISO-MSMS	-1	2023-02-06_Fusion_36176	102	Ctrl_T1	427.713	2	427.713	853.412			-0.55041	-0.00023542						23.246	0.45744	23.27	22.986	23.444	0.024416								0.499026	0.00833384	0.118245	0.0010512	1	6303	69.432	55.436	1
AMAASPHAV	9	0	0	0	Unmodified	Pep3959	ISO-MSMS	-1	2023-11-03_Fusion_39991	103	Treat_T1	427.713	2	427.713	853.412			-1.6274	-0.00069606						22.363	0.26813	23.773	23.63	23.898	1.4101								0.641672	0.00919431	0.096511	0.00013709	1	5905	83.287	64.963	1
AMADTFLEH	9	0	1	0	Unmodified	Pep1973	ISO-MSMS	1	2023-11-03_Fusion_39991	103	Treat_T1	519.244	2	517.734	1033.45			1.4232	0.00073686						34.447	0.37067	35.559	35.376	35.747	1.1119								0.426656	0.00236846	0.0376484	6.4913e-05	1	10695	95.793	76.09	1	8.8074	3.9311	0
AMADTFLEH	9	0	1	0	Unmodified	Pep1973	ISO-MSMS	2	2023-11-03_Fusion_39991	103	Treat_T1	520.745	2	517.734	1033.45			-1.2049	-0.0006238						34.512	0.36948	35.624	35.434	35.804	1.1119								0.724221	0.00211864	0.012367	6.591e-05	1	10739	95.62	81.624	1			0
AMAPGAPQV	9	0	0	0	Unmodified	Pep485	ISO-MSMS	-1	2023-02-06_Fusion_36172	201	Ctrl_T2	841.425	1	841.424	840.416			-0.37286	-0.00031373						30.499	0.37237	30.511	30.34	30.713	0.012344								0.748242	0.000755233	0.00601456	0.019055	2	9832	33.516	31.289	1
AMAPGAPQV	9	0	0	0	Unmodified	Pep485	ISO-MSMS	-1	2023-02-06_Fusion_36177	202	Ctrl_T1	841.424	1	841.424	840.416			-0.16331	-0.00013741						30.447	0.27753	30.497	30.394	30.672	0.049425								0.954747	0.000878983	0.0126505	0.00034298	1	9957	71.949	68.943	1
AMAPGAPQV	9	0	0	0	Unmodified	Pep485	ISO-MSMS	-1	2023-11-03_Fusion_39992	203	Treat_T1	841.425	1	841.424	840.416			-1.2978	-0.001092						29.164	0.33005	30.61	30.479	30.81	1.4458								0.981995	0.00247005	0.0222889	7.4319e-05	1	8104	94.163	86.596	1
AMAPGTVTV	9	0	0	0	Unmodified	Pep540	ISO-MSMS	-1	2023-02-06_Fusion_36172	201	Ctrl_T2	846.441	1	846.439	845.432			0.16302	0.00013799						33.126	0.52201	33.139	32.917	33.439	0.012421								0.976358	0.00227553	0.0262327	0.019349	2	10685	33.358	18.313	1
AMAPGTVTV	9	0	0	0	Unmodified	Pep540	ISO-MSMS	-1	2023-02-06_Fusion_36177	202	Ctrl_T1	846.441	1	846.439	845.432			0.10824	9.1622e-05						33.08	0.45291	33.131	32.937	33.39	0.051674								0.989194	0.00212308	0.0081432	0.0051718	2	10806	54.787	38.493	1
AMAPGTVTV	9	0	0	0	Unmodified	Pep540	ISO-MSMS	-1	2023-11-03_Fusion_39992	203	Treat_T1	846.439	1	846.439	845.432			-1.6058	-0.0013592						32.203	0.35102	33.24	33.056	33.407	1.0364								0.964598	0.00151734	0.00365098	2.167e-05	1	9090	103.29	79.429	1
AMAPPSHRK	9	1	0	1	Unmodified	Pep3312	ISO-MSMS	1	2023-02-06_Fusion_36171	101	Ctrl_T2	502.79	2	497.766	993.518			-0.051978	-2.5873e-05						15.538	0.21706	15.538	15.44	15.657	0								0.80256	0.00113302	0.00789893	0.029006	1	3228	28.174	28.174	1	3.9645	3.346	0
AMAPPSHRK	9	1	0	1	Unmodified	Pep3312	MSMS	2	2023-02-06_Fusion_36171	101	Ctrl_T2	506.777	2	497.766	993.518										15.526	1	15.526	15.026	16.026	0											0.018061	1	3247	41.029	41.029	1
AMAPPSHRK	9	1	0	1	Unmodified	Pep3312	ISO-MSMS	1	2023-02-06_Fusion_36172	201	Ctrl_T2	335.528	3	332.18	993.518			0.56351	0.00018719						15.539	0.31381	15.529	15.372	15.685	-0.0095148								0.522406	0.00598169	0.215501	0.0033874	2	5238	68.016	68.016	1	3.2084	2.8284	0
AMAPPSHRK	9	1	0	1	Unmodified	Pep3312	MULTI-MSMS		2023-02-06_Fusion_36176	102	Ctrl_T1	497.767	2	497.766	993.518	0.45169	0.00022483	-0.68486	-0.0003409	-0.23317	-0.00011606	497.766	502.789	506.778	15.549	0.23826	15.569	15.436	15.674	0.019895					91	15	9	0.823745	0.00492031	0.0537806	0.0016117	3	3300	61.999	61.999	1	0.50486	0.61897	0
AMAPPSHRK	9	1	0	1	Unmodified	Pep3312	ISO-MSMS	1	2023-02-06_Fusion_36177	202	Ctrl_T1	335.529	3	332.18	993.518			-0.39129	-0.00012998						15.481	0.33684	15.516	15.371	15.708	0.035682								0.536562	0.00335409	0.138811	0.00094441	2	5325	69.812	66.031	1	0.52469	0.63277	0
AMAPPSHRK	9	1	0	1	Unmodified	Pep3312	ISO-MSMS	1	2023-11-03_Fusion_39991	103	Treat_T1	502.789	2	497.766	993.518			0.26733	0.00013307						15.281	0.16449	16.521	16.415	16.579	1.2392								0.723637	0.00945779	0.143835	3.0122e-06	1	3141	112.37	105.75	1	11.163	8.0065	0
AMAPPSHRK	9	1	0	1	Unmodified	Pep3312	ISO-MSMS	2	2023-11-03_Fusion_39991	103	Treat_T1	506.777	2	497.766	993.518			-1.7272	-0.00085974						15.28	0.22351	16.519	16.415	16.638	1.2392								0.573609	0.0184515	0.285752	0.00074377	1	3151	70.525	63.465	1	10.307	7.3924	0
AMAPPSHRK	9	1	0	1	Unmodified	Pep3312	ISO-MSMS	1	2023-11-03_Fusion_39992	203	Treat_T1	335.528	3	332.18	993.518			0.62826	0.0002087						15.37	0.28092	15.963	15.788	16.069	0.59237								0.752037	0.0119863	0.318728	8.7546e-06	2	3666	99.442	99.442	1			0
AMAPPSHRK	9	1	0	1	Unmodified	Pep3312	ISO-MSMS	2	2023-11-03_Fusion_39992	203	Treat_T1	338.187	3	332.18	993.518			-0.98197	-0.00032619						15.371	0.25818	15.964	15.811	16.069	0.59237								0.590068	0.0274496	0.763605	0.00011388	2	3684	87.308	74.352	1			0
AMASIINRL	9	0	1	1	Unmodified	Pep2259	ISO-MSMS	2	2023-11-03_Fusion_39991	103	Treat_T1	502.799	2	494.784	987.554			-1.6968	-0.00083954						40.569	0.30375	41.705	41.524	41.827	1.1361								0.557633	0.00251808	0.0347566	0.00016116	1	13107	79.116	76.279	1	2.5667	1.8698	0
AMASLGALA	9	0	2	0	Unmodified	Pep4099	ISO-MSMS	1	2023-02-06_Fusion_36172	201	Ctrl_T2	810.467	1	804.428	803.421			-0.45046	-0.00036236						41.907	0.44724	41.917	41.685	42.132	0.0095062								0.964315	0.000873181	0.00498268	0.033379	1	13722	25.827	23.524	1			0
AMASLGALA	9	0	2	0	Unmodified	Pep4099	ISO-MSMS	1	2023-02-06_Fusion_36177	202	Ctrl_T1	810.467	1	804.428	803.421			-0.72947	-0.0005868						41.805	0.54905	41.863	41.622	42.171	0.058186								0.947074	0.000934469	0.00703781	0.008488	1	13841	43	40.313	1	4.9414	5.0303	0
AMASLGALA	9	0	2	0	Unmodified	Pep4099	ISO-MSMS	2	2023-02-06_Fusion_36177	202	Ctrl_T1	816.472	1	804.428	803.421			-0.60177	-0.00048408						41.984	0.49694	42.042	41.833	42.33	0.058186								0.85268	0.00146276	0.0262876	0.026837	1	13902	29.338	27.707	1	2.2862	2.3273	0
AMASLGALA	9	0	2	0	Unmodified	Pep4099	ISO-MSMS	1	2023-11-03_Fusion_39992	203	Treat_T1	810.468	1	804.428	803.421			1.2295	0.00098907						40.675	0.33571	41.816	41.539	41.875	1.1409								0.712435	0.00260929	0.0288605	0.0044186	1	11981	57.463	57.463	1			0
AMFDKKVQL	9	2	1	0	Unmodified	Pep4594	ISO-MSMS	1	2023-02-06_Fusion_36171	101	Ctrl_T2	545.835	2	540.3	1078.58			0.26295	0.00014207						33.496	0.71763	33.496	32.978	33.696	0								0.704786	0.0043237	0.031731	0.0063478	2	10127	50.607	46.672	1	1.2761	1.3191	0
AMFDKKVQL	9	2	1	0	Unmodified	Pep4594	MSMS	0	2023-02-06_Fusion_36171	101	Ctrl_T2	540.3	2	540.3	1078.58										33.617	1	33.617	33.117	34.117	0											0.03836	1	10223	31.934	28	1
AMFDKKVQL	9	2	1	0	Unmodified	Pep4594	ISO-MSMS	1	2023-02-06_Fusion_36172	201	Ctrl_T2	364.225	3	360.535	1078.58			0.24634	8.8815e-05						33.418	0.44975	33.431	33.172	33.621	0.012421								0.520689	0.00493102	0.0501367	2.5064e-09	3	10775	119.89	119.89	1	1.9432	1.6276	0
AMFDKKVQL	9	2	1	0	Unmodified	Pep4594	ISO-MSMS	2	2023-02-06_Fusion_36172	201	Ctrl_T2	367.885	3	360.535	1078.58			-0.5016	-0.00018084						33.516	0.48502	33.528	33.277	33.762	0.012421								0.194789	0.00110398	0.00967422	3.2456e-05	1	10782	77.674	75.63	1	1.3149	1.1014	0
AMFDKKVQL	9	2	1	0	Unmodified	Pep4594	ISO-MSMS	0	2023-02-06_Fusion_36176	102	Ctrl_T1	540.3	2	540.3	1078.58			-1.2151	-0.00065654						33.487	0.86506	33.523	32.975	33.84	0.035427								0.831327	0.0109678	0.0456043	8.3033e-05	4	10292	92.653	83.79	1	0.21377	0.26244	0
AMFDKKVQL	9	2	1	0	Unmodified	Pep4594	ISO-MSMS	1	2023-02-06_Fusion_36176	102	Ctrl_T1	545.835	2	540.3	1078.58			0.072232	3.9027e-05						33.334	0.6267	33.37	32.994	33.621	0.035427								0.541665	0.00351192	0.0131936	0.031765	1	10250	26.693	22.759	1	0.28166	0.34578	0
AMFDKKVQL	9	2	1	0	Unmodified	Pep4594	MULTI-MSMS		2023-02-06_Fusion_36177	202	Ctrl_T1	360.536	3	360.535	1078.58	0.25505	9.1954e-05	-0.099596	-3.5908e-05	0.15545	5.6046e-05	360.536	364.225	367.885	33.421	0.59986	33.473	33.183	33.783	0.051674					268	47	11	0.349067	0.00215911	0.0104278	7.1369e-12	2	10887	121.29	121.29	1	0.19002	0.22962	0
AMFDKKVQL	9	2	1	0	Unmodified	Pep4594	ISO-MSMS	1	2023-11-03_Fusion_39992	203	Treat_T1	364.559	3	360.535	1078.58			-0.15022	-5.4158e-05						30.521	0.34698	31.675	31.481	31.828	1.1542								0.936242	0.00431372	0.0195456	1.2708e-14	3	8511	151.51	151.4	1	23.115	16.653	0
AMFDKKVQL	9	2	1	0	Unmodified	Pep4594	ISO-MSMS	2	2023-11-03_Fusion_39992	203	Treat_T1	367.885	3	360.535	1078.58			-0.91895	-0.00033131						30.587	0.33138	31.741	31.548	31.88	1.1542								0.666197	0.0105341	0.132863	1.6959e-05	3	8541	91.906	91.906	1	16.123	11.616	0
AMFERIVKA	9	1	0	1	Unmodified	Pep3538	MULTI-MSMS		2023-02-06_Fusion_36171	101	Ctrl_T2	537.823	2	532.8	1063.58	0.099684	5.3112e-05	-1.2679	-0.00067552	-1.1682	-0.00062241	533.301	537.822	541.811	31.921	0.30021	31.921	31.682	31.982	0					108	20	7	0.254779	0.000766653	0.00236135	0.0036098	1	9553	44.349	44.349	1	1.863	1.5724	0
AMFERIVKA	9	1	0	1	Unmodified	Pep3538	MULTI-MSMS		2023-02-06_Fusion_36176	102	Ctrl_T1	532.8	2	532.8	1063.58	0.37337	0.00019893	-2.6656	-0.0014202	-2.2923	-0.0012213	532.8	537.822	541.811	31.849	0.36794	31.882	31.624	31.991	0.033285					152	22	10	0.403858	0.00341705	0.00643682	0.0021109	3	9654	57.59	54.91	1	0.46059	0.5647	0
AMFERIVKA	9	1	0	1	Unmodified	Pep3538	ISO-MSMS	1	2023-11-03_Fusion_39991	103	Treat_T1	537.823	2	532.8	1063.58			0.055252	2.9438e-05						28.98	0.30709	30.374	30.211	30.518	1.3944								0.235969	0.00177304	0.0132291	0.00017786	1	8540	76.221	71.806	1			0
AMFESSQNVLLK	12	1	2	0	Unmodified	Pep2124	ISO-MSMS	1	2023-11-03_Fusion_39991	103	Treat_T1	689.389	2	683.855	1365.7			1.5124	0.0010343						37.21	0.27954	38.302	38.19	38.47	1.0916								0.749811	0.00133746	0.00557196	4.5036e-05	1	11778	80.688	77.837	1			0
AMFGKLMTI	9	1	1	0	Unmodified	Pep2535	ISO-MSMS	0	2023-02-06_Fusion_36176	102	Ctrl_T1	506.27	2	506.272	1010.53			-2.5089	-0.0012702						51.219	0.55938	51.254	50.927	51.486	0.03487								0.896165	0.0021032	0.0146997	0.0080809	1	17222	44.447	41.848	1	0.35165	0.41681	0
AMGDVVIFK	9	1	0	0	Unmodified	Pep2196	ISO-MSMS	2	2023-11-03_Fusion_39991	103	Treat_T1	494.275	2	490.268	978.521			1.7571	0.00086147						39.04	0.28127	40.156	39.952	40.233	1.1152								0.482277	0.00190829	0.015919	0.0084187	1	12502	43.246	39.634	1	8.8924	3.5517	0
AMGSGTAVAK	10	1	0	0	Unmodified	Pep3347	ISO-MSMS	0	2023-02-06_Fusion_36176	102	Ctrl_T1	446.732	2	446.731	891.448			-0.13946	-6.2302e-05						19.139	0.24317	19.16	19.054	19.297	0.021009								0.566032	0.0037945	0.0296163	0.0091429	1	4702	40.352	35.936	1	0.58802	0.66353	0
AMGSGTAVAK	10	1	0	0	Unmodified	Pep3347	ISO-MSMS	2	2023-02-06_Fusion_36176	102	Ctrl_T1	450.739	2	446.731	891.448			-1.4968	-0.00066868						19.117	0.19009	19.138	19.085	19.275	0.021009								0.436721	0.00143901	0.0145685	0.014347	1	4703	35.445	35.445	1	0.76247	0.86039	0
AMGSGTAVAK	10	1	0	0	Unmodified	Pep3347	MSMS	2	2023-11-03_Fusion_39991	103	Treat_T1	450.738	2	446.731	891.448										18.982	1	20.279	19.779	20.779	1.2974											0.0084648	1	4580	59.35	53.197	1
AMHGVFLYH	9	0	1	0	Unmodified	Pep4072	ISO-MSMS	2	2023-02-06_Fusion_36172	201	Ctrl_T2	360.851	3	358.844	1073.51			-0.71209	-0.00025553						35.086	0.58498	35.098	34.687	35.272	0.012268								0.408403	0.00168537	0.00801189	1.7901e-05	3	11331	91.041	90.659	1	2.9801	2.1528	0
AMHGVFLYH	9	0	1	0	Unmodified	Pep4072	ISO-MSMS	1	2023-02-06_Fusion_36172	201	Ctrl_T2	359.851	3	358.844	1073.51			-0.20738	-7.4419e-05						35.093	0.41859	35.105	34.806	35.225	0.012268								0.232916	0.0010302	0.0279547	2.5758e-06	1	11285	105.12	105.12	1	3.5378	2.5557	0
AMHGVFLYH	9	0	1	0	Unmodified	Pep4072	MULTI-MSMS		2023-02-06_Fusion_36177	202	Ctrl_T1	358.844	3	358.844	1073.51	0.54435	0.00019534	-0.23031	-8.2644e-05	0.31405	0.00011269	358.844	359.851	360.851	35.001	0.45463	35.055	34.776	35.231	0.05431					169	43	8	0.418506	0.00170468	0.0173394	4.7639e-07	4	11428	101.72	101.72	1	0.49149	0.4898	0
AMHGVFLYH	9	0	1	0	Oxidation (M)	Pep4072	MULTI-SECPEP		2023-02-06_Fusion_36172	201	Ctrl_T2	364.545	3	364.176	1089.51	0.084721	3.0853e-05	-0.44339	-0.00016147	-0.35867	-0.00013062	364.176	365.182	366.183	30.895	0.39	30.908	30.697	31.087	0.012421					98	23	7	0.339221	0.00181769	0.0230648	1.4909	1	9971	58.917	58.672	1	2.0059	1.4491	0
AMIKGLQVL	9	1	2	0	Unmodified	Pep2312	ISO-MSMS	1	2023-11-03_Fusion_39991	103	Treat_T1	491.831	2	486.799	971.584			1.6352	0.000796						41.656	0.32036	42.816	42.644	42.964	1.1595								0.40282	0.00179881	0.0552824	0.0074573	1	13557	46.663	39.839	1	5.6757	4.0709	0
AMIKGLQVL	9	1	2	0	Unmodified	Pep2312	ISO-MSMS	2	2023-11-03_Fusion_39991	103	Treat_T1	496.827	2	486.799	971.584			-1.6283	-0.00079268						41.839	0.28675	43.011	42.818	43.104	1.1717								0.254402	0.00218371	0.0514432	0.0036042	1	13584	60.358	59.833	1	1.7091	1.2258	0
AMLAVLHTV	9	0	2	0	Unmodified	Pep4732	ISO-MSMS	1	2023-11-03_Fusion_39991	103	Treat_T1	480.795	2	477.776	953.537			0.87037	0.00041584						41.405	0.48977	42.564	42.293	42.782	1.1595								0.810011	0.00481624	0.0172487	2.8345e-06	1	13412	114.02	85.849	1	17.792	16.63	0
AMLDFVSSL	9	0	2	0	Unmodified	Pep3257	ISO-MSMS	0	2023-02-06_Fusion_36177	202	Ctrl_T1	982.492	1	982.491	981.484			0.64879	0.00063743						60.845	0.3993	60.867	60.659	61.058	0.021317								0.549388	0.000829522	0.0166709	0.026837	2	20496	29.338	20.614	1	0.64153	0.65308	0
AMLDFVSSL	9	0	2	0	Unmodified	Pep3257	ISO-MSMS	1	2023-11-03_Fusion_39992	203	Treat_T1	988.532	1	982.491	981.484			0.8246	0.00081017						58.72	0.32874	60.298	60.123	60.452	1.5779								0.572417	0.000803842	0.0333477	0.031934	1	18583	26.602	26.077	1			0
AMLDTVVFK	9	1	1	0	Unmodified	Pep4717	MULTI-MSMS		2023-02-06_Fusion_36171	101	Ctrl_T2	519.298	2	512.281	1022.55	-0.18732	-9.5959e-05	-1.1971	-0.00061323	-1.3844	-0.00070919	512.282	515.803	519.298	43.608	1.1572	43.608	43.055	44.213	0					352	44	13	0.958049	0.027401	0.163172	2.719e-05	6	14093	84.568	74.581	1	11.509	8.6473	0
AMLDTVVFK	9	1	1	0	Unmodified	Pep4717	ISO-MSMS	1	2023-02-06_Fusion_36172	201	Ctrl_T2	1030.6	1	1023.55	1022.55			1.5763	0.0016135						43.541	0.28456	43.55	43.395	43.679	0.0081253								0.948366	0.000233327	0.00742502	0.0069395	1	14283	48.504	44.569	1			0
AMLDTVVFK	9	1	1	0	Unmodified	Pep4717	MULTI-MSMS		2023-02-06_Fusion_36176	102	Ctrl_T1	512.281	2	512.281	1022.55	0.33078	0.00016945	-0.93859	-0.00048082	-0.60781	-0.00031137	512.281	515.802	519.298	43.566	0.9347	43.606	43.099	44.034	0.03989					356	45	12	0.794726	0.0186189	0.245767	2.6892e-08	7	14251	109.86	101	1	1.5269	1.8098	0
AMLDTVVFK	9	1	1	0	Unmodified	Pep4717	ISO-MSMS	2	2023-02-06_Fusion_36177	202	Ctrl_T1	1037.59	1	1023.55	1022.55			0.342	0.00035005						43.567	0.34314	43.624	43.467	43.81	0.057037								0.886796	0.000494497	0.00997131	0.006699	1	14433	49.358	45.424	1	1.065	1.266	0
AMLDTVVFK	9	1	1	0	Unmodified	Pep4717	MULTI-MSMS		2023-11-03_Fusion_39991	103	Treat_T1	515.803	2	512.281	1022.55	-0.83057	-0.00042548	-0.55281	-0.00028319	-1.3834	-0.00070868	512.281	515.803	519.299	40.611	0.66182	41.747	41.362	42.024	1.1361					195	30	12	0.93148	0.0281328	0.256453	1.4641e-05	6	13070	96.253	86.665	1	47.262	29.025	0
AMLDTVVFK	9	1	1	0	Unmodified	Pep4717	MSMS	1	2023-11-03_Fusion_39991	103	Treat_T1	515.802	2	512.281	1022.55										40.84	1	41.988	41.488	42.488	1.1475											0.036222	1	13221	32.892	29.146	1
AMLDTVVFK	9	1	1	0	Unmodified	Pep4717	ISO-MSMS	1	2023-11-03_Fusion_39992	203	Treat_T1	1030.6	1	1023.55	1022.55			0.92277	0.0009445						40.52	0.20546	41.648	41.551	41.756	1.1283								0.697045	0.000856467	0.0145503	8.896e-05	1	11946	91.626	85.177	1			0
AMLDTVVFK	9	1	1	0	Unmodified	Pep4717	ISO-MSMS	2	2023-11-03_Fusion_39992	203	Treat_T1	1037.59	1	1023.55	1022.55			-2.1606	-0.0022115						40.663	0.26366	41.804	41.628	41.892	1.1409								0.940795	0.000572718	0.0120689	2.4942e-05	2	11970	102.72	92.732	1			0
AMLDTVVFK	9	1	1	0	Oxidation (M)	Pep4717	ISO-MSMS	1	2023-02-06_Fusion_36171	101	Ctrl_T2	523.801	2	520.278	1038.54			1.5091	0.00078516						37.782	0.9161	37.782	37.396	38.312	0								0.833326	0.0133178	0.045504	0.0060302	3	11797	51.736	45.067	1	10.208	7.6698	0
AMLDTVVFK	9	1	1	0	Oxidation (M)	Pep4717	ISO-MSMS	1	2023-02-06_Fusion_36171	101	Ctrl_T2	523.8	2	520.278	1038.54			0.18651	9.7035e-05						40.415	0.22901	40.415	40.254	40.483	0								0.255619	0.000478659	0.00124523	0.023315	1	12838	31.229	30.585	1	1.2355	0.92829	0
AMLDTVVFK	9	1	1	0	Oxidation (M)	Pep4717	MULTI-MSMS		2023-02-06_Fusion_36176	102	Ctrl_T1	527.297	2	520.278	1038.54	0.38569	0.00020067	-0.32902	-0.00017118	0.056668	2.9483e-05	520.279	524.301	527.295	41.472	1.6103	41.515	40.612	42.222	0.042095					377	88	9	0.10343	0.000204361	0.00353415	0.014353	2	13091	34.808	26.278	1	2.0434	2.422	0
AMLDTVVFK	9	1	1	0	Oxidation (M)	Pep4717	ISO-MSMS	1	2023-02-06_Fusion_36176	102	Ctrl_T1	523.801	2	520.278	1038.54			0.57137	0.00029727						37.649	0.86898	37.691	37.388	38.257	0.042301								0.760878	0.00930354	0.0411525	0.0063478	3	11924	50.607	45.872	1	1.3524	1.603	0
AMLDTVVFK	9	1	1	0	Oxidation (M)	Pep4717	ISO-MSMS	0	2023-02-06_Fusion_36176	102	Ctrl_T1	520.279	2	520.278	1038.54			0.23152	0.00012046						37.797	0.64336	37.84	37.463	38.107	0.042301								0.755311	0.0057365	0.0251796	0.0063478	3	11962	50.607	43.783	1	0.94103	1.1154	0
AMLDTVVFK	9	1	1	0	Oxidation (M)	Pep4717	MSMS	1	2023-02-06_Fusion_36176	102	Ctrl_T1	523.801	2	520.278	1038.54										40.346	1	40.389	39.889	40.889	0.042946											0.033185	1	12952	34.253	28.082	1
AMLTGVLLA	9	0	3	0	Unmodified	Pep803	ISO-MSMS	1	2023-11-03_Fusion_39992	203	Treat_T1	897.582	1	888.522	887.515			1.8351	0.0016305						53.834	0.28568	55.274	55.137	55.422	1.4401								0.850595	0.000983862	0.0252317	0.00018312	4	16895	75.311	67.215	1			0
AMLTGVLLA	9	0	3	0	Unmodified	Pep803	ISO-MSMS	2	2023-11-03_Fusion_39992	203	Treat_T1	906.585	1	888.522	887.515			1.2024	0.0010684						54.06	0.29646	55.51	55.327	55.623	1.4501								0.676111	0.000726951	0.0120781	0.0060761	1	16955	51.572	48.717	1	6.606	6.4435	0
AMMGAVAEK	9	1	0	0	Unmodified	Pep1401	ISO-MSMS	1	2023-11-03_Fusion_39991	103	Treat_T1	456.235	2	454.222	906.43			1.149	0.0005219						23.877	0.21432	25.319	25.181	25.396	1.4415								0.268141	0.00185832	0.0105286	0.0071182	1	6509	47.869	45.032	1			0
AMNARPHKV	9	1	0	1	Unmodified	Pep3832	ISO-MSMS	2	2023-02-06_Fusion_36172	201	Ctrl_T2	347.863	3	341.855	1022.54			0.31935	0.00010917						16.383	0.21949	16.375	16.206	16.425	-0.0078278								0.311579	0.00312691	0.0304589	0.0089166	1	5483	58.917	52.882	1	0.55546	0.48968	0
AMNARPHKV	9	1	0	1	Unmodified	Pep3832	MSMS	2	2023-11-03_Fusion_39991	103	Treat_T1	521.291	2	512.279	1022.54										16.053	1	17.293	16.793	17.793	1.2392											0.016252	1	3446	41.84	38.093	1
AMNDILAQV	9	0	1	0	Unmodified	Pep3711	ISO-MSMS	1	2023-02-06_Fusion_36171	101	Ctrl_T2	489.263	2	487.752	973.49			0.77316	0.00037711						49.15	0.32085	49.15	48.94	49.26	0								0.496335	0.000283207	0.00218695	0.01899	1	16225	33.55	27.892	1	1.2752	0.84644	0
AMNDILAQV	9	0	1	0	Unmodified	Pep3711	ISO-MSMS	0	2023-02-06_Fusion_36176	102	Ctrl_T1	487.753	2	487.752	973.49			-0.43629	-0.0002128						49.198	0.60704	49.233	48.924	49.531	0.035282								0.413153	0.000728265	0.00361889	0.002957	2	16376	62.659	58.724	1	0.43682	0.46662	0
AMNDILAQV	9	0	1	0	Unmodified	Pep3711	ISO-MSMS	1	2023-11-03_Fusion_39991	103	Treat_T1	489.262	2	487.752	973.49			1.3172	0.00064245						47.242	0.53782	48.508	48.169	48.707	1.267								0.362659	0.00582573	0.0563799	0.0035056	1	15747	60.709	53.885	1	16.032	7.1559	0
AMNDILAQV	9	0	1	0	Unmodified	Pep3711	ISO-MSMS	2	2023-11-03_Fusion_39991	103	Treat_T1	490.763	2	487.752	973.49			-0.50024	-0.00024399						47.314	0.49117	48.581	48.325	48.816	1.267								0.690146	0.00630121	0.0544791	0.0058425	1	15779	52.403	48.468	1	9.2002	4.1064	0
AMNDILAQV	9	0	1	0	Unmodified	Pep3711	ISO-MSMS	1	2023-11-03_Fusion_39992	203	Treat_T1	977.517	1	974.498	973.49			1.1562	0.0011267						47.212	0.2203	48.561	48.456	48.676	1.3489								0.167281	0.000354255	0.0102464	0.0040096	1	14433	58.917	48.503	1	1.4288	0.64035	0
AMPPPPPQGV	10	0	0	0	Oxidation (M)	Pep3541	ISO-MSMS	-1	2023-02-06_Fusion_36171	101	Ctrl_T2	503.755	2	503.755	1005.5			0.57252	0.00028841						29.742	0.52776	29.742	29.312	29.84	0								0.144003	0.000693872	0.00162383	0.02366	1	8689	29.359	26.523	1
AMPPPPPQGV	10	0	0	0	Unmodified	Pep3541	ISO-MSMS	-1	2023-02-06_Fusion_36171	101	Ctrl_T2	495.758	2	495.757	989.5			0.29643	0.00014696						32.187	1.4788	32.187	32.023	33.501	0								0.432881	0.000586033	0.00339639	0.011723	1	9737	37.159	33.413	1
AMPPPPPQGV	10	0	0	0	Unmodified	Pep3541	ISO-MSMS	-1	2023-11-03_Fusion_39991	103	Treat_T1	495.758	2	495.757	989.5			2.9454	0.0014602						30.239	0.47672	31.581	31.476	31.953	1.3412								0.203672	0.00070641	0.0062075	0.029721	1	9114	25.399	23.201	1
AMPPPPPQGV	10	0	0	0	Unmodified	Pep3541	MSMS	-1	2023-11-03_Fusion_39991	103	Treat_T1	495.758	2	495.757	989.5										30.627	1	31.935	31.435	32.435	1.308											0.046145	1	9187	25.399	24.521	1
AMSDVSHPK	9	1	0	0	Unmodified	Pep1056	ISO-MSMS	2	2023-11-03_Fusion_39991	103	Treat_T1	490.241	2	486.234	970.454			-1.6976	-0.00082543						17.552	0.20038	18.802	18.674	18.874	1.2508								0.469525	0.00177493	0.0227363	0.0054021	1	3995	53.968	50.961	1	3.6697	1.4657	0
AMSDVSHPK	9	1	0	0	Unmodified	Pep1056	ISO-MSMS	1	2023-11-03_Fusion_39991	103	Treat_T1	488.247	2	486.234	970.454			0.72324	0.00035167						17.54	0.22239	18.791	18.652	18.874	1.2508								0.415593	0.00163655	0.032151	0.0065072	1	4009	50.04	46.356	1	4.7242	1.8869	0
AMSERALAQK	10	1	1	1	Unmodified	Pep1192	ISO-MSMS	1	2023-02-06_Fusion_36171	101	Ctrl_T2	559.328	2	552.795	1103.58			0.81328	0.00044958						21.24	0.23539	21.24	21.124	21.359	0								0.88117	0.00492045	0.0248802	0.00018791	1	5416	74.376	57.136	1	5.0537	4.3119	0
AMSERALAQK	10	1	1	1	Unmodified	Pep1192	ISO-MSMS	2	2023-02-06_Fusion_36171	101	Ctrl_T2	565.316	2	552.795	1103.58			-2.5289	-0.001398						21.32	0.30664	21.32	21.124	21.43	0								0.454635	0.00307288	0.00997759	0.0013378	2	5446	68.371	49.276	1	2.7754	2.368	0
AMSERALAQK	10	1	1	1	Unmodified	Pep1192	MULTI-MSMS		2023-02-06_Fusion_36176	102	Ctrl_T1	552.796	2	552.795	1103.58	0.56434	0.00031196	-0.52291	-0.00028906	0.041421	2.2898e-05	552.795	559.327	564.816	21.278	0.30204	21.301	21.114	21.416	0.022568					75	15	8	0.923266	0.00398736	0.0338076	8.9328e-05	3	5504	96.034	83.445	1	0.29392	0.32605	0
AMSPTAAAV	9	0	0	0	Unmodified	Pep449	ISO-MSMS	-1	2023-11-03_Fusion_39992	203	Treat_T1	818.41	1	818.408	817.4			0.27372	0.00022401						27.913	0.24264	29.48	29.342	29.585	1.5669								0.980028	0.00201702	0.0322219	5.522e-05	1	7696	97.473	86.404	1
AMTKDNNLL	9	1	2	0	Unmodified	Pep2820	ISO-MSMS	2	2023-11-03_Fusion_39991	103	Treat_T1	520.29	2	510.263	1018.51			0.89116	0.00045473						28.567	0.70371	29.98	29.689	30.393	1.4139								0.879332	0.00297021	0.00992403	0.0029811	2	8376	62.573	62.573	1			0
AMTQLLAGV	9	0	2	0	Oxidation (M)	Pep4134	ISO-MSMS	1	2023-02-06_Fusion_36171	101	Ctrl_T2	463.268	2	460.25	918.484			0.59567	0.00027415						41.881	0.55648	41.881	41.496	42.053	0								0.346698	0.00138094	0.00603677	0.0055185	1	13399	53.554	50.363	1	10.124	9.0291	0
AMTQLLAGV	9	0	2	0	Oxidation (M)	Pep4134	ISO-MSMS	2	2023-02-06_Fusion_36171	101	Ctrl_T2	466.269	2	460.25	918.484			-3.7748	-0.0017373						41.965	0.66935	41.965	41.626	42.295	0								0.494647	0.0028348	0.0263822	0.0084533	2	13491	43.124	36.912	1	2.612	2.3296	0
AMTQLLAGV	9	0	2	0	Oxidation (M)	Pep4134	ISO-MSMS	1	2023-02-06_Fusion_36172	201	Ctrl_T2	925.531	1	919.492	918.484			-1.3296	-0.0012226						41.808	0.64499	41.817	41.502	42.147	0.0095062								0.988167	0.00229565	0.0114247	0.0011967	3	13688	68.915	68.313	1	4.0303	3.0905	0
AMTQLLAGV	9	0	2	0	Oxidation (M)	Pep4134	ISO-MSMS	2	2023-02-06_Fusion_36172	201	Ctrl_T2	931.534	1	919.492	918.484			-1.2868	-0.0011832						41.948	0.64834	41.957	41.663	42.312	0.0095062								0.768376	0.00299501	0.0168598	0.00447	3	13743	57.281	57.281	1	5.1852	3.9761	0
AMTQLLAGV	9	0	2	0	Oxidation (M)	Pep4134	MULTI-MSMS		2023-02-06_Fusion_36176	102	Ctrl_T1	463.268	2	460.25	918.484	0.39729	0.00018285	-1.5441	-0.00071067	-1.1468	-0.00052782	460.25	463.268	466.269	41.761	0.87868	41.803	41.398	42.277	0.042095					241	49	10	0.390767	0.00171207	0.0100339	0.00060261	6	13511	70.912	67.721	1	1.4228	1.4958	0
AMTQLLAGV	9	0	2	0	Oxidation (M)	Pep4134	ISO-MSMS	1	2023-02-06_Fusion_36177	202	Ctrl_T1	925.531	1	919.492	918.484			-1.4795	-0.0013604						41.731	0.754	41.789	41.471	42.225	0.058189								0.981841	0.0013096	0.0111736	0.0035131	2	13808	60.682	60.08	1	1.9917	2.0275	0
AMTQLLAGV	9	0	2	0	Oxidation (M)	Pep4134	ISO-MSMS	2	2023-02-06_Fusion_36177	202	Ctrl_T1	931.534	1	919.492	918.484			-0.41846	-0.00038477						41.868	0.57063	41.926	41.681	42.252	0.058189								0.790245	0.00205553	0.0159791	0.0011967	3	13838	68.915	68.915	1	0.96987	0.98733	0
AMTQLLAGV	9	0	2	0	Oxidation (M)	Pep4134	ISO-MSMS	0	2023-02-06_Fusion_36177	202	Ctrl_T1	919.494	1	919.492	918.484			-0.042703	-3.9265e-05						41.917	0.51204	41.975	41.726	42.239	0.058186								0.69844	0.00213801	0.0286345	0.0022273	1	13884	65.252	65.252	1	0.89665	0.9128	0
AMTQLLAGV	9	0	2	0	Oxidation (M)	Pep4134	ISO-MSMS	1	2023-11-03_Fusion_39991	103	Treat_T1	463.269	2	460.25	918.484			0.75271	0.00034644						40.078	0.36687	41.214	40.995	41.362	1.1361								0.51013	0.00242245	0.0202891	0.00019623	1	12909	73.039	69.848	1			0
AMTQLLAGV	9	0	2	0	Oxidation (M)	Pep4134	ISO-MSMS	2	2023-11-03_Fusion_39991	103	Treat_T1	466.269	2	460.25	918.484			-4.3556	-0.0020047						40.285	0.50363	41.421	41.043	41.546	1.1361								0.983592	0.00395918	0.00807896	5.7558e-05	2	13012	97.068	92.751	1	1.9574	1.8295	0
AMTQLLAGV	9	0	2	0	Oxidation (M)	Pep4134	ISO-MSMS	1	2023-11-03_Fusion_39992	203	Treat_T1	925.53	1	919.492	918.484			-0.42527	-0.00039103						40.131	0.32985	41.247	41.001	41.331	1.1158								0.732627	0.000673774	0.00179431	0.0011967	2	11828	68.915	64.599	1	37.729	37.302	0
AMTQLLAGV	9	0	2	0	Unmodified	Pep4134	MULTI-MSMS		2023-02-06_Fusion_36172	201	Ctrl_T2	909.532	1	903.497	902.49	0.47285	0.00042722	-1.9373	-0.0017503	-1.4644	-0.0013231	903.498	909.533	915.538	50.044	0.80661	50.05	49.619	50.425	0.0058212					804	119	12	0.912774	0.00865725	0.0773662	2.5962e-08	10	16685	111.04	111.04	1	12.726	9.7586	0
AMTQLLAGV	9	0	2	0	Unmodified	Pep4134	ISO-MSMS	0	2023-02-06_Fusion_36177	202	Ctrl_T1	903.498	1	903.497	902.49			0.31943	0.0002886						50.077	0.59702	50.125	49.798	50.395	0.047939								0.927991	0.00793914	0.0883525	8.896e-05	4	16799	91.626	91.626	1	0.58802	0.59861	0
AMTQLLAGV	9	0	2	0	Unmodified	Pep4134	ISO-MSMS	1	2023-11-03_Fusion_39991	103	Treat_T1	455.271	2	452.252	902.49			1.1132	0.00050346						48.187	0.4254	49.47	49.182	49.607	1.2834								0.851744	0.00497746	0.0668389	0.00011848	2	16113	86.512	83.321	1	15.159	14.168	0
AMTQLLAGV	9	0	2	0	Unmodified	Pep4134	ISO-MSMS	2	2023-11-03_Fusion_39991	103	Treat_T1	458.272	2	452.252	902.49			-1.7697	-0.00080033						48.29	0.45186	49.573	49.298	49.75	1.2834								0.887577	0.00680608	0.0317542	0.00013157	2	16143	84.244	81.052	1	5.8482	5.466	0
AMTQLLAGV	9	0	2	0	Unmodified	Pep4134	ISO-MSMS	1	2023-11-03_Fusion_39992	203	Treat_T1	909.536	1	903.497	902.49			-0.90008	-0.00081322						48.108	0.64244	49.476	49.216	49.859	1.3675								0.968332	0.0348263	1	2.5041e-06	5	14757	117.1	116.45	1	60.13	59.45	0
AMTQLLAGV	9	0	2	0	Unmodified	Pep4134	ISO-MSMS	2	2023-11-03_Fusion_39992	203	Treat_T1	915.539	1	903.497	902.49			-2.2614	-0.0020432						48.291	0.64717	49.658	49.358	50.006	1.3675								0.935469	0.0321325	0.350185	3.4724e-06	6	14818	108.09	107.11	1	11.72	11.587	0
AMVGAVLTA	9	0	1	0	Unmodified	Pep657	ISO-MSMS	1	2023-11-03_Fusion_39992	203	Treat_T1	835.482	1	832.46	831.452			3.6427	0.0030324						39.074	0.29893	40.147	39.944	40.243	1.0725								0.872412	0.001259	0.0158116	0.016491	1	11420	34.892	26.952	1			0
AMWEHPITA	9	0	0	0	Unmodified	Pep3586	ISO-MSMS	-1	2023-02-06_Fusion_36171	101	Ctrl_T2	528.253	2	528.253	1054.49			0.44356	0.00023431						36.138	0.3665	36.138	35.908	36.275	0								0.0546337	0.000499958	0.00306009	0.030286	1	11213	27.487	24.648	1
AMWEHPITA	9	0	0	0	Unmodified	Pep3586	ISO-MSMS	-1	2023-02-06_Fusion_36176	102	Ctrl_T1	528.253	2	528.253	1054.49			0.32831	0.00017343						36.061	0.4392	36.1	35.841	36.28	0.03989								0.389086	0.00834412	0.12281	0.0027747	1	11287	63.306	57.564	1
AMWEHPITA	9	0	0	0	Unmodified	Pep3586	ISO-MSMS	-1	2023-11-03_Fusion_39991	103	Treat_T1	528.253	2	528.253	1054.49			-1.1944	-0.00063095						33.714	0.27736	34.861	34.711	34.989	1.1468								0.446292	0.00499439	0.0302402	0.003323	1	10417	61.357	52.143	1
AMYDKGPFR	9	1	0	1	Unmodified	Pep4028	ISO-MSMS	2	2023-02-06_Fusion_36172	201	Ctrl_T2	368.188	3	362.18	1083.52			-0.079378	-2.8749e-05						27.686	0.44859	27.697	27.482	27.93	0.010887								0.232662	0.000843762	0.00515212	0.014686	2	8941	49.423	49.423	1	1.9975	1.761	0
AMYDKGPFR	9	1	0	1	Unmodified	Pep4028	ISO-MSMS	1	2023-02-06_Fusion_36172	201	Ctrl_T2	365.528	3	362.18	1083.52			0.41839	0.00015153						27.671	0.4438	27.682	27.486	27.93	0.010885								0.181418	0.00117168	0.00887526	1.7901e-05	3	8946	91.041	90.287	1	2.3302	2.0543	0
AMYDKGPFR	9	1	0	1	Unmodified	Pep4028	MULTI-MSMS		2023-02-06_Fusion_36177	202	Ctrl_T1	365.529	3	362.18	1083.52	0.17703	6.4115e-05	0.75825	0.00027462	0.93527	0.00033874	362.18	365.528	368.188	27.741	0.61936	27.79	27.477	28.097	0.048513					103	35	7	0.140143	0.000658052	0.00459929	0.00010911	3	9048	77.674	77.674	1	0.87684	1.0575	0
AMYDKGPFR	9	1	0	1	Unmodified	Pep4028	ISO-MSMS	1	2023-11-03_Fusion_39991	103	Treat_T1	547.788	2	542.766	1083.52			0.45679	0.00024793						25.819	0.47441	27.27	26.941	27.416	1.4516								0.620991	0.00623614	0.0711626	2.7722e-06	2	7277	114.6	104.62	1	11.535	8.2735	0
AMYDKGPFR	9	1	0	1	Unmodified	Pep4028	ISO-MSMS	2	2023-11-03_Fusion_39991	103	Treat_T1	551.777	2	542.766	1083.52			-0.69503	-0.00037724						25.824	0.45126	27.276	26.987	27.438	1.4516								0.607692	0.00639882	0.0543712	0.0018961	2	7286	66.429	57.566	1	15.841	11.362	0
AMYDKGPFR	9	1	0	1	Unmodified	Pep4028	ISO-MSMS	1	2023-11-03_Fusion_39992	203	Treat_T1	365.528	3	362.18	1083.52			0.31654	0.00011465						25.794	0.47365	27.376	27.115	27.588	1.5826								0.887764	0.0147464	0.223449	1.1404e-15	2	7027	173.23	172.64	1	19.338	11.859	0
AMYDKGPFR	9	1	0	1	Unmodified	Pep4028	ISO-MSMS	2	2023-11-03_Fusion_39992	203	Treat_T1	368.187	3	362.18	1083.52			-0.83926	-0.00030396						25.82	0.47234	27.402	27.14	27.612	1.5826								0.411321	0.0125787	0.156318	0.0044484	2	7045	66.27	61.93	1	22.118	13.563	0
AMYDKGPFRSK	11	2	0	1	Unmodified	Pep217	ISO-MSMS	1	2023-02-06_Fusion_36171	101	Ctrl_T2	657.365	2	650.329	1298.64			0.045874	2.9833e-05						24.503	0.59926	24.503	24.197	24.796	0								0.961807	0.00541177	0.0370174	4.2528e-11	3	6667	167.67	157.44	1	5.6084	3.0404	0
AMYDKGPFRSK	11	2	0	1	Unmodified	Pep217	ISO-MSMS	2	2023-02-06_Fusion_36171	101	Ctrl_T2	663.349	2	650.329	1298.64			-0.68636	-0.00044636						24.529	0.56075	24.529	24.235	24.796	0								0.971813	0.00374391	0.026418	1.3418e-05	2	6669	98.044	69.839	1	5.1838	2.7498	0
AMYDKGPFRSK	11	2	0	1	Unmodified	Pep217	ISO-MSMS	1	2023-02-06_Fusion_36172	201	Ctrl_T2	438.579	3	433.889	1298.64			0.14341	6.2225e-05						24.481	0.96163	24.488	24.001	24.963	0.0074348								0.874786	0.11072	1	7.8051e-23	8	7918	200.05	196.53	1	5.1992	4.8934	0
AMYDKGPFRSK	11	2	0	1	Unmodified	Pep217	ISO-MSMS	2	2023-02-06_Fusion_36172	201	Ctrl_T2	442.568	3	433.889	1298.64			-1.3904	-0.00060327						24.483	0.84343	24.491	24.096	24.94	0.0074348								0.977443	0.0840211	0.669679	1.718e-22	8	7925	188.91	181.71	1	5.1824	4.8609	0
AMYDKGPFRSK	11	2	0	1	Unmodified	Pep217	ISO-MSMS	1	2023-02-06_Fusion_36176	102	Ctrl_T1	657.364	2	650.329	1298.64			0.02888	1.8781e-05						24.419	0.51212	24.445	24.207	24.719	0.02565								0.786676	0.00381791	0.0368665	5.2984e-08	3	6765	134.57	125.67	1	0.67108	0.89491	0
AMYDKGPFRSK	11	2	0	1	Unmodified	Pep217	ISO-MSMS	2	2023-02-06_Fusion_36176	102	Ctrl_T1	663.348	2	650.329	1298.64			-0.43023	-0.00027979						24.487	0.58899	24.513	24.207	24.796	0.02565								0.96253	0.00452425	0.0397455	3.1181e-08	2	6767	136.96	106.35	1	0.66101	0.87927	0
AMYDKGPFRSK	11	2	0	1	Unmodified	Pep217	ISO-MSMS	1	2023-02-06_Fusion_36177	202	Ctrl_T1	438.579	3	433.889	1298.64			-0.21254	-9.2217e-05						24.431	0.83981	24.478	24.065	24.905	0.047699								0.766471	0.0559915	0.565301	1.3842e-23	8	8021	207.68	206.26	1	0.6202	0.84991	0
AMYDKGPFRSK	11	2	0	1	Unmodified	Pep217	ISO-MSMS	2	2023-02-06_Fusion_36177	202	Ctrl_T1	442.568	3	433.889	1298.64			-1.0468	-0.0004542						24.448	0.79306	24.496	24.088	24.881	0.047701								0.976835	0.0637538	0.545013	1.8145e-15	6	8029	153.38	149.74	1	0.61128	0.83768	0
AMYDKGPFRSK	11	2	0	1	Unmodified	Pep217	ISO-MSMS	2	2023-11-03_Fusion_39991	103	Treat_T1	663.348	2	650.329	1298.64			-0.96011	-0.00062439						22.811	0.63696	24.233	23.887	24.524	1.4228								0.974564	0.00787724	0.0261193	1.8498e-10	5	6041	145.46	97.491	1			0
AMYDKGPFRSK	11	2	0	1	Unmodified	Pep217	ISO-MSMS	1	2023-11-03_Fusion_39991	103	Treat_T1	657.365	2	650.329	1298.64			0.38602	0.00025104						22.832	0.68007	24.255	23.862	24.542	1.4228								0.928807	0.00949273	0.0371694	8.069e-16	4	6063	201.84	167.26	1			0
AMYDKGPFRSK	11	2	0	1	Unmodified	Pep217	ISO-MSMS	1	2023-11-03_Fusion_39992	203	Treat_T1	438.579	3	433.889	1298.64			1.0018	0.00043465						22.809	1.3356	24.346	23.85	25.186	1.537								0.980994	0.228622	1	8.1871e-41	10	6022	253.26	251.04	1	624.38	428.79	0
AMYDKGPFRSK	11	2	0	1	Unmodified	Pep217	ISO-MSMS	2	2023-11-03_Fusion_39992	203	Treat_T1	442.568	3	433.889	1298.64			-1.5903	-0.00069001						22.804	1.1139	24.341	23.876	24.99	1.537								0.992141	0.220231	0.766383	8.1417e-31	9	6031	215.72	208.52	1	565.71	388.5	0
AMYDKGPFRSK	11	2	0	1	Oxidation (M)	Pep217	ISO-MSMS	0	2023-02-06_Fusion_36176	102	Ctrl_T1	658.327	2	658.327	1314.64			0.45939	0.00030243						22.104	0.60137	22.128	21.799	22.401	0.0238								0.743437	0.00231332	0.0399307	2.1743e-07	2	5868	116.52	100.38	1	1.737	2.5162	0
AMYSNNLLK	9	1	2	0	Unmodified	Pep1777	ISO-MSMS	2	2023-11-03_Fusion_39991	103	Treat_T1	537.3	2	527.274	1052.53			-3.7792	-0.0019927						30.392	0.43102	31.733	31.522	31.953	1.3412								0.839361	0.0080365	0.0362362	0.00012769	2	9101	84.916	82.717	1	2.8011	2.0091	0
AMYSRKAMYK	10	2	0	1	Unmodified	Pep186	ISO-MSMS	1	2023-02-06_Fusion_36172	201	Ctrl_T2	421.569	3	416.879	1247.62			-0.2322	-9.6799e-05						20.901	0.29487	20.902	20.691	20.986	0.00107								0.54173	0.00157731	0.0104439	3.6132e-05	2	6855	81.191	81.191	1	4.2992	1.982	0
AMYSRKAMYK	10	2	0	1	Unmodified	Pep186	ISO-MSMS	0	2023-02-06_Fusion_36177	202	Ctrl_T1	416.879	3	416.879	1247.62			-0.69811	-0.00029103						20.788	0.39151	20.832	20.58	20.972	0.044636								0.853987	0.00615544	0.0441503	6.5334e-16	3	6940	173.88	167.43	1	0.51771	0.70946	0
AMYSRKAMYK	10	2	0	1	Unmodified	Pep186	ISO-MSMS	1	2023-11-03_Fusion_39992	203	Treat_T1	421.569	3	416.879	1247.62			0.10101	4.2107e-05						19.601	0.26603	20.967	20.831	21.097	1.3665								0.898394	0.0199035	0.192691	0.0012294	1	5020	68.76	52.183	1			0
AMYSRKAMYK	10	2	0	1	Unmodified	Pep186	ISO-MSMS	2	2023-11-03_Fusion_39992	203	Treat_T1	425.558	3	416.879	1247.62			-0.17302	-7.213e-05						19.597	0.21915	20.964	20.854	21.073	1.3665								0.895199	0.020897	0.2282	1.4847e-09	2	5028	128.85	121.09	1			0
AMYTYFQAK	9	1	0	0	Unmodified	Pep3587	MULTI-MSMS		2023-02-06_Fusion_36171	101	Ctrl_T2	563.782	2	561.768	1121.52	0.23054	0.00012951	0.25476	0.00014311	0.48529	0.00027262	561.768	563.781	565.776	36.287	0.62095	36.287	35.908	36.529	0					275	62	8	0.807605	0.00177026	0.00467506	0.0014441	3	11250	63.48	60.643	1	3.142	2.4009	0
AMYTYFQAK	9	1	0	0	Unmodified	Pep3587	ISO-MSMS	1	2023-02-06_Fusion_36176	102	Ctrl_T1	563.785	2	561.768	1121.52			3.4588	0.001943						36.245	0.72371	36.286	35.75	36.474	0.040833								0.495268	0.00453934	0.0581345	0.0073396	1	11302	47.082	45.877	1	0.70899	0.80004	0
AMYTYFQAK	9	1	0	0	Unmodified	Pep3587	ISO-MSMS	0	2023-02-06_Fusion_36176	102	Ctrl_T1	561.768	2	561.768	1121.52			0.16819	9.4484e-05						36.289	0.54606	36.329	35.952	36.498	0.040829								0.673988	0.00475503	0.0170585	0.0044991	2	11343	57.177	53.431	1	0.68804	0.7764	0
AMYTYFQAK	9	1	0	0	Unmodified	Pep3587	ISO-MSMS	2	2023-02-06_Fusion_36176	102	Ctrl_T1	565.776	2	561.768	1121.52			-0.91947	-0.00051653						36.238	0.50982	36.279	35.952	36.462	0.040833								0.477156	0.00345886	0.0120307	0.007734	1	11344	45.68	39.577	1	0.68177	0.76933	0
AMYTYFQAK	9	1	0	0	Unmodified	Pep3587	ISO-MSMS	1	2023-11-03_Fusion_39991	103	Treat_T1	563.781	2	561.768	1121.52			1.3439	0.00075496						33.442	0.44392	34.589	34.426	34.87	1.1468								0.543345	0.00537439	0.0275631	0.00018369	1	10280	75.213	65.999	1	12.839	5.128	0
AMYTYFQAK	9	1	0	0	Unmodified	Pep3587	ISO-MSMS	2	2023-11-03_Fusion_39992	203	Treat_T1	1130.55	1	1122.53	1121.52			0.50321	0.00056486						33.504	0.18788	34.515	34.422	34.61	1.0117								0.501697	0.000200577	0.00295724	0.0010649	1	9523	69.383	65.449	1			0
APAAAPSSL	9	0	1	0	Unmodified	Pep4038	ISO-MSMS	2	2023-02-06_Fusion_36172	201	Ctrl_T2	790.44	1	784.42	783.413			-1.1687	-0.00091672						28.794	0.28176	28.806	28.625	28.907	0.011883								0.868307	0.000372167	0.00636283	0.0070324	1	9288	48.174	48.174	1	1.7795	1.2855	0
APAGRKVGL	9	1	1	1	Unmodified	Pep4320	MULTI-MSMS		2023-02-06_Fusion_36171	101	Ctrl_T2	441.304	2	434.772	867.529	-0.41582	-0.00018079	0.20227	8.7943e-05	-0.21355	-9.2844e-05	434.773	441.304	446.793	21.962	0.4674	21.962	21.723	22.191	0					136	23	10	0.459502	0.0130344	0.160177	2.8483e-05	1	5681	83.364	45.805	1	8.7031	7.4256	0
APAGRKVGL	9	1	1	1	Unmodified	Pep4320	ISO-MSMS	2	2023-02-06_Fusion_36172	201	Ctrl_T2	298.198	3	290.184	867.529			-1.2909	-0.00037459						22.013	0.30496	22.016	21.815	22.12	0.0030632								0.249554	0.000755026	0.00927519	0.041884	1	7196	35.295	18.962	1			0
APAGRKVGL	9	1	1	1	Unmodified	Pep4320	MULTI-MSMS		2023-02-06_Fusion_36176	102	Ctrl_T1	434.772	2	434.772	867.529	-0.0062737	-2.7276e-06	-0.051376	-2.2337e-05	-0.057649	-2.5064e-05	434.772	441.304	446.793	21.943	0.46341	21.966	21.707	22.17	0.023153					161	21	12	0.695663	0.00698636	0.0534288	3.3012e-05	2	5793	79.146	45.503	1	1.6704	1.8529	0
APALGRVGK	9	1	1	1	Unmodified	Pep3935	ISO-MSMS	2	2023-02-06_Fusion_36172	201	Ctrl_T2	298.198	3	290.184	867.529			-1.2909	-0.00037459						22.013	0.30496	22.016	21.815	22.12	0.0030632								0.249554	0.000755026	0.00927519	0.021282	1	7195	32.32	12.323	1			0
APALGRVGK	9	1	1	1	Unmodified	Pep3935	MULTI-SECPEP		2023-02-06_Fusion_36177	202	Ctrl_T1	434.954	2	434.772	867.529	-0.07664	-3.3321e-05	-0.15046	-6.5416e-05	-0.2271	-9.8736e-05	434.772	441.304	446.793	21.927	0.4435	21.972	21.738	22.181	0.04545					120	18	11	0.480917	0.00416472	0.130181	0.042547	1	7243	26.223	9.9292	1	1.3741	1.6199	0
APAPKPEAA	9	1	0	0	Unmodified	Pep3369	MULTI-MSMS		2023-02-06_Fusion_36176	102	Ctrl_T1	428.247	2	426.235	850.455	0.59569	0.0002539	-1.3373	-0.00056999	-0.74159	-0.00031609	426.235	428.247	430.241	20.956	0.48634	20.979	20.673	21.159	0.022568					146	26	9	0.809474	0.00536068	0.0141837	0.0012434	2	5407	65.252	11.497	1	0.94188	1.0628	0
APAPPKAEA	9	1	0	0	Unmodified	Pep3370	MULTI-MSMS		2023-02-06_Fusion_36171	101	Ctrl_T2	428.247	2	426.235	850.455	-0.19909	-8.4861e-05	-0.62119	-0.00026477	-0.82028	-0.00034963	426.235	428.247	430.242	20.934	0.45003	20.934	20.689	21.139	0					143	26	8	0.742496	0.00487584	0.0199937	0.0034592	1	5310	45.68	0.34478	1	3.0946	2.3648	0
APAPPKAEA	9	1	0	0	Unmodified	Pep3370	MULTI-MSMS		2023-02-06_Fusion_36176	102	Ctrl_T1	430.242	2	426.235	850.455	0.59569	0.0002539	-1.3373	-0.00056999	-0.74159	-0.00031609	426.235	428.247	430.241	20.956	0.48634	20.979	20.673	21.159	0.022568					146	26	9	0.560813	0.00496656	0.0130486	0.0030724	1	5408	49.097	4.0154	1	0.94188	1.0628	0
APAPPSKVI	9	1	0	0	Unmodified	Pep1542	ISO-MSMS	2	2023-11-03_Fusion_39991	103	Treat_T1	444.276	2	440.269	878.523			-0.075507	-3.3243e-05						26.085	0.37802	27.536	27.392	27.77	1.4513								0.94013	0.00188692	0.00979329	0.007831	1	7397	45.335	39.593	1	0.85647	0.34208	0
APAPPSSGL	9	0	1	0	Unmodified	Pep3134	ISO-MSMS	0	2023-02-06_Fusion_36177	202	Ctrl_T1	796.421	1	796.42	795.413			0.32779	0.00026106						29.284	0.42161	29.333	29.141	29.563	0.048849								0.94787	0.000793239	0.0178749	0.008488	1	9584	43	40.163	1	0.5702	0.56824	0
APAPPSSGL	9	0	1	0	Unmodified	Pep3134	ISO-MSMS	2	2023-11-03_Fusion_39992	203	Treat_T1	802.441	1	796.42	795.413			0.71338	0.00056815						27.849	0.27908	29.415	29.262	29.541	1.5669								0.686498	0.000300153	0.00147089	0.00017051	1	7663	77.496	71.324	1			0
APAPRPSLL	9	0	2	1	Unmodified	Pep3571	ISO-MSMS	1	2023-02-06_Fusion_36171	101	Ctrl_T2	467.309	2	461.279	920.544			0.81099	0.00037409						34.389	0.28153	34.389	34.346	34.627	0								0.439484	0.00100873	0.00362076	0.0088672	1	10560	41.652	33.312	1	0.068172	0.063885	0
APAPRPSLL	9	0	2	1	Unmodified	Pep3571	MSMS	1	2023-02-06_Fusion_36171	101	Ctrl_T2	467.31	2	461.279	920.544										34.337	1	34.337	33.837	34.837	0											0.046752	1	10498	28.174	25.167	1
APARLFAL	8	0	2	1	Unmodified	Pep2397	ISO-MSMS	1	2023-02-06_Fusion_36176	102	Ctrl_T1	435.792	2	429.763	857.512			-0.033305	-1.4313e-05						47.195	0.48206	47.231	46.923	47.405	0.035976								0.261889	0.00132307	0.0226516	0.0069832	1	15628	49.358	48.357	1	3.2349	4.7202	0
APARLFAL	8	0	2	1	Unmodified	Pep2397	ISO-MSMS	2	2023-11-03_Fusion_39991	103	Treat_T1	440.788	2	429.763	857.512			-2.8974	-0.0012452						43.812	0.47379	45.019	44.752	45.226	1.2075								0.828485	0.00579202	0.0209795	8.5513e-05	1	14369	74.439	72.254	1	2.3574	1.8646	0
APARLFALL	9	0	3	1	Unmodified	Pep3753	ISO-MSMS	1	2023-02-06_Fusion_36171	101	Ctrl_T2	493.845	2	486.305	970.596			0.89608	0.00043577						57.808	0.69331	57.808	57.449	58.142	0								0.458895	0.00757302	0.0884679	0.00016006	1	19653	79.307	79.307	1	8.0296	3.8233	0
APARLFALL	9	0	3	1	Unmodified	Pep3753	ISO-MSMS	1	2023-02-06_Fusion_36176	102	Ctrl_T1	493.844	2	486.305	970.596			-0.03351	-1.6296e-05						57.797	0.702	57.818	57.423	58.125	0.021011								0.601248	0.00764098	0.0705759	0.00052687	1	19774	71.296	71.296	1	5.3211	6.8666	0
APARLFALL	9	0	3	1	Unmodified	Pep3753	ISO-MSMS	1	2023-11-03_Fusion_39991	103	Treat_T1	493.844	2	486.305	970.596			1.1864	0.00057693						53.206	0.73898	54.588	54.342	55.081	1.3818								0.660112	0.00911788	0.145888	0.00010199	1	18062	89.369	89.369	1	38.982	27.959	0
APARLFALL	9	0	3	1	Unmodified	Pep3753	ISO-MSMS	2	2023-11-03_Fusion_39991	103	Treat_T1	500.34	2	486.305	970.596			-1.8809	-0.00091469						53.406	0.72713	54.788	54.529	55.256	1.3818								0.754142	0.0107397	0.0961173	0.00017837	3	18138	76.134	66.148	1	8.5687	6.1459	0
APAYSRAL	8	0	1	1	Unmodified	Pep1522	ISO-MSMS	1	2023-02-06_Fusion_36171	101	Ctrl_T2	429.254	2	424.735	847.455			1.07	0.00045445						27.456	0.40891	27.456	27.217	27.626	0								0.580396	0.00326051	0.0541196	0.015013	1	7840	36.395	36.395	1	2.08	1.5488	0
APAYSRAL	8	0	1	1	Unmodified	Pep1522	MSMS	2	2023-02-06_Fusion_36171	101	Ctrl_T2	432.749	2	424.735	847.455										27.5	1	27.5	27	28	0											0.04082	1	7858	32.61	7.6115	1
APAYSRAL	8	0	1	1	Unmodified	Pep1522	MULTI-MSMS		2023-02-06_Fusion_36176	102	Ctrl_T1	424.735	2	424.735	847.455	0.68896	0.00029262	-0.29417	-0.00012494	0.39479	0.00016768	424.735	429.254	432.749	27.442	0.41241	27.471	27.274	27.687	0.028294					95	20	7	0.541086	0.00588368	0.103499	0.0057122	1	7955	46.016	36.622	1	0.28624	0.32423	0
APAYSRAL	8	0	1	1	Unmodified	Pep1522	ISO-MSMS	2	2023-11-03_Fusion_39991	103	Treat_T1	432.749	2	424.735	847.455			-0.50003	-0.00021238						25.846	0.25139	27.297	27.187	27.438	1.4516								0.498581	0.00437827	0.0469138	0.0055372	1	7291	54.205	29.206	1			0
APDSQRLKL	9	1	2	1	Unmodified	Pep371	ISO-MSMS	1	2023-11-03_Fusion_39992	203	Treat_T1	348.562	3	343.201	1026.58			-0.048994	-1.6815e-05						25.171	0.31353	26.748	26.574	26.887	1.5774								0.651385	0.00240955	0.0340136	1.4395e-05	1	6840	94.262	94.044	1			0
APEEHPVL	8	0	1	0	Unmodified	Pep3494	MULTI-MSMS		2023-02-06_Fusion_36176	102	Ctrl_T1	446.233	2	446.232	890.45	0.43812	0.0001955	-0.19169	-8.554e-05	0.24642	0.00010996	446.232	447.741	449.243	28.411	0.70221	28.44	28.083	28.785	0.02882					153	33	8	0.663601	0.00469404	0.129942	0.0050722	2	8304	49.406	43.927	1	0.19757	0.21105	0
APEFRRLGL	9	0	2	2	Unmodified	Pep543	ISO-MSMS	1	2023-11-03_Fusion_39992	203	Treat_T1	359.568	3	353.542	1057.6			0.36679	0.00012968						32.342	0.25923	33.379	33.255	33.514	1.0364								0.458353	0.001415	0.0284122	3.2456e-05	1	9149	77.674	73.334	1			0
APEFRRLGL	9	0	2	2	Unmodified	Pep543	ISO-MSMS	2	2023-11-03_Fusion_39992	203	Treat_T1	364.227	3	353.542	1057.6			-2.4192	-0.0008553						32.472	0.21832	33.493	33.359	33.578	1.0212								0.836626	0.00228354	0.0198943	0.014686	1	9186	49.423	29.816	1			0
APEYFRRKL	9	1	1	2	Unmodified	Pep324	ISO-MSMS	1	2023-11-03_Fusion_39992	203	Treat_T1	400.254	3	393.893	1178.66			0.28704	0.00011306						23.894	0.28364	25.456	25.308	25.591	1.5617								0.811238	0.00851988	0.041457	7.0714e-10	2	6413	135.35	135.35	1	18.935	16.622	0
APEYFRRKL	9	1	1	2	Unmodified	Pep324	ISO-MSMS	2	2023-11-03_Fusion_39992	203	Treat_T1	405.243	3	393.893	1178.66			-0.50678	-0.00019962						23.939	0.4033	25.501	25.357	25.761	1.5617								0.809976	0.0115012	0.051792	2.6114e-05	2	6419	83.499	74.77	1	7.3414	6.4445	0
APFEPLASGIL	11	0	2	0	Unmodified	Pep2683	ISO-MSMS	2	2023-02-06_Fusion_36171	101	Ctrl_T2	563.831	2	557.811	1113.61			0.054159	3.021e-05						59.678	0.44065	59.678	59.58	60.021	0								0.58243	0.00131967	0.0119942	0.020606	1	20368	31.934	31.934	1	6.9709	6.2171	0
APFEPLASGIL	11	0	2	0	Unmodified	Pep2683	MSMS	1	2023-02-06_Fusion_36171	101	Ctrl_T2	560.83	2	557.811	1113.61										59.635	1	59.635	59.135	60.135	0											0.0083229	1	20352	55.676	55.676	1
APFEPLASGIL	11	0	2	0	Unmodified	Pep2683	ISO-MSMS	1	2023-02-06_Fusion_36172	201	Ctrl_T2	1120.65	1	1114.61	1113.61			-1.5274	-0.0017025						59.653	0.5682	59.649	59.363	59.931	-0.0037613								0.93863	0.00146289	0.0107178	0.0053384	2	19801	51.854	49.656	1			0
APFEPLASGIL	11	0	2	0	Unmodified	Pep2683	ISO-MSMS	2	2023-02-06_Fusion_36172	201	Ctrl_T2	1126.66	1	1114.61	1113.61			-0.70712	-0.00078817						59.671	0.52034	59.667	59.475	59.996	-0.0037651								0.985284	0.001489	0.0329733	0.014552	1	19881	35.295	35.295	1			0
APFEPLASGIL	11	0	2	0	Unmodified	Pep2683	MULTI-MSMS		2023-02-06_Fusion_36176	102	Ctrl_T1	560.829	2	557.811	1113.61	0.74031	0.00041295	-1.018	-0.00056783	-0.27766	-0.00015488	557.811	560.829	563.831	59.653	0.51044	59.669	59.42	59.93	0.016163					166	48	7	0.670602	0.00176715	0.00476606	0.0016144	4	20503	42.109	42.109	1	1.5352	1.6141	0
APFEPLASGIL	11	0	2	0	Unmodified	Pep2683	MULTI-MSMS		2023-02-06_Fusion_36177	202	Ctrl_T1	1120.65	1	1114.61	1113.61	0.88136	0.00098238	-2.054	-0.0022894	-1.1726	-0.001307	1114.61	1120.65	1126.65	59.628	0.70028	59.652	59.294	59.994	0.023853					151	38	7	0.980475	0.00178779	0.00848004	0.00062259	6	20089	63.565	63.565	1	1.437	1.4628	0
APFEPLASGIL	11	0	2	0	Unmodified	Pep2683	ISO-MSMS	1	2023-11-03_Fusion_39991	103	Treat_T1	560.831	2	557.811	1113.61			1.7007	0.00094866						57.502	0.25167	59.007	58.826	59.078	1.505								0.602862	0.00556062	0.0972554	4.6753e-05	1	19790	76.774	76.774	1	4.4044	4.1166	0
APFEPLASGIL	11	0	2	0	Unmodified	Pep2683	ISO-MSMS	2	2023-11-03_Fusion_39991	103	Treat_T1	564.331	2	557.811	1113.61			-2.7597	-0.0015394						57.632	0.37725	59.152	58.94	59.317	1.5193								0.751381	0.00508973	0.028098	0.0065626	1	19844	47.082	43.335	1	2.1123	1.9743	0
APFEPLASGIL	11	0	2	0	Unmodified	Pep2683	ISO-MSMS	1	2023-11-03_Fusion_39992	203	Treat_T1	1120.65	1	1114.61	1113.61			0.97637	0.0010883						57.479	0.36026	59.032	58.857	59.217	1.5527								0.725049	0.00144278	0.0993232	3.3529e-05	2	18104	85.212	84.145	1	12.273	12.134	0
APFEPLASGIL	11	0	2	0	Unmodified	Pep2683	ISO-MSMS	2	2023-11-03_Fusion_39992	203	Treat_T1	1127.66	1	1114.61	1113.61			-2.5918	-0.0028889						57.645	0.35581	59.198	58.981	59.337	1.5527								0.974839	0.00426901	0.0604541	0.016726	3	18173	34.089	30.154	1			0
APFLRNVEL	9	0	2	1	Unmodified	Pep3688	MULTI-MSMS		2023-02-06_Fusion_36171	101	Ctrl_T2	535.833	2	529.803	1057.59	-0.11099	-5.8801e-05	-0.94604	-0.00050121	-1.057	-0.00056001	529.803	535.832	540.828	45.828	0.6705	45.828	45.438	46.108	0					161	32	8	0.585306	0.00157063	0.0219375	0.0015497	2	14900	62.546	58.612	1	1.8581	1.7412	0
APFLRNVEL	9	0	2	1	Unmodified	Pep3688	MULTI-MSMS		2023-02-06_Fusion_36176	102	Ctrl_T1	529.803	2	529.803	1057.59	0.37132	0.00019673	-1.1504	-0.00060951	-0.77911	-0.00041278	529.803	535.831	540.828	45.814	0.72475	45.851	45.425	46.149	0.037514					182	31	9	0.373115	0.00333671	0.041033	0.0019969	3	15105	58.596	49.008	1	0.47755	0.6968	0
APGKRILVL	9	1	2	1	Unmodified	Pep1801	ISO-MSMS	2	2023-11-03_Fusion_39991	103	Treat_T1	498.858	2	483.827	965.639			-0.5869	-0.00028396						30.922	0.37456	32.23	32.068	32.442	1.308								0.568061	0.00290467	0.0323499	0.0068598	1	9281	48.787	48.787	1			0
APGKRILVL	9	1	2	1	Unmodified	Pep1801	ISO-MSMS	1	2023-11-03_Fusion_39991	103	Treat_T1	491.868	2	483.827	965.639			1.1247	0.00054418						30.8	0.37232	32.108	31.933	32.306	1.308								0.417226	0.0018912	0.0324191	0.0082465	1	9287	43.858	42.531	1			0
APGPGLLL	8	0	3	0	Unmodified	Pep770	ISO-MSMS	2	2023-11-03_Fusion_39992	203	Treat_T1	755.516	1	737.456	736.448			-2.0709	-0.0015272						50.379	0.51387	51.771	51.49	52.004	1.3917								0.77955	0.0019069	0.0298364	6.8036e-05	3	15626	80.997	77.679	1	6.1868	6.0347	0
APGPRFLVT	9	0	1	1	Unmodified	Pep2027	ISO-MSMS	1	2023-11-03_Fusion_39991	103	Treat_T1	483.8	2	479.279	956.544			2.7495	0.0013178						35.391	0.40134	36.492	36.252	36.653	1.1012								0.318747	0.00228814	0.0333984	0.0082707	1	11028	43.772	40.201	1	3.594	2.6182	0
APGPRFLVT	9	0	1	1	Unmodified	Pep2027	ISO-MSMS	2	2023-11-03_Fusion_39991	103	Treat_T1	487.294	2	479.279	956.544			0.16204	7.7662e-05						35.404	0.37778	36.506	36.313	36.691	1.1012								0.343236	0.00343707	0.0179616	0.025901	1	11098	29.841	19.93	1	4.8959	3.5666	0
APGSARRPL	9	0	1	2	Unmodified	Pep3357	MULTI-MSMS		2023-02-06_Fusion_36171	101	Ctrl_T2	470.302	2	462.772	923.53	0.14742	6.8222e-05	-0.24825	-0.00011488	-0.10083	-4.6661e-05	462.773	470.302	475.791	19.99	0.92277	19.99	19.534	20.457	0					257	56	9	0.735138	0.00966223	0.0838948	0.0014739	5	4924	75.692	60.151	1	17.809	14.472	0
APGSARRPL	9	0	1	2	Unmodified	Pep3357	ISO-MSMS	1	2023-02-06_Fusion_36172	201	Ctrl_T2	313.87	3	308.851	923.53			0.1661	5.13e-05						19.946	0.49902	19.945	19.756	20.255	-0.0010014								0.643957	0.00230012	0.0250123	3.5211e-09	2	6564	111.17	107.53	1	12.479	10.299	0
APGSARRPL	9	0	1	2	Unmodified	Pep3357	ISO-MSMS	2	2023-02-06_Fusion_36172	201	Ctrl_T2	317.529	3	308.851	923.53			-1.4753	-0.00045564						20.036	0.61196	20.035	19.806	20.418	-0.0010014								0.795282	0.00467365	0.0413366	0.0051973	2	6595	65.038	61.841	1	9.2866	7.6644	0
APGSARRPL	9	0	1	2	Unmodified	Pep3357	MULTI-MSMS		2023-02-06_Fusion_36176	102	Ctrl_T1	470.302	2	462.772	923.53	0.025854	1.1964e-05	0.28277	0.00013086	0.30862	0.00014282	462.772	470.302	475.791	19.989	0.84025	20.01	19.596	20.436	0.021452					345	52	12	0.599728	0.0057475	0.028507	2.2624e-05	5	5005	91.9	82.484	1	0.99334	1.1739	0
APGSARRPL	9	0	1	2	Unmodified	Pep3357	MULTI-MSMS		2023-02-06_Fusion_36177	202	Ctrl_T1	313.87	3	308.851	923.53	-0.38618	-0.00011927	-0.37065	-0.00011448	-0.75683	-0.00023375	308.851	313.871	317.53	19.976	0.67677	20.019	19.783	20.46	0.042816					105	29	6	0.613457	0.00102419	0.0100473	1.845e-07	6	6657	105.39	102.54	1	1.1747	1.3459	0
APGSARRPL	9	0	1	2	Unmodified	Pep3357	ISO-MSMS	2	2023-11-03_Fusion_39991	103	Treat_T1	475.791	2	462.772	923.53			-1.9937	-0.00092265						19.054	0.7693	20.352	20.073	20.842	1.2974								0.890901	0.0218926	0.284538	0.00016316	2	4574	78.77	37.752	1	114.08	118.1	0
APGSARRPL	9	0	1	2	Unmodified	Pep3357	ISO-MSMS	1	2023-11-03_Fusion_39991	103	Treat_T1	470.302	2	462.772	923.53			0.27794	0.00012862						19.014	0.324	20.311	20.139	20.463	1.2974								0.730247	0.0377332	0.349866	0.0011171	1	4609	69.198	52.422	1	120.38	124.63	0
APGSARRPL	9	0	1	2	Unmodified	Pep3357	ISO-MSMS	1	2023-11-03_Fusion_39992	203	Treat_T1	313.87	3	308.851	923.53			1.1397	0.000352						18.994	0.30713	20.251	20.094	20.401	1.2568								0.874409	0.0121608	0.237061	3.4303e-09	2	4825	111.95	109.1	1			0
APGSARRPL	9	0	1	2	Unmodified	Pep3357	ISO-MSMS	2	2023-11-03_Fusion_39992	203	Treat_T1	317.529	3	308.851	923.53			-1.8767	-0.00057962						19.062	0.33017	20.319	20.094	20.424	1.2568								0.909068	0.0181709	0.267696	3.0701e-05	2	4834	79.286	76.434	1			0
APGSARRPLLL	11	0	3	2	Unmodified	Pep506	ISO-MSMS	1	2023-11-03_Fusion_39992	203	Treat_T1	391.272	3	384.24	1149.7			0.60812	0.00023366						30.296	0.31627	31.45	31.253	31.569	1.1542								0.116088	0.000315265	0.00385981	1.5052e-05	1	8458	93.667	93.667	1	1.6844	1.456	0
APGSARRPLLL	11	0	3	2	Unmodified	Pep506	ISO-MSMS	2	2023-11-03_Fusion_39992	203	Treat_T1	396.932	3	384.24	1149.7			-1.9141	-0.00073549						30.433	0.30251	31.588	31.427	31.729	1.1542								0.426464	0.000906739	0.00873857	0.023954	1	8524	46.39	45.485	1	0.0665	0.057484	0
APGVRAVEL	9	0	1	1	Unmodified	Pep3555	ISO-MSMS	1	2023-02-06_Fusion_36171	101	Ctrl_T2	460.789	2	456.269	910.524			0.65592	0.00029928						33.25	0.46495	33.25	32.978	33.443	0								0.462231	0.00369469	0.0706569	0.023242	1	10067	31.268	27.858	1	11.109	8.2717	0
APGVRAVEL	9	0	1	1	Unmodified	Pep3555	ISO-MSMS	2	2023-02-06_Fusion_36171	101	Ctrl_T2	464.283	2	456.269	910.524			-2.003	-0.00091392						33.325	0.47021	33.325	33.031	33.501	0								0.310492	0.00323744	0.0423868	0.021614	1	10083	32.142	24.574	1	7.0115	5.2209	0
APGVRAVEL	9	0	1	1	Unmodified	Pep3555	ISO-MSMS	0	2023-02-06_Fusion_36176	102	Ctrl_T1	456.269	2	456.269	910.524			0.50275	0.00022939						33.248	0.4498	33.283	33.03	33.48	0.035427								0.480285	0.00281673	0.0150934	0.010139	1	10200	38.302	30.734	1	0.57818	0.65492	0
APIAKVGVL	9	1	1	0	Unmodified	Pep3590	ISO-MSMS	0	2023-02-06_Fusion_36176	102	Ctrl_T1	434.287	2	434.287	866.559			-1.493	-0.00064837						36.634	0.6191	36.675	36.258	36.877	0.040829								0.848858	0.000997459	0.00378371	0.0049419	1	11452	55.604	52.597	1	0.083641	0.09914	0
APIAKVGVL	9	1	1	0	Unmodified	Pep3590	ISO-MSMS	2	2023-11-03_Fusion_39991	103	Treat_T1	441.304	2	434.287	866.559			1.432	0.00062192						20.778	0.2755	22.139	22.013	22.288	1.3609								0.642131	0.00919566	0.0987914	0.029131	1	5290	28.107	28.107	1			0
APIAKVGVL	9	1	1	0	Unmodified	Pep3590	ISO-MSMS	1	2023-11-03_Fusion_39991	103	Treat_T1	437.809	2	434.287	866.559			1.2772	0.00055467						34.082	0.35242	35.209	34.986	35.338	1.1269								0.468456	0.0016556	0.0494332	0.023734	1	10519	31.004	31.004	1	3.5274	2.1663	0
APIAKVGVL	9	1	1	0	Unmodified	Pep3590	ISO-MSMS	2	2023-11-03_Fusion_39991	103	Treat_T1	441.304	2	434.287	866.559			-1.4309	-0.00062142						34.145	0.36738	35.272	35.061	35.429	1.1269								0.681974	0.0024253	0.00869014	0.0089657	1	10556	41.302	18.811	1			0
APILKRAL	8	1	2	1	Unmodified	Pep1490	ISO-MSMS	0	2023-02-06_Fusion_36176	102	Ctrl_T1	441.3	2	441.3	880.586			0.092184	4.0681e-05						27.327	0.37278	27.355	27.21	27.583	0.028294								0.188819	0.00179409	0.0310061	0.0077105	1	7930	46.921	42.239	1	0.22456	0.28517	0
APILKRAL	8	1	2	1	Unmodified	Pep1490	MSMS	1	2023-11-03_Fusion_39991	103	Treat_T1	449.342	2	441.3	880.586										25.268	1	26.719	26.219	27.219	1.4516											0.0015124	1	7062	74.717	71.325	1
APKPKWTQL	9	2	1	0	Unmodified	Pep446	ISO-MSMS	1	2023-11-03_Fusion_39992	203	Treat_T1	360.568	3	356.878	1067.61			0.87733	0.0003131						27.879	0.22268	29.446	29.298	29.52	1.5669								0.215004	0.000383944	0.00848014	0.0051973	1	7691	65.038	64.88	1	2.8612	2.0614	0
APKRPPSAF	9	1	0	1	Unmodified	Pep1336	MSMS	2	2023-02-06_Fusion_36171	101	Ctrl_T2	494.788	2	485.777	969.54										24.49	1	24.49	23.99	24.99	0											0.011406	1	6685	51.346	32.615	1
APKRPPSAF	9	1	0	1	Unmodified	Pep1336	ISO-MSMS	1	2023-11-03_Fusion_39991	103	Treat_T1	490.8	2	485.777	969.54			0.82923	0.00040282						22.503	0.42707	23.926	23.745	24.172	1.4228								0.374433	0.00586982	0.0521104	0.0041479	1	6018	58.426	55.018	1	16.281	11.677	0
APKRPPSGF	9	1	0	1	Unmodified	Pep1304	ISO-MSMS	2	2023-11-03_Fusion_39991	103	Treat_T1	487.78	2	478.769	955.524			-0.80831	-0.00038699						21.929	0.35118	23.329	23.112	23.464	1.3998								0.342474	0.00155461	0.0393963	0.0065374	2	5701	49.933	42.365	1	18.878	13.54	0
APKSSSGFSL	10	1	1	0	Unmodified	Pep1821	MULTI-MSMS		2023-02-06_Fusion_36171	101	Ctrl_T2	494.279	2	490.756	979.497	-0.12962	-6.3611e-05	0.36856	0.00018087	0.23894	0.00011726	490.756	494.279	497.774	33.846	0.85979	33.846	33.333	34.193	0					375	60	9	0.623132	0.0135997	0.0501245	8.5283e-05	3	10279	96.668	83.29	1	19.209	14.433	0
APKSSSGFSL	10	1	1	0	Unmodified	Pep1821	MULTI-MSMS		2023-02-06_Fusion_36176	102	Ctrl_T1	490.757	2	490.756	979.497	0.24393	0.00011971	0.26213	0.00012864	0.50606	0.00024835	490.756	494.278	497.773	33.801	1.1426	33.837	32.995	34.138	0.036572					392	70	10	0.674851	0.0102876	0.0721116	7.5309e-05	7	10435	98.233	88.002	1	1.0833	1.284	0
APKSSSGFSL	10	1	1	0	Unmodified	Pep1821	MSMS	2	2023-11-03_Fusion_39991	103	Treat_T1	497.773	2	490.756	979.497										31.424	1	32.696	32.196	33.196	1.2722											6.3307e-05	1	9503	93.143	85.218	1
APKSSSGFSL	10	1	1	0	Unmodified	Pep1821	MSMS	2	2023-11-03_Fusion_39991	103	Treat_T1	497.773	2	490.756	979.497										31.588	1	32.824	32.324	33.324	1.2361											2.6037e-08	1	9568	130.31	119.28	1
APLVTLEVL	9	0	3	0	Unmodified	Pep3273	ISO-MSMS	1	2023-02-06_Fusion_36172	201	Ctrl_T2	963.645	1	954.587	953.58			0.94052	0.00089781						64.987	0.41467	64.98	64.786	65.2	-0.0073318								0.951831	0.00128321	0.0462666	0.028376	1	21610	28.512	6.3811	1	2.3589	3.397	0
APLVTLEVL	9	0	3	0	Unmodified	Pep3273	ISO-MSMS	0	2023-02-06_Fusion_36177	202	Ctrl_T1	954.588	1	954.587	953.58			0.54433	0.00051961						65.342	0.52066	65.335	64.932	65.452	-0.0068436								0.909209	0.00303561	0.0677083	0.0029054	3	22015	62.842	15.719	1	0.25904	0.27226	0
APNLRGSGV	9	0	1	1	Unmodified	Pep4409	ISO-MSMS	1	2023-02-06_Fusion_36171	101	Ctrl_T2	440.263	2	435.743	869.472			0.064455	2.8086e-05						24.888	0.40723	24.888	24.633	25.04	0								0.686806	0.00467708	0.0318681	0.0061399	1	6851	51.346	44.451	1	4.8248	3.5926	0
APNLRGSGV	9	0	1	1	Unmodified	Pep4409	ISO-MSMS	2	2023-02-06_Fusion_36171	101	Ctrl_T2	443.757	2	435.743	869.472			-0.66701	-0.00029064						24.911	0.3806	24.911	24.686	25.067	0								0.555852	0.00304064	0.0189827	0.021282	1	6859	32.32	27.01	1	3.1524	2.3473	0
APNLRGSGV	9	0	1	1	Unmodified	Pep4409	MULTI-MSMS		2023-02-06_Fusion_36176	102	Ctrl_T1	435.743	2	435.743	869.472	-0.067443	-2.9388e-05	0.70607	0.00030767	0.63863	0.00027828	435.743	440.263	443.758	24.866	0.47191	24.893	24.593	25.065	0.026207					129	23	9	0.742292	0.00417686	0.0346293	3.5239e-05	3	6935	77.072	65.005	1	0.48388	0.5481	0
APNNGQNKSL	10	1	1	0	Unmodified	Pep1107	ISO-MSMS	0	2023-02-06_Fusion_36176	102	Ctrl_T1	521.768	2	521.767	1041.52			1.7491	0.0009126						19.156	0.24317	19.177	19.054	19.297	0.021009								0.5287	0.00330603	0.0266297	0.0018401	1	4695	66.568	62.633	1	0.3875	0.4593	0
APNNGQNKSL	10	1	1	0	Unmodified	Pep1107	ISO-MSMS	1	2023-11-03_Fusion_39991	103	Treat_T1	525.29	2	521.767	1041.52			2.482	0.001295						18.544	0.17207	19.841	19.812	19.984	1.2974								0.727044	0.000837347	0.00330305	9.6828e-05	1	4416	90.135	87.735	1			0
APNNGQNKSL	10	1	1	0	Unmodified	Pep1107	ISO-MSMS	2	2023-11-03_Fusion_39991	103	Treat_T1	528.784	2	521.767	1041.52			-0.86632	-0.00045202						18.591	0.19844	19.889	19.83	20.029	1.2974								0.907369	0.000836851	0.0029348	0.0065869	1	4418	49.527	45.931	1	4.269	2.6218	0
APNYRLKSL	9	1	2	1	Unmodified	Pep4035	ISO-MSMS	1	2023-02-06_Fusion_36172	201	Ctrl_T2	359.903	3	354.542	1060.6			2.6453	0.00093787						28.473	0.43675	28.485	28.251	28.688	0.011578								0.179199	0.000708745	0.0236222	0.0039854	1	9227	67.032	67.032	1			0
APNYRLKSL	9	1	2	1	Unmodified	Pep4035	ISO-MSMS	0	2023-02-06_Fusion_36177	202	Ctrl_T1	354.542	3	354.542	1060.6			0.45904	0.00016275						28.556	0.32084	28.604	28.458	28.779	0.048706								0.203128	0.000495514	0.0109927	0.084473	1	9361	26.693	26.693	1	0.41643	0.54272	0
APPEYHRKAV	10	1	0	1	Unmodified	Pep2962	ISO-MSMS	1	2023-02-06_Fusion_36171	101	Ctrl_T2	589.34	2	584.317	1166.62			0.54641	0.00031928						18.486	0.32777	18.486	18.354	18.682	0								0.786437	0.00119107	0.028063	0.0062862	1	4335	50.607	49.631	1			0
APPEYHRKAV	10	1	0	1	Unmodified	Pep2962	ISO-MSMS	2	2023-02-06_Fusion_36171	101	Ctrl_T2	593.328	2	584.317	1166.62			-0.87606	-0.0005119						18.513	0.35816	18.513	18.354	18.713	0								0.803037	0.00122962	0.0218923	0.0078254	1	4338	45.081	35.867	1			0
APPEYHRKAV	10	1	0	1	Unmodified	Pep2962	ISO-MSMS	1	2023-02-06_Fusion_36172	201	Ctrl_T2	393.229	3	389.88	1166.62			-0.4275	-0.00016667						18.513	0.52471	18.509	18.312	18.836	-0.0040684								0.556456	0.00799577	0.100843	3.4528e-09	2	6105	112.17	105.04	1	9.8237	8.6605	0
APPEYHRKAV	10	1	0	1	Unmodified	Pep2962	ISO-MSMS	2	2023-02-06_Fusion_36172	201	Ctrl_T2	395.888	3	389.88	1166.62			-1.7825	-0.00069497						18.506	0.57318	18.502	18.286	18.859	-0.0040684								0.775815	0.00674481	0.0496091	4.0048e-05	2	6115	78.342	76.97	1	10.106	8.9091	0
APPEYHRKAV	10	1	0	1	Unmodified	Pep2962	ISO-MSMS	1	2023-02-06_Fusion_36176	102	Ctrl_T1	589.34	2	584.317	1166.62			2.6499	0.0015484						18.495	0.22277	18.515	18.386	18.609	0.020628								0.601868	0.000598016	0.0112079	0.016171	1	4438	34.253	34.253	1	1.1497	1.4096	0
APPEYHRKAV	10	1	0	1	Unmodified	Pep2962	ISO-MSMS	2	2023-02-06_Fusion_36177	202	Ctrl_T1	395.888	3	389.88	1166.62			-1.2546	-0.00048913						18.45	0.40591	18.491	18.318	18.724	0.040758								0.727412	0.00172008	0.0104347	0.0015044	2	6225	71.555	70.056	1	1.4311	1.7259	0
APPEYHRKAV	10	1	0	1	Unmodified	Pep2962	MSMS	1	2023-11-03_Fusion_39991	103	Treat_T1	589.339	2	584.317	1166.62										17.674	1	18.925	18.425	19.425	1.2508											0.035078	1	4067	31.76	31.76	1
APQGGMAAL	9	0	1	0	Unmodified	Pep553	ISO-MSMS	1	2023-11-03_Fusion_39992	203	Treat_T1	818.428	1	815.408	814.401			2.2591	0.0018421						32.821	0.26066	33.842	33.702	33.963	1.0212								1	0.000180017	0.00162965	0.0027747	2	9304	63.306	63.306	1			0
APQGGMAAL	9	0	1	0	Unmodified	Pep553	ISO-MSMS	2	2023-11-03_Fusion_39992	203	Treat_T1	821.429	1	815.408	814.401			-0.65748	-0.00053611						32.921	0.21596	33.939	33.825	34.041	1.0177								0.888541	0.000656872	0.00207599	0.0063408	1	9345	50.632	50.632	1			0
APRAFLPLPV	10	0	2	1	Unmodified	Pep2600	ISO-MSMS	1	2023-02-06_Fusion_36171	101	Ctrl_T2	546.861	2	540.832	1079.65			-0.042154	-2.2798e-05						55.542	0.83663	55.542	55.154	55.99	0								0.887039	0.0273141	0.159124	4.8464e-05	4	18802	98.503	94.756	1	25.309	23.717	0
APRAFLPLPV	10	0	2	1	Unmodified	Pep2600	ISO-MSMS	2	2023-02-06_Fusion_36171	101	Ctrl_T2	551.856	2	540.832	1079.65			-0.67175	-0.00036331						55.679	0.7682	55.679	55.312	56.081	0								0.974813	0.0242621	0.139277	0.0048741	3	18803	55.676	51.93	1	5.8612	5.4927	0
APRAFLPLPV	10	0	2	1	Unmodified	Pep2600	MULTI-MSMS		2023-02-06_Fusion_36176	102	Ctrl_T1	540.833	2	540.832	1079.65	0.76473	0.00041359	-0.46863	-0.00025345	0.29609	0.00016014	540.832	546.86	551.856	55.68	1.1954	55.707	55.158	56.353	0.026939					579	71	14	0.947375	0.0141583	0.0226084	1.1543e-06	13	18949	110.63	106.89	1	0.68427	0.99844	0
APRAFLPLPV	10	0	2	1	Unmodified	Pep2600	ISO-MSMS	1	2023-11-03_Fusion_39991	103	Treat_T1	546.861	2	540.832	1079.65			0.46278	0.00025028						51.316	0.66016	52.643	52.342	53.003	1.327								0.944428	0.0533582	0.715155	2.4298e-06	3	17345	110.63	106.89	1	23.625	18.686	0
APRAFLPLPV	10	0	2	1	Unmodified	Pep2600	ISO-MSMS	2	2023-11-03_Fusion_39991	103	Treat_T1	551.856	2	540.832	1079.65			-1.4457	-0.00078187						51.462	0.90878	52.8	52.491	53.399	1.3382								0.984611	0.0649648	0.670449	0.0017107	6	17408	67.032	59.092	1	18.569	14.687	0
APRALLLLL	9	0	5	1	Unmodified	Pep3266	MSMS	1	2023-02-06_Fusion_36171	101	Ctrl_T2	500.894	2	490.337	978.659										63.301	1	63.301	62.801	63.801	0											0.0070782	1	21640	60.788	13.721	1
APRALLLLL	9	0	5	1	Unmodified	Pep3266	MSMS	1	2023-02-06_Fusion_36171	101	Ctrl_T2	500.894	2	490.337	978.659										63.317	1	63.317	62.817	63.817	0											0.0085581	1	21645	57.559	10.492	1
APRALLLLL	9	0	5	1	Unmodified	Pep3266	MSMS	1	2023-02-06_Fusion_36171	101	Ctrl_T2	500.894	2	490.337	978.659										63.44	1	63.44	62.94	63.94	0											7.0275e-05	1	21686	78.616	31.549	1
APRALLLLL	9	0	5	1	Unmodified	Pep3266	MSMS	1	2023-02-06_Fusion_36176	102	Ctrl_T1	500.894	2	490.337	978.659										62.727	1	62.739	62.239	63.239	0.011997											0.034547	1	21633	33.642	1.6876	1
APRALLLLL	9	0	5	1	Unmodified	Pep3266	MSMS	1	2023-02-06_Fusion_36176	102	Ctrl_T1	500.895	2	490.337	978.659										62.867	1	62.879	62.379	63.379	0.011997											0.010394	1	21682	53.554	6.4873	1
APRALLLLL	9	0	5	1	Unmodified	Pep3266	MSMS	1	2023-02-06_Fusion_36176	102	Ctrl_T1	500.894	2	490.337	978.659										63.419	1	63.43	62.93	63.93	0.011585											0.0070782	1	21864	60.788	13.721	1
APRALLLLL	9	0	5	1	Unmodified	Pep3266	MSMS	1	2023-11-03_Fusion_39991	103	Treat_T1	500.895	2	490.337	978.659										58.193	1	59.725	59.225	60.225	1.5329											0.0071422	1	20051	60.648	14.766	1
APRASRPSL	9	0	1	2	Unmodified	Pep1240	ISO-MSMS	1	2023-02-06_Fusion_36171	101	Ctrl_T2	485.307	2	477.778	953.541			0.1091	5.2128e-05						22.337	0.61724	22.337	22.096	22.714	0								0.793977	0.0216242	0.451666	0.00047198	1	5807	71.491	16.778	1	23.614	19.189	0
APRASRPSL	9	0	1	2	Unmodified	Pep1240	ISO-MSMS	2	2023-02-06_Fusion_36171	101	Ctrl_T2	490.796	2	477.778	953.541			-1.9411	-0.0009274						22.384	0.53337	22.384	22.18	22.714	0								0.877549	0.0984787	1	9.0739e-05	1	5889	91.318	11.844	1	16.081	13.067	0
APRASRPSL	9	0	1	2	Unmodified	Pep1240	ISO-MSMS	1	2023-02-06_Fusion_36172	201	Ctrl_T2	323.874	3	318.854	953.541			0.11125	3.5472e-05						22.338	0.90625	22.342	22.073	22.98	0.0040607								0.814159	0.0604233	0.961256	3.4303e-09	4	7279	111.95	40.079	1	25.809	21.301	0
APRASRPSL	9	0	1	2	Unmodified	Pep1240	ISO-MSMS	2	2023-02-06_Fusion_36172	201	Ctrl_T2	327.533	3	318.854	953.541			-1.821	-0.00058065						22.36	0.71849	22.364	22.145	22.864	0.0040607								0.819463	0.0605906	0.999	0.0032567	3	7329	61.593	15.187	1	17.463	14.413	0
APRASRPSL	9	0	1	2	Unmodified	Pep1240	MULTI-MSMS		2023-02-06_Fusion_36176	102	Ctrl_T1	477.778	2	477.778	953.541	0.1912	9.1351e-05	-0.16747	-8.0011e-05	0.023734	1.1339e-05	477.778	485.307	490.796	22.332	0.59393	22.356	22.08	22.673	0.0238					221	28	13	0.924958	0.0667995	1	2.5746e-08	7	5972	123.16	26.999	1	1.0251	1.2114	0
APRASRPSL	9	0	1	2	Unmodified	Pep1240	MULTI-MSMS		2023-02-06_Fusion_36177	202	Ctrl_T1	323.874	3	318.854	953.541	-0.12563	-4.0058e-05	-0.26756	-8.5312e-05	-0.39319	-0.00012537	318.854	323.874	327.533	22.333	0.66167	22.379	22.066	22.727	0.046167					263	27	16	0.625982	0.0594562	1	1.9007e-07	11	7387	114.89	39.811	1	0.89733	1.028	0
APRASRPSL	9	0	1	2	Unmodified	Pep1240	ISO-MSMS	1	2023-11-03_Fusion_39991	103	Treat_T1	485.307	2	477.778	953.541			1.1459	0.00054746						20.938	0.61961	22.318	22.168	22.788	1.3792								0.923633	0.0814049	1	1.8567e-05	1	5336	103.82	32.116	1	79.16	81.951	0
APRASRPSL	9	0	1	2	Unmodified	Pep1240	ISO-MSMS	2	2023-11-03_Fusion_39991	103	Treat_T1	490.796	2	477.778	953.541			-2.6061	-0.0012451						20.961	0.49359	22.34	22.065	22.559	1.3792								0.905638	0.0285702	0.273394	8.7573e-05	2	5339	91.867	18.939	1	41.607	43.073	0
APRASRPSL	9	0	1	2	Unmodified	Pep1240	ISO-MSMS	1	2023-11-03_Fusion_39992	203	Treat_T1	323.874	3	318.854	953.541			0.72693	0.00023178						20.921	0.68222	22.391	22.223	22.905	1.4696								0.947212	0.0939861	1	3.4303e-09	2	5443	111.95	24.471	1			0
APRASRPSL	9	0	1	2	Unmodified	Pep1240	ISO-MSMS	2	2023-11-03_Fusion_39992	203	Treat_T1	327.533	3	318.854	953.541			-2.2259	-0.00070974						20.963	0.41562	22.433	22.248	22.663	1.4696								0.846212	0.0348465	0.295165	0.001481	4	5445	71.153	17.926	1	103.36	111.26	0
APRASRPSL	9	0	1	2	Unmodified	Pep1240	MULTI-MATCH-MSMS		2023-02-06_Fusion_36171	101	Ctrl_T2		2	477.778	953.541	0.13781	6.5844e-05	0.89475	0.00042749	1.0326	0.00049333	477.779	483.798	487.786	22.4	0.49679	22.4	22.074	22.57	0	0.022189	0.00070799		123.16	93	23	6					0				0	2.0974	2.0219	0
APRASRPSL	9	0	1	2	Unmodified	Pep1240	MULTI-MATCH-MSMS		2023-02-06_Fusion_36172	201	Ctrl_T2		3	318.854	953.541	-0.38027	-0.00012125	0.51875	0.00016541	0.13849	4.4157e-05	318.854	322.868	325.526	22.353	0.48508	22.357	22.168	22.653	0.0040607	-0.010911	0.00050036		105.12	120	21	8					0				0	1.856	1.6621	0
APRAVFPSI	9	0	0	1	Unmodified	Pep2232	ISO-MSMS	0	2023-02-06_Fusion_36171	101	Ctrl_T2	479.278	2	479.279	956.544			-2.8915	-0.0013859						43.361	0.67279	43.361	42.963	43.636	0								0.483248	0.00299092	0.040135	0.02719	1	13923	29.149	23.49	1	4.056	2.8038	0
APRAVFPSI	9	0	0	1	Unmodified	Pep2232	ISO-MSMS	0	2023-02-06_Fusion_36176	102	Ctrl_T1	479.279	2	479.279	956.544			-1.8112	-0.00086808						43.295	0.7761	43.335	42.895	43.671	0.040554								0.37766	0.00296819	0.0387903	0.029821	1	14030	27.736	19.318	1	1.3544	1.496	0
APRAVFPSI	9	0	0	1	Unmodified	Pep2232	ISO-MSMS	1	2023-11-03_Fusion_39991	103	Treat_T1	482.29	2	479.279	956.544			-3.1311	-0.0015007						40.14	1.0426	41.276	40.8	41.843	1.1361								0.617122	0.00259558	0.0182987	9.3864e-05	1	12820	90.777	89.568	1	3.2566	1.5038	0
APRAVFPSI	9	0	0	1	Unmodified	Pep2232	ISO-MSMS	2	2023-11-03_Fusion_39991	103	Treat_T1	484.283	2	479.279	956.544			-3.9104	-0.0018742						39.79	0.64998	40.915	40.677	41.327	1.125								0.790197	0.00479553	0.0250499	0.0017265	1	12830	67.032	62.046	1	4.7187	2.179	0
APRGKSGAAL	10	1	1	1	Unmodified	Pep1057	ISO-MSMS	1	2023-02-06_Fusion_36171	101	Ctrl_T2	470.804	2	464.272	926.53			-0.72462	-0.00033642						17.967	0.48512	17.967	17.705	18.191	0								0.762971	0.00363025	0.0442747	0.030121	1	4116	25.137	19.034	1	13.426	11.455	0
APRKGNLQL	9	1	2	1	Unmodified	Pep3994	ISO-MSMS	1	2023-02-06_Fusion_36172	201	Ctrl_T2	338.231	3	332.87	995.588			0.55403	0.00018442						25.299	0.39322	25.307	25.144	25.537	0.0088921								0.320269	0.00188524	0.0272589	0.01715	1	8184	45.368	45.368	1	13.829	11.787	0
APRKGNLQL	9	1	2	1	Unmodified	Pep3994	ISO-MSMS	2	2023-02-06_Fusion_36172	201	Ctrl_T2	342.891	3	332.87	995.588			-0.20656	-6.8759e-05						25.382	0.34762	25.391	25.213	25.56	0.008894								0.514361	0.00402037	0.113281	0.017858	1	8250	44.203	44.203	1	6.1542	5.2455	0
APRKGNLQL	9	1	2	1	Unmodified	Pep3994	MULTI-MSMS		2023-02-06_Fusion_36176	102	Ctrl_T1	513.833	2	498.801	995.588	0.076816	3.8316e-05	-0.41109	-0.00020505	-0.33427	-0.00016674	498.801	506.842	513.832	25.337	0.46765	25.364	25.111	25.578	0.026766					118	21	9	0.566442	0.00572314	0.0934171	0.01992	1	7106	31.004	23.064	1	0.5726	0.72717	0
APRKGNLQL	9	1	2	1	Unmodified	Pep3994	MULTI-MSMS		2023-02-06_Fusion_36177	202	Ctrl_T1	332.87	3	332.87	995.588	0.010553	3.5126e-06	-0.26811	-8.9245e-05	-0.25756	-8.5732e-05	332.87	338.231	342.891	25.317	0.47137	25.365	25.111	25.582	0.04818					96	19	9	0.617786	0.00259624	0.0349293	0.00073264	1	8339	61.357	61.357	1	0.92302	1.2029	0
APRKGNLQL	9	1	2	1	Unmodified	Pep3994	ISO-MSMS	1	2023-11-03_Fusion_39991	103	Treat_T1	506.842	2	498.801	995.588			0.49248	0.00024565						23.489	0.33348	24.923	24.793	25.127	1.4333								0.748982	0.0116524	0.0772538	2.4628e-05	1	6345	102.77	92.786	1	10.225	7.5092	0
APRKGNLQL	9	1	2	1	Unmodified	Pep3994	ISO-MSMS	2	2023-11-03_Fusion_39991	103	Treat_T1	513.832	2	498.801	995.588			-1.7047	-0.00085033						23.613	0.65739	25.046	24.65	25.307	1.4333								0.928041	0.0490316	0.511274	2.4142e-06	3	6401	117.93	98.297	1	8.3029	6.0979	0
APRKGNLQL	9	1	2	1	Unmodified	Pep3994	ISO-MSMS	1	2023-11-03_Fusion_39992	203	Treat_T1	338.231	3	332.87	995.588			0.34139	0.00011364						23.516	0.26973	25.066	24.955	25.224	1.5508								0.712149	0.00855035	0.128224	1.6189e-09	2	6299	127.51	127.04	1	35.045	31.708	0
APRKGWTL	8	1	1	1	Unmodified	Pep444	ISO-MSMS	2	2023-11-03_Fusion_39992	203	Treat_T1	318.198	3	310.184	927.529			-0.50065	-0.00015529						27.788	0.2848	29.355	29.188	29.473	1.5669								0.796725	0.000640106	0.00194103	0.0019272	1	7645	42.788	34.863	1			0
APRKGWTL	8	1	1	1	Unmodified	Pep444	ISO-MSMS	1	2023-11-03_Fusion_39992	203	Treat_T1	314.538	3	310.184	927.529			-0.06282	-1.9486e-05						27.719	0.22665	29.286	29.116	29.342	1.5669								0.515357	0.000285817	0.00104972	0.0013105	1	7653	52.636	52.636	1			0
APRKPPQAL	9	1	1	1	Unmodified	Pep4339	ISO-MSMS	1	2023-11-03_Fusion_39991	103	Treat_T1	495.83	2	489.298	976.582			-0.85315	-0.00041745						20.933	0.73428	22.312	22.031	22.765	1.3792								0.241492	0.00108549	0.0122466	0.015138	1	5291	35.618	35.618	1	1.0725	0.61153	0
APRKPPQAL	9	1	1	1	Unmodified	Pep4339	ISO-MSMS	2	2023-11-03_Fusion_39991	103	Treat_T1	501.319	2	489.298	976.582			-1.1198	-0.00054791						20.935	0.55934	22.314	22.046	22.606	1.3792								0.538384	0.00935737	0.0966579	0.0040976	2	5381	58.604	51.037	1	1.3964	0.79622	0
APRLETKSL	9	1	2	1	Unmodified	Pep3084	ISO-MSMS	0	2023-02-06_Fusion_36177	202	Ctrl_T1	338.869	3	338.87	1013.59			-0.47996	-0.00016265						25.352	0.36046	25.4	25.247	25.608	0.048178								0.577066	0.00296912	0.0418079	2.2772e-06	1	8331	105.39	96.103	1	0.10825	0.14107	0
APRLETKSL	9	1	2	1	Unmodified	Pep3084	ISO-MSMS	2	2023-11-03_Fusion_39992	203	Treat_T1	348.89	3	338.87	1013.59			-1.4202	-0.00048128						23.733	0.22016	25.295	25.186	25.406	1.5617								0.723052	0.00440792	0.0135038	3.1348e-05	1	6364	78.692	78.31	1	10.986	9.9405	0
APRLGISL	8	0	2	1	Unmodified	Pep2199	ISO-MSMS	2	2023-02-06_Fusion_36171	101	Ctrl_T2	424.785	2	413.761	825.507			-0.3042	-0.00012586						42.584	0.5852	42.584	42.272	42.858	0								0.414286	0.000826496	0.00241522	0.033797	1	13625	28.107	24.495	1	6.3014	5.9052	0
APRLGISL	8	0	2	1	Unmodified	Pep2199	ISO-MSMS	1	2023-11-03_Fusion_39991	103	Treat_T1	419.79	2	413.761	825.507			0.93372	0.00038634						39.053	0.34628	40.169	39.952	40.298	1.1152								0.58203	0.00583037	0.0578047	4.5246e-05	1	12516	89.55	58.26	1	2.8062	2.2195	0
APRLGISL	8	0	2	1	Unmodified	Pep2199	ISO-MSMS	2	2023-11-03_Fusion_39991	103	Treat_T1	424.785	2	413.761	825.507			-0.87371	-0.00036151						39.175	0.46014	40.29	40.045	40.505	1.1152								0.971771	0.00242902	0.0105807	0.00042393	2	12550	71.342	55.189	1	4.0049	3.1676	0
APRLNSADRPM	11	0	1	2	Unmodified	Pep271	ISO-MSMS	2	2023-02-06_Fusion_36171	101	Ctrl_T2	627.841	2	614.317	1226.62			0.1196	7.3469e-05						23.94	0.21475	23.94	23.824	24.039	0								0.938896	0.000430191	0.0183807	0.026976	1	6447	28.399	24.99	1	2.2775	1.8507	0
APRLNSADRPM	11	0	1	2	Unmodified	Pep271	ISO-MSMS	1	2023-02-06_Fusion_36171	101	Ctrl_T2	621.847	2	614.317	1226.62			0.019407	1.1922e-05						23.938	0.27021	23.938	23.801	24.071	0								0.729776	0.00214154	0.0531038	0.0065328	1	6468	47.198	42.747	1	3.146	2.5565	0
APRLNSADRPM	11	0	1	2	Unmodified	Pep271	ISO-MSMS	1	2023-02-06_Fusion_36172	201	Ctrl_T2	414.9	3	409.88	1226.62			-1.1619	-0.00047622						23.922	0.43296	23.929	23.711	24.144	0.0066681								0.6555	0.0117196	0.366946	2.4775e-05	4	7796	84.743	84.721	1	19.278	15.91	0
APRLNSADRPM	11	0	1	2	Unmodified	Pep271	ISO-MSMS	2	2023-02-06_Fusion_36172	201	Ctrl_T2	418.559	3	409.88	1226.62			-0.91689	-0.00037581						23.93	0.33505	23.937	23.76	24.095	0.0066681								0.590859	0.00649667	0.152246	1.1735e-05	2	7778	96.711	90.93	1	16.381	13.52	0
APRLNSADRPM	11	0	1	2	Unmodified	Pep271	ISO-MSMS	2	2023-02-06_Fusion_36177	202	Ctrl_T1	418.559	3	409.88	1226.62			-1.3964	-0.00057237						23.906	0.34898	23.953	23.692	24.041	0.047318								0.411175	0.00415333	0.0442111	0.004713	2	7892	68.224	65.998	1	6.2767	7.191	0
APRLNSADRPM	11	0	1	2	Unmodified	Pep271	ISO-MSMS	1	2023-11-03_Fusion_39991	103	Treat_T1	621.846	2	614.317	1226.62			0.57061	0.00035054						22.341	0.16385	23.751	23.685	23.849	1.4101								0.552929	0.000310414	0.0132753	3.2716e-05	1	5930	85.731	81.279	1	1.5923	1.6485	0
APRLNSADRPM	11	0	1	2	Unmodified	Pep271	ISO-MSMS	2	2023-11-03_Fusion_39991	103	Treat_T1	627.335	2	614.317	1226.62			-2.8999	-0.0017814						22.369	0.16521	23.779	23.709	23.874	1.4101								0.608108	0.000393799	0.00842613	0.0095246	1	5947	38.086	20.855	1	2.2264	2.3049	0
APRLNSADRPM	11	0	1	2	Unmodified	Pep271	ISO-MSMS	1	2023-11-03_Fusion_39992	203	Treat_T1	414.9	3	409.88	1226.62			0.40834	0.00016737						22.35	0.22256	23.87	23.755	23.977	1.5199								0.736198	0.01169	0.243364	4.0365e-10	2	5918	132.01	132.01	1	31.423	33.825	0
APRLNSADRPM	11	0	1	2	Unmodified	Pep271	ISO-MSMS	2	2023-11-03_Fusion_39992	203	Treat_T1	418.559	3	409.88	1226.62			-1.7348	-0.00071107						22.381	0.29709	23.901	23.776	24.073	1.5199								0.829741	0.0147995	0.251538	1.2293e-09	2	5923	112.75	105.52	1	22.41	24.122	0
APRLPITGL	9	0	2	1	Unmodified	Pep3691	ISO-MSMS	1	2023-02-06_Fusion_36171	101	Ctrl_T2	475.325	2	469.295	936.576			1.2446	0.0005841						45.926	0.57819	45.926	45.568	46.146	0								0.343163	0.00292517	0.0424198	0.00017304	1	14938	77.058	73.866	1			0
APRLPITGL	9	0	2	1	Unmodified	Pep3691	ISO-MSMS	0	2023-02-06_Fusion_36176	102	Ctrl_T1	469.296	2	469.295	936.576			0.51572	0.00024202						46.059	0.66018	46.096	45.793	46.453	0.036865								0.612973	0.00273744	0.0417377	2.4942e-05	2	15189	102.72	98.582	1	0.59301	0.86527	0
APRLPITGL	9	0	2	1	Unmodified	Pep3691	ISO-MSMS	1	2023-11-03_Fusion_39991	103	Treat_T1	475.324	2	469.295	936.576			1.2488	0.00058607						42.051	0.87184	43.222	42.679	43.551	1.1717								0.483662	0.00402512	0.0172147	5.0449e-05	1	13666	98.299	90.359	1			0
APRLPITGL	9	0	2	1	Unmodified	Pep3691	ISO-MSMS	2	2023-11-03_Fusion_39991	103	Treat_T1	480.319	2	469.295	936.576			-1.1991	-0.00056272						42.172	0.53741	43.344	43.083	43.621	1.1717								0.654776	0.00271575	0.0122513	0.00012683	2	13694	85.064	85.064	1	11.331	8.9626	0
APRLPSMVSL	10	0	2	1	Unmodified	Pep2358	MULTI-MSMS		2023-02-06_Fusion_36171	101	Ctrl_T2	541.834	2	535.805	1069.6	0.042118	2.2567e-05	0.41981	0.00022493	0.46192	0.0002475	535.806	541.834	546.83	46.587	1.3475	46.587	45.872	47.22	0					213	64	8	0.602974	0.00421073	0.0314294	0.00088974	4	15212	69.825	60.237	1	1.7471	1.6373	0
APRLPSMVSL	10	0	2	1	Unmodified	Pep2358	MULTI-MSMS		2023-02-06_Fusion_36176	102	Ctrl_T1	535.806	2	535.805	1069.6	0.44518	0.00023853	1.0622	0.00056912	1.5074	0.00080765	535.805	541.834	546.83	46.531	1.3398	46.568	45.951	47.291	0.036633					196	55	10	0.799653	0.00577182	0.032408	0.0031426	3	15358	49.418	42.198	1	0.63862	0.93182	0
APRLPSMVSL	10	0	2	1	Unmodified	Pep2358	ISO-MSMS	1	2023-11-03_Fusion_39991	103	Treat_T1	541.834	2	535.805	1069.6			1.3598	0.00072859						42.749	0.65727	43.933	43.563	44.22	1.1838								0.605691	0.00722114	0.106407	1.9216e-05	2	13932	103.56	86.178	1	25.119	19.868	0
APRLPSMVSL	10	0	2	1	Unmodified	Pep2358	ISO-MSMS	2	2023-11-03_Fusion_39991	103	Treat_T1	546.829	2	535.805	1069.6			-0.85782	-0.00045963						42.824	0.77409	44.008	43.633	44.407	1.1838								0.970178	0.0192526	0.284405	0.00013654	3	14034	83.265	79.693	1	7.5497	5.9714	0
APRPASGPIRP	11	0	0	2	Unmodified	Pep3966	ISO-MSMS	1	2023-02-06_Fusion_36172	201	Ctrl_T2	377.566	3	373.552	1117.64			0.3893	0.00014542						23.806	0.47938	23.812	23.521	24.001	0.0066681								0.513659	0.00725864	0.276975	3.0046e-05	2	7769	83.226	78.483	1	6.3275	5.6663	0
APRPASGPIRP	11	0	0	2	Unmodified	Pep3966	MULTI-MSMS		2023-02-06_Fusion_36176	102	Ctrl_T1	565.845	2	559.825	1117.64	0.068983	3.8618e-05	-0.33816	-0.00018931	-0.26918	-0.00015069	559.826	565.845	569.835	23.771	0.41572	23.796	23.548	23.964	0.025034					99	20	8	0.562716	0.00508656	0.128515	0.0053592	3	6524	37.508	28.976	1	1.393	1.5794	0
APRPASGPIRP	11	0	0	2	Unmodified	Pep3966	ISO-MSMS	1	2023-02-06_Fusion_36177	202	Ctrl_T1	377.566	3	373.552	1117.64			-0.77888	-0.00029095						23.709	0.45235	23.757	23.541	23.994	0.047316								0.447118	0.00600022	0.0984605	3.0046e-05	4	7809	79.906	79.906	1	1.889	2.0277	0
APRPASGPIRP	11	0	0	2	Unmodified	Pep3966	ISO-MSMS	2	2023-02-06_Fusion_36177	202	Ctrl_T1	380.225	3	373.552	1117.64			-0.52713	-0.00019691						23.705	0.38475	23.753	23.585	23.97	0.047318								0.326789	0.0103973	0.190273	0.0013366	2	7827	67.456	51.701	1	1.6079	1.7259	0
APRPASGPIRP	11	0	0	2	Unmodified	Pep3966	ISO-MSMS	2	2023-11-03_Fusion_39991	103	Treat_T1	569.834	2	559.825	1117.64			-1.3201	-0.00073905						21.917	0.33106	23.312	23.084	23.415	1.3956								0.654907	0.00138612	0.0232033	0.0023703	1	5703	63.426	30.676	1	4.3504	4.4254	0
APRPASGPIRP	11	0	0	2	Unmodified	Pep3966	ISO-MSMS	2	2023-11-03_Fusion_39992	203	Treat_T1	380.225	3	373.552	1117.64			-0.6943	-0.00025936						21.884	0.5314	23.404	23.079	23.611	1.5199								0.40994	0.00899225	0.112226	3.2588e-05	2	5738	85.813	64.805	1	10.832	7.2642	0
APRPGLLSL	9	0	3	1	Unmodified	Pep2292	ISO-MSMS	2	2023-11-03_Fusion_39991	103	Treat_T1	476.321	2	462.287	922.56			-2.5684	-0.0011873						41.42	0.40093	42.58	42.381	42.782	1.1595								0.621625	0.0022257	0.00720679	0.0011967	1	13455	68.915	64.981	1	4.6076	3.3048	0
APRPGPRAV	9	0	0	2	Unmodified	Pep2998	MSMS	0	2023-02-06_Fusion_36177	202	Ctrl_T1	307.519	3	307.519	919.535										20.394	1	20.438	19.938	20.938	0.043774											0.014909	1	6806	52.403	49.206	1
APRPPPKPM	9	1	0	1	Oxidation (M)	Pep3904	MULTI-MSMS		2023-02-06_Fusion_36172	201	Ctrl_T2	339.536	3	336.188	1005.54	-0.48332	-0.00016249	0.59588	0.00020033	0.11256	3.7841e-05	336.189	339.537	342.196	20.425	0.88424	20.425	20.045	20.929	-5.722e-06					195	37	7	0.402444	0.00189865	0.0403229	0.014969	3	6661	36.424	34.387	1	2.2036	1.9426	0
APRPPPKPM	9	1	0	1	Oxidation (M)	Pep3904	MULTI-MSMS		2023-02-06_Fusion_36177	202	Ctrl_T1	339.537	3	336.188	1005.54	0.18628	6.2626e-05	-0.36137	-0.00012149	-0.17509	-5.8862e-05	336.188	339.536	342.196	20.389	0.87972	20.433	20.067	20.947	0.043774					210	37	7	0.388077	0.00208675	0.0450908	0.0031645	6	6759	48.283	48.283	1	0.68489	0.82597	0
APRPPPKPM	9	1	0	1	Unmodified	Pep3904	MULTI-MSMS		2023-02-06_Fusion_36172	201	Ctrl_T2	334.205	3	330.857	989.548	-0.66409	-0.00021972	0.15231	5.0394e-05	-0.51178	-0.00016932	330.857	334.205	336.864	22.57	1.284	22.574	21.979	23.263	0.0040607					362	55	11	0.495114	0.0108286	0.215776	0.0091217	4	7372	47.187	46.875	1	3.3952	2.9932	0
APRPPPKPM	9	1	0	1	Unmodified	Pep3904	MULTI-MSMS		2023-02-06_Fusion_36177	202	Ctrl_T1	334.205	3	330.857	989.548	-0.083023	-2.7469e-05	-0.32782	-0.00010846	-0.41084	-0.00013593	330.857	334.205	336.864	22.558	1.2673	22.604	22.041	23.308	0.046167					369	53	11	0.548445	0.0100551	0.20028	0.0091217	9	7467	65.305	65.192	1	0.68271	0.82333	0
APRPPPKPM	9	1	0	1	Unmodified	Pep3904	ISO-MSMS	2	2023-11-03_Fusion_39991	103	Treat_T1	504.792	2	495.781	989.548			-2.6479	-0.0013128						20.425	0.64789	21.786	21.502	22.15	1.3609								0.428476	0.00228146	0.0545556	0.0080956	2	5099	44.395	43.135	1	16.892	12.116	0
APRPPPKPM	9	1	0	1	Unmodified	Pep3904	MSMS	1	2023-11-03_Fusion_39991	103	Treat_T1	500.804	2	495.781	989.548										20.349	1	21.71	21.21	22.21	1.3609											0.013847	1	5120	46.021	35.607	1
APRPPPKPM	9	1	0	1	Unmodified	Pep3904	ISO-MSMS	2	2023-11-03_Fusion_39992	203	Treat_T1	336.864	3	330.857	989.548			0.28202	9.3308e-05						20.436	1.1334	21.864	21.584	22.718	1.4287								0.855816	0.00524001	0.0140597	0.0094596	3	5248	39.547	39.547	1			0
APRPPPKPM	9	1	0	1	Unmodified	Pep3904	ISO-MSMS	1	2023-11-03_Fusion_39992	203	Treat_T1	334.205	3	330.857	989.548			0.76356	0.00025263						20.454	1.0848	21.883	21.584	22.669	1.4287								0.879191	0.00982839	0.123621	0.0050348	4	5272	65.305	65.305	1			0
APRPSTGPH	9	0	0	1	Unmodified	Pep3831	MULTI-MSMS		2023-02-06_Fusion_36172	201	Ctrl_T2	307.163	3	307.163	918.467	-0.081671	-2.5086e-05	0.15612	4.7954e-05	0.074448	2.2868e-05	307.163	309.17	310.499	16.387	0.36714	16.379	16.18	16.547	-0.0078278					85	14	9	0.775366	0.0021363	0.0423962	0.00082589	3	5471	58.917	58.917	1	0.71424	0.48738	0
APRPSTGPH	9	0	0	1	Unmodified	Pep3831	ISO-MSMS	0	2023-02-06_Fusion_36177	202	Ctrl_T1	307.163	3	307.163	918.467			0.66269	0.00020356						16.365	0.33391	16.403	16.211	16.545	0.037645								0.831903	0.00540283	0.150632	0.0039854	2	5561	67.032	60.997	1	0.088727	0.088552	0
APRPSTGPH	9	0	0	1	Unmodified	Pep3831	ISO-MSMS	2	2023-11-03_Fusion_39991	103	Treat_T1	465.745	2	460.241	918.467			-0.61508	-0.00028308						15.875	0.22978	17.114	16.934	17.164	1.2392								0.541175	0.00207206	0.0367665	0.03264	1	3344	26.223	18.283	1			0
APRQPGLMA	9	0	1	1	Unmodified	Pep4489	ISO-MSMS	2	2023-02-06_Fusion_36171	101	Ctrl_T2	478.769	2	470.755	939.496			-1.9301	-0.00090862						27.577	0.71574	27.577	27.314	28.03	0								0.813252	0.0264281	0.342957	0.0047545	4	7880	56.27	42.691	1	12.629	9.4036	0
APRQPGLMA	9	0	1	1	Unmodified	Pep4489	ISO-MSMS	1	2023-02-06_Fusion_36171	101	Ctrl_T2	475.275	2	470.755	939.496			0.15651	7.3676e-05						27.489	0.85409	27.489	27.199	28.053	0								0.551145	0.00868549	0.2233	0.0039916	1	7919	58.981	51.041	1	9.4767	7.0565	0
APRQPGLMA	9	0	1	1	Unmodified	Pep4489	MULTI-MSMS		2023-02-06_Fusion_36176	102	Ctrl_T1	478.769	2	470.755	939.496	0.68581	0.00032285	-0.91298	-0.00042979	-0.22717	-0.00010694	470.756	475.274	478.769	27.469	0.6625	27.498	27.152	27.814	0.028292					203	33	10	0.602685	0.0118705	0.19677	0.0021458	6	7947	57.281	49.561	1	0.83056	0.94079	0
APRQPGLMA	9	0	1	1	Unmodified	Pep4489	MULTI-MSMS		2023-02-06_Fusion_36177	202	Ctrl_T1	479.268	2	470.755	939.496	0.22249	0.00010474	-0.65882	-0.00031014	-0.43632	-0.0002054	470.756	475.274	478.769	27.458	0.63805	27.506	27.15	27.788	0.048515					193	31	9	0.44548	0.00137747	0.00430539	0.011582	1	8946	36.701	34.835	1	0.85413	0.94634	0
APRQPGLMA	9	0	1	1	Unmodified	Pep4489	ISO-MSMS	1	2023-11-03_Fusion_39991	103	Treat_T1	475.275	2	470.755	939.496			0.60275	0.00028375						25.865	0.38592	27.317	27.144	27.53	1.4516								0.823061	0.00577509	0.0809091	0.00017894	1	7269	76.035	69.931	1	39.31	28.638	0
APRQPGLMA	9	0	1	1	Unmodified	Pep4489	ISO-MSMS	2	2023-11-03_Fusion_39991	103	Treat_T1	478.769	2	470.755	939.496			-1.5086	-0.00071017						25.928	0.36573	27.379	27.164	27.53	1.4513								0.824395	0.0254636	0.282751	0.00447	3	7332	57.281	44.961	1	45.013	32.792	0
APRQPGLMA	9	0	1	1	Oxidation (M)	Pep4489	ISO-MSMS	0	2023-02-06_Fusion_36176	102	Ctrl_T1	478.752	2	478.753	955.491			0.63545	0.00030422						24.42	0.36651	24.446	24.207	24.573	0.02565								0.312537	0.00238143	0.0310797	0.023734	1	6730	31.004	30.402	1	0.62671	0.70989	0
APRQPGLMA	9	0	1	1	Oxidation (M)	Pep4489	MSMS	2	2023-11-03_Fusion_39991	103	Treat_T1	486.766	2	478.753	955.491										22.857	1	24.279	23.779	24.779	1.4228											0.029553	1	6110	35.88	35.88	1
APRQPGLMA	9	0	1	1	Oxidation (M)	Pep4489	MSMS	1	2023-11-03_Fusion_39991	103	Treat_T1	483.272	2	478.753	955.491										22.864	1	24.287	23.787	24.787	1.4228											0.005366	1	6113	64.523	54.109	1
APRTVALTA	9	0	1	1	Unmodified	Pep4480	ISO-MSMS	2	2023-02-06_Fusion_36171	101	Ctrl_T2	458.283	2	450.269	898.524			-1.4578	-0.00065639						27.122	0.50566	27.122	26.863	27.369	0								0.687353	0.0217701	0.537264	0.00046907	2	7732	71.501	50.981	1	8.6495	6.4406	0
APRTVALTA	9	0	1	1	Unmodified	Pep4480	ISO-MSMS	1	2023-02-06_Fusion_36171	101	Ctrl_T2	454.789	2	450.269	898.524			0.5839	0.00026291						27.06	0.52568	27.06	26.81	27.336	0								0.80501	0.0213192	0.210658	7.8875e-05	2	7680	93.374	72.854	1	14.153	10.539	0
APRTVALTA	9	0	1	1	Unmodified	Pep4480	MULTI-MSMS		2023-02-06_Fusion_36176	102	Ctrl_T1	454.789	2	450.269	898.524	0.60116	0.00027068	-0.64438	-0.00029014	-0.043217	-1.9459e-05	450.269	454.788	458.283	27.077	0.56704	27.104	26.781	27.348	0.027794					210	30	10	0.619086	0.0136836	0.151524	2.9461e-05	6	7808	82.452	61.152	1	1.3259	1.5019	0
APRTVALTA	9	0	1	1	Unmodified	Pep4480	ISO-MSMS	2	2023-11-03_Fusion_39991	103	Treat_T1	458.283	2	450.269	898.524			-1.824	-0.00082128						25.705	0.29007	27.157	27.01	27.3	1.4516								0.753446	0.0061974	0.0528307	0.0035822	1	7211	60.436	39.136	1	14.622	10.652	0
APRTVALTA	9	0	1	1	Unmodified	Pep4480	ISO-MSMS	1	2023-11-03_Fusion_39991	103	Treat_T1	454.789	2	450.269	898.524			1.3685	0.00061617						25.652	0.31303	27.104	26.987	27.3	1.4516								0.816887	0.0176334	0.248644	0.00015909	1	7216	79.474	57.088	1	19.871	14.476	0
APRTVALTAL	10	0	2	1	Unmodified	Pep2058	ISO-MSMS	2	2023-02-06_Fusion_36171	101	Ctrl_T2	517.835	2	506.811	1011.61			-2.1459	-0.0010876						39.449	0.93069	39.449	39.058	39.989	0								0.879463	0.0141963	0.149775	0.0018251	4	12460	66.621	62.677	1	1.1038	1.0344	0
APRTVALTAL	10	0	2	1	Unmodified	Pep2058	MSMS	1	2023-02-06_Fusion_36171	101	Ctrl_T2	512.84	2	506.811	1011.61										39.13	1	39.13	38.63	39.63	0											0.0055344	1	12331	65.224	60.814	1
APRTVALTAL	10	0	2	1	Unmodified	Pep2058	ISO-MSMS	1	2023-02-06_Fusion_36176	102	Ctrl_T1	512.84	2	506.811	1011.61			-1.4332	-0.00072634						39.165	0.6725	39.208	38.943	39.615	0.043034								0.707428	0.0196501	0.207955	0.00017375	1	12502	76.827	72.253	1	1.0475	1.5284	0
APRTVALTAL	10	0	2	1	Unmodified	Pep2058	MSMS	0	2023-02-06_Fusion_36176	102	Ctrl_T1	506.811	2	506.811	1011.61										39.232	1	39.275	38.775	39.775	0.043034											0.01373	1	12520	48.794	11.773	1
APRTVALTAL	10	0	2	1	Unmodified	Pep2058	ISO-MSMS	2	2023-11-03_Fusion_39991	103	Treat_T1	517.836	2	506.811	1011.61			-0.66061	-0.00033481						36.268	0.61787	37.359	37.156	37.773	1.0915								0.589145	0.00336391	0.0144437	0.0042661	2	11380	57.859	57.859	1	1.8095	1.4312	0
APRTVALTAL	10	0	2	1	Unmodified	Pep2058	MSMS	1	2023-11-03_Fusion_39991	103	Treat_T1	512.84	2	506.811	1011.61										36.042	1	37.137	36.637	37.637	1.0946											0.00012448	1	11326	76.827	75.455	1
APRVPVQAL	9	0	1	1	Unmodified	Pep1843	ISO-MSMS	2	2023-11-03_Fusion_39991	103	Treat_T1	483.807	2	475.793	949.571			-1.071	-0.00050957						31.857	0.54513	33.093	32.709	33.254	1.2361								0.619526	0.0050473	0.0596323	0.0039916	2	9701	58.981	54.274	1	16.037	11.683	0
APSLARFLSL	10	0	3	1	Unmodified	Pep2637	MSMS	1	2023-11-03_Fusion_39991	103	Treat_T1	545.357	2	537.819	1073.62										54.243	1	55.662	55.162	56.162	1.4181											0.044895	1	18512	26.118	25.717	1
APSLPRPLR	9	0	2	2	Unmodified	Pep488	ISO-MSMS	1	2023-02-06_Fusion_36172	201	Ctrl_T2	342.236	3	336.21	1005.61			2.1315	0.00071664						33.294	0.84364	33.307	32.976	33.82	0.012421								0.199513	0.00121956	0.0238659	0.0089246	1	10756	41.448	41.448	1	2.2435	2.2089	0
APSLPRPLR	9	0	2	2	Unmodified	Pep488	MSMS	1	2023-02-06_Fusion_36177	202	Ctrl_T1	342.236	3	336.21	1005.61										33.369	1	33.421	32.921	33.921	0.051674											0.015651	1	10903	42.109	42.109	1
APSLPRPLR	9	0	2	2	Unmodified	Pep488	ISO-MSMS	1	2023-11-03_Fusion_39992	203	Treat_T1	342.236	3	336.21	1005.61			0.7503	0.00025226						29.445	0.57433	30.731	30.39	30.964	1.286								0.849112	0.0039978	0.0239011	0.00081945	4	8221	70.256	63.548	1	16.592	10.543	0
APSLPRPLR	9	0	2	2	Unmodified	Pep488	ISO-MSMS	2	2023-11-03_Fusion_39992	203	Treat_T1	346.895	3	336.21	1005.61			-1.8485	-0.00062148						29.615	0.71735	30.873	30.385	31.103	1.2587								0.759542	0.00530079	0.0255571	0.0081495	2	8215	44.203	22.517	1	7.9902	5.077	0
APSPRLPSL	9	0	2	1	Unmodified	Pep1874	ISO-MSMS	1	2023-02-06_Fusion_36171	101	Ctrl_T2	475.306	2	469.277	936.539			0.15013	7.0452e-05						34.948	0.68974	34.948	34.557	35.246	0								0.696991	0.0163311	0.114078	3.5892e-06	1	10791	107	7.3006	1	26.491	24.825	0
APSPRLPSL	9	0	2	1	Unmodified	Pep1874	ISO-MSMS	2	2023-02-06_Fusion_36171	101	Ctrl_T2	480.301	2	469.277	936.539			-0.80907	-0.00037968						35.127	0.65663	35.127	34.761	35.417	0								0.860235	0.0270473	0.148988	2.4194e-06	1	10801	117.89	18.185	1	7.1189	6.6713	0
APSPRLPSL	9	0	2	1	Unmodified	Pep1874	ISO-MSMS	1	2023-11-03_Fusion_39991	103	Treat_T1	475.306	2	469.277	936.539			0.95952	0.00045028						32.173	0.6448	33.375	33.083	33.728	1.2019								0.927126	0.0309902	0.0777355	4.3033e-07	2	9811	136.39	10.863	1	96.099	76.009	0
APSPRLPSL	9	0	2	1	Unmodified	Pep1874	MSMS	2	2023-11-03_Fusion_39991	103	Treat_T1	480.301	2	469.277	936.539										32.225	1	33.426	32.926	33.926	1.2019											1.8394e-08	1	9821	125.04	21.618	1
APSPRPLSL	9	0	2	1	Unmodified	Pep4612	ISO-MSMS	1	2023-02-06_Fusion_36171	101	Ctrl_T2	475.306	2	469.277	936.539			0.15013	7.0452e-05						34.948	0.68974	34.948	34.557	35.246	0								0.753604	0.0414876	0.813318	2.4007e-06	2	10735	118.06	0	1	26.491	24.825	0
APSPRPLSL	9	0	2	1	Unmodified	Pep4612	ISO-MSMS	2	2023-02-06_Fusion_36171	101	Ctrl_T2	480.301	2	469.277	936.539			-0.80907	-0.00037968						35.127	0.65663	35.127	34.761	35.417	0								0.741517	0.00930337	0.165192	0.00015668	2	10736	79.893	0	1	7.1189	6.6713	0
APSPRPLSL	9	0	2	1	Unmodified	Pep4612	MULTI-MSMS		2023-02-06_Fusion_36176	102	Ctrl_T1	469.277	2	469.277	936.539	0.19675	9.2331e-05	-0.20423	-9.5838e-05	-0.0074732	-3.507e-06	469.277	475.305	480.301	35.044	1.7057	35.083	34.55	36.256	0.038834					406	101	12	0.963499	0.0191472	0.167056	1.1786e-08	9	10875	128.93	3.4033	1	1.3837	2.0189	0
APSPRPLSL	9	0	2	1	Unmodified	Pep4612	MSMS	2	2023-11-03_Fusion_39991	103	Treat_T1	480.301	2	469.277	936.539										32.494	1	33.696	33.196	34.196	1.2019											0.0013853	1	9928	73.208	0	1
APSPRPLSL	9	0	2	1	Unmodified	Pep4612	MULTI-MATCH-MSMS		2023-02-06_Fusion_36171	101	Ctrl_T2		2	469.277	936.539	-0.20127	-9.4452e-05	1.328	0.00062321	1.1267	0.00052876	469.277	473.797	477.291	35.126	0.72738	35.126	34.671	35.398	0	0.021373	0.0012031		128.93	197	42	7					0				0	3.2398	2.4124	0
APSRNGMVL	9	0	1	1	Unmodified	Pep4555	ISO-MSMS	1	2023-02-06_Fusion_36171	101	Ctrl_T2	477.273	2	472.753	943.491			1.6205	0.0007661						30.742	0.78027	30.742	30.394	31.174	0								0.823735	0.0252302	0.405206	0.0065987	3	9121	49.715	37.946	1	6.3989	4.7648	0
APSRNGMVL	9	0	1	1	Unmodified	Pep4555	ISO-MSMS	2	2023-02-06_Fusion_36171	101	Ctrl_T2	480.767	2	472.753	943.491			-0.78302	-0.00037017						30.844	0.58273	30.844	30.572	31.155	0								0.732909	0.0210611	0.378761	0.001842	2	9162	66.621	62.484	1	4.5406	3.381	0
APSRNGMVL	9	0	1	1	Unmodified	Pep4555	MULTI-MSMS		2023-02-06_Fusion_36176	102	Ctrl_T1	480.767	2	472.753	943.491	0.48229	0.00022801	-0.74263	-0.00035108	-0.26034	-0.00012308	472.753	477.272	480.767	30.778	0.77075	30.809	30.348	31.119	0.031435					248	40	10	0.638584	0.0127653	0.403231	0.00094396	5	9270	67.897	67.897	1	0.89905	1.0184	0
APSRNGMVL	9	0	1	1	Unmodified	Pep4555	MULTI-MATCH		2023-02-06_Fusion_36171	101	Ctrl_T2		2	472.753	943.491	0.26832	0.00012685	1.6006	0.00075669	1.8689	0.00088354	472.753	474.262	475.763	30.894	0.67935	30.894	30.56	31.24	0	0.042544	0.0018849		67.897	200	34	10					0				0	0.63167	0.41927	0
APSSRRTTL	9	0	1	2	Unmodified	Pep3877	ISO-MSMS	1	2023-02-06_Fusion_36172	201	Ctrl_T2	335.209	3	330.189	987.546			-0.039005	-1.2879e-05						19.097	0.37298	19.094	18.952	19.325	-0.0030727								0.616053	0.00502523	0.109904	3.1939e-05	1	6305	78.149	73.444	1	7.1598	5.909	0
APSSRRTTL	9	0	1	2	Unmodified	Pep3877	MULTI-MSMS		2023-02-06_Fusion_36177	202	Ctrl_T1	335.209	3	330.189	987.546	0.19645	6.4867e-05	-0.54428	-0.00017972	-0.34783	-0.00011485	330.189	335.209	338.868	19.042	0.27971	19.084	19.009	19.288	0.041811					67	11	9	0.478807	0.00121879	0.0123093	0.00010911	2	6402	77.674	76.175	1	0.88661	1.0158	0
APTPVLAP	8	0	1	0	Unmodified	Pep650	ISO-MSMS	0	2023-02-06_Fusion_36177	202	Ctrl_T1	765.453	1	765.451	764.443			0.68391	0.0005235						40.278	0.40488	40.336	40.08	40.485	0.058521								0.939697	0.000446292	0.00418731	8.5091e-05	2	13257	74.597	61.389	1	0.32874	0.32761	0
APTPVLAP	8	0	1	0	Unmodified	Pep650	ISO-MSMS	2	2023-11-03_Fusion_39992	203	Treat_T1	771.472	1	765.451	764.443			0.7155	0.00054768						38.68	0.23053	39.735	39.657	39.887	1.0554								0.372913	0.000417528	0.0083312	0.0014113	1	11287	68.033	58.284	1	7.2212	3.2364	0
APVRSHGLVL	10	0	2	1	Unmodified	Pep4056	ISO-MSMS	1	2023-02-06_Fusion_36172	201	Ctrl_T2	354.233	3	350.214	1047.62			3.0129	0.0010552						30.987	0.52353	30.999	30.643	31.167	0.012421								0.370571	0.00210856	0.0359669	0.0085866	2	9965	61.962	61.962	1	3.286	2.9484	0
APVRSHGLVL	10	0	2	1	Unmodified	Pep4056	ISO-MSMS	1	2023-02-06_Fusion_36177	202	Ctrl_T1	354.233	3	350.214	1047.62			0.064031	2.2424e-05						30.818	0.41014	30.867	30.634	31.044	0.049423								0.441624	0.00264837	0.0395512	0.00081804	2	10053	72.485	72.485	1	2.6383	3.0023	0
APVRSHGLVL	10	0	2	1	Unmodified	Pep4056	ISO-MSMS	0	2023-02-06_Fusion_36177	202	Ctrl_T1	350.215	3	350.214	1047.62			4.1902	0.0014675						30.981	0.72156	31.031	30.561	31.283	0.049423								0.488522	0.00106885	0.0251781	0.00081804	2	10092	72.485	66.451	1	1.0063	1.1451	0
APVRSHGLVL	10	0	2	1	Unmodified	Pep4056	ISO-MSMS	1	2023-11-03_Fusion_39992	203	Treat_T1	354.233	3	350.214	1047.62			1.336	0.00046787						27.885	0.26105	29.452	29.28	29.541	1.5669								0.462259	0.00189952	0.0187449	2.2531e-05	1	7682	91.087	89.972	1	15.461	8.5202	0
APYGGPIAL	9	0	1	0	Unmodified	Pep3203	ISO-MSMS	1	2023-02-06_Fusion_36172	201	Ctrl_T2	861.494	1	858.472	857.465			0.95522	0.00082003						46.064	0.42905	46.07	45.87	46.299	0.0062103								0.77955	0.000528342	0.00760904	0.0040818	2	15253	58.661	58.661	1	2.1239	1.5343	0
APYGGPIAL	9	0	1	0	Unmodified	Pep3203	ISO-MSMS	2	2023-02-06_Fusion_36172	201	Ctrl_T2	864.493	1	858.472	857.465			-1.8894	-0.001622						46.088	0.391	46.094	46.013	46.404	0.0059776								0.867043	0.000902654	0.0155711	0.0085672	1	15276	42.719	29.047	1	1.9119	1.3811	0
APYGGPIAL	9	0	1	0	Unmodified	Pep3203	ISO-MSMS	0	2023-02-06_Fusion_36177	202	Ctrl_T1	858.474	1	858.472	857.465			1.7259	0.0014816						46.022	0.41476	46.077	45.922	46.337	0.054741								0.985657	0.001318	0.02138	0.0040818	2	15388	58.661	54.344	1	0.40842	0.40701	0
APYGGPIAL	9	0	1	0	Unmodified	Pep3203	ISO-MSMS	1	2023-11-03_Fusion_39992	203	Treat_T1	861.491	1	858.472	857.465			1.1381	0.000977						44.339	0.28538	45.622	45.381	45.667	1.2829								0.932873	0.000705146	0.00446964	1.8778e-05	2	13359	103.79	103.79	1			0
APYGGPIAL	9	0	1	0	Unmodified	Pep3203	ISO-MSMS	2	2023-11-03_Fusion_39992	203	Treat_T1	864.494	1	858.472	857.465			-1.7692	-0.0015188						44.368	0.31952	45.651	45.457	45.776	1.2829								0.953319	0.00122621	0.00548958	7.6631e-05	2	13380	93.763	65.545	1			0
APYSRPKQL	9	1	1	1	Unmodified	Pep3048	MULTI-MSMS		2023-02-06_Fusion_36171	101	Ctrl_T2	542.323	2	530.301	1058.59	-0.16776	-8.8961e-05	0.87894	0.0004661	0.71119	0.00037714	531.303	536.833	542.323	23.291	0.39944	23.291	23.017	23.417	0					98	18	10	0.081154	0.000466794	0.0062056	0.031422	1	6225	28.918	27.921	1			0
APYSRPKQL	9	1	1	1	Unmodified	Pep3048	MULTI-MSMS		2023-02-06_Fusion_36172	201	Ctrl_T2	353.87	3	353.87	1058.59	0.06253	2.2127e-05	-0.21047	-7.448e-05	-0.14794	-5.2353e-05	353.87	358.224	361.884	23.263	0.40045	23.268	23.005	23.405	0.0049801					84	16	9	0.496764	0.00267267	0.0352039	0.0010457	1	7581	53.166	53.009	1	0.7271	0.5521	0
APYSRPKQL	9	1	1	1	Unmodified	Pep3048	ISO-MSMS	0	2023-02-06_Fusion_36177	202	Ctrl_T1	353.87	3	353.87	1058.59			0.19449	6.8824e-05						23.22	0.37568	23.266	23.028	23.403	0.046791								0.675943	0.00559525	0.0927751	3.0886e-05	2	7682	79.116	58.88	1	0.11322	0.13348	0
APYSRPKQL	9	1	1	1	Unmodified	Pep3048	ISO-MSMS	2	2023-11-03_Fusion_39992	203	Treat_T1	361.883	3	353.87	1058.59			-0.15233	-5.3905e-05						21.594	0.26632	23.092	22.983	23.249	1.4981								0.142318	0.00315635	0.0673585	0.018669	1	5696	42.869	42.557	1	26.173	21.816	0
AQAESLRYK	9	1	1	1	Unmodified	Pep4324	ISO-MSMS	2	2023-02-06_Fusion_36176	102	Ctrl_T1	545.31	2	533.288	1064.56			1.0343	0.00055159						21.764	0.28159	21.787	21.607	21.888	0.023153								0.586057	0.0144559	0.469497	0.0006506	2	5720	70.856	63.796	1	0.84899	0.9418	0
AQAESLRYK	9	1	1	1	Unmodified	Pep4324	MSMS	1	2023-02-06_Fusion_36176	102	Ctrl_T1	539.82	2	533.288	1064.56										21.663	1	21.686	21.186	22.186	0.023153											1.7956e-05	1	5679	102	90.233	1
AQAESLRYK	9	1	1	1	Unmodified	Pep4324	MSMS	1	2023-02-06_Fusion_36176	102	Ctrl_T1	539.82	2	533.288	1064.56										21.692	1	21.715	21.215	22.215	0.023153											2.5738e-05	1	5690	98.523	93.832	1
AQAESLRYK	9	1	1	1	Unmodified	Pep4324	ISO-MSMS	1	2023-11-03_Fusion_39991	103	Treat_T1	539.82	2	533.288	1064.56			2.8031	0.0014949						20.463	0.3388	21.824	21.708	22.047	1.3609								0.775121	0.00400259	0.0137896	2.4049e-09	2	5167	155.03	142.74	1	10.082	5.7489	0
AQATISFPK	9	1	0	0	Unmodified	Pep3554	ISO-MSMS	1	2023-02-06_Fusion_36176	102	Ctrl_T1	483.782	2	481.769	961.523			0.46071	0.00022195						33.239	0.50048	33.275	33.076	33.576	0.035427								0.314702	0.00198051	0.00772424	0.0050077	2	10207	55.37	46.457	1	1.383	1.5606	0
AQFEHTILL	9	0	2	0	Unmodified	Pep2353	ISO-MSMS	0	2023-02-06_Fusion_36176	102	Ctrl_T1	536.297	2	536.295	1070.58			1.2834	0.0006883						45.844	0.63181	45.882	45.449	46.08	0.03751								0.506422	0.00196844	0.0240757	0.0064829	2	15052	50.127	47.607	1	0.31298	0.32905	0
AQFEHTILL	9	0	2	0	Unmodified	Pep2353	ISO-MSMS	2	2023-11-03_Fusion_39991	103	Treat_T1	542.316	2	536.295	1070.58			-1.0359	-0.00055557						42.569	0.45784	43.753	43.539	43.997	1.1838								0.502861	0.00618734	0.0704501	0.00017174	1	13889	77.282	75.305	1	4.881	4.5621	0
AQFGGKILRK	10	2	1	1	Unmodified	Pep3056	ISO-MSMS	2	2023-11-03_Fusion_39992	203	Treat_T1	383.918	3	373.233	1116.68			-0.25609	-9.5582e-05						21.89	0.41188	23.41	23.079	23.491	1.5199								0.403885	0.0108322	0.140777	3.0606e-05	2	5773	85.212	79.896	1	6.4683	4.442	0
AQNAKVIEK	9	2	0	0	Unmodified	Pep4211	ISO-MSMS	0	2023-02-06_Fusion_36176	102	Ctrl_T1	500.793	2	500.793	999.571			2.6978	0.0013511						17.008	0.43962	17.028	16.718	17.157	0.020102								0.202768	0.000937514	0.00675433	0.0058202	1	3834	52.482	44.811	1	0.59567	0.71947	0
AQNAKVIEK	9	2	0	0	Unmodified	Pep4211	ISO-MSMS	2	2023-11-03_Fusion_39991	103	Treat_T1	508.808	2	500.793	999.571			-1.2825	-0.00064227						16.83	0.20031	18.069	17.962	18.163	1.2392								0.726861	0.00621348	0.0507214	5.0349e-07	1	3735	135.71	119.83	1	3.989	2.8611	0
AQNEPLTQK	9	1	1	0	Unmodified	Pep1167	ISO-MSMS	2	2023-11-03_Fusion_39991	103	Treat_T1	521.789	2	514.772	1027.53			-0.44948	-0.00023138						19.726	0.2262	21.067	20.931	21.157	1.341								0.500208	0.0077607	0.124745	0.0001301	1	4871	84.498	68.532	1			0
AQYGKVIDR	9	1	0	1	Unmodified	Pep3394	ISO-MSMS	2	2023-11-03_Fusion_39991	103	Treat_T1	534.302	2	525.291	1048.57			-0.62293	-0.00032722						21.287	0.3197	22.666	22.49	22.81	1.3792								0.704693	0.00933074	0.131485	0.00012223	1	5483	85.862	79.271	1	14.889	10.679	0
AQYGKVIDR	9	1	0	1	Unmodified	Pep3394	ISO-MSMS	1	2023-11-03_Fusion_39991	103	Treat_T1	530.313	2	525.291	1048.57			0.70289	0.00036922						21.285	0.22912	22.664	22.536	22.765	1.3792								0.610519	0.0104375	0.224259	3.5786e-06	1	5484	107.1	106.54	1	16.541	11.864	0
AQYGNILKH	9	1	1	0	Unmodified	Pep4478	ISO-MSMS	1	2023-02-06_Fusion_36172	201	Ctrl_T2	350.874	3	348.526	1042.56			-0.19686	-6.8611e-05						26.815	0.43077	26.825	26.563	26.994	0.010504								0.726856	0.00967143	0.0132692	3.7244e-15	4	8693	168.38	167.24	1	5.8423	4.2449	0
AQYGNILKH	9	1	1	0	Unmodified	Pep4478	ISO-MSMS	0	2023-02-06_Fusion_36172	201	Ctrl_T2	348.526	3	348.526	1042.56			0.55781	0.00019441						26.857	0.43098	26.868	26.684	27.115	0.010504								0.628259	0.00310075	0.00407666	1.2888e-14	3	8683	164.53	163.63	1	3.532	2.5663	0
AQYGNILKH	9	1	1	0	Unmodified	Pep4478	MSMS	2	2023-02-06_Fusion_36172	201	Ctrl_T2	353.206	3	348.526	1042.56										26.721	1	26.731	26.231	27.231	0.010042											7.9483e-06	1	8640	99.442	86.088	1
AQYGNILKH	9	1	1	0	Unmodified	Pep4478	MSMS	2	2023-02-06_Fusion_36172	201	Ctrl_T2	353.204	3	348.526	1042.56										26.877	1	26.888	26.388	27.388	0.010504											0.01839	1	8690	40.882	37.769	1
AQYGNILKH	9	1	1	0	Unmodified	Pep4478	MSMS	2	2023-02-06_Fusion_36172	201	Ctrl_T2	353.204	3	348.526	1042.56										26.879	1	26.89	26.39	27.39	0.010504											2.5938e-16	1	8691	163.9	156.77	1
AQYGNILKH	9	1	1	0	Unmodified	Pep4478	ISO-MSMS	1	2023-02-06_Fusion_36176	102	Ctrl_T1	525.807	2	522.285	1042.56			-1.7011	-0.00088847						26.807	0.75961	26.835	26.495	27.255	0.027794								0.746898	0.0203448	0.276085	1.9002e-05	1	7660	103.75	102.54	1	0.64954	0.7699	0
AQYGNILKH	9	1	1	0	Unmodified	Pep4478	ISO-MSMS	2	2023-02-06_Fusion_36176	102	Ctrl_T1	529.302	2	522.285	1042.56			-1.0627	-0.00055503						26.86	0.48529	26.888	26.63	27.116	0.027794								0.974946	0.0502358	0.57937	9.3864e-05	3	7722	90.777	85.467	1	0.41394	0.49065	0
AQYGNILKH	9	1	1	0	Unmodified	Pep4478	MULTI-MSMS		2023-02-06_Fusion_36177	202	Ctrl_T1	348.526	3	348.526	1042.56	0.086505	3.0149e-05	0.053658	1.8701e-05	0.14016	4.885e-05	348.526	350.874	353.204	26.827	1.0703	26.875	26.349	27.419	0.048418					172	48	9	0.793337	0.00751195	0.0117386	1.2406e-18	13	8811	214.32	212.8	1	0.50194	0.59667	0
AQYGNILKH	9	1	1	0	Unmodified	Pep4478	ISO-MSMS	1	2023-11-03_Fusion_39991	103	Treat_T1	525.807	2	522.285	1042.56			0.37123	0.00019389						24.942	0.37616	26.394	26.18	26.556	1.4516								0.91563	0.0336023	0.40726	0.0001033	1	6920	89.142	88.166	1	30.388	18.663	0
AQYGNILKH	9	1	1	0	Unmodified	Pep4478	ISO-MSMS	2	2023-11-03_Fusion_39991	103	Treat_T1	529.303	2	522.285	1042.56			-0.023426	-1.2235e-05						24.988	0.40091	26.44	26.271	26.671	1.4516								0.948361	0.0414696	0.564876	2.4956e-06	1	6930	117.18	113.43	1	34.166	20.983	0
AQYGNILKH	9	1	1	0	Unmodified	Pep4478	ISO-MSMS	1	2023-11-03_Fusion_39992	203	Treat_T1	350.874	3	348.526	1042.56			0.75232	0.0002622						24.937	0.40672	26.514	26.261	26.668	1.5774								0.868819	0.0218948	0.359543	1.2708e-14	3	6735	151.51	151.51	1	103.55	150.73	0
AQYGNILKH	9	1	1	0	Unmodified	Pep4478	ISO-MSMS	2	2023-11-03_Fusion_39992	203	Treat_T1	353.204	3	348.526	1042.56			-0.71551	-0.00024937						25.014	0.35855	26.592	26.354	26.713	1.5774								0.900819	0.0181342	0.260942	2.5064e-09	2	6753	119.89	112.76	1			0
AQYQFTGIKK	10	2	0	0	Unmodified	Pep4027	ISO-MSMS	1	2023-02-06_Fusion_36172	201	Ctrl_T2	398.238	3	395.221	1182.64			0.27293	0.00010787						27.571	0.3096	27.582	27.436	27.746	0.010887								0.781108	0.00449178	0.0109444	1.2075e-21	2	8895	190.88	190.12	1	9.82	9.2842	0
[truncated: 13,260 more rows]
[truncated: 155 more columns]
