# Supplementary material for: SILAC-based quantification reveals modulation of the immunopeptidome in BRAF and MEK inhibitor sensitive and resistant melanoma cells
Source: Front Immunol. 2025 Jan 6;15:1490821. doi: 10.3389/fimmu.2024.1490821 (PMC11744270; doi:10.3389/fimmu.2024.1490821)
Supplement: Supplementary file 15 [file Table14.xlsx]

## Sheet: Sheet1
Sequence	Symbol	Tumor entities	Number patients	HLA-alleles	Total number of patients with identical alleles and tumor entity
AVIEIGILTK	EIF4B	melanoma	2	HLA-A*11	10
GTVEGASVKK	FAM20B	AML,melanoma,meningioma	3	HLA-A*11	19
GAYFFRHLK	LDHB	melanoma	3	HLA-A*11	10
LTQPPIRTK	CYCS	CRC,melanoma	4	HLA-A*03, HLA-A*11	25
STDLPILLK	C5orf22	melanoma	7	HLA-A*03, HLA-A*11	22
ASAGSLVGK	RCAN1	GBM,melanoma	3	HLA-A*03, HLA-A*11	25
RTSPFSILR	RCAN1	CRC,GBM,melanoma	5	HLA-A*03, HLA-A*11,HLA-A*31	40
RVQILQILK	DIEXF	CRC,lung cancer,melanoma	9	HLA-A*03, HLA-A*11,HLA-A*31	42
AILGVESALHK	TRIAP1	melanoma,meningioma	2	HLA-A*03, HLA-A*11	37
SPILTSSTL	SCARB1	CRC	2	HLA-C*03:04	7
VTFSWLKQMK	AC058822.1	melanoma	1	HLA-A*11	10
TIFPDPWLLK	AL162457.2	melanoma	9	HLA-A*03, HLA-A*11	22
ATIFPDPWLLK	AL162457.2	melanoma	5	HLA-A*03, HLA-A*11	22
VSHLPGSPL	TNFRSF14	melanoma	1	HLA-C*03:03	5
SVSAPGSSR	TNFRSF14	melanoma	1	HLA-A*11	10
RSIGVSLRK	ZYG11A	GBM,melanoma	2	HLA-A*03	15
SVASTNPIK	RPL36A-HNRNPH2	CRC,GBM,melanoma,meningioma	10	HLA-A*03, HLA-A*11	34
TSWSPTQPWLK	CLIC1	CRC,GBM,melanoma	6	HLA-A*03,HLA-A*11	28
RSVHLGHSK	RPL31	AML,melanoma,meningioma	7	HLA-A*11	19
SSIRSWNNK	ESRP1	melanoma	3	HLA-A*11	10
RVYLDIVTPK	IFT81	melanoma	17	HLA-A*03, HLA-A*11,HLA-A*31	31
RLSSSLPSR	ST3GAL6	melanoma	9	HLA-A*03, HLA-A*11, HLA-A*31	31
